# Supplementary material for: Multidomain ribosomal protein trees and the planctobacterial origin of neomura (eukaryotes, archaebacteria)
Source: Protoplasma. 2020 Jan 3;257(3):621–753. doi: 10.1007/s00709-019-01442-7 (PMC7203096; doi:10.1007/s00709-019-01442-7)
Supplement: Supplementary file 4 — (PDF 161 kb) [file 709_2019_1442_MOESM4_ESM.gb]

LOCUS         HomoSapi     240 bp    PROT      linear   31-AUG-2014
DEFINITION  HomoSapi     246 bp    PROT      linear   16-JUL-2014       246 bp, 246 bases, 
 ACCESSION  Rose-Cavalier-Smiths-iMac.local:0:1409486059
ORIGIN
        1 GPKKHLKRVA APKHWMLDKL TGVFAPRPST GPHKLRECLP LIVFLRNRLK YALTGDEVKK
       61 ICMQRFIKID GKVRVDVTYP AGFMDVISIE KTGEHFRLVY DTKGRFAVHR ITVEEAKYKL
      121 CKVRKITVGV KGIPHLVTHD ARTIRYPDPV IKVNDTVQID LGTGKIINFI KFDTGNLCMV
      181 IGGANLGRVG VITNRERHPG SFDVVHVKDA NGNSFATRLS NIFVIGNGKP WISLPRGKGI
//
LOCUS       Mus_musculus@AAH47994     240 bp    PROT      linear   31-AUG-2014
DEFINITION  Mus_musculus@AAH47994     246 bp    PROT      linear   16-JUL-2014       246 bp
 ACCESSION  Rose-Cavalier-Smiths-iMac.local:1:1409486059
ORIGIN
        1 GPKKHLKRVA APKHWMLDKL TGVFAPRPSA GPHKLRECLP LIIFLRNRLK YALTGDEVKK
       61 ICMQRLIKID GKVRTDVAYP AGFMDVISID KSGENFRLIY DTKGRFAVHR ITPEEAKYKL
      121 CKVRKIFVGT KGIPHLVTHD ARTIRYPDPL IKVNDTIQIS LETGKITDFI KFDTGNLCMV
      181 TGGANLGRIG VITNRERHPG SFDVVHVKDA NGNGFATRLS NIFVIGKGKP WISLPRGKGI
//
LOCUS       Rattus_norvegicus@XP232542     240 bp    PROT      linear   31-AUG-2014
DEFINITION  Rattus_norvegicus@XP232542     246 bp    PROT      linear   16-JUL-2014       2
 ACCESSION  Rose-Cavalier-Smiths-iMac.local:2:1409486059
ORIGIN
        1 GPKKHLKRVA APRHWMLDKL TGVFAPRPSA GPHRLRECLP LAIFLRNRLK YALTGDEVKK
       61 ICMQRLIKVD GKVRTDVAYP AGFMDVISID KSGENFRLVY DTKGRFAVHR ITPEEAKYKL
      121 CKVRKVFVGT KGIPHLVTHD ARTIRYPDPL IKVNDTVQIS LDSGKITDAI KFDTGNLCMV
      181 TGGANLGRIG IITNRERHPG SFDVVHVKDA NGNGFATRLS NIFVIGKGKP WISLPRGKGI
//
LOCUS       Ciona_intestinalis@composite     240 bp    PROT      linear   31-AUG-2014
DEFINITION  Ciona_intestinalis@composite     246 bp    PROT      linear   16-JUL-2014      
 ACCESSION  Rose-Cavalier-Smiths-iMac.local:3:1409486059
ORIGIN
        1 GPKKHLKRLN APKHWMLDKL TGVFAPRPST GPHKLRECLP LCIFLRNRLH YALTYDETKR
       61 ILMQRLVKVD GKVRTDTTYP AGFMDVITID KTAEYFRLIY DVKGRFAVHR ITSDEAKYKL
      121 CKVKKVATAP KGVPYLVTHD ARTIRYPNPD IKVHDTVVVD IASGKITGFV HLDSGNMCMI
      181 TGGHNLGRVG TVMHRERHPG SFDIIHVKDA LGHTFATRLS NVFIIGQAKP MVSLPRGKGI
//
LOCUS       Ciona_savignyi@composite     240 bp    PROT      linear   31-AUG-2014
DEFINITION  Ciona_savignyi@composite     246 bp    PROT      linear   16-JUL-2014       246
 ACCESSION  Rose-Cavalier-Smiths-iMac.local:4:1409486059
ORIGIN
        1 GPKKHLKRLA APKHWMLDKL TGVFAPRPST GPHKLRECLP LCIFLRNRLH YALTFDETKR
       61 ILMQRLVKVD GKVRTDTTYP AGFMDVITLD KTAENFRLIY DVKGRFAVHR ITADEAKYKL
      121 CKVKKLATAP KGXPFLVTHD ARTIRYPNPD IKVHDTVVVD IASGKITGFV HLDSGNMCMI
      181 TGGHNLGRVG TVMHRERHPG SFDIIHVKDA LGHTFATRLS NVFIIGQAKP MVSLPRGKGI
//
LOCUS       Strongyloc@31433     240 bp    PROT      linear   31-AUG-2014
DEFINITION  Strongyloc@31433     246 bp    PROT      linear   16-JUL-2014       246 bp, 246
 ACCESSION  Rose-Cavalier-Smiths-iMac.local:5:1409486059
ORIGIN
        1 GPKKHLKRLN APKHWMLAKL TGNFAPRAST GPHKLRECLP LIIFLRNRLK YALTYVETKK
       61 IMMQRLIKVD GKVRTDITYP AGFMDVISIN KTGENFRLIY NVKGRFVVHR I--EEAKFKL
      121 CK-------- --VPYLSTHD ARTIRYPDPL VKVYDTIKVD I-TGKITDHI KFDSGHLCMI
      181 TGGRNLGRVG TITHREKHPG SFEIVHIKDA SDHTYATRLG NVFVI---KA YVSLPKGKGI
//
LOCUS         CaenEleg     240 bp    PROT      linear   31-AUG-2014
DEFINITION  CaenEleg     246 bp    PROT      linear   16-JUL-2014       246 bp, 246 bases, 
 ACCESSION  Rose-Cavalier-Smiths-iMac.local:6:1409486059
ORIGIN
        1 GPKKHLKRLA APSHWMLDKL GGVFAVRPNP GPHKLRESLP LSLFLRNRLK YALNYTEAKK
       61 ILTQRVVRVD GKVRTCHKFP TGFMDVVAIE RTNEYFRMLY DTKGRYVVHR IQAAEADFKL
      121 CKVKSVRTVN KGVPVLTTTD GRTIRYPDPH VKVNDTIVFN ISTQKITDSV KFEPGNLAYV
      181 TGGRNVGRVG IIGHRERLPG ASDIIHIKDS AGHSFATRIS NVFVIGKGKA LVSLPTGAGI
//
LOCUS       Bombyx0mor@30023     240 bp    PROT      linear   31-AUG-2014
DEFINITION  Bombyx0mor@30023     246 bp    PROT      linear   16-JUL-2014       246 bp, 246
 ACCESSION  Rose-Cavalier-Smiths-iMac.local:7:1409486059
ORIGIN
        1 GPKKHLKRLN APKAWMLDKL GGVYAPRPST GPHKLRECLP LVIFLRNRLK YALTGNEVLK
       61 IVKQRLIKVD GKVRTDPTYP AGFMDVVSIE KTNELFRLIY DVKGRFTIHR I--EEAKYKL
      121 CK-------- --VPYLVTHD GRTIRYPDPL IKVNDSIQLD I-TTKIMDFI KFESGNLCMI
      181 TGGRNLGRVG TIVSRERHPG SFDIVHIKDS TGHTFATRLN NVFII---KA YISLPRGKGI
//
LOCUS         DrosMela     240 bp    PROT      linear   31-AUG-2014
DEFINITION  DrosMela     246 bp    PROT      linear   16-JUL-2014       246 bp, 246 bases, 
 ACCESSION  Rose-Cavalier-Smiths-iMac.local:8:1409486059
ORIGIN
        1 GPKKHLKRLA APKAWMLDKL GGVFAPRPST GPHKLRESLP LLIFLRNRLK YALNGAEVTK
       61 IVMQRLVKVD GKVRTDPTYP AGYMDVITLE KTGEFFRLVY DVKGRFVIHR ISAEEAKYKL
      121 CKVKKTQLGA KGVPFLVTHD GRTIRYPDPL IHANDSVQVD IASGKITDYI KFDSGNLCMI
      181 TGGRNLGRVG TVVNRERHPG SFDIVHIKDS QGHVFATRLT NVFIIGKGKP YISLPKGKGV
//
LOCUS       Ixodes0sca@30346     240 bp    PROT      linear   31-AUG-2014
DEFINITION  Ixodes0sca@30346     246 bp    PROT      linear   16-JUL-2014       246 bp, 246
 ACCESSION  Rose-Cavalier-Smiths-iMac.local:9:1409486059
ORIGIN
        1 GPKKHLKRLN APKSWMLDKL GGVFAPRPST GPHKLRESLP LIIMLRNRLK YALTGAEVKK
       61 IVKQRLIKVD GKVRTDTNYP AGFMDVVTIE KTGEFFRLLY DVKGRFTLHR I--EEAKYKL
      121 CR-------- --VPFLTTHD ARTIRYPDPL IKVNDTVKVD L-TGKIDDYI KFDSGNVCMV
      181 TGGHNLGRVG VITSRERHPG SFDIVHVKDS QGHSFATRLN YIFVI---KP YISLPRGKGI
//
LOCUS       Hydra_magnipapillata@30097208     240 bp    PROT      linear   31-AUG-2014
DEFINITION  Hydra_magnipapillata@30097208     246 bp    PROT      linear   16-JUL-2014     
 ACCESSION  Rose-Cavalier-Smiths-iMac.local:10:1409486059
ORIGIN
        1 GPKKHLKRLN APKHWMLDKL SGNFAPRPSP GPHKLRECLP LIVFLRNRLK YALNYAEVTK
       61 IMKQRLIKVD GKVRTDICYP AGFMDVVSIE RTHENFRLLY DVKGRFVCNR ISAEESAYKL
      121 AKVKRSAVGQ NSIPYIVTHD GRTIRYPDPS IKVNDTVIVD IKTGKITDFI KFDTGNLVMV
      181 TAGRNTGRVG IITNRERHPS SYDIVHVKDV TGNQFATRLS NIFLIGKGKP LVSLPRGKGV
//
LOCUS       Nematostella_vectensis@NEMVE17     240 bp    PROT      linear   31-AUG-2014
DEFINITION  Nematostella_vectensis@NEMVE17     246 bp    PROT      linear   16-JUL-2014    
 ACCESSION  Rose-Cavalier-Smiths-iMac.local:11:1409486059
ORIGIN
        1 GPKKHMKRLN APKHWMLDKL SGVFAPRPST GPHKLRECLP LIIFLRNRLK YALNGEEVKK
       61 IVKQRLIKID GKVRTDTTYP AGFMDVVTID KTGENFRLLY DVKGRFAVHR ITAEEAKYKL
      121 GRVRRVDVGA KGVPYIVTHD ARTIRYPDPN IKVNDTVVID IKTGKVIDYI KFDTGNMAMV
      181 VGGRNMGRVG MVTHREKHAG SFDIVHVKDA TGHQFATRLT NIFVIGKGKP YVSLPKGKGV
//
LOCUS       Trichoplax_adhaerens@TRIAD3774     240 bp    PROT      linear   31-AUG-2014
DEFINITION  Trichoplax_adhaerens@TRIAD3774     246 bp    PROT      linear   16-JUL-2014    
 ACCESSION  Rose-Cavalier-Smiths-iMac.local:12:1409486059
ORIGIN
        1 GPKKHLKRLH APKHWMLDKL SGSFAPRPSC GPHKFRECLP LAIFMRNRLK YALTYDEVKK
       61 IVKQRLIKID GKVRTDITYP AGFMDVIAIE KTGENFRLLY DAKGRFTVHR ITPEEASYKL
      121 CKVKQLQIGA KGIPYAVTHD ARTIRYPDPL VKVNDTIKVD LKSGKITDFL KFDSGNQVMA
      181 IGGRNMGRIG VITHRERHSG SFDIVHVKDA QGNAFATRLT NVFVIGKGKP YVSLPRGKGI
//
LOCUS       Monosiga_brevicollis@MONBR3336     240 bp    PROT      linear   31-AUG-2014
DEFINITION  Monosiga_brevicollis@MONBR3336     246 bp    PROT      linear   16-JUL-2014    
 ACCESSION  Rose-Cavalier-Smiths-iMac.local:13:1409486059
ORIGIN
        1 GPKKHLKRLA APKHWMLDKL TGRYAPRPST GPHKLRECLP LVIFLRNRLK YALTYHEVKM
       61 ILKQRKVYVD GKARTDLTFP TGLMDVISIP DTNEHFRLLF DTKGRYTVHK IQDDEASFKL
      121 CKVKQAAIGP NAVPYVVTHD GRTIRYPDPH IKVNDTVKVD LDSGRITDFI KFDIGVLVLC
      181 TGGRNMGRVG TLMSRDKMMG ATDVVHVRDS AGQQFTTLLS NVFAVGSGKP AISLPRGKGV
//
LOCUS       Monosiga_ovata@MNL00000132_2     240 bp    PROT      linear   31-AUG-2014
DEFINITION  Monosiga_ovata@MNL00000132_2     246 bp    PROT      linear   16-JUL-2014      
 ACCESSION  Rose-Cavalier-Smiths-iMac.local:14:1409486059
ORIGIN
        1 GPKKHLKRLN APKHWMLDKL SGSYAPRPTA GPHKLRESLP LIIFLRNRLK YALTGREALL
       61 ILKDRNVLVD GKVRTDIKFP AGFMDVISLP KVNEHYRLLF DVKGRYAVHA IKADEAKFKL
      121 GKVVKQSTGD KGVPYIVTHD GHTFRYHDPA IKVGDTIKYN LETSVIENHL KFEVGVQVMV
      181 TNGRNMGRVG TVTSRERHPG SFDVVHVKDS IGNQFATRLS NTFVIGAGKA LVTLPKGKGV
//
LOCUS       Amoebidium_parasiticum@ABL0000     240 bp    PROT      linear   31-AUG-2014
DEFINITION  Amoebidium_parasiticum@ABL0000     246 bp    PROT      linear   16-JUL-2014    
 ACCESSION  Rose-Cavalier-Smiths-iMac.local:15:1409486059
ORIGIN
        1 ---------- ---------- ---------- ---------- ---------- ----GREVKY
       61 IVKQRLVKVD QRVRTDAHFP AGLMDVISIE KTNEHFRLVY DVKGRYSVHR ITAEEAKYKL
      121 CKIKGQGTGA RGIPYVVTHD GRTLRYPDPL IKVNDTVKID LESGKVIDHA KFEIGNVALC
      181 TSGRNLGRVG VIVHRDRHPG GYDIVHVKDV LGHEFATRLN NVFVLGKGKA WVSLPKGKGV
//
LOCUS         CapsOwcz     240 bp    PROT      linear   31-AUG-2014
DEFINITION  CapsOwcz     246 bp    PROT      linear   16-JUL-2014       246 bp, 246 bases, 
 ACCESSION  Rose-Cavalier-Smiths-iMac.local:16:1409486059
ORIGIN
        1 GSKKHLKRLA APKHWMLDKL TGTWAPRPST GPHKLRECLP LIVFLRNRLK YALTHQEVKF
       61 ILAQRLVKVD GRVRTDITYP AGFMDVISIE KSNEVFRLLY DVKGRFAVHR ITAEEAKYKL
      121 CKVRQVSTGA KGVPLLVTHD ARTIRYPDPL IGANDSVQVE LETGRIIDFV KFETGNLVMI
      181 TAGRNIGRVG VIVSRERHEG GFDIVHVKDS LGHSFATRIG NVFVIGKGKS YVSLPRGKGV
//
LOCUS       Sphaeroforma_arctica@SAL000000     240 bp    PROT      linear   31-AUG-2014
DEFINITION  Sphaeroforma_arctica@SAL000000     246 bp    PROT      linear   16-JUL-2014    
 ACCESSION  Rose-Cavalier-Smiths-iMac.local:17:1409486059
ORIGIN
        1 GPKRHMKRLA APKHWMLDKL TGVWAPKASS GPHKARECMP LVIFLRNRLK YALTGDEVKM
       61 IVKQRLVKVD GRIRTDPTFP AGFMDVISLE KTGENFRLIY DNKGRFAIHR ITTEEAEYKL
      121 CQVKKVALGP KGIPYCTTHD SRTIRFPDPL VKVNDTVKVN IETGKIEDFA KFEHGNVAMV
      181 NGGRSLGRVG IITHTERHHG GFDIVHLKDV LGHEFATRLS NVFVIGKGKP WVSLPKGKGV
//
LOCUS         Fontalba     240 bp    PROT      linear   31-AUG-2014
DEFINITION  Fontalba     246 bp    PROT      linear   16-JUL-2014       246 bp, 246 bases, 
 ACCESSION  Rose-Cavalier-Smiths-iMac.local:18:1409486059
ORIGIN
        1 GPKKHLKRLN APKHWMLDKL GGTFAPKPSS GPHKSRDSLP LVIFLRNRLK YALTRQEVTS
       61 IVMQRLVKID NKIRTDINFP TGFMDVISLE KTGEHFRLLL DTKGRFAIHA ISAEEAAFKV
      121 CKVKAVAIG- ---------- ---IRYPDPV IKANDSVKVN LTTGKIEEVY KFDSGALAFV
      181 TGGHNKGRVG VIESRERHPG SFDMVHIRDA LGRLFATRLS NIYVIGDAQP AVSLPRGKGK
//
LOCUS         SaccCere     240 bp    PROT      linear   31-AUG-2014
DEFINITION  SaccCere     246 bp    PROT      linear   16-JUL-2014       246 bp, 246 bases, 
 ACCESSION  Rose-Cavalier-Smiths-iMac.local:19:1409486059
ORIGIN
        1 GPKKHLKRLA APHHWLLDKL SGCYAPRPSA GPHKLRESLP LIVFLRNRLK YALNGREVKA
       61 ILMQRHVKVD GKVRTDTTYP AGFMDVITLD ATNENFRLVY DVKGRFAVHR ITDEEASYKL
      121 GKVKKVQLGK KGVPYVVTHD GRTIRYPDPN IKVNDTVKID LASGKITDFI KFDAGKLVYV
      181 TGGRNLGRIG TIVHKERHDG GFDLVHIKDS LDNTFVTRLN NVFVIGEQKP YISLPKGKGI
//
LOCUS       Schizosaccharomyces_pombe@CAA1     240 bp    PROT      linear   31-AUG-2014
DEFINITION  Schizosaccharomyces_pombe@CAA1     246 bp    PROT      linear   16-JUL-2014    
 ACCESSION  Rose-Cavalier-Smiths-iMac.local:20:1409486059
ORIGIN
        1 GPKKHLKRVA APHHWLLDKL SGTYAPKPSP GPHKARECLP LIVFLRNRLK YALNGREVKA
       61 ILMQRLIKVD GKVRTDSTFP TGFMDVISVE KTGEHFRLVY DIKGRFTVHR ITAEEAKYKL
      121 CKVKRVQLGA KGVPFLVTHD GRTIRYPDPL IKVNDTIKLN LETNKIESFI KFDTSAQVMV
      181 TGGRNMGRVG TIVHREHHLG SFEIIHVKDA LDREFATRLS NVFVIGETKS WISLPKGKGV
//
LOCUS       Neurospora_crassa@composite     240 bp    PROT      linear   31-AUG-2014
DEFINITION  Neurospora_crassa@composite     246 bp    PROT      linear   16-JUL-2014       
 ACCESSION  Rose-Cavalier-Smiths-iMac.local:21:1409486059
ORIGIN
        1 GPKKHQKRLS APSHWLLDKL SGVYAPRPSA GPHKLRECMP LIVFVRNRLK YALNYRETKA
       61 IMMQRLIKVD GKVRTDITYP AGFMDVITIE KTGENFRLIY DTKGRFTVHR IQDEEAKYKL
      121 GKVKRVQLGK GGXPFLVTHD ARTIRYPDPL IKVNDTVKIN LETGKIEDFV KFDTGAIAMV
      181 TGGRNMGRVG VITHRERHDG GFNIIHVKDA LDNTFATRES NVFVIG-SKP WISLPKGKGV
//
LOCUS         SaitComp     204 bp    PROT      linear   31-AUG-2014
DEFINITION  SaitComp     204 bp    PROT      linear   16-JUL-2014       204 bp, 204 bases, 
 ACCESSION  Rose-Cavalier-Smiths-iMac.local:22:1409486059
ORIGIN
        1 GPKKHMKRLA APSHWLLDKL SGVYAPRPSP GPHKLRDCLP LIIFLRNRLK YALNGREVTA
       61 ILMQRLVKVD GKVRTDKTYP TGFMDVISIE KTGENFRLVY DVKGRFTIHR ITAEEAEYKL
      121 CKVKKVQLGA KGVPYLVTHD GRTIRYPDPL IKVHDSIKLN LKDNKIEGFA KFDLGNIAMV
      181 TGGRNQGRVG IITHRERHRG GFDI
//
LOCUS         TaphDefo     140 bp    PROT      linear   31-AUG-2014
DEFINITION  TaphDefo     140 bp    PROT      linear   16-JUL-2014       140 bp, 140 bases, 
 ACCESSION  Rose-Cavalier-Smiths-iMac.local:23:1409486059
ORIGIN
        1 GPQKHMKRLA APSHWMLDKL SGTYAPRPMA GPHKLRECLP LIIFLRNRLK YALNGREVKA
       61 ILMQRPIQVD GKVRTEPTYP AGFQDVISIE KTGEHFRLLY DVKGRFTIHR ISQEEAAYKL
      121 CKVKKVQLGQ KGIPYAVTHD
//
LOCUS       Cryptococcus_neoformans@EAL230     240 bp    PROT      linear   31-AUG-2014
DEFINITION  Cryptococcus_neoformans@EAL230     246 bp    PROT      linear   16-JUL-2014    
 ACCESSION  Rose-Cavalier-Smiths-iMac.local:24:1409486059
ORIGIN
        1 GPKKHLKRLA APSSWMLDKL GGTYAPRPSP GPHKLRESLP LTVFLRNRLK YALTGREVTA
       61 IVKQRLIKVD GKVRTDETFP AGFMDVISIE RSGEHFRLLY DVKGRFTIHR ITPEEATFKL
      121 LKVRKHQLGA KGVPHIVTHD GRTIRYPDPA IKVNDTVKFD FVQNKIVDHI KFEPGNVVMV
      181 TGGRNMGRSG VIVHKERHLG GFDIVHVKDV LDRTFATRLS NIFVIGEGKA QVSLPKGKGV
//
LOCUS       Phanerochaete_chrysosporium@.3     240 bp    PROT      linear   31-AUG-2014
DEFINITION  Phanerochaete_chrysosporium@.3     246 bp    PROT      linear   16-JUL-2014    
 ACCESSION  Rose-Cavalier-Smiths-iMac.local:25:1409486059
ORIGIN
        1 GPKKHLKRLA APSSWMLDKL SGTYAPRPSP GPHKLRESLP LTIFLRNRLK YALTGKEVLS
       61 IVMQRLIKVD NKVRTDPTYP AGFMDVITIE KSGEHFRLLY DVKGRFTIHR ITPEEATYKL
      121 LKVKKTGIGA KGVPYIVTHD GRTIRYPDPL IKVNDTVKFE FESGKITDFV KFDTGNIVMV
      181 TGGRNMGRAG VIVHREKHIG GYDIVHIKDS LDRTFATRVS NVFVIGEGKP WISLPRGKGT
//
LOCUS         UstiMayd     240 bp    PROT      linear   31-AUG-2014
DEFINITION  UstiMayd     246 bp    PROT      linear   16-JUL-2014       246 bp, 246 bases, 
 ACCESSION  Rose-Cavalier-Smiths-iMac.local:26:1409486059
ORIGIN
        1 GPKHHLKRLN APSSWMLDKL SGTYAPRPSN GPHKLREALP LVILLRNRLK YALTGREVNA
       61 ITAQRLIKID GKVRTDPTYP TGFQDVVSIE KSGEHFRILY DVKGRFIVHR ITAEEATYKL
      121 LKVKKVQLGA RGVPHIVTHD GRTIRYPDPA IKVNDTVRFD IDSQKILDFV AFDTGATVMV
      181 TGGRNQGRAG VITGKERHLG GFDIVHIRDV LGRDFSTRLS NVFVIGTDKP MISMPRGGGV
//
LOCUS       Mortierella_verticillata@MAL00     240 bp    PROT      linear   31-AUG-2014
DEFINITION  Mortierella_verticillata@MAL00     246 bp    PROT      linear   16-JUL-2014    
 ACCESSION  Rose-Cavalier-Smiths-iMac.local:27:1409486059
ORIGIN
        1 ---------- ---------- ---------- ---------- ---------- ----------
       61 ILMQRLVKVD GKVRTDSTYP AGFMDAITIE KTGENFRLVY DTKGRFTVHR ITAEEAQYKL
      121 CKVKKVQLGA KGIPFVVTHD GRTLRYPDPL IKVNDTIKLD LESGKFNEFI KFEVGNVAMV
      181 TGGRNTGRVG VITHRERHVG GFDIVHIKDV LDRQFATRLS NVFVIGEGKP WVSLPKNKGV
//
LOCUS       Phycomyces_blakesleeanus@compo     240 bp    PROT      linear   31-AUG-2014
DEFINITION  Phycomyces_blakesleeanus@compo     246 bp    PROT      linear   16-JUL-2014    
 ACCESSION  Rose-Cavalier-Smiths-iMac.local:28:1409486059
ORIGIN
        1 GPKKHMKRLN APKHWMLDKL LGSYAPKPSS GPHKTRECLP LIVFIRNRLK YALNGREVQS
       61 ILMQRLVKVD GKVRTDSTFP AGFMDVISIE KTGENFRLVY DVKGRFAIHR ITEEEAKYKL
      121 CKIKKVLVGA KGIPYVVTHD GRTIRYPDPS IKANDTVRFN IEENKIADFV KFETGNVVLV
      181 TGGRNIGRAG VIVHRERHVG GFEIVHIKDS LDRVFATRIS NVFVIGQGKP WISLPKGKGI
//
LOCUS         RhizOryz     240 bp    PROT      linear   31-AUG-2014
DEFINITION  RhizOryz     246 bp    PROT      linear   16-JUL-2014       246 bp, 246 bases, 
 ACCESSION  Rose-Cavalier-Smiths-iMac.local:29:1409486059
ORIGIN
        1 GPKKHMKRLA APKHWMLDKL LGSYAPKPSS GPHKTRECLP LIVFIRNRLK YALNGREVQS
       61 ILMQRLVKVD GKVRTDSTFP AGFMDVISIE KTGENFRLVY DVKGRFAVHR ITDEEAKYKL
      121 CKVKKVLIGS KGVPYITTHD GRTIRYPDPL IKTNDTVRFN IETGKIEDFV KFDVGNIVMV
      181 TGGRNIGRVG QLVHRERHIG GFEIVHIKDA LDHVFATRIS NVFTIGQGKS WISLPKGKGV
//
LOCUS       Allomyces_macrogynus@AML000007     220 bp    PROT      linear   31-AUG-2014
DEFINITION  Allomyces_macrogynus@AML000007     220 bp    PROT      linear   16-JUL-2014    
 ACCESSION  Rose-Cavalier-Smiths-iMac.local:30:1409486059
ORIGIN
        1 GPKKHLKRLA APKHWMLDKL TGTWAPRPSA GPHKLRECLP LIIFLRNRLK YALTYKEVTS
       61 ILMQRLVKVD GKVRTDSTYP AGLMDVISIE KTGENFRLIF DVKGRFTVHR ITADEAKYKL
      121 CKVKKLKLSA KGVPVIATHD GRTIRYPDPM VKVNDTVKFD LETGKVTDFV KFESGNLALI
      181 TGGRNMGRVG VIMHREKHAG GFDIVHIKDA LDRTFATRLT
//
LOCUS       Blastocladiella_emersonii@comp     240 bp    PROT      linear   31-AUG-2014
DEFINITION  Blastocladiella_emersonii@comp     246 bp    PROT      linear   16-JUL-2014    
 ACCESSION  Rose-Cavalier-Smiths-iMac.local:31:1409486059
ORIGIN
        1 GPKKHLKRLA APKHWMLDKL TGTWAPRPSA GPHKLRECLP LVVFLRNRLK YALTGKEVTS
       61 ILMQRLVKVD GKVRTDSTYP AGLMDVISLE KTGEAFRLIY DVKGRFTIHR ITAEEASYKL
      121 LKVKKVKLSA KGVPVIVTHD GRTVRYPDPM IKANDTVKFD LESGKISGFA KFESGNLAMI
      181 TGGRNMGRVG VITHREKHPG GFDIVHVKDA NERQFATRLT NVFVIGQGXX XISLPKERGL
//
LOCUS       Spun@SPPG_03028T0     240 bp    PROT      linear   31-AUG-2014
DEFINITION  Spun@SPPG_03028T0     246 bp    PROT      linear   16-JUL-2014       246 bp, 24
 ACCESSION  Rose-Cavalier-Smiths-iMac.local:32:1409486059
ORIGIN
        1 GPKKHMKRLA APKHWMLDKL TGTWAPKPSA GPHKQRECLP LLVFMRNRLK YALNNKETKM
       61 ILMQRLVKVD GKVRTDSTYP AGFMDVITID QTNENFRLVY DTKGRFAIHR ITAEEAKYKL
      121 CKVKRMQIGA KGIPFIVTHD GRTIRYPDPI IKVHDTVKLD IESGKITDTI KFDTGNVVFV
      181 TGGRNTGRVG VITHRERHHG GFDIVHIKDA LDRQFATRLS NVFVIGEGNP YISLPKGKGV
//
LOCUS       PirE2@PirE2_1_66736     240 bp    PROT      linear   31-AUG-2014
DEFINITION  PirE2@PirE2_1_66736     246 bp    PROT      linear   16-JUL-2014       246 bp, 
 ACCESSION  Rose-Cavalier-Smiths-iMac.local:33:1409486059
ORIGIN
        1 GPKHHLKRLN APSHWMLDKL TGTWAPKPSA GPHKTRECLP LMVFIRNRLK YALTKKEVVS
       61 ILMQRLVKVD GKVRTDATYP AGFMDVITIE KTGENFRLLF DTKGRFTIHR ITAEEAKYKL
      121 CKVKKVQLGA KGIPYMVTHD GRTIRYPDPL IKVNDTVKLD LETGKAAEFI KFEAGNLCCI
      181 TGGHNVGRVG VITHRERHHG GFDIIHVKDS LERTFATRSS NVFVIGNGNT WISLPKGKGV
//
LOCUS       Rall@OG9_000766-RA     240 bp    PROT      linear   31-AUG-2014
DEFINITION  Rall@OG9_000766-RA     246 bp    PROT      linear   16-JUL-2014       246 bp, 2
 ACCESSION  Rose-Cavalier-Smiths-iMac.local:34:1409486059
ORIGIN
        1 GPKKHLKRLN APKHWMLDKL SGVWAPRPSS GPHKLRESLP LIVFLRNRLK YALTGHEVTA
       61 IMMQRLIKVD HKIRTDSTYP AGFMDVISIE KTNENFRLIY DVKGRFTIHR ISDEEAKYKL
      121 CRVKKLAIGA KGIPYIVTHD GRTIRYPDPL IRANDTVKLN LESGKIEEFI KFDSGNVAMI
      181 TGGRNMGRVG VITHRERHQG GFDIVHIKDS VDRTFATRVS NVFVIGQGNP MISLPKGKGV
//
LOCUS       Batrachochytrium_dendrobatidis     240 bp    PROT      linear   31-AUG-2014
DEFINITION  Batrachochytrium_dendrobatidis     246 bp    PROT      linear   16-JUL-2014    
 ACCESSION  Rose-Cavalier-Smiths-iMac.local:35:1409486059
ORIGIN
        1 GPKKHLKRLN APKHWMLDKL TGTWAPKPSA GPHKTRECLP LIVFIRNRLR YALTNQETKA
       61 IVNQRLIKVD GKVRTDMTYP AGFMDVISIE KTGENFRLIY DVKGRFTIHR ITDEEAKYKL
      121 CKVRQVKIGQ KAIPYIVTHD GRTIRYPDPL VKVNDTVKVD IATGKFTEYI KFDSGNIAYV
      181 TGGRNMGRIG VITHREKHHG GFEIVHIKDA VDHTFATRIS NVFVVGQGQS WISLPKGKGV
//
LOCUS         AntoLocu     235 bp    PROT      linear   31-AUG-2014
DEFINITION  AntoLocu     235 bp    PROT      linear   16-JUL-2014       235 bp, 235 bases, 
 ACCESSION  Rose-Cavalier-Smiths-iMac.local:36:1409486059
ORIGIN
        1 ----HLKRLN APSSWQLDKL GGKYAPKPSS GPHRLSECIP LCILLTRKLE YATTTKELKY
       61 ILRKKMIKVN GVVRTDKDFP VGFMDVISID TTNENMRLLY SNNRAFMLHN ISSEEATYRL
      121 CRVSKKKMGI GGIPYIYTQD GSTFRYCDPK INVNDVVKVN IKEKKVVGFL PFKSGMKVFI
      181 TKGKNLGCIG VISGIEKHMG SHDIAYVVDA KGRSFSTRTS NAFIIGDSSY WISLP
//
LOCUS         NuclSimp     240 bp    PROT      linear   31-AUG-2014
DEFINITION  NuclSimp     246 bp    PROT      linear   16-JUL-2014       246 bp, 246 bases, 
 ACCESSION  Rose-Cavalier-Smiths-iMac.local:37:1409486059
ORIGIN
        1 GPKKHLKRLN APKHWMLDKL TGTWAPKPSA GPHKTRECLP LVIFLRNRLK YALTKKEVGL
       61 ILQQRLVKVD GKVRTDTTYP TGFMDVITIE KTGERFRLLY DVKGRFTIHR ITPEEAKFKL
      121 CRVKAVGTGA KGIPYIVTHD GRTLRYPDPA IKANDSILFE IETGKIADIL KLDSGNLCFV
      181 TGGHNMGRIG IITHRERHNG SFDIVHVKDA LGHQFATRLS NIFVLGKGNP LISLPQGKGD
//
LOCUS       Filamoeba_nolandi@filnoCAMPEP0168546008     240 bp    PROT      linear   31-AUG-2014
DEFINITION  Filamoeba_nolandi@filnoCAMPEP0168546008     246 bp    PROT      linear   16-JUL
 ACCESSION  Rose-Cavalier-Smiths-iMac.local:38:1409486059
ORIGIN
        1 GPKKHLKRVA APKHWMLDKL GGVFAPRPST GPHKLRECLP LIILLRNRLK YALTGREVTL
       61 ILMQRHXKVD GKVRTDSTYP AGFMDVVTIE KTNETFRLLY DTKGRFIVHR ITPEEGKFKX
      121 CKVRRQATGA KGVPYIGLHD GRTIRYPDPL IKVNDSVKVN IETGKIEDFI KFDIGNLVMV
      181 TGGRNLGRVG VVTRKEKHPG SFDIVHIKDA VGNTFATRTG NVFVIGKGKA YVSLPKGKGV
//
LOCUS       Mayorella_sp@mayorCAMPEP0174229692     240 bp    PROT      linear   31-AUG-2014
DEFINITION  Mayorella_sp@mayorCAMPEP0174229692     246 bp    PROT      linear   16-JUL-2014
 ACCESSION  Rose-Cavalier-Smiths-iMac.local:39:1409486059
ORIGIN
        1 GPKKHMKRLN APRHWMLDKL SGKWAPKPSA GPHKTRECLP LIVLLRNRLK YALTRKECTL
       61 IVMQRHIQVD GKVRTDINFP AGFMDVITIK ETDENFRLLY DVKGRFVVHR ITPEESKYKL
      121 CKVRRVQLGQ KGIPYLVTHD GRTIRYPDPI IALHDTVKID LESGKIVDHI RYEPGNQVMI
      181 TGGRNLGRIG VFEHREKHPG SFDILHIKDA AGNTFATRSE NVFVIGKGTA LVSLPKAKGI
//
LOCUS       Neoparamoeba_aestuarina@neoaeCAMPEP0201506658     240 bp    PROT      linear   31-AUG-2014
DEFINITION  Neoparamoeba_aestuarina@neoaeCAMPEP0201506658     246 bp    PROT      linear   
 ACCESSION  Rose-Cavalier-Smiths-iMac.local:40:1409486059
ORIGIN
        1 GIPKHMKRLN APKHWMLGKL DGVWAPHPSP GPHKLRECLP LVVLLRNRLK YALTRKETLF
       61 ICQQRLIQVD GKVRTDLNYP AGFMDVVHIE KTNDNFRLLY DTKGRFTLTP IDKEEQEFKL
      121 LKVKKRALGP KGVPFIVTHD GRTIRYPDPA IGLNDTVKFN FKTNKIVDHA KFEHGQKCMI
      181 TGGANLGRVG IVENREKHPG AFDIVHVRDD RGQRFATRSS NVFIIGKGSS LIKLPTAAGI
//
LOCUS       Paramoeba_atlantica@paratCAMPEP0201476290     240 bp    PROT      linear   31-AUG-2014
DEFINITION  Paramoeba_atlantica@paratCAMPEP0201476290     246 bp    PROT      linear   16-J
 ACCESSION  Rose-Cavalier-Smiths-iMac.local:41:1409486059
ORIGIN
        1 GIPKHMKRLN APKHWMLGKL DGVWAPHPSP GPHKLRECLP LVVLLRNRLK YALNRKETLL
       61 ICQQRLIKVD GKVRTDLNFP AGFMDVIQIA KTNDTFRLLY DTKGRFCTTP IDAEEAKFKL
      121 LKVKKRAIGP KGIPFVVTHD GRTVRYPDPL VAVNDTVKFD LTSNKIVDYV KFEHGNKCII
      181 TGGANLGRIG IVDNREKHQG SYDIVHVRDS RGLKFATRAS NVFVIGKGSS LVKLPIGGGI
//
LOCUS       Pessonella_sp@pesspCAMPEP0168604824     240 bp    PROT      linear   31-AUG-2014
DEFINITION  Pessonella_sp@pesspCAMPEP0168604824     246 bp    PROT      linear   16-JUL-201
 ACCESSION  Rose-Cavalier-Smiths-iMac.local:42:1409486059
ORIGIN
        1 GPKKHLKRLA APSHWMLDKL GGVFAPRPSC GPHKLRECLP LCLLLRNRLK YALTGRECTQ
       61 ILMQRLVKVD GKVRTDSTFP CGFMDVVQIP KTNEHFRLLY DVKGRFSVLK ILPQEAKYKL
      121 CRVRHQLVGA KGVPYIVTHD ARTIRYPDPL IKVNDTVKIN IETGKVVEFI KFETGNLCMI
      181 VGGRNLGRVG LVQHVEKHPG SFNIVQVKDA AGHSFATRLN NVFIIGKSKS LVSLPTRKGI
//
LOCUS       Sexangularia_sp@sexspCAMPEP0170741520     240 bp    PROT      linear   31-AUG-2014
DEFINITION  Sexangularia_sp@sexspCAMPEP0170741520     246 bp    PROT      linear   16-JUL-2
 ACCESSION  Rose-Cavalier-Smiths-iMac.local:43:1409486059
ORIGIN
        1 GPKHHLKRLA APSHWKLDKL TGVYAPRPST GPHKLRECMP LIILLRNKLK YALTGREVQS
       61 ILMNRLIAVD GRVRTDSTYP AGFMDVISIA KTNDHYRLLY DVTGRFAIHK INDSEATFKI
      121 CRVTKTFTTT GKVPVLTTHD GRTIRYPDPA IKKNDSVKID IASGTVTEHI KMGSGNLAMV
      181 VAGHNLGRVG LIVNRDRHPG KFDIVHIRDA AGKTFATRLE NVFIIGRGKS LVSLPKRKGV
//
LOCUS       Stereomyxa_ramosa@steraCAMPEP0174264510     240 bp    PROT      linear   31-AUG-2014
DEFINITION  Stereomyxa_ramosa@steraCAMPEP0174264510     246 bp    PROT      linear   16-JUL
 ACCESSION  Rose-Cavalier-Smiths-iMac.local:44:1409486059
ORIGIN
        1 GPKKHLKRLN APKHWMLDKL GGVWAPRPST GPHKLRECLP LVILLRNRLK YALTKQEVTL
       61 ILMQRLVQVD HKVRTDPTFP AGFMDVITIE KTNENFRLLY DPKGRFFIHS ITEEEAGYKL
      121 CKVRKVQLGA KGIPFLVTHD GRTIRYPDPT AKVNDTVKID LATGKIVDVV KYDTGNLCMI
      181 TGGRNRGRVG LVEHRDKHDG SWDIVHIKDA AGQTFATRAN NIFIIGKGRS LVNLPRRKGV
//
LOCUS       Stygamoeba_regulata@styreCAMPEP0177628530     240 bp    PROT      linear   31-AUG-2014
DEFINITION  Stygamoeba_regulata@styreCAMPEP0177628530     246 bp    PROT      linear   16-J
 ACCESSION  Rose-Cavalier-Smiths-iMac.local:45:1409486059
ORIGIN
        1 GPKKHLKRLN APKHWMLDKL GGTWAPRPST GPHKLRECLP LIILIRNRLK YALTRRETIA
       61 VMKQRLIKVD SKVRTDATFP AGFMDVVSID KTGEHFRLLY DTKGRFKVHR ISAEEAKYKL
      121 CKVKSVQLGP RGVPFLNTHD GRTIRYPDPA IGVGDTLKIN LATGKIEDFI KFDLGNLVMA
      181 IGGANTGRVG MLDHKEKHDG SYDIAHVKDS VGHKFATRAT NLFIIGKGST WVSLPKAKGV
//
LOCUS       Trichosphaerium_sp@trichoCAMPEP0168519104     240 bp    PROT      linear   31-AUG-2014
DEFINITION  Trichosphaerium_sp@trichoCAMPEP0168519104     246 bp    PROT      linear   16-J
 ACCESSION  Rose-Cavalier-Smiths-iMac.local:46:1409486059
ORIGIN
        1 GPQHHLKRLA APKHWMLRKM SGVFAPKPQA GPHAERECLP LVLLLRNKLK YALTAREAKT
       61 ILQNRLVKVD GKVRRNHKYP AGFMDVVRID KTNESFRLLY DTKGRYIVHR VTAKEANFKL
      121 GKVKRLGIAK KGIRYLVTHD GRTIRYPHPD IRPMDTVKID IKTGKISQFV KYEVGTLIMM
      181 IGGKNRGRVG RVQNIEKHIG TSDTVYIKDA RGRQWATRPK NLFVIGVSTS WISLPTGKGI
//
LOCUS       Vannella_sp@vanJPCAMPEP0114611852     240 bp    PROT      linear   31-AUG-2014
DEFINITION  Vannella_sp@vanJPCAMPEP0114611852     246 bp    PROT      linear   16-JUL-2014 
 ACCESSION  Rose-Cavalier-Smiths-iMac.local:47:1409486059
ORIGIN
        1 GPKKHLKRLA APKHWMLDKL SGTWAPKPSA GPHKTRECLP LVVLLRNRLK YALTSREVTL
       61 IVMQRLIQVD KKVRTDARYP AGFMDVISIK ETGENFRLLY DIKGRFNVHP IGEEEAKFKL
      121 CQVTKTYTGK KGIPCLTTHD GRTIRYPDPD IKTHDTVKYE FESGKIVDFV HFDVGNICMI
      181 TGGKNLGRIG VIERKEKHPG SYDIVHIKDT KGNQFATRLT NVFVIGNGTS LVTVPKNKGV
//
LOCUS       Vexillifera_JP@vexJPCAMPEP0201549072     240 bp    PROT      linear   31-AUG-2014
DEFINITION  Vexillifera_JP@vexJPCAMPEP0201549072     246 bp    PROT      linear   16-JUL-20
 ACCESSION  Rose-Cavalier-Smiths-iMac.local:48:1409486059
ORIGIN
        1 GARKHLKRLN APNHWMLDKM SGTWAPRPTP GPHRLRECVP LVILLRNRLK YALTRNEVTL
       61 ICKQRLIQVD GKVRTDINFP VGFMDVVTIE KTNEYFRLLF DVKGRFVTHR ILPEEAKYKL
      121 CKVRKSRIGP KSVPYISTHD GRTIRYPVPE IKEHDTVKID IESGKVIDHI KYEPGNLVMI
      181 NGGRNLGRVG ILESIEKHPG SFNIGHVKDA VGNKFSTRVS NVFVIGKGTS LVSLPKGKGI
//
LOCUS       Acanthamoeba_castellanii@ACL00     240 bp    PROT      linear   31-AUG-2014
DEFINITION  Acanthamoeba_castellanii@ACL00     246 bp    PROT      linear   16-JUL-2014    
 ACCESSION  Rose-Cavalier-Smiths-iMac.local:49:1409486059
ORIGIN
        1 RTKKHLKRLN APAHWMLDKM GGTWAPKPSA GPHKMRECFP LVILLRNRLK YALTKKEVTS
       61 ILMQRLVKVD GKVRTDPTFP AGFQDVITIE KTDEVFRLLY DTKGRFIAHR ISAEESKYKL
      121 GKVRRVEIGK KGIPYLVTHD GRTIRYPDPS IKVHDTVKID LETGKIVDHV KFEAGNLCMV
      181 TAGRNIGRVG LMESRERHAG SFDIIHVKDA AGQTFATRGS NVFIIGQTKS LVSLPKRKGI
//
LOCUS       Cochliopodium_minutoidum@cocmi     240 bp    PROT      linear   31-AUG-2014
DEFINITION  Cochliopodium_minutoidum@cocmi     246 bp    PROT      linear   16-JUL-2014    
 ACCESSION  Rose-Cavalier-Smiths-iMac.local:50:1409486059
ORIGIN
        1 ---------- ---------- ---------- ---------- ---------- YALSKRDVTK
       61 IVMQRLIRVD GKIRTDITYP AGFMDVISIP KTKEYFRLIY DVKGRFQVHR ISEKEADFKL
      121 CKIRKIQTGP KGIPFLVTHD GRTIRYPDPL YKPNDTIKLN IKTGKILEHV KFEVGNLIMV
      181 VGGRNLGRVG VLEKQEKHPG SFDIVHVKDA SGVKFATRLQ NVFIIGKGDA LVSLPARKGI
//
LOCUS       Coenopodium_desertum@coedeCont     240 bp    PROT      linear   31-AUG-2014
DEFINITION  Coenopodium_desertum@coedeCont     246 bp    PROT      linear   16-JUL-2014    
 ACCESSION  Rose-Cavalier-Smiths-iMac.local:51:1409486059
ORIGIN
        1 ---------- ---------- ---------- ---------- ---------- ----------
       61 ---------- ---------- ---------- ---------- ---------- ---EEAKYKL
      121 GKVKRKLIGP NSIPFIVTHD GRTIRYPDPE IALGDSIRYE VGTGKILEFA KNEVGNLCMI
      181 TGGTSLGRVG VIEKKEKHPG SFDIVHIKDA AGKKFSTRSD NVFIIGKGTS LVSLPARKGI
//
LOCUS         DictDisc     240 bp    PROT      linear   31-AUG-2014
DEFINITION  DictDisc     246 bp    PROT      linear   16-JUL-2014       246 bp, 246 bases, 
 ACCESSION  Rose-Cavalier-Smiths-iMac.local:52:1409486059
ORIGIN
        1 GPKKHLKRLA APNHWMLDKL SGKWAPRPSS GPHKLRECLP LILVLRNRLK YALTKKEVTL
       61 ILMQRLVKVD GKVRTDPNYP AGFMDVISIE KTKENFRLLF DPKGRFTLQR ITPEEAKFKL
      121 ARVTRVETGN QGIPYVHTDD GRTIRYPDPA ISIHDTIKID IESGKITAFI PFEVNNLCMI
      181 VGGHNLGRVG AVTHREKHPG SFDIVHVTDT AGHQFATRLS NVFIIGKAQT FVSLPAGKGV
//
LOCUS       Dictyostelium_purpureum@DICPU7     240 bp    PROT      linear   31-AUG-2014
DEFINITION  Dictyostelium_purpureum@DICPU7     246 bp    PROT      linear   16-JUL-2014    
 ACCESSION  Rose-Cavalier-Smiths-iMac.local:53:1409486059
ORIGIN
        1 GPKKHLKRLA APNHWMLDKL SGKWAPRPTS GPHKLRESLP LILCLRNRLK YALTKKEVTL
       61 ILMQRLVKVD GKVRTDPNYP AGFMDVITID KTKENFRLLY DPKGRFTLQR ITPEEAKFKL
      121 ARVVKVESGN QGIPYVHTDD GRTIRYPDPA IKIHDTVKID IESGKITAFI PFDINNLCMI
      181 VGGHNLGRVG AINNRERHAG SFDIVHITDS AGNQFATRLS NVFVIGKSQT FVSLPAGKGV
//
LOCUS       Entamoeba_histolytica@enthi370     240 bp    PROT      linear   31-AUG-2014
DEFINITION  Entamoeba_histolytica@enthi370     246 bp    PROT      linear   16-JUL-2014    
 ACCESSION  Rose-Cavalier-Smiths-iMac.local:54:1409486059
ORIGIN
        1 GPRHHLKRLN APHHWMLSKL GGTFAPKPSH GPHGMKECLP LILILRNRLN YALNGREVTM
       61 IVKNRTIKID GKIRTDTRYP VGFMDVLSIP RTKENFRLMY NTKRRFCLVP LTAEQAKFKL
      121 CKIEKRVLGT GAIPYIVTHD GRTIRYPHPE LQANDTIKLN LETGKIVDFV KFDIGNTAMM
      181 IGGNGMGRVG VIVKREVHPG SFEIVHIKDA KGNTFTTRLN NVFVIGKGET LVNLPLDKGI
//
LOCUS       Filamoeba_sinensis@flasiContig     240 bp    PROT      linear   31-AUG-2014
DEFINITION  Filamoeba_sinensis@flasiContig     246 bp    PROT      linear   16-JUL-2014    
 ACCESSION  Rose-Cavalier-Smiths-iMac.local:55:1409486059
ORIGIN
        1 GPKKHLKRVA APKHWMLDKL GGVFAPRPSA GPHKLRECLP LIILLRNRLR YALTRREVTL
       61 ILMQRHVKVD GKVRTDTTYP TGFMDVVSIE KTNETFRLLY DTKGRFIVHR ITPEEGKFKL
      121 CKVRRQAIGA KKVPYIGLHD GRTIRYPDPL IKVNDTVKVN IDTGKIEDFI KFDIGNLVMV
      181 TGGRNLGRVG VVTRKEKHPG SFDIVHIKDA VGNTFATRTG NVFVIGKGKA FVSLPKGKGV
//
LOCUS       Flamella_fluviatilis@composite     240 bp    PROT      linear   31-AUG-2014
DEFINITION  Flamella_fluviatilis@composite     246 bp    PROT      linear   16-JUL-2014    
 ACCESSION  Rose-Cavalier-Smiths-iMac.local:56:1409486059
ORIGIN
        1 GPKKHLKRLA APRHWMLDKM GGVFAPRPSS GPHKLRESLP LVILLRNRLK YALTRKEVTM
       61 IMMQRLVKVD GKTRTDNTFP AGFMDVISIE KTNETFRLLY DTKGRFAVQR ITPAESKYKL
      121 LKVKKIYTGT KMFLTFLLND GRTIRYPDPS IKINDTIKYD LESGKITDIA PFDLGNLVMI
      181 TGGANLGRVG VIVSRERHPG SFDIIHVKDA VGQQFATRMT NVFVIGKGKS LVSLPARKGI
//
LOCUS       Hyperamoeba_dachnya@HDL0000044     240 bp    PROT      linear   31-AUG-2014
DEFINITION  Hyperamoeba_dachnya@HDL0000044     246 bp    PROT      linear   16-JUL-2014    
 ACCESSION  Rose-Cavalier-Smiths-iMac.local:57:1409486059
ORIGIN
        1 ---------- ---------- ---------- ---------- ---------- -ALTATEVKY
       61 IVRGRMVKID GKVRTDTTFP AGFMDVVSLE KTGENFRLLY DPKGRFTVQR VTPAEAKYKL
      121 CKVVNKYVAA GGVPYIATSD LRVIRFPDPI ININDTIKID LETKKITEVV PFEVGNLAMI
      181 VGGSNIGRVG VVLNRERHPG SHDIVHVKDA AGHTFATRLD NVFLIGKGKS LVSLPKDKGV
//
LOCUS       Hyperamoeba_sp@HSL00000065_6     240 bp    PROT      linear   31-AUG-2014
DEFINITION  Hyperamoeba_sp@HSL00000065_6     246 bp    PROT      linear   16-JUL-2014      
 ACCESSION  Rose-Cavalier-Smiths-iMac.local:58:1409486059
ORIGIN
        1 GPKKHLKRLA APKHWMLDKL SGVWAPRPSN GPHSVRECLP LIILLRNRLK YALTAREVKY
       61 IVRGRMVKID GKVRTDTTFP AGFMDVVTLD KTNENFRLLY DPKGRFHIQR ITPAESKYKL
      121 CKVVKKYIGA GGVPYVGTSD LRTFRYPDPL INVSDTIKVD LESKKITEIV PFEVGNLAMV
      181 VGGSNIGRVG VVLSREKHPG SHDIVHVKDA AGHTFATRQE NVFLIGKGKS LVSLPKDKGV
//
LOCUS       Hartmannella_abertawensis@comp     240 bp    PROT      linear   31-AUG-2014
DEFINITION  Hartmannella_abertawensis@comp     246 bp    PROT      linear   16-JUL-2014    
 ACCESSION  Rose-Cavalier-Smiths-iMac.local:59:1409486059
ORIGIN
        1 XXXXXXXXXX XPKHWMLDKM GGVFAPRPSA GPHKLRECIP LVILLRNRLK YALTGREVTQ
       61 ILMQRLVAVD GKVRTDATFP AGFMDVVSIE RTNEQFRLLY NVKGRFTLHR IKPEEAGYKL
      121 CKVRTAQLGP AGVPFIGTHD GRTIRYPHPD IKVNDTVKVN LATGKVVDSV KFGVGNLAMI
      181 TSGRNLGRVG IVKHIEKRPG AHTIVNIEDL AGHTCATRVE NVFTIGLGKA LVTLPRGAGV
//
LOCUS       Hartmannella_vermiformis@HVL00     240 bp    PROT      linear   31-AUG-2014
DEFINITION  Hartmannella_vermiformis@HVL00     246 bp    PROT      linear   16-JUL-2014    
 ACCESSION  Rose-Cavalier-Smiths-iMac.local:60:1409486059
ORIGIN
        1 GPKKHLKRLN APKHWMLDKL SGVFAPRPSA GPHKLRECIP LIILLRNRLK YALTKREVTY
       61 ILMQKLVKVD GRVRSDPNYP AGFMDVVSIE KTKENFRLLY DTKGRFILHR IDANEAGFKL
      121 CRVKNVYVGP KAVPHLTTHD GRTIRYPHPN IKAQDSVKVD LATGKIVAHV PFEIGHLAIV
      181 TGGHNLGRIG VITSRDVHDG AQDYIHLKDA AGHQFSTLMS NIFLLGEGKA LVTVPKRKGV
//
LOCUS       Mastigamoeba_balamuthi@MBL0000     240 bp    PROT      linear   31-AUG-2014
DEFINITION  Mastigamoeba_balamuthi@MBL0000     246 bp    PROT      linear   16-JUL-2014    
 ACCESSION  Rose-Cavalier-Smiths-iMac.local:61:1409486059
ORIGIN
        1 GPKKHLKRLH APKHWLLDKL GGAYAPRPST GPHKMRECLP VIILLRNRLK YALTRREVTS
       61 IVMQRLIKID GKVRTDTHFP AGFMDVVSID KTDEHFRLLY DTKGRFQAHR INSTEAKFKL
      121 GKVRRVQLGN KGIPYLVTHD ARTIRYPNPD IKVNDTVKID LRSGKIIDFV RFEIGNLVMI
      181 TGGRNLGRVG VIVRREKHEG SFEIIHVKDA VGHQFATRLT NVFVIGKGKS LVTLPAGKGI
//
LOCUS       Physarum_polycephalum@PPL00000     240 bp    PROT      linear   31-AUG-2014
DEFINITION  Physarum_polycephalum@PPL00000     246 bp    PROT      linear   16-JUL-2014    
 ACCESSION  Rose-Cavalier-Smiths-iMac.local:62:1409486059
ORIGIN
        1 GPKKHLKRLA APKHWMLDKL GGVWAPRPTE GPHPLREALP LVILLRNRLR YALTAAEVKF
       61 IVRGRMVKID GKVRTDTTFP AGFMDVVTLE KTNENFRLLY DPKGRFTVQR ITPAEAKYKL
      121 CKVVNKYTAA GNMPYIATSD LRVFRYPDPL ININDTIKVD LESKKILEIV PFEVGNLVMI
      181 VGGSNIGRVG VVLNRERHPG SHDIVHVKDA AGHTFATRLD NVFLIGKGKS LVSLPKDKGV
//
LOCUS       Polysphondylium_pallidum@PSL00     240 bp    PROT      linear   31-AUG-2014
DEFINITION  Polysphondylium_pallidum@PSL00     246 bp    PROT      linear   16-JUL-2014    
 ACCESSION  Rose-Cavalier-Smiths-iMac.local:63:1409486059
ORIGIN
        1 ---------- ---------- ---------- ---------- ---------- ----------
       61 --------XX GVVRTDVNFP VGFMDVVSIE KTNENFRLLF DTKGRFQLQR IQPNEAKFIL
      121 TKVTKVETGL QGIPYLHTDN GHTYRYPDPA IKIHDTVKID LETSKIVSFV PFELNNLCMI
      181 TGGHNLGRVG VITNRERHLG SFDIVHVTDS VGHSFATRLS NVFIIGKGTT FVSLLAGKGV
//
LOCUS       Stenamoeba_stenopodia@composit     240 bp    PROT      linear   31-AUG-2014
DEFINITION  Stenamoeba_stenopodia@composit     246 bp    PROT      linear   16-JUL-2014    
 ACCESSION  Rose-Cavalier-Smiths-iMac.local:64:1409486059
ORIGIN
        1 ---------- ---------- ---------- ---KLRECLP LIVLLRNRLK YALTRREVIQ
       61 ICKQRLVKVD GKVRTDSNFP AGFQDVVTIE KTNENFRLLF DTKGRYAVHR ITPEEAKFKL
      121 CKVKRQQLGA KGIPYIVTHD GRTIRYPDPI IKVNDTVKLN LTTGKIEEII KFDVGATVMI
      181 TGGHNLGRVG VLEDRERHLG GFDIVHVKDA AGNKFATRLT NVFVLGRGSS LVTLPKGKGI
//
LOCUS       Vannella_simplex@vansiContig01     180 bp    PROT      linear   31-AUG-2014
DEFINITION  Vannella_simplex@vansiContig01     180 bp    PROT      linear   16-JUL-2014    
 ACCESSION  Rose-Cavalier-Smiths-iMac.local:65:1409486059
ORIGIN
        1 ---------- ---------- ---------- ---------- ---------- ----------
       61 ---------- ---------- ---------- -----FRLLY DVKGRFNIHR ITEEEAKFKL
      121 LKVVSTATGR GKVPYLVTHD GRTIRYPDPL IKENDTIKFS LENKTIVGHV SFDVGNIAMI
//
LOCUS       Breviata_anathema@BREANContig3     240 bp    PROT      linear   31-AUG-2014
DEFINITION  Breviata_anathema@BREANContig3     246 bp    PROT      linear   16-JUL-2014    
 ACCESSION  Rose-Cavalier-Smiths-iMac.local:66:1409486059
ORIGIN
        1 GPKKHMKLLN APSHWMLGKM AGKYAPKPSP GPHKARECLP LILMLRNRLK YALTRRECVM
       61 ILHQRLVKID GKVRTDLTFP AGFQDVISLD QSNEHFRLLL DIKGRFIMHR VEAAEAKFKL
      121 CRVRRQEMNR RAVPVIVTHD ARTIRYPDPE IKVNDTVKVD LETGKVVDFV KYEEGNLAMV
      181 TGGHNKGRIG TVVTIEKHDG SYEIVHLKDA RGETFATRSS NVFIIGKGKA LISLPKARGI
//
LOCUS       Sub@rps4_OG5_126890_EE_br_Stet     233 bp    PROT      linear   31-AUG-2014
DEFINITION  Sub@rps4_OG5_126890_EE_br_Stet     233 bp    PROT      linear   16-JUL-2014    
 ACCESSION  Rose-Cavalier-Smiths-iMac.local:67:1409486059
ORIGIN
        1 GLRKHMKTLA APSHWMLGKM SGKYAPRPSE GPHKLRECLP LILLVRNRLK YALTRREVTH
       61 ILQQRFVKVD GKVRTDITYP AGFMDVVSID RTNETFRLLY DTKGRFTLHR VKNDEAKFKL
      121 CRVKRQELNR RAVPVIVTHD ARTIRYPDPE IKINDTVKID IETGKIVDSV KFETGNLAMV
      181 TGGNSKGRIG TIVNREKHDG SFEIVHLRDA RGHTFATRVT NVFVIGKGKP MIS
//
LOCUS          PCBtrin     240 bp    PROT      linear   31-AUG-2014
DEFINITION  PCBtrin     246 bp    PROT      linear   16-JUL-2014       246 bp, 246 bases, 1
 ACCESSION  Rose-Cavalier-Smiths-iMac.local:68:1409486059
ORIGIN
        1 GPKKHLKRLN APKHWMLGKM GGVWAPRPST GPHKLRECLP LVLLLRNRLK YALTKKEVSL
       61 ILMQRLVKVD NKVRTDTTYP AGFMDVITIE KSDEHFRLLY DTKGRFVLHV IGREEAAFKL
      121 CRVNRADIAK SGVPTIGTHD ARTIRYPDPE IAVSDTVKVD LETGKIVDFI KFDVGNLAMI
      181 TGGHNTGRIG NIVNRERHDG SFEIVHVKDA AGNQFATRLS NVFVIGKGKA MVSLPKLRGI
//
LOCUS       Thecamonas_trahens@AMSG_03891T     240 bp    PROT      linear   31-AUG-2014
DEFINITION  Thecamonas_trahens@AMSG_03891T     246 bp    PROT      linear   16-JUL-2014    
 ACCESSION  Rose-Cavalier-Smiths-iMac.local:69:1409486059
ORIGIN
        1 GPKKHLKRLN APTHWMLDKL TGVWAPRPST GPHKLRECLP LVVLLRNRLK YALTRREVIL
       61 IVMQRLVKVD GKVRTDATYP AGLMDVVTIE KSGENFRLVY DEKGRFQAVK IGAKAASFKL
      121 GKVVRQQLGP RGIPYIVTHD GRTIRYPDPD IRVNDTVKID IATGKVTKFI KFAVGNICMV
      181 TSGRNIGRVG VLHDKEHHAG GFDIVHIRDD AGREFATRLN NVFILGDDKP WIKLPNNKGI
//
LOCUS         AmasBerm     207 bp    PROT      linear   31-AUG-2014
DEFINITION  AmasBerm     207 bp    PROT      linear   16-JUL-2014       207 bp, 207 bases, 
 ACCESSION  Rose-Cavalier-Smiths-iMac.local:70:1409486059
ORIGIN
        1 GPKKHLKRLA APNHWMLDKL SGVWAPRPSA GPHKLRECLP LIILLRNRLK YALTRREVVM
       61 ILKQRLVKVD GKVRTDPNFP AGFMDVVSIN KTREHFRLLY DVKGRFALVD ISSEKAKYKL
      121 CKVKKAYVGK GGIPVIVTHD GRTIRYPDPA IKVNDTARVN VETNKVVDFI KFDLGNMVMV
      181 TGGRNIGRVG IVTTREKHAG SFDIVHI
//
LOCUS       Amastigomonas_oxoniensis@amaox     240 bp    PROT      linear   31-AUG-2014
DEFINITION  Amastigomonas_oxoniensis@amaox     246 bp    PROT      linear   16-JUL-2014    
 ACCESSION  Rose-Cavalier-Smiths-iMac.local:71:1409486059
ORIGIN
        1 ---------- ---------- ---------- ---------- ---------- ----------
       61 -MKQRLIKVD GKVRTDQTFP AGFMDVITID KTNENFRLLY DVKGRFVILK VSAEEAGYKL
      121 AKVRRQEVGP RASPYISTHD GRTIRYPDPN IKVNDTVKID LASGKVTDHI KFDIGNLVMI
      181 SGGRNTGRIG VITQKEKHAG GFDIVHIKDA AGHSFSTRRN NVFVVGNGKP SVTMPRGNGV
//
LOCUS         ArabThal     240 bp    PROT      linear   31-AUG-2014
DEFINITION  ArabThal     246 bp    PROT      linear   16-JUL-2014       246 bp, 246 bases, 
 ACCESSION  Rose-Cavalier-Smiths-iMac.local:72:1409486059
ORIGIN
        1 GLKKHLKRLN APKHWMLDKL GGAFAPKPSS GPHKSRECLP LVLIIRNRLK YALTYREVIS
       61 ILMQRHIQVD GKVRTDKTYP AGFMDVVSIP KTNENFRLLY DTKGRFRLHS IKDEEAKFKL
      121 CKVRSIQFGQ KGIPYLNTYD GRTIRYPDPL IKPNDTIKLD LEENKIVEFI KFDVGNVVMV
      181 TGGRNRGRVG VIKNREKHKG SFETIHIQDS TGHEFATRLG NVYTIGKGKP WVSLPKGKGI
//
LOCUS         OryzSati     240 bp    PROT      linear   31-AUG-2014
DEFINITION  OryzSati     246 bp    PROT      linear   16-JUL-2014       246 bp, 246 bases, 
 ACCESSION  Rose-Cavalier-Smiths-iMac.local:73:1409486059
ORIGIN
        1 GLKKHLKRLN APKHWMLDKL GGAFAPKPSS GPHKSRECLP LILIIRNRLK YALTYREVIS
       61 ILMQRHVLVD GKVRTDKTYP AGFMDVISIP KTGENYRLLY DTKGRFRLQS VKDEDAKFKL
      121 CKVRSVQFGQ KGIPYLNTYD GRTIRYPDPL IKANDTIKID LETNKIVDFI KFDVGNVVMV
      181 TGGRNTGRVG VIKNREKHKG SFETIHVEDA LGHQFATRLG NVFTIGKGKP WVSLPKGKGI
//
LOCUS       Sorghum_bicolor@SORBI5053103     240 bp    PROT      linear   31-AUG-2014
DEFINITION  Sorghum_bicolor@SORBI5053103     246 bp    PROT      linear   16-JUL-2014      
 ACCESSION  Rose-Cavalier-Smiths-iMac.local:74:1409486059
ORIGIN
        1 GLKKHLKRLN APKHWMLDKL GGAFAPKPSS GPHKSRECLP LILIIRNRLK YALTYREVIS
       61 ILMQRHVLVD GKVRTDKTYP SGFMDVISIP KTGENYRLLY DTKGRFRLHS VRDEDAKFKL
      121 CKVRSVQFGQ KGIPYLNTYD GRTIRYPDPL IKANDTIKID LETNKIVDFI KFDVGNVVMV
      181 TGGRNTGRVG VIKNREKHKG SFETIHVEDA LGHAFATRMG NVFTIGKGKP WVSLPKGKGI
//
LOCUS       Pinus0taed@30208     240 bp    PROT      linear   31-AUG-2014
DEFINITION  Pinus0taed@30208     246 bp    PROT      linear   16-JUL-2014       246 bp, 246
 ACCESSION  Rose-Cavalier-Smiths-iMac.local:75:1409486059
ORIGIN
        1 GLKKHLKRLN APRHWMLDKL GGAFAPKPSP GPHKGRECLP LVVLLRNRLK YALTYREVIA
       61 IVMQRLISVD GKVRTDKCYP AGFMDVLSIA KTNENFRLLY DAKGRFRLHS I--EEAKYKL
      121 CKV------- ---PYLNTYD GRTIRYPDPL IKANDTIKLD L-TGKIMEFI KFDVGNVIMV
      181 TGGRNRGRVG VIKHREKHKG SFEIIHVQDA AGQEFATRQG NVFTI---KP WVSLPKGKGV
//
LOCUS       Selaginella_moellendorffii@SEL     240 bp    PROT      linear   31-AUG-2014
DEFINITION  Selaginella_moellendorffii@SEL     246 bp    PROT      linear   16-JUL-2014    
 ACCESSION  Rose-Cavalier-Smiths-iMac.local:76:1409486059
ORIGIN
        1 GPKKHLKVLN APKHWMLSKL GGAFAPKPSS GPHKERECLP LVIVLRNRLN YALTYREVVA
       61 IVMQKLISID GKVRTDKCYP AGFMDVLTVG KVDENYRLLY DSKGRFTLHS INAEEAKFKL
      121 CKVRAVRFGA KGIPFLTTYD GRTIRYPDPL IKANDTIKID LETGKIKEFI KFDVGNVVMV
      181 TGGRNRGRVG TIQHREKHKG SFDIIHIKDS VGQDFATRMG NVFTIGQGKP WVSLPKGKGI
//
LOCUS       Physcomitrella_patens@6102414     240 bp    PROT      linear   31-AUG-2014
DEFINITION  Physcomitrella_patens@6102414     246 bp    PROT      linear   16-JUL-2014     
 ACCESSION  Rose-Cavalier-Smiths-iMac.local:77:1409486059
ORIGIN
        1 GLKKHLKRLN APRHWMLDKL GGAFAPKPSP GPHKERECLP LVVMLRNRLK YALTYREVVA
       61 IVMQRLISID GKVRTDKCYP AGFMDVISIA KTNENFRLLY DNKGRFTLHN ISAEEAKYKL
      121 CKVRSAQFGD KGVPYITTFD GRTIRYPDPL IKANDTVKIN LETGKVVEFI KFDIGNIVMV
      181 TGGRNRGRIG VIQHREKHKG SFDIIHVTDS TGQQFATRMG NVFTVGQGKP WITLPRGKGI
//
LOCUS       Closterium_pst@40000875.12     240 bp    PROT      linear   31-AUG-2014
DEFINITION  Closterium_pst@40000875.12     246 bp    PROT      linear   16-JUL-2014       2
 ACCESSION  Rose-Cavalier-Smiths-iMac.local:78:1409486059
ORIGIN
        1 GLKKHLKRLN APRHWMLDKL GGAFAPKPSP GPHKERECLP LAVILRNRLK YALTYREVNA
       61 IVMQRLIAVD AKIRTDKTFP AGFMDVISIA KTDENFRLLY DTKGRFTLHR ITPDEAKYKL
      121 CRVRAQRVGD RGIPYIVTND GRTIRYPDPV IKVNDTVKID LETGKVVEHI RFDIGNICMV
      181 TGGRNRGRVG VMEHRERHKG SFDICHVKDA AGHQFATRLT NVFLVGQGKP WVSLPKGRGI
//
LOCUS       Mesostigma_viride@MVL00000128_     240 bp    PROT      linear   31-AUG-2014
DEFINITION  Mesostigma_viride@MVL00000128_     246 bp    PROT      linear   16-JUL-2014    
 ACCESSION  Rose-Cavalier-Smiths-iMac.local:79:1409486059
ORIGIN
        1 GPKKHMKRLN APSHWMLDKL GGIFAPKPAP GPHKQRECLP LLLILRNRLK YALTGKEVTS
       61 ILMQRLVMVD GKVRTETTYP AGFMDVVHIT KTDEYFRLLY DYKGRFVVLP IKADEAKFKL
      121 CKVKAMAVGD RGVPYVTLHD GRTVRFPDPL IKVGDTVKLN IAENKIEDFV KFDLGNTVTV
      181 VGGRNAGRVG VISHKEKHKG GFDIVHVKDA VGHTFATRAS NIFVIGKGKS WVTLPKGKGI
//
LOCUS       Chlamydomonas_incerta@CIL00000     240 bp    PROT      linear   31-AUG-2014
DEFINITION  Chlamydomonas_incerta@CIL00000     246 bp    PROT      linear   16-JUL-2014    
 ACCESSION  Rose-Cavalier-Smiths-iMac.local:80:1409486059
ORIGIN
        1 ---------- ---------- ---------- ---------- ---------- ----------
       61 ILMQRLVKVD GKVRTDHTYP TGFMDVISME KTDENFRLVL DTKGRFVVHR ISKEEAAYKL
      121 CRVRKVEFGK GGVPYVATHD GRTIRYPDPE VKANDTVMLD IETGKIKEYV KNDVGALVMV
      181 TGGHNAGRVG KIVHKEKHKG SFEIVHIEDA AGNRFATRLT NIFVIGKEKP LISLPKGKGI
//
LOCUS       Chlamydomonas_reinhardtii@CHLR     240 bp    PROT      linear   31-AUG-2014
DEFINITION  Chlamydomonas_reinhardtii@CHLR     246 bp    PROT      linear   16-JUL-2014    
 ACCESSION  Rose-Cavalier-Smiths-iMac.local:81:1409486059
ORIGIN
        1 GPKKHLKRLN APYHWMLDKL SGIFAPKPSA GPHKQRECLP LLLILRNRLK YALTGKEVQS
       61 ILMQRLVKVD GKVRTDHTYP TGFMDVISME KTDENFRLVL DTKGRFVVHR ISKEEAAYKL
      121 CRVRKVEFGK GGVPYVITHD GRTIRYPDPE IKANDSIMLD IETGKIKEFV KNDVGALVMV
      181 TGGHNAGRVG KIVHKEKHKG SFEIVHIEDA AGNRFATRLT NIFVIGKEKP LISLPKGKGI
//
LOCUS       Chlorella_NC64A@CHLNC59606     240 bp    PROT      linear   31-AUG-2014
DEFINITION  Chlorella_NC64A@CHLNC59606     246 bp    PROT      linear   16-JUL-2014       2
 ACCESSION  Rose-Cavalier-Smiths-iMac.local:82:1409486059
ORIGIN
        1 GPKKHLKRLN APKHWMLDKL GGIFAPKPSP GPHKTRECLP LILLLRNRLK YALTGKEVTS
       61 ILMQRLVEVD GKVRTDKTYP VGFMDVIDIP KTDEHFRLVY DAKGRFVVHR ITKEEASYKL
      121 CKVKRLAFGK GGIPHIGTHD GRTVRYPDPE IKVNDTVMLD LESGKVKDFI KFDVGNLAMA
      181 TGGHNNGRVG TIVHKEKHKG SFDIVHIKDA AGHTFATRMT NVFVIGKGKP MISLPKGKGI
//
LOCUS       Volvox_carteri@VOLCA82986     240 bp    PROT      linear   31-AUG-2014
DEFINITION  Volvox_carteri@VOLCA82986     246 bp    PROT      linear   16-JUL-2014       24
 ACCESSION  Rose-Cavalier-Smiths-iMac.local:83:1409486059
ORIGIN
        1 GPKKHLKRLN APYHWMLDKL SGIFAPKPSA GPHKQRECLP LLLILRNRLK YALTGKEVQS
       61 ILMQRLVKVD GKVRTDHTYP TGFMDVISIE KTDEHFRLVL DTKGRFVVHR ISKEEAAYKL
      121 CRVRKVQFGK GGVPYVATHD GRTVRYPDPE VKANDSVMLD IETGKIKEYV KNDVGALVMV
      181 TGGHNAGRVG KIVHKEKHKG SFEIVHIEDA AGNRFATRLT NIFVIGKEKP LISLPKGKGI
//
LOCUS       Dunaliella_salina@19852640.84     240 bp    PROT      linear   31-AUG-2014
DEFINITION  Dunaliella_salina@19852640.84     246 bp    PROT      linear   16-JUL-2014     
 ACCESSION  Rose-Cavalier-Smiths-iMac.local:84:1409486059
ORIGIN
        1 GPKKHLKRLN APKHWMLDKL GGVFAPKPSS GPHKLRECLP LLLVLRNRLK YALTYKEVVQ
       61 ILKQRLVKVD GKVRTDTTYP AGFMDVIQLE KTDEHFRLIY DTKGRFVVHR ISRDEAPYKL
      121 CKVKRLEHGK GGVPYIVTHD ARTIRYPDPE IKVNDTVLLD IETGKVKEYV KFDLGNLAMA
      181 TGGHNCGRVG TIVHKEKHKG AFDMIHVEDA AGNRFVTRQN NIFIIGKGKA LVSLPKGKGI
//
LOCUS       Acetabularia_acetabulum@AAL000     240 bp    PROT      linear   31-AUG-2014
DEFINITION  Acetabularia_acetabulum@AAL000     246 bp    PROT      linear   16-JUL-2014    
 ACCESSION  Rose-Cavalier-Smiths-iMac.local:85:1409486059
ORIGIN
        1 GIPKHLKRLN APKHWMLDKL GGVFAPKPSP GPHKTRECLP LALIIRNRLK YALTYKEVQS
       61 ILMQRLIQID GKVRTDKTYP VGFMDVITIE KTDEHFRLLY DSKGRFTVHR ISKAEASYKL
      121 CRVKHAQFGR GGVPYIATHD GRTIRYPDPD IKVNDTVLLD LETNKVKEFV HFEVGNLAMI
      181 TGGANNGRVG TVVHRERHKG SFDIIHIQDA AGHKFATRMT NVFIIGKGKP MVSLPKKKGI
//
LOCUS       Scenedesmus_obliquus@SOL000026     240 bp    PROT      linear   31-AUG-2014
DEFINITION  Scenedesmus_obliquus@SOL000026     246 bp    PROT      linear   16-JUL-2014    
 ACCESSION  Rose-Cavalier-Smiths-iMac.local:86:1409486059
ORIGIN
        1 GPKKHMKRLN APSHWMLDKL GGIFAPKPSP GPHKQRECLP LLLVLRNRLK YALTGKEVKM
       61 ILMQRLVRVD GKVRTDTTYP AGFMDVIELE KTNEHFRLVF DTKGRFVVHR ITPEEASYKL
      121 CKVRRMQFGK GGIPYIATHD GRTLRYPDPD IKEQDTVMLD LETGKIKDFI KFDLGNLAMV
      181 TGGHNNGRVG TIVHKERHRG GHDIVHIEDA AGNRFATRIS NVFVIGKGKP LISLPKGKGV
//
LOCUS       Polytomella_parva@POL00000063_     240 bp    PROT      linear   31-AUG-2014
DEFINITION  Polytomella_parva@POL00000063_     246 bp    PROT      linear   16-JUL-2014    
 ACCESSION  Rose-Cavalier-Smiths-iMac.local:87:1409486059
ORIGIN
        1 GPKKHLKRLN APSHWMLDKL SGIFAPKPSA GPHKQRECLP LLLILRNRLK YALTGKEVQS
       61 ILMQRLIKID GKVRTDHTYP VGFMDVIQIE KTNEQFRLVY DTKGRFVVHR IAKEEAAFKL
      121 CRVKAVEFGK GGVPYVSTHD GRTVRYPDPE IKANDTILFD IAEGKIKDFI KYDVGNLVMV
      181 TGGHNNGRVG TIISKEKHKG SFEIVHVEDS AGHKFATRLT NIFVIGKGKP MISLPKGKGI
//
LOCUS       Micromonas_pusilla@MICPU36856     240 bp    PROT      linear   31-AUG-2014
DEFINITION  Micromonas_pusilla@MICPU36856     246 bp    PROT      linear   16-JUL-2014     
 ACCESSION  Rose-Cavalier-Smiths-iMac.local:88:1409486059
ORIGIN
        1 GPKKHLKRLN APSHWMLDKL GGVFAPKPSP GPHKQRECLP LCLILRNRLK YALTYKEVTT
       61 ILMQRLVKVD GKTRIDKCYP AGFMDVVSID KTDEHFRLIY DQKGRFVVHR ITQLESQYKL
      121 CKVRTKKLGD KGVPCVNLHD GRTIRYPDPE IKESDTVMVD ISSNTITNHF KFDAGALAMI
      181 TGGRNAGRVG VIQRREKHKG SFEIIHVQDA AGHQFATRAT NVFVIGEGKP MVSLPKGKGI
//
LOCUS       Micromonas_RCC@MICRC90851     240 bp    PROT      linear   31-AUG-2014
DEFINITION  Micromonas_RCC@MICRC90851     246 bp    PROT      linear   16-JUL-2014       24
 ACCESSION  Rose-Cavalier-Smiths-iMac.local:89:1409486059
ORIGIN
        1 GPKKHLKRLN APKHWMLDKL GGVFAPKPSA GPHKTRECLP LCLILRNRLK YALTYKEVTT
       61 ILMQRLVKVD GKTRVDKCYP AGFMDVVSID KTDEHFRLIY DAKGRFVVHR ISSTEAQYKL
      121 CKVKTKRLGD KGVPCVNLHD GRTIRYPDPV INESDTVMVD IATNKITDHI KYDAGALVMI
      181 TGGRNRGRVG VIQRREKHKG SVEVVHVKDA GGHEFATRSS NTFVIGEGKP MISLPKGKGL
//
LOCUS       Micromonas_sp@MSL00000053_3     233 bp    PROT      linear   31-AUG-2014
DEFINITION  Micromonas_sp@MSL00000053_3     233 bp    PROT      linear   16-JUL-2014       
 ACCESSION  Rose-Cavalier-Smiths-iMac.local:90:1409486059
ORIGIN
        1 GPKKHLKRLN APSHWMLDKL GGVFAPKPSP GPHKQRECLP LCLILRNRLK YALTYKEVTT
       61 ILQQRLVKVD GKTRRDKCYP TGIMDVVSID KTDEHFRIIY DQKGRFVVHR ITALEAQYKL
      121 CKVSKKRLGD KGVPCVNLHD GRTIRYPDPL IKEHDTVMVD IATNKITEFI KYDAGALVML
      181 TGGRNAGRVG IITRREKHKG SFEVVHVKDA SGHEFATRSQ NVFVIGTGKP MVS
//
LOCUS       Ostreococcus_lucimarinus@OSTLU     240 bp    PROT      linear   31-AUG-2014
DEFINITION  Ostreococcus_lucimarinus@OSTLU     246 bp    PROT      linear   16-JUL-2014    
 ACCESSION  Rose-Cavalier-Smiths-iMac.local:91:1409486059
ORIGIN
        1 GLKKHLKRLN APKHWMLDKL GGVFAPKPSP GPHKSRECLP LCLILRNRLK YALTYKEVTT
       61 ILMQRVVKVD GKIRMDKCYP CGIMDVVSIE KSDEHFRLIY DNKGRFVVHR IEAIEAQYKL
      121 CKVKSKKLGD KGVPCVGLHD GRTIRYPDPL IKEGDSVMVD IATNKITDFV KFDVGALCMI
      181 TGGRNAGRVG VIQRREKHIG SFEIVHLKDA AGQEFATRAT NVFAIGTGKP MISLPKGKGI
//
LOCUS       Ostreococcus_tauri@OSTTA29689     240 bp    PROT      linear   31-AUG-2014
DEFINITION  Ostreococcus_tauri@OSTTA29689     246 bp    PROT      linear   16-JUL-2014     
 ACCESSION  Rose-Cavalier-Smiths-iMac.local:92:1409486059
ORIGIN
        1 GPKKHLKRLN APKHWMLDKL GGVFAPKPSP GPHKQRECLP LCLILRNRLK YALTYKEVTT
       61 ILMQRCVKVD GKIRMDKCFP CGIMDVVSIE KSDEHFRLIY DTKGRFVVHR IEAVEAQYKL
      121 CKVRSKKLGD KGVPCVGLHD GRTIRYPDPV IKEGDSVMVD IATNKITDSV KFDVGALCMI
      181 TGGHNAGRVG VIQRREKHIG SFEIVHLKDA AGQEFATRAT NVFAIGTGKP MISLPKGKGI
//
LOCUS         CyanMero     240 bp    PROT      linear   31-AUG-2014
DEFINITION  CyanMero     246 bp    PROT      linear   16-JUL-2014       246 bp, 246 bases, 
 ACCESSION  Rose-Cavalier-Smiths-iMac.local:93:1409486059
ORIGIN
        1 GPKKHLKRLA APRHWMLAKL GGIWAPRPSA GPHKLRECLP LIIILRNRLK YALTGREAMQ
       61 ILMQRLVRVD GKVRTDRTFP AGFMDVIHIE KTNETFRLLY DTKGRFVLHR ITPEEGKYKL
      121 CRIKRQQLGA RGIPYIVTHD GRTIRYPDPL IKVHDTVVLD IETGKITDFV KFDIGALCMI
      181 TGGHNIGRVG VVQHRERHPG ATEIVHLKDA AGREFATQIS NVFVIGREKS LVSLPRGKGV
//
LOCUS       Rhodosorus_marinus@rhomaCAMPEP0113959152     240 bp    PROT      linear   31-AUG-2014
DEFINITION  Rhodosorus_marinus@rhomaCAMPEP0113959152     246 bp    PROT      linear   16-JU
 ACCESSION  Rose-Cavalier-Smiths-iMac.local:94:1409486059
ORIGIN
        1 GQKKHMKRLA APKHWMLDKL TGIFAPRPSP GPHKLRECLP LVIILRNRLK YALNGAEANQ
       61 IVKQRLLKVD GKVRTDVTFP SGFMDVIHIE RTNETFRLLY DVKGRFKLHR ITTEEAKYKL
      121 CKVNRAQLGP NSVPYIATHD GRYIRYPDPL IKVDDTVMID INTGKVIDFA KYDLGNLVMV
      181 TGGHNIGRVG TIVTREKHPG STEIVRIRDA NGHDFATRKG NVFIIGKGTP LISLPKEKGI
//
LOCUS       Galdieria0@30635     240 bp    PROT      linear   31-AUG-2014
DEFINITION  Galdieria0@30635     246 bp    PROT      linear   16-JUL-2014       246 bp, 246
 ACCESSION  Rose-Cavalier-Smiths-iMac.local:95:1409486059
ORIGIN
        1 GPKKHMKRLA APKHWMLSKL GGIWAPRPSS GPHKLRESLP LLLILRNRLK YALNNREAVA
       61 ILMQRLVKVD GKVRTDKTFP AGFMDVIELE RTNETFRLLY DVKGRFRLHR I--EEGKYKL
      121 CRV------- ---PYIATHD GRTIRYPDPA IKHNDTVVLD L-TGKVTDFL KFEVGNLCMI
      181 TGGHNIGRVG LIQHREKHPG STEIIHVRDA RGQEFATQLN NVFVI-Q--P FVSLPKGKGI
//
LOCUS       Gracilaria@16340     240 bp    PROT      linear   31-AUG-2014
DEFINITION  Gracilaria@16340     246 bp    PROT      linear   16-JUL-2014       246 bp, 246
 ACCESSION  Rose-Cavalier-Smiths-iMac.local:96:1409486059
ORIGIN
        1 GPKKHLKRLN APSHWMLDKM GGVWAPRPST GPHKMRESLP LNLILRNRLR YALTGREANM
       61 IVM------- ---------- ---------- ---------- ---------- ----EGAYKL
      121 CKV------- ---PYIATHD ARTIRYPDPL IKVDDTVRIN I-TGKIEDIL KFEVGNLCMI
      181 TGGHNIGRVG IIQLREKHPG SHEIVRVRDA AGNDFATRKT NVFII-E--A AISLPKNKGL
//
LOCUS         PorpYezo     240 bp    PROT      linear   31-AUG-2014
DEFINITION  PorpYezo     246 bp    PROT      linear   16-JUL-2014       246 bp, 246 bases, 
 ACCESSION  Rose-Cavalier-Smiths-iMac.local:97:1409486059
ORIGIN
        1 GPKKHMKRLA APSHWMLGKL GGIFAPRPST GPHKLRECLP LVIILRNRLK YALNGREATT
       61 ILMQRLVKVD GKVRTDQTFP AGFMDVVSIE RTNEMFRLLY DVKGRFVLHR IQKEEGAYKL
      121 CKVKRQQTGP RGVPYVVTHD GRTVRFPDPA IRVDDTVVVD IESGKITDQV KFDVGNLVMV
      181 TGGHNIGRVG VMAVREKHPG STEIVRIKDS NGHEFATKKV NVFVIGKGKA LISLPKQAGI
//
LOCUS       Porphyridium_cruentum@Contig24     172 bp    PROT      linear   31-AUG-2014
DEFINITION  Porphyridium_cruentum@Contig24     172 bp    PROT      linear   16-JUL-2014    
 ACCESSION  Rose-Cavalier-Smiths-iMac.local:98:1409486059
ORIGIN
        1 GPKKHLKRLA APNHWMLDKL TGVWAPKPSS GPHKTRECLP LMIILRNRLK YALNGREVMQ
       61 IVMQRLVKVD GKVRTDRCYP AGFMDVVSLE KTNEIFRLLY DVKGRFVLHR IGAEEAKYKL
      121 CK-------- ---PYIATHD SRTIRFPDPL IKVADSVRVD IETGKIIDFL KF
//
LOCUS       Eucheuma_denticulatum@CL331Con     240 bp    PROT      linear   31-AUG-2014
DEFINITION  Eucheuma_denticulatum@CL331Con     244 bp    PROT      linear   16-JUL-2014    
 ACCESSION  Rose-Cavalier-Smiths-iMac.local:99:1409486059
ORIGIN
        1 ---------- ---------- ---------- ---------- ---------- ----------
       61 ---------- ---------- ---------- ---------- ---------- ----------
      121 ---------- ---PYIATHD ARTIRYPDPL IKVDDTVRVN INTGKVEDIL KFEVGNLCMI
      181 TGGHNIGRVG IIQMREKHPG -----RVRDA LGHDFATRKG NVFIIGKG-- ---------L
//
LOCUS       Cyanophora_paradoxa@composite     240 bp    PROT      linear   31-AUG-2014
DEFINITION  Cyanophora_paradoxa@composite     246 bp    PROT      linear   16-JUL-2014     
 ACCESSION  Rose-Cavalier-Smiths-iMac.local:100:1409486059
ORIGIN
        1 GPKKHMKRLA APRHWMLDKL GGVYAPRPSP GPHKLRESLP LIILIRNRLK YALTRREANM
       61 IVLQRLVKVD GKVRTDARYP AGFMDVVSIE KTNEFFRLLY DVKGRYVTHR ITPEEAKFKL
      121 CSVRAVSVGP RXVPFIVTHD GRTIRYPDPD VKVHDTVKVD IDTGKIVDHI KFDHDQLCMV
      181 IRGKNAGRVG LIVNRERHLG SFDIVHVKDA SGHAFATRLD NVFVIGKGKP SISLPKGKGL
//
LOCUS       Glaucocystis_nostochinearum@GN     240 bp    PROT      linear   31-AUG-2014
DEFINITION  Glaucocystis_nostochinearum@GN     246 bp    PROT      linear   16-JUL-2014    
 ACCESSION  Rose-Cavalier-Smiths-iMac.local:101:1409486059
ORIGIN
        1 GPKKHLKRLN APKHWMLDKL GGTYAPRPNP GPHKLRASIP LIVLLRNRLK YALNGRETKL
       61 ILLQRLVQVD GKIRTDNKFP AGYMDVVSIE KTNEHFRLLY DVKGRFQMHR ITPEEAKFKL
      121 LQVRRQQVGA RGIPYIVTHD GRTIRYPDPD IKVHDTVKYD LETGKVVDFI KFEIGQLCMV
      181 VGGRNTGRVG VVMNRERHPG SFEIIHVKDA AGHEFATRIA NVVIIGKGKP SISLPKGKGI
//
LOCUS       Rhodomonas_salina@RHL00001367_     240 bp    PROT      linear   31-AUG-2014
DEFINITION  Rhodomonas_salina@RHL00001367_     245 bp    PROT      linear   16-JUL-2014    
 ACCESSION  Rose-Cavalier-Smiths-iMac.local:102:1409486059
ORIGIN
        1 ---------- ---------- ---------- ---------- ---------- ----------
       61 ---QRVIKVD GKIRIEKNYP TGIMDIISIE KTNENFRILY DPVGRFILHR VEKKESLFKL
      121 CK-------- ---PFIVTHD GRTIRYPDPS IKIDDSILFN LSEKKIIDFI KFNIGALCLV
      181 IGGRNIGRIG IILYREHHKG -----RIKDA EGLEFATKIS NVFVIGKG-- ---------L
//
LOCUS       Guillardia_theta@jgiGuith1153239_     240 bp    PROT      linear   31-AUG-2014
DEFINITION  Guillardia_theta@jgiGuith1153239_     246 bp    PROT      linear   16-JUL-2014 
 ACCESSION  Rose-Cavalier-Smiths-iMac.local:103:1409486059
ORIGIN
        1 GPRKHLKRIT APKHWMLDKL TGVFAPRPSA GPHKLRECIP LLLLIRNRLK YALTYSEAKV
       61 IMNSRSIKVD GKIRTDVTYP CGFMDVLSIE KTGEHFRLLH DTKGRFVLHR LTQADAQHKL
      121 CRVKSLGVGI NKVPYIVTHD GRTIRYPDPL IKPNDTVQID LATNTIIGFS KFEVGNVCAI
      181 TGGHNIGRVG IIQSTEKHPG SHNIVHIKDK TGATWATRQS NVFVLGKKPE KAYILRTQGI
//
LOCUS         GoniomSp     240 bp    PROT      linear   31-AUG-2014
DEFINITION  GoniomSp     245 bp    PROT      linear   16-JUL-2014       245 bp, 245 bases, 
 ACCESSION  Rose-Cavalier-Smiths-iMac.local:104:1409486059
ORIGIN
        1 -PKKHMKRIN APKHWMLDKL GGIYGPKPSP GPHKQRECLP LLLLLRNRLK LALTYKEAKA
       61 ILMQRLLKVD GKVRTDVKFP TGFMDTISLE KTNQFFRLLF DVKGRYVLHR I------VKL
      121 CKVRHQGVGD RAVPYIVTHD GRTIRYPNPD IKVNDTVKVN ITANKVVGHC KFDSGNICMI
      181 TGGKNVGRVG IIQNTERHQG DFDIVHIKDS LGHSFATRIT NVFILG---- ---LPKSKGV
//
LOCUS         RoomTrun     240 bp    PROT      linear   31-AUG-2014
DEFINITION  RoomTrun     244 bp    PROT      linear   16-JUL-2014       244 bp, 244 bases, 
 ACCESSION  Rose-Cavalier-Smiths-iMac.local:105:1409486059
ORIGIN
        1 GPKKHLKRLN APRHWMLDKL GGAWAPRPSA GPHKLRECLP LVCLLRNRLK YALTYKEVKT
       61 ICIQRLIKID GAIRTDPTFP SGWMDVVSIE KTGENFRLQY DTKGRFTVFP VQAEEAKFKV
      121 ARVKNVAVGS KNIPYLTTHD GRTFRYPDPL IKAGDAIKWD IETGKIIDHS KLEVGNICTM
      181 VGGKNTGRVG IIQHMEKHPG SWTIVHVKDA AGHVFATRIQ NVAVIG---- --TLPKAKGI
//
LOCUS       Palpitomonas_bilix@palbiCAMPEP0113899970     240 bp    PROT      linear   31-AUG-2014
DEFINITION  Palpitomonas_bilix@palbiCAMPEP0113899970     246 bp    PROT      linear   16-JU
 ACCESSION  Rose-Cavalier-Smiths-iMac.local:106:1409486059
ORIGIN
        1 GPKKHMKRLN APKHWMLDKM GGVFAPRPSA GPHKLRESLP LILLLRNRLK YALNGTEVNT
       61 ILMQRLVKVD GKVRTDKTFP AGFMDVITIE KTNEXFRLLF DVKGRFMLHR ISNEEAKYKL
      121 CKVKRDELGQ KGAPLVVTHD GRTIRYPHPD IKVNDTVRVD IETGKIIDFI KFETGNLVMV
      181 TGGHNLGRVG TIEHRERHPG SFDIIHVKDA AGHKFATRLT NVFVIGKGNP AVSLPRNKGV
//
LOCUS       Picobiliphyte_11@pico11Contig67695_6     240 bp    PROT      linear   31-AUG-2014
DEFINITION  Picobiliphyte_11@pico11Contig67695_6     246 bp    PROT      linear   16-JUL-20
 ACCESSION  Rose-Cavalier-Smiths-iMac.local:107:1409486059
ORIGIN
        1 GPKKHLKRLN APKHWMLDKL TGVFAPRPST GPHKMRESLP LMIFLRNRLK YALTKKECMT
       61 ILMNRLVKVD GKPRTDCTYP AGFM------ ---------- ---G-Y-VRL RPARAAQYKL
      121 CRIKKVATGP KGVPYIVTHD GRTIRYPSPD VKVNDTVKVD IESGKITEHL KFEVGQLVMI
      181 TGGHNIGRVG VLISREKHLG GYEISHIKDA ASKTFSTRTA NVFIIGEGRS YISLPKGKGI
//
LOCUS       Bassomonas_sp@basspContig00276     240 bp    PROT      linear   31-AUG-2014
DEFINITION  Bassomonas_sp@basspContig00276     246 bp    PROT      linear   16-JUL-2014    
 ACCESSION  Rose-Cavalier-Smiths-iMac.local:108:1409486059
ORIGIN
        1 GPKKHLKRLN APSRWMLDKL SGRYAPRPSP GPHKLRECLP LTILIRNRLK YAMSRKEVQH
       61 ILMNRLMKVD HKVRTDPTYP LGFMDVVSVD RTDEHYRMLF DVKGRFAVHR ITTKEAAYKL
      121 CKVRKLAVGQ GGIPYIVTHD GRTIRYPDPN IRVNDSVQLN LKKNKITDIL KFDVGVMAMI
      181 TGGHNIGRIG TITNVDKHPG SFTIIRLKDK AGHAFATRLS NVFVIGDNQA LITIPKGGGV
//
LOCUS         AncySigm     240 bp    PROT      linear   31-AUG-2014
DEFINITION  AncySigm     246 bp    PROT      linear   16-JUL-2014       246 bp, 246 bases, 
 ACCESSION  Rose-Cavalier-Smiths-iMac.local:109:1409486059
ORIGIN
        1 GVKRHLKRLN APKAWMLDKL GGTFAPKPSP GPHKLRECIP LVIILRNRLK YALTRKEVLS
       61 IVMQRLVKID GKARTDMNFP TGFMDVISIE KTGENFRILY DSKGRFILHR ITDKEAAYKL
      121 CKVKRAQLGN KGIPYIATHD ARTIRYPDPD IKVNDTVKID IATGKVVDHV KLEIGSMVMV
      181 TGGRNTGRIG TLTHRDKHPG SFEIVHIRDA NDKEFATRLG NIFVIGKNRE LISLPRGRGI
//
LOCUS       Planomonas_baikal@plabaContig0     240 bp    PROT      linear   31-AUG-2014
DEFINITION  Planomonas_baikal@plabaContig0     246 bp    PROT      linear   16-JUL-2014    
 ACCESSION  Rose-Cavalier-Smiths-iMac.local:110:1409486059
ORIGIN
        1 ---------- ---------- ------RPST GPHKLRECIP MILLIRNRLK YALNRREAVQ
       61 IVKQRVINVD GKVRTDVNYP IGFMDVVTIP KIKQDFRTLY DAKGRFVLHR ITAAEASYKL
      121 CRVRTCKLGA KGIPYLTTHD GRTIRYPDPL IKVNDTVKID LKTGKIVDYV KLESGNMVFI
      181 TGGKNTGRIG TLVHREKHLG SFEIAHVKPS HGKEFTTRLN NVFVIGKGNE WISLPRGKGI
//
LOCUS       Planomonas_mylnikovi@plamyCont     240 bp    PROT      linear   31-AUG-2014
DEFINITION  Planomonas_mylnikovi@plamyCont     246 bp    PROT      linear   16-JUL-2014    
 ACCESSION  Rose-Cavalier-Smiths-iMac.local:111:1409486059
ORIGIN
        1 ---------- ---------- ---------- ---------- ---------- ----------
       61 ---------- ---------- ---------- ---------- ---------- ----------
      121 ---------- ---------- ---------- -----TVKVD IATGAITEHV SFEVGNTVIV
      181 TGGHNQGRVG IMTHREKHLG SFEIIHIQDA NGHEFATRIG NVFVIGKGRV LVSLRAARAQ
//
LOCUS       Microhelia_sp@micspContig00302     240 bp    PROT      linear   31-AUG-2014
DEFINITION  Microhelia_sp@micspContig00302     246 bp    PROT      linear   16-JUL-2014    
 ACCESSION  Rose-Cavalier-Smiths-iMac.local:112:1409486059
ORIGIN
        1 GPKKHLKRLN APSHWMLDKL SGVWAPRPSA GPHKLRECLP LILLLRNRLK YALNKNEVNK
       61 ILMNRLVQVD GKVRTDSNFP AGFMDVISLE KTNEKFRLLY DVKGRFAVHK VNDKEASFKL
      121 CRVKRAQVGP RNIPFVVTHD GRTIRFPHPD VKVNDTVKVD IATGKIVDHV KFDVGNICMI
      181 TGGHNIGRVG VVHHLEKHPG SFDIIHIKDA AGHSFATRVS NVFILGKGKS LVTLPRGKGV
//
LOCUS       Minimassisteria_diva@oxnspCont     240 bp    PROT      linear   31-AUG-2014
DEFINITION  Minimassisteria_diva@oxnspCont     246 bp    PROT      linear   16-JUL-2014    
 ACCESSION  Rose-Cavalier-Smiths-iMac.local:113:1409486059
ORIGIN
        1 GPKKHLKRLN APKHWMLSKL GGVWAPRPST GPHKLRECLP IVLILRNRLK YALTRPEVLM
       61 IVMRRLVKVD HKVRTDMNFP CGFMDVVTLE KSNEHFRLLY DVKGRFVLHR IKDKEAECKL
      121 LRVNRVAKAK KAIPYLVTHD GRTIRYPDPH IRRSDTIKFN LKTGKIVDHV RFDIGNLVMI
      181 TRGANIGRIG VLEHMERHPG SYDIAHIKDR NGKTFATRVG NVFTIGKKNP LISLPKGKGL
//
LOCUS       Araneofila_producta@composite     240 bp    PROT      linear   31-AUG-2014
DEFINITION  Araneofila_producta@composite     246 bp    PROT      linear   16-JUL-2014     
 ACCESSION  Rose-Cavalier-Smiths-iMac.local:114:1409486059
ORIGIN
        1 ---------- ---------- -------PST GPHKLRESFP LSIILRNRLK YALTRREVMM
       61 CVMRRSVEVD GKVRTDINYP TGFQDVVSIP KSDENFRVLY DTKGRFILHR IHADEAKFKL
      121 LRVIKISKAK KVIPYLVTHD GRTIRYADPA IRVGDSVKFN IATGKIDGFL KQDTGNLAMV
      181 TRGHNIGRVG AVVRKERHEG SFDIIHLKDK KGHSFATRSA NVFMIGDGNA WITLPRGKGL
//
LOCUS       Thaumatomonas_sp@thaspSFL6WO51     123 bp    PROT      linear   31-AUG-2014
DEFINITION  Thaumatomonas_sp@thaspSFL6WO51     123 bp    PROT      linear   16-JUL-2014    
 ACCESSION  Rose-Cavalier-Smiths-iMac.local:115:1409486059
ORIGIN
        1 ---------- ---------- ---------- --------LP IQLVLRNRLK YALTRREVVM
       61 IVMRRLVKVD GKIRTDMRFP AGFQXXVRLX XXXXNFRLLY DVKGRYTLHR INKDEAQYKL
      121 CRI
//
LOCUS       Paulinella_chromatophora@pauch     202 bp    PROT      linear   31-AUG-2014
DEFINITION  Paulinella_chromatophora@pauch     202 bp    PROT      linear   16-JUL-2014    
 ACCESSION  Rose-Cavalier-Smiths-iMac.local:116:1409486059
ORIGIN
        1 ------KRLN APKAWMLHKM AGIYAPRPSQ GPHKLRESLP LTLVLRNKLK LALNGREVKI
       61 LTARRLVKVD GKVRTDITFP TGFMDVITVD KTNENFRVLY DHKGRFILHR ITKEEAGYKL
      121 ARVTAIRKGK KVIPLMVTHD GRTIKYPDPI LKVHDTVR-- ---------- ----------
      181 ---------- XXXXXXXXXX XX
//
LOCUS       Sandona_ubiquita@sanubContig02     240 bp    PROT      linear   31-AUG-2014
DEFINITION  Sandona_ubiquita@sanubContig02     246 bp    PROT      linear   16-JUL-2014    
 ACCESSION  Rose-Cavalier-Smiths-iMac.local:117:1409486059
ORIGIN
        1 ---------- ---------- ---------- ---------- ---------- ----------
       61 ---------- ---------- ---------- ---------- ---------- ----------
      121 ---------- ---------- ---------- ---------- --TGRPVGHI KFDVGQLAMI
      181 TRGANVGRVG TAVTIERHPG SFDIAHLKDR RGNTFATRIG NVFIIGDGKP AISLPKAKGV
//
LOCUS       Minchinia_chitonis@minch0194451716      68 bp    PROT      linear   31-AUG-2014
DEFINITION  Minchinia_chitonis@minch0194451716      68 bp    PROT      linear   16-JUL-2014
 ACCESSION  Rose-Cavalier-Smiths-iMac.local:118:1409486059
ORIGIN
        1 GPKKHLKRLN APKHWMLDKL GGVFAPKPSA GPHKTRECLP LCLILRNRLK YALTYKEVTT
       61 ILMQRLVK
//
LOCUS       Helkesimastix_marina@helmaCont     240 bp    PROT      linear   31-AUG-2014
DEFINITION  Helkesimastix_marina@helmaCont     246 bp    PROT      linear   16-JUL-2014    
 ACCESSION  Rose-Cavalier-Smiths-iMac.local:119:1409486059
ORIGIN
        1 GHKKHMKRLA APKHWMLSKL GGIWAPRPST GPHKIRECLP VSLILRNRLK YSLTRRESLA
       61 IVKRRFVKVD GKVRTQLNYP AGFMDVVSIE KAGKQYRLLY STKGQFVLHK VNDVEASYKL
      121 CRVVKIGKAK KVIPYLTTHD GRTVRFADPI IKVNDTVKID LATGKVVGHI KFELGNTVMI
      181 TKGRNMGRVG VITGIERHPG SFDIVQVKDA SGVSFATRLA NVFLVGQGET WVTLPGDKGV
//
LOCUS       Bigelowiella_natans@jgiBigna154268     240 bp    PROT      linear   31-AUG-2014
DEFINITION  Bigelowiella_natans@jgiBigna154268     246 bp    PROT      linear   16-JUL-2014
 ACCESSION  Rose-Cavalier-Smiths-iMac.local:120:1409486059
ORIGIN
        1 GPKKHLKRLN APKHWMLDKL GGEWAPRPST GPHKLRECLP LCLILRNRLK YALTGREVMM
       61 IVMRRLVEID HKIRTDVNYP AGFMDVITIA KSNEKFRLLY DVKGRFVLQK INTAESKFKL
      121 LKVVKKFKSK KAIPFQTTHD GRTIRYPDPK IKNGDTVKFD LKENKITDTI KFEIGNICMI
      181 TKGANTGRVG LLVRKEAHPG SFSILHLKDK KGNEFATREA NVFAIGRGES MVKLPRSQGV
//
LOCUS       Coprprot@rps4     240 bp    PROT      linear   31-AUG-2014
DEFINITION  Coprprot@rps4     246 bp    PROT      linear   25-JUL-2014       246 bp, 246 ba
 ACCESSION  Rose-Cavalier-Smiths-iMac.local:121:1409486059
ORIGIN
        1 GPKKHLKRLH APKHWMLDKL GGVFAPRPSA GPHKLRECLP LGIIIRNRLK YALTCREVTQ
       61 VLMQRTVSID GQVRTDSTYP AGFMDVLSID RTNEQFRLLY NVKGKFTLHK ITPEEAQYKL
      121 CKVKRVQLGP KGIPFISTHD GRTIRYPHPD IKENDTIKFN LKTKKIEDNI KFGVGNLVMI
      181 TGGHNLGRVG ILKTIEKHPG SHTIIHVEDL ANNSFSTRLD NVFVIGQGKA NVTLPRGGGI
//
LOCUS       Mataza_hastifera@mathaCAMPEP0175119414     240 bp    PROT      linear   31-AUG-2014
DEFINITION  Mataza_hastifera@mathaCAMPEP0175119414     246 bp    PROT      linear   16-JUL-
 ACCESSION  Rose-Cavalier-Smiths-iMac.local:122:1409486059
ORIGIN
        1 GPKKHLKRLN APKHWMLNKL GGDWAPRPST GPHKMRDCLP MCLILKNRLK YALTRQETQT
       61 IVMRKLVEVD GKVRTDLNYP CGFMDIISIP KTEEKFRVLY DHKGRFVLHR VKNEEAKFKL
      121 CRVRDLSNAS KVIPYVTTHD GRTVRYPDPV VKPNDTIKFD IASGKIVGCI KFDIGNVAMV
      181 TGGANKGRVG VISSKEKHPG SFDIIYMKDR KGNSFSTRSA NVFCIGEGAP WVSLPRGKGI
//
LOCUS         GuttMIGQ     240 bp    PROT      linear   31-AUG-2014
DEFINITION  GuttMIGQ     246 bp    PROT      linear   16-JUL-2014       246 bp, 246 bases, 
 ACCESSION  Rose-Cavalier-Smiths-iMac.local:123:1409486059
ORIGIN
        1 --KHHQKRIA CPKNWMLSKL GGIFAPRPTA GPYKLRECLP LSIILRNRLK FALTQKEVTA
       61 IVVRKYIKVD GKVRTDKNFS VGYGDVISIE KAGKLYRVLF NTKGNYVLQK LSEEEAGFKL
      121 ARVIRSGKSN KGIPYIQTSD GRTIRFADPL IKKGDTVKID LATNKVVAFL KNEVGNVVQI
      181 TRGNNAGRVG VITSFDRHPG SFDIIHVEDK SGAKFSTRAD NAFVIGTKEA WISLPKDAGV
//
LOCUS       Paracercomonas_marina@CLL00000     234 bp    PROT      linear   31-AUG-2014
DEFINITION  Paracercomonas_marina@CLL00000     234 bp    PROT      linear   16-JUL-2014    
 ACCESSION  Rose-Cavalier-Smiths-iMac.local:124:1409486059
ORIGIN
        1 GPKKHMKRVA APKSWVLNKM GGSWAPRPST GPHKLRESLP LTIALRNRLK YALTRREVMM
       61 IVMRRLVEVD GKVRTDQSYP AGLMDVVRLQ KVNEVFRVLY DVKGRYILHE LKDKEASMKL
      121 CRVQAVSKAK KAIPFLTTHD GRTIRYPDPL IKKNDTVQID IKTGKITGHL KSDIGNLAMV
      181 TKGANIGRVG VITSKERHPG SFDIIHLKDK KGQPFATRSG NVFVIGDAKA WISL
//
LOCUS       Cercomonas_clavideferens@compo     240 bp    PROT      linear   31-AUG-2014
DEFINITION  Cercomonas_clavideferens@compo     246 bp    PROT      linear   16-JUL-2014    
 ACCESSION  Rose-Cavalier-Smiths-iMac.local:125:1409486059
ORIGIN
        1 GPRKHLKRLN APRRWFLGKL GGIWAPRPSS GPHKLRESLP LSLILRDKLK YALTRREVVM
       61 IVMRRHVEVD KRTRTDINYP TGFMDVITIP KTGDAFRVLY DVKGRFVLHP VXXXXQGFKL
      121 ARVNKIQLGS KSIPYAVTHD GRTIRYVDPL VKVNDVVKID LATGKAVGHL KFEVGNLAMI
      181 TRGANTGRVG EVTRIEKHPG SYEIVHLRDK KGTNFATRVA NVFIIGEGRS TISLPKGKGI
//
LOCUS       Metopion_fluens@metproContig00     240 bp    PROT      linear   31-AUG-2014
DEFINITION  Metopion_fluens@metproContig00     246 bp    PROT      linear   16-JUL-2014    
 ACCESSION  Rose-Cavalier-Smiths-iMac.local:126:1409486059
ORIGIN
        1 ---------- ---------- ---------- ---------- ---------- ----------
       61 ---------- ---------- -----XXXLE KTGEHFRVLF DHKGRFQLVA IKKKEADFKL
      121 LRVVRVSKAK KVIPYIVTHD GRTIRYPDPL ISVNDTVKFN MKTGKIEAFL KFDTGSLIMV
      181 NRGGNVGRVG VISHIEKHPG SFHIVHVKDK RGHDFATRLD NVFVIGNDKP WITLPKAQGI
//
LOCUS       Astrolonche_sp@FYYV7UT03DQL1T_     145 bp    PROT      linear   31-AUG-2014
DEFINITION  Astrolonche_sp@FYYV7UT03DQL1T_     145 bp    PROT      linear   16-JUL-2014    
 ACCESSION  Rose-Cavalier-Smiths-iMac.local:127:1409486059
ORIGIN
        1 GNKKHLKRLA APKHWMLDKL SGVWAPRPTT GPHKLRECLP LILILRNRLK YAITAREVQM
       61 ILMQKSVKVD GKIRLNPRYP CGFMDVVTIE LIDSRFRLLY DTKGRYTLVK IDQKQAQFKL
      121 CR-------- ---PQMTTHD GRTVR
//
LOCUS       Phyllostaurus_sp@FYYV7UT04ENT2     156 bp    PROT      linear   31-AUG-2014
DEFINITION  Phyllostaurus_sp@FYYV7UT04ENT2     156 bp    PROT      linear   16-JUL-2014    
 ACCESSION  Rose-Cavalier-Smiths-iMac.local:128:1409486059
ORIGIN
        1 ---------- ---------- ---------- -----RECLP LMIFLRNRLK YALTYTECIK
       61 ILQHKLVKVD GKVRRDKTYP CGFMDVISIE KTNENFRLIY DVKGRFTVHR ITAEEAKYKL
      121 CK-------- ---PLLVTSD GRTIRYPDPL IKVNDT
//
LOCUS       Filoreta_marina@FIL1Con757_2     240 bp    PROT      linear   31-AUG-2014
DEFINITION  Filoreta_marina@FIL1Con757_2     246 bp    PROT      linear   16-JUL-2014      
 ACCESSION  Rose-Cavalier-Smiths-iMac.local:129:1409486059
ORIGIN
        1 GNRKHLKRLN APKHWMLDKL GGIWAPRPST GPHKLRECIP LIILLRNRLK YALDRREVLL
       61 IVMQRKIKVD GKVRTDTNFP AGFMDVVSIE KTNENFRLLY DTKGRFDLHK IKGDEPTYKL
      121 CKVKTVSKGK KAVPYLVTHD GRTIRYPDPH IKVNDTVKVD LETGKILDHI PFDLGRLAMV
      181 TKGANIGRIG IVHNRERHPG SFDIIHVTDR NGTSFATRLD NVFVIGKSEP WVSLPRGKGV
//
LOCUS       Sorites_sp@sorspCAMPEP0114679994     240 bp    PROT      linear   31-AUG-2014
DEFINITION  Sorites_sp@sorspCAMPEP0114679994     246 bp    PROT      linear   16-JUL-2014  
 ACCESSION  Rose-Cavalier-Smiths-iMac.local:130:1409486059
ORIGIN
        1 GIIKHLKRMY APKQWMLDKL RGRWAPKPSA GPHKLRECLP LIVMLRQRLK YALTYREVKM
       61 IVMQRLIKVD GKVRSDMFYP AGFMDVVQIE KTKENFRLLY NTKGRFMLHK VAKEEANYKL
      121 CRVKRVMRGP RGIPYAVTHD GRTLRYPDPD VKAHDTIRLD LETGKIMDHV KFETGNLVMI
      181 SGGNNIGRVG TITHEEKHPG SFEMVHVKDA AGHTFNTRLE NVFVIGEGTP WISLPKGNGI
//
LOCUS       Reticulomyxa_filosa@Contig3720     240 bp    PROT      linear   31-AUG-2014
DEFINITION  Reticulomyxa_filosa@Contig3720     246 bp    PROT      linear   16-JUL-2014    
 ACCESSION  Rose-Cavalier-Smiths-iMac.local:131:1409486059
ORIGIN
        1 NPRQHLKRIN APRHWLLDKM SGVWAPRPSP GPHKLRECLP VTILLRNRLK YALTGREVKM
       61 IVMSRHIRVD GKVRTDTTYP CGFQDVVTIN RTGEHFRLIY NTKGRFHLSR IPVEDATWKL
      121 CK-------- ---PYVVTHD GRTIPYPNPR IKVGDTIKYD FFKGKMMDLF EWRTGVIVMV
      181 IGGRNVGRVG ILEKLEKHPG SFDIVHVKDS AGNEFATRRE NLFVLG---- --RLPPGKGV
//
LOCUS       Plasmodiophora_brassicae@conti     240 bp    PROT      linear   31-AUG-2014
DEFINITION  Plasmodiophora_brassicae@conti     246 bp    PROT      linear   16-JUL-2014    
 ACCESSION  Rose-Cavalier-Smiths-iMac.local:132:1409486059
ORIGIN
        1 GPKKHLKRLN APRKWMLSKL GGIFAPRPSP GPHKLRESIP LVILLRNRLK YALTRRECMV
       61 IVMNRSIKID TKVRTDVNFP AGFMDVVTIE KTNENFRILY DTKGRFLLQK IKESEANYKL
      121 CR-------- ---PFIVTHD GRTIRYPDPV IRVNDTVKVD LTTGNVVDFI KFDLGQLAMI
      181 TAGNNCGRIG TIVGRDRHDA AFDIVRVRDR KGHTFATRID NVFVIG---- --TLPRG-GV
//
LOCUS       Quinqueloculina_sp@QUINQ35241_     170 bp    PROT      linear   31-AUG-2014
DEFINITION  Quinqueloculina_sp@QUINQ35241_     170 bp    PROT      linear   16-JUL-2014    
 ACCESSION  Rose-Cavalier-Smiths-iMac.local:133:1409486059
ORIGIN
        1 ---------- APNHWLLDKL SGVWAPRPSP GPHKLRECLP LIIMLRNRLK YALTAREVKM
       61 ITMSRHIRVD GKVRTDTKFP CGYQDVVTIN RTGEHFRLIY DVKGRFHLHR IPFEEANWKL
      121 LKITKKAIGA RGIPYIVTHD GRTIPYPDPI YKIHDTIKYD FLKNKIIDHV
//
LOCUS         BabeBovi     240 bp    PROT      linear   31-AUG-2014
DEFINITION  BabeBovi     246 bp    PROT      linear   16-JUL-2014       246 bp, 246 bases, 
 ACCESSION  Rose-Cavalier-Smiths-iMac.local:134:1409486059
ORIGIN
        1 GVKKHMKRIN APSHWMLDKL SGRYAPKPSP GPHKKTECLP LILLLRNRLK YALTYDEVKL
       61 IVMQKVVRID GKVRTDMTYP IGFMDVVSLE RTNEHFRLLY DTKGRFVPHK ITPEEASYKL
      121 CRVIKTFLGP KEVGMAVTHD GRTIRFIHPD VKPGDSLRID LETGKVLEFF KFEVGNLVMI
      181 TGGHNQGRVG TIVHKERHPG SFDLIHVRDE LGNNFCTRCS NVFVIGVGNN YVSLPKERGI
//
LOCUS         CryptSpp     240 bp    PROT      linear   31-AUG-2014
DEFINITION  CryptSpp     246 bp    PROT      linear   16-JUL-2014       246 bp, 246 bases, 
 ACCESSION  Rose-Cavalier-Smiths-iMac.local:135:1409486059
ORIGIN
        1 GPKKHLKRVA APSNWMLDKL TGVYAPRPSS GPHKLRECIP LAILLRNRLK FALTYTEAKY
       61 IVMQRLIKVD GKVRTDICFP LGLMDVVSID RVGKNIRIMY DTKGRFVPVQ IDSKEAGFKL
      121 CKVTKVALGA KGIPTATTND ARTLRYIHPD VKANDTVKVD LATGKVIDFV KCEVGNMCMV
      181 TGGRSQGRVG TITHFERKMG AQCIVTIRDQ KGATFATLMK NIFVIGEEKP LVTLPKDKGI
//
LOCUS         EimeTene     240 bp    PROT      linear   31-AUG-2014
DEFINITION  EimeTene     246 bp    PROT      linear   16-JUL-2014       246 bp, 246 bases, 
 ACCESSION  Rose-Cavalier-Smiths-iMac.local:136:1409486059
ORIGIN
        1 GPKKHLKRLA APSHWMLNKI TGHYAPRPSP GPHKLRECLP LAILLRNRLK YALTYQETKL
       61 IVMQRLVKVD GKVRTDQCYP AGFMDVVSLE KTQQHFRLLL DTKGRFVPRP ISAEEASYKL
      121 CRVKKVLIGP KAIPMLVTHD ARTIRFPHPN IKVHDTIRLS IADSKIVDTY KFEVGNVAMV
      181 TGGHNVGRVG TIVNRERHLG SFDIVHLRDS RGNEFATRIS NVFVIGKGKP MVSLPKDKGI
//
LOCUS       Plasmodium_falciparum@renamed_     240 bp    PROT      linear   31-AUG-2014
DEFINITION  Plasmodium_falciparum@renamed_     246 bp    PROT      linear   16-JUL-2014    
 ACCESSION  Rose-Cavalier-Smiths-iMac.local:137:1409486059
ORIGIN
        1 GIKKHLKRVN APSHWMLNKM GGQYAPKTSS GPHKLLESIP LVILLRNRLK YALTFDEVKM
       61 ILIQKIVKVD NKVRTDCTFP VGLMDVIHIT KSNEYFRLLY DIKGRFVPHR ITNEESKYKL
      121 CKVKKILLRK GRLSIAVTHD GRSIPYIHPD VKVNDTVRLD LETGKVLEHL KFQVGSLVMV
      181 TAGHSVGRVG VISSIDKNMG TYDIIHVKDS RNKVFATRLS NVFVIGDNKP YISLPREKGI
//
LOCUS       Plasmodium_yoelii@EAA15546     240 bp    PROT      linear   31-AUG-2014
DEFINITION  Plasmodium_yoelii@EAA15546     241 bp    PROT      linear   16-JUL-2014       2
 ACCESSION  Rose-Cavalier-Smiths-iMac.local:138:1409486059
ORIGIN
        1 -----MKRVN APSHWMLNKM DGQYAPKTSS GPHKLLESIP LVILLRNRLK YALTFDEVKM
       61 ILIQKIVKVD NKTRTDCTFP VGLMDVIHIT KSNEFFRLLY DVKGRFVPHR ITNEESKYKL
      121 CKIKKIILRK GKLSIAITHD GRSIPYIHPE VKVNDTIRLD LESGKVLEHL KFQVGNMVMV
      181 TAGHSVGRVG TILSIDKNIG TYDIIHVKDS RGKVFATRLS NIFVIGDNKP YISLPREKGI
//
LOCUS         TheiParv     240 bp    PROT      linear   31-AUG-2014
DEFINITION  TheiParv     246 bp    PROT      linear   16-JUL-2014       246 bp, 246 bases, 
 ACCESSION  Rose-Cavalier-Smiths-iMac.local:139:1409486059
ORIGIN
        1 GPKKHMKRIN APSHWMLDKL TGRYAPKASP GPHKSRECLP LLVLLRNRLK YALTYDEVKL
       61 IVKQRLVKVD GKVRTDITYP TGFMDVVSLD KTNEKFRMLY DTKGRFCPHK ITDEEATYKL
      121 CRVKKTFLGP KEVNLAVTHD GRTFRCVHPE VKAGDSLRVE VSTGKVLEFL KFEPGNLVMI
      181 TGGHNVGRVG TVVSKEKHPG SFDLVHVKDS QDNTFSTRSS NVFVIGVGKS YVSLPYERGL
//
LOCUS         ToxoGond     240 bp    PROT      linear   31-AUG-2014
DEFINITION  ToxoGond     246 bp    PROT      linear   16-JUL-2014       246 bp, 246 bases, 
 ACCESSION  Rose-Cavalier-Smiths-iMac.local:140:1409486059
ORIGIN
        1 GPRKHLKRIA APHHWMLDKL TGHYAPRPSP GPHKLRESVP LVVLLRNRLR YALTYREVMM
       61 IVMQRLIKVD NKVRTDQCYP AGFMDVISIE KTKENFRMLF DTKGRFVPHP IREEEASYKL
      121 CRVKKVVVGP KGVPALITHD GRTMRYPHPS IKAHDCIRLD LNTGKIVDTL KFEAGNMAMV
      181 TGGHNVGRVG VIVHRERHLG GFDIIHLRDA KNNEFATRIS NVFVIGKGKA WISLPKEKGI
//
LOCUS         AlexTama     240 bp    PROT      linear   31-AUG-2014
DEFINITION  AlexTama     246 bp    PROT      linear   16-JUL-2014       246 bp, 246 bases, 
 ACCESSION  Rose-Cavalier-Smiths-iMac.local:141:1409486059
ORIGIN
        1 ---------- ---------- ---------- ---------- LIVMLRERLK YALTYQECKM
       61 IVMQR--KVD GKVRTDMFYP AGFMDVVQIE KTKENFRLLY DTKGRFVLHK IVKEEASYKL
      121 CRVKKVHKGT KGIPYAVTHD GRTLRYPDPD VKVNDTVRVD IATGKMLDYV KFEPGNTVMI
      181 SSGNNNGRVG VIVNRELHPG SFEIVHVKDA VGHTFATRLD NVFVIGKGKP WISLPKGNGI
//
LOCUS       Karlodinium_micrum@composite     240 bp    PROT      linear   31-AUG-2014
DEFINITION  Karlodinium_micrum@composite     246 bp    PROT      linear   16-JUL-2014      
 ACCESSION  Rose-Cavalier-Smiths-iMac.local:142:1409486059
ORIGIN
        1 GPKKHLTRMF APSHWMLDKL KGRWAPRPSA GPHKLRECLP LIVMLRNKLK YALTYRECKM
       61 IVCNRLIKVD GKVRTDMFYP AGFMDVVQIE KTKENFRLLY DTKGKFALHK IQKEEASYKL
      121 CRVKKIQRGP KGTPYAITHD GRTLRYPDPD VKANDTVRLD LESGKILDHL KFEIGSTVMV
      181 NGGNSVGRVG TILSREKHPG SFEIIHIKDA VGHTFATRLQ NVMVIGKSKP WVSLPKGNGI
//
LOCUS         OxyrMari     240 bp    PROT      linear   31-AUG-2014
DEFINITION  OxyrMari     246 bp    PROT      linear   16-JUL-2014       246 bp, 246 bases, 
 ACCESSION  Rose-Cavalier-Smiths-iMac.local:143:1409486059
ORIGIN
        1 GPRKHMKRIT APKRWYLGKL GGVWAPKPSN GPHAPRESLP LSILLRNKLK YALNYKEVQL
       61 ITMQRLIKVD HKVRTDVNWP CGFMDIVQIE KTKENFRLLF DTKGRFAIHK VHTDEAAYKL
      121 CRVDKHWKGF KGVYHITTHD RRCLRFVDPR IREHDTVRID LATGEILDHI KFEVGNVCMI
      181 KGGNNIGRVG TIVTREKHPG SFEIIHLQDA AGNQFATRLS NVFVIGEGKP WVSLPKGNGI
//
LOCUS       Perkinsus0@25040     240 bp    PROT      linear   31-AUG-2014
DEFINITION  Perkinsus0@25040     246 bp    PROT      linear   16-JUL-2014       246 bp, 246
 ACCESSION  Rose-Cavalier-Smiths-iMac.local:144:1409486059
ORIGIN
        1 GPKKHLKRVF APKHWLLDKL AGVWAPRPST GPHKLRECMP LIVLLRNRLK YALTYNEVKM
       61 IVMQRLIKVD GKVR------ ---------- -----FRLLF DTKGRFAIHK I--DEAAYKL
      121 CRV------- ---PYANTHD GRTIRYPDPE IKENDSVRVD I-TGKVLDFL KFEIGATVMM
      181 TGGNNIGRVG VITHRERHPG NFEIIHVRDA AGNNFATRLS NVFVI---KP WVSLPKGDGV
//
LOCUS       Paramecium_tetraurelia@1244176     240 bp    PROT      linear   31-AUG-2014
DEFINITION  Paramecium_tetraurelia@1244176     246 bp    PROT      linear   16-JUL-2014    
 ACCESSION  Rose-Cavalier-Smiths-iMac.local:145:1409486059
ORIGIN
        1 GPKKHMKRIT APKSWMLSKL GGNWTTRPSQ GPHKLRESIP LSVILQQKLK YALYAREVQM
       61 ILADKNIKVD GKVRSDFGYP VGLQDVITID KTRESYRVLY DVQGKFILKS IKPDEAKFKL
      121 VKVTQKKVGP NNVPYIVTND SRTIRYPNPE IHVNDTLKID LETGKIVDFI KEEPGNICYI
      181 IGGNNIGRVG LIQHRERHLG SFDIVHVKDS NGKHFSTRIN NIFTIGKGKS LISLPDDNGL
//
LOCUS         AnopHaem     240 bp    PROT      linear   31-AUG-2014
DEFINITION  AnopHaem     246 bp    PROT      linear   16-JUL-2014       246 bp, 246 bases, 
 ACCESSION  Rose-Cavalier-Smiths-iMac.local:146:1409486059
ORIGIN
        1 GPKHHQKRIA APKSWMLGKL GGLHAVRPSQ GPHKLRQCIP LYVILRQKLK YALNNRDCTM
       61 ILKDKNIKID GQIRRDKGFP LGVMDVLSIE KTNETFRVLY DVKGRFVLKA LKKEEQNIKL
      121 LRVTQKAQGP NKVPYIVTHD ARTIRYPHPA IQINDTLKYN ISTGQVEEFA KLDLGNICFI
      181 TSGNNIGRVG QITNLEKHPG SFDIVHIKDT NNKSFCTRQS NVFVLGKGRS WISLPKGNGI
//
LOCUS         TetrPyri     240 bp    PROT      linear   31-AUG-2014
DEFINITION  TetrPyri     246 bp    PROT      linear   16-JUL-2014       246 bp, 246 bases, 
 ACCESSION  Rose-Cavalier-Smiths-iMac.local:147:1409486059
ORIGIN
        1 ---------- ---------- ---------- ---------- XXXLLRERLN YALNGRDVTL
       61 ILNDKNVFVD GKVRRDKGYP TGLMDVVRIE KTDQSFRILY DTKGRFVLKS LSKEEAKYKL
      121 LKVTAKAIGP NQIPYIVTHD SRTIRFPNPE IKIGDTLKYD LVNNKIENFA HLESGNVCYI
      181 QQGNNIGRVG IIQHIEKHQG SFDICHVKDA KGNAFATRLG NIFVLGQGKS WIELPSGDGV
//
LOCUS       Tetrahymena_thermophila@118573     240 bp    PROT      linear   31-AUG-2014
DEFINITION  Tetrahymena_thermophila@118573     246 bp    PROT      linear   16-JUL-2014    
 ACCESSION  Rose-Cavalier-Smiths-iMac.local:148:1409486059
ORIGIN
        1 GPKKHLKRIN APKSWMLNKL GGIWATRPSQ GPHKLRESLP LSVLLKERLN YALNGRDVTL
       61 ILNDKNVFVD QKVRRDKGYP TGLMDVVRIE KTDQSFRILY DTKGRFVLKS LSKEEAKYKL
      121 LKVTAKAIGP NQIPYIVTHD SRTIRFPNPE IKIGDTLKYD LVNNKIENFA HLESGNVCYI
      181 QQGNNIGRVG IIQHIEKHQG SFDICHVKDA KGNAFATRLG NIFVLGQGKL YIELPSGDGV
//
LOCUS       Sterkiella_histriomuscorum@com     240 bp    PROT      linear   31-AUG-2014
DEFINITION  Sterkiella_histriomuscorum@com     246 bp    PROT      linear   16-JUL-2014    
 ACCESSION  Rose-Cavalier-Smiths-iMac.local:149:1409486059
ORIGIN
        1 GPKKHQKRIA APSHWMLNKL GGVYATRAGT GPHKRRESMP LSVLLRNRLR YAISRQEAIK
       61 IVKDKLIKID GKIRRDPRFP LGIMDVVTID RTGEHFRILY DVKGRYQAHK IDAKEAQFKL
      121 CSIRRKAMGP NKVPYVITHD GRTLRFPHPD IKKHDTVKLN LETNEVESLI KFENGAQVLL
      181 VGGNNIGRVG VLQHIEKHPS SFDIAHIKDA AGHSFATRVN NVFVI---KS VISLLPAKGI
//
LOCUS       Schizochytrium_sp@schspContig0     149 bp    PROT      linear   31-AUG-2014
DEFINITION  Schizochytrium_sp@schspContig0     149 bp    PROT      linear   16-JUL-2014    
 ACCESSION  Rose-Cavalier-Smiths-iMac.local:150:1409486059
ORIGIN
        1 RPKKHLKRLN APKHWMLDKL GGIWAPRSST GPHALRDSLP VVLILRQRLK YALTGQEALS
       61 ICMRRLVKVD GKVRTDPRFP TGLMDVVTID KTKEKFRLLY DTKGRFSLTP VDDAEAKFKL
      121 CKVTAVRVGA NKVPMITNHD GRTIR-PDL
//
LOCUS         BlasHomi     240 bp    PROT      linear   31-AUG-2014
DEFINITION  BlasHomi     246 bp    PROT      linear   16-JUL-2014       246 bp, 246 bases, 
 ACCESSION  Rose-Cavalier-Smiths-iMac.local:151:1409486059
ORIGIN
        1 GPKKHMKRLN APKHWMLNKM GGVWAPKPSC GPHKQRECLP LLLIIRNRLK YALTNHEVKM
       61 ICMQRLVKVD GKVRTDSTFP AGFMDVITLE NCSDRFRLLY DVKGRFVLHR IDEAEAQFKL
      121 CKVVKRQLSP KKIPFIVTHD ARTIRFPDPA VKVNDTVKVD IKTNKIIGHI KFEVGNLCFI
      181 TKGHNIGRVG VIVRRDRHFG SFDIVYVRDA VGHEFATRLS NVFIIGEGEP MVSLPKGNGV
//
LOCUS       Aureococcus_anophagefferens@AU     240 bp    PROT      linear   31-AUG-2014
DEFINITION  Aureococcus_anophagefferens@AU     246 bp    PROT      linear   16-JUL-2014    
 ACCESSION  Rose-Cavalier-Smiths-iMac.local:152:1409486059
ORIGIN
        1 GPKKHLKRIN APRHWMLGKM DGAFAPRPST GPHKLRECLP LVLILRNRLK YAISGQEAKQ
       61 ICMSKHVKVD GKVRTDPTYP AGFMDVISMD ASGDQFRLMY DTKGRFTLHR ISDEEKGYKL
      121 CRVNAVYVTA KKIPVLTTHD GRTVRYPDPS VAVHDTVKLD IATGKIVSFQ KFEVGKTCTI
      181 TKGRNTGRVG TIMTVEKHPG SFDIVTVKDA SNHTFATRLG NVFVIGKDDL DVTLPKGKGI
//
LOCUS       Ectocarpus@23941     199 bp    PROT      linear   31-AUG-2014
DEFINITION  Ectocarpus@23941     199 bp    PROT      linear   16-JUL-2014       199 bp, 199
 ACCESSION  Rose-Cavalier-Smiths-iMac.local:153:1409486059
ORIGIN
        1 GPKKHMKRLN APKHWLLGKM EGIWAPQPSP GPHLNRECLP LVIIIRNRLK YALTMSEANM
       61 ICMQKLIKVD ---------- -----VVQIQ KSGDLFRLLY NTKGRFLLHR I--EESKFKL
      121 CR-------- ---------- -------XPS IQVNDTIKVD L-TGKAIDTI KFEIGNVCMI
      181 ARGRNAGRVG IMQHIERXX
//
LOCUS         PhytInfe     240 bp    PROT      linear   31-AUG-2014
DEFINITION  PhytInfe     246 bp    PROT      linear   16-JUL-2014       246 bp, 246 bases, 
 ACCESSION  Rose-Cavalier-Smiths-iMac.local:154:1409486059
ORIGIN
        1 GPRKHLKRMS APKHWMLGKL DGIWAPRPSS GPHKLRECLP LIIILRNRLK YALTKQEVTM
       61 ICMQKSVKVD GKVRVDPDFP AGFMDVVELP KTGDQFRLLY DTKGRFVLHR ISDEEKKFKL
      121 AKVIRQEYTK KAIPYIATND GRTIRYPDPL IKVGDTVKID LETGKVVDHI KFEVGNLVTI
      181 TRGRNSGRVG ILHHIERHQG SFNIAHVKDS AGNDFATRLG NVFAVGKERP WVSLPKGKGI
//
LOCUS       Phytophthora_ramorum@PHYRA9677     240 bp    PROT      linear   31-AUG-2014
DEFINITION  Phytophthora_ramorum@PHYRA9677     246 bp    PROT      linear   16-JUL-2014    
 ACCESSION  Rose-Cavalier-Smiths-iMac.local:155:1409486059
ORIGIN
        1 GPRKHLKRMS APKHWMLGKL DGIWAPRPSS GPHKLRECLP LIIILRNRLK YALTKQEVTM
       61 ICMQKSVKVD GKIRVDPDFP AGFMDVVELP KTGDQFRLLF DTKGRFVLHR ISDEEKKFKL
      121 AKVIRQEYTK KAIPYIATND GRTIRYPDPV IKVGDTVKID LETGKVTEHI KFEVGNLVAI
      181 TRGRNAGRVG ILHHIERHQG SFNIAHVKDS AGHDFATRLG NVFAVGQERP WVSLPKGKGV
//
LOCUS       Phytophthora_sojae@PHYSO132408     240 bp    PROT      linear   31-AUG-2014
DEFINITION  Phytophthora_sojae@PHYSO132408     246 bp    PROT      linear   16-JUL-2014    
 ACCESSION  Rose-Cavalier-Smiths-iMac.local:156:1409486059
ORIGIN
        1 GPRKHLKRMS APKHWMLGKL DGIWAPRPSS GPHKLRECLP LIIILRNRLK YALTKQEVTM
       61 ICMQKSVKVD GKVRVDPDFP AGFMDVVELP KTGDQFRLLY DTKGRFVLHR ISDEEKKFKL
      121 AKVIRQEYTK KAIPYIATND GRTIRYPDPL IKVGDTVKID LETGKVVDHI KFEVGNLVTI
      181 TRGRNSGRVG ILHHIERHQG SFNIAHVKDS AGNDFATRLG NVFAVGKERP WVSLPKGKGI
//
LOCUS       Pythium_ultimum@pytulTA2558_3     240 bp    PROT      linear   31-AUG-2014
DEFINITION  Pythium_ultimum@pytulTA2558_3     246 bp    PROT      linear   16-JUL-2014     
 ACCESSION  Rose-Cavalier-Smiths-iMac.local:157:1409486059
ORIGIN
        1 ---------- ---------- ---------- --XXVRECLP LIIILRNRLK YALTKQEVTI
       61 ICLNKQIKVD GKIRVDPNFP AGFMDVVELP KSGDAFRLMY DVKGRFVLHR INNEEKKYKL
      121 AKVTRQEFTK KAIPYVATSD GRTIRYPDPL IKVNDTVKID LETGKIVDFV KLQAGALVVI
      181 TRGRNTGRVG VLHSIERHQG SFNIAHVKDS AGNDFATRSG NVFAIGNDRP LVSLPKGKGI
//
LOCUS       Phaeodactylum_triconutum@PHATR     240 bp    PROT      linear   31-AUG-2014
DEFINITION  Phaeodactylum_triconutum@PHATR     246 bp    PROT      linear   16-JUL-2014    
 ACCESSION  Rose-Cavalier-Smiths-iMac.local:158:1409486059
ORIGIN
        1 GPKKHLKRLN APSHWNLGKM TGVFAPKPSP GPHKERECLP ICIALRDRLK YALTNKECMQ
       61 ICMERCVKVD GKVRTDHNYP TGFMDVVELE KSGDRFRILF DSKGRFVLHR INREESQYKL
      121 CRINKIYIGS KKIPVAVTHD GRTIRYPDPD AKVNDTVKVD LATGKMSDII KFELGAMVTL
      181 VRGRNAGRVG TLMHIERHLN SFDIVTVKDA KGHTFATRLH NVFVIGNGTP QISLPKGRGI
//
LOCUS       Thalassiosira_pseudonana@xzd59     240 bp    PROT      linear   31-AUG-2014
DEFINITION  Thalassiosira_pseudonana@xzd59     246 bp    PROT      linear   16-JUL-2014    
 ACCESSION  Rose-Cavalier-Smiths-iMac.local:159:1409486059
ORIGIN
        1 GPKKHLKRLN APRHWNLGKM GGVWAPKPSA GPHKQRECLP VAIILRERLK YALTGKECQQ
       61 ICMERCVKID GKVRTDHNYP AGFMDVVELE KSGDRFRLLY DTKGRFVLHR IQKDEAEYKL
      121 CRIQKGYMSA KKVPVAVTHD GRTLRFPDPD VAVNDTVKVN IATGKMSDIY KFEIGAMIMV
      181 TKGHNAGRVG TLEHVEKHDG SFSIVTIKDK KGNTFATRQA NVFVIGSGHP QVTLPKGRGI
//
LOCUS         MalaCali     240 bp    PROT      linear   31-AUG-2014
DEFINITION  MalaCali     246 bp    PROT      linear   16-JUL-2014       246 bp, 246 bases, 
 ACCESSION  Rose-Cavalier-Smiths-iMac.local:160:1409486059
ORIGIN
        1 GPKRHLKRLH APKSWMLSKL GGTWAPRPST GPHKLRECMP LIVLLRNRLK YALTRREVLN
       61 IVMQRLVQVD GKVRTDTNYP LGFQDVITLD RTGEHFRIMY DTKGRFAIHR IEPAEAKYKL
      121 CRIKRQQLGS KGIPYVVTHD GRTVRYPNPD IKVNDTVQLD IETGKIMDFA KFEAGQIAMV
      181 TGGRNIGRVC TITKREKHPG SYEIVHMKDT RGQQWATRVG NVFVIGSGKP WVSLPKGNGI
//
LOCUS         MalaJako     240 bp    PROT      linear   31-AUG-2014
DEFINITION  MalaJako     246 bp    PROT      linear   16-JUL-2014       246 bp, 246 bases, 
 ACCESSION  Rose-Cavalier-Smiths-iMac.local:161:1409486059
ORIGIN
        1 GPQRHLKRLN APKSWMLQKL GGKWAPRPST GPHKLEECIP LIVLLRNRLK YALTRKEAQT
       61 IVMQRLVKVD GKFRTDMNFP AGFQDVVSIE RTSEHFRILY DTKGRFAIHR ITPEEAKYKL
      121 CRVKKVELGA KGIPYAVTHD GRTVRYPDPD VASSDTLQVD IETGKVKHFI KFEAGALAMV
      181 TGGRNIGRVG TITKREKHPG SYDIVHMKDS RGQTWATRAG NVFVIGAHKP WVSLPKGNGI
//
LOCUS       Giardia_lamblia@71079263     240 bp    PROT      linear   31-AUG-2014
DEFINITION  Giardia_lamblia@71079263     246 bp    PROT      linear   16-JUL-2014       246
 ACCESSION  Rose-Cavalier-Smiths-iMac.local:162:1409486059
ORIGIN
        1 GVRKHLKRLN APKHWLLDKM GGIWAPRPTN GPHGLRECIP LILILRNRLH YANTYAETSM
       61 ILQDKNVLID GKPRTDPTFP VGFMDVFEIP KVHKTFRVLY DVKGRFTLVP IQSNEAGFKL
      121 CRVQKIFLGD KGMPYLSTHD ARTIRFPHPD IKTNDTIKIN LKTGKIDEWY KFDIGKIVMV
      181 TGGRNCGRIG TIQAIDKHMG SYTMIRMKDT EGTEFLTRLC NVFVIGNDSP AVAIPTTKGI
//
LOCUS         SpirBark     210 bp    PROT      linear   31-AUG-2014
DEFINITION  SpirBark     210 bp    PROT      linear   16-JUL-2014       210 bp, 210 bases, 
 ACCESSION  Rose-Cavalier-Smiths-iMac.local:163:1409486059
ORIGIN
        1 GPRKHLKRLS APTHWQLAKL GGIWAPRPSA GPHKLQECLP LLLVLRNRLH LARDRREAEI
       61 ILNSRSIKVD GKVRTDVGYP AGFMDVIEIG KLKAQYRIMY DILGRFTLVP IKADEAKFKL
      121 CRVKSVQTGK HGIPFIGTND GRTIRFADSK IKVNDTIKID LATGSIAEHF AFASDMTACI
      181 TGGSAAGRMG KITQIIENAG TYSMVHLIDV
//
LOCUS       Trichomonas_vaginalis@12347753     240 bp    PROT      linear   31-AUG-2014
DEFINITION  Trichomonas_vaginalis@12347753     246 bp    PROT      linear   16-JUL-2014    
 ACCESSION  Rose-Cavalier-Smiths-iMac.local:164:1409486059
ORIGIN
        1 CQRFHLKRLT APHHWLLAKS AGKFASHPST GPHKLRECLP INIFLRDRLK YALTAKEAVA
       61 IVKRRLVKVD GKVRTNYRYP TGLMDVIELG KSNELFRIIY DCKGRFCVHH IEAKEASFKL
      121 LRVNQFKIGA KGIPHVVTHD GRTISYVDPS VRVHDALKFN IKTGEVESVI KFKVGDVAMV
      181 TAGGNVGRVG TIQKIEKQMA SFDIVHLKDT SGAVFATRIM NVFVIGENHP LISLPAREGV
//
LOCUS       Histomonas@407436791gbGAAM0100     240 bp    PROT      linear   31-AUG-2014
DEFINITION  Histomonas@407436791gbGAAM0100     246 bp    PROT      linear   16-JUL-2014    
 ACCESSION  Rose-Cavalier-Smiths-iMac.local:165:1409486059
ORIGIN
        1 CQRKHLKRLA APHHWMLAKT AGKFATSPSS GPHKLRECLP ITIFLRNRLK YALNAREVTA
       61 IVARRLVKVD GKVRTDPRFP AGLMDVIELG KSNEQFRLLY DAKGRFVAHK IEPKEAEFKL
      121 LRINKYFIGE RGVPHLVAHD GHTLRYVDPS IRMNDTVKYN LKTHEVDNFI KFEKGNVAMV
      181 TSGGNVGRVG VIQSIEPQMV GFSIVHIKDA SGAEFATRIP NVFVIGEN-P LISLPRRAGV
//
LOCUS       Tritrichom@10347     240 bp    PROT      linear   31-AUG-2014
DEFINITION  Tritrichom@10347     246 bp    PROT      linear   16-JUL-2014       246 bp, 246
 ACCESSION  Rose-Cavalier-Smiths-iMac.local:166:1409486059
ORIGIN
        1 -XXKHLKCIA APHHWMLAKT SGKFASTPSS GPHKARECLP LIVFLRNRLK YALNSREVTA
       61 IVKRRLVKVD GRVRVDPRFP AGLMDVIELG KSNEQFRLLY DCKGRYVAHK I--KEAEFKL
      121 LRV------- ---AHLVTHD GRTIRYADPA IKLNDTVKFN L-THEVDSYI KFKNGNVAMV
      181 TAGGNVGRVG VIQHIEHQTA SFDIVHIKDA SGSNFATRIA NVFII---NP LISLPRRNGV
//
LOCUS         TrimPyri     240 bp    PROT      linear   31-AUG-2014
DEFINITION  TrimPyri     246 bp    PROT      linear   16-JUL-2014       246 bp, 246 bases, 
 ACCESSION  Rose-Cavalier-Smiths-iMac.local:167:1409486059
ORIGIN
        1 GPKKHLKRIA APKHWMLAKL GGQWAPKPSA GPHKGRECLP LVLLIRNRLK YALSGRETQM
       61 ILGQKAVKVD GVARTDHTFP TGL------- --SEHFRLLH DVKGRYLLHR VTKEEAGYKL
      121 GKVSRVWVGL KGIPYCSTHD GRTFRYPHPD IAINDTIRFD LKTKKILDFV KFETGNLVMV
      181 SGGRNCGRIG VIVSKEKHPG TYDIVHIRDS AGQTFATRLG YVFVIGKEHP WISLPRNKGV
//
LOCUS         MonoceSp     240 bp    PROT      linear   31-AUG-2014
DEFINITION  MonoceSp     246 bp    PROT      linear   16-JUL-2014       246 bp, 246 bases, 
 ACCESSION  Rose-Cavalier-Smiths-iMac.local:168:1409486059
ORIGIN
        1 HEKKHLKRLA APRHWMLNKL GGTWAPKPSP GPHKSRECIP AIIVLRNRLH YALTGREAGM
       61 VMHHRNVLVD GVVRTDPTYP LGFQDVISIP KTNEHFRLLY DVKGRFLLHR IRPEEATYKL
      121 GKVQRVALGF RSIPYCVTHD GRTFRFPDPK IKVNDTVRIN LKTKKISDWI KFEVGNICMA
      181 TGGRNAGRIG MITTKEKHPG SHEIVHIKDL GGNSFATRQN YVFVIGKGMP WISIPKNKGI
//
LOCUS         AndaInca     240 bp    PROT      linear   31-AUG-2014
DEFINITION  AndaInca     241 bp    PROT      linear   16-JUL-2014       241 bp, 241 bases, 
 ACCESSION  Rose-Cavalier-Smiths-iMac.local:169:1409486059
ORIGIN
        1 GPIKHMKRLA APKHWMLSKL GGVWAPRPST GPHKLRECIP LVILLRNRLK YALNRRECIS
       61 IVMQRLVSVD GRVRTDVNFP AGFMDVVQIK RTGDQFRLLY DVKGRFTIHR IPDEEAAFKL
      121 CKIVKIEVGK KGVPFLVTHD GRTIRYPDPS ICVNDSVKID LASGKVVEHF KFEAGAQVMI
      181 TGGANIGRVG AIAHRERHPS SFDIVYVRDK AGHMFSTRLA NIFLIGKETP AISLPKGEGV
//
LOCUS       Jakoba_bahamensis@JBL00000558_     235 bp    PROT      linear   31-AUG-2014
DEFINITION  Jakoba_bahamensis@JBL00000558_     235 bp    PROT      linear   16-JUL-2014    
 ACCESSION  Rose-Cavalier-Smiths-iMac.local:170:1409486059
ORIGIN
        1 GPKKHLKRLN APSHWMLDKM GGIFAPRPSS GPHKVTECLP LLLVLRNRLR YALTAREVTK
       61 ILMDRLVKVD KKVRKDNKFP TGFMDVIELE KTGDRFRMLY DPKGRFVLHR IDAKEASFKL
      121 CKVKRSQMGA NNVPYIVTHD GRTIRFAHPD VKVSDTIKVD LETGDVLDHI HFEAGTQVMV
      181 TGGHNIGRVG VVVKREKHHG GYDMVYVQDA KKNTFTTRQG NVFVIGRGXX XXXXX
//
LOCUS       Jakoba_libera@JLL00002534_2     199 bp    PROT      linear   31-AUG-2014
DEFINITION  Jakoba_libera@JLL00002534_2     199 bp    PROT      linear   16-JUL-2014       
 ACCESSION  Rose-Cavalier-Smiths-iMac.local:171:1409486059
ORIGIN
        1 GPKKHLKRIN APKHWMLDKM GGVFAPRPSC GPHKLRECIP LSILLRNRLK YALNNNEVTR
       61 ILQDRSVAVD GKIRTDSTFP AGFMDVVSIP KTGDLFRLLF DAKGRYRLHR ISPEEATFKL
      121 CKVKRHEVGS KGIPYLVTHD GRTLRFPSPD IKVFDTIKLN LETNEIEEHV KCEGGSLVMV
      181 TAGHSMGRVG VIQHREKHX
//
LOCUS         TsukGlob     240 bp    PROT      linear   31-AUG-2014
DEFINITION  TsukGlob     246 bp    PROT      linear   16-JUL-2014       246 bp, 246 bases, 
 ACCESSION  Rose-Cavalier-Smiths-iMac.local:172:1409486059
ORIGIN
        1 ---------- ---------- ---------- ---------- ---------- ----------
       61 ILMQRLVKVD GKVRTDSTFP AGFMDVVTIE KSNDHFRLMY DAKGRYVAHR I------YKL
      121 CRVRRLQVGA RGIPFIVTHD GRTIRYPDPN VKANDSVLLD LESGKVIDYI KFETGNLCMV
      181 TGGHNIGRIG EIIDRERHAG SFDIIHIKDS AGQTFATRLN NVFVIG---- ---LPKNKGI
//
LOCUS       Seculamonas_ecuadoriensis@SEL0     240 bp    PROT      linear   31-AUG-2014
DEFINITION  Seculamonas_ecuadoriensis@SEL0     246 bp    PROT      linear   16-JUL-2014    
 ACCESSION  Rose-Cavalier-Smiths-iMac.local:173:1409486059
ORIGIN
        1 GPKKHLKRLH APKHWMLDKL GGIFAPRPSS GPHKLRECLP LNLILRNRLK YALTGREVKS
       61 ILQNRHVKVD GKVRTDVTFP AGFMDVITMD ASGDKFRLLY DTKGRFTLHR ITPEQAKFKL
      121 CKVKRVEVGD KAVPYLVTHD GRTFRFPNPD IKVNDTVKLD LEKNEIVSSI KLHNGALCMV
      181 TGGHNIGRVG ELIKRESHDG GFDMAYIRDR RGHEFATRLS NVFIIGEHDS LVSLPKAGGV
//
LOCUS       Reclinomonas_americana@RAL0000     240 bp    PROT      linear   31-AUG-2014
DEFINITION  Reclinomonas_americana@RAL0000     246 bp    PROT      linear   16-JUL-2014    
 ACCESSION  Rose-Cavalier-Smiths-iMac.local:174:1409486059
ORIGIN
        1 GPKKHLKRLH APKHWMLDKL GGVWAPRPSC GPHKLRESIP LIVLLRNRLK YALNNNEAQK
       61 IVSTRNVLVD GKVRTDKTFP AGFMDVISIP ATGDVFRVLF DSKGRFLFHR IDEKESTFKL
      121 AKVKKSFMGT KAVPTIVTHD ARTIRFPNPD IKVNDTIKID LTKNEIVEHV KCTSGALAMV
      181 TGGASMGRVG ELYHVEHHDG GFDMAYLRDK RGHQFCTRLS NVFVIGKGSS LVSLPKQAGV
//
LOCUS       Naegleria_gruberi@NAEGR82706     240 bp    PROT      linear   31-AUG-2014
DEFINITION  Naegleria_gruberi@NAEGR82706     246 bp    PROT      linear   16-JUL-2014      
 ACCESSION  Rose-Cavalier-Smiths-iMac.local:175:1409486059
ORIGIN
        1 GPRKHTKRIA APKHWMMSKL GGVYAPKPKP GAHAARESLP LLLLLRNRLK YAATAKEVNV
       61 ILKQRLVKVD GLVRTDKSYP SGFNDVISID KTNEHFRLLF DTKGRFVIHP ISEREANYKL
      121 CKVTKRGTAT QGVPYIQTND GRLIRFPDPS IKVNDTVKVD IETGKVTKSV HFESGNLCMV
      181 TGGHNQGRIG EIVNRELHPG SFEIVHVKDI AGNNFTTRAN NVFVLGQGSS MITLPKGKGL
//
LOCUS       Sawyeria_marylandensis@SML0000     240 bp    PROT      linear   31-AUG-2014
DEFINITION  Sawyeria_marylandensis@SML0000     246 bp    PROT      linear   16-JUL-2014    
 ACCESSION  Rose-Cavalier-Smiths-iMac.local:176:1409486059
ORIGIN
        1 GPKKHLKLLN APSAWSLGKL NGIFAPRPLP GPHKLRECIP LLLVLRNKLG YAISAREAEL
       61 ILKQRLIKID KKVRTEYKFP AGFMDVISIE KTGDNFRVLY DTKGRFSIKR ITEKEASFKL
      121 LKIVKKYLTK QGIPLVQTHD GRTIRYPPIE ANNGDVIKYE FDTQKASAIF KLKEGNICFI
      181 TGGHNTGRVG QIISREKHLG SFDIIHVRDV KGNEFCTRAT NIFPIGEGTS AITLPKGKGL
//
LOCUS       Stachyamoeba_lipophora@SLL0000     240 bp    PROT      linear   31-AUG-2014
DEFINITION  Stachyamoeba_lipophora@SLL0000     246 bp    PROT      linear   16-JUL-2014    
 ACCESSION  Rose-Cavalier-Smiths-iMac.local:177:1409486059
ORIGIN
        1 GPQKHLKRLA APSHWMLDKL GGIYAPRPTP TGHKLRESLP VILLLRNKLK YALNNRETES
       61 IVKSRFVKID GKVRTDKRYA VGFMDILTIA KTNDRFRMLY DTKGRFVLHP ITEEESKFKL
      121 CKVVAKGLFK QSIGYVRTHD GRIIRYADPA VGLNDTIKID VESGKITAFA KFAVGNLCMI
      181 TKGANQGRVG QIVQREAHPG SFEIIHVRDA VGNTFTTRLS NVFAIGEGNS LISLPKGKGI
//
LOCUS       Astasia_longa@ALL00000379_5     240 bp    PROT      linear   31-AUG-2014
DEFINITION  Astasia_longa@ALL00000379_5     246 bp    PROT      linear   16-JUL-2014       
 ACCESSION  Rose-Cavalier-Smiths-iMac.local:178:1409486059
ORIGIN
        1 ---------- ---------- ---------- ---------- ---------- ------EAQM
       61 ILKQRYVKVD GKIRTDIKFP AGFMDVIDIP KTGDKFRVLY DTKGRFVLHK IKAEEVKFKL
      121 CKVTKKSTGK KDTPYIVTHD GRTLRFPDPN LKKNDTVVID LETGKIKEWV RFKVGCLLMV
      181 TSGANTGRVG ELVNRERHPG SFDIIHLKDA ADNKFATRAE NVFVIGSSHP LVSLPKLKGV
//
LOCUS       Euglena_gracilis@ELL00001936_1     240 bp    PROT      linear   31-AUG-2014
DEFINITION  Euglena_gracilis@ELL00001936_1     246 bp    PROT      linear   16-JUL-2014    
 ACCESSION  Rose-Cavalier-Smiths-iMac.local:179:1409486059
ORIGIN
        1 GPKKHLKRLA APKHWMMDKL GGIFAPKPRA GPHKSQQCLP LILIVRNRLK YALNYREAHM
       61 ILKQRYVKVD GKVRTDIKFP AGFMDVIEIP KTGDKFRVLY DTKGRFILHK IKGEEVDFKL
      121 CKVVKKGTAK KETPYVVTHD GRTLRFPDPN LKKNDTVVID LKTGKIKEWV RFKVGCLLMV
      181 TSGANTGRVG ELVNRERHPG SFDIIHLKDA ADNKFATRAD NVFVIGSSHP LVSLPKLKGV
//
LOCUS         RhynchSp     240 bp    PROT      linear   31-AUG-2014
DEFINITION  RhynchSp     246 bp    PROT      linear   16-JUL-2014       246 bp, 246 bases, 
 ACCESSION  Rose-Cavalier-Smiths-iMac.local:180:1409486059
ORIGIN
        1 ---------- ---------- ---------- ---------- ---------- ----------
       61 ---------- ---------- ---------- ---------- DVKGRFVLQK VSKDAANFKL
      121 LKVKKVYTSS NGVPVCSTHD GRTLRYPDPL IKMGDTVKFD LTNSSIVDFI KFKAGVMVMV
      181 TGGANTGRVG KVMDVERHPG SFDIVHVKDA NGNTFATRLP NVFIIGRSEA AVELPKAKGV
//
LOCUS         LeisMajo     240 bp    PROT      linear   31-AUG-2014
DEFINITION  LeisMajo     246 bp    PROT      linear   16-JUL-2014       246 bp, 246 bases, 
 ACCESSION  Rose-Cavalier-Smiths-iMac.local:181:1409486059
ORIGIN
        1 MAKKHLKRLY APKDWMLSKL TGVFAPRPRP GPHKLRECLP LLVIIRNRLK YALNAREGEM
       61 ILRQGLVHVD NHPRRDGKYP AGFMDVVEIP KTGDRFRLMY DVKGRFALVN LSEAEAQIKL
      121 MKVVNLYTAT GRVPVAVTHD GHRIRYPDPH TSIGDTIVYN VKEKKCVDLI KNRQGKAVIV
      181 TGGANRGRIG EIVKVECHPG AFNIAHLKDA SGAEFATRAA NIFVIGKDNL QVTVPKQQGL
//
LOCUS       Procryptobia_M     240 bp    PROT      linear   31-AUG-2014
DEFINITION  Procryptobia_M     246 bp    PROT      linear   16-JUL-2014       246 bp, 246 b
 ACCESSION  Rose-Cavalier-Smiths-iMac.local:182:1409486059
ORIGIN
        1 -----LKRLF APKDWMLSKL TGVFAPRPRA GAHKIRECMP LAVILRNRLK YALNYKETQM
       61 IVRQGLVKVD GRARIDAKYP AGFMDVLEIP KTNDRIRMLY DVKGRFEMVR VSEEEAKIKL
      121 CKVVNLWTTS HRTPMLTTHD GRRIRFPDPK INRNDTIIID VXXXXXXXXX XXXXGAIAMI
      181 TGGSNRGLVG EILSVERHPG SFDIARLRDK QGNEFATRNN NVFVIANDSI PITMPRAQGQ
//
LOCUS       Procryptobia_sorokini@metproCo     205 bp    PROT      linear   31-AUG-2014
DEFINITION  Procryptobia_sorokini@metproCo     205 bp    PROT      linear   16-JUL-2014    
 ACCESSION  Rose-Cavalier-Smiths-iMac.local:183:1409486059
ORIGIN
        1 ---------- ---------- ---------- ---------- ---------- ----------
       61 ---------- ---------P AGFMDVLEIP KTNDRIRMLY DVKGRFEMVR LSEEEAKIKL
      121 CKVVNIWTTS HRTPMLTTHD GRRIRFPRPK INRNDTIIID VATGAIQSTL KARIGAIAMI
      181 TGGSNRGLVG EILSVERHPG SFDIA
//
LOCUS             Bodo     240 bp    PROT      linear   31-AUG-2014
DEFINITION  Bodo     246 bp    PROT      linear   16-JUL-2014       246 bp, 246 bases, 4754
 ACCESSION  Rose-Cavalier-Smiths-iMac.local:184:1409486059
ORIGIN
        1 ---------- ---------- ---------- ---------- ---------- ----------
       61 ---------- ---------- ---------- ---------- ---------- ----------
      121 ---------- ---------- --------PR VAIGDSIVYN LATNKPSDVL KRRAGKIVML
      181 TGGANRGRVG ELVSIENHPG SFDIARLKDK AGNEFATRCS NVFVVGQSNI SVTLPKQQGL
//
LOCUS       Rhynchomonas     240 bp    PROT      linear   31-AUG-2014
DEFINITION  Rhynchomonas     246 bp    PROT      linear   16-JUL-2014       246 bp, 246 bas
 ACCESSION  Rose-Cavalier-Smiths-iMac.local:185:1409486059
ORIGIN
        1 --KRHLKRLF APKDWMLSKL TGVFALRPRA GPHK------ ---------- ----------
       61 --------VD SRPRVDPKYP AGFQDVVEIP RTNERFRIMY DHKGRFTLVN VGEAESKIKL
      121 ---QNVFTAS GRVPVVVTHD GRRIRYPTVD LKRGDTVVVD HRTSKITSAI KLKKDAVVML
      181 IGGSNRGRIG RAVALERHPG SFGIAHVVDE AGNEFATRIT NLFVIGKSNI PITLPKAKGI
//
LOCUS         TrypCruz     240 bp    PROT      linear   31-AUG-2014
DEFINITION  TrypCruz     246 bp    PROT      linear   16-JUL-2014       246 bp, 246 bases, 
 ACCESSION  Rose-Cavalier-Smiths-iMac.local:186:1409486059
ORIGIN
        1 MAKKHLKRLY APKDWMLSKL TGVFAPRPRA GPHKLRECLS LLIIIRNRLK YALNALEAQM
       61 ILRQGLVCVD GKPRKDGKYP AGFMDVVEIP KTGDRFRILY DVKGRFALVR VSEAESSIKM
      121 MKVVNVYTGT GRIPVAVTHD GHRIRYPDPR TSRGDTLVYD VKEKKVLDLI KIGNGKVVMV
      181 TGGANRGRIG EIVSIERHPG AFDIARLKDA SGHEFATRAT NIFVIGKDSV PVTLPKQQGL
//
LOCUS       Trypanosoma_cruzi@AAC38967     240 bp    PROT      linear   31-AUG-2014
DEFINITION  Trypanosoma_cruzi@AAC38967     246 bp    PROT      linear   16-JUL-2014       2
 ACCESSION  Rose-Cavalier-Smiths-iMac.local:187:1409486059
ORIGIN
        1 MTKKHLKRLY APKDWMLSKL TGVFAPRPRA GPHKLRECMT LMIIIRNRLK YALNAAEAQM
       61 ILRQGLVCVD GKPRKDTKYP VGFMDVVEIP RTGDRFRILY DVKGRFALVK VGEAEGNIKL
      121 LKVENVYTST GRIPVAMTHD GHRIRYPDPR THRGDTLVYN LKEKKVVDLI KSSNGKVVMV
      181 TGGANRGRIG EIMSIERHPG AFDIARLKDA AGHEFATRAS NIFVIGKDSV PVTLPKQQGL
//
LOCUS       Elphidium_sp@Contig3859_2     240 bp    PROT      linear   31-AUG-2014
DEFINITION  Elphidium_sp@Contig3859_2     244 bp    PROT      linear   16-JUL-2014       24
 ACCESSION  Rose-Cavalier-Smiths-iMac.local:188:1409486059
ORIGIN
        1 NPKKHLKRIN APNHWMLDKL SGVWAPRPSP GPHKLRECLP IIIMLRNRLK YALTAREVKL
       61 IVMGRHIRID GKVRTDTKFP CGYQDVVTIN RTGEHFRLVY DVKGRFHLHR IPVTEATWKL
      121 LK-------- ---PYIVTHD GRTIPYPDPQ IYVNDTIKYD FIKGKILQVC HFRVGGLCML
      181 TGGRNVGRVG IIEKLEKHPG AFDIVHVRHP RDHQFATRKD NHLSSS---- --TLPKNKGL
//
LOCUS       Globobulimina_turgida@AHU0AEA1     240 bp    PROT      linear   31-AUG-2014
DEFINITION  Globobulimina_turgida@AHU0AEA1     246 bp    PROT      linear   16-JUL-2014    
 ACCESSION  Rose-Cavalier-Smiths-iMac.local:189:1409486059
ORIGIN
        1 NPKKHLKRIN APKHWMLDKL SGVWAPRPSP GPHKLRECLP IIIMLRNRLK YALTAREVKM
       61 IVMGRHIRVD GKVRTDTKFP CGFQDVITIN RTGEHFRLIY DVKGRFHLHR IPVEEASWKL
      121 CK-------- ---PYIVTHD GRTIPYPDPK IYVSDTIQYD FVKGKILQTC RFRTGAICML
      181 TAGRNIGRVG LVQKLEPHPG AFDIVHVPHS KNHPFATRKD NIFNNX---- --FTQKEREL
//
LOCUS       Gromia_sphaerica@23377_5     226 bp    PROT      linear   31-AUG-2014
DEFINITION  Gromia_sphaerica@23377_5     226 bp    PROT      linear   16-JUL-2014       226
 ACCESSION  Rose-Cavalier-Smiths-iMac.local:190:1409486059
ORIGIN
        1 GPKKHLKRLR APKHWMLDKL GGTWAPRPST GPHKLRECLP LVILLRNRLK YALTRRECLM
       61 ICMNRNIQVD GKVRTDLNYP AGFMDVITIK KTNEQFRLLY DTKGRFVLHE VKEDEASFKL
      121 CR-------- ---PYVVTHD GRTIRYPNPK VNVHDTVKVN LATGKIEDYV KFKIGNIAMV
      181 TSGHNTGRIG IITHRDRHPG SFDIVHVTDK TGSQFATRIQ NVFVIG
//
LOCUS       Ascogregarina_taiwanensis@2848      88 bp    PROT      linear   31-AUG-2014
DEFINITION  Ascogregarina_taiwanensis@2848      88 bp    PROT      linear   16-JUL-2014    
 ACCESSION  Rose-Cavalier-Smiths-iMac.local:191:1409486059
ORIGIN
        1 GPKKHMKRIA APRHWCLDKL GGIYGPRPSS GPHKIRECMP MLVLLRSRLR YAMTYNEAKV
       61 IALNRCVKVD GKVRTDITYP CGFQDVIT
//
LOCUS       Calcidiscus_leptoporus@contig0     240 bp    PROT      linear   31-AUG-2014
DEFINITION  Calcidiscus_leptoporus@contig0     246 bp    PROT      linear   16-JUL-2014    
 ACCESSION  Rose-Cavalier-Smiths-iMac.local:192:1409486059
ORIGIN
        1 ---------- ---------- ---------- ---------- -----RNRLK YALTGKEVKY
       61 ILMQRLVKVD GKARTDVKYP AGFQDVISID KTDEYFRLLY DVRGRFAVHR VSSEESKFKL
      121 AR-------- ---PYIVTHD GRTIRYPDPL VKAFDTVKLD LETGKIIDFV KFDTGNLAMI
      181 SGGKNTGRVG IIISREKHQG SFDIVHLKDS AGHVFATRLS NVFVIG---- --SLPR-KGI
//
LOCUS       Coccolithus_braarudii@c136821     240 bp    PROT      linear   31-AUG-2014
DEFINITION  Coccolithus_braarudii@c136821     246 bp    PROT      linear   16-JUL-2014     
 ACCESSION  Rose-Cavalier-Smiths-iMac.local:193:1409486059
ORIGIN
        1 ---------- ---------- ---------- ---------- ---------- ----------
       61 ---------- ---------- ---------- ---------- ---------- ----------
      121 ---------- ---------- ---------- ---------- ---GKIADYV KFDTGNLAMI
      181 SGGKNTGRVG VIVSREKHQG SFDIVHMKDS AGHVFATRLS NVFVIG---- --SLPK-KGI
//
LOCUS       Coccomyxa_sp@65295     240 bp    PROT      linear   31-AUG-2014
DEFINITION  Coccomyxa_sp@65295     246 bp    PROT      linear   16-JUL-2014       246 bp, 2
 ACCESSION  Rose-Cavalier-Smiths-iMac.local:194:1409486059
ORIGIN
        1 GPKKHLKRLN APSHWMLDKL GGIFAPKPSP GPHKQRECLP LTLMLRNRLK YALTGKEVVS
       61 ILMQRLVRVD GKVRTDATYP AGFMDVIDIE KTDEHFRLIY DSKGRFVTHR ITKEEAGYKL
      121 LK-------- ---PYIATHD GRTIRYPDPD IKVNDTVMFD IETGKIKDFI KFDVGQLVMV
      181 TGGRNVGRVG TIVNRQKHKG SFDIIVVKDS VGHQFATRLS NVFIIG---- --SLPK-KGV
//
LOCUS       Collodictyon_sp@17769_6-04112_     198 bp    PROT      linear   31-AUG-2014
DEFINITION  Collodictyon_sp@17769_6-04112_     198 bp    PROT      linear   16-JUL-2014    
 ACCESSION  Rose-Cavalier-Smiths-iMac.local:195:1409486059
ORIGIN
        1 GPRKHLKRLN APSSWMLDKL SGTFAPRPSP GPHKLRESLP LVVLLRNRLK YALTRREVIQ
       61 IVKQRLLKVD GKARTDATYP AGFMDVISIE KTNENFRLLY DTKARFALKK ITAEEAKFKL
      121 CR-------- ---PFVVTHD GRTIRYPDPL IRANDSVKVD LASGKITEFV KFETGNTCMI
      181 TGGHNMGRVG VVTNVEKH
//
LOCUS       Diplonema_papillatum@DPL000018     240 bp    PROT      linear   31-AUG-2014
DEFINITION  Diplonema_papillatum@DPL000018     246 bp    PROT      linear   16-JUL-2014    
 ACCESSION  Rose-Cavalier-Smiths-iMac.local:196:1409486059
ORIGIN
        1 GPKKHMKRLA APKHWMMDKL SGVYAPKCKP GAHKGREALP LILILRNRLK YALNRGETMM
       61 IAKQRFIHVD NRVRCDPRYP VGFMDILSIP KTQEKFRVLY DAKGRFTLNK CTDD---LKL
      121 CKVTNCYTAE NNVPTLTTHD GRTLRYVDPL IKMNDTIQID TTTGKVVDFV KFKIGTFVMV
      181 TGGANTGRCG EIVDVERHPG SFDIVHVKDT NNNTFATRKG NIFVIGRNVC LVELPKGKGL
//
LOCUS       Emiliania_huxleyi@composite     240 bp    PROT      linear   31-AUG-2014
DEFINITION  Emiliania_huxleyi@composite     246 bp    PROT      linear   16-JUL-2014       
 ACCESSION  Rose-Cavalier-Smiths-iMac.local:197:1409486059
ORIGIN
        1 GPKRHLKRLN APKHWMLDKL GGIWAPRPST GPHKLRECMP LIILLRNKLK YALTGKECKY
       61 ILMQRLIKVD GKTRTDLKYP AGFMDVISIE KSDEYFRLVY DIRGRFNvlr iskEEASYKL
      121 ARVKKLEMGA GGVPYVVTHD GRTIRYPDPN VKVNDTVKIE LADNKITDIM TFETGNIAMI
      181 SGGKNTGRVG TIVHRERHPG SFDMVQVKDA QGHIFATRLS NVFVIGKGKP MVSLPKRKGI
//
LOCUS       Goniomonas_pacifica@148275779_     240 bp    PROT      linear   31-AUG-2014
DEFINITION  Goniomonas_pacifica@148275779_     246 bp    PROT      linear   16-JUL-2014    
 ACCESSION  Rose-Cavalier-Smiths-iMac.local:198:1409486059
ORIGIN
        1 ---------- ---------- ---------- ---------- ---------- ----------
       61 ---------- ---------- ---------- --------LF DPKGRFTLHR VTAQASEVKL
      121 CK-------- ---PYITTHD GRTIRYADPN AAVQDTVKVD IATNKVVEVY KFDVGNICMI
      181 TGGNNIGRVG VITHRERHQG GYDIVHVKDK TNHAFATRIN NVFVIG---- --SLPK-KGI
//
LOCUS       Imantonia_rotunda@2contig03105     152 bp    PROT      linear   31-AUG-2014
DEFINITION  Imantonia_rotunda@2contig03105     152 bp    PROT      linear   16-JUL-2014    
 ACCESSION  Rose-Cavalier-Smiths-iMac.local:199:1409486059
ORIGIN
        1 ---RHLKRLN APKHWMLDKL GGIWAPRPST GPHKLRECLP LIILLRNRLK YALSTKEVKY
       61 ILMQRLIKVD GKARTDKTYP AGFMDVIGIE KTNEFFRLLY DVRGRFIVHR ISAEEGAYKL
      121 GRV------- -KVPYIVTHD GRTIRYPDPS VA
//
LOCUS       Isochrysis_galbana@ISL00000911     240 bp    PROT      linear   31-AUG-2014
DEFINITION  Isochrysis_galbana@ISL00000911     246 bp    PROT      linear   16-JUL-2014    
 ACCESSION  Rose-Cavalier-Smiths-iMac.local:200:1409486059
ORIGIN
        1 ---------- ---------- --------ST GPHKLRECMP LIILLRNKLK YALTGQECKY
       61 ILMQRLIKVD GKTRTDLKYP AGFMDVISIE KSDEFFRLVY DIRGRFNVHR ISKEESTYKL
      121 ARVKKVEMGA GGVPYVVTHD GRTIRYPDPL IEAFDTVKIE LAENKITDIM KFETGNLAMI
      181 SGGKNTGRVG VIVSREKHPG SFDIVHVKDS SGAIFATRLG NVFVIGKGKP MISLPKRKGL
//
LOCUS       Pavlova_lutheri@PLL00001398_1     224 bp    PROT      linear   31-AUG-2014
DEFINITION  Pavlova_lutheri@PLL00001398_1     224 bp    PROT      linear   16-JUL-2014     
 ACCESSION  Rose-Cavalier-Smiths-iMac.local:201:1409486059
ORIGIN
        1 GAKRHLKRLN APKHWMLDKM GGVWAPKPSA GPHKTRECVP LIVLLRNRLK YALTYQEAKI
       61 IVKQRLVSVD GKPRTDMRYP AGLMDVVSLD KTNEHFRLLY DVRGRFAVHR IQAEEAKYKL
      121 CKVKAFELGA KKVPYVVTHD GRTIRYPDPA ICKGDSIKLD IETGKITDFF KFEVGNVAMV
      181 VGGKNSGRVG VITTRERHPG SFEIVHVKDD KGHTFATRSA YIFX
//
LOCUS       Prymnesium_parvum@PRYPA319748_     240 bp    PROT      linear   31-AUG-2014
DEFINITION  Prymnesium_parvum@PRYPA319748_     246 bp    PROT      linear   16-JUL-2014    
 ACCESSION  Rose-Cavalier-Smiths-iMac.local:202:1409486059
ORIGIN
        1 ---------- ---------- ---------- ---------- ---------- ----------
       61 ---------- ---------- ---------- ---------- ---------- VSPEEAKYKL
      121 CRVKTLAMGA KKVPYIVTHD GRTMRYPDPN ISVNDVVKFD LETNKISDFI KFETGNLAMI
      181 NGGKNTGRVG VIVSREKHQG SFDIVHLKDS AGHMFATRLS NVFVIGEGRP MVSLPKRKGI
//
LOCUS       Raphidiophrys_miako@0726MP142     230 bp    PROT      linear   31-AUG-2014
DEFINITION  Raphidiophrys_miako@0726MP142     230 bp    PROT      linear   16-JUL-2014     
 ACCESSION  Rose-Cavalier-Smiths-iMac.local:203:1409486059
ORIGIN
        1 GPKKHMSRLA APRHWLLSKL TGKYAPKPSA GPHKTRECLP LVILLRNRLK YALTLKEVSL
       61 IVMQRLIKVD QKVRTDTNYP AGFMDTISIE KTGENMRLMY DTKGRFALVK IDRHEAKHKL
      121 CRVRRMAIGK GGAPYIVTHD GRTLRYPDPN IKVNDTIKLD VVENKILDHA KFEVGNLAMA
      181 TGGFNHGRIG VITNREKHPG GYDIIHLKDA RGHVFLTRIA NVFVVGHGKX
//
LOCUS       Telonema_sp@2contig00360_2     240 bp    PROT      linear   31-AUG-2014
DEFINITION  Telonema_sp@2contig00360_2     246 bp    PROT      linear   16-JUL-2014       2
 ACCESSION  Rose-Cavalier-Smiths-iMac.local:204:1409486059
ORIGIN
        1 GPKKHLKRLN APKHWMLDKM GGTWAPRPST GPHKLRECLP LVLILRNRLK YALTKKEVQQ
       61 ICMMGLVKVD GRRRTDPNFP CGFSDVISLD KTDEHFRMLF DVKGRFVLHR LNADECTFKL
      121 CRVNKLALGA KGIPYISTHD GRTIRYPDPL VRVGDSVKVD IATSKMTDTI KFETGAMCIV
      181 TKGKNNGRIG TITSRDKHPG GFDIINVKDA KGKQFATRIG NIFCIGKM-- -ISIPKGRGI
//
LOCUS       Flamella_sp     240 bp    PROT      linear   24-SEP-2014
DEFINITION  Flamella_sp, 400 bases, 9C0E0AF7 checksum.
 ACCESSION  Rose-Cavalier-Smiths-iMac.local:213:1409486162
ORIGIN
        1 GPKKHLKRLA APRHWMLDKM -GVFAPRPSS GPHKLRESLP LVILLRNRLK YALTRKEVTM
       61 IMMQRLVKVD GKTRTDNTFP AGFMDVISIE KTNETFRLLY DTKGRFAVQR ITPAEAKYKL
      121 LKVKKIYTGT KGIPYLSTHD GRTIRYPDPA IKINDTIKYD LETGKITDIA PFELGNLVMI
      181 TGGANLGRVG VIVSRERHPG SFDIIHVKDA VGQQFATRMS NVFVIGKGKS LVSLPARKGI
//
LOCUS       Heterosigma_sp     240 bp    PROT      linear   24-SEP-2014
DEFINITION  Heterosigma_sp, 400 bases, 847A86C6 checksum.
 ACCESSION  Rose-Cavalier-Smiths-iMac.local:221:1409486162
ORIGIN
        1 ---------- ---------- ---------- G--------- ---------- ----------
       61 --------ID ---------- ---------- ---------- ---------- ----------
      121 ---------- ---------- --------PS FKVNDTLKLD LATGRPVAQL KFEVGQLAMI
      181 TRGANVGRVG SVVTIERHPG SFDIVHLKDR RGHTFATRSG NVFIIGDGKP AISLPKAKGV
//
LOCUS       Apis_mellifera     240 bp    PROT      linear   24-SEP-2014
DEFINITION  Apis_mellifera, 400 bases, F1A1860B checksum.
 ACCESSION  Rose-Cavalier-Smiths-iMac.local:222:1409486162
ORIGIN
        1 GPKKHLKRLN APKAWMLDKL -GVYAPRPST GPHKLRESLP LVIFLRNRLK YALTNSEVTK
       61 IVMQRLIKVD GKVRTDANYP AGFMDVITIN KTGEYFRLIY DVKGRFTTHR ITAEEAKYKL
      121 CKVKRVQTGP KGIPFLVTHD GRTIRYPDPV IKVNDTIHLD IATGKILDSI RFDSGNLCMI
      181 TGGRNLGRVG TVVSRERHPG SFDICHIKDS QGHTFATRLN NVFIIGKGKP YISLPRDKGV
//
LOCUS       Candida_albicans     240 bp    PROT      linear   24-SEP-2014
DEFINITION  Candida_albicans, 400 bases, 1DD94AA2 checksum.
 ACCESSION  Rose-Cavalier-Smiths-iMac.local:223:1409486162
ORIGIN
        1 GPKKHLKRLA APSHWMLDKL -GTYAPRPSA GPHKLRESLP LVVFLRNRLK YALNGREVKA
       61 IMMQQHVQVD GKVRTDTTYP AGFMDVITLE ATNEHFRLVY DVKGKFAVHR ISAEEAAYKL
      121 GKVKKVQLGK KGVPYVVTHD GRTIRYPDPL IRANDTVKID LATGKIDDFI KFDTGRLVMV
      181 TGGRNLGRVG VIVHREKHEG GFDLVHIKDA LENTFVTRLS NVFVIGEAKP WVSLPKGKGI
//
LOCUS          Bodo_sp     240 bp    PROT      linear   24-SEP-2014
DEFINITION  Bodo_sp, 400 bases, 6A2F9F4 checksum.
 ACCESSION  Rose-Cavalier-Smiths-iMac.local:227:1409486162
ORIGIN
        1 ---------- ---------- ---------- G--------- --IIIRNRLK YALNAREADM
       61 ILRQNLVKVD GRARADRKYP TGFQDVVEIP KTGDRFRVLY DVKGRFALVK VSEAEAATKL
      121 MKVTNIYTAT GRVPVAVTHD GHRIRFPDPR VAIGDSIVFN LAANKPSDIL KLRTGKIVML
      181 TGGANRGRVG ELVSVENHPG SFDIARLKDK AGNEFATRLS NIFVIGTWNI SVTLPKQQGL
//
LOCUS       Arachnula_sp     240 bp    PROT      linear   24-SEP-2014
DEFINITION  Arachnula_sp, 400 bases, C8ED8356 checksum.
 ACCESSION  Rose-Cavalier-Smiths-iMac.local:230:1409486162
ORIGIN
        1 ---------- ---------- ---------- G------SLP LIILIRNRLK YALTSKEVKM
       61 ILMQRLVKVD GKVRTDYGFP AGFMDVVTID KTNENFRLLF DTKGRFIAQR VIPAEAKFKL
      121 LKVKKVLTAA KGVPMITTHD GRTIRYPDPL IKINDTVKFD LEQNKIVDFV KFDIGNLVMI
      181 TGGHNLGRVG VIVSRERHPG SFDIIHIKDA LGQQFATRST NVFVIGKGKS LVSLPAKKGI
//
LOCUS       Tribonema_sp     240 bp    PROT      linear   24-SEP-2014
DEFINITION  Tribonema_sp, 400 bases, 1162623F checksum.
 ACCESSION  Rose-Cavalier-Smiths-iMac.local:236:1409486162
ORIGIN
        1 ---------- ---------- ---------- ---------- ---------- -------ANM
       61 ICMQKHVKVD GKVRTDLNFP AGFMDVVTIE KSADQFRLLY NTKGRFVLHR VKDEEAKYKL
      121 CRVQKVEISK KKIPYLVTHD GRTIRYPDPL AKVNDVIKVD VETGKMSEIF KYEIGNLCMI
      181 SRGHNTGRVG TIQHIERHPG SFDIVTVKDS AGNVFATRQA NIFVLGESRP AISLPRGKGV
//
LOCUS       Aspergillus_flavus     240 bp    PROT      linear   24-SEP-2014
DEFINITION  Aspergillus_flavus, 400 bases, 9C281A73 checksum.
 ACCESSION  Rose-Cavalier-Smiths-iMac.local:244:1409486162
ORIGIN
        1 GPTKHQKRLS APSHWLLDKM -GTYAPKASP GPHKLRDCLP LIVFIRNRLK YALNGREVKA
       61 IMMQRLIQVD GKVRTDPTFP AGFMDVIGIE KTGENFRLIY DTKGRFTVHR IQAEEAEYKL
      121 CKVKRVQLGK GGIPFLVTHD ARTIRYPDPA IKVNDTVKVD VATGKITDFA RFDTGVVIMV
      181 TGGRNMGRVG VVTHRERHDG GFNIVHVKDA VDNTFATRES NVFVIG-QKP WISLPKGKGV
//
LOCUS       Danio_rerio     240 bp    PROT      linear   24-SEP-2014
DEFINITION  Danio_rerio, 400 bases, CD7FEFBE checksum.
 ACCESSION  Rose-Cavalier-Smiths-iMac.local:260:1409486162
ORIGIN
        1 GPKKHLKRVA APKHWMLDKL -GVFAPRPST GPHKLRECLP LIIFLRNRLK YALTGDEVKK
       61 ICMQRFIKID GKVRTDITYP TGFMDVVSIE KTGENFRLIY DVKGRFTVHR ITNEEAKYKL
      121 CKVRKILIGT KGIPHLVTHD ARTIRYPDPL IKVNDTIRID LDTGKITDFI KFETGNMCMV
      181 TGGANLGRIG VITNREKHPG SFDVVHVKDS IGNSFATRLS NIFVIGKGKP WVSLPRGKGV
//
LOCUS       Pyrolobus_fumarii_1A     240 bp    PROT      linear   24-SEP-2014
DEFINITION  Pyrolobus_fumarii_1A, 400 bases, C2109C8C checksum.
 ACCESSION  Rose-Cavalier-Smiths-iMac.local:206:1409486162
ORIGIN
        1 GGRRHLKTLA APKFWPVRER -GVFTVKPRP GPHPLHRCIP LLVLVRDVLG YAKTAREARK
       61 IIAEGHFKVD GRVRRDYKFP VGFMDVVEVV DTGEKYRILP YPTRFFILHP ISDEEAKVKL
      121 CRIEDKSTVK GGHVQLHCHD GRNVLVSDEK YRTLGTLKIT IPGQEILDYV PLEVGNLAIV
      181 FGGRNVGRVG KIVEIQRGMG RKSIVTLEDA RGEKFQTSLD YVFVIGKGEP LISLPEGAWK
//
LOCUS       Aeropyrum_pernix_K1     240 bp    PROT      linear   24-SEP-2014
DEFINITION  Aeropyrum_pernix_K1, 400 bases, EDF6BF12 checksum.
 ACCESSION  Rose-Cavalier-Smiths-iMac.local:207:1409486162
ORIGIN
        1 GGQRRLKALA APRFWPILRK -YKWAVKPRP GPHPAEKSLP LLLIVRNVLG YAQTAREARK
       61 LISEGHFRVD GVVRKDYKFP VGFMDVIEVV DTGEKFRMLP YPVKFFKLHP IPEEEGDLKP
      121 VRIENKTTVK GGHVQLNLHD GRNILVKDED YRTMDTLLIT VPGQEIKGHI KFGEGAIAII
      181 VGGRNVGRVG VVKSVQKGWG RKTLVTLEDA SGNLFQTSLD YVFVIG-LRP VISLPEGAWK
//
LOCUS       Ignicoccus_hospitalis     240 bp    PROT      linear   24-SEP-2014
DEFINITION  Ignicoccus_hospitalis, 400 bases, D2C8B6C8 checksum.
 ACCESSION  Rose-Cavalier-Smiths-iMac.local:214:1409486162
ORIGIN
        1 GGKRHLKRLA APAFWPIHRK -AVWAVKPRP GPHPIEESIP LLILVRDVLG YAETSREARK
       61 LIAEGRIKVD GRVRKDYKFP VGAMDVIEIV GADEYYRMIP YPVKYLVPMR IDAEEAKKKI
      121 CRIENKVTVK GGHVQLNLHD GRNVLVEDEQ YKTLGGLLIT VPEQEILDYV PFEEGVIAIV
      181 KSGRNVGRVG RIEEIVKGMG RKTLVKMRDV HDEVFYTVAE YVFPIG-KEP LIKLPEGAWK
//
LOCUS       Acidilobus_saccharovorans     240 bp    PROT      linear   24-SEP-2014
DEFINITION  Acidilobus_saccharovorans, 400 bases, BAC5CA49 checksum.
 ACCESSION  Rose-Cavalier-Smiths-iMac.local:209:1409486162
ORIGIN
        1 GGSRHLKALS APSVQRIPRK -RPWTVKPSP GPHPADRSLP LLIVIRDLLK YAETAREATK
       61 IISSGQVKVD GKVVRDYKFP IGVMDIVELP SLNLYYRVVP DPTGTLRLVP ISKEEASLKL
      121 LRIEGVTTLK GGHFQVHLSD GRNVLVEDQL YKPLDSLVLN VPEGTVKDHI EFKEGSLALV
      181 VWGRNMGKLG KIVSVTRGWG WDSVASLQDS AGNSFETSLS NIYVVG-RKP VVTVTQG---
//
LOCUS       Desulfurococcus_mucosus_DSM_2162     240 bp    PROT      linear   24-SEP-2014
DEFINITION  Desulfurococcus_mucosus_DSM_2162, 400 bases, 9BBFF878 checksum.
 ACCESSION  Rose-Cavalier-Smiths-iMac.local:216:1409486162
ORIGIN
        1 GGSRHLNALN APRYWPILRK -YKWVVKPSP GPHAIERSIP LLVLVRNVLG YAETAREARR
       61 LIAGGHFKVD GKVRKDYKFP VGLMDVIEVV ETGELYRVIP VPTRVLGLVK IPREEASFKL
      121 CRIENKVTVK GGHIQLNLHD GRNLLVNDED YETLGAVKLS IPVQQLLDYI PLKEGVIAIV
      181 SGGRNVGRVG KVVSIHRGMK RYSIVTIEDR SGNRFQTSLD YIFPIG-LKP LITLPEGAW-
//
LOCUS       Methanocaldococcus_jannaschii     240 bp    PROT      linear   24-SEP-2014
DEFINITION  Methanocaldococcus_jannaschii, 400 bases, 28129F88 checksum.
 ACCESSION  Rose-Cavalier-Smiths-iMac.local:232:1409486162
ORIGIN
        1 GPKRHLKRLA APVRWELPRK -HKFTVRPLP GAHPMSESLP LLLIVRDILK YADNAREAKK
       61 IIKMGKVLVD GRVRKEEKLP VGLMDVVSLP DANENYRVLF DRKGRIKLKP T--ENPDVKL
      121 CKIKNKTVIK GGHIQLNLHD GRNIVVSDED YKTGDTLLIS IPEQEIKAHI PFEVGKLAYI
      181 TGGKHVGDFA KIVEIER-RG IYDIVTLENM DGEKFKTVKD YVFVVG-DEP IIKL------
//
LOCUS       Methanococcus_aeolicus     240 bp    PROT      linear   24-SEP-2014
DEFINITION  Methanococcus_aeolicus, 400 bases, 12F469AF checksum.
 ACCESSION  Rose-Cavalier-Smiths-iMac.local:220:1409486162
ORIGIN
        1 GPRKHLKRLP APKNWQISRK -NKYTTRPSA GPHAMGSSLP LLLVLRDLLG YADNAREAKK
       61 VIKMGKVLVD GVKRKDHRYP TGLMDVISLP DANESFLVVL DEKGRIKLNK I--KDNTKKL
      121 CKIENKTVIK GGHIQLNLHD GRNQILADED YKTGDCVILS IPEQSIVGHV QFGEGKLAYI
      181 TGGKHVGDFA KIIGIEK-KQ LYDIITLETE NGEQFKTIRD YVFIVG-DKP VISM------
//
LOCUS       Methanopyrus_kandleri     240 bp    PROT      linear   24-SEP-2014
DEFINITION  Methanopyrus_kandleri, 400 bases, 240B7F3B checksum.
 ACCESSION  Rose-Cavalier-Smiths-iMac.local:272:1409486162
ORIGIN
        1 -PKRHVKRLA APYAWPIPRK GGKFAPRPYP GPHTMDTSVP LLILVRDMLG YADYAREARK
       61 IITRGEIYVD GVVRKEPKFP VGIMDVVEIP RTGDRYRVVM NEHHRLDVVP ISEEEARVKV
      121 CRIKNKTYVR GGNLQITMHD GKNWLIEDED YSVGDSLVLE LPEPDVVDHI PFEEGVWVYA
      181 MTGRHSGEVG RVVEIQTFEG PQDLITVENP EGDQFQTTKG RLIAIG-KEP LVTVRKEE--
//
LOCUS       Staphylothermus_marinus     240 bp    PROT      linear   24-SEP-2014
DEFINITION  Staphylothermus_marinus, 400 bases, 9487F5F6 checksum.
 ACCESSION  Rose-Cavalier-Smiths-iMac.local:237:1409486162
ORIGIN
        1 GGKKHLKALV APKFWPILRK -YKWAVKPSP GPHPIERCFP LLIIVRDILG YAKTAREARK
       61 LISEGHFKVD GRVRKNYKYP VGLMDVIEIV DTGETYRVIP VPVKVLGLIE IDKEEAKYKL
      121 SRIENKTTVK GGHIQLNLHD GRNVLVSDED YKTLGTLQIS IPEQQILNYI PLDEGTLVII
      181 SGGRNVGRVG KVVSIHKGIR RHSIVTIEDK HGNKFQTSLT YVFPIG-KEP LIKLPEGAW-
//
LOCUS       Hypterthermus_butylicus     240 bp    PROT      linear   24-SEP-2014
DEFINITION  Hypterthermus_butylicus, 400 bases, CCED1A31 checksum.
 ACCESSION  Rose-Cavalier-Smiths-iMac.local:250:1409486162
ORIGIN
        1 GGRRHLKTLA APKFWPVRQR -GIFTVKPSP GPHPIERSIP LLILVRDVLG YAKTAREARK
       61 LIAEGHFKID GRVRRNYKYP VGFMDVIEIV DTGEFYRVLP YPTRFFTLHP ISKEEAQFKL
      121 GRIEDKSTVK GGHIQLHLHD GRNVLVSDEK YKTLGTVKIS IPEQQLLGYA PLEVGSLVII
      181 FGGRNVGRVG RIVSIQPGMR RRGIVTIEDA RGEKIQTSLE YVFVIAPNEP WISLPEGAWK
//
LOCUS       Metallosphaera_sedula     240 bp    PROT      linear   24-SEP-2014
DEFINITION  Metallosphaera_sedula, 400 bases, 2CD265CF checksum.
 ACCESSION  Rose-Cavalier-Smiths-iMac.local:212:1409486162
ORIGIN
        1 ----HITRLE APWFLRASKK -YKWTVRASP GPHPLGKSIP LGLLLRDYLA FTSSLKESKK
       61 IISDGKVLVD GRVRRDYKYP VGLMDVIAIP HADLYLRIVP DRARLLKPVK ISEEESKFKL
      121 VRLLNKTLVK GGLLQFNLED GRNLLSKEEM FKLPTTLKIS IPNQEILGVY GFKENVYVMA
      181 VGGKNAGIIG QLKRIQPYKT RRSIVVIRSP DGSEYETNLE NAMVIG-EKP EVKVE-----
//
LOCUS       Archaeoglobus_fulgidus     240 bp    PROT      linear   24-SEP-2014
DEFINITION  Archaeoglobus_fulgidus, 400 bases, DAC6A3C checksum.
 ACCESSION  Rose-Cavalier-Smiths-iMac.local:215:1409486162
ORIGIN
        1 --ELHQKRLS APKTYKIPRK -SKWVVKPSP GPHN-KEAIP LLVLVRDFLE LADTGREARR
       61 IISAGEILVD GVVRKDYKFP VGLFDVVTIP KLEKSYRILF DEKGRYIPKE V--EDADLKL
      121 YKITNKTLVR GGKVQLNLFD GTNIL-GSND YKTKDSILLR IPEKEVVDHL KFEEGALVMI
      181 TGGTHAGEIG RIKSYKIVRS SANLVTVEGE ERD-ITTIED YVFVVGDSKP VIDLGV----
//
LOCUS       Methanococcoides_burtonii     240 bp    PROT      linear   24-SEP-2014
DEFINITION  Methanococcoides_burtonii, 400 bases, BD654C07 checksum.
 ACCESSION  Rose-Cavalier-Smiths-iMac.local:219:1409486162
ORIGIN
        1 ----HQKRIS VPKSWQISKK -NKWITSTRP GPHNRLQSIP LAVILRDMLG VVDNRAEAKR
       61 VLSEGNVLVD GVARKDLRFP VGLMDIITIP LNNVEYRVML DGKSRLVLNK LDGTGAD-KL
      121 CRIEGKTSIK EGKIQMRLND GVNII-GSNN YNTKDSIILS VPDKKVVKHI KYEVGNLAMI
      181 VGGSHAGEVG SIKEINTVKS SKNTVTISGE I-E-FETIED YVFVIG-EKP EIFIGGETVE
//
LOCUS       archaeon_SCGC_AAA011@L22_WP_026308110     237 bp    PROT      linear   14-APR-2015
DEFINITION  30S ribosomal protein S4e [Nanoarchaeota archaeon SCGC AAA011-L22].
 ACCESSION  WP_026308110
  ORGANISM  Nanoarchaeota archaeon SCGC AAA011-L22
VERSION     WP_026308110.1  GI:648616359KEYWORDS    RefSeq.SOURCE      Nanoarchaeota archaeon SCGC AAA011-L22
            Archaea; Nanoarchaeota.
COMMENT     REFSEQ: This record represents a single, non-redundant, protein
            sequence which may be annotated on many different RefSeq genomes
            from the same, or different, species.
            COMPLETENESS: full length.
FEATURES             Location/Qualifiers
     source          1..229
                     /organism=`Nanoarchaeota archaeon SCGC AAA011-L22`
                     /db_xref=`taxon:1046946`
     Protein         1..229
                     /product=`30S ribosomal protein S4e`
                     /calculated_mol_wt=26285
     Region          5..228
                     /region_name=`PRK04313`
                     /note=`30S ribosomal protein S4e; Validated`
                     /db_xref=`CDD:179820`
     Region          7..35
                     /region_name=`RS4NT`
                     /note=`RS4NT (NUC023) domain; pfam08071`
                     /db_xref=`CDD:254610`
     Region          92..166
                     /region_name=`Ribosomal_S4e`
                     /note=`Ribosomal family S4e; pfam00900`
                     /db_xref=`CDD:189761`
     Region          171..218
                     /region_name=`KOW`
                     /note=`KOW: an acronym for the authors' surnames
                     (Kyrpides, Ouzounis and Woese); cl00354`
                     /db_xref=`CDD:260377`

ORIGIN
        1 kkmthlkria apktwpikrk qnvwitkqnp gphtsktsis lntvfkdllk ytkttretkr
       61 ilndgkilvn qkprkgirfp lgvfdvlslp t-genfrlly drigkfvlkp vkkeeaeill
      121 ykikdktilk nkkiqlnfnd gtnllvpkde ysvgdtivme k-g-kikfhf nfddssivyv
      181 iggkhigtsg elk---ksen kylvkt---- kkdsflvlke hifvigkdkp litisek
//
LOCUS       Halobacterium_salinarum     240 bp    PROT      linear   24-SEP-2014
DEFINITION  Halobacterium_salinarum, 400 bases, 48F68AC7 checksum.
 ACCESSION  Rose-Cavalier-Smiths-iMac.local:225:1409486162
ORIGIN
        1 ----HQKRLS VPKSWPVERK -ETFTAKAGA GPHG-ESGVP LVVVLRDVLE YVDDTSEAQY
       61 AINTDGVLVN GDSVGDVNRP IGMFDILAFP DRDEYYRVFP DEGGRLGLTE IDADAAGSKL
      121 NKVTDKTTVS GGRTQLNFHD GSNLALDEDA YAGGDSVVVD TDTNEIVAHF QYEEGALVTA
      181 VAGQHAGDIG EIAEINVQPG SANTVRVDDE NGG-FETIAE YVVVI--DNF V-EEDDE---
//
LOCUS       Methanosarcina_mazei     240 bp    PROT      linear   24-SEP-2014
DEFINITION  Methanosarcina_mazei, 400 bases, F5718F8E checksum.
 ACCESSION  Rose-Cavalier-Smiths-iMac.local:226:1409486162
ORIGIN
        1 ----HQKRLS VPKSWKVGRK -NKWISTTRP GPHSQARSLP LGLIIRDVLK LVDNNREGKR
       61 ILSEGKVLVD GISRKDLRFP VGLFDVITLP LVNEAYRMLQ DEKGRLVLYK LNETNVN-KL
      121 CRINNKTTVK GGKIQLNLND GTNIL-GSND YGTKDSLILS IPDKHVVKHL KFEVGNLAMV
      181 IGGQHSGETG KIMEIREVKS SRNTVMISGE T-D-FETIED YVIVIG-EKP EIRLGGEISE
//
LOCUS       Methanosphaera_stadtmanae     240 bp    PROT      linear   24-SEP-2014
DEFINITION  Methanosphaera_stadtmanae, 400 bases, 40C9F285 checksum.
 ACCESSION  Rose-Cavalier-Smiths-iMac.local:234:1409486162
ORIGIN
        1 GSRKHLKRFK APKMWPIHKK -EVWTTKTSA GPHALEESIP LVMVLRDILG LAANSREAKI
       61 ILNNSDVLVD GIPRKNHRFP VGFMDVISIP KINKTFRVLQ DYKGRLVLKE IEEKDSTFKL
      121 VKILGKTTIK GGKTQLNLEG GRNII-ADDD YKTGDVLLLN IPEQKISDSI KFEEGALGLI
      181 TGGKHISEVG KIDEIKITQS SKNTVLMETE EGS-FLTLAR YVFVVG-QKP VISLVGDN--
//
LOCUS       Nitrososphaera_viennensis@EN76_AIC14697     235 bp    PROT      linear   20-AUG-2014
DEFINITION  30S ribosomal protein S4e [Nitrososphaera viennensis EN76].
 ACCESSION  AIC14697
  ORGANISM  Nitrososphaera viennensis EN76
   AUTHORS  Kerou,M.L., Offre,P., Spang,A.M. and Schleper,C.
VERSION     AIC14697.1  GI:647810996DBLINK      BioProject: PRJEA60103            BioSample: SAMN02721150
DBSOURCE    accession CP007536.1
KEYWORDS    .
SOURCE      Nitrososphaera viennensis EN76
            Archaea; Thaumarchaeota; Nitrososphaerales; Nitrososphaeraceae;
            Nitrososphaera.
REFERENCE   1  (residues 1 to 237)
            Leisch,N. and Schleper,C.
  TITLE     Nitrososphaera viennensis gen. nov., sp. nov., an aerobic and
            mesophilic, ammonia-oxidizing archaeon from soil and a member of
            the archaeal phylum Thaumarchaeota
  JOURNAL   Int. J. Syst. Evol. Microbiol. 64 (PT 8), 2738-2752 (2014)
   PUBMED   24907263
REFERENCE   2  (residues 1 to 237)
  TITLE     Direct Submission
  JOURNAL   Submitted (01-APR-2014) Department of Ecogenomics and Systems
            Biology Group of Archaea Biology and Ecogenomics, University of
            Vienna, Althanstrasse 14, Vienna 1090, Austria
COMMENT     Method: conceptual translation.
FEATURES             Location/Qualifiers
     source          1..237
                     /organism=`Nitrososphaera viennensis EN76`
                     /strain=`EN76`
                     /isolation_source=`soil`
                     /culture_collection=`DSM:26422`
                     /culture_collection=`JCM:19564`
                     /db_xref=`taxon:926571`
                     /country=`Austria: Vienna`
                     /lat_lon=`48.229273 N 16.358947 E`
                     /collection_date=`2008`
     Protein         1..237
                     /product=`30S ribosomal protein S4e`
     Region          4..41
                     /region_name=`RS4NT`
                     /note=`RS4NT (NUC023) domain; pfam08071`
                     /db_xref=`CDD:254610`
     Region          6..236
                     /region_name=`PRK04313`
                     /note=`30S ribosomal protein S4e; Validated`
                     /db_xref=`CDD:179820`
     Region          <57..101
                     /region_name=`S4`
                     /note=`S4 RNA-binding domain; smart00363`
                     /db_xref=`CDD:214638`
     Region          96..169
                     /region_name=`Ribosomal_S4e`
                     /note=`Ribosomal family S4e; pfam00900`
                     /db_xref=`CDD:189761`
     CDS             1..237
                     /gene=`rps4e`
                     /locus_tag=`NVIE_005010`
                     /coded_by=`complement(CP007536.1:409423..410136)`
                     /inference=`ab initio prediction:AMIGene:2.0`
                     /note=`Evidence 2b : Function of strongly homologous gene;
                     Product type s : structure`
                     /transl_table=11

ORIGIN
        1 ggatrvkrqm aptfwnirrk esqfvmrvkp gphpknsayp lgmvlrdavk vthtakesql
       61 ilnegkvkvd givrrdpnla vglmdvvela n-gqayrlvp kdsellapva vedaekavkl
      121 akitskvttk gkklqygfhd gktli-tdak mkvgdtclle lpgakvkdhi kfekgatali
      181 itgenagnvg kiedfreglf slptravsfg dktvelpvem -vmvvgkdkp vikvn
//
LOCUS       Caldivirga_maquilingensis@WP_012186868     236 bp    PROT      linear   14-APR-2015
DEFINITION  30S ribosomal protein S4e [Caldivirga maquilingensis].
 ACCESSION  WP_012186868
  ORGANISM  Caldivirga maquilingensis
VERSION     WP_012186868.1  GI:501138398KEYWORDS    RefSeq.SOURCE      Caldivirga maquilingensis
            Archaea; Crenarchaeota; Thermoprotei; Thermoproteales;
            Thermoproteaceae; Caldivirga.
COMMENT     REFSEQ: This record represents a single, non-redundant, protein
            sequence which may be annotated on many different RefSeq genomes
            from the same, or different, species.
FEATURES             Location/Qualifiers
     source          1..237
                     /organism=`Caldivirga maquilingensis`
                     /db_xref=`taxon:76887`
     Protein         1..237
                     /product=`30S ribosomal protein S4e`
                     /calculated_mol_wt=26936
     Region          1..237
                     /region_name=`PRK04313`
                     /note=`30S ribosomal protein S4e; Validated`
                     /db_xref=`CDD:179820`
     Region          3..32
                     /region_name=`RS4NT`
                     /note=`RS4NT (NUC023) domain; pfam08071`
                     /db_xref=`CDD:254610`
     Region          48..105
                     /region_name=`S4`
                     /note=`S4/Hsp/ tRNA synthetase RNA-binding domain; The
                     domain surface is populated by conserved, charged residues
                     that define a likely RNA-binding site;  Found in stress
                     proteins, ribosomal proteins and tRNA synthetases; This
                     may imply a hitherto unrecognized...; cd00165`
                     /db_xref=`CDD:238095`
     Site            order(51..52,54..55,57..58,61..62,64,71..78,80)
                     /site_type=`other`
                     /note=`RNA binding surface [nucleotide binding]`
                     /db_xref=`CDD:238095`
     Region          89..166
                     /region_name=`Ribosomal_S4e`
                     /note=`Ribosomal family S4e; pfam00900`
                     /db_xref=`CDD:189761`
     Region          173..227
                     /region_name=`KOW_RPS4`
                     /note=`KOW motif of Ribosomal Protein S4 (RPS4); cd06087`
                     /db_xref=`CDD:240511`
     Site            order(184..186,195,197,199..200,202,204,206,217,219)
                     /site_type=`other`
                     /note=`RNA binding site [nucleotide binding]`
                     /db_xref=`CDD:240511`

ORIGIN
        1 ---thlrrst spewwpverk gapwsikpsp gphpanssip lavllrdvfh yaktlrearl
       61 iigkgyvkvd gkvrrdykyp vglmdvielt pineyyriip dpvnflrpir idkseagvkv
      121 criedktmvk agkiqlnlhd grniivdqde grkyetlgsv vvnledgklm dyypmqpnqy
      181 viafngvnvg rhgtlinwvr srrdaitvka kdsefrtvln yllvigkesp vvkvte
//
LOCUS       Haloredivivus_sp.G17@EHK01083     228 bp    PROT      linear   25-NOV-2011
DEFINITION  30S ribosomal protein S4e [Candidatus Haloredivivus sp. G17].
 ACCESSION  EHK01083
  ORGANISM  Candidatus Haloredivivus sp. G17
   AUTHORS  Ghai,R., Pasic,L., Fernandez,A.B., Martin-Cuadrado,A.-B.,
VERSION     EHK01083.1  GI:358032363DBLINK      BioProject: PRJNA71229            BioSample: SAMN02469764
DBSOURCE    accession AGNT01000279.1
KEYWORDS    .
SOURCE      Candidatus Haloredivivus sp. G17
            Archaea; Nanohaloarchaeota; Nanohaloarchaea; Candidatus
            Haloredivivus.
REFERENCE   1  (residues 1 to 218)
            Mizuno,C.M., McMahon,K.D., Papke,R.T., Stepanauskas,R.,
            Rodriguez-Brito,B., Rohwer,F., Sanchez-Porro,C., Ventosa,A. and
            Rodriguez-Valera,F.
  TITLE     New Dominant Microbial Groups Along A Salinity Gradient
  JOURNAL   Sci Rep (2011) In press
REFERENCE   2  (residues 1 to 218)
            Mizuno,C.M., McMahon,K.D., Papke,R.T., Stepanauskas,R.,
            Rodriguez-Brito,B., Rohwer,F., Sanchez-Porro,C., Ventosa,A. and
            Rodriguez-Valera,F.
  TITLE     Direct Submission
  JOURNAL   Submitted (05-OCT-2011) Laboratorio de Microbiologia, Evolutionary
            Genomics Group, Universidad Miguel Hernandez, Ctra. de Valencia,
            s/n, San Juan de Alicante, Alicante 03550, Spain
COMMENT     Annotation was added by the NCBI Prokaryotic Genomes Automatic
            Annotation Pipeline Group. Information about the Pipeline can be
            found here:
            http://www.ncbi.nlm.nih.gov/genomes/static/Pipeline.html. Please be
            aware that the annotation is done automatically with little or no
            manual curation.
            Genome sequenced from a single-cell isolation.
            
            ##Genome-Assembly-Data-START##
            Assembly Method       :: MIRA v. 3.4
            Genome Coverage       :: 80x
            Sequencing Technology :: 454 GS-FLX Titanium
            ##Genome-Assembly-Data-END##
            Method: conceptual translation.
FEATURES             Location/Qualifiers
     source          1..218
                     /organism=`Candidatus Haloredivivus sp. G17`
                     /strain=`G17`
                     /db_xref=`taxon:1072681`
     Protein         1..218
                     /product=`30S ribosomal protein S4e`
     Region          1..213
                     /region_name=`PRK04313`
                     /note=`30S ribosomal protein S4e; Validated`
                     /db_xref=`CDD:179820`
     Region          3..>25
                     /region_name=`RS4NT`
                     /note=`RS4NT (NUC023) domain; pfam08071`
                     /db_xref=`CDD:254610`
     Region          40..100
                     /region_name=`S4`
                     /note=`S4/Hsp/ tRNA synthetase RNA-binding domain; The
                     domain surface is populated by conserved, charged residues
                     that define a likely RNA-binding site;  Found in stress
                     proteins, ribosomal proteins and tRNA synthetases; This
                     may imply a hitherto unrecognized...; cd00165`
                     /db_xref=`CDD:238095`
     Site            order(50..51,53..54,56..57,60..61,63,70..77,79)
                     /site_type=`other`
                     /note=`RNA binding surface [nucleotide binding]`
                     /db_xref=`CDD:238095`
     Region          88..151
                     /region_name=`Ribosomal_S4e`
                     /note=`Ribosomal family S4e; pfam00900`
                     /db_xref=`CDD:189761`
     CDS             1..218
                     /locus_tag=`HRED_02835`
                     /coded_by=`complement(AGNT01000279.1:345..1001)`
                     /note=`COG1471 Ribosomal protein S4E`
                     /transl_table=11

ORIGIN
        1 ---shqkrls apkhypvdrk gltytttaeg srsp-dqgit avvflrevlg yaetkkeakq
       61 ivkngnlvrn gdtvrdvrdt igvmdlveit etgesfrvlp raeslefhet eddrravkit
      121 gkraegenni ysfhngenyr tdeeystgtt lifndevksa eiaegeetii ldgkhsgkia
      181 -tveelhgrg mrsdtatvet desefeirqd kl--fatgdl ev---g-q
//
LOCUS       Nanosalina_sp.@J07AB43@EGQ43964     227 bp    PROT      linear   11-MAR-2013
DEFINITION  ribosomal protein S4E [Candidatus Nanosalina sp. J07AB43].
 ACCESSION  EGQ43964
  ORGANISM  Candidatus Nanosalina sp. J07AB43
   AUTHORS  Narasingarao,P., Podell,S., Ugalde,J., Heidelberg,K., Banfield,J.
VERSION     EGQ43964.1  GI:339758710DBLINK      BioProject: PRJNA52647            BioSample: SAMN01940911
DBSOURCE    accession GL982573.1
KEYWORDS    .
SOURCE      Candidatus Nanosalina sp. J07AB43 (hypersaline lake metagenome)
            Archaea; Nanohaloarchaeota; Nanohaloarchaea; Candidatus Nanosalina.
REFERENCE   1  (residues 1 to 217)
            Emerson,J.B., Brocks,J.J., Heidelberg,K.B., Banfield,J.F. and
            Allen,E.E.
  TITLE     De novo metagenomic assembly reveals abundant novel major lineage
            of Archaea in hypersaline microbial communities
  JOURNAL   ISME J (2011) In press
   PUBMED   21716304
  REMARK    Publication Status: Available-Online prior to print
REFERENCE   2  (residues 1 to 217)
            and Allen,E.
  TITLE     Direct Submission
  JOURNAL   Submitted (14-OCT-2010) Scripps Institution of Oceanography,
            University of California, San Diego, 9500 Gilman Drive, La Jolla,
            CA 92093-0202, USA
COMMENT     Method: conceptual translation.
FEATURES             Location/Qualifiers
     source          1..217
                     /organism=`Candidatus Nanosalina sp. J07AB43`
                     /isolation_source=`Lake Tyrrell`
                     /db_xref=`taxon:889948`
                     /environmental_sample
                     /country=`Australia: Victoria`
                     /note=`metagenomic; derived from metagenome: hypersaline
                     lake metagenome`
     Protein         1..217
                     /product=`ribosomal protein S4E`
     Region          1..211
                     /region_name=`PRK04313`
                     /note=`30S ribosomal protein S4e; Validated`
                     /db_xref=`CDD:179820`
     Region          3..>23
                     /region_name=`RS4NT`
                     /note=`RS4NT (NUC023) domain; pfam08071`
                     /db_xref=`CDD:254610`
     Region          46..102
                     /region_name=`S4`
                     /note=`S4/Hsp/ tRNA synthetase RNA-binding domain; The
                     domain surface is populated by conserved, charged residues
                     that define a likely RNA-binding site;  Found in stress
                     proteins, ribosomal proteins and tRNA synthetases; This
                     may imply a hitherto unrecognized...; cd00165`
                     /db_xref=`CDD:238095`
     Site            order(50..51,53..54,56..57,60..61,63,70..77,79)
                     /site_type=`other`
                     /note=`RNA binding surface [nucleotide binding]`
                     /db_xref=`CDD:238095`
     Region          159..211
                     /region_name=`KOW`
                     /note=`KOW: an acronym for the authors' surnames
                     (Kyrpides, Ouzounis and Woese); cl00354`
                     /db_xref=`CDD:260377`
     CDS             1..217
                     /locus_tag=`J07AB43_04400`
                     /coded_by=`complement(GL982573.1:30733..31386)`
                     /transl_table=11

ORIGIN
        1 ---thqkrls apkhypierk qkkyvsnikg srds-etaip aglllrdvlg yaetekeakk
       61 iirdgqvlrn gdrvgdvqeg vgvldlieip eteeklravk kqdrlefvpt esndyvakiv
      121 dktsqedrnv yrlhngenys tkdefetgst lvlsdgaeev pleenaealv ikgrhageev
      181 -nvhelnrrg mnpdtaivse eeneyetqls nl--vavtgi qv--l--
//
LOCUS       Nanosalinarum_sp.J07AB56@EGQ40407     229 bp    PROT      linear   11-MAR-2013
DEFINITION  ribosomal protein S4-related protein [Candidatus Nanosalinarum sp.
 ACCESSION  EGQ40407
  ORGANISM  Candidatus Nanosalinarum sp. J07AB56
   AUTHORS  Narasingarao,P., Podell,S., Ugalde,J., Heidelberg,K., Banfield,J.
J07AB56].VERSION     EGQ40407.1  GI:339756824DBLINK      BioProject: PRJNA52645
            BioSample: SAMN01940911
DBSOURCE    accession GL982569.1
KEYWORDS    .
SOURCE      Candidatus Nanosalinarum sp. J07AB56 (hypersaline lake metagenome)
            Archaea; Nanohaloarchaeota; Nanohaloarchaea; Candidatus
            Nanosalinarum.
REFERENCE   1  (residues 1 to 134)
            Emerson,J.B., Brocks,J.J., Heidelberg,K.B., Banfield,J.F. and
            Allen,E.E.
  TITLE     De novo metagenomic assembly reveals abundant novel major lineage
            of Archaea in hypersaline microbial communities
  JOURNAL   ISME J (2011) In press
   PUBMED   21716304
  REMARK    Publication Status: Available-Online prior to print
REFERENCE   2  (residues 1 to 134)
            and Allen,E.
  TITLE     Direct Submission
  JOURNAL   Submitted (14-OCT-2010) Scripps Institution of Oceanography,
            University of California, San Diego, 9500 Gilman Drive, La Jolla,
            CA 92093-0202, USA
COMMENT     Method: conceptual translation.
FEATURES             Location/Qualifiers
     source          1..134
                     /organism=`Candidatus Nanosalinarum sp. J07AB56`
                     /isolation_source=`Lake Tyrrell`
                     /db_xref=`taxon:889962`
                     /environmental_sample
                     /country=`Australia: Victoria`
                     /note=`metagenomic; derived from metagenome: hypersaline
                     lake metagenome`
     Protein         1..134
                     /product=`ribosomal protein S4-related protein`
     Region          68..>114
                     /region_name=`S4`
                     /note=`S4/Hsp/ tRNA synthetase RNA-binding domain; The
                     domain surface is populated by conserved, charged residues
                     that define a likely RNA-binding site;  Found in stress
                     proteins, ribosomal proteins and tRNA synthetases; This
                     may imply a hitherto unrecognized...; cd00165`
                     /db_xref=`CDD:238095`
     Site            order(69,81..82,84..85,87..88,91..92,94,101..108,110)
                     /site_type=`other`
                     /note=`RNA binding surface [nucleotide binding]`
                     /db_xref=`CDD:238095`
     CDS             1..134
                     /locus_tag=`J07AB56_11360`
                     /coded_by=`GL982569.1:713940..714344`
                     /transl_table=11

l_table=11

ORIGIN
        1 ---------- ---------- ---------- ---------- ---------- ----------
       61 ---------- ---------- --------vs atnrrytahr vssaacagrq esssaliktn
      121 rssrsyrrht nlvwfredag lediltlnat dfldrrlqtt ihrrgyadtp mearqlvthg
      181 mvrvd--grr idvpgymltq eeesq-ievs ep-eeteeev eet----qe
//
LOCUS       Caldiarchaeum_subterraneum@WP_020863556     240 bp    PROT      linear   14-APR-2015
DEFINITION  30S ribosomal protein S4e [Candidatus Caldiarchaeum subterraneum].
 ACCESSION  WP_020863556
  ORGANISM  Candidatus Caldiarchaeum subterraneum
VERSION     WP_020863556.1  GI:526884678KEYWORDS    RefSeq.SOURCE      Candidatus Caldiarchaeum subterraneum
            Archaea; Thaumarchaeota; unclassified Thaumarchaeota; Candidatus
            Caldiarchaeum.
COMMENT     REFSEQ: This record represents a single, non-redundant, protein
            sequence which may be annotated on many different RefSeq genomes
            from the same, or different, species.
FEATURES             Location/Qualifiers
     source          1..238
                     /organism=`Candidatus Caldiarchaeum subterraneum`
                     /db_xref=`taxon:311458`
     Protein         1..238
                     /product=`30S ribosomal protein S4e`
                     /calculated_mol_wt=25963
     Region          1..237
                     /region_name=`PRK04313`
                     /note=`30S ribosomal protein S4e; Validated`
                     /db_xref=`CDD:179820`
     Region          3..33
                     /region_name=`RS4NT`
                     /note=`RS4NT (NUC023) domain; pfam08071`
                     /db_xref=`CDD:254610`
     Region          <54..97
                     /region_name=`S4`
                     /note=`S4/Hsp/ tRNA synthetase RNA-binding domain; The
                     domain surface is populated by conserved, charged residues
                     that define a likely RNA-binding site;  Found in stress
                     proteins, ribosomal proteins and tRNA synthetases; This
                     may imply a hitherto unrecognized...; cd00165`
                     /db_xref=`CDD:238095`
     Site            order(55..56,59..60,62,69..76,78)
                     /site_type=`other`
                     /note=`RNA binding surface [nucleotide binding]`
                     /db_xref=`CDD:238095`
     Region          87..169
                     /region_name=`Ribosomal_S4e`
                     /note=`Ribosomal family S4e; pfam00900`
                     /db_xref=`CDD:189761`
     Region          174..229
                     /region_name=`KOW`
                     /note=`KOW: an acronym for the authors' surnames
                     (Kyrpides, Ouzounis and Woese); cl00354`
                     /db_xref=`CDD:260377`

ORIGIN
        1 ---thlktla aprhyp--kk atvftvapsp gphakkksip lliavrdlln yadnahtarr
       61 likqgkfmvd grvvkdprfp lglmdvlsip elgenyrvli kpgkgltlak tsseeagfki
      121 cqvvrknhvr ggalmiglhd grtilfrgem ldkgraiktl dtlkiavpsq eiletisldn
      181 gvyayihsga raglhgkimr irrevvpdkp tatvetgqgt vttllr-nlm pvggeapwit
//
LOCUS       Micrarchaeum_acidiphilum_ARMAN-2@EET89864     229 bp    PROT      linear   12-MAY-2010
DEFINITION  RNA-binding S4 domain protein [Candidatus Micrarchaeum acidiphilum
 ACCESSION  EET89864
  ORGANISM  Candidatus Micrarchaeum acidiphilum ARMAN-2
   AUTHORS  Baker,B.J., Comolli,L.R., Dick,G.J., Hauser,L., Hyatt,D., Dill,B.,
ARMAN-2].VERSION     EET89864.1  GI:255513598DBLINK      BioProject: PRJNA38565
DBSOURCE    accession GG697241.1
KEYWORDS    .
SOURCE      Candidatus Micrarchaeum acidiphilum ARMAN-2 (mine drainage
            metagenome)
            Archaea; Parvarchaeota; Candidatus Micrarchaeum.
REFERENCE   1  (residues 1 to 219)
            Yelton,A.P. and Banfield,J.F.
  TITLE     Community-wide analysis of microbial genome sequence signatures
  JOURNAL   Genome Biol. 10 (8), R85 (2009)
   PUBMED   19698104
REFERENCE   2  (residues 1 to 219)
            Dill,B.D., Land,M.L., Verberkmoes,N.C., Hettich,R.L. and
            Banfield,J.F.
  TITLE     Enigmatic, ultrasmall, uncultivated Archaea
  JOURNAL   Proc. Natl. Acad. Sci. U.S.A. 107 (19), 8806-8811 (2010)
   PUBMED   20421484
REFERENCE   3  (residues 1 to 219)
            Land,M., VerBerkmoes,N.C., Hettich,R.L. and Banfield,J.F.
  TITLE     Direct Submission
  JOURNAL   Submitted (31-JUL-2009) Earth and Planetary Sciences, UC Berkeley,
            307 McCone Hall, Berkeley, CA 94720, USA
COMMENT     Method: conceptual translation.
FEATURES             Location/Qualifiers
     source          1..219
                     /organism=`Candidatus Micrarchaeum acidiphilum ARMAN-2`
                     /isolation_source=`combined biofilm from UBA (pink
                     subaerial biofilm) and UBA BS (thick floating biofilm
                     subdivided into strips) samples`
                     /db_xref=`taxon:425595`
                     /environmental_sample
                     /country=`USA: Richmond Mine at Iron Mountain, CA
                     (elevation 3100 ft.)`
                     /lat_lon=`40.68 N 122.2 W`
                     /note=`metagenomic; derived from metagenome: mine drainage
                     metagenome`
     Protein         1..219
                     /product=`RNA-binding S4 domain protein`
     Region          1..32
                     /region_name=`RS4NT`
                     /note=`RS4NT (NUC023) domain; pfam08071`
                     /db_xref=`CDD:254610`
     Region          2..219
                     /region_name=`PRK04313`
                     /note=`30S ribosomal protein S4e; Validated`
                     /db_xref=`CDD:179820`
     Region          <52..97
                     /region_name=`S4`
                     /note=`S4/Hsp/ tRNA synthetase RNA-binding domain; The
                     domain surface is populated by conserved, charged residues
                     that define a likely RNA-binding site;  Found in stress
                     proteins, ribosomal proteins and tRNA synthetases; This
                     may imply a hitherto unrecognized...; cd00165`
                     /db_xref=`CDD:238095`
     Site            order(53..54,57..58,60,67..74,76)
                     /site_type=`other`
                     /note=`RNA binding surface [nucleotide binding]`
                     /db_xref=`CDD:238095`
     Region          87..158
                     /region_name=`Ribosomal_S4e`
                     /note=`Ribosomal family S4e; pfam00900`
                     /db_xref=`CDD:189761`
     Region          170..219
                     /region_name=`KOW`
                     /note=`KOW: an acronym for the authors' surnames
                     (Kyrpides, Ouzounis and Woese); cl00354`
                     /db_xref=`CDD:260377`
     CDS             1..219
                     /locus_tag=`UNLARM2_0978`
                     /coded_by=`GG697241.1:296223..296882`
                     /transl_table=11

l_table=11

ORIGIN
        1 ------ktln apkyldvhsk esayvvrpnp grhelkrsva lllalr-klg vveesflatk
       61 vlnsgkvkvn gnavknpryp vglndvieit degkayrvgi skkgkvsfee akpgeemlyk
      121 vigkykgk-k g-qlmlrvhd gsnik-adkg neistgdsvv ldkdgkiaka irlavdadcr
      181 iidgvhvgeq gkiieikkad qhkeqsatie sksgekfetv vrnliv-tg
//
LOCUS       Methanobrevibacter_smithii     240 bp    PROT      linear   24-SEP-2014
DEFINITION  Methanobrevibacter_smithii, 400 bases, 1D4ABA92 checksum.
 ACCESSION  Rose-Cavalier-Smiths-iMac.local:248:1409486162
ORIGIN
        1 GSRKHLKTYK APKTWPIHPK -DTWTVKPSA GSHSIENSLS LTLVIRDILK LADNSREAKR
       61 IINSGNVLVD GRVIKDYKFP VGFMDIIEIP KTGEVYRVLL DKKGRLQLNK IEENDS--KL
      121 CKIVNKSTIK GGKIQVNLHD GKNVIIDEND YNVGDVIDLK VPDHEINEVF ELKEGACVLI
      181 TGGKHTGELG TVSEIIVNES SNNTIIIENS AKDEFLTLKD YAFVVG-EAP AISLLEVN-K
//
LOCUS       Nanoarchaeum_equitans     236 bp    PROT      linear   24-SEP-2014
DEFINITION  Nanoarchaeum_equitans, 400 bases, 37A19E12 checksum.
 ACCESSION  Rose-Cavalier-Smiths-iMac.local:224:1409486162
ORIGIN
        1 YIKRHLRSLA VPRTWPVPRK RGYWIVKPSP GPHSKEFAMP IAVWLRDYLG LAENMREVRY
       61 LLNNGKVLVD GRPIKDYKFP VGLFDVLAIP EINEYYRVLL DERGKLYLKK IDKEEANIKY
      121 GKIIRKVSVR GGKIQYTLTD GRTFL-GDNS YKTHYGVVYE IPNFKIREVI PLEKDRKAYI
      181 IRGKHTGRIG VIKEVIKTDM PWNIVRLE-V AGEVGETWLD NIIPVP-ENF EA----
//
LOCUS       Parvarchaeum_acidiphilum_ARMAN-4@EEZ92900     190 bp    PROT      linear   12-MAY-2010
DEFINITION  ribosomal protein S4 [Candidatus Parvarchaeum acidiphilum ARMAN-4].
 ACCESSION  EEZ92900
  ORGANISM  Candidatus Parvarchaeum acidiphilum ARMAN-4
   AUTHORS  Baker,B.J., Comolli,L.R., Dick,G.J., Hauser,L., Hyatt,D., Dill,B.,
VERSION     EEZ92900.1  GI:269986618DBLINK      BioProject: PRJNA38567DBSOURCE    accession GG730046.1
KEYWORDS    .
SOURCE      Candidatus Parvarchaeum acidiphilum ARMAN-4 (mine drainage
            metagenome)
            Archaea; Parvarchaeota; Candidatus Parvarchaeum.
REFERENCE   1  (residues 1 to 176)
            Dill,B.D., Land,M.L., Verberkmoes,N.C., Hettich,R.L. and
            Banfield,J.F.
  TITLE     Enigmatic, ultrasmall, uncultivated Archaea
  JOURNAL   Proc. Natl. Acad. Sci. U.S.A. 107 (19), 8806-8811 (2010)
   PUBMED   20421484
REFERENCE   2  (residues 1 to 176)
            Land,M., VerBerkmoes,N.C., Hettich,R.L. and Banfield,J.F.
  TITLE     Direct Submission
  JOURNAL   Submitted (18-NOV-2009) Earth and Planetary Sciences, UC Berkeley,
            307 McCone Hall, Berkeley, CA 94720, USA
COMMENT     Method: conceptual translation.
FEATURES             Location/Qualifiers
     source          1..176
                     /organism=`Candidatus Parvarchaeum acidiphilum ARMAN-4`
                     /isolation_source=`450 nm filtrate of pink subaerial
                     biofilm microbial community collected from the base of 2m
                     high pile of pyrite sediment over which pH 1.1, 41C acid
                     mine drainage solution was flowing`
                     /db_xref=`taxon:662760`
                     /environmental_sample
                     /country=`USA: Ultra Back A (UBA) site of Richmond Mine
                     (elevation 3100ft) at Iron Mountain, CA`
                     /lat_lon=`40.68 N 122.2 W`
                     /collection_date=`Jun-2005`
                     /note=`metagenomic; derived from metagenome: mine drainage
                     metagenome`
     Protein         1..176
                     /product=`ribosomal protein S4`
     Region          16..176
                     /region_name=`rps4p`
                     /note=`30S ribosomal protein S4P; Validated; PRK04051`
                     /db_xref=`CDD:179730`
     Region          104..>160
                     /region_name=`S4`
                     /note=`S4/Hsp/ tRNA synthetase RNA-binding domain; The
                     domain surface is populated by conserved, charged residues
                     that define a likely RNA-binding site;  Found in stress
                     proteins, ribosomal proteins and tRNA synthetases; This
                     may imply a hitherto unrecognized...; cd00165`
                     /db_xref=`CDD:238095`
     Site            order(105,117..118,120..121,123..124,127..128,130,
                     137..144,146)
                     /site_type=`other`
                     /note=`RNA binding surface [nucleotide binding]`
                     /db_xref=`CDD:238095`
     CDS             1..176
                     /locus_tag=`BJBARM4_0521`
                     /coded_by=`complement(GG730046.1:36694..37224)`
                     /transl_table=11


ORIGIN
        1 gtakk----- pskkyksplr --iwdkprie rdkvlrkkyg fsnkkelwkv esvlrntrlr
       61 arelvglkal nlgqeeekef iatlskrglv sstatvddvl elnlenfmdr rlqtfvlkkg
      121 marsiresrq vithrhiavd gk-ii-dsps ymvkk-eeed kidfa--ets pl---sspnh
      181 pvrakkeekq
//
LOCUS       Korarchaeum_cryptofilum     240 bp    PROT      linear   24-SEP-2014
DEFINITION  Korarchaeum_cryptofilum, 400 bases, 7EEA0E1E checksum.
 ACCESSION  Rose-Cavalier-Smiths-iMac.local:210:1409486162
ORIGIN
        1 GGSRHLKSLA APGYYPIAKR -RVWVVKPSP GPHAIDEGIP LLLIVRDMLK LATTAREARR
       61 IISMKKILVD GKPRYDYKFQ VGLMDVISIP EIGVNYRMVP DPHRFLRLIE IPQSESKMKL
      121 VKVIGKRTIR GGRIQLTSHD GRNFLLDGRD VKPGDSLLIE LPSQSVIDHL RFDTGSSVLV
      181 TRGRMAGRIG RVEGI--GT- I-EMRDLENP ELS-YRGVKE NLIVVG-KRP VLKLR-----
//
LOCUS       Nitrosoarchaeum_limnia     226 bp    PROT      linear   24-SEP-2014
DEFINITION  Nitrosoarchaeum_limnia, 400 bases, 4E6ECE3E checksum.
 ACCESSION  Rose-Cavalier-Smiths-iMac.local:235:1409486162
ORIGIN
        1 SGSKKLKRQL APQFWGITRK -KRFAITVRP GPHKKEYSVP TAIFLRDILK IVTTLREAKA
       61 SIYTGKVKID GVVRKSLHHA IGLMDVVELE NVPEIYRMVP MEGKLLKPLQ IKESEKSKKL
      121 VRVTSKTTIS KGRMQIGFHD GRSTI-SDTK VNIGDSCLIQ IPDQKILEVI KLEKDSHALV
      181 TRGVNAGQVG TIESIEEGSF ILPKRAV-LI -LG------- ------
//
LOCUS       Natromonas_pharaonis     240 bp    PROT      linear   24-SEP-2014
DEFINITION  Natromonas_pharaonis, 400 bases, C6D7D5EF checksum.
 ACCESSION  Rose-Cavalier-Smiths-iMac.local:241:1409486162
ORIGIN
        1 ---NHQKRLA VPKSWPVERK -EAYTTKAAA GPHG-EEGVP LLIVLRDVLG YVDSKKEARY
       61 ALEQDSILIN GTAVSDERRP VGMFDILAFD EREEYYRIFP DEGGRLSLTP IDEDAAGSKL
      121 GKIVGKTQVA GGDTQLSLHD GETLLVEDTA YDTNDSIVVS NDGEEIVAHF TYEEGALVTA
      181 VSGAHAGRIG TIDEIQVTPG SSNNVLIDAE NDDRFETVEE YVVVI--DNF TDGGDDE---
//
LOCUS       Nitrosopumilis_sp_AR2     240 bp    PROT      linear   24-SEP-2014
DEFINITION  Nitrosopumilis_sp_AR2, 400 bases, AF8F3E45 checksum.
 ACCESSION  Rose-Cavalier-Smiths-iMac.local:243:1409486162
ORIGIN
        1 SGSKKLKRQM APQFWGITRK -KRFVITVKP GPHKKNHSVP TAVFLRDMLN IVTSLREAKS
       61 AIYSGRVKID GVVRKSLHHA IGLMDVIELQ DVSDIYRLVP TEEKLLKPIK INESEKSKKL
      121 VRVTSKTTIS KGRQQIGFHD GRSTI-SDAK VNVGDSCLIQ IPDQKIIEII KLETGCQGLV
      181 TRGNNAGQIG KIETIEKGTF ILKRVILSLG DRKI-EIPAD IIMPIG-KEP IIQLK-----
//
LOCUS       Methanoculleus_marisingri     240 bp    PROT      linear   24-SEP-2014
DEFINITION  Methanoculleus_marisingri, 400 bases, 3884AD44 checksum.
 ACCESSION  Rose-Cavalier-Smiths-iMac.local:251:1409486162
ORIGIN
        1 --SKYLKRLV APGSWHIPKK -QKFVMKTAP GPHN-AGALP VGVWLREHIG LAQNASEVKK
       61 ILHQRDVLVN GRACKDSRMG LGVFDIVSIP KLGKHYRIQL DVKGNLVAIE IPAESAKTRL
      121 CKIRNKTTVK GGKVQLNFAF GANVL-ADNT YKAKDSVVVT LGEDRIVDHF PYAEGNVAMI
      181 VGGKHSGKVG RIVEIIRTAS SVNHVILTDS AGERFETIEE YVFMVG-RAI A-PELEASA-
//
LOCUS       Thermofilum_pendens@Hrk5_YP_919656     237 bp    PROT      linear   14-APR-2015
DEFINITION  30S ribosomal protein S4e [Thermofilum pendens Hrk 5].
 ACCESSION  YP_919656
  ORGANISM  Thermofilum pendens Hrk 5
   AUTHORS  Copeland,A., Lucas,S., Lapidus,A., Barry,K., Detter,J.C., Glavina
VERSION     YP_919656.1  GI:119719161DBLINK      BioProject: PRJNA58563DBSOURCE    REFSEQ: accession NC_008698.1
KEYWORDS    RefSeq.
SOURCE      Thermofilum pendens Hrk 5
            Archaea; Crenarchaeota; Thermoprotei; Thermoproteales;
            Thermofilaceae; Thermofilum.
REFERENCE   1  (residues 1 to 251)
            Ulrich,L.E., Elkins,J.G., Mavromatis,K., Lykidis,A., Kim,E.,
            Thompson,L.S., Nolan,M., Land,M., Copeland,A., Lapidus,A.,
            Lucas,S., Detter,C., Zhulin,I.B., Olsen,G.J., Whitman,W.,
            Mukhopadhyay,B., Bristow,J. and Kyrpides,N.
  TITLE     Genome sequence of Thermofilum pendens reveals an exceptional loss
            of biosynthetic pathways without genome reduction
  JOURNAL   J. Bacteriol. 190 (8), 2957-2965 (2008)
   PUBMED   18263724
REFERENCE   2  (residues 1 to 251)
  CONSRTM   NCBI Genome Project
  TITLE     Direct Submission
  JOURNAL   Submitted (21-DEC-2006) National Center for Biotechnology
            Information, NIH, Bethesda, MD 20894, USA
REFERENCE   3  (residues 1 to 251)
            del Rio,T., Dalin,E., Tice,H., Pitluck,S., Thompson,L.S.,
            Brettin,T., Bruce,D., Han,C., Tapia,R., Schmutz,J., Larimer,F.,
            Land,M., Hauser,L., Kyrpides,N., Kim,E., Anderson,I., Olsen,G.,
            Reich,C., Woese,C. and Richardson,P.
  CONSRTM   US DOE Joint Genome Institute
  TITLE     Direct Submission
  JOURNAL   Submitted (14-DEC-2006) US DOE Joint Genome Institute, 2800
            Mitchell Drive B100, Walnut Creek, CA 94598-1698, USA
COMMENT     PROVISIONAL REFSEQ: This record has not yet been subject to final
            NCBI review. The reference sequence was derived from ABL77653.
            Method: conceptual translation.
FEATURES             Location/Qualifiers
     source          1..251
                     /organism=`Thermofilum pendens Hrk 5`
                     /strain=`Hrk 5`
                     /db_xref=`taxon:368408`
                     /note=`type strain of Thermofilum pendens Hrk 5`
     Protein         1..251
                     /product=`30S ribosomal protein S4e`
                     /calculated_mol_wt=28202
     Region          6..41
                     /region_name=`RS4NT`
                     /note=`RS4NT (NUC023) domain; pfam08071`
                     /db_xref=`CDD:254610`
     Region          10..251
                     /region_name=`PRK04313`
                     /note=`30S ribosomal protein S4e; Validated`
                     /db_xref=`CDD:179820`
     Region          56..114
                     /region_name=`S4`
                     /note=`S4/Hsp/ tRNA synthetase RNA-binding domain; The
                     domain surface is populated by conserved, charged residues
                     that define a likely RNA-binding site;  Found in stress
                     proteins, ribosomal proteins and tRNA synthetases; This
                     may imply a hitherto unrecognized...; cd00165`
                     /db_xref=`CDD:238095`
     Site            order(59..60,62..63,65..66,69..70,72,79..86,88)
                     /site_type=`other`
                     /note=`RNA binding surface [nucleotide binding]`
                     /db_xref=`CDD:238095`
     Region          99..181
                     /region_name=`Ribosomal_S4e`
                     /note=`Ribosomal family S4e; pfam00900`
                     /db_xref=`CDD:189761`
     Region          186..241
                     /region_name=`KOW_RPS4`
                     /note=`KOW motif of Ribosomal Protein S4 (RPS4); cd06087`
                     /db_xref=`CDD:240511`
     Site            order(197..199,208,211,213..214,216,218..219,231,233)
                     /site_type=`other`
                     /note=`RNA binding site [nucleotide binding]`
                     /db_xref=`CDD:240511`
     CDS             1..251
                     /locus_tag=`Tpen_0243`
                     /coded_by=`complement(NC_008698.1:214802..215557)`
                     /note=`the function of this ribosomal subunit is unknown`
                     /transl_table=11
                     /db_xref=`InterPro:IPR002942`
                     /db_xref=`InterPro:IPR013843`
                     /db_xref=`InterPro:IPR013844`
                     /db_xref=`InterPro:IPR013845`
                     /db_xref=`GeneID:4601470`
CONTIG      join(WP_011751918.1:1..251)

ORIGIN
        1 gslrhlrrsv appfwpikrk eyvwtvkpsp gphsllssip igivlrdvfg yaktmkearr
       61 ilasrvievd grvvtdykfp vglmdvlhii peekyyrvvp dparklrfve ikpeeagykl
      121 aqirrkmtvk ngdlqftlhd grnvliayst yktydallit iprqsivshv pfevgtlaiv
      181 vdgrnvgfmg rinaiqqvfk rsalveleda sgaksrtilq yvlpvg-kek plvtvta
//
LOCUS       Haloarcula_marismortui     240 bp    PROT      linear   24-SEP-2014
DEFINITION  Haloarcula_marismortui, 400 bases, A2D7173A checksum.
 ACCESSION  Rose-Cavalier-Smiths-iMac.local:255:1409486162
ORIGIN
        1 --SNHQKRLS VPNSWPVERK -ATFTVKAGA GPHG-ESGVP LLIVLRDVLG YADNRKEARY
       61 ALNEDNVLIN GKAISDEERP VGMFDILAFT EREEYYRVFP GEGGRLALTA IDPDAAQSKL
      121 GKIVTKTHVS GGDVQLGLHD GETLIVEDQT YDAGDSIVVG NEDGEVVAHF EYEEGALVTA
      181 VDGAHAGEVG EVEEIQVTPG SANNVIVSQD EGEGFETVEE YV-VVI-DNF T--GDDE---
//
LOCUS       Picrophilus_torridus     240 bp    PROT      linear   24-SEP-2014
DEFINITION  Picrophilus_torridus, 400 bases, 10B3821A checksum.
 ACCESSION  Rose-Cavalier-Smiths-iMac.local:257:1409486162
ORIGIN
        1 --ITKTKIMM APRKLKIARK -RFWAVNSLP GSHKKDSSIP LLIALRDYLK LGDKEREITR
       61 ILTNSLVMVD GKVVKERRRG IGFMDTLTV- -SGNDYLVSY DRKGKLVILP KPGETKGLKL
      121 LRVKGKTYVK GGRIQISFHD GSTMVTDRKD IKNGDSVLVK IPKKEIVDVL KFAPGNRVFI
      181 TGGSHVGEIA TIKSIEIKSS SGNMVHMNE- ---GFSTVSS YVFVMG-SKY TFSMPEAIAE
//
LOCUS       Thermoplasma_acidophilum     240 bp    PROT      linear   24-SEP-2014
DEFINITION  Thermoplasma_acidophilum, 400 bases, BF8B5DB1 checksum.
 ACCESSION  Rose-Cavalier-Smiths-iMac.local:258:1409486162
ORIGIN
        1 --INKTKRLM VSRQVKIPRK -YFWGPTPNP GMHPKDQSVT LLSIIRDYLK LSDKEREAAR
       61 ILANGLVKVD GKTVREKKFA VGFMDVIEI- -NGESYRVVY NDQGALVLMK ETKERASMKL
      121 LKVRSKVIAP GNRIQLGTHD GRTFITDDKS KKVGDVWAVS VPDMKISEII KMQPGNKAYI
      181 TAGSHVNQTG TISKIEAKEG SSNLVHFQE- ---GFSTIKD HVFMIG-SKF SFVLSPEEVI
//
LOCUS       Pyrococcus_horikoshii     240 bp    PROT      linear   24-SEP-2014
DEFINITION  Pyrococcus_horikoshii, 400 bases, AEFF3DB7 checksum.
 ACCESSION  Rose-Cavalier-Smiths-iMac.local:262:1409486162
ORIGIN
        1 GPKRHLKRLA APSSWYIERK -YKWAVRPRP GPHNMRTSIP LLYIVRDYLG YAKTAREARK
       61 ILNEGKFLVD GKVRKDYKFP VGIMDVVSIP ETGEHYRVLP NRIGKLVLHP ISEEEANIKP
      121 LRIRNKRMVK GAKVQLNFHD GTNHLLTEDN YFTSYTVLMK VPEREIMEVL PFEKGAYVFV
      181 TQGKNVARKG RIVEIKKFPM GWDVVTIEDE EGELFDTLKE YAFVVG-KKP KISLP-----
//
LOCUS       Thermococcus_kodakarensis     240 bp    PROT      linear   24-SEP-2014
DEFINITION  Thermococcus_kodakarensis, 400 bases, 9B6EE39F checksum.
 ACCESSION  Rose-Cavalier-Smiths-iMac.local:264:1409486162
ORIGIN
        1 GPKRHLKRLA APTSWYIHRK -YKWAVRPSP GPHSMKTSIP LIYIVRDYLG YAKTAREARK
       61 ILNEGKILVD GRVRKDYKFP VGIMDVVSIP ETGEHYRVLP NRIGKLILHP ISEEEAKLKP
      121 FRINNKRMVK GAKVQLNLHD GSNHLLAEDA YKTSYTVIMQ VPERQIVKVL PFEVGAYVFV
      181 TQGKNVARKG KIVEVRQFPM GWDVVTIEDE NGELFDTLKE YAFVIG-KKP EISLP-----
//
LOCUS       Pyrobaculum_aerophilium     240 bp    PROT      linear   24-SEP-2014
DEFINITION  Pyrobaculum_aerophilium, 400 bases, 13554816 checksum.
 ACCESSION  Rose-Cavalier-Smiths-iMac.local:266:1409486162
ORIGIN
        1 ---VHLRRTL APAWWPIPRK GGVWVVRPSP GPHSLAYSLP LALIIRDVLK YAKTMHEARY
       61 IISRGYVKVD GVVRRDYKFP VGLMDVIEIV PTGEVYRVVP DADKYYNLLP ISTEEAALKL
      121 LRVEGKTMVK GGRIQLHFHD GRNLILEAKQ IKTFDSVLYD LRNKAIKAHI PLKLGVNAVV
      181 IHGSNVGFSG TLYEIVWTLK RKSVVALKKG D-EVRRTILN YVMAVG-SGP VIKISP----
//
LOCUS       Cenarchaeum_symbiosum     240 bp    PROT      linear   24-SEP-2014
DEFINITION  Cenarchaeum_symbiosum, 400 bases, BD470D7E checksum.
 ACCESSION  Rose-Cavalier-Smiths-iMac.local:268:1409486162
ORIGIN
        1 AGSKKLKRQM APSFWGITRK -KRFVVTVHP GAHSKHRSIP SAVLLRDTLG AVSTLREAKK
       61 SIYSGNVEVD GVKRTSLHHG IGLMDVVELG GTGDIYRMVP SGGAILKPVK IEAAEKDRKI
      121 CRVTSKTSIS GGRTQIGFHD GRSLI-SDEK VSVGDSCLVQ VPGQKILKVA RMEKGAHAVV
      181 TRGTNAGSTG TISGMQDGTF -TSRMATLDI GGREIKIPTD MLLVVG-AGP LIRIQ-----
//
LOCUS       Sulfolobus_solfataricus     240 bp    PROT      linear   24-SEP-2014
DEFINITION  Sulfolobus_solfataricus, 400 bases, 8BAFA367 checksum.
 ACCESSION  Rose-Cavalier-Smiths-iMac.local:271:1409486162
ORIGIN
        1 ---AHITRFE APWFLMISKK -YKWTVRPNA GPHSIEKSIP LAVVIRDYLK LAGTIREAKH
       61 IIFDGKVLVD GKVRKDYKYP VGLMDIVSIP SADLYFRVLP DNVRFMRFSK ISADEARYKY
      121 VRIINKTTIK EGRIQLNLED GRNILKETKN FKTLMTLKIE LPSQQILDSF TISERSYAIF
      181 VGGRNVGIHG IVKNINKFKS RKSVITLESR DGNTYQTNIM NVMSIG-RKS DLRVD-----
//
