# Supplementary material for: Multidomain ribosomal protein trees and the planctobacterial origin of neomura (eukaryotes, archaebacteria)
Source: Protoplasma. 2020 Jan 3;257(3):621–753. doi: 10.1007/s00709-019-01442-7 (PMC7203096; doi:10.1007/s00709-019-01442-7)
Supplement: Supplementary file 5 — (PDF 148 kb) [file 709_2019_1442_MOESM5_ESM.gb]

LOCUS         Fontalba     180 bp    PROT      linear    1-SEP-2014
DEFINITION  Fontalba     183 bp    PROT      linear    3-AUG-2014, 183 bases, AC0BB41C chec
 ACCESSION  Rose-Cavalier-Smiths-iMac.local:0:1409552864
ORIGIN
        1 LF-KWSFDDI QVD-SL-EYL AVTYLPHTAG RYAAKRFRKA QCPLVERLTN SLMRKGRNNG
       61 KKLQAIRIVK HAFDIIHLMT DKNPIQVLVE AVINSGPRED STRIGSAGTV RRQSVDVSPM
      121 RRVNQALWLL TTGARDASFR NIKSIAECLA DELVNAHKGS SNSLAIKKKD ELERVAVSNR
//
LOCUS         AlexTama     180 bp    PROT      linear    1-SEP-2014
DEFINITION  AlexTama     183 bp    PROT      linear    3-AUG-2014, 183 bases, A5F34C71 chec
 ACCESSION  Rose-Cavalier-Smiths-iMac.local:2:1409552864
ORIGIN
        1 LFGRWSYDDV MVDLSLFDYI AVTFLPHTQG RYQQKRFRKA LCPIVERLVC SMMMHGRNNG
       61 KKLMAVRIVK HAFEIIHLLT DKNPIQVYVD AVKNGGPRED STRVGSAGVV RRQAVDVSPL
      121 RRVNQAIYLI TTGTRNSAFR NIKSIAECLA DEIMNAAKES SNSYAIKKKD EIERVAKANR
//
LOCUS         AlloMacr     180 bp    PROT      linear    1-SEP-2014
DEFINITION  AlloMacr     183 bp    PROT      linear    3-AUG-2014, 183 bases, C84E470 check
 ACCESSION  Rose-Cavalier-Smiths-iMac.local:3:1409552864
ORIGIN
        1 LFGKWTFQEV QVDLALVDYI QIMYLPHTAG RYAAKRFRKA QCPIVERLTN SLMMHGRNNG
       61 KKLMANRIVK HAFEIIHLLT DANPVQILVD AIVNTGPRED STRIGSQGTV RRQAVDVSPL
      121 RRVNQAIALL TTGTREAAFR NVKTIAECLA DELINAAKGS SNSYAIKKKD ELERVAKSNR
//
LOCUS       Bassomonas_sp@basspContig00004      80 bp    PROT      linear    1-SEP-2014
DEFINITION  Bassomonas_sp@basspContig00004      83 bp    PROT      linear    3-AUG-2014, 83
 ACCESSION  Rose-Cavalier-Smiths-iMac.local:4:1409552864
ORIGIN
        1 LFGKWSFEDV SVDIALTDYL AVVYLPHTAG RYSIKRFRKA XXXLVERVTN SLMMKGRNNG
       61 KKLMAARILK HAMEIIHLTT
//
LOCUS         AncySigm     180 bp    PROT      linear    1-SEP-2014
DEFINITION  AncySigm     183 bp    PROT      linear    3-AUG-2014, 183 bases, DF3A97FF chec
 ACCESSION  Rose-Cavalier-Smiths-iMac.local:5:1409552864
ORIGIN
        1 LFNRWSYDDL ECDVSLVDYI AITFLPHSAG RYAKVRFRKS QCPIVERLVC SIMKHGRNNG
       61 KKLMAVRIVK HAFEIIHLLA DKNPIQILID AIINAGPRED SCRIGSAGTV RRQAVDVSPL
      121 RRTNQALYLL TTGARESAFR SIKSIAECLA EELINAAKGS SNSYAIKKKD ELERVAKSNR
//
LOCUS       Planomonas_baikal@plabaSFL6WO5     121 bp    PROT      linear    1-SEP-2014
DEFINITION  Planomonas_baikal@plabaSFL6WO5     124 bp    PROT      linear    3-AUG-2014, 12
 ACCESSION  Rose-Cavalier-Smiths-iMac.local:6:1409552864
ORIGIN
        1 LFSKWTSDDV ECDIALQDYI AVKYLPHNAG RWQTRKFRKA ACPIVERITN SLMMHGRNNG
       61 KKLLAVRIVR HALEIIHLMT DKNPLQVVVD AVVNSGCRED STRIGSAGTA RRQAVDVSPL
      121 X
//
LOCUS       Planomonas_ghana@plaghContig00     180 bp    PROT      linear    1-SEP-2014
DEFINITION  Planomonas_ghana@plaghContig00     183 bp    PROT      linear    3-AUG-2014, 18
 ACCESSION  Rose-Cavalier-Smiths-iMac.local:7:1409552864
ORIGIN
        1 ---------- ---ISLKDYI AVTYLPHTAG RWAKKRFRKA SCPIVERFTT ALMKKGRNNG
       61 KKLMAVRIVK HAFEIIHLLT DKNPIQILVD AIQNAGPRED SCRVGSAGTV RRQAVDVSPL
      121 RRVNQAIYLL TTGSREVAFR NIKTIAECVA DELINAAKGS SNSYAIKKKD ELERVAKSNR
//
LOCUS       Planomonas_mylnikovi@plamySFL6      63 bp    PROT      linear    1-SEP-2014
DEFINITION  Planomonas_mylnikovi@plamySFL6      66 bp    PROT      linear    3-AUG-2014, 66
 ACCESSION  Rose-Cavalier-Smiths-iMac.local:8:1409552864
ORIGIN
        1 LFGKWSSEDV QVDISLTDYI AVKYLPHSAG RYQVKRFRKS QCPIVERLTC SLMMHGRNNG
       61 KXX
//
LOCUS         AmasBerm     101 bp    PROT      linear    1-SEP-2014
DEFINITION  AmasBerm     104 bp    PROT      linear    3-AUG-2014, 104 bases, 974E88F0 chec
 ACCESSION  Rose-Cavalier-Smiths-iMac.local:9:1409552864
ORIGIN
        1 LFRKWSFDDI RVDISLLDYI CVRYLPHSAG RYNVKRFRKA TCPVVERLTN SMMMHGRNNG
       61 KKLMAVRIIK HTFEIMHLLT GENPVQILVD AIINAGPRED S
//
LOCUS       Thecamonas_trahens@AMSG_03004T     180 bp    PROT      linear    1-SEP-2014
DEFINITION  Thecamonas_trahens@AMSG_03004T     183 bp    PROT      linear    3-AUG-2014, 18
 ACCESSION  Rose-Cavalier-Smiths-iMac.local:10:1409552864
ORIGIN
        1 LFGKWSFDDI EVDIALMDYI AVQFLPHSAG RWQVKRFRKA TCPIVERMTC SMMMHGRNSG
       61 KKLMAVRIIK HCFEIIHLLT DQNPIQVLVD AVANAGARED STRVGSHGTA RRQAVDVSPL
      121 RRVNTAIYLI SVGARNSAFR NIKTIAECLA DEIINAAKGS SNSYAIKKRD ETERVAVSNR
//
LOCUS       Amastigomonas_media@amameSFL6W     180 bp    PROT      linear    1-SEP-2014
DEFINITION  Amastigomonas_media@amameSFL6W     183 bp    PROT      linear    3-AUG-2014, 18
 ACCESSION  Rose-Cavalier-Smiths-iMac.local:11:1409552864
ORIGIN
        1 ---------- ---------- ---------- ---------- ---------- ----------
       61 ---------- ---------- ---------D AIENTGPRED STRVGSAGTV RRQAVDVSPL
      121 RRVNQAIYLL TTGARVSAFR NIKTIAECLA DELINASKGS SNSYAIKKKD EIERVAKSNR
//
LOCUS       Amastigomonas_oxoniensis@amaox     180 bp    PROT      linear    1-SEP-2014
DEFINITION  Amastigomonas_oxoniensis@amaox     183 bp    PROT      linear    3-AUG-2014, 18
 ACCESSION  Rose-Cavalier-Smiths-iMac.local:12:1409552864
ORIGIN
        1 LFGKWSFDDI STDIALEDYV AVRFLPHSAG RYNKKRFRKA QCPIVERLTV AMMHHGRNNG
       61 KKLMARRIIK HTFEIIHLLT DKNPIQVVVD AIENCGPRED STRVGSAGTV RRQAVDVSPL
      121 RRVNQAIFLI TSGAREAAFR NVKTIAECLA EELINAAKGS STSYALKKKD EIERVAKSNR
//
LOCUS       Sub@rps5_OG5_127064_EE_br_Stet     119 bp    PROT      linear    1-SEP-2014
DEFINITION  Sub@rps5_OG5_127064_EE_br_Stet     122 bp    PROT      linear    3-AUG-2014, 12
 ACCESSION  Rose-Cavalier-Smiths-iMac.local:13:1409552864
ORIGIN
        1 LFGKWAFEDL QIDGSLKDYI AVTYLPHTAG RYQVKRFRKA HCPIVERLTN SLMMHGRNNG
       61 KKLLAIRIVE HAFDIIHLVT DKNPLQVLID AIIAAGPRED STRVGGAGVV RRQAVDVSP
//
LOCUS          PCBtrin     180 bp    PROT      linear    1-SEP-2014
DEFINITION  PCBtrin     183 bp    PROT      linear    3-AUG-2014, 183 bases, CC00C249 check
 ACCESSION  Rose-Cavalier-Smiths-iMac.local:14:1409552864
ORIGIN
        1 LFGRWAFDDV VVDLSLTDYL AVTYLPHTAG RYAAKRFRKA QCPLVERLTN SMMMKGRNNG
       61 KKMKAIRIIQ HTFEIIHLLS EQNPLQVVVD AIINAGPRED STRIGGAGVV RRQAVDVSPL
      121 RRVNQAIALL TMGARQASFR SVKTISECLA DELINAAKGS SNSFAIKKKD ELERVAKSNR
//
LOCUS       Breviata_anathema@BREANContig3     180 bp    PROT      linear    1-SEP-2014
DEFINITION  Breviata_anathema@BREANContig3     183 bp    PROT      linear    3-AUG-2014, 18
 ACCESSION  Rose-Cavalier-Smiths-iMac.local:15:1409552864
ORIGIN
        1 LFGKWTFDDV EVDISLNDYI AVVFLPHTSG RYQVRRFRKA QCPIVERLTN CMMMHGRNTG
       61 KKVMAVRIVE HAFEIINLMT DQNPLQVLVD AIINSGPRED STRVGGAGVV RRQAVDVSPM
      121 RRVNQALALL TIGARESAFR NTKTVSECLA DELMNAAKGS SNSYAIKKKD ELERVAKSNR
//
LOCUS         AmoePara     135 bp    PROT      linear    1-SEP-2014
DEFINITION  AmoePara     138 bp    PROT      linear    3-AUG-2014, 138 bases, C2C4D3DD chec
 ACCESSION  Rose-Cavalier-Smiths-iMac.local:16:1409552864
ORIGIN
        1 LFNKWTLNDV EIDISLVDYL TVTYLPHTAG RYAVKRFRKA TCPVVERMVN SLMMHGRNNG
       61 KKMMTVRIVK HAFEIIHLLT GENPIQVTVD AIINSGPRED STRIGSAGTV RRQAVDVSPL
      121 RRVNQALWLL TTGAR
//
LOCUS         ArabThal     180 bp    PROT      linear    1-SEP-2014
DEFINITION  ArabThal     183 bp    PROT      linear    3-AUG-2014, 183 bases, DE15782B chec
 ACCESSION  Rose-Cavalier-Smiths-iMac.local:17:1409552864
ORIGIN
        1 LFNRWSFDDV SVDISLVDYI GVTFVPHTAG RYSVKRFRKA QCPIVERLTN SLMMHGRNNG
       61 KKLMAVRIVK HAMEIIHLLS DLNPIQVIID AIVNSGPRED ATRIGSAGVV RRQAVDISPL
      121 RRVNQAIFLL TTGAREAAFR NIKTIAECLA DELINAAKGS SNSYAIKKKD EIERVAKANR
//
LOCUS         AstaLong     180 bp    PROT      linear    1-SEP-2014
DEFINITION  AstaLong     183 bp    PROT      linear    3-AUG-2014, 183 bases, D14EE40D chec
 ACCESSION  Rose-Cavalier-Smiths-iMac.local:18:1409552864
ORIGIN
        1 LFKKWSSAEV DVDLSLQDYI S-VYLPHTAQ RWTKKRFRKA QCPITERLVN SLMYHGRNNG
       61 KKAMAVRHLK ACFEIISLVT DQNPIQVLVD AITKAGPRED STRVGTAGVV RRQSVDVSPL
      121 RRVNQAIYLI TTGAREASFR TIKTFPECLA DEIINASKGS SNSYAIKKKD EIERVAKANR
//
LOCUS       Aureococcus_anophagefferens@AU     180 bp    PROT      linear    1-SEP-2014
DEFINITION  Aureococcus_anophagefferens@AU     183 bp    PROT      linear    3-AUG-2014, 18
 ACCESSION  Rose-Cavalier-Smiths-iMac.local:19:1409552864
ORIGIN
        1 LFGKWTYDDV EVDISLEDYI AVVYLPHTAG RYQKKRFRKA LCPITERLVC ALMRKGRNNG
       61 KKLKAVRIVQ STLEIVHLLT DQNPVQVLVQ AILQSGPRED STRVGSAGVV RRQAVDMSPF
      121 RRVNMALYLL CTGAREAAFR NVKTIAECLA DEVINAARGS SNSYAIKKKD EIERVAKANR
//
LOCUS         BabeBovi     178 bp    PROT      linear    1-SEP-2014
DEFINITION  BabeBovi     181 bp    PROT      linear    3-AUG-2014, 181 bases, 30632C69 chec
 ACCESSION  Rose-Cavalier-Smiths-iMac.local:20:1409552864
ORIGIN
        1 LFRKWPYDSV SLDLSLVDCI AIVFTPHTAG RYQKKRFRKT LCPIVERLVN SLMMHGRNSG
       61 KKLKAIRIVM HAFEIIHLMT DQNPIQVFVD AVKNGGPRED STRIGSAGVV RRQAVDVSPL
      121 RRVNQAIYLI CTGARNAAFR NIKTIAECLA DEIMNCAKES PSSYAIKKKD EIERVAKA
//
LOCUS         BlasEmer     180 bp    PROT      linear    1-SEP-2014
DEFINITION  BlasEmer     183 bp    PROT      linear    3-AUG-2014, 183 bases, F71D2A06 chec
 ACCESSION  Rose-Cavalier-Smiths-iMac.local:21:1409552864
ORIGIN
        1 LFGKWSFDEV KVDLALTDYI QVIFLPHTAG RYAAKRFRKA QCPVVERLTN SLMMHGRNNG
       61 KKLMATRIVK HAFEIIHLLT DANPIQVLVD AIVQTGPRED STRIGSQGTV RRQAVDVSPL
      121 RRVNQAIALL TTGTREAAFR NVKTIAECLA DELINASKGS SNSYAIKKKD ELERVAKSNR
//
LOCUS         BlasHomi     180 bp    PROT      linear    1-SEP-2014
DEFINITION  BlasHomi     183 bp    PROT      linear    3-AUG-2014, 183 bases, A98A325 check
 ACCESSION  Rose-Cavalier-Smiths-iMac.local:22:1409552864
ORIGIN
        1 LFGKWTFSDV EVDLALKDHL AVTYLPHTAG RYQLKRFRKG QCPLVERLTN CLMFHGRNTG
       61 KKMNAMKIVE QAFDIINLMT DKNPIQVLVE AVSNAGPRED STRIGTSGVV RRQAVDVSPF
      121 RRVSFALSLI TQGAREAAFR NIKTMAECLA DEIINASKGS SNSYAIKKKD EIERVAKANR
//
LOCUS         CapsOwcz     180 bp    PROT      linear    1-SEP-2014
DEFINITION  CapsOwcz     183 bp    PROT      linear    3-AUG-2014, 183 bases, 8E19F1F6 chec
 ACCESSION  Rose-Cavalier-Smiths-iMac.local:23:1409552864
ORIGIN
        1 LFGKWSSADV TCDITLTDYI AVAFLPHTAG RYQSKRFRKA QCPIVERLAN SLMFHGRNNG
       61 KKLMAVRIIK HTFEVIHLLT GENPLQIVVD AVINSGPRED ATRIGSAGTV RRQACDVSPL
      121 RRVNQALWLL STGAREAAFR NIKTIAECLA DELVNAAKGS SNSYAIKKKD ELERVAKSNR
//
LOCUS         ChlaInce     180 bp    PROT      linear    1-SEP-2014
DEFINITION  ChlaInce     183 bp    PROT      linear    3-AUG-2014, 183 bases, 20EF6F40 chec
 ACCESSION  Rose-Cavalier-Smiths-iMac.local:24:1409552864
ORIGIN
        1 LFGKWSFEDI EVDISLEDYI AVVYVPHTAG RYQKRRFRKA LCPIVERLCN SLMMHGRNNG
       61 KKLMAVRIVK HAFDIIHLLT DQNPIQVVVD AIINSGPRED ATRIGSAGVV RRQAVDISPL
      121 RRVNQAIYLL TTGAREAAFR NIKTIAECLA DELVNAAKGS SNSYAIKKKD EIERVAKANR
//
LOCUS         ChlaRein     180 bp    PROT      linear    1-SEP-2014
DEFINITION  ChlaRein     183 bp    PROT      linear    3-AUG-2014, 183 bases, 20EF6F40 chec
 ACCESSION  Rose-Cavalier-Smiths-iMac.local:25:1409552864
ORIGIN
        1 LFGKWSFEDI EVDISLEDYI AVVYVPHTAG RYQKRRFRKA LCPIVERLCN SLMMHGRNNG
       61 KKLMAVRIVK HAFDIIHLLT DQNPIQVVVD AIINSGPRED ATRIGSAGVV RRQAVDISPL
      121 RRVNQAIYLL TTGAREAAFR NIKTIAECLA DELVNAAKGS SNSYAIKKKD EIERVAKANR
//
LOCUS       Chlorella_NC64A@CHLNC37294     180 bp    PROT      linear    1-SEP-2014
DEFINITION  Chlorella_NC64A@CHLNC37294     183 bp    PROT      linear    3-AUG-2014, 183 ba
 ACCESSION  Rose-Cavalier-Smiths-iMac.local:26:1409552864
ORIGIN
        1 LFGKWSFADV EVDISLEDYI AVRFTTHSAG RFQKRRFRKA QCPIVERLTN SLMMHGRNNG
       61 KKLMASSIVK HAFDIVNLLT DQNPVQVLVD AIINGGPRED ATRIGSAGVV RRQAVDVSPL
      121 RRVNQAIWLI TTGARESAFR NIKTIAECLA DELINAAKGS SNSYAIKKKD EIERVAKANR
//
LOCUS       Bombyx0mor@30023     180 bp    PROT      linear    1-SEP-2014
DEFINITION  Bombyx0mor@30023     183 bp    PROT      linear    3-AUG-2014, 183 bases, 12CA2
 ACCESSION  Rose-Cavalier-Smiths-iMac.local:27:1409552864
ORIGIN
        1 LFGRWSCYDV QVDMSLQDYI SVKYLPHSAG RYAHKRFRKA QCPIVERLTN SLMMHGRNNG
       61 KKLMAVRIVK HAFEIIHLLT G-NPLQVLVT AIINSGPRED STRIGRAGTV RRQAVDVSPL
      121 RRVNQAIWLL CTGAREAAFR NIKTIAECVA DELINAAKG- SNSYAIKKKD ELERVAKSNR
//
LOCUS         CaenEleg     180 bp    PROT      linear    1-SEP-2014
DEFINITION  CaenEleg     183 bp    PROT      linear    3-AUG-2014, 183 bases, 15604DA9 chec
 ACCESSION  Rose-Cavalier-Smiths-iMac.local:28:1409552864
ORIGIN
        1 LFGKWSLQSV NVDISLVDYI PVKYLPHSAG RFQVRRFRKA ACPIVERLAN SLMMHGRNNG
       61 KKLMTVRIVK HAFEIIYLLT GENPVQVLVN AVINSGPRED STRIGRAGTV RRQAVDVAPL
      121 RRVNQAIWLL CTGAREAAFR NVKTIAECLA DELINAAKGS SNSYAIKKKD ELERVAKSNR
//
LOCUS         DrosMela     180 bp    PROT      linear    1-SEP-2014
DEFINITION  DrosMela     183 bp    PROT      linear    3-AUG-2014, 183 bases, 1ADEFF8A chec
 ACCESSION  Rose-Cavalier-Smiths-iMac.local:29:1409552864
ORIGIN
        1 LFGRWSCDDV TVDISLQDYI SVRYLPHSAG RYAAKRFRKA QCPIVERLTC SLMMKGRNNG
       61 KKLMACRIVK HSFEIIHLLT GENPLQILVS AIINSGPRED STRIGRAGTV RRQAVDVSPL
      121 RRVNQAIWLL CTGAREAAFR NIKTIAECLA DELINAAKGS SNSYAIKKKD ELERVAKSNR
//
LOCUS         HomoSapi     180 bp    PROT      linear    1-SEP-2014
DEFINITION  HomoSapi     183 bp    PROT      linear    3-AUG-2014, 183 bases, 2D24E2DF chec
 ACCESSION  Rose-Cavalier-Smiths-iMac.local:30:1409552864
ORIGIN
        1 LFGKWSTDDV QIDISLQDYI AVKYLPHSAG RYAAKRFRKA QCPIVERLTN SMMMHGRNNG
       61 KKLMTVRIVK HAFEIIHLLT GENPLQVLVN AIINSGPRED STRIGRAGTV RRQAVDVSPL
      121 RRVNQAIWLL CTGAREAAFR NIKTIAECLA DELINAAKGS SNSYAIKKKD ELERVAKSNR
//
LOCUS       Ixodes0sca@30346     180 bp    PROT      linear    1-SEP-2014
DEFINITION  Ixodes0sca@30346     183 bp    PROT      linear    3-AUG-2014, 183 bases, 5797A
 ACCESSION  Rose-Cavalier-Smiths-iMac.local:31:1409552864
ORIGIN
        1 LFGRWSSSDV QVDIGLTDYI AVKYLPHSAG RYASKRFRKA QCPIVERLTN SMMMHGRNNG
       61 KKLLAVKIVK HSFEIIHLLT G-NPLQVVVN AIINSGPRED STRIGRAGTV RRQAVDVSPL
      121 RRVNQAIWLL CTGARESAFR NIKTIAECLA DELINAAKG- SNSYAIKKKD ELERVAKSNR
//
LOCUS         MonoBrev     180 bp    PROT      linear    1-SEP-2014
DEFINITION  MonoBrev     183 bp    PROT      linear    3-AUG-2014, 183 bases, 39DE9645 chec
 ACCESSION  Rose-Cavalier-Smiths-iMac.local:32:1409552864
ORIGIN
        1 LFGKWSL-DV EVDISLADYI AVKFVPHTAG RYAKQRFRKA QCPIVERMIN SLMMHGRNNG
       61 KKLMTTRIVR HTLEIIHLTT GENPVQILVS AVANSGARED STRIGRAGTV RRQSCDVSPL
      121 RRVNQAVWLL TTGARQAAFR NIKTIAECLA DELINAAKGS SNSYAIKKKD ELERVAKSNR
//
LOCUS       Mus_musculus@AAB63526     180 bp    PROT      linear    1-SEP-2014
DEFINITION  Mus_musculus@AAB63526     183 bp    PROT      linear    3-AUG-2014, 183 bases, 
 ACCESSION  Rose-Cavalier-Smiths-iMac.local:33:1409552864
ORIGIN
        1 LFGKWS---- --DISLQDYI AVKYLPHSAG RYAAKRFRKA QCPIVERLTN SMMMHGRNNG
       61 KKLMTVRIVK HAFEIIHLLT GENPLQVLVN AIINSGPRED STRIGRAGTV RRQAVDVSPL
      121 RRVNQAIWLL CTGAREAAFR NIKNIAECLA DELINAAKGS SNSYAIKKKD ELERVAKSNR
//
LOCUS       Nematostella_vectensis@NEMVE16     180 bp    PROT      linear    1-SEP-2014
DEFINITION  Nematostella_vectensis@NEMVE16     183 bp    PROT      linear    3-AUG-2014, 18
 ACCESSION  Rose-Cavalier-Smiths-iMac.local:34:1409552864
ORIGIN
        1 LFGKWSTEDV QVDISLTDYI AVTYLPHTAG RYAAKRFRKA QCPIVERITN SMMMHGRNNG
       61 KKLMTVRIIK HSFEIIHLLT GENPLQVLVN AIINSGPRED STRIGRAGTV RRQAVDVSPL
      121 RRVNQAIWLL CTGARESAFR NIKSIAECLA DELINAAKGS SNSYAIKKKD ELERVAKSNR
//
LOCUS       Ciona0savi@30458     180 bp    PROT      linear    1-SEP-2014
DEFINITION  Ciona0savi@30458     183 bp    PROT      linear    3-AUG-2014, 183 bases, B654A
 ACCESSION  Rose-Cavalier-Smiths-iMac.local:35:1409552864
ORIGIN
        1 LFGQWTTSDV QIDISLTDYL PVKFLPHSSG RYQVKRFRKA QCPIVERLVN SMMMHGRNTG
       61 KKLLTVRIIK HAFEIIHLLT GENPLQILVN AIINSGPRED STRIGRAGTV RRQSVDVSPL
      121 RRVNQAIWLL CTGAREASFR NIKTIAECLA DELINAHKGS SNSYAIKKKD ELERVAKSNR
//
LOCUS       Ciona_intestinalis@CIOIN223496     180 bp    PROT      linear    1-SEP-2014
DEFINITION  Ciona_intestinalis@CIOIN223496     183 bp    PROT      linear    3-AUG-2014, 18
 ACCESSION  Rose-Cavalier-Smiths-iMac.local:38:1409552864
ORIGIN
        1 LFGRWTTSDV QIDISLTDYL PVKYLPHSSG RYQIKRFRKA QCPIVERLVN SMMMHGRNTG
       61 KKLLTVRIIK HAFEIIHLLT GENPLQVLVN AIINSGPRED STRIGRAGTV RRQSVDVSPL
      121 RRVNQAIWLL CTGAREASFR NIKTIAECLA DELINAHKGS SNSYAIKKKD ELERVAKSNR
//
LOCUS       Closterium_pst@40000817.15     148 bp    PROT      linear    1-SEP-2014
DEFINITION  Closterium_pst@40000817.15     151 bp    PROT      linear    3-AUG-2014, 151 ba
 ACCESSION  Rose-Cavalier-Smiths-iMac.local:39:1409552864
ORIGIN
        1 LFGKWS---- --DLSLADYI AVITVPHTAG RYSAKRFRKG HCPIIERLTN SLMMHGRNNG
       61 KKLMAVRIVK HAMEIIHLLT DQNPIQVIVD AIVNSGPRED ATRIGSAGVI RRQAVDISPL
      121 RRVNQAIALL TTGAREASFR NVKTIAEC
//
LOCUS       Cochliopodium_minutoidum@cocmi     180 bp    PROT      linear    1-SEP-2014
DEFINITION  Cochliopodium_minutoidum@cocmi     183 bp    PROT      linear    3-AUG-2014, 18
 ACCESSION  Rose-Cavalier-Smiths-iMac.local:40:1409552864
ORIGIN
        1 LFDKWSYETV ECDIALEDYL AIQYLPHTAG RYNAKRFRKG QCPIVERLVN SLMMHGKNNG
       61 KKLLAVRIVK HALELIHLST DQNPLQILVD AITFSGPRED STRVGSAGTV RREAVDVSPL
      121 RRVNQGIYLL VSGARSASFR SSKSISECLA DELIAAANKT STSYAIKKKD ELERVAKTNR
//
LOCUS       Coenopodium_desertum@coedeCont     180 bp    PROT      linear    1-SEP-2014
DEFINITION  Coenopodium_desertum@coedeCont     183 bp    PROT      linear    3-AUG-2014, 18
 ACCESSION  Rose-Cavalier-Smiths-iMac.local:41:1409552864
ORIGIN
        1 LFNKWSYTEV TIEDALEDYL AVQYLPHTSG RWQTIRFRKS QCPIVERLTN SLMYHGRNTG
       61 KKLMAVRIVK HAFELIHLMT GLNPIQVLVD AITNSGPRED STRVGSAGTV RRQAVDVSPL
      121 RRVNQAIYLL TTGAREAAFR NIKTMAECLA DELIYASKGT SSSYAIKKKD ELERVAVSNR
//
LOCUS       Cryptococc@31013     180 bp    PROT      linear    1-SEP-2014
DEFINITION  Cryptococc@31013     183 bp    PROT      linear    3-AUG-2014, 183 bases, 2626A
 ACCESSION  Rose-Cavalier-Smiths-iMac.local:42:1409552864
ORIGIN
        1 LFGKWESEGV EVDISLQDYI NVVYVPHTAG RYAKKQFAKG RMPIVERLVN ALMMNGRNNG
       61 KKIMAVRIVQ HAFEIIHLVT EQNPIQVLVD AIINTGPRED STRIGSQGTV RRQAVDVSPL
      121 RRVNQAISLL TIGTRESAFH NSKSVSECLA DELVNAAKGS SNSYAIKKKD ELERVAKSNR
//
LOCUS         CryptSpp     180 bp    PROT      linear    1-SEP-2014
DEFINITION  CryptSpp     183 bp    PROT      linear    3-AUG-2014, 183 bases, AC9AD4F6 chec
 ACCESSION  Rose-Cavalier-Smiths-iMac.local:43:1409552864
ORIGIN
        1 LFGKWSYDDV NVDLSLVDYI AVVYAPVTAG RYQVKRFRKA LCPIVERLVC SLMMHGRNNG
       61 KKNQAIRIVR AAFDIIHLVT DQNPIQVFVD AVKNGGPRED STSIGSAGAV RRQAVDVSPL
      121 RRVNQAIYLI CTGARTQAFR NIKTIAECLA DEIMNCAKEN PNSYAIKRKD EVERVAKANR
//
LOCUS       Porphyridium_cruentum@Contig30     177 bp    PROT      linear    1-SEP-2014
DEFINITION  Porphyridium_cruentum@Contig30     180 bp    PROT      linear    3-AUG-2014, 18
 ACCESSION  Rose-Cavalier-Smiths-iMac.local:44:1409552864
ORIGIN
        1 ---------- ----ALADYI ---YLPHTAG RYNKKRFHKA GCPIVERLVC AMMMHGRNNG
       61 KKVMATRIVK HTFEIIHLLT DENPVQVLVQ AVVNSGPRED STRIGSAGTV RRQAVDVSPL
      121 RRVNVAVALL TTGAREAAFR SIKTIAECLA DELINAAKGS SNSYAIKKKD EIERVAK
//
LOCUS       Galdieria_sulphuraria@A4_35H03     180 bp    PROT      linear    1-SEP-2014
DEFINITION  Galdieria_sulphuraria@A4_35H03     183 bp    PROT      linear    3-AUG-2014, 18
 ACCESSION  Rose-Cavalier-Smiths-iMac.local:45:1409552864
ORIGIN
        1 LFNRWSFEDV EVDMSLHDYI PVVYLPHTAG RYAVKRFRKA QCPIVERLVN SLMMHGRNNG
       61 KKLMAVRIVK QAFEIIHLLT DANPVQVFVQ AVMNAGPRED STRIGSAGTV RRQAVDVSPL
      121 RRVNVALYLI TTGAREASFR SMKTISECLA DEIINASKGS SNSYAIKKKD EVERVAKANR
//
LOCUS       Rhodosorus_marinus@rhomaCAMPEP0113955474     180 bp    PROT      linear    1-SEP-2014
DEFINITION  Rhodosorus_marinus@rhomaCAMPEP0113955474     183 bp    PROT      linear    3-AU
 ACCESSION  Rose-Cavalier-Smiths-iMac.local:46:1409552864
ORIGIN
        1 LFNRWSFDDV EVDFGLAQYI AVVFIPHTSG RYQKKRFRKA SCPIVERLVC SLMMHGRNNG
       61 KKLMATRIVK HTFEIIHLLT DENPIQVLVN AVVNSGPRED STRIGSAGTV RRQAVDVSPL
      121 RRVNVALYLL TTGAREAAFR SIKTIAECLA DELINAAKGS SNSYAIKKKD EVERVAKANR
//
LOCUS       Cyanidioschyzon_merolae@AP0065     180 bp    PROT      linear    1-SEP-2014
DEFINITION  Cyanidioschyzon_merolae@AP0065     183 bp    PROT      linear    3-AUG-2014, 18
 ACCESSION  Rose-Cavalier-Smiths-iMac.local:47:1409552864
ORIGIN
        1 LFNKWSLEDV EVDIALADYI AVVYLPHTAG RYQTRRFKKA QCPIVERLVN ALMKHGRNNG
       61 KKLMAVRIVK HCFEIMHVLT DQNPVQILVD AVINSGPRED STRIGSAGTV RRQAVDVSPL
      121 RRVNVALWLL TTGARESAFR NVKTIAECLA DELINAAKGS SNSFAIKKKD EIERVAKANR
//
LOCUS         CyanPara     180 bp    PROT      linear    1-SEP-2014
DEFINITION  CyanPara     183 bp    PROT      linear    3-AUG-2014, 183 bases, 6BBF433C chec
 ACCESSION  Rose-Cavalier-Smiths-iMac.local:48:1409552864
ORIGIN
        1 LFNKWSFDDV EIDISLEDYI AVVYLPHTAG RFAAKRFRKA MCPIVERVAN SMMMHGRNNG
       61 KKLMAVRIMK HAFEIIHLLT DQNPIQVLVD AIINSGPRED STRIGTAGVV RRQAVDVSPL
      121 RRVNQAIWLL TTGARESAFR SVKTIAECLA DELINAAKGS SNSFAIKKKD EIERVAKANR
//
LOCUS         DictDisc     180 bp    PROT      linear    1-SEP-2014
DEFINITION  DictDisc     183 bp    PROT      linear    3-AUG-2014, 183 bases, EC126CBC chec
 ACCESSION  Rose-Cavalier-Smiths-iMac.local:49:1409552864
ORIGIN
        1 LFGKWSYSGV TCDISLQDYI CVVFTPHSAG RYNKVRFRKA QCPIVERLAN SMMMFGRNAG
       61 KKVMAVRIIE QAFEIIYLLT DKNPLQVLVE AVMNSGPRED STRIGSAGTV RRQAVDVSPM
      121 RRVNHAVYLL TQGTRAAAFR NIRTVAECLA DELINASKGS PNSYSIKQKD ALERTAKSHR
//
LOCUS       Dictyostelium_purpureum@DICPU5     180 bp    PROT      linear    1-SEP-2014
DEFINITION  Dictyostelium_purpureum@DICPU5     183 bp    PROT      linear    3-AUG-2014, 18
 ACCESSION  Rose-Cavalier-Smiths-iMac.local:50:1409552864
ORIGIN
        1 LFGKWSYSGV TCDISLQDYI CIVFTPHSAG RYNKVRFRKS QCPIVERLAN SLMMFGRNAG
       61 KKVMATRIIE QAFEIIFLLT DKNPLQVLVE AVMNSGPRED STRIGSAGTV RRQAVDVSPM
      121 RRVNHAVYLL TQGTRSAAFR NIRTVSECLA DELINASKGS PNSYSIKQKD ALERTAKSHR
//
LOCUS       Dunaliella@11842     180 bp    PROT      linear    1-SEP-2014
DEFINITION  Dunaliella@11842     183 bp    PROT      linear    3-AUG-2014, 183 bases, 517DC
 ACCESSION  Rose-Cavalier-Smiths-iMac.local:51:1409552864
ORIGIN
        1 LFGKYSYDDV EVDISLEDYI AVVYVPHTAG RYQKKRFRKA QCPIVERLVA SLMQHGRNNG
       61 KKIMAVRIVK HAFEIISLLT D-NPVQTLVD AIINSGPRED ATRIGSAGVV RRQAVDISPL
      121 RRVNQAIWLL TTGAREAAFR NIKTIAECLA DELTNAAKG- SNSYAIKKKD EIERVAKANR
//
LOCUS       Ectocarpus@23941     180 bp    PROT      linear    1-SEP-2014
DEFINITION  Ectocarpus@23941     183 bp    PROT      linear    3-AUG-2014, 183 bases, 471B1
 ACCESSION  Rose-Cavalier-Smiths-iMac.local:52:1409552864
ORIGIN
        1 -----TFDDI EIDISLEDYI AVTYLPHTAG RYQKKRFRKA TCPIVERLCC ALMRKGRHSG
       61 KKLMAARIVK HTLEIIHLLT D-NPVQVLVD AVINSGPRED STRVGSAGVV RRQAVDLSPF
      121 RRVNQALYVI TTGARESSFR NIKTIAECLA DEIINAARG- SNSYAIKKKD EIERVAKANR
//
LOCUS         EimeTene     180 bp    PROT      linear    1-SEP-2014
DEFINITION  EimeTene     183 bp    PROT      linear    3-AUG-2014, 183 bases, 2E3E2456 chec
 ACCESSION  Rose-Cavalier-Smiths-iMac.local:53:1409552864
ORIGIN
        1 LFGRWTYDDV TVDLSLVDYL AVVLTPHTAG RYQKKRFRKA QCPLVERLVN SLMMHGRNSG
       61 KKLQAIRIVQ HAFDIIALMA DKNPLQVLVQ AVGRGGPRED STRIGSAGVV RRQAVDVSPL
      121 RRVNQAIYLI CTGARTAAFR NLKSMSECLA DEIMNCAKES SNSYAIKKKD EIERVAKANR
//
LOCUS         EntaHist     180 bp    PROT      linear    1-SEP-2014
DEFINITION  EntaHist     183 bp    PROT      linear    3-AUG-2014, 183 bases, C2D68481 chec
 ACCESSION  Rose-Cavalier-Smiths-iMac.local:54:1409552864
ORIGIN
        1 LFNKWSY-DV TVDISLKELL AIVFLPHTAG RYQIKPFRKI QCPIVERLVC CMMQHGKNSG
       61 KKLLAMRVVE ESFEIIHLLT EKNPIQVLVD AIINASPRED STRVGTGGNA KRQAVDVSPL
      121 RRINQALYLM TMGCRSAAFR NSKTLAECLA DEIVNASKSN TASFAIKKKE DMERVAKSNR
//
LOCUS         EuglGrac     180 bp    PROT      linear    1-SEP-2014
DEFINITION  EuglGrac     183 bp    PROT      linear    3-AUG-2014, 183 bases, D14EE40D chec
 ACCESSION  Rose-Cavalier-Smiths-iMac.local:55:1409552864
ORIGIN
        1 LFKKWSSAEV DVDLSLQDYI S-VYLPHTAQ RWTKKRFRKA QCPITERLVN SLMYHGRNNG
       61 KKAMAVRHLK ACFEIISLVT DQNPIQVLVD AITKAGPRED STRVGTAGVV RRQSVDVSPL
      121 RRVNQAIYLI TTGAREASFR TIKTFPECLA DEIINASKGS SNSYAIKKKD EIERVAKANR
//
LOCUS       Filamoeba_sinensis@filsiRFL6WO     180 bp    PROT      linear    1-SEP-2014
DEFINITION  Filamoeba_sinensis@filsiRFL6WO     183 bp    PROT      linear    3-AUG-2014, 18
 ACCESSION  Rose-Cavalier-Smiths-iMac.local:56:1409552864
ORIGIN
        1 LFNKWTFDDV VIDISLQDYV AVVYVPHTAG RYNMKRFRKA QMPIVERLVN ALMFHGRNNG
       61 KKLMAVRIVQ HAMEIIHLLT DKNPLQILVD AIMNSGPRED STRIGSAGTV RRQAVDVSPL
      121 RRVNQAIYLL TTGAREASFR NIKTISECLA DELINASKGS SNSYAIKKKD ELERVAKSNR
//
LOCUS       Flamella_fluviatilis@flaflCont     180 bp    PROT      linear    1-SEP-2014
DEFINITION  Flamella_fluviatilis@flaflCont     183 bp    PROT      linear    3-AUG-2014, 18
 ACCESSION  Rose-Cavalier-Smiths-iMac.local:57:1409552864
ORIGIN
        1 LFSKWNYDDV TIDISLQDYV AVAWVPHSAG RFHAKRFRKA TQPVSERLVN CLMMHGRNNG
       61 KKLLAVRIVQ HAFEIIHLLT DKNPIQVLVD AIVNSGPRED STRIGSAGTV RRQAVDVSPM
      121 RRVNQALYLL TTGAREAAFR NVKTVAECLA DELINASRGS SNSYAIKKKD ELERVAKSNR
//
LOCUS       Acanthamoeba_castellanii@ACL00     180 bp    PROT      linear    1-SEP-2014
DEFINITION  Acanthamoeba_castellanii@ACL00     183 bp    PROT      linear    3-AUG-2014, 18
 ACCESSION  Rose-Cavalier-Smiths-iMac.local:1:1409552864
ORIGIN
        1 LFNRWTFDDV TVDMSLTDYI AVTFLPHTAG RYAQKRFRKA QCPIVERMTN SLMMHGRNNG
       61 KKLLAVKIMK HAFEIIHLLT DANPLQILVD AIINSGPRED STRIGSAGTV RRQAVDVSPL
      121 RRVNLAIYLL TTGAREAAFR NIKTIAECLA DELINAAKGS SNSYAIKKKD ELERVAKSNR
//
LOCUS       Flamella_sp     180 bp    PROT      linear   24-SEP-2014
DEFINITION  Flamella_sp, 330 bases, B6721CFE checksum.
 ACCESSION  Rose-Cavalier-Smiths-iMac.local:203:1409552898
ORIGIN
        1 LFSKWNYDDV TIDISLQDYV AVAWVPHSAG RFHAKRFRKA TQPIAERLVN CLMMQE-ETT
       61 KEVVGRQIVQ HAFEIIHLLT DKNPIQVLVD AIVNSGPRED STRIGSAGTV RRQAVDVSPM
      121 RRVNQALYLL STGAREAAFR NVKTVAECLA DELINAS--- ---------- ----------
//
LOCUS       Aspergillus_flavus     180 bp    PROT      linear   24-SEP-2014
DEFINITION  Aspergillus_flavus, 330 bases, 53D98FF2 checksum.
 ACCESSION  Rose-Cavalier-Smiths-iMac.local:215:1409552898
ORIGIN
        1 LFNKWSYEDV EIDISLTDYI QIVYLPHSAG RYAAKRFRKA QCPIIERLTN SLMMNGRNNG
       61 KKLMAVRIVA HAFEIIHIMT DQNPLQVAVD AIVNCGPRED STRIGSAGTV RRQAVDVSPL
      121 RRVNQSIALL TIGAREASFR NIKSIAECLA EELINAAKGS SNSYAIKKKD ELERVAKSNR
//
LOCUS       Danio_rerio     180 bp    PROT      linear   24-SEP-2014
DEFINITION  Danio_rerio, 330 bases, D8D589D1 checksum.
 ACCESSION  Rose-Cavalier-Smiths-iMac.local:222:1409552898
ORIGIN
        1 LFGKWSTDDV QIDISLQDYI AVKYLPHSSG RYAAKRFRKA QCPIVERVTN SMMMHGRNNG
       61 KKLLTVRIVK HAFEIIHLLT GENPLQILVN AIINSGPRED STRIGRAGTV RRQAVDVSPL
      121 RRVNQAIWLL CTGAREAAFR NIKTIAECLA DELINAAKGS YNSYAIKKKD ELERVAKSNR
//
LOCUS       Tribonema_sp     180 bp    PROT      linear   24-SEP-2014
DEFINITION  Tribonema_sp, 330 bases, DFE4F7E8 checksum.
 ACCESSION  Rose-Cavalier-Smiths-iMac.local:224:1409552898
ORIGIN
        1 ---------- ---------- ---------- ---------- ---------- ----------
       61 ---------- ---------- --NPLQTLVN AVINAGPRED STRVGSAGVV RRQAVDLSPF
      121 RRVNQAIYLL TTGARESSFR NIKTIAECLA DEIINASRGS SNSYAIKKKD EIERVAKAN-
//
LOCUS       Apis_mellifera     180 bp    PROT      linear   24-SEP-2014
DEFINITION  Apis_mellifera, 330 bases, FA5B4587 checksum.
 ACCESSION  Rose-Cavalier-Smiths-iMac.local:237:1409552898
ORIGIN
        1 LFGRWNCDDV QVDMSLQDYI AVKYLPHSAG RYAAKRFRKA QCPIVERLTN SLMMHGRNNG
       61 KKLMAVRIVK HAFEIIHLLT GDNPLQVLVT AIINSGPRED STRIGRAGTV RRQAVDVSPL
      121 RRVNQAIWLL CTGAREAAFR NIKTIAECLA DELINAAKGS SNSYAIKKKD ELERVAKSNR
//
LOCUS       Arachnula_sp     180 bp    PROT      linear   24-SEP-2014
DEFINITION  Arachnula_sp, 330 bases, 1AAD3F7E checksum.
 ACCESSION  Rose-Cavalier-Smiths-iMac.local:239:1409552898
ORIGIN
        1 ---------- ---------- ---------- ---------- ---------- ----------
       61 ---------- ---------- G--------- ---------D STRIGSAGTV RRQAVDVSPL
      121 RRVNQAIYLL TTGAREAAFR NIKTVAECLA DELINASRGS SNSYAIKKKD ELERVAKS--
//
LOCUS       Cryptococcus_gattii     180 bp    PROT      linear   24-SEP-2014
DEFINITION  Cryptococcus_gattii, 330 bases, 1FBCAC43 checksum.
 ACCESSION  Rose-Cavalier-Smiths-iMac.local:245:1409552898
ORIGIN
        1 LFGKWEAEGV EVDISLQDYI NVVYVPHTAG RYAKKQFAKG RMPIVERLVN ALMMNGRNNG
       61 KKIMAVRIVQ HAFEIIHLVT EQNPIQVLVD AIINTGPRED STRIGSQGTV RRQAVDVSPL
      121 RRVNQAISLL TIGTRESAFH NSKSVSECLA DELVNAAKGS SNSYAIKKKD ELERVAKSNR
//
LOCUS       Heterosigma_sp     180 bp    PROT      linear   24-SEP-2014
DEFINITION  Heterosigma_sp, 330 bases, D94300D2 checksum.
 ACCESSION  Rose-Cavalier-Smiths-iMac.local:270:1409552898
ORIGIN
        1 VFGRWSTDDV NVDVSLVDFI GVVWLPHTAG RYQTKSFRKT QCPIVERLIN AMMFHGRNNG
       61 KKQQAQKIVK HTCEIIHLVT GANPLQIIAD AVAKSGPRED STRIGSSGVV RRQAVDVSPL
      121 RRVNQAIYLL TTGARNTAFR NIKSIAECLA DELINAANDN QNSYAIKKKD EIERVAKANR
//
LOCUS       Candida_albicans     180 bp    PROT      linear   24-SEP-2014
DEFINITION  Candida_albicans, 330 bases, EDFF68D8 checksum.
 ACCESSION  Rose-Cavalier-Smiths-iMac.local:290:1409552898
ORIGIN
        1 LFNKWSFEDV EVDVSLVDYI QIVFVSHTAG KYASKRFRKA QCPIVERLTN SLMMNGRNNG
       61 KKLKAVRIVK HALEIIHVLT EQNPIQVVVD AIVNSGARED STRIGSSGTV RRQAVDVSPL
      121 RRVNQAIALL TIGAREASFR NIKTIAECLA EELINAAKGS STSYAIKKKD ELERVAKSNR
//
LOCUS         GiarInte     180 bp    PROT      linear    1-SEP-2014
DEFINITION  GiarInte     183 bp    PROT      linear    3-AUG-2014, 183 bases, AC581B67 chec
 ACCESSION  Rose-Cavalier-Smiths-iMac.local:58:1409552864
ORIGIN
        1 LFNKWPLTDV KCDESLEAYI SISFVPHSAG RWSAKRFRKA KCPVVERLTN SLMMHGRNSG
       61 KKLMAMKTVG EAFELINLYT GKNPVQVLVD AVANSGPRED SCRIGKGGQV RRQSVDVSPL
      121 RRVNIGIYNI ATGARKAAFR KVRPFAECLA EEIMNAAAGA DKSYAISQRN SVERIAVSNR
//
LOCUS         GlauNost     180 bp    PROT      linear    1-SEP-2014
DEFINITION  GlauNost     183 bp    PROT      linear    3-AUG-2014, 183 bases, 63162656 chec
 ACCESSION  Rose-Cavalier-Smiths-iMac.local:59:1409552864
ORIGIN
        1 LFNRWTFDDV EVDISLVDYI AVIYLPHTAG RYSAKRFRKA QCPIVERMVN SMMMHGRNNG
       61 KKLMAVRILK HTFEIIHLLT DQNPIQIMVD AIINSGPRED STRIGTAGVV RRQAVDVSPL
      121 RRVNQAIYLL TTGAREAAFR STKTIAECLA DELINAAKGS SNSYAIKKKD EIERVAKANR
//
LOCUS       Gracilaria@16340     180 bp    PROT      linear    1-SEP-2014
DEFINITION  Gracilaria@16340     183 bp    PROT      linear    3-AUG-2014, 183 bases, DF181
 ACCESSION  Rose-Cavalier-Smiths-iMac.local:60:1409552864
ORIGIN
        1 LFNRWSFEDV RVDICLNDYI AVVYLPHTAG RYNAKRFRKA QCPIVERLVC SLMMHGRNNG
       61 KKIMAVRIVK HCFEIIHLLT D-NPIQVLVE AVVNSGPRED STRIGSAGTV RRQAVDVSPM
      121 RRINVALYLL CTGAREAAFR SIKTIAECLA DELINAAKG- SNSYAIKKKD EVERVAKANR
//
LOCUS       Palpitomonas_bilix@palbiCAMPEP0113879182     180 bp    PROT      linear    1-SEP-2014
DEFINITION  Palpitomonas_bilix@palbiCAMPEP0113879182     183 bp    PROT      linear    3-AU
 ACCESSION  Rose-Cavalier-Smiths-iMac.local:61:1409552864
ORIGIN
        1 LFGKWSFEDI QVDLSLADYI TVIFLPHTSG RFNKKRFRKA QCPIVERLTN SLMRTGRNNG
       61 KKLMAVRILE HTFEIIHLLT DANPIQVIVD AVVNGGPRED STRIGSAGVV RRQAVDVAPL
      121 RRVNQAIWLL TKGARESAFR SVKTIAECLA DELINAAKGS SNSFAIKKKD EIERVAKANR
//
LOCUS         GoniomSp     180 bp    PROT      linear    1-SEP-2014
DEFINITION  GoniomSp     183 bp    PROT      linear    3-AUG-2014, 183 bases, 65D2DBDF chec
 ACCESSION  Rose-Cavalier-Smiths-iMac.local:62:1409552864
ORIGIN
        1 LFDKWSFDDL EVDVSLVDYI ---FVPHSAG RYSKKCFKKA QCPIVERLVN SMMMRGRNNG
       61 KKLMAVRIVQ HAFEIIHLLT DENPLQVLIN AIIQASPRED STRIGTGGVA RRQAVDVSPL
      121 RRVNQSIALV TQGAREAAFR NIKTIAECLA DEIINAAKG- SNSYAIKKKD ETERIAKANR
//
LOCUS         RoomTrun     180 bp    PROT      linear    1-SEP-2014
DEFINITION  RoomTrun     183 bp    PROT      linear    3-AUG-2014, 183 bases, 456FED45 chec
 ACCESSION  Rose-Cavalier-Smiths-iMac.local:63:1409552864
ORIGIN
        1 LFNRWSYDDI VVDLSLHDYV A--FLPHSAG RFNNKRFRKA QCPIIERLTN SLMMHGRNNG
       61 KKMMAVRIIK HAFEIIHLLT DLNPIQVAVD AIIKSGPRED STRIGSAGVV RRQAVDVSPL
      121 RRVNLAIALL TTGARESSFR NIKTIAECLA DELINAAKSS SNSYAIKKKD EIERVAKANR
//
LOCUS       Guillardia_theta@13812155     180 bp    PROT      linear    1-SEP-2014
DEFINITION  Guillardia_theta@13812155     183 bp    PROT      linear    3-AUG-2014, 183 bas
 ACCESSION  Rose-Cavalier-Smiths-iMac.local:64:1409552864
ORIGIN
        1 LFNKWSSTNI VIDISLIPYI SIVFIPHSSL NYNKKKFRKA KCNLIERLLC SLMMNGRNSG
       61 KKIKAINIIK SSFEMIHILT KTNPIQILVD AVANSGPRED STKIGYSGTA RRQAVDVSPL
      121 RRINIALKLI TAGARESAFR NLKSISECLT EELINAAKCS SNSYAIKKKD EIERVAKANR
//
LOCUS       Gymnophrys_cometa@GYMCOCL29Con     180 bp    PROT      linear    1-SEP-2014
DEFINITION  Gymnophrys_cometa@GYMCOCL29Con     183 bp    PROT      linear    3-AUG-2014, 18
 ACCESSION  Rose-Cavalier-Smiths-iMac.local:65:1409552864
ORIGIN
        1 ---------- ---------- --VFVPHTAG KYQKKRFRKA SCPIVERLVN SMMMHGRNTG
       61 KKLMAIRIIK HAFELIHLAT GKNPVQXFVS AVQNSGPRED STRIGSXGVV RRQAVDVSPL
      121 RRVNQAXYLM TVGARESAFR NIKSIAXCLA DEIQNAAADS QNSYAVXKKD EIERVAMANR
//
LOCUS       Hartmannella_abertawensis@hara      96 bp    PROT      linear    1-SEP-2014
DEFINITION  Hartmannella_abertawensis@hara      99 bp    PROT      linear    3-AUG-2014, 99
 ACCESSION  Rose-Cavalier-Smiths-iMac.local:66:1409552864
ORIGIN
        1 LFNKWSFDDV IVDKTLSDYI AVQYLPHTAG RFNVKRFRKG QCPIVERLTN SLMMHGRNNG
       61 KKLMAVRIVQ HTFEIINLIT GENP-XVLVD AIVN-G
//
LOCUS       Hartmannella_vermiformis@HVL00     180 bp    PROT      linear    1-SEP-2014
DEFINITION  Hartmannella_vermiformis@HVL00     183 bp    PROT      linear    3-AUG-2014, 18
 ACCESSION  Rose-Cavalier-Smiths-iMac.local:67:1409552864
ORIGIN
        1 LFNKWTYDDV QVDKSLRDYI AVQYLPHTAG RYNKKRFRKA LCPIVERLSN SLMMHGRNNG
       61 KKMMAVKLVE HAFEIIYLLT GENPLQVLVK AVINSGPRED STRVGSAGTV RRQAVDVSPL
      121 RRVNTAVYLL TTGSRESAFR SMKSVSECLA DELINAAKGS SNSFAIKKKD EIERVSKSNR
//
LOCUS         HelicoSp     180 bp    PROT      linear    1-SEP-2014
DEFINITION  HelicoSp     183 bp    PROT      linear    3-AUG-2014, 183 bases, 731A46C0 chec
 ACCESSION  Rose-Cavalier-Smiths-iMac.local:68:1409552864
ORIGIN
        1 LFGKWSFEDV EVDISLEDYL AVRFTPHSAG RFQKRRFRKA QCPIVERLTN SLMMHGRNNG
       61 KKQMAVRIVQ HAFEIVHLLS DQNPIQVLVD AIINGGPRED ATRIGSAGVV RRQAVDVSPL
      121 RRVNQAIWLI TTGARESSFR NIKTIAECLA DELINAAKGS SNSYAIKKKD EIERVAKANR
//
LOCUS       Hydra0magn@31090     180 bp    PROT      linear    1-SEP-2014
DEFINITION  Hydra0magn@31090     183 bp    PROT      linear    3-AUG-2014, 183 bases, 11F3A
 ACCESSION  Rose-Cavalier-Smiths-iMac.local:69:1409552864
ORIGIN
        1 LFGKWNPDEV QVDISLTDYI AVVFLPHTAA RYAVKRFRKA QCPIVERLTN SLMMHGRNNG
       61 KKLMCVRIVK HAFEIIHLLT GENPLQVLCD AIINSGPRED STRIGRQGTV RRQAVDVAPL
      121 RRVNQAIWLI CTGAREAAFR NIKSIAECLA DELINASKGS SNSYAIKKKD ELERVAKSNR
//
LOCUS         HypeDach     180 bp    PROT      linear    1-SEP-2014
DEFINITION  HypeDach     183 bp    PROT      linear    3-AUG-2014, 183 bases, 5ACEC78B chec
 ACCESSION  Rose-Cavalier-Smiths-iMac.local:70:1409552864
ORIGIN
        1 LFGKWTYEDV ECDISLTDYI AVSYLPHTLG RYNKKRFRKA QCPIVERVAN ALMMHGRNNG
       61 KKVLAVRILR NAFEIIHLLT DANPIQILVN AIVNSGPRED STRIGSAGTV RRQAVDVSPM
      121 KRVNMAIFLL TSGARTSSFR NIKTAAECLA DEFINAAKGS SNSYAIKKKD ELERVAKSNR
//
LOCUS         HyperaSp     180 bp    PROT      linear    1-SEP-2014
DEFINITION  HyperaSp     183 bp    PROT      linear    3-AUG-2014, 183 bases, BAFF6722 chec
 ACCESSION  Rose-Cavalier-Smiths-iMac.local:71:1409552864
ORIGIN
        1 ---------- ----SLTDYI AVSFLPHTLG RYNKKRFRKA QCPIVERLAN ALMMHGRNNG
       61 KKLLAVRIIR NAFEIINLLT DQNPIQVLVN AIVNSGPRED STRIGSAGTV RRQAVDVSPM
      121 KRVNMAIYLL TSGARTSSFR NIKTIAECLA DELINAAKGS SNSYAIKKKD ELERVAKSNR
//
LOCUS       Karenia_brevis@MGID109341_1     179 bp    PROT      linear    1-SEP-2014
DEFINITION  Karenia_brevis@MGID109341_1     182 bp    PROT      linear    3-AUG-2014, 182 b
 ACCESSION  Rose-Cavalier-Smiths-iMac.local:72:1409552864
ORIGIN
        1 ---------- ------ED-- ---------- --QMKRFXKA QCPIVERLTN SLMMHGRNNG
       61 KKLMAVRIVK HAMEIIHLLT DLNPIQVVVD AIINSGPRED ATRIGSAGVV RRQAXDISPL
      121 RRXNQAIYLL TTGARESAFX NIKTIAXCLA DELINAAKGS SNXYAIXKXD EIXR-A-AQ
//
LOCUS         JakoBaha     180 bp    PROT      linear    1-SEP-2014
DEFINITION  JakoBaha     183 bp    PROT      linear    3-AUG-2014, 183 bases, A86A7DF3 chec
 ACCESSION  Rose-Cavalier-Smiths-iMac.local:73:1409552864
ORIGIN
        1 ---------- --DVSLKDHI STLYLPHSAG RWSAKGFRKT QCSIVERLVN ALMRKGRNNG
       61 KKVMAVRIVK HTFEIIHLLT NANPIQVLID AVANSGARED STRIGSAGVV RRQAVDVSPL
      121 RRVNQGVYLI STGARQSSFR NIKSVAECLA DEIINAAKGS ANSFAIKKKD ELERVAKGNR
//
LOCUS         JakoLibe     156 bp    PROT      linear    1-SEP-2014
DEFINITION  JakoLibe     159 bp    PROT      linear    3-AUG-2014, 159 bases, A72BF3E5 chec
 ACCESSION  Rose-Cavalier-Smiths-iMac.local:74:1409552864
ORIGIN
        1 LFGKWSFEGL NIDMSLEDHI QIIFIPHTAG RFNVKRFRKT QCPIVERLVV SLMRHGRNNG
       61 KKIMAIRIIK HAFEIINLLT DSNPIQVLAD AVANSGARED STRIGSAGVV RRQAVDVSPL
      121 RRVNQAIFLL TTGAREHAFR KIKSIAECLA DELINA
//
LOCUS         TsukGlob     180 bp    PROT      linear    1-SEP-2014
DEFINITION  TsukGlob     183 bp    PROT      linear    3-AUG-2014, 183 bases, E015FAF8 chec
 ACCESSION  Rose-Cavalier-Smiths-iMac.local:75:1409552864
ORIGIN
        1 LFGKWSYDDV TCDICLEDYI ---YLPHTAG RYQTKRFRKA ACPVVERLVN SMMMHGRNNG
       61 KKVLAVRIIK QAFELIHLLT DLNPLQVLVD AIVNSGPRED STRIGTGGVV RRQAVDISPL
      121 RRVNQSIYLL TTGARESAFR NIKTVAECLA DEIINASKNS -NSFAIKKKD EIERVAKANR
//
LOCUS         MalaCali     156 bp    PROT      linear    1-SEP-2014
DEFINITION  MalaCali     159 bp    PROT      linear    3-AUG-2014, 159 bases, E0A35586 chec
 ACCESSION  Rose-Cavalier-Smiths-iMac.local:76:1409552864
ORIGIN
        1 ---------V EVDISLKDYI AAVYIPHTAS RFTKKPFGKA TANIVERLVN SMMFHGRNAG
       61 KKLKATRIVY HTFEIIELLT DQNPIQILVN AVVNSGPRED STRIGTAGTV RRQAVDVSPL
      121 RRVNQALSLL TTGARQAAFR SIKTISECLA DELINA
//
LOCUS         MalaJako     180 bp    PROT      linear    1-SEP-2014
DEFINITION  MalaJako     183 bp    PROT      linear    3-AUG-2014, 183 bases, 81142EA check
 ACCESSION  Rose-Cavalier-Smiths-iMac.local:77:1409552864
ORIGIN
        1 LFNRWTYDDI EVDLSLEDHI AVQYLPHSAS RYNKKSFGKS YAPIVERLVN SMMFHGRNGG
       61 KKLKAVRIVQ HAFEIIHLLT DANPIQILVN AVMNAGPRED STRIGSAGTV RRQAVDVSPL
      121 RRINSALALL TTGARQAAFR SIKTIAECLA DELINAAKGS SNSFAIKKKD ELERVAKSNR
//
LOCUS         MastBala     180 bp    PROT      linear    1-SEP-2014
DEFINITION  MastBala     183 bp    PROT      linear    3-AUG-2014, 183 bases, BAEFC0E7 chec
 ACCESSION  Rose-Cavalier-Smiths-iMac.local:78:1409552864
ORIGIN
        1 LFGKWTYDDV AIDISLQDYI AATFLPHTAG RYQTKRFRKA HCPIVERLVC CLMMHGRNNG
       61 KKLLAVRIVK HAFEIMALMA DKNPIQVLID AVINSCPRED STRVGSAGQV KRQAVDVSPM
      121 RRVNQSLYLI TQGARTSAFR SIKTIAECLA DELMNAAKGS SNSYAIKKKD EIERVAKSNR
//
LOCUS       Mesostigma_viride@MVL00001473_     180 bp    PROT      linear    1-SEP-2014
DEFINITION  Mesostigma_viride@MVL00001473_     183 bp    PROT      linear    3-AUG-2014, 18
 ACCESSION  Rose-Cavalier-Smiths-iMac.local:79:1409552864
ORIGIN
        1 LFGRWSFEDV EVDISLEDYI AVSFVPHTAG RYANKRFKKA QCLIVERLVN SLMMHGRXXX
       61 XXXXXXXXXX XXXXXXXLLT DANPIQILVD AIINSGPRED ATRIGSAGVI RRQAVDISPL
      121 RRVNQAVWLV TTGAREASFR NIKTIAECLA DELINAAKGS SNSYAIKKKD EIERVAKANR
//
LOCUS       Micromonas_pusilla@MICPU48485     180 bp    PROT      linear    1-SEP-2014
DEFINITION  Micromonas_pusilla@MICPU48485     183 bp    PROT      linear    3-AUG-2014, 183
 ACCESSION  Rose-Cavalier-Smiths-iMac.local:80:1409552864
ORIGIN
        1 LFGKWTYDDV EIDISLEDYI GVVYVPHTAG RYAQKRFRKA QCPIVERLVN ALMMHGRNNG
       61 KKLMAVRIVK HTMDIIHLLS DQNPIQVIVD AIINAGPRED ATRVGSAGVI RRQAVDISPL
      121 RRVNQAIYLI TTGAREAAFR NVKTIAECLA DELINAAKGS SNSYAIKKKD ELERVAKANR
//
LOCUS         MicromSp     180 bp    PROT      linear    1-SEP-2014
DEFINITION  MicromSp     183 bp    PROT      linear    3-AUG-2014, 183 bases, D1241683 chec
 ACCESSION  Rose-Cavalier-Smiths-iMac.local:81:1409552864
ORIGIN
        1 LFGKWTYEDV EIDISLEDYI GVVYVPHTAG RYAAKRFRKA QCPIVERLVN ALMMHGRNNG
       61 KKLMAVRIVK HTMDIIHLLS DQNPLQVIVD AIINSGPRED ATRVGSAGVI RRQAVDMSPL
      121 RRVNQAIWLI TTGSREAAFR NVKTIAECLA DELINAAKGS SNSYAIKKKD ELERVAKANR
//
LOCUS       Microhelia_sp@micspContig01574     180 bp    PROT      linear    1-SEP-2014
DEFINITION  Microhelia_sp@micspContig01574     183 bp    PROT      linear    3-AUG-2014, 18
 ACCESSION  Rose-Cavalier-Smiths-iMac.local:82:1409552864
ORIGIN
        1 LFGKWSYDKV EVDISLVDYI AVRFLPHSAG RYQHKRFRKA QCLIVERLVN AVMRKGRNNG
       61 KKIKAVLIVK HAFDIINLLT DENPIQVLVD AVVNGGPRED STRIGSAGVV RRQAVDVSPL
      121 RRVNQAIWLI CTGARESAFR NVKTIAECLA DEIMNAAKGS SNSYAIKKKD EIERVAKANR
//
LOCUS         TeloSubt     157 bp    PROT      linear    1-SEP-2014
DEFINITION  TeloSubt     160 bp    PROT      linear    3-AUG-2014, 160 bases, D9E1137A chec
 ACCESSION  Rose-Cavalier-Smiths-iMac.local:83:1409552864
ORIGIN
        1 LFDKYSFDDV TVDMALTDYL S-LYVPHSAG RWQKKRFKKA QCPLVERLTC SLMKHGRNSG
       61 KKVKAVRIVR HTCAIIALLT AENPLQVIVD AVINAGPRED STRIGSAGVV RRQAVDISPL
      121 RRVNQAIWLL TTGARESAFR NIKTIAECLA EELMNAA
//
LOCUS       Sorites_sp@sorspCAMPEP0114665036     180 bp    PROT      linear    1-SEP-2014
DEFINITION  Sorites_sp@sorspCAMPEP0114665036     183 bp    PROT      linear    3-AUG-2014, 
 ACCESSION  Rose-Cavalier-Smiths-iMac.local:84:1409552864
ORIGIN
        1 LFGKWTYEDV MLDLSLVDYI AVLFLPHTQG RYQMRRFRKA LCPIVERLVC SMMMHGRNNG
       61 KKLLAVRIVK XAFEIIHLLT DKNPIQVFVD AVKXGGPRED STRVGSAGVV RRQAVDVSPL
      121 RRVNQAIYLI CTGARNSAFR NIKSIAECLA DEIMNCAKES SNSYAIKKKD EIERVAKAXR
//
LOCUS       Filoreta_marina@FIL1Con741_2     180 bp    PROT      linear    1-SEP-2014
DEFINITION  Filoreta_marina@FIL1Con741_2     183 bp    PROT      linear    3-AUG-2014, 183 
 ACCESSION  Rose-Cavalier-Smiths-iMac.local:85:1409552864
ORIGIN
        1 LFGKWSLEDV TVDVSLQDQI AVVFVPHTAK RYQVKRFRKL QCPLIERLTN CMMAHGRNNG
       61 KKLLAMRIVK HTLELVHLVT GQNPLQVVVD AVANSGARED STRIGSAGVA RRQSVDVSPM
      121 RRVHQALYLI TTGARQSAFR NIKTISECLA DELIAAAAND QKSYAIRKKD EVERVAKANR
//
LOCUS       Reticulomyxa_filosa@Contig3804     180 bp    PROT      linear    1-SEP-2014
DEFINITION  Reticulomyxa_filosa@Contig3804     183 bp    PROT      linear    3-AUG-2014, 18
 ACCESSION  Rose-Cavalier-Smiths-iMac.local:86:1409552864
ORIGIN
        1 LFGRW----- ----TLRDQM P-KWLPHTLG RYQKKRFRKI RCPIVERFIN CLMMHGRNSG
       61 KKLNAMSIMR QTLEIIEVMD PANPVQVLIQ ALELGGPRED STRVGSAGVV RRQAVDVAPL
      121 RRINQAMALV ISGARCNAFR NVKSLAECLA DEIILCAQNS PNSYAIKKKT EIERVAASNR
//
LOCUS       Phyllostaurus_siculus@FYYV7UT0      85 bp    PROT      linear    1-SEP-2014
DEFINITION  Phyllostaurus_siculus@FYYV7UT0      88 bp    PROT      linear    3-AUG-2014, 88
 ACCESSION  Rose-Cavalier-Smiths-iMac.local:36:1409552864
ORIGIN
        1 ---------- --N--LTDYI S-TYLPHTGG RYAAKRFRKA QCPIVERLTN SMMMHGRNNG
       61 KKLMTVRIVK HAFEIMHLLT GENPV
//
LOCUS       Astrolonche_serrata@FWNBSUB02D     100 bp    PROT      linear    1-SEP-2014
DEFINITION  Astrolonche_serrata@FWNBSUB02D     103 bp    PROT      linear    3-AUG-2014, 10
 ACCESSION  Rose-Cavalier-Smiths-iMac.local:37:1409552864
ORIGIN
        1 ---------- ---------- --VYLPHTAA RYAXKRFRKA QCPIVERLVN AMMMHGRNNG
       61 KKLMAVRIAR HAFEIIHLLT GENPLQVLVD AIINSAPREX
//
LOCUS       Minimassisteria_diva@oxnspCont     180 bp    PROT      linear    1-SEP-2014
DEFINITION  Minimassisteria_diva@oxnspCont     183 bp    PROT      linear    3-AUG-2014, 18
 ACCESSION  Rose-Cavalier-Smiths-iMac.local:87:1409552864
ORIGIN
        1 LFGKWSLDDI TVDFSLMDYI GIVFVPHTAG RYQKKRFRKV AQPLVERLVN GMMSKGRNNG
       61 KKLQAVRIVK HAFELLHLQT GKNPVQVFVE AVQNGGARED SQRIGSAGVV RRQAVDVSPM
      121 RRVNQAIYLM CIGAREAAFR TVKTVAETLA EEIVNAATDS QNSYAVKKKD EIERVAVANR
//
LOCUS       Helkesimastix_marina@helmaCont     180 bp    PROT      linear    1-SEP-2014
DEFINITION  Helkesimastix_marina@helmaCont     183 bp    PROT      linear    3-AUG-2014, 18
 ACCESSION  Rose-Cavalier-Smiths-iMac.local:88:1409552864
ORIGIN
        1 LFNKFSSTDV QVDLALVDYI AVVFVPHTAG RYAKKAFKKA TCPVVERLVN SLMMHGRNTG
       61 KKLLAIKIVK QAFEIIALVS KKNPLQVLAD AVAKGGPRED STRIGNGGVV RRQACDVSPL
      121 RRVNIAIYLM TQGARNASFR NLKSIAECLA DEIMNCANEN QNSYAIKKKD EIERVAKANR
//
LOCUS         GuttMIGQ     180 bp    PROT      linear    1-SEP-2014
DEFINITION  GuttMIGQ     183 bp    PROT      linear    3-AUG-2014, 183 bases, 964BBC59 chec
 ACCESSION  Rose-Cavalier-Smiths-iMac.local:89:1409552864
ORIGIN
        1 LFNKWASADV KVDLAVMDYI TVVYTAHTAG RYARAAFKKA NCPVVERLVN SLMMHGRNTG
       61 KKLMAVNIVK QAFEIIALVT KLNPLQVLAD AVAKAGVRED SVRIGGGGAV RRQACDVSPL
      121 RRVNLAIYMM TQGARNASFR NLKSIAECLA DEIINASLEN MNSYAIKKRD EVERVAKASR
//
LOCUS       Cercomonas_clavideferens@cercl      93 bp    PROT      linear    1-SEP-2014
DEFINITION  Cercomonas_clavideferens@cercl      96 bp    PROT      linear    3-AUG-2014, 96
 ACCESSION  Rose-Cavalier-Smiths-iMac.local:90:1409552864
ORIGIN
        1 LFNKWSSRDV VVDPSLLDYI TVAFVPHSAG RYQKKAFRKV NCPLVERLTN SMMAHGRNNG
       61 KKLMAVRIVK HALEIIHLVT GKNPLQVVAD AVX
//
LOCUS       Metopion_fluens@metproContig00     159 bp    PROT      linear    1-SEP-2014
DEFINITION  Metopion_fluens@metproContig00     162 bp    PROT      linear    3-AUG-2014, 16
 ACCESSION  Rose-Cavalier-Smiths-iMac.local:91:1409552864
ORIGIN
        1 VFNKWTVDDV EVDISLVDYI GVVFVPHTAK RYQMKRFRKA QCPIVERLVN SMMSHGRNSG
       61 KKMMAIKIIK HCFEIIKLIT GKNPVQILAS AVMKAGPRED STRIGSAGVV RRQSVDVSPL
      121 RRVNQAIYLM TTGARNSAFR NTKSIAECLA DEIINAASD
//
LOCUS       Mataza_hastifera@mathaCAMPEP0175120994     180 bp    PROT      linear    1-SEP-2014
DEFINITION  Mataza_hastifera@mathaCAMPEP0175120994     183 bp    PROT      linear    3-AUG-
 ACCESSION  Rose-Cavalier-Smiths-iMac.local:92:1409552864
ORIGIN
        1 LFNKWSTDDI TIDVSVEDYI PVVFLPHTAG RYQVKRFRKA SCPLVERLVC SLMSKGRNNG
       61 KKIKAVNIVK HCFELIHLIT GKNPVQVFVD AVMRAGPRED STRIGSAGVV RRQAVDVSPL
      121 RRINQAIYLM TTGSRNQAFR NLKSISECLA DEIINASNDN QNSFAIKKKD EIERVAKANR
//
LOCUS       Bigelowiella_natans@jgiBigna187923_     180 bp    PROT      linear    1-SEP-2014
DEFINITION  Bigelowiella_natans@jgiBigna187923_     183 bp    PROT      linear    3-AUG-201
 ACCESSION  Rose-Cavalier-Smiths-iMac.local:93:1409552864
ORIGIN
        1 LFGKWSYDGV TVDISVADYI AIVWLPHTAG RYAAKRFRKA QCPIVERLVN SLMMHGRNSG
       61 KKLMAVRIVK HTFDLIHIMT KKNPIQVYVN AVMNAGPRED STRIGSAGVA RRQAVDVSPL
      121 RRVNVAIHLM TTGARAACFR SLKTIAECLA DEIVYASEDK NNSYAIKKKD ETERVAKANR
//
LOCUS       Thaumatomonas_sp@thaspContig00     180 bp    PROT      linear    1-SEP-2014
DEFINITION  Thaumatomonas_sp@thaspContig00     183 bp    PROT      linear    3-AUG-2014, 18
 ACCESSION  Rose-Cavalier-Smiths-iMac.local:94:1409552864
ORIGIN
        1 ---------- ---------- ---------- ---------- ---------- ----------
       61 --LMAVRIVK HAFEIIHLLT GKNPLQVFAD AVMRAGPRED STRIGSAGVV RRQAVDVSPL
      121 RRVXQAIYLM TIGARNNSFR NIKSIAECLA DEIINAANDN QNSYAIKKKD EIERVAKANR
//
LOCUS       Paracercomonas_marina@CLL00000     177 bp    PROT      linear    1-SEP-2014
DEFINITION  Paracercomonas_marina@CLL00000     180 bp    PROT      linear    3-AUG-2014, 18
 ACCESSION  Rose-Cavalier-Smiths-iMac.local:95:1409552864
ORIGIN
        1 LFAKWPTDSV TVDNSLRDYL PIVFVPHTAG RYAKKRFRKA QCPIVERMIN SMMMHGRNSG
       61 KKLMAMRILQ QAFEIIHLVN GENPLQVFAK AVQNSGPRED STRIGSAGVV XRQAVDVSPL
      121 RRVNQAIYLM SVGARNNAFR NLKSVGECLA DEIMNAAADS QNSFAVKKKD EIERVAX
//
LOCUS       minviPlate_003H24scf003H24scf_     180 bp    PROT      linear    1-SEP-2014
DEFINITION  minviPlate_003H24scf003H24scf_     183 bp    PROT      linear    3-AUG-2014, 18
 ACCESSION  Rose-Cavalier-Smiths-iMac.local:96:1409552864
ORIGIN
        1 LFGKWSFEGL EVDMSLVDYL AVKYLPHTAG RYAAKRFRKA QCPLVERLLN SLMMHGRNNG
       61 KKVLAVRIVQ HAFEIIHLLT GENPLQILID AIINGGPRED STRIGSAGTV RRQACDVSPL
      121 RRVNQSIYLL ITGARVSAFR NIKTISECLA DELVNAAKGS SNSYAIKKKD ELERVAKSNR
//
LOCUS         MonoceSp     180 bp    PROT      linear    1-SEP-2014
DEFINITION  MonoceSp     183 bp    PROT      linear    3-AUG-2014, 183 bases, 1E46B250 chec
 ACCESSION  Rose-Cavalier-Smiths-iMac.local:97:1409552864
ORIGIN
        1 LFGKWTFDDV TVDLSLMDYI AVVYLPHTSG SYAKHPFKKA SCPIVERLVN SLMMHGRNNG
       61 KKLMAVRIVK HCFEYINLMT DKNPIQILAD AIQNSGPREN STRIGSGGVV RRQAVDVSPL
      121 RRVNEAIYLL TSGARSASFR NTKTMAECLA DELMNAAKGS SNSFAIKKKD EIERVAKSNR
//
LOCUS       Monosiga_ovata@MNL00000061_2     180 bp    PROT      linear    1-SEP-2014
DEFINITION  Monosiga_ovata@MNL00000061_2     183 bp    PROT      linear    3-AUG-2014, 183 
 ACCESSION  Rose-Cavalier-Smiths-iMac.local:98:1409552864
ORIGIN
        1 LFNKWSFEGV EVDISLADYI AVVFTAHTAG RYAARRFRKA QCPIVERVAN CLMMHGRNNG
       61 KKLLAVRILQ HSFEIINLIS GENPLQVLVS AIINAGPRED STRIGRAGTV RRQAVDVSPL
      121 RRVNQAIWLL TTGAREASFR NIKSISECLA DELINAAKGS SNSYAIKKKD ELERVAKSNR
//
LOCUS         MortVert     180 bp    PROT      linear    1-SEP-2014
DEFINITION  MortVert     183 bp    PROT      linear    3-AUG-2014, 183 bases, 3BB40B50 chec
 ACCESSION  Rose-Cavalier-Smiths-iMac.local:99:1409552864
ORIGIN
        1 LFNKWSYDDV EVDISLIDYI QVVYLPHTAG RFASKRFRKA QCPIVERLTN SLMMHGRNNG
       61 KKLMAVRIVK HAFEIIHLLS DQNPIQVLVD AIINTGPRED STRIGSAGTV RRQAVDVSPL
      121 RRVNQAVSLL TIGTRESAFR NVKSIAECLA DELINAAKGS SNSYAIKKKD ELERVAKSNR
//
LOCUS         NaegGrub     175 bp    PROT      linear    1-SEP-2014
DEFINITION  NaegGrub     178 bp    PROT      linear    3-AUG-2014, 178 bases, 66C9ED18 chec
 ACCESSION  Rose-Cavalier-Smiths-iMac.local:100:1409552864
ORIGIN
        1 LFGKWSYQNI EVDLSLKDYI ASQYLPHSAG RYNVKRFRKQ HCPI-ERLVN SMMMHGRNNG
       61 KKLLAVRIIK HAFELIHIMT KENPLQILVD AVQNGGPRED STRIGTAGVV RRQAVDVSPL
      121 RRVNVAIYLI TQGSREASFR TIKSLAECLA DEIITA-KMS PNSYA-KKKD EVERV
//
LOCUS       Nannochloropsis_oculata@nanocS     180 bp    PROT      linear    1-SEP-2014
DEFINITION  Nannochloropsis_oculata@nanocS     183 bp    PROT      linear    3-AUG-2014, 18
 ACCESSION  Rose-Cavalier-Smiths-iMac.local:101:1409552864
ORIGIN
        1 LFGKWSLSDV EIDLSLEDYI GVTYLPHTAG RYQKKRFRKA QCPVVERLAN SLMRKGRNSG
       61 KKLMANRIVK HXXXIIHLLT DQNPVQVVVD SIINAGPRED STRVGSAGVV RRQAVDMSPF
      121 RRVNQAIYLI TTGARESSFR NIKTIAETLA DEIINAAKGS SNSYAIKKKD EVERVAKANR
//
LOCUS       Neurospora@31387     180 bp    PROT      linear    1-SEP-2014
DEFINITION  Neurospora@31387     183 bp    PROT      linear    3-AUG-2014, 183 bases, ABB0F
 ACCESSION  Rose-Cavalier-Smiths-iMac.local:102:1409552864
ORIGIN
        1 LFNRWSYEDV EIDISLTDYI QIVYLPHSAG RYAAKRFRKA NCPIIERLTN SLMMHGRNNG
       61 KKLMAVRIVA HAFEIIHLMT DQNPIQIAVD AIVNCGPRED STRIGSAGTV RRQAVDVSPL
      121 RRVNQAIALL TTGAREASFR NVKSIAECLA EELINAAKGS SNSYAIKKKD ELERVAKSNR
//
LOCUS         NuclSimp     180 bp    PROT      linear    1-SEP-2014
DEFINITION  NuclSimp     183 bp    PROT      linear    3-AUG-2014, 183 bases, 827DB7CB chec
 ACCESSION  Rose-Cavalier-Smiths-iMac.local:103:1409552864
ORIGIN
        1 LFNKWPLEEV QVDISLQDYI AVTYVPHTAG RYAGRRFRKA QCPIVERITD SLMRRGRNNG
       61 KKLMAVRIVK HACEIIHLMT EKNPVQVIVE AVVNAGLRED STRIGSSGTV RRQAVDVSPL
      121 RRVNQAVWLL TTGAREAAFR NNKTVAECLA DELVNASKGS SNSYAIKKKD ELERVAKSNR
//
LOCUS       Nudifila_producta@araprContig0     180 bp    PROT      linear    1-SEP-2014
DEFINITION  Nudifila_producta@araprContig0     183 bp    PROT      linear    3-AUG-2014, 18
 ACCESSION  Rose-Cavalier-Smiths-iMac.local:104:1409552864
ORIGIN
        1 LFNRWSTEDV VVDVSLIDFI PIVFVPHTAG RYQARRFKKV ACPLVERLVC ALMMKGRNNG
       61 KKLMAVRIVR HAFEIIHLVS GKNPVQVFVD AVTKAGPRED STRIGSAGVV RRQAVDVSPL
      121 RRVNQAIYLM CQGSRQNAFR NIKSISECLA DEIMNAANDN QNSYAIKKKD EIERVAKANR
//
LOCUS         OryzSati     180 bp    PROT      linear    1-SEP-2014
DEFINITION  OryzSati     183 bp    PROT      linear    3-AUG-2014, 183 bases, 3FA0981C chec
 ACCESSION  Rose-Cavalier-Smiths-iMac.local:105:1409552864
ORIGIN
        1 LFNRWSFEDV QVDISLADYL AVTYLPHTAG RYSAKRFRKA QCPIVERLTN SLMMHGRNNG
       61 KKIMAVRIVK HAMEIIHLLT DANPIQVIVD AIINSGPRED ATRIGSAGAV RRQAVDISPL
      121 RRVNQAIYLL TTGARESAFR NIKTIAECLA DELINAAKGS SNSYAIKKKD EIERVAKANR
//
LOCUS       Ostreococcus_lucimarinus@OSTLU     180 bp    PROT      linear    1-SEP-2014
DEFINITION  Ostreococcus_lucimarinus@OSTLU     183 bp    PROT      linear    3-AUG-2014, 18
 ACCESSION  Rose-Cavalier-Smiths-iMac.local:106:1409552864
ORIGIN
        1 LFGKWTFDDV EIDISLEDYI AVVYVPHTAG RFAAKRFRKA QCPIVERLVN SLMMHGRNNG
       61 KKLMAVRIVK HAMEIIHLLT DQNPVQVIVD AIIYAGPRED ATRIGSAGVV RRQAVDLSPL
      121 RRVNQAIYLL TTGARESAFR NVKTIAECLA DELINAAKQS SNSYAIKKKD ELERVAKANR
//
LOCUS       Ostreococcus_tauri@OSTTA26045     180 bp    PROT      linear    1-SEP-2014
DEFINITION  Ostreococcus_tauri@OSTTA26045     183 bp    PROT      linear    3-AUG-2014, 183
 ACCESSION  Rose-Cavalier-Smiths-iMac.local:107:1409552864
ORIGIN
        1 LFGKWTFDDV EIDISLEDYI AVVYVPHTAG RFAAKRFRKA QCPIVERLVN SLMMHGRNNG
       61 KKLMAVRIVK HAMEIIHLLT DQNPVQVIVD AIINSGPRED ATRIGSAGVV RRQAVDLSPL
      121 RRVNQAIYLL TTGAREAAFR NVKTISECLA DELINAAKGS SNSYAIKKKD ELERVAKANR
//
LOCUS         OxyrMari     180 bp    PROT      linear    1-SEP-2014
DEFINITION  OxyrMari     183 bp    PROT      linear    3-AUG-2014, 183 bases, 22BD1745 chec
 ACCESSION  Rose-Cavalier-Smiths-iMac.local:108:1409552864
ORIGIN
        1 LFGKWAYDDV SVDLSLVDYI ACVFLPHSAG RWQKKRFRKS LCPIVERLVC SLMMHGRNTG
       61 KKVKAVRIVM HTMEIVHLLT DKNPIQVLVD AVKNGAPRED STRIGKGGTV RRQAVDVSPL
      121 RRVNQALFFI CTGARNSAFR NIKSIAECLA DEIMNCAKES SNSFAIKKKD EIERVAKANR
//
LOCUS         ParaCaud     180 bp    PROT      linear    1-SEP-2014
DEFINITION  ParaCaud     183 bp    PROT      linear    3-AUG-2014, 183 bases, EAC3FCBB chec
 ACCESSION  Rose-Cavalier-Smiths-iMac.local:109:1409552864
ORIGIN
        1 LFGKWDYDEV QVDQCFKDYI AVVFVPHTAG RYQRKKFRKA QCPIVERLAG ALMFHGRNTG
       61 KKVKAVAIIR HAFEIVHLLT GKNPLAVLSL AVQRGGARED FTKVGTGGVA KQQAVDVAPI
      121 RRVNESIYML AKGVRDSVFK KMKTIAEALA DELIAAANED QKSYTIKKRD ELEKVAKTNR
//
LOCUS       Paramecium_tetraurelia@1244187     165 bp    PROT      linear    1-SEP-2014
DEFINITION  Paramecium_tetraurelia@1244187     168 bp    PROT      linear    3-AUG-2014, 16
 ACCESSION  Rose-Cavalier-Smiths-iMac.local:110:1409552864
ORIGIN
        1 LFGKWDYDEV QVDQCFKDYI AVVFVPHTAG RYQRKKFRKA QCPIVERLAG ALMFHGRNTG
       61 KKVKAVAIIR HAFEIVHLLT GKNPLSVLSL AVQRGGARED FTKVGTGGVA KQQAVDVAPI
      121 RRVNEAVHNL AKGVRDSVFK KMKTIAEALA DELIAAANED QKSYT
//
LOCUS       Paulinella_chromatophora@pauch     180 bp    PROT      linear    1-SEP-2014
DEFINITION  Paulinella_chromatophora@pauch     183 bp    PROT      linear    3-AUG-2014, 18
 ACCESSION  Rose-Cavalier-Smiths-iMac.local:111:1409552864
ORIGIN
        1 LFNKWTIQSV EVDVSLEDYF GVVYVPHTAG RYQVKRFRKA HCSIVKRLVN SMMMHGRNNG
       61 KKLKAIQIVE HTFQIILLLT KANPLQVYID AVTKAGPRED STRIGSAGVQ RRQSVDVSPL
      121 RRVNVAIYMM TVGARNASVR NLKSIAECLX XXXXXXXXXX XNSFAIKKKW EIERVAKANR
//
LOCUS         PeraTric     180 bp    PROT      linear    1-SEP-2014
DEFINITION  PeraTric     183 bp    PROT      linear    3-AUG-2014, 183 bases, 5FA1C9EE chec
 ACCESSION  Rose-Cavalier-Smiths-iMac.local:112:1409552864
ORIGIN
        1 ---------- ---------- ---------- ---------- ---------- ----------
       61 ---------- ---------- ---------- ---------- ---------- ----------
      121 ---NQAIYLI TTGAREAAFR TIKTFPECLA DEIMNAAKGS SNSFAIKKKD EIERVAKANR
//
LOCUS       Perkinsus0@25040     180 bp    PROT      linear    1-SEP-2014
DEFINITION  Perkinsus0@25040     183 bp    PROT      linear    3-AUG-2014, 183 bases, 17463
 ACCESSION  Rose-Cavalier-Smiths-iMac.local:113:1409552864
ORIGIN
        1 LFGRWSYEGI ETDLSLEDYI AYVFTAHTAG RYQKKRFRKA VCPIVERLVS AMMMHGRNNG
       61 KKQLGVRIVQ NAFEIIHLLT D-NPIQVIVD AVKNGGPRED STRIGSAGVV RRQAVDVSPL
      121 RRVNQAIYLI TSGARNSAFR NIKSVSECLA DEIMNCAKE- SNSFAIKKKD EIERIAKANR
//
LOCUS         PhaeoSpp     180 bp    PROT      linear    1-SEP-2014
DEFINITION  PhaeoSpp     183 bp    PROT      linear    3-AUG-2014, 183 bases, E4E26CE0 chec
 ACCESSION  Rose-Cavalier-Smiths-iMac.local:114:1409552864
ORIGIN
        1 LFGKWSFDDI EIDISLVDYI ACTYLPHTAG RYQKKRFRKA SCPIVERLAC CLMKKGRNSG
       61 KKLMAVRIIQ HTLEIIHLLT DQNPVQVVVD AIINSGPRED STRVGGAGVV RRQAVDMSPF
      121 RRVNYALYLL ATGAREASFR NLKTMAECLA EELINAARGS SNSYAIKKKD EIERVSKSNR
//
LOCUS       Phanerocha@28199     180 bp    PROT      linear    1-SEP-2014
DEFINITION  Phanerocha@28199     183 bp    PROT      linear    3-AUG-2014, 183 bases, ECE95
 ACCESSION  Rose-Cavalier-Smiths-iMac.local:115:1409552864
ORIGIN
        1 LFGKWDTQEV EVDISLTDYI QIVYLPHTAG RYAKKQFKKA QMPIVERLVD SLMMKGRNNG
       61 KKLLAVRIVA HAFEIIHLLT DQNPIQVLVD AIVNTGPRED STRIGSQGTV RRQAVDVSPL
      121 RRVNQSISLL TTQTRESAFR NVKSVAECLA DELINAAKGS SNSYAIKKKD ELERVAKSNR
//
LOCUS       Phycomyces_blakesleeanus@PHYBL     180 bp    PROT      linear    1-SEP-2014
DEFINITION  Phycomyces_blakesleeanus@PHYBL     183 bp    PROT      linear    3-AUG-2014, 18
 ACCESSION  Rose-Cavalier-Smiths-iMac.local:116:1409552864
ORIGIN
        1 LFNKWSYEDI EVDISLQDYI SVVYLPHTAG RFAAKRFRKA QCPIVERLTN SLMMHGRNNG
       61 KKLLAARIVQ HAFEIVHLLT DQNPIQILVD AIINTGPRED STRIGSQGTV RRQAVDVSPL
      121 RRVNQSISLL TTGTREAAFR NVKTIAECLA DELINAAKGS SNSYAIKKKD ELERVAKSNR
//
LOCUS       Physcomitrella_patens@PHYPA664     180 bp    PROT      linear    1-SEP-2014
DEFINITION  Physcomitrella_patens@PHYPA664     183 bp    PROT      linear    3-AUG-2014, 18
 ACCESSION  Rose-Cavalier-Smiths-iMac.local:117:1409552864
ORIGIN
        1 LFGRWSFDDI EIDISLADYI AVTFVPHTAG RYSVKRFRKA QCPIVERLTN SLMMHGRNNG
       61 KKLMAVRIVK HAMEIIHLLT DQNPIQVIVD AIINSGPRED ATRIGSAGVI RRQAVDISPL
      121 RRVNQAIYLL TTGARESAFR NIKTIAECLA DELINAAKGS SNSYAIKKKD EIERVAKANR
//
LOCUS         PhysPoly     180 bp    PROT      linear    1-SEP-2014
DEFINITION  PhysPoly     183 bp    PROT      linear    3-AUG-2014, 183 bases, 28AF9FBF chec
 ACCESSION  Rose-Cavalier-Smiths-iMac.local:118:1409552864
ORIGIN
        1 LFGKWSYDDI ECDISLTDYI AVSYLPHTLG RYNKKRFRKA QCPIVERVAN ALMMHGRNNG
       61 KKLLAVRILR SAFEIIHLLT DANPIQILVN AIVNSGPRED STRIGSAGTV RRQAVDVSPM
      121 KRVNMAIYLL TSGARASAFR NIKTAAECLA DELINAAKGS SNSYAIKKKD ELERVAKSNR
//
LOCUS         PhytInfe     180 bp    PROT      linear    1-SEP-2014
DEFINITION  PhytInfe     183 bp    PROT      linear    3-AUG-2014, 183 bases, 49D95129 chec
 ACCESSION  Rose-Cavalier-Smiths-iMac.local:119:1409552864
ORIGIN
        1 LFNKWSYDDI SVDISLEDYI AVTFLPHTAQ RYQKKRFRKA QCPITERLVN ALMRKGRNSG
       61 KKLKATRIVK HTLEIIHLLT DKNPLQVVVE AVIKSGPRED STRVGSAGVV RRQGVDVSPF
      121 RRVNQALYLI ATGAREASFR NVKTIAECLA DELINASKGS SNSYAIKKKD EIERVAKANR
//
LOCUS       Pinus0taed@30208     180 bp    PROT      linear    1-SEP-2014
DEFINITION  Pinus0taed@30208     183 bp    PROT      linear    3-AUG-2014, 183 bases, 8EBA5
 ACCESSION  Rose-Cavalier-Smiths-iMac.local:120:1409552864
ORIGIN
        1 LFNRWTFEDV EVDLSLADYI AVTFVPHTAG RYSVKRFRKA QCPIVERLTN SLMMHGRNNG
       61 KKLMAVRIVK HAMEIIHLLT D-NPIQVIVD AIINSGPRED ATRIGSAGVV RRQAVDISPL
      121 RRVNQAIFLL TTGARESAFR NIKTIAECLA DELINAAKG- SNSYAIKKKD EVERVAKANR
//
LOCUS       Plagioselmis_sp@16586_4      74 bp    PROT      linear    1-SEP-2014
DEFINITION  Plagioselmis_sp@16586_4      77 bp    PROT      linear    3-AUG-2014, 77 bases,
 ACCESSION  Rose-Cavalier-Smiths-iMac.local:121:1409552864
ORIGIN
        1 ---------- --DISLEDYI --QFVPHTAG RFQAKRFKKA QCPIVERMTC SLMMHGRNNG
       61 KKIMAVRIVQ HAFD
//
LOCUS         PlasMala     180 bp    PROT      linear    1-SEP-2014
DEFINITION  PlasMala     183 bp    PROT      linear    3-AUG-2014, 183 bases, A4F7C2D check
 ACCESSION  Rose-Cavalier-Smiths-iMac.local:122:1409552864
ORIGIN
        1 LFKKWSYEEI NIDLSLVDCI AVVYTPHTAG RYQKKRFRKA LCPIVERLVN SMMMHGRNNG
       61 KKLKAIRIVA YAFEIIHLMT GENPLQVFVN AVQKGGPRED STRIGSAGVV RRQAVDVSPL
      121 RRVNQAIYLI CTGARNAAFR NIKSISECLA EEIINCANES SSSYAIKKKD EIERVAKANR
//
LOCUS       Podocoryne_carnea@CAA50505     180 bp    PROT      linear    1-SEP-2014
DEFINITION  Podocoryne_carnea@CAA50505     183 bp    PROT      linear    3-AUG-2014, 183 ba
 ACCESSION  Rose-Cavalier-Smiths-iMac.local:123:1409552864
ORIGIN
        1 LFGKWP---- --DISLTDYI AVVYLPHTAA RYAVKRFRKA QCPIVERLTN SLMMHGRNNG
       61 KKLMAVRIVR HSFEIMHLLT GENPLQLVCE AISNSGPRED STRIGRAGTV RRQAVDVAPL
      121 RRVNQAIWLL CTGAREASFR NIKSIAECLA DELINAARGS SNSYAIKKKD ELERVAKSNR
//
LOCUS         PolyPall     180 bp    PROT      linear    1-SEP-2014
DEFINITION  PolyPall     183 bp    PROT      linear    3-AUG-2014, 183 bases, 28351A38 chec
 ACCESSION  Rose-Cavalier-Smiths-iMac.local:124:1409552864
ORIGIN
        1 ---------- ---------- ---------- ---------- ---------- ----------
       61 ---------- ---------- ---------- ---------- ---------- RRQAVDVSPM
      121 RRVNNALYLI TQGVRAAAFR NIKTVSECLA DELINASKGS PNSYAIKQKD ALERTAKSHR
//
LOCUS         PolyParv     180 bp    PROT      linear    1-SEP-2014
DEFINITION  PolyParv     183 bp    PROT      linear    3-AUG-2014, 183 bases, D69A82A2 chec
 ACCESSION  Rose-Cavalier-Smiths-iMac.local:125:1409552864
ORIGIN
        1 LFGKYSFDEV EVDYALSDYI SVVFVPHTAG RYQKKRFRKV LCPIVERLTT SLMMHGRNNG
       61 KKLMAVRIVK HAFDIIHLMT EQNPIQIAVD AIVNSGPRED ATRIGSAGVV RRQAVDVSPL
      121 RRVNQAIYLL TTGAREAAFR NIKTIAECLA DELMNAAKGS SNSYAIKKKD EIERVAKANR
//
LOCUS       Proterospongia_sp@PRL00000083_     180 bp    PROT      linear    1-SEP-2014
DEFINITION  Proterospongia_sp@PRL00000083_     183 bp    PROT      linear    3-AUG-2014, 18
 ACCESSION  Rose-Cavalier-Smiths-iMac.local:126:1409552864
ORIGIN
        1 MFNKWSLDDV KVDLSLEDYI ATRFVPHTAG RYAKRRFRKA QCPIVERVVN SMMMHGRNNG
       61 KKLMTTRILR HTFEIIHLTT GENPVQVLVN AVANSGARED STRIGRAGTV RRQACDVSPL
      121 RRVNQAVWLI CTGARNAAFR NIKSIAECLA DEIINAAKNS SNSYAIKKKD ELERVAKGNR
//
LOCUS       ProtWick_EDITED_twice     160 bp    PROT      linear    1-SEP-2014
DEFINITION  ProtWick_EDITED_twice     163 bp    PROT      linear    3-AUG-2014, 163 bases, 
 ACCESSION  Rose-Cavalier-Smiths-iMac.local:127:1409552864
ORIGIN
        1 LFGKWSFNEL EVDLSLIDYI AVRYTPHSGG RFQKRRFRKA QCPIVERLTN SLMMHGRNNG
       61 KKQLAVRIVQ HAFEIVHLLT DQNPIQVLVQ AIINGGPRED ATRIGSAGVV RRQAVDVSPL
      121 RRVNQAIWLV TTGARESAFR NIKTIAECLA DELINAAKGS
//
LOCUS       Pythium_ultimum@pytulTA2155_1     180 bp    PROT      linear    1-SEP-2014
DEFINITION  Pythium_ultimum@pytulTA2155_1     183 bp    PROT      linear    3-AUG-2014, 183
 ACCESSION  Rose-Cavalier-Smiths-iMac.local:128:1409552864
ORIGIN
        1 LFNKWSYDDT SADISLEDYI AVTFLPHTAQ RYQKKRFRKA QCPITERLVN ALMRKGRNSG
       61 KKLKAVRIVK HALEIVHLLT DKNPLQVVVE AVIKSGPRED STRVGSAGVV RRQGVDVSPF
      121 RRVNQALYLL ATGAREASFR NVKTIAECLA DELINASKGS SNSYAIKKKD EIERVAKANR
//
LOCUS       Rattus_norvegicus@XP341789     180 bp    PROT      linear    1-SEP-2014
DEFINITION  Rattus_norvegicus@XP341789     183 bp    PROT      linear    3-AUG-2014, 183 ba
 ACCESSION  Rose-Cavalier-Smiths-iMac.local:129:1409552864
ORIGIN
        1 LFGKWS---- --DISLQDYI AVKYLPHSAG RYAAKRFRKA QCPIVERLTN SMMMHGRNNG
       61 KKLMTVRIVK HAFEIIHLLT GENPLQVLVN AIINSGPRED STRIGRAGTV RRQAVDVSPL
      121 RRVNQAIWLL CTGAREAAFR NIKTIAECLA DELINAAKGS SNSYAIKKKD ELERVAKSNR
//
LOCUS         ReclAmer     180 bp    PROT      linear    1-SEP-2014
DEFINITION  ReclAmer     183 bp    PROT      linear    3-AUG-2014, 183 bases, 5B8040D0 chec
 ACCESSION  Rose-Cavalier-Smiths-iMac.local:130:1409552864
ORIGIN
        1 LFGKWSFDQL EVDMSLTDHI QTVYVPYSAG RWNLKAFRKT QCPIVERLVN SIMRKGRNNG
       61 KKVMAMRIVR HAFEIIHLLS DANPLQVLVD AVANSGARED STRIGSAGVV RRQAVDVSPM
      121 RRVNTAIYLL TTGARDHAFR SIKTIAECLA DELLNAAKGS SNSWAIKKKD ELERVAKGNR
//
LOCUS       Rhizopus0o@31272     180 bp    PROT      linear    1-SEP-2014
DEFINITION  Rhizopus0o@31272     183 bp    PROT      linear    3-AUG-2014, 183 bases, CD2C3
 ACCESSION  Rose-Cavalier-Smiths-iMac.local:131:1409552864
ORIGIN
        1 LFNKWSYEDV EVDISLQDYI QIVYLPHTAG RFAVKRFRKA QCPIVERLTN ALMMTGRNNG
       61 KKLMAARIVQ HAFEIINLLT D-NPLQILVD AIINCGPRED STRIGSQGTV RRQAVDVSPL
      121 RRVNQAISLL TVGTRESAFR NVKTVAECLA DELINAAKG- SNSYAIKKKD ELERVAKSNR
//
LOCUS         RhodSali     180 bp    PROT      linear    1-SEP-2014
DEFINITION  RhodSali     183 bp    PROT      linear    3-AUG-2014, 183 bases, 6BD5AD7F chec
 ACCESSION  Rose-Cavalier-Smiths-iMac.local:132:1409552864
ORIGIN
        1 -----SYKSL NIDLSVAPYI AVRFVPHSSG NYNSKRFRRS QCPLVERVVC SLMMHGRNNG
       61 KKIKAIKILK HSFEIIYLLT EKNPIQILID AVVNSGPRED STRVGGSGTA RRQAVDVSPF
      121 RRVNVAIHLL VSGARESAFR NVKTISECLA DELINAAKGS SNSYAIKKKD EIERVAKANR
//
LOCUS         RhynchSp     180 bp    PROT      linear    1-SEP-2014
DEFINITION  RhynchSp     183 bp    PROT      linear    3-AUG-2014, 183 bases, 322DFF00 chec
 ACCESSION  Rose-Cavalier-Smiths-iMac.local:133:1409552864
ORIGIN
        1 ---------- ---------- ---------- ---------- KCPIVERLTC SVMMHGRNNG
       61 KKVQACRIMR HCFELIHLMT EENPIQVVVD AVSRAGARED STRVGSAGVV RRQAVDVSPL
      121 RRVNTAIALL TTGAREASFR TIKSIAECLA DELVNAAKGS SNSYAIKKKD EIERVAKANR
//
LOCUS         SaccCere     180 bp    PROT      linear    1-SEP-2014
DEFINITION  SaccCere     183 bp    PROT      linear    3-AUG-2014, 183 bases, 7AE82981 chec
 ACCESSION  Rose-Cavalier-Smiths-iMac.local:134:1409552864
ORIGIN
        1 LFNKWSFEEV EVDASLVDYV QVIFVAHTAG RYANKRFRKA QCPIIERLTN SLMMNGRNNG
       61 KKLKAVRIIK HTLDIINVLT DQNPIQVVVD AITNTGPRED TTRVGGGGAA RRQAVDVSPL
      121 RRVNQAIALL TIGAREAAFR NIKTIAETLA EELINAAKGS STSYAIKKKD ELERVAKSNR
//
LOCUS         SaitComp     174 bp    PROT      linear    1-SEP-2014
DEFINITION  SaitComp     177 bp    PROT      linear    3-AUG-2014, 177 bases, 180D2C4A chec
 ACCESSION  Rose-Cavalier-Smiths-iMac.local:135:1409552864
ORIGIN
        1 LFNKWSYEDV EVDISLTDYI QITYLPHTAG RYANKRFRKA QCPIIERLTN ALMMNGRNNG
       61 KKLLAVRIVK HSFEIVHLLT DANPLQIAVD AIVNCGPRED STRIGSAGTV RRQAVDVSPL
      121 RRVNQAISLL TIGAREAAFR NVKTIAECLA EELINAAKGS SNSYAIKKKD ELER
//
LOCUS         SawyMary     180 bp    PROT      linear    1-SEP-2014
DEFINITION  SawyMary     183 bp    PROT      linear    3-AUG-2014, 183 bases, B0DF1D48 chec
 ACCESSION  Rose-Cavalier-Smiths-iMac.local:136:1409552864
ORIGIN
        1 LFGKWSFNDI KCDMSLQDYI AIQFLPHSAA RWNQKRFKKS NCPIIERLVN SMMMHGRNAG
       61 KKMMAVRIVR HAFEIINLAT GKNPIQIAVD AIANSGPRED STRIGSGGVV RRQAVDVSPL
      121 RRVNLGIYML CLGAREAAFK NMKTISECLA DELINAAAKS PNSFAIKKKD EVERVAVANR
//
LOCUS       Scenedesmus_obliquus@SOL000002     180 bp    PROT      linear    1-SEP-2014
DEFINITION  Scenedesmus_obliquus@SOL000002     183 bp    PROT      linear    3-AUG-2014, 18
 ACCESSION  Rose-Cavalier-Smiths-iMac.local:137:1409552864
ORIGIN
        1 LFGKWSFEDI EVDIALEDYI AVVYVPHTAG RYQKRRFRKA LCPIVERLTN SIMMHGRNNG
       61 KKLMAVRIVE HAFDIIHLLT DQNPIQIVVD AIINSGPRED ATRIGSAGVV RRQAVDISPL
      121 RRVNQAIWLL TTGAREAAFR NVKTISECLA DELMNAAKGS SNSYAIKKKD EIERVAKANR
//
LOCUS       Schizochytrium_sp@schspContig0     180 bp    PROT      linear    1-SEP-2014
DEFINITION  Schizochytrium_sp@schspContig0     183 bp    PROT      linear    3-AUG-2014, 18
 ACCESSION  Rose-Cavalier-Smiths-iMac.local:138:1409552864
ORIGIN
        1 LFNKWSFADI QIDLGLQDYL AAVFMPHTAG RYQKKRFRKA KCPLVERLVV ALMFHGRNSG
       61 KKLMAIRIVK HALEIIHLMT DQNPMQVLVT AVSNAGPRED STRVGSAGIV RRQAVDVSPF
      121 RRVNQAIYLI AVGAREASFR NIKSIAECLA DEIINASKGS SNSYAIKKKD ELERVSKAAR
//
LOCUS       Schizosacc@31107     180 bp    PROT      linear    1-SEP-2014
DEFINITION  Schizosacc@31107     183 bp    PROT      linear    3-AUG-2014, 183 bases, AEADB
 ACCESSION  Rose-Cavalier-Smiths-iMac.local:139:1409552864
ORIGIN
        1 LFNKFPFEGV EVDISLVDYI TIQPLPHTAG RFQTKRFRKA RCFIVERLTN SLMMNGRNNG
       61 KKLLATRIVK HAFEIIALLT DQNPLQVLVD AVAACGPRED STRIGSAGTV RRQAVDVSPL
      121 RRVNQALALI TIGAREAAFR NVKSISECLA EEIINAAKG- SNSYAIKKKD ELERVAKSNR
//
LOCUS         SecuEcua     180 bp    PROT      linear    1-SEP-2014
DEFINITION  SecuEcua     183 bp    PROT      linear    3-AUG-2014, 183 bases, 87D3B377 chec
 ACCESSION  Rose-Cavalier-Smiths-iMac.local:140:1409552864
ORIGIN
        1 LFGKWSFSDV AVDLSLKDHI QVTFLPHTAG RWQVKRFRKN QCPIVERLTN CLMRKGRNNG
       61 KKVMAVRIVK HAFEIIHLLT EANPLQVLVD AVVNSGPRED STRIGSAGVV RRQAVDVSPL
      121 RRVNQGLYLI VTGAREHAFR NVKTIAECLA DELINAAKGS ANSYAIKKKD ELERVAKGNR
//
LOCUS       Selaginella_moellendorffii@SEL     180 bp    PROT      linear    1-SEP-2014
DEFINITION  Selaginella_moellendorffii@SEL     183 bp    PROT      linear    3-AUG-2014, 18
 ACCESSION  Rose-Cavalier-Smiths-iMac.local:141:1409552864
ORIGIN
        1 LFNCWSYEDI EIDISLHDYI ASTYVPHTAG RYSKKRFRKA QCPIVERLTN SLMMHGRNNG
       61 KKLMAGRIVK HAMEIIHLLT DANPIQIIVD AIINSGPRED ATRIGSAGVV RRQAVDISPL
      121 RRVNQAIYLL TTGARESAFR NIKTIAECLA DELMNAAKGS SNSYAIKKKD EIERVAKANR
//
LOCUS         SphaArct     180 bp    PROT      linear    1-SEP-2014
DEFINITION  SphaArct     183 bp    PROT      linear    3-AUG-2014, 183 bases, 6D750EDE chec
 ACCESSION  Rose-Cavalier-Smiths-iMac.local:142:1409552864
ORIGIN
        1 LFGKWTLADV ETDISLVDYL AVTYLPHTAG RYAAKRFRKA QCPIVERLVN SLMMHGRNNG
       61 KKIMSVRIIQ HTFEIIHLMT GENPVQILID AIKNCGPRED STRIGSAGTV RRQAVDVSPL
      121 RRVNQSLWLL TTGAREAAFR NIKTIAECLA DELINAAKGS SNSYAIKKKD ELERVAKSNR
//
LOCUS         SpirBark     180 bp    PROT      linear    1-SEP-2014
DEFINITION  SpirBark     183 bp    PROT      linear    3-AUG-2014, 183 bases, 1B234B5 check
 ACCESSION  Rose-Cavalier-Smiths-iMac.local:143:1409552864
ORIGIN
        1 LFGKYETTGV VCDDSISRYV SISTVAHSAG KWHAVRFRKG SCPIVERLAN TLMMHGRNSG
       61 KKLMANRHIE QAFELINLQT GLNPVQVLVD AIKNAVVRED SCRIGKGGQI RRQAVDVAPL
      121 RRVNQALFYL GLGARRQSMR KIKTFAECLA DEITAASQSA DKSYAVQKRN EIERVAVSNR
//
LOCUS         SpizPunc     180 bp    PROT      linear    1-SEP-2014
DEFINITION  SpizPunc     183 bp    PROT      linear    3-AUG-2014, 183 bases, A01B459C chec
 ACCESSION  Rose-Cavalier-Smiths-iMac.local:144:1409552864
ORIGIN
        1 LYNKWSYEGV EIDISLQDYL MVVYSPHTAG RYQQKRFRKA QCPIVERLAN SLMMHGRNNG
       61 KKLMTIRIVK HAFEIIHLLT DQNPIQVLVD AIINTGPRED STRIGSQGTV RRQAVDVSPL
      121 RRVNQAIWLL TTGAREAAFR NVKTIAECLA DELINAAKGS SNSYAIKKKD ELERVAKSNR
//
LOCUS       PirE2@PirE2_1_67215     180 bp    PROT      linear    1-SEP-2014
DEFINITION  PirE2@PirE2_1_67215     183 bp    PROT      linear    3-AUG-2014, 183 bases, 77
 ACCESSION  Rose-Cavalier-Smiths-iMac.local:145:1409552864
ORIGIN
        1 LFNKWSYEEV ESELSLADYL QIVYLPHTAG RYQVKRFRKA QCPIVERLTN SLMMHGRNNG
       61 KKLMATRIVK HTFEIIHLLT DQNPIQVLLD AITNTGPRED STRIGSSGTV RRQAVDVSPL
      121 RRVNQAIWLL TTGAREASFR NIKTIAECLA EELINAAKGS SNSYAIKKKD EIERVAKSNR
//
LOCUS       Rall@OG9_002585-RA     179 bp    PROT      linear    1-SEP-2014
DEFINITION  Rall@OG9_002585-RA     182 bp    PROT      linear    3-AUG-2014, 182 bases, AAC
 ACCESSION  Rose-Cavalier-Smiths-iMac.local:146:1409552864
ORIGIN
        1 LYNKWSFENV TVDSSLVDYV EIVFLPHTAG RYANKRFRKA KCPIVERLTC SLMMHGRNNG
       61 KKLLATRIVK QALEIIHLLT DENPLQIVVD AIVNTGPRED STRIGSQGTV RRQAVDVSPL
      121 RRVNQAIALL TTGAREAAFR NPKTMAECLA DELINAHKGS SNSYAIRKKD ELERVAKSN
//
LOCUS       Batrachochytrium_dendrobatidis     180 bp    PROT      linear    1-SEP-2014
DEFINITION  Batrachochytrium_dendrobatidis     183 bp    PROT      linear    3-AUG-2014, 18
 ACCESSION  Rose-Cavalier-Smiths-iMac.local:147:1409552864
ORIGIN
        1 LFNKWSYHDI EVDISLQDYV MVVYLPHTAG RYQVRRFRKA QCPLVERLAN SLMMHGRNNG
       61 KKLMAARIVK HAFEIVHLLT DQNPIQVLVD AVLNTGPRED STRIGSQGTV RRQAVDVSPL
      121 RRVNQAIWLL TTGSREAAFR NVKTIAECLA DELINAAKGS SNSYAIKKKD ELERVAKSNR
//
LOCUS         StacLipo     180 bp    PROT      linear    1-SEP-2014
DEFINITION  StacLipo     183 bp    PROT      linear    3-AUG-2014, 183 bases, 7C3CBED2 chec
 ACCESSION  Rose-Cavalier-Smiths-iMac.local:148:1409552864
ORIGIN
        1 LFGKWTFDDV VVDISLKDYI AVQYLPHSLG RWQTKPFKKA QCPVVERLVN GMMMHGRNNG
       61 KKMLAVRIVK HAFELIHLLT GKNPLQVLVD AISVGGPRED STRIGTGGVA RRQAVDVAPM
      121 RRVNQAIALI TQGARSSSFR NIKTIAECLA DEIINCAAQS PNSYAIKKKD EIERVAKANR
//
LOCUS       Stenamoeba_stenopodia@stestCon     180 bp    PROT      linear    1-SEP-2014
DEFINITION  Stenamoeba_stenopodia@stestCon     183 bp    PROT      linear    3-AUG-2014, 18
 ACCESSION  Rose-Cavalier-Smiths-iMac.local:149:1409552864

ORIGIN
        1 LFGKWSFDEV TIDISLADYI AVTYLPHTAG RYNKKRFRKA QCPIVERLTN SLMMHGRNNG
       61 KKMKAVRIVK HTFDIINLLT DQNPIQVVVN AIINAGPRED STRIGSAGTV RRQAVDVSPL
      121 RRVNQAIYLL TTGARESAFR NIKTIAECLA DELINASKES SNSYAIKKKD ELERVAKSNR
//
LOCUS       Sterkiella@30581     180 bp    PROT      linear    1-SEP-2014
DEFINITION  Sterkiella@30581     183 bp    PROT      linear    3-AUG-2014, 183 bases, D170F
 ACCESSION  Rose-Cavalier-Smiths-iMac.local:150:1409552864
ORIGIN
        1 LFGKWSYENV QSDISLMAYL NVVFLPFTAG RYQKRSFQKV NCPIIERLIN GLMSKGRNTG
       61 KKQLAIRIVK QALEILALTT GENPIQIVID AISNGGARED STRIGTGGVV RRQAVDVSPI
      121 RRVNQAIYLM TKGARESSFR TIKSMSEILA DELLAASKGS ANSHAVKKKD EIERVAKGNR
//
LOCUS       Strongyloc@31433     180 bp    PROT      linear    1-SEP-2014
DEFINITION  Strongyloc@31433     183 bp    PROT      linear    3-AUG-2014, 183 bases, 4A2EB
 ACCESSION  Rose-Cavalier-Smiths-iMac.local:151:1409552864
ORIGIN
        1 LFGRWSCEEV QVDISLTDYI PVKYLPHSSG RYQVKRFRKA QCPIVERITN SMMMHGRNNG
       61 KKLLTMRIIK HAFEIIHLLT G-NPLQVLVN AIINSGPRED STRIGRAGTV RRQAVDVSPL
      121 RRVNQAIWLL CTGAREAAFR NIKTIAECLA DELINAAKG- SNSYAIKKKD ELERVAKSNR
//
LOCUS         TaphDefo     145 bp    PROT      linear    1-SEP-2014
DEFINITION  TaphDefo     148 bp    PROT      linear    3-AUG-2014, 148 bases, 6B7A5945 chec
 ACCESSION  Rose-Cavalier-Smiths-iMac.local:152:1409552864
ORIGIN
        1 LFNRWDYSDI EVDISLVDYI QLVYLAHTAG RYAVKRFRKA QCPVVERLVN ALMMNGRNNG
       61 KKLMAVRIVK HAFEIIHLLT DSNPIQILVD AIVNCGVRED STRIGSSGTV RRQAVDVSPL
      121 RRVNQAIGLV TVGAREAAFR NIKTI
//
LOCUS         TetrPyri     180 bp    PROT      linear    1-SEP-2014
DEFINITION  TetrPyri     183 bp    PROT      linear    3-AUG-2014, 183 bases, D159BD0A chec
 ACCESSION  Rose-Cavalier-Smiths-iMac.local:153:1409552864
ORIGIN
        1 LFGKWNYDEV KIDPCFQNYI ACVFVPHTAG RYQVKKFRKT QCPIVERLIG TLMFHGRNAG
       61 KKALCIKVVK NAFEIIHLVT GRNPLEVFVG AVQNAGPRED STRIGTAGVV RKQAVDVAPM
      121 RRVNLAIYFI IKGCRESAFK SMRSIAETLA DEIINAEKNN QSSWAIRKKD EIEKVAKGNR
//
LOCUS         ThalPseu     180 bp    PROT      linear    1-SEP-2014
DEFINITION  ThalPseu     183 bp    PROT      linear    3-AUG-2014, 183 bases, 8FE7C9DB chec
 ACCESSION  Rose-Cavalier-Smiths-iMac.local:154:1409552864
ORIGIN
        1 LFGKWSFDDI EIDISLVDYI ACTYLPHTAG RYQKKRFRKA SCPIVERLAC CLMRKGRNSG
       61 KKLMAVRIVQ HTLEIIHLLT DQNPVQVVVD AIINSGPRED STRVGGAGVV RRQAVDMSPF
      121 RRVNYALYLL ATGAREASFR NLKTVAECLA EELVNAARGS SNSYAIKKKD EIERVSKSNR
//
LOCUS         TheiParv     180 bp    PROT      linear    1-SEP-2014
DEFINITION  TheiParv     183 bp    PROT      linear    3-AUG-2014, 183 bases, 6BECA3E check
 ACCESSION  Rose-Cavalier-Smiths-iMac.local:155:1409552864
ORIGIN
        1 LFRKWTYDDV SLDLSLVDCI AIVFTPHTAG RYQKKRFRKT QCPIVERLVN SMMMHGRNNG
       61 KKLKAIRIVN HAFEIIHVMT DKNPVQVFVD AVKNGGPRED STRIGSAGVV RRQAVDVSPL
      121 RRVNQAIYLI CTGARNAAFR NIKTIAECLA DEIINCAKES PSSYAIKKKD EIERVAKANR
//
LOCUS         ToxoGond     180 bp    PROT      linear    1-SEP-2014
DEFINITION  ToxoGond     183 bp    PROT      linear    3-AUG-2014, 183 bases, B0ABBD12 chec
 ACCESSION  Rose-Cavalier-Smiths-iMac.local:156:1409552864
ORIGIN
        1 LFGRWSYDDV NVDLSLVDYI AVVFVPHTAG RYQKKRFRKA MCPIVERLVN SMMMHGRNNG
       61 KKTLSVRIVR HAFEIIHLMT DKNPIQVFVN AVENGGPRED STRIGSAGVV RRQAVDVSPL
      121 RRVNQAIYLI CTGARLAAFR NIKTIAECLA DEIMNCAKES SNAYAIKKKD EIERVAKANR
//
LOCUS       Trichoplax_adhaerens@TRIAD3719     180 bp    PROT      linear    1-SEP-2014
DEFINITION  Trichoplax_adhaerens@TRIAD3719     183 bp    PROT      linear    3-AUG-2014, 18
 ACCESSION  Rose-Cavalier-Smiths-iMac.local:157:1409552864
ORIGIN
        1 LFGKWSTDDV QIDISLNDYI AVTYLPHTSG RYSAKRFRKA QCPIVERLTN SMMMHGRNNG
       61 KKLLAVRIVK HSFEIIHLLT NENPLQVLVN AIINSGPRED STRIGRAGTV RRQAVDVSPL
      121 RRVNQAMWLL CTGAREAAFR NLKSISECLA DELINAAKGS SNSYAIKKKD ELERVAKSNR
//
LOCUS         TricVagi     180 bp    PROT      linear    1-SEP-2014
DEFINITION  TricVagi     183 bp    PROT      linear    3-AUG-2014, 183 bases, 2F9E9D69 chec
 ACCESSION  Rose-Cavalier-Smiths-iMac.local:158:1409552864
ORIGIN
        1 LFGKYSYDDV DFDPALVDYI SVVMVPHTAG RYVHKRFQKV SCPLVERLCN HLMSRGRNTG
       61 KKLLAIRIVE HAFDIIALST GQNPIVTFVK GVQYCGARED STRIGVGGTV RRQACDVSPL
      121 RRIDQALSLI TEGVRKAAFR SSRNIAECLA DELIAASNND QTSYACRKKD ELERIAKSNR
//
LOCUS         TrimPyri     180 bp    PROT      linear    1-SEP-2014
DEFINITION  TrimPyri     183 bp    PROT      linear    3-AUG-2014, 183 bases, 8C90AC13 chec
 ACCESSION  Rose-Cavalier-Smiths-iMac.local:159:1409552864
ORIGIN
        1 LFNKWTYDDV KVDIGLTDHI ALVFVPHTAG RYAKGWFKKN QCPIVERLVN CMMYHGRNNG
       61 KKILAVRIVK HAFEIINLMT DQNPIQILVT AIKNGGARED STRIGGAGVV RRQAVDVSPL
      121 RRIDASLYLI TTGARQAAFR NLKTVSECLA DELINCAKGS ANSFAIKKKD EIERVAKGNR
//
LOCUS       Tritrichom@10347     177 bp    PROT      linear    1-SEP-2014
DEFINITION  Tritrichom@10347     180 bp    PROT      linear    3-AUG-2014, 180 bases, 4DD15
 ACCESSION  Rose-Cavalier-Smiths-iMac.local:160:1409552864
ORIGIN
        1 LFGKWSYADV DFDKALVDYI SVVMVPHTAG RYQNKMFHKV NCPLVERLCN YLMMHGRNTG
       61 KKLMTIRIVR QAFELINLST G-NPIVVFVK AVQNCGARED STRIGVGGTV RRQACDVSPL
      121 RRVNQALSLL TEGARKAAFR SSRTISECLA DELSAASRN- AESYAVKKKD ELERIAK
//
LOCUS       Rhynchomonas     180 bp    PROT      linear    1-SEP-2014
DEFINITION  Rhynchomonas     183 bp    PROT      linear    3-AUG-2014, 183 bases, 43C446B1 
 ACCESSION  Rose-Cavalier-Smiths-iMac.local:161:1409552864
ORIGIN
        1 ---------- ---------- -------ASG RFQKKRFRKL KCPIVERLVN GLMFKMRSQG
       61 KKLLAVRIVR HALEIAHLTA ENNPLQIVVD AVSKGGPRED STRVGSGGVV RRQAVDVSPL
      121 RRVDEAIYLM CKGARESAFR NLKTMPECLA DELVNAAKGS SNSYAIKKKD EIERVAKANR
//
LOCUS             Bodo     170 bp    PROT      linear    1-SEP-2014
DEFINITION  Bodo     173 bp    PROT      linear    3-AUG-2014, 173 bases, 938EC1EB checksum
 ACCESSION  Rose-Cavalier-Smiths-iMac.local:162:1409552864
ORIGIN
        1 ---------- ---------- ---------- ---------- ---------- ----------
       61 ---------- ---------- ---------- -------RED STRVGSGGVV RRQAVDVSPM
      121 RRVNEAIYLM CKGARESAFR NLKTLPECLA DELVNAAKGS SNSYAIKKKD
//
LOCUS          Bodo_sp     180 bp    PROT      linear   24-SEP-2014
DEFINITION  Bodo_sp, 330 bases, FD3D4D47 checksum.
 ACCESSION  Rose-Cavalier-Smiths-iMac.local:209:1409552898
ORIGIN
        1 ------GDEL AVDVSLTDHI AKAYVPHSSG RWQKKRFHKA RMPIVERLTN GLMFKGRGNG
       61 KKLQAARLVK TTLEIVHLLT EANPVQVVVD AVTKGAPRED STRVGSGGVV RRQAVDVSPM
      121 RRVNEAIYLM CKGARESAFR NLKTIPECLA DELVNAAKGS SNSYAIKKKD EVERVAKANR
//
LOCUS       Diplonema_papillatum@DIPLONE.C     180 bp    PROT      linear    1-SEP-2014
DEFINITION  Diplonema_papillatum@DIPLONE.C     183 bp    PROT      linear    3-AUG-2014, 18
 ACCESSION  Rose-Cavalier-Smiths-iMac.local:180:1409552864
ORIGIN
        1 ---KW----- ----SLQDYI P-IYLPHNAG RWSKKRFRKA KCPIVERLTC SLMMHGRNNG
       61 KKIQACRIMR HAFEIIHLTS GENPLQIVVD AVAKSGARED STRVGSAGVA RRQAVDVSPL
      121 RRVNTAIALL TTGAREASFR NIKSISECLA DELCNAAKGS SNSYAIHKKD ETERVAKANR
//
LOCUS         LeisMajo     180 bp    PROT      linear    1-SEP-2014
DEFINITION  LeisMajo     183 bp    PROT      linear    3-AUG-2014, 183 bases, 319A1A32 chec
 ACCESSION  Rose-Cavalier-Smiths-iMac.local:163:1409552864
ORIGIN
        1 LFNKWSFEGL ETELALRDHI STAYVPHTSG RWQKRRFYKA RMPIVERLAN GLMFKGRGNG
       61 RKLQAARLLK HTLEIIHLLT DENPLQVVVD AVSKGAPRED STRVGSGGVV RRQAVDVSPM
      121 RRVNEAIYQM CKGAREAAFR NLKSMPECLA DEIVNASKGS SNSYAIKKKD EVERVAKANR
//
LOCUS       Procryptobia_sorokini@metproRF     138 bp    PROT      linear    1-SEP-2014
DEFINITION  Procryptobia_sorokini@metproRF     141 bp    PROT      linear    3-AUG-2014, 14
 ACCESSION  Rose-Cavalier-Smiths-iMac.local:164:1409552864
ORIGIN
        1 LFNKWSFEEV KVDLSLQEYI TTA-VPHSGG RFQKRRFYKA RCPVVERMCN GLMFKMRGNG
       61 RKLQAVRLMK HTLEIIHLMT EQTPVQVIVD AVSKGGPRED STRVGSGGVV RRQAVDVSPL
      121 RRVNXAIYMM CKGARESX
//
LOCUS       Procryptobia_M     180 bp    PROT      linear    1-SEP-2014
DEFINITION  Procryptobia_M     183 bp    PROT      linear    3-AUG-2014, 183 bases, 3ED1F69
 ACCESSION  Rose-Cavalier-Smiths-iMac.local:165:1409552864
ORIGIN
        1 ---------- ---------- -----PHSGG RFQKRRFYKA RCPVVERMCN GLMFKMRGNG
       61 RKLQAVRLMK HTLEIIHLMT EQNPVQVVVD AVSKGGPRED --RVGSGGVV RRQAVDVSPL
      121 RRVNEAIYMM CKGARESAFR NLKTMPECLA DEIMNAAKGS SNSYAIKKKD EIERSAKANR
//
LOCUS       Trypa0bruc@31538     180 bp    PROT      linear    1-SEP-2014
DEFINITION  Trypa0bruc@31538     183 bp    PROT      linear    3-AUG-2014, 183 bases, AB135
 ACCESSION  Rose-Cavalier-Smiths-iMac.local:166:1409552864
ORIGIN
        1 LFNKWSYENL QTEIALNDYI T-TYVPHSAG RWQKKRFRKA RIPIVERLTN GLMFKGRGNG
       61 KKLQAVRLVR HTLEIIHLLT D-NPIQVVID AVSKGAPRED STRVGAGGVV RRQAVDVSPM
      121 RRVNEAIYLM CKGAREAAFR NLKTLPECLA DEIVNASKG- SNSYAIKKKD EVERVAKANR
//
LOCUS         TrypCruz     180 bp    PROT      linear    1-SEP-2014
DEFINITION  TrypCruz     183 bp    PROT      linear    3-AUG-2014, 183 bases, 5563A112 chec
 ACCESSION  Rose-Cavalier-Smiths-iMac.local:167:1409552864
ORIGIN
        1 LFNKWSYENL QTEIALSDHI S-TYVPHSAG RWQKKRFRKA RIPIVERLTN GLMFKGRGNG
       61 KKLQAVRLVK HTLEIIHLLT DQNPLQVVID AVSKGAPRED STRVGSGGVV RRQAVDVSPM
      121 RRVNEAIYLM CKGAREAAFR NLKTLPECLA DEIVNASKGS SNSYAIKKKD EVERVAKANR
//
LOCUS         UstiMayd     180 bp    PROT      linear    1-SEP-2014
DEFINITION  UstiMayd     183 bp    PROT      linear    3-AUG-2014, 183 bases, E2738E73 chec
 ACCESSION  Rose-Cavalier-Smiths-iMac.local:168:1409552864
ORIGIN
        1 LFGKWDAQEV EVDISLTDYI ALVYTPHTAG RYQNKAFKKA QTPIVERLVN SLMMHGRNNG
       61 KKLMAVRIVA HAFEIINLLT DANPIQILVD AIINTGPRED STRIGSAGTV RRQAVDVSPL
      121 RRVNTAITLL TTGTRESAFR NVKSIAECLA DELINAAKGS SNSYAIKKRD EMERVARSNR
//
LOCUS       Volvox_carteri@VOLCA120316     180 bp    PROT      linear    1-SEP-2014
DEFINITION  Volvox_carteri@VOLCA120316     183 bp    PROT      linear    3-AUG-2014, 183 ba
 ACCESSION  Rose-Cavalier-Smiths-iMac.local:169:1409552864
ORIGIN
        1 LFGKWSFEDI EVDISLEDYI AVVYVPHTAG RYQKKRFRKA LCPIVERLCN SLMMHGRNNG
       61 KKLMAVRIVK HAFDIIHLLT DQNPIQVLVD AIINSGPRED ATRIGSAGVV RRQAVDISPL
      121 RRVNQAIYLL TTGAREAAFR NIKTIAECLA DELVNAAKGS SNSYAIKKKD EIERVAKANR
//
LOCUS       Collodictyon_sp@00264_531493_4     165 bp    PROT      linear    1-SEP-2014
DEFINITION  Collodictyon_sp@00264_531493_4     168 bp    PROT      linear    3-AUG-2014, 16
 ACCESSION  Rose-Cavalier-Smiths-iMac.local:170:1409552864
ORIGIN
        1 IFNRW----- --DLSLQDYL --VYLPHTAG RYNVKRFRKA QCPIVERLVN SLMMHGRNNG
       61 KKYKAVQIIK NAFEIMHLLT DANPVQIVVD AIANAGPRED STRIGSSGTV RRQAVDVSPL
      121 RRVNQGIYLL VTGAREAAFR NIKTIAECLA DELINAAKGS SNSYA
//
LOCUS       ANIMALAulacantha_scolymantha@isotig0     180 bp    PROT      linear    1-SEP-2014
DEFINITION  ANIMALAulacantha_scolymantha@isotig0     183 bp    PROT      linear    3-AUG-20
 ACCESSION  Rose-Cavalier-Smiths-iMac.local:171:1409552864
ORIGIN
        1 LFGRW----- ----SLTDYL A-KFLPHTSG RYQIKRFRKA QCPIVEQLVN SLMMHGRNNG
       61 KKLMTVRIVK HAFEIINLTT GENPIQILLQ AIINSGPRED STRIGRAGTV RRQAVDVSPL
      121 RRVNQAIWLL CTGAREAAFR NIKTIAECLS DELINAAKGS SNSYAIKKKD ELERVAKSNR
//
LOCUS       Gromia_sphaerica@23407_1     180 bp    PROT      linear    1-SEP-2014
DEFINITION  Gromia_sphaerica@23407_1     183 bp    PROT      linear    3-AUG-2014, 183 base
 ACCESSION  Rose-Cavalier-Smiths-iMac.local:172:1409552864
ORIGIN
        1 ---------- ----SLRDHI A-VFLPHSAG RYQVRKFRKA QCPIVERLVC SLMMHGRNNG
       61 KKLMATRIVN HTFEIIHLIT GKNPIQVFVD AVENGGARED STRIGSAGVA RRQAVDVSPL
      121 RRVNQAIYFM TFGARESAFR NIKTIAECLA DEIIAASEDN QKSYAIKKKD EVERVAKANR
//
LOCUS       Elphidium_sp@Contig2490_3     180 bp    PROT      linear    1-SEP-2014
DEFINITION  Elphidium_sp@Contig2490_3     183 bp    PROT      linear    3-AUG-2014, 183 bas
 ACCESSION  Rose-Cavalier-Smiths-iMac.local:173:1409552864
ORIGIN
        1 ---------- ---------- ---------- ---------- ------RL-- DLGCH----S
       61 VKIKACNIVK RALEIISVMK DTNPLQVLLQ ALENGGPRED STRVGSAGVV RRQAVDVSPL
      121 TRVNQAMSLI VAGARRSAFR NIKSMAECLA DEIILCASNS PNSYAIKKKI EIERVAASNR
//
LOCUS       Globobulimina_turgida@AHU0AEA2     180 bp    PROT      linear    1-SEP-2014
DEFINITION  Globobulimina_turgida@AHU0AEA2     183 bp    PROT      linear    3-AUG-2014, 18
 ACCESSION  Rose-Cavalier-Smiths-iMac.local:174:1409552864
ORIGIN
        1 LFGKW----- ----SLKDQM P-RWYPHSAG RWQKKRFRKI QCPIVERLTN CLMMHGRNSG
       61 KKIKACNIVR QALEIIAVIS DTNPLQILLQ ALENGGPRED STRVGSAGVV RRQAVDVSPL
      121 TRVNQAMSLI VAGARRAAFR NIKSMSECLA DEIILCSSNS PNSYAIKKKI EIERVAASNR
//
LOCUS       Nonionellina_sp@GXGRU2304IVRWU     170 bp    PROT      linear    1-SEP-2014
DEFINITION  Nonionellina_sp@GXGRU2304IVRWU     173 bp    PROT      linear    3-AUG-2014, 17
 ACCESSION  Rose-Cavalier-Smiths-iMac.local:175:1409552864
ORIGIN
        1 ---------- ---------- ---------- ---------- ------RLTN CLMMHGRNSG
       61 KKIKACNIVK QALEIISVIN DTNPLQILLQ ALENGGPRED STRVGSAGVV RRQAVDVSPL
      121 TRVNQAMSLI VAGARRSAFR NIKSMSECLA DEIILCASNS PNSYAIKKKD
//
LOCUS       Ascogregarina_taiwanensis@2848     146 bp    PROT      linear    1-SEP-2014
DEFINITION  Ascogregarina_taiwanensis@2848     149 bp    PROT      linear    3-AUG-2014, 14
 ACCESSION  Rose-Cavalier-Smiths-iMac.local:176:1409552864
ORIGIN
        1 ---------- ---------- ---------- ---------- ------RQLL QSTLDFRNNG
       61 KKLKAVRIVR HAFEIIHLLT GQNPLQVFVD AVKNGGPRED STRIGSAGVV RRQAVDVSPL
      121 RRVNQAIYLM TVGARASAFR NIKTIA
//
LOCUS       Calcidiscus_leptoporus@contig0     180 bp    PROT      linear    1-SEP-2014
DEFINITION  Calcidiscus_leptoporus@contig0     183 bp    PROT      linear    3-AUG-2014, 18
 ACCESSION  Rose-Cavalier-Smiths-iMac.local:177:1409552864
ORIGIN
        1 LFGRW----- ----SLEDYI A-QFLPHSQG RWQKKRFRKA QCPIVERMVC SMMRYGRNNG
       61 KKLMAVRIVK HAFEIIHLLT DQNPVQVYVD AVINCGPRED STRVGGGGAV RRQACDVSPL
      121 RRVNQSIYLI TTGAREASFR NIKTIAECLA DEVMNAAKGS SNSYAIKKKD EIERVAKSNR
//
LOCUS       Coccolithus_braarudii@c10303.1     180 bp    PROT      linear    1-SEP-2014
DEFINITION  Coccolithus_braarudii@c10303.1     183 bp    PROT      linear    3-AUG-2014, 18
 ACCESSION  Rose-Cavalier-Smiths-iMac.local:178:1409552864
ORIGIN
        1 ---------- ---------- ---------- ----KRFRKA QCPIVERMVC SMMRYGRNNG
       61 KKLMAVRIVK HVFEIIHLLT DHNPVQVYVD AVINCGPRED STRVGGGGAV RRQACDVSPL
      121 RRVNQSIYLI TTGAREASFR NIKTIAECLA DEIMNAAKGS SNSYAIKKKD EIERVAKSNR
//
LOCUS       Coccomyxa_sp@28475     180 bp    PROT      linear    1-SEP-2014
DEFINITION  Coccomyxa_sp@28475     183 bp    PROT      linear    3-AUG-2014, 183 bases, B0D
 ACCESSION  Rose-Cavalier-Smiths-iMac.local:179:1409552864
ORIGIN
        1 LFGKW----- ----ALEDYI A-RYVPHTAG RYQKKRFRKA QCPIVERITD SLMMHGRNNG
       61 KKLMAVRIIK HAFEIVHLLT DQNPIQVLVD AVINSGPRED ATRIGSAGVI RRQAVDISPL
      121 RRVNQAIYLL TTGARESAFR NIKTISECLA DELINAAKGS SNSYAIKKKD ELERVAKANR
//
LOCUS       Emiliania_huxleyi@EMIHU437374     180 bp    PROT      linear    1-SEP-2014
DEFINITION  Emiliania_huxleyi@EMIHU437374     183 bp    PROT      linear    3-AUG-2014, 183
 ACCESSION  Rose-Cavalier-Smiths-iMac.local:181:1409552864
ORIGIN
        1 LFGKWSFEEV EVDISLEDYI ACQFLPHSQG RWQKKRFRKA QCPIVERMVC SMMRHGRNNG
       61 KKLMAVRIVK HAFEIVHLLT DSNPVQVYVD AVINCGPRED STRVGGGGAV RRQACDVSPL
      121 RRVNTAIYLM TTGAREASFR NIKTIAECLA DEIMNAAQGS SNSYAIKKKD EIERVAKSNR
//
LOCUS       Goniomonas_pacifica@gonpaConti     180 bp    PROT      linear    1-SEP-2014
DEFINITION  Goniomonas_pacifica@gonpaConti     183 bp    PROT      linear    3-AUG-2014, 18
 ACCESSION  Rose-Cavalier-Smiths-iMac.local:182:1409552864
ORIGIN
        1 ---------- ---------- --NLLPHSAQ RYNKKRFKKA QCPIVERLIN SLMMHGRNNG
       61 KKLMAVRIVK HCFEIIHLLT DENPLQVLTN AVIQGAPRED STRIGSGGVV RRQAVDVSPL
      121 RRVNVSLALI TTGAREASFR NIKTIAECLA DEIINAAKGS SNSFAIKKKD ETERIAKANR
//
LOCUS       Isochrysis_galbana@ISL00001393     172 bp    PROT      linear    1-SEP-2014
DEFINITION  Isochrysis_galbana@ISL00001393     175 bp    PROT      linear    3-AUG-2014, 17
 ACCESSION  Rose-Cavalier-Smiths-iMac.local:183:1409552864
ORIGIN
        1 ---------- ---------- ---------G RWQKKRFRKA QCPIVERLVC SMMRYGRNNG
       61 KKLMAVRIVK HSFEIIHLLT DQNPVQVYVD AVINCGPRED STRVGGGGAV RRQACDVSPL
      121 RRVNTAIYLM TTGAREASFR NIKTIAECLA DEIMNAAKGS SNSYAIKKKD EI
//
LOCUS         PavlLuth     130 bp    PROT      linear    1-SEP-2014
DEFINITION  PavlLuth     133 bp    PROT      linear    3-AUG-2014, 133 bases, 9A46765B chec
 ACCESSION  Rose-Cavalier-Smiths-iMac.local:184:1409552864
ORIGIN
        1 LFGKWSFEDV TIDISLEDYI AVQFLPHSCG RWQKKRFRKA YCPIVERLTC ALMRFGRNNG
       61 KKLMALRIVK HSFEIIHLLT DQNPVQVLTD AVINCGPRED STRVGGGGAV RRQACDVSPL
      121 RRVNQAIFLI
//
LOCUS       Prymnesium_parvum@PRYPA319533_     180 bp    PROT      linear    1-SEP-2014
DEFINITION  Prymnesium_parvum@PRYPA319533_     183 bp    PROT      linear    3-AUG-2014, 18
 ACCESSION  Rose-Cavalier-Smiths-iMac.local:185:1409552864
ORIGIN
        1 LFGRWSFEDV EVDISLEDYI ACQFIPHSAG RWQKKRFRKA QCPIVERMVC SLMRHGRNNG
       61 KKVMAIRIVK HAFEIVHLLT DQNPVQVYVD AVINCGPRED STRVGGGGAV RRQACDVSPI
      121 RRVNQSIYLI TTGAREASFR NIKTIAECLA DEIMNAAKGS SNSYAIKKKD EIERVAKSNR
//
LOCUS       Raphidiophrys_ambigua@contig21     180 bp    PROT      linear    1-SEP-2014
DEFINITION  Raphidiophrys_ambigua@contig21     183 bp    PROT      linear    3-AUG-2014, 18
 ACCESSION  Rose-Cavalier-Smiths-iMac.local:186:1409552864
ORIGIN
        1 LFGKWSFDDL VVDMSLDDYL AVIFLPHTAG RYSKVRFRKS QCPLVERLAN SMMYHGRNNG
       61 KKLKAMRIVE QAFELIHLLT DQNPLQILID AVLKSGPRED STRIGSAGTV RRQAVDVSPL
      121 RRVNQALYLI TVGAREAAFR TIKTIAECLA DELINAAKGS ANSYAIKKKD ELERIAKANR
//
LOCUS       Filamoeba_nolandi@filnoCAMPEP0168554774     180 bp    PROT      linear    1-SEP-2014
DEFINITION  Filamoeba_nolandi@filnoCAMPEP0168554774     183 bp    PROT      linear    3-AUG
 ACCESSION  Rose-Cavalier-Smiths-iMac.local:187:1409552864
ORIGIN
        1 LFNKWTFDDV VIDISLQDYI AVVYVPHTAG RYNAKRFRKA QCPIVERLVN ALMFHGRNNG
       61 KKLMAVRIVQ HAFEIIHLLT DKNPLQILVD AIINSGPRED STRIGSAGTV RRQAVDVSPL
      121 RRVNQAIYLL TTGAREASFR NIKTISECLA DELINASKGS SNSYAIKKKD ELERVAKGNR
//
LOCUS       Mayorella_sp@mayorCAMPEP0174234474     180 bp    PROT      linear    1-SEP-2014
DEFINITION  Mayorella_sp@mayorCAMPEP0174234474     183 bp    PROT      linear    3-AUG-2014
 ACCESSION  Rose-Cavalier-Smiths-iMac.local:188:1409552864
ORIGIN
        1 LFDRWTFDDV QIDITLQDYL AVTYLPHTAG RYSAKRFRKA QCPLVERLTN SLMMHGRNNG
       61 KKLMAVRIVK HAFEIIHLLT DKNPLQVLVD AVTNAGPRED ATRVGSGGAV RRQAVDVSPL
      121 RRVNLAIYFL TSGARAAAFR SIKSIAECLA DELINAANAS PNSHAIKKKD EIERVAKMNR
//
LOCUS       Minchinia_chitonisM@minch0194451350     174 bp    PROT      linear    1-SEP-2014
DEFINITION  Minchinia_chitonisM@minch0194451350     177 bp    PROT      linear    3-AUG-201
 ACCESSION  Rose-Cavalier-Smiths-iMac.local:189:1409552864
ORIGIN
        1 ---------- ---------- ---------- ---------- ---------- ----------
       61 ---------- ---------- ---------- ---------- ----GSAGVI RRQAVDISPL
      121 RRVNQAIYLI TTGAREAAFR NVKTIAECLA DELINAAKGS SNSYAIKKKD ELER
//
LOCUS       Neoparamoeba_aestuarina@neoaeCAMPEP0201541874     180 bp    PROT      linear    1-SEP-2014
DEFINITION  Neoparamoeba_aestuarina@neoaeCAMPEP0201541874     183 bp    PROT      linear   
 ACCESSION  Rose-Cavalier-Smiths-iMac.local:190:1409552864
ORIGIN
        1 LFGKWSFGDV QIDISLEDYL AVNYLPHTAG RYNVKRFRKA QCPIVERLTN SLMMHGRNNG
       61 KKVMAVRIIK HAFEIINLLT DKNPLQVLVD AVINAGPRED ATRIGGAGTV RRQAVDVSPL
      121 RRVNQAIYFL TTGARAAAFR SLKTIAECLA DELINAANES ANSYAIKKKD EIERVAKVNR
//
LOCUS       Paramoeba_atlantica@paratCAMPEP0201474810     180 bp    PROT      linear    1-SEP-2014
DEFINITION  Paramoeba_atlantica@paratCAMPEP0201474810     183 bp    PROT      linear    3-A
 ACCESSION  Rose-Cavalier-Smiths-iMac.local:191:1409552864
ORIGIN
        1 LFDKWSFDDV TIDISLEDYL SVTYLPHTAG RYNVKRFRKA HCPVVERLTN SLMMHGRNNG
       61 KKVMAVRIVK HAFEIIHLLT DKNPLQVLVD AIINAGPRED ATRIGSAGTV RRQAVDVSPL
      121 RRVNQAIYFL TTGARASAFR SLKTIAECLA DELINAAHES ANSYAIKKKD EIERVAKMNR
//
LOCUS       Pessonella_sp@pesspCAMPEP0168590980     180 bp    PROT      linear    1-SEP-2014
DEFINITION  Pessonella_sp@pesspCAMPEP0168590980     183 bp    PROT      linear    3-AUG-201
 ACCESSION  Rose-Cavalier-Smiths-iMac.local:192:1409552864
ORIGIN
        1 LFKKWSFEDV VVDISLEDYL ALTYLPHTGG RYHAKPFRKS QCPIVERLAN ALMRKGRNNG
       61 KKLLAVRIVE HAFEIIHLLT DLNPIQVLVD AVINSGPRED STRIGRAGTV RRQAVDVSPI
      121 RRVNQALYLL CTGARQSAFR NVKTIAECLA DELINASRGS SNSFAIKKKD ELERVAKSNR
//
LOCUS       Sexangularia_sp@sexspCAMPEP0170733924     180 bp    PROT      linear    1-SEP-2014
DEFINITION  Sexangularia_sp@sexspCAMPEP0170733924     183 bp    PROT      linear    3-AUG-2
 ACCESSION  Rose-Cavalier-Smiths-iMac.local:193:1409552864
ORIGIN
        1 LFGKWTYDDV VVDISLEDYL ALTFVPHTAG RFSAKQFRKT QCPIVERLTN SLMRKGRNNG
       61 KKLMAVRIVE HAFEIMHLLT DQNPIQVLVD AVINSGPRED STRIGSAGTV RRQAVDVSPL
      121 RRVNTALYLL TTGARQAAFR NSKTIAECLA EELINASRGS STSYSIKKKD ELERVAKSNR
//
LOCUS       Stereomyxa_ramosa@steraCAMPEP0174260714     180 bp    PROT      linear    1-SEP-2014
DEFINITION  Stereomyxa_ramosa@steraCAMPEP0174260714     183 bp    PROT      linear    3-AUG
 ACCESSION  Rose-Cavalier-Smiths-iMac.local:194:1409552864
ORIGIN
        1 LFNRWTFDDV VLDISLTDYI AVTYLPHTAG RYNVRRFRKA QCPIVERLVN SLMMHGRNNG
       61 KKLMAVRIVK HAFEIIHVLT DANPIQVLVD AIINSGPRED STRIGSQGTV RRQAVDVSPL
      121 RRVNQAIYLL TTGAREAAFR NIKTIAECLA DELINASHGS SNSYAIKRKD ECERVAKSSR
//
LOCUS       Stygamoeba_regulata@styreCAMPEP0177630302     180 bp    PROT      linear    1-SEP-2014
DEFINITION  Stygamoeba_regulata@styreCAMPEP0177630302     183 bp    PROT      linear    3-A
 ACCESSION  Rose-Cavalier-Smiths-iMac.local:195:1409552864
ORIGIN
        1 LFNKWTFEDV EVDISLQDYI AVVYLPHTAG RYQTKRFRKA QCPIVERVVN SLMMHGRNNG
       61 KKLMAVRILK HAFEIIHLLT DKNPVQVLVD AVVNAGPRED STRIGSAGTV RRQAVDVSPL
      121 RRVNQAIWLL TTGARESAFR SSKTIAECLA DELINASKES SNSYAIKKKD ELERVAKSNR
//
LOCUS       Trichosphaerium_sp@trichoCAMPEP0168519076     180 bp    PROT      linear    1-SEP-2014
DEFINITION  Trichosphaerium_sp@trichoCAMPEP0168519076     183 bp    PROT      linear    3-A
 ACCESSION  Rose-Cavalier-Smiths-iMac.local:196:1409552864
ORIGIN
        1 LFNKWSYDGL KCDISLSDYI ATQFLPHTAG RWQKRRFIKS RMPIVERLVN AMMSHGRNNG
       61 KKCMAIRIVK QTLEIIHLMS GENPIQVLVV AVQKGGARED STRVGSAGTV RRQAVDVAPQ
      121 RRVDQALYLM CQGARKASFR TLKSIGECLA DEIMNCAKES VNSYAIKQKD SIERVAQSNR
//
LOCUS       Vannella_sp@vanJPCAMPEP0114611672     180 bp    PROT      linear    1-SEP-2014
DEFINITION  Vannella_sp@vanJPCAMPEP0114611672     183 bp    PROT      linear    3-AUG-2014,
 ACCESSION  Rose-Cavalier-Smiths-iMac.local:197:1409552864
ORIGIN
        1 LFGKWSFDEV TVDISLRDYI TIVYVPHTAG RYQVRRFRKA SCPVVERLTN SLMMHGRNNG
       61 KKLMAIRIVQ HAFEIINLIT DKNPIQVLVD AVMNSGPRED STRVGSAGTA RRQAVDVSPL
      121 RRVNQAIYLL TTGARKASFR NIKSIGECLA LELINAAKES SNSYAIKTKD QVERVAKSNR
//
LOCUS       Vexillifera_JP@vexJPCAMPEP0201549082     180 bp    PROT      linear    1-SEP-2014
DEFINITION  Vexillifera_JP@vexJPCAMPEP0201549082     183 bp    PROT      linear    3-AUG-20
 ACCESSION  Rose-Cavalier-Smiths-iMac.local:198:1409552864
ORIGIN
        1 LFNKWDFNEV EVDLTVIDYL AITYLPHTAG RYQVKRFRKQ HCPIVERLTN SLMFHGRNNG
       61 KKLKAVRIVK HAFEIIHLLT GENPIQVLVN AVQNAGPRED ATRIGSAGAV RRQAVDVSPL
      121 RRVNQAIYLL TTGARLAAFR NVKSIAECLA EELIQASKDG SSSYAIRKTD EIERIAASSR
//
LOCUS       Coprprot@rps5     180 bp    PROT      linear    1-SEP-2014
DEFINITION  Coprprot@rps5     183 bp    PROT      linear    1-AUG-2014, 183 bases, CDCBD06B
 ACCESSION  Rose-Cavalier-Smiths-iMac.local:199:1409552864
ORIGIN
        1 LFGKWNYEAV KIDSTLRDYL AIQYLPHTAG RYNVKRFRKA QCPIVERLTN TLMMSGRNNG
       61 KKLMAVRIVK HAFEIIHLLT GENPLQVLVN AIIEGGPRED STRVGNAGAA RRQAVDVSPL
      121 RRVNQAIYLI CAGARTSAFR NIKSISECLA DELINCSKAS PNSYAYKKKD EIERVAKSNR
//
LOCUS       Ignicoccus_hospitalis     180 bp    PROT      linear   24-SEP-2014
DEFINITION  Ignicoccus_hospitalis, 330 bases, 7759E8F1 checksum.
 ACCESSION  Rose-Cavalier-Smiths-iMac.local:204:1409552898
ORIGIN
        1 LFGKWDYDGV EIDPSLKKYI CLVWTPYTAG RHEKRRFGKA EVPIVERLIN KLMRPGRNMG
       61 KKAKLYSVVE RAFDLIYLMT GQNPLQVLVR AIENSAPREE TTRIMYGGIV YHVAVDVSPQ
      121 RRVDLALRFL TEGARMKAFK SQKPLEETLA EEIVAAANDD PKSYAIQKKE EIERIALSSR
//
LOCUS       Methanococcoides_burtonii     180 bp    PROT      linear   24-SEP-2014
DEFINITION  Methanococcoides_burtonii, 330 bases, 4F5193FC checksum.
 ACCESSION  Rose-Cavalier-Smiths-iMac.local:206:1409552898
ORIGIN
        1 LFGKWDLTEV EVDAGIKRYV NLVIVPHTSG KHARQQFNKS DITIVERLVN NVMRNAQNTG
       61 KKQIALRIVD EAFDIVNSKT KKNPVQVLVE AVSNAGPREE VVRLKYGGIS VPKAVDTAPQ
      121 RRVDHALRNI SIGSNQTAFK SKRSAAECLA SELIAASNRD AKCFSINRKD GKERVAKAAR
//
LOCUS       Methanosphaera_stadtmanae     180 bp    PROT      linear   24-SEP-2014
DEFINITION  Methanosphaera_stadtmanae, 330 bases, EC405042 checksum.
 ACCESSION  Rose-Cavalier-Smiths-iMac.local:212:1409552898
ORIGIN
        1 LFDKWDVTEV TVDMGLQNYV CLIVVPHTMG RHVKRQFAKS KVSIVERLMN KIMRTERNSG
       61 KKNKAYSIVE DALEIINNKT KQNPVQVLVK AVENTAPREE TTRIKYGGIG YQIAVDIAPQ
      121 RRVDLSLGFI TKGAMQSAFK NKKSAAQCLA DEILLASDED SRSFAVQKKE EKERVARSAH
//
LOCUS       Natromonas_pharaonis     180 bp    PROT      linear   24-SEP-2014
DEFINITION  Natromonas_pharaonis, 330 bases, 70959C4B checksum.
 ACCESSION  Rose-Cavalier-Smiths-iMac.local:213:1409552898
ORIGIN
        1 LFGEWEIGEI EYDPSTRRYI TV--IAHTMG RHSEKQFKKS EISIVERLIN RLMQTDENTG
       61 KKQQATKIVR EAFDIVAERT DENPVQVLVT AVENAGPREE TVRLKYGGIS VPKAVDVAPQ
      121 RRVDLALKFI AEGTYNDSFK TTTPVEEALA HQLIGAANYD LQAYPVSQKE EQERVAAAAR
//
LOCUS       Thermoplasma_acidophilum     180 bp    PROT      linear   24-SEP-2014
DEFINITION  Thermoplasma_acidophilum, 330 bases, E9A0531D checksum.
 ACCESSION  Rose-Cavalier-Smiths-iMac.local:220:1409552898
ORIGIN
        1 LFNKYDVNAV EIDPGMVKYI NVALNLHTGG RFSSYYAGKI NMNVVERLIN KLMRSEKWTG
       61 KKYSAYKITE EAFQIIAEKT KQNPLQILIN AIENAGPREE VTRLKYGGIA VPKSVDVSPS
      121 RRVDEALRNI ATGATNASFK SKKSIVNCLA DEIMAAARND PTSFAISKKE EIERVAQSAR
//
LOCUS       Sulfolobus_solfataricus     180 bp    PROT      linear   24-SEP-2014
DEFINITION  Sulfolobus_solfataricus, 330 bases, 6AE8C7C4 checksum.
 ACCESSION  Rose-Cavalier-Smiths-iMac.local:229:1409552898
ORIGIN
        1 VFGKWD-TKV EIDPSLKKYI SLVYLPHTGG RHEHRRFGKA KVPIVERLIN QIMRPGRNKG
       61 KKHLAYNIVK LAFDIIYLKT GQNPIQVLVR AIENSAPREE VTRIMYGGIV YYVAVDVSPQ
      121 RRIDLALRHI ATGAKDASFN NPKPIEEVLA EEIIAAANND SKSFAIKRKE EIERIALSSR
//
LOCUS       Methanopyrus_kandleri     180 bp    PROT      linear   24-SEP-2014
DEFINITION  Methanopyrus_kandleri, 330 bases, 778AFEEA checksum.
 ACCESSION  Rose-Cavalier-Smiths-iMac.local:230:1409552898
ORIGIN
        1 VFGKWDPTEV EVDPGLKDYI CLMYLPHTGG RHAKKRFAKA EVPIVERLIN RVMRTEKNTG
       61 KKHLAYNIVK RAFDIIHERT GENPIQVLVQ ALENAAPREE TTTIIYGGIS YHEAVDSSPQ
      121 RRLDIALRLI TEGAQQRAFR NPKPIEECLA EEIIAAARYD TECHSIRRKE EIERIAEAAR
//
LOCUS       Acidilobus_saccharovorans     180 bp    PROT      linear   24-SEP-2014
DEFINITION  Acidilobus_saccharovorans, 330 bases, 20CC1BD3 checksum.
 ACCESSION  Rose-Cavalier-Smiths-iMac.local:233:1409552898
ORIGIN
        1 LFGKWSWEGV EVDPSLKKYI SLVVLPHTGG RHEHRRFGKA EVPIVERLIN RLMQPGRNGG
       61 KKALAYNIVK AAFEIINLET GENPIQVLVR AIENAAPREE TTRIMYGGIV YRVSVDVSAQ
      121 RRVDLALRFM AEGARLCAFG SSKTIEECLA AEIIAASKGD PSSYAIKQKE EIERIALSSR
//
LOCUS       Korarchaeum_cryptofilum     180 bp    PROT      linear   24-SEP-2014
DEFINITION  Korarchaeum_cryptofilum, 330 bases, 27A8F351 checksum.
 ACCESSION  Rose-Cavalier-Smiths-iMac.local:234:1409552898
ORIGIN
        1 LFGRWSYDDL RINAALKNVI SLVYLPHTGG RHEHKKFGKL EIPIVERLVN RLMGQAKNQG
       61 KKLKAMRTVK YAFEIIELRT GKNPIQVFLD AIENSIIREE VTRIMYGGVS YFHAVDTSPS
      121 RMVDLAIRHI AQGAAMKAFR SPRSLAEALA EEIIAAAEYD RRSFAIRRKE EIERIALSSR
//
LOCUS       Cenarchaeum_symbiosum     180 bp    PROT      linear   24-SEP-2014
DEFINITION  Cenarchaeum_symbiosum, 330 bases, F46C8B6F checksum.
 ACCESSION  Rose-Cavalier-Smiths-iMac.local:236:1409552898
ORIGIN
        1 LFRKWDLSDI EVDPGLKTAI SLMTLPYTYG RSALKRFNKA DANIVERLAN KMMHFGKKAG
       61 KKMGSINTVK TAFEIINLKT GRNPVEVLVR AVENSAPNED TTRIVYGGTV YHVSVDVSPL
      121 RRVDLALRFI ADGVKEAAFR KPKSLEEFLA EHLILAANNT TDAPSVKKKN ELERIAQASR
//
LOCUS       Nitrosoarchaeum_limnia     180 bp    PROT      linear   24-SEP-2014
DEFINITION  Nitrosoarchaeum_limnia, 330 bases, 4C58CC15 checksum.
 ACCESSION  Rose-Cavalier-Smiths-iMac.local:242:1409552898
ORIGIN
        1 LFRRWDMTGI EIDPGLKTAI SLQILPYTYG RSALKRFNKA EVNIVERLIN KVMHFGKKTG
       61 KKTKVLNTVK LAFEIIALKT GQNPVEILVR AIENSAPNED TTRIVYGGTV YHVSVDVAPI
      121 RRVDMALKFI ADSIRDSTFS NPKPIEEHMA EQLILAAAND PNAPSVKKKH ELERIAQASR
//
LOCUS       Staphylothermus_marinus     180 bp    PROT      linear   24-SEP-2014
DEFINITION  Staphylothermus_marinus, 330 bases, CFE4667B checksum.
 ACCESSION  Rose-Cavalier-Smiths-iMac.local:244:1409552898
ORIGIN
        1 LFGKWSYDNI IVDPGLKRYL CLVFLPHTGG RHEHRRFGKA EVPIVERLIN KIMRPGRNTG
       61 KKHLAYNIVK KAFDLIYLKT GENPIQVLVR AIEYAAPREE TTRIMYGGIV YHVAVDIAPQ
      121 RRIDLALKHL TDGARNKSFN NPLPIEEALA EEIILAANND PRSYAIQKKE EIERIALSSR
//
LOCUS       Pyrolobus_fumarii_1A     180 bp    PROT      linear   24-SEP-2014
DEFINITION  Pyrolobus_fumarii_1A, 330 bases, 6A5D401E checksum.
 ACCESSION  Rose-Cavalier-Smiths-iMac.local:247:1409552898
ORIGIN
        1 LFGKWSFEGI EIDPGLKRYI CLVWLPHTGG RHEHRRFGKA EVPVVERLIN KLMRPGRNMG
       61 KKHLAYNIVK HAFEIIYLKT GENPIQVLIR AIENAAPRED VTRIMYGGIT YFVAVDVSPQ
      121 RRVDVALKHL TEGARMCAFN NPRPIEECLA DEIIAAANND SRSYAIRKKE EIERIALSSR
//
LOCUS       Thermococcus_kodakarensis     180 bp    PROT      linear   24-SEP-2014
DEFINITION  Thermococcus_kodakarensis, 330 bases, 8B598C85 checksum.
 ACCESSION  Rose-Cavalier-Smiths-iMac.local:254:1409552898
ORIGIN
        1 VMGRWSVEDV TVDPSLKPYI NLRILPHSHG RYAKKPFGKA NVHIVERLIN KVMRSGASMS
       61 KKMKAYEVVK EAFMIIERRT KQNPIQVLVK AIENSAPRED TTTIAFGGIR YHMSVDVSPL
      121 RRLDIALKNI ALGASIKCYR NKTTYAQALA EEIIAAANKD PKSFAYSKKE EIERIAQSSR
//
LOCUS       Aeropyrum_pernix_K1     180 bp    PROT      linear   24-SEP-2014
DEFINITION  Aeropyrum_pernix_K1, 330 bases, 78ADFCE2 checksum.
 ACCESSION  Rose-Cavalier-Smiths-iMac.local:260:1409552898
ORIGIN
        1 LFGKWSWVGV EVDPSLKRYI NLVWLPHTGG RHEKRRFGKA EVPIVERLMN KLMRPGRNGG
       61 KKHLAYNIVK TAFDIIYFET GENPIQVLVK AIENSAPRED TTKITYGGIT YRVSVDVAPQ
      121 RRVDQALKFI ADGARQCAFN NPKPIEECLA EELILAARGD PRSYAIRQKE EIERIALSSR
//
LOCUS       Hypterthermus_butylicus     180 bp    PROT      linear   24-SEP-2014
DEFINITION  Hypterthermus_butylicus, 330 bases, 44FB2DA7 checksum.
 ACCESSION  Rose-Cavalier-Smiths-iMac.local:261:1409552898
ORIGIN
        1 LFGKWSFEGV EIDPSLKRYI SLVWLPHTGG RHEHRRFGKA EVPIVERLIN KLMRPGRNMG
       61 KKHLAYNIVK QAFEIIYLRT GENPIQVLVR AIENAAPRED VTRIMYGGIT YFVAVDVSPQ
      121 HRVDVALKHL TEGARMCAFN NPKSIEECLA EEIIAAAQGD TKSYAIRKKE EIERIALSSR
//
LOCUS       Metallosphaera_sedula     180 bp    PROT      linear   24-SEP-2014
DEFINITION  Metallosphaera_sedula, 330 bases, FFD7897E checksum.
 ACCESSION  Rose-Cavalier-Smiths-iMac.local:263:1409552898
ORIGIN
        1 IFGKWD-TKV DIDPSLKKYI SLVYLPHSGG RHEHRRFGKA RVSIVERLIN ELMRPGKNKG
       61 KKILAYNIVK ATFELINART GQNPLQVLVR AIENSAPREE VTRIMYGGIV YYVAVDVSPQ
      121 RRVDIVLRNL VDGARQAAFN NPKPIEEALA DELIAAANGD NRSFAIRKKE EMERIALSSR
//
LOCUS       Methanoculleus_marisingri     180 bp    PROT      linear   24-SEP-2014
DEFINITION  Methanoculleus_marisingri, 330 bases, EDB9F507 checksum.
 ACCESSION  Rose-Cavalier-Smiths-iMac.local:278:1409552898
ORIGIN
        1 LFNRWDMSEV EIDPSLARYV NMMIVPHSCG KLVGQQFNKS NMLIVERLIN KMMQTENNTG
       61 KKELTIRIVR DAFEIVNKKT KKNPVQVLVD AVANTGPREE TVRLKYGGIN VPKSVDTAPQ
      121 RRVDTALRFI TAGVLQASHK KKKSVSEALA DELIGAANGD TRSYAVSKKE ERERIAKAAR
//
LOCUS       Picrophilus_torridus     180 bp    PROT      linear   24-SEP-2014
DEFINITION  Picrophilus_torridus, 330 bases, C23530A3 checksum.
 ACCESSION  Rose-Cavalier-Smiths-iMac.local:280:1409552898
ORIGIN
        1 IMGKYDVSGI QIDMGLAKYI NLYFNLHTGG RYSNYSAGKR NVNTIERLLN KLMRTEKWTG
       61 KKYSAYRVLK EAFEIVEQKT KQNPVQVLIN AIENSAPREE VTRLKYGGIA VPKSVDVSPS
      121 RRLDEALRNI CIGATSKSFK SKVPIEECLA NEIILASRND GNSYAVSKKE EIERVAASAR
//
LOCUS       Halobacterium_salinarum     180 bp    PROT      linear   24-SEP-2014
DEFINITION  Halobacterium_salinarum, 330 bases, CAF510A checksum.
 ACCESSION  Rose-Cavalier-Smiths-iMac.local:284:1409552898
ORIGIN
        1 LFGKWDVAEI HYDPSTRRYL AV--VAHTMG RHAQKQFKKS EISIVERLAN RLMKTGANAG
       61 KKQQALKIVR DAFDIVHERT DENPIQVLVS AVENAAPREE TVRLKYGGIS VPQAVDTAPQ
      121 RRVDQALKFL ADGAHSASFK TPTDAAEALA NQLAGAADYN VQTYAIGQKK EKERVAAAAR
//
LOCUS       Pyrobaculum_aerophilium     180 bp    PROT      linear   24-SEP-2014
DEFINITION  Pyrobaculum_aerophilium, 330 bases, FBC3EA5A checksum.
 ACCESSION  Rose-Cavalier-Smiths-iMac.local:288:1409552898
ORIGIN
        1 LFGKWSYEDV VVDPGLRRYI CLVILPHTEG RYQNTRFGKA RIPIVERLIN LMMRPGRNTG
       61 KKHKAYNIVK RAFDLIYYKT GKNPLQVFID AIINTAPREE ITRIIMGGIA YSVSVDVSPQ
      121 RRLDLALRWI TEGARACSFN NPKPIEECLA DEIIAAAAND PKSYAVRKRE ELERIAAASR
//
LOCUS       Archaeoglobus_fulgidus     180 bp    PROT      linear   24-SEP-2014
DEFINITION  Archaeoglobus_fulgidus, 330 bases, FE2B9BDD checksum.
 ACCESSION  Rose-Cavalier-Smiths-iMac.local:289:1409552898
ORIGIN
        1 VFGKYDPSEV QIDPALESYI CLKYVPHNHG RHANVPFAKQ KVFIVERLIN KVMRKGHNTG
       61 KKILAYNIVK EAFEIIEKKT KKNPIQVLVD AIINAGPREE VVRLKYGGIA VPKAVDTSSS
      121 RRVDIALRNI AEGARRAAFK SKRSIAQCLA DEIIAAANNE SRSFAVAKKE EVERVAKSAR
//
LOCUS       Methanococcus_aeolicus     180 bp    PROT      linear   24-SEP-2014
DEFINITION  Methanococcus_aeolicus, 330 bases, 78D9B33D checksum.
 ACCESSION  Rose-Cavalier-Smiths-iMac.local:291:1409552898
ORIGIN
        1 LFNKWDTTEI VVDPSLRHYI NLIFVPHTSG RNSGRMFEKA KMNIVERLVN NLMRAEQNTG
       61 QKQVTLSIVE EAFEIIEKRT NENPVKVLVE ALENGGPREE TTRISYGGIA FLQSVDVSPS
      121 RRLDTALRNI AIGTLNSAHK NKKSAAQCLA DEIMFASKAD MRSFAVRKKE EKERVAQSAR
//
LOCUS       Methanosarcina_mazei     180 bp    PROT      linear   24-SEP-2014
DEFINITION  Methanosarcina_mazei, 330 bases, 8B17CFFE checksum.
 ACCESSION  Rose-Cavalier-Smiths-iMac.local:293:1409552898
ORIGIN
        1 IFGKWDPTEV EVDLGIKRYV SLVIVPHSSG KHARQQFNKS EISIVERLAN NLMRTETNTG
       61 KKQVTLRAVE EAFDIINRKT QQNPIQILVD AIANAGPREE VVRLKYGGIS VPKAVDTAPQ
      121 RRVDTALRYI SMGTNAAAFK SKRSVAECLA TELIGAANRD TKSFSINRKD AKERVAKAAR
//
LOCUS       Methanocaldococcus_jannaschii     180 bp    PROT      linear   24-SEP-2014
DEFINITION  Methanocaldococcus_jannaschii, 330 bases, 1A805901 checksum.
 ACCESSION  Rose-Cavalier-Smiths-iMac.local:294:1409552898
ORIGIN
        1 VFGRWSTKDV VVDPGLRNYI NLIYVPHTAG RYTKRQFEKA KMNIVERLVN KVMRREENTG
       61 KKLKALKIVE NAFEIIEKRT KQNPIQVLVD AIENAGPRED TTRISYGGIV YLQSVDCSSL
      121 RRIDVALRNI ALGAYMAAHK SKKPIEEALA EEIIAAARGD MKSYAVRKKE ETERVAQSAR
//
LOCUS       Pyrococcus_horikoshii     180 bp    PROT      linear   24-SEP-2014
DEFINITION  Pyrococcus_horikoshii, 330 bases, 2A47FB3D checksum.
 ACCESSION  Rose-Cavalier-Smiths-iMac.local:296:1409552898
ORIGIN
        1 VMGRWSTEDV EVDPSLKPYI NLRLLPHTHG RHAKKHFGKA NVHIVERLIN KVMRSGGSNS
       61 KKVRAYEVVK EAFKIIEKRT GKNPIQVLVW AIENAAPRED TTSVMFGGIR YHVAVDISPL
      121 RRLDVALRNI ALGASAKCYR TKMSFAEALA EEIILAANKD PKSYAYSKKL EIERIAESSR
//
LOCUS       Methanobrevibacter_smithii     180 bp    PROT      linear   24-SEP-2014
DEFINITION  Methanobrevibacter_smithii, 330 bases, BD83865F checksum.
 ACCESSION  Rose-Cavalier-Smiths-iMac.local:298:1409552898
ORIGIN
        1 LFDKWELDEV KIDLGLVKYI CLTLVPHTSG RHVKRQFAKS KVSIIERLMN KIMRTHINSG
       61 KKNKAYNIVK DALDIINKRT KKNPVQVLVT AVENTSPREE TTRIKYGGIG YQVAVDISPQ
      121 RRVDLSLGFL TRGTLQSAFK NRKSVAECLA DELILASEED SRSFALQKKE EKERVAKAAH
//
LOCUS       Desulfurococcus_mucosus_DSM_2162     180 bp    PROT      linear   24-SEP-2014
DEFINITION  Desulfurococcus_mucosus_DSM_2162, 330 bases, AE732EA checksum.
 ACCESSION  Rose-Cavalier-Smiths-iMac.local:300:1409552898
ORIGIN
        1 LFNKWSYDFI EVDPSLKKYI CLVYLPHTGG RHEHRRFGKT HVPIVERLIN KVMRPGRNMG
       61 KKHLAYNIVK KAFDIIHIKT GENPIQVLVR AIENAAPREE TTRIMYGGIT YHVSVDVAPL
      121 RRIDLALRHL TEGARMKAFH SPIPIEEALA EEIVLAASND PKSYAIQKKE EIERIALSSR
//
LOCUS       Nitrosopumilis_sp_AR2     180 bp    PROT      linear   24-SEP-2014
DEFINITION  Nitrosopumilis_sp_AR2, 330 bases, 4C795518 checksum.
 ACCESSION  Rose-Cavalier-Smiths-iMac.local:302:1409552898
ORIGIN
        1 LFRKWDLSDI EVDPGLKTAI SLQILPYTYG RSALKRFNKA DVNIVERLIN KTMHFGKKTG
       61 KKTKLLNTVK TAFDIIALKT GQNPVEVLVR AIEFSAPNED TTRIVYGGTV YHVSVDVAPI
      121 RRVDLALKFI ADAIKEATFS NPKPIEEHMA EQLMLAAAND PAAPSVKKKH ELERIAQASR
//
LOCUS       Nanoarchaeum_equitans     180 bp    PROT      linear   24-SEP-2014
DEFINITION  Nanoarchaeum_equitans, 330 bases, F5E9385A checksum.
 ACCESSION  Rose-Cavalier-Smiths-iMac.local:307:1409552898
ORIGIN
        1 LFGRWDYEDV TVDPGLRDYI NLMLIPYSGG RHQKHRFGKA KIPIIERLAG RLMTSGHQTG
       61 KKYNAYKIII RTFEIIEKRT KQNPLKVFVK AIENAAPREE TTTIEYGGAR YPKAVDCSPQ
      121 RRVDLAIRHM VWGAFHGSRK KPISIEEALA EEIINAYNNS LKSYAIKRKL EIEKTAESAR
//
LOCUS       Haloarcula_marismortui     180 bp    PROT      linear   24-SEP-2014
DEFINITION  Haloarcula_marismortui, 330 bases, AD0CCCBB checksum.
 ACCESSION  Rose-Cavalier-Smiths-iMac.local:308:1409552898
ORIGIN
        1 LFGEWDITDI EYDPSTERYI TV--IAHTMG RHADKQFKKS EISIVERLIN RLMQTDENTG
       61 KKQLATSIVT EAFELVHERT DENPIQVLVS AVENSAPREE TVRLKYGGIS VPKAVDVAPQ
      121 RRVDQALKFL AEGVYGGSFK TTTTAAEALA QQLIGAANDD VQTYAVNQKE EKERVAAAAR
//
LOCUS       Caldiarchaeum_subterraneum@WP_020864781     180 bp    PROT      linear   14-APR-2015
DEFINITION  30S ribosomal protein S7 [Candidatus Caldiarchaeum subterraneum].
 ACCESSION  WP_020864781
  ORGANISM  Candidatus Caldiarchaeum subterraneum
VERSION     WP_020864781.1  GI:526887894KEYWORDS    RefSeq.SOURCE      Candidatus Caldiarchaeum subterraneum
            Archaea; Thaumarchaeota; unclassified Thaumarchaeota; Candidatus
            Caldiarchaeum.
COMMENT     REFSEQ: This record represents a single, non-redundant, protein
            sequence which may be annotated on many different RefSeq genomes
            from the same, or different, species.
FEATURES             Location/Qualifiers
     source          1..202
                     /organism=`Candidatus Caldiarchaeum subterraneum`
                     /db_xref=`taxon:311458`
     Protein         1..202
                     /product=`30S ribosomal protein S7`
                     /calculated_mol_wt=22683
     Region          16..202
                     /region_name=`PRK04027`
                     /note=`30S ribosomal protein S7P; Reviewed`
                     /db_xref=`CDD:235204`

ORIGIN
        1 lfgqwsvegv evdeglkkyi slqvvphsgg rhehrrfaks qlniaerlan mlmrpgkngg
       61 kkskalaavr nalwiihlrt gknplevlvr avensapled vtrlsyggiv yfkavdispq
      121 rrvdlalrni aqaarensfr trrtideala eeiilasekd sksfavkrri elervalasr
//
LOCUS       Thermofilum_pendens@WP_011751943     180 bp    PROT      linear   25-MAY-2013
DEFINITION  30S ribosomal protein S7 [Thermofilum pendens].
 ACCESSION  WP_011751943
  ORGANISM  Thermofilum pendens
VERSION     WP_011751943.1  GI:500075930KEYWORDS    RefSeq.SOURCE      Thermofilum pendens
            Archaea; Crenarchaeota; Thermoprotei; Thermoproteales;
            Thermofilaceae; Thermofilum.
COMMENT     REFSEQ: This record represents a single, non-redundant, protein
            sequence which may be annotated on many different RefSeq genomes
            from the same, or different, species.
FEATURES             Location/Qualifiers
     source          1..200
                     /organism=`Thermofilum pendens`
                     /db_xref=`taxon:2269`
     Protein         1..200
                     /product=`30S ribosomal protein S7`
                     /calculated_mol_wt=22392
     Region          8..200
                     /region_name=`PRK04027`
                     /note=`30S ribosomal protein S7P; Reviewed`
                     /db_xref=`CDD:235204`

ORIGIN
        1 vfdrwstrdv eidpglkkyi slvlvphseg rhakkrfaka rvsiverlan nlmrpgrnag
       61 kkmlalnivk rafeiielkt gknpiqvlvw aienaspree ttrviyggil yhvsvdvspq
      121 rrvdlalrfi tegaracafn npkpieecla deivaaaygd pnsyalrkke evervalaar
//
LOCUS       Caldivirga_maquilingensis@IC-167_ABW02748     180 bp    PROT      linear   14-APR-2015
DEFINITION  ribosomal protein S7 [Caldivirga maquilingensis IC-167].
 ACCESSION  ABW02748
  ORGANISM  Caldivirga maquilingensis IC-167
   AUTHORS  Copeland,A., Lucas,S., Lapidus,A., Barry,K., Glavina del Rio,T.,
VERSION     ABW02748.1  GI:157921321DBLINK      BioProject: PRJNA17421            BioSample: SAMN00623034
DBSOURCE    accession CP000852.1
KEYWORDS    .
SOURCE      Caldivirga maquilingensis IC-167
            Archaea; Crenarchaeota; Thermoprotei; Thermoproteales;
            Thermoproteaceae; Caldivirga.
REFERENCE   1  (residues 1 to 234)
            Dalin,E., Tice,H., Pitluck,S., Saunders,E., Brettin,T., Bruce,D.,
            Detter,J.C., Han,C., Schmutz,J., Larimer,F., Land,M., Hauser,L.,
            Kyrpides,N., Ivanova,N., Biddle,J.F., Zhang,Z., Fitz-Gibbon,S.T.,
            Lowe,T.M., Saltikov,C., House,C.H. and Richardson,P.
  CONSRTM   US DOE Joint Genome Institute
  TITLE     Complete sequence of Caldivirga maquilingensis IC-167
  JOURNAL   Unpublished
REFERENCE   2  (residues 1 to 234)
            Dalin,E., Tice,H., Pitluck,S., Saunders,E., Brettin,T., Bruce,D.,
            Detter,J.C., Han,C., Schmutz,J., Larimer,F., Land,M., Hauser,L.,
            Kyrpides,N., Ivanova,N., Biddle,J.F., Zhang,Z., Fitz-Gibbon,S.T.,
            Lowe,T.M., Saltikov,C., House,C.H. and Richardson,P.
  CONSRTM   US DOE Joint Genome Institute
  TITLE     Direct Submission
  JOURNAL   Submitted (02-OCT-2007) US DOE Joint Genome Institute, 2800
            Mitchell Drive B100, Walnut Creek, CA 94598-1698, USA
COMMENT     Method: conceptual translation.
FEATURES             Location/Qualifiers
     source          1..234
                     /organism=`Caldivirga maquilingensis IC-167`
                     /strain=`IC-167`
                     /db_xref=`taxon:397948`
     Protein         1..234
                     /product=`ribosomal protein S7`
     Region          40..234
                     /region_name=`PRK04027`
                     /note=`30S ribosomal protein S7P; Reviewed`
                     /db_xref=`CDD:235204`
     CDS             1..234
                     /locus_tag=`Cmaq_1931`
                     /coded_by=`complement(CP000852.1:2005382..2006086)`
                     /note=`PFAM: ribosomal protein S7;
                     KEGG: pai:PAE0733 ribosomal protein S7`
                     /transl_table=11
                     /db_xref=`InterPro:IPR000235`
                     /db_xref=`InterPro:IPR005716`

ORIGIN
        1 lfgkwnvndv vidpglrrym clmllphteg kyqnrkfgka mipiiermmn qlmkpgrnag
       61 kkqkaykilk tafdiiyvat gknpvqvfvd avvnvapree itrviyggia ypvsvdvgpt
      121 rrldlairwi aegaracsfn nprpieecla neiiaaannd pasyalrrrd emervaatar
//
LOCUS       Parvarchaeum_acidiphilum_ARMAN-4@EEZ92739     180 bp    PROT      linear   12-MAY-2010
DEFINITION  ribosomal protein S7 [Candidatus Parvarchaeum acidiphilum ARMAN-4].
 ACCESSION  EEZ92739
  ORGANISM  Candidatus Parvarchaeum acidiphilum ARMAN-4
   AUTHORS  Baker,B.J., Comolli,L.R., Dick,G.J., Hauser,L., Hyatt,D., Dill,B.,
VERSION     EEZ92739.1  GI:269986453DBLINK      BioProject: PRJNA38567DBSOURCE    accession GG730050.1
KEYWORDS    .
SOURCE      Candidatus Parvarchaeum acidiphilum ARMAN-4 (mine drainage
            metagenome)
            Archaea; Parvarchaeota; Candidatus Parvarchaeum.
REFERENCE   1  (residues 1 to 148)
            Dill,B.D., Land,M.L., Verberkmoes,N.C., Hettich,R.L. and
            Banfield,J.F.
  TITLE     Enigmatic, ultrasmall, uncultivated Archaea
  JOURNAL   Proc. Natl. Acad. Sci. U.S.A. 107 (19), 8806-8811 (2010)
   PUBMED   20421484
REFERENCE   2  (residues 1 to 148)
            Land,M., VerBerkmoes,N.C., Hettich,R.L. and Banfield,J.F.
  TITLE     Direct Submission
  JOURNAL   Submitted (18-NOV-2009) Earth and Planetary Sciences, UC Berkeley,
            307 McCone Hall, Berkeley, CA 94720, USA
COMMENT     Method: conceptual translation.
FEATURES             Location/Qualifiers
     source          1..148
                     /organism=`Candidatus Parvarchaeum acidiphilum ARMAN-4`
                     /isolation_source=`450 nm filtrate of pink subaerial
                     biofilm microbial community collected from the base of 2m
                     high pile of pyrite sediment over which pH 1.1, 41C acid
                     mine drainage solution was flowing`
                     /db_xref=`taxon:662760`
                     /environmental_sample
                     /country=`USA: Ultra Back A (UBA) site of Richmond Mine
                     (elevation 3100ft) at Iron Mountain, CA`
                     /lat_lon=`40.68 N 122.2 W`
                     /collection_date=`Jun-2005`
                     /note=`metagenomic; derived from metagenome: mine drainage
                     metagenome`
     Protein         1..148
                     /product=`ribosomal protein S7`
     Region          <1..148
                     /region_name=`Ribosomal_S7`
                     /note=`Ribosomal protein S7p/S5e; cl00313`
                     /db_xref=`CDD:260345`
     CDS             1..148
                     /locus_tag=`BJBARM4_0681`
                     /coded_by=`complement(GG730050.1:19796..20242)`
                     /transl_table=11

ORIGIN
        1 ---------- ---------- ---------- ---------- --niverlis hlmtsklmsg
       61 rfstasnlve nafdliskd- glnplqvlvk aiensapree vmtlliggqr lakqvdtapi
      121 rrvdlalrwi aegtyq--ls atgkkadkal yeiltaannq diafpiskrv dterqaassr
//
LOCUS       Nitrososphaera_viennensis@EN76_AIC15584     180 bp    PROT      linear   20-AUG-2014
DEFINITION  30S ribosomal protein S7p (modular protein) [Nitrososphaera
 ACCESSION  AIC15584
  ORGANISM  Nitrososphaera viennensis EN76
   AUTHORS  Kerou,M.L., Offre,P., Spang,A.M. and Schleper,C.
viennensis EN76].VERSION     AIC15584.1  GI:647811883DBLINK      BioProject: PRJEA60103
            BioSample: SAMN02721150
DBSOURCE    accession CP007536.1
KEYWORDS    .
SOURCE      Nitrososphaera viennensis EN76
            Archaea; Thaumarchaeota; Nitrososphaerales; Nitrososphaeraceae;
            Nitrososphaera.
REFERENCE   1  (residues 1 to 201)
            Leisch,N. and Schleper,C.
  TITLE     Nitrososphaera viennensis gen. nov., sp. nov., an aerobic and
            mesophilic, ammonia-oxidizing archaeon from soil and a member of
            the archaeal phylum Thaumarchaeota
  JOURNAL   Int. J. Syst. Evol. Microbiol. 64 (PT 8), 2738-2752 (2014)
   PUBMED   24907263
REFERENCE   2  (residues 1 to 201)
  TITLE     Direct Submission
  JOURNAL   Submitted (01-APR-2014) Department of Ecogenomics and Systems
            Biology Group of Archaea Biology and Ecogenomics, University of
            Vienna, Althanstrasse 14, Vienna 1090, Austria
COMMENT     Method: conceptual translation.
FEATURES             Location/Qualifiers
     source          1..201
                     /organism=`Nitrososphaera viennensis EN76`
                     /strain=`EN76`
                     /isolation_source=`soil`
                     /culture_collection=`DSM:26422`
                     /culture_collection=`JCM:19564`
                     /db_xref=`taxon:926571`
                     /country=`Austria: Vienna`
                     /lat_lon=`48.229273 N 16.358947 E`
                     /collection_date=`2008`
     Protein         1..201
                     /product=`30S ribosomal protein S7p (modular protein)`
     Region          9..201
                     /region_name=`PRK04027`
                     /note=`30S ribosomal protein S7P; Reviewed`
                     /db_xref=`CDD:235204`
     CDS             1..201
                     /locus_tag=`NVIE_013470`
                     /coded_by=`complement(CP007536.1:1140723..1141328)`
                     /inference=`ab initio prediction:AMIGene:2.0`
                     /note=`Evidence 2b : Function of strongly homologous gene;
                     Product type s : structure`
                     /transl_table=11

l_table=11

ORIGIN
        1 lfnkwetkei eidpglktai slavlpntfg rherqrlkka dvniverlan kmmt-grmgg
       61 kkaralnmvr tafdiihlet gknpvellvr aiensspned ttrivyggvv yhvsvdvapl
      121 rrvdlalrfi aegvrestyg npqtieeala keiilasnnd mashavkkkn eqeriamasr
//
LOCUS       archaeon_SCGC_AAA011@L22_WP_018203694     180 bp    PROT      linear   14-JUL-2014
DEFINITION  30S ribosomal protein S7 [Nanoarchaeota archaeon SCGC AAA011-L22].
 ACCESSION  WP_018203694
  ORGANISM  Nanoarchaeota archaeon SCGC AAA011-L22
VERSION     WP_018203694.1  GI:516993841KEYWORDS    RefSeq.SOURCE      Nanoarchaeota archaeon SCGC AAA011-L22
            Archaea; Nanoarchaeota.
COMMENT     REFSEQ: This record represents a single, non-redundant, protein
            sequence which may be annotated on many different RefSeq genomes
            from the same, or different, species.
            COMPLETENESS: full length.
FEATURES             Location/Qualifiers
     source          1..195
                     /organism=`Nanoarchaeota archaeon SCGC AAA011-L22`
                     /db_xref=`taxon:1046946`
     Protein         1..195
                     /product=`30S ribosomal protein S7`
                     /calculated_mol_wt=21984
     Region          1..195
                     /region_name=`Ribosomal_S7`
                     /note=`Ribosomal protein S7p/S5e; cl00313`
                     /db_xref=`CDD:260345`

ORIGIN
        1 lfdkwdt-ni eidpglknsi nlllvprtgg rtvktrfhns qiniverlin rlmssgrntg
       61 kafmiyrmvr dafvkieekt kknpievlvk alenaapree ittieyggar ypkavdcspq
      121 rrvdialknl aqgvyakcfn kkvsavnalv neimdaynin snsnaiskkf elerqadssr
//
LOCUS       Haloredivivus_sp.G17@EHK00875     180 bp    PROT      linear   25-NOV-2011
DEFINITION  30S ribosomal protein S7P [Candidatus Haloredivivus sp. G17].
 ACCESSION  EHK00875
  ORGANISM  Candidatus Haloredivivus sp. G17
   AUTHORS  Ghai,R., Pasic,L., Fernandez,A.B., Martin-Cuadrado,A.-B.,
VERSION     EHK00875.1  GI:358032100DBLINK      BioProject: PRJNA71229            BioSample: SAMN02469764
DBSOURCE    accession AGNT01000334.1
KEYWORDS    .
SOURCE      Candidatus Haloredivivus sp. G17
            Archaea; Nanohaloarchaeota; Nanohaloarchaea; Candidatus
            Haloredivivus.
REFERENCE   1  (residues 1 to 209)
            Mizuno,C.M., McMahon,K.D., Papke,R.T., Stepanauskas,R.,
            Rodriguez-Brito,B., Rohwer,F., Sanchez-Porro,C., Ventosa,A. and
            Rodriguez-Valera,F.
  TITLE     New Dominant Microbial Groups Along A Salinity Gradient
  JOURNAL   Sci Rep (2011) In press
REFERENCE   2  (residues 1 to 209)
            Mizuno,C.M., McMahon,K.D., Papke,R.T., Stepanauskas,R.,
            Rodriguez-Brito,B., Rohwer,F., Sanchez-Porro,C., Ventosa,A. and
            Rodriguez-Valera,F.
  TITLE     Direct Submission
  JOURNAL   Submitted (05-OCT-2011) Laboratorio de Microbiologia, Evolutionary
            Genomics Group, Universidad Miguel Hernandez, Ctra. de Valencia,
            s/n, San Juan de Alicante, Alicante 03550, Spain
COMMENT     Annotation was added by the NCBI Prokaryotic Genomes Automatic
            Annotation Pipeline Group. Information about the Pipeline can be
            found here:
            http://www.ncbi.nlm.nih.gov/genomes/static/Pipeline.html. Please be
            aware that the annotation is done automatically with little or no
            manual curation.
            Genome sequenced from a single-cell isolation.
            
            ##Genome-Assembly-Data-START##
            Assembly Method       :: MIRA v. 3.4
            Genome Coverage       :: 80x
            Sequencing Technology :: 454 GS-FLX Titanium
            ##Genome-Assembly-Data-END##
            Method: conceptual translation.
FEATURES             Location/Qualifiers
     source          1..209
                     /organism=`Candidatus Haloredivivus sp. G17`
                     /strain=`G17`
                     /db_xref=`taxon:1072681`
     Protein         1..209
                     /product=`30S ribosomal protein S7P`
     Region          5..209
                     /region_name=`Ribosomal_S7`
                     /note=`Ribosomal protein S7p/S5e; cl00313`
                     /db_xref=`CDD:260345`
     CDS             1..209
                     /locus_tag=`HRED_00466`
                     /coded_by=`complement(AGNT01000334.1:11717..12346)`
                     /note=`COG0049 Ribosomal protein S7`
                     /transl_table=11

ORIGIN
        1 tfgrwdaeev eiddglvryi nlimeprskg rhtdkqfyka evpiverllt rmytsgrntg
       61 ksdklwtiie eafeqienet genpiqvlvn aiensapvee vvtyqrggar arkavivspq
      121 rrvdlalrll vqgayenrla ssedasetla qeligahnnd nniravmtre rkereaegar
//
LOCUS       Nanosalina_sp.J07AB43@EGQ42895     180 bp    PROT      linear   11-MAR-2013
DEFINITION  ribosomal protein S7 [Candidatus Nanosalina sp. J07AB43].
 ACCESSION  EGQ42895
  ORGANISM  Candidatus Nanosalina sp. J07AB43
   AUTHORS  Narasingarao,P., Podell,S., Ugalde,J., Heidelberg,K., Banfield,J.
VERSION     EGQ42895.1  GI:339757638DBLINK      BioProject: PRJNA52647            BioSample: SAMN01940911
DBSOURCE    accession GL982576.1
KEYWORDS    .
SOURCE      Candidatus Nanosalina sp. J07AB43 (hypersaline lake metagenome)
            Archaea; Nanohaloarchaeota; Nanohaloarchaea; Candidatus Nanosalina.
REFERENCE   1  (residues 1 to 208)
            Emerson,J.B., Brocks,J.J., Heidelberg,K.B., Banfield,J.F. and
            Allen,E.E.
  TITLE     De novo metagenomic assembly reveals abundant novel major lineage
            of Archaea in hypersaline microbial communities
  JOURNAL   ISME J (2011) In press
   PUBMED   21716304
  REMARK    Publication Status: Available-Online prior to print
REFERENCE   2  (residues 1 to 208)
            and Allen,E.
  TITLE     Direct Submission
  JOURNAL   Submitted (14-OCT-2010) Scripps Institution of Oceanography,
            University of California, San Diego, 9500 Gilman Drive, La Jolla,
            CA 92093-0202, USA
COMMENT     Method: conceptual translation.
FEATURES             Location/Qualifiers
     source          1..208
                     /organism=`Candidatus Nanosalina sp. J07AB43`
                     /isolation_source=`Lake Tyrrell`
                     /db_xref=`taxon:889948`
                     /environmental_sample
                     /country=`Australia: Victoria`
                     /note=`metagenomic; derived from metagenome: hypersaline
                     lake metagenome`
     Protein         1..208
                     /product=`ribosomal protein S7`
     Region          11..194
                     /region_name=`Ribosomal_S7`
                     /note=`Ribosomal protein S7p/S5e; cl00313`
                     /db_xref=`CDD:260345`
     CDS             1..208
                     /locus_tag=`J07AB43_08840`
                     /coded_by=`GL982576.1:171129..171755`
                     /transl_table=11

ORIGIN
        1 tfgkydasea evdngllryi nliaaprsng rhsekqfyka dvpiaerlln rmyssghntg
       61 hserlwnvie dafsivedet genpmqvlvd aiensapvee vvtyqrggar arkavlvspq
      121 rrvdlalrll vqgsyqerlt seeeaaeala delisaadgd nsvkavreke rrereaegar
//
LOCUS       Nanosalinarum_sp.J07AB56@EGQ40622     180 bp    PROT      linear   11-MAR-2013
DEFINITION  ribosomal protein S7 [Candidatus Nanosalinarum sp. J07AB56].
 ACCESSION  EGQ40622
  ORGANISM  Candidatus Nanosalinarum sp. J07AB56
   AUTHORS  Narasingarao,P., Podell,S., Ugalde,J., Heidelberg,K., Banfield,J.
VERSION     EGQ40622.1  GI:339757039DBLINK      BioProject: PRJNA52645            BioSample: SAMN01940911
DBSOURCE    accession GL982569.1
KEYWORDS    .
SOURCE      Candidatus Nanosalinarum sp. J07AB56 (hypersaline lake metagenome)
            Archaea; Nanohaloarchaeota; Nanohaloarchaea; Candidatus
            Nanosalinarum.
REFERENCE   1  (residues 1 to 208)
            Emerson,J.B., Brocks,J.J., Heidelberg,K.B., Banfield,J.F. and
            Allen,E.E.
  TITLE     De novo metagenomic assembly reveals abundant novel major lineage
            of Archaea in hypersaline microbial communities
  JOURNAL   ISME J (2011) In press
   PUBMED   21716304
  REMARK    Publication Status: Available-Online prior to print
REFERENCE   2  (residues 1 to 208)
            and Allen,E.
  TITLE     Direct Submission
  JOURNAL   Submitted (14-OCT-2010) Scripps Institution of Oceanography,
            University of California, San Diego, 9500 Gilman Drive, La Jolla,
            CA 92093-0202, USA
COMMENT     Method: conceptual translation.
FEATURES             Location/Qualifiers
     source          1..208
                     /organism=`Candidatus Nanosalinarum sp. J07AB56`
                     /isolation_source=`Lake Tyrrell`
                     /db_xref=`taxon:889962`
                     /environmental_sample
                     /country=`Australia: Victoria`
                     /note=`metagenomic; derived from metagenome: hypersaline
                     lake metagenome`
     Protein         1..208
                     /product=`ribosomal protein S7`
     Region          11..208
                     /region_name=`Ribosomal_S7`
                     /note=`Ribosomal protein S7p/S5e; cl00313`
                     /db_xref=`CDD:260345`
     CDS             1..208
                     /locus_tag=`J07AB56_13520`
                     /coded_by=`GL982569.1:898267..898893`
                     /transl_table=11

ORIGIN
        1 tmgiwdatev evdeglrryi nlvleprskg rhqdkqfyks dvaitervln rmytsghnvg
       61 nserlwntle etfhiveeer nrnpiqvltd aignsapree vvtyqrggtr arkavivspq
      121 rrvdlalrll vqgayekrle sddsaaqvla deimlaaded ddaravreaq rkereaegar
//
LOCUS       Micrarchaeum_acidiphilum_ARMAN-2@EET89613     180 bp    PROT      linear   12-MAY-2010
DEFINITION  ribosomal protein S7 [Candidatus Micrarchaeum acidiphilum ARMAN-2].
 ACCESSION  EET89613
  ORGANISM  Candidatus Micrarchaeum acidiphilum ARMAN-2
   AUTHORS  Baker,B.J., Comolli,L.R., Dick,G.J., Hauser,L., Hyatt,D., Dill,B.,
VERSION     EET89613.1  GI:255513347DBLINK      BioProject: PRJNA38565DBSOURCE    accession GG697241.1
KEYWORDS    .
SOURCE      Candidatus Micrarchaeum acidiphilum ARMAN-2 (mine drainage
            metagenome)
            Archaea; Parvarchaeota; Candidatus Micrarchaeum.
REFERENCE   1  (residues 1 to 237)
            Yelton,A.P. and Banfield,J.F.
  TITLE     Community-wide analysis of microbial genome sequence signatures
  JOURNAL   Genome Biol. 10 (8), R85 (2009)
   PUBMED   19698104
REFERENCE   2  (residues 1 to 237)
            Dill,B.D., Land,M.L., Verberkmoes,N.C., Hettich,R.L. and
            Banfield,J.F.
  TITLE     Enigmatic, ultrasmall, uncultivated Archaea
  JOURNAL   Proc. Natl. Acad. Sci. U.S.A. 107 (19), 8806-8811 (2010)
   PUBMED   20421484
REFERENCE   3  (residues 1 to 237)
            Land,M., VerBerkmoes,N.C., Hettich,R.L. and Banfield,J.F.
  TITLE     Direct Submission
  JOURNAL   Submitted (31-JUL-2009) Earth and Planetary Sciences, UC Berkeley,
            307 McCone Hall, Berkeley, CA 94720, USA
COMMENT     Method: conceptual translation.
FEATURES             Location/Qualifiers
     source          1..237
                     /organism=`Candidatus Micrarchaeum acidiphilum ARMAN-2`
                     /isolation_source=`combined biofilm from UBA (pink
                     subaerial biofilm) and UBA BS (thick floating biofilm
                     subdivided into strips) samples`
                     /db_xref=`taxon:425595`
                     /environmental_sample
                     /country=`USA: Richmond Mine at Iron Mountain, CA
                     (elevation 3100 ft.)`
                     /lat_lon=`40.68 N 122.2 W`
                     /note=`metagenomic; derived from metagenome: mine drainage
                     metagenome`
     Protein         1..237
                     /product=`ribosomal protein S7`
     Region          35..237
                     /region_name=`Ribosomal_S7`
                     /note=`Ribosomal protein S7p/S5e; cl00313`
                     /db_xref=`CDD:260345`
     CDS             1..237
                     /locus_tag=`UNLARM2_0731`
                     /coded_by=`complement(GG697241.1:62737..63450)`
                     /transl_table=11

ORIGIN
        1 dkysydvkve dllrnyinlk plpstfrrts kkmfskagmn iverlenamm rggtkgrlqg
       61 kkikvmhvie safdsvhrdt kenplqllim alensapied ttrirqggtv snipvdisas
      121 rrldialrni atasiigafg skktiseala nelilaaknd insyaikrkn eiermarsak
//
LOCUS       Dyadobacter_fermentans_DSM_18053     180 bp    PROT      linear   24-SEP-2014
DEFINITION  Dyadobacter_fermentans_DSM_18053, 330 bases, 8CFC14DD checksum.
 ACCESSION  Rose-Cavalier-Smiths-iMac.local:200:1409552898
ORIGIN
        1 ---R------ --SKPKKR-- --YILP---- -----KFR-- DVQVT-KFVN NLMYEGKKSI
       61 -AFTIFYD-- -ALELVEKKT SENGLETWRK ALNNVTPSVE VKSRRVGGAT FQVPTEVRPE
      121 RKQSLGMKWL INYSRKR--- GEKTMVDRLA GEIIAAAKG- -EGAAVKKKD DTHRMADANK
//
LOCUS       Thermotoga_maritima_MSB8     180 bp    PROT      linear   24-SEP-2014
DEFINITION  Thermotoga_maritima_MSB8, 330 bases, E07120E3 checksum.
 ACCESSION  Rose-Cavalier-Smiths-iMac.local:201:1409552898
ORIGIN
        1 ---R------ --RRAEKR-- --QIPP---- -----VFG-- DVLVA-KLIN RVMWDGKKTI
       61 -AQKIVYG-- -AFDIIREKT KKDPLEVFRQ AVENVKPVLE VRPRRVGGAT YQVPIEVQEP
      121 RRTSLALRWI VEAARAK--- KGRPMKEKLA EEIIAAYNN- -TGTAIKKKE DTHRMAEANR
//
LOCUS       Deinococcus_deserti_VCD115     180 bp    PROT      linear   24-SEP-2014
DEFINITION  Deinococcus_deserti_VCD115, 330 bases, D8AEA835 checksum.
 ACCESSION  Rose-Cavalier-Smiths-iMac.local:202:1409552898
ORIGIN
        1 --AR------ --RQAEVR-- --PLQP---- -----VYQ-- DVLVS-AMIN RIMEDGKKNL
       61 -ASRIFYG-- -ACRLVQERT GQEPLKVFKQ AYDNIKPRVE VRSRRVGGST YQVPVEVSAR
      121 RQQSLTLRWM MSAVDGR--- PERTAIERLA GEIMDAAQG- -RGGAIKKKD DVERMAEANR
//
LOCUS       Rhodopirellula_baltica_SH_1     180 bp    PROT      linear   24-SEP-2014
DEFINITION  Rhodopirellula_baltica_SH_1, 330 bases, 82D672C checksum.
 ACCESSION  Rose-Cavalier-Smiths-iMac.local:205:1409552898
ORIGIN
        1 --GR------ --ITSSRS-- --QLIG---- -----RHH-- SLLAS-KFIN CLMLDGKKTT
       61 -AQRVFYD-- -ALEEIGKRG EETPIEVFEA ALENIKPYIE VRSKRVGGAS YQVPMQVNKA
      121 RQQSLAIRWI LAAVRDK--- KGRPMALKLA DELLAGFKK- -EGAAYTKRE NTHRMADANK
//
LOCUS       Planctomyces_brasiliensis_DSM_5305     180 bp    PROT      linear   24-SEP-2014
DEFINITION  Planctomyces_brasiliensis_DSM_5305, 330 bases, 3396A35D checksum.
 ACCESSION  Rose-Cavalier-Smiths-iMac.local:207:1409552898
ORIGIN
        1 --AK------ --FTASAF-- --QLKP---- -----RFE-- SVLAS-KFVN CLMLDGKKSV
       61 -ALRAFYD-- -ALEIIKERP EESEIEVFER AVDNCKPHIE VRSKRVGGAT YQVPTPVRSK
      121 RQQTLAIRWI LAAARGR--- KGRPIAHSLA EEFMSASRK- -EGTAITTRE NVHRMADANK
//
LOCUS       Fibrobacter_succinogenes_subsp._succinogenes_S85     180 bp    PROT      linear   24-SEP-2014
DEFINITION  Fibrobacter_succinogenes_subsp._succinogenes_S85, 330 bases, 853DA4F0 checksum.
 ACCESSION  Rose-Cavalier-Smiths-iMac.local:208:1409552898
ORIGIN
        1 --SR------ --RKALHR-- --SILP---- -----RFH-- STLVT-ELVG VVLKQGKKTI
       61 -AEQIVYT-- -ALDMLDKKG KETPLEKFEL CLENIKPRVE VKSRRVGGAN YQVPMEVAPD
      121 RAKALALRWL LDAARNR--- NEANMAERLA AELVAAKNS- -EGNAVRKKN DTHKMAEANK
//
LOCUS       Desulfobacca_acetoxidans_DSM_11109     180 bp    PROT      linear   24-SEP-2014
DEFINITION  Desulfobacca_acetoxidans_DSM_11109, 330 bases, E952A24D checksum.
 ACCESSION  Rose-Cavalier-Smiths-iMac.local:211:1409552898
ORIGIN
        1 --PR------ --REVVKR-- --EIIP---- -----KFK-- DPLVA-RFIN GLMRRGKKTV
       61 -AAAIIYD-- -AFEIIGRKQ QEDPLKVFHK AMDNVRPLIE VKSRRVGGAT YQVPVEVPQN
      121 RRTSLAIRWL INYSKSR--- GEKSMKAKLA AEFLDAFQN- -RGAAVKKRE DTHRMAEANK
//
LOCUS       Lactobacillus_fermentum_IFO_3956     180 bp    PROT      linear   24-SEP-2014
DEFINITION  Lactobacillus_fermentum_IFO_3956, 330 bases, 53895397 checksum.
 ACCESSION  Rose-Cavalier-Smiths-iMac.local:214:1409552898
ORIGIN
        1 --PR------ --GHVAKP-- --EVLP---- -----IYN-- SKLVT-SLIN HLMLDGKRGT
       61 -ASKILYQ-- -ALDQIKEQT GNDPIEVFEQ AMENIKPALE VKARRIGGSN YQVPIEVRPD
      121 RQRTLALRWL VQYARLR--- GEHTMVERLS GEIIDASNN- -TGASIKKKE DTLRMAEANR
//
LOCUS       Thermus_scotoductus_SA-01     180 bp    PROT      linear   24-SEP-2014
DEFINITION  Thermus_scotoductus_SA-01, 330 bases, E53DDCF9 checksum.
 ACCESSION  Rose-Cavalier-Smiths-iMac.local:221:1409552898
ORIGIN
        1 --AR------ --RRAEVR-- --QLQP---- -----VYG-- DVVVS-AFIN KIMRDGKKNL
       61 -AARIFYD-- -ACRIIQEKT GQEPLKVFKQ AVENVKPRME VRSRRVGGAN YQVPMEVSPR
      121 RQQSLALRWL VQAANAR--- SERGAAVRIA HELMDAAEG- -KGGAVKKKE DVERMAEANR
//
LOCUS       Dehalococcoides_ethenogenes_195     180 bp    PROT      linear   24-SEP-2014
DEFINITION  Dehalococcoides_ethenogenes_195, 330 bases, 283EF0D1 checksum.
 ACCESSION  Rose-Cavalier-Smiths-iMac.local:223:1409552898
ORIGIN
        1 --PR------ --ARKFKR-- --AVAP---- -----RYN-- SLMLS-NFIN KLMMHGQKAT
       61 -AQRIVYD-- -AIDIMGKQE NKEGLAVFEQ GLKNATPFIE VKPRRVGGAT YQVPIEVRPD
      121 RAQTMAMRWI IKAARKR--- TGKSMAERLA AEMLEASRE- -QGAAVKKRE ETHKMAEANR
//
LOCUS       Thermovirga_lienii_DSM_17291     180 bp    PROT      linear   24-SEP-2014
DEFINITION  Thermovirga_lienii_DSM_17291, 330 bases, 47FD6C22 checksum.
 ACCESSION  Rose-Cavalier-Smiths-iMac.local:225:1409552898
ORIGIN
        1 --PR------ --GHIRKR-- --KPQV---- -----RFG-- RTDIA-RFIN CIMWDGKKSL
       61 -AERIMYG-- -ALDLAAKRL NTDPLDVFEK AMENVKPIVE VRPRRVGGAT YQVPVEVQPE
      121 RAQALATRWI IQYARAK--- KGMPMVERLA REFMDAYKG- -EGSSVKKRE DTHKMAEANR
//
LOCUS       Thermocrinis_albus_DSM_14484     180 bp    PROT      linear   24-SEP-2014
DEFINITION  Thermocrinis_albus_DSM_14484, 330 bases, 3AC1F5F1 checksum.
 ACCESSION  Rose-Cavalier-Smiths-iMac.local:226:1409552898
ORIGIN
        1 --PR------ --GPVPPR-- --EIPP---- -----KYG-- DVLVH-KLIN KVMKDGKKSV
       61 -AEWIVYT-- -ALEEAAKVA KLHPVELLHK VIENLKPEYE VRPRRVGGAT YQVPIEVPPR
      121 RQISLAIKWL VEAARERRHR GSYTMVERLK AELLDALEG- -KGGAIKKKE DTHRMAEANK
//
LOCUS       Desulfurispirillum_indicum_S5     180 bp    PROT      linear   24-SEP-2014
DEFINITION  Desulfurispirillum_indicum_S5, 330 bases, 35EB1E47 checksum.
 ACCESSION  Rose-Cavalier-Smiths-iMac.local:227:1409552898
ORIGIN
        1 --PR------ --RVPEKR-- --EVLP---- -----IYG-- SVLVS-KFVN RLMRDGKKSV
       61 -AESILYG-- -ALDKVKERG DDEALNVFQQ AVENVKPALE VKSRRVGGAT YQVPVEVKPR
      121 RQETLSIRWI IAYAKKR--- KGKGMVEKLA NEITDASKS- -SGEAVKKRE DTHKMAEANK
//
LOCUS       Syntrophothermus_lipocalidus_DSM_12680     180 bp    PROT      linear   24-SEP-2014
DEFINITION  Syntrophothermus_lipocalidus_DSM_12680, 330 bases, 839E4884 checksum.
 ACCESSION  Rose-Cavalier-Smiths-iMac.local:232:1409552898
ORIGIN
        1 --PR------ --GPVPKR-- --DVLP---- -----IYH-- SKVFT-KLVN QVMWDGKKSL
       61 -AEKICYG-- -AFEIIEKKT GKPAIEVFEE ALKNLMPVLE VRPRRVGGAN YQVPVEVRPE
      121 RRQTLAIRWL VNYARNR--- GEKTMIQRLA AEILDAYNN- -TGGAIKKKE DTHKMAEANK
//
LOCUS       Zymomonas_mobilis_subsp._mobilis_NCIMB_11163     180 bp    PROT      linear   24-SEP-2014
DEFINITION  Zymomonas_mobilis_subsp._mobilis_NCIMB_11163, 330 bases, 1003A180 checksum.
 ACCESSION  Rose-Cavalier-Smiths-iMac.local:235:1409552898
ORIGIN
        1 --AR------ --RRPEKR-- --EILP---- -----KYG-- DVVLS-KFMN SVMLDGKKSV
       61 -AERILYS-- -ALDSIEARV KRVPLEVFHE ALDNVKPGIE VRSRRVGGAT YQVPVEVRPD
      121 RAQALAIRWL IAASRAR--- SEHSMSARLS GELLDAANN- -RGNAVKKRE DTHRMAEANR
//
LOCUS       Paenibacillus_sp._Y412MC10     180 bp    PROT      linear   24-SEP-2014
DEFINITION  Paenibacillus_sp._Y412MC10, 330 bases, F28205A1 checksum.
 ACCESSION  Rose-Cavalier-Smiths-iMac.local:238:1409552898
ORIGIN
        1 --PR------ --GPVTKR-- --DVLP---- -----VYN-- SKLVT-RLIN RIMLDGKRGV
       61 -AQSILYN-- -SFNIIKERT GNDPMEVFEA AIKNIMPVLE VKARRVGGAN YQVPIEVKPE
      121 RRTSLGLRWL VNYSRNR--- GEKTMEERLA AEIIDASNN- -TGASVKKRE DTHKMAEANK
//
LOCUS       Thermodesulfatator_indicus_DSM_15286     180 bp    PROT      linear   24-SEP-2014
DEFINITION  Thermodesulfatator_indicus_DSM_15286, 330 bases, 15492C71 checksum.
 ACCESSION  Rose-Cavalier-Smiths-iMac.local:241:1409552898
ORIGIN
        1 --PR------ --GPVPKR-- --EVPP---- -----KYG-- SELVA-RFIN RLMLDGKKSV
       61 -ARRIFYG-- -AMELLREKS GEDPLQIFEK AVENVKPLLE TRSRRVGGAT YQVPVEVRPE
      121 RQRTLAIRWI ILAARER--- PEKTMVERLA GELWDAYNN- -RGAAIKKRE DTHRMAEANR
//
LOCUS       Neisseria_meningitidis_MC58     180 bp    PROT      linear   24-SEP-2014
DEFINITION  Neisseria_meningitidis_MC58, 330 bases, 800301C4 checksum.
 ACCESSION  Rose-Cavalier-Smiths-iMac.local:246:1409552898
ORIGIN
        1 --PR------ --REVPKR-- --DVLP---- -----KFG-- SVELT-KFMN VLMIDGKKSV
       61 -AERIVYG-- -ALEQIEKKT GKVAIEVFNE AIANAKPIVE VKSRRVGGAN YQVPVEVRPS
      121 RRLALAMRWV RDAARKR--- GEKSMDLRLA GELIDASEG- -RGGALKKRE EVHRMAEANK
//
LOCUS       Cyanothece_sp._PCC_7425     180 bp    PROT      linear   24-SEP-2014
DEFINITION  Cyanothece_sp._PCC_7425, 330 bases, 783E935 checksum.
 ACCESSION  Rose-Cavalier-Smiths-iMac.local:248:1409552898
ORIGIN
        1 --SR------ --TRIHKR-- --TIPP---- -----TFN-- SRLVN-MMIR RIMLSGKKSV
       61 -ATRIIYG-- -AFKTIEER- GQDPLEVFER AVKNSTPLVE VKARRVGGAT YQVPMEVRPE
      121 RGVALALRWL VRFSRQR--- SGRSMAQKLA NELMDAANE- -TGNTIRKRE ETHKMAEANK
//
LOCUS       Prochlorococcus_marinus_str._MIT_9303     180 bp    PROT      linear   24-SEP-2014
DEFINITION  Prochlorococcus_marinus_str._MIT_9303, 330 bases, CCD54181 checksum.
 ACCESSION  Rose-Cavalier-Smiths-iMac.local:249:1409552898
ORIGIN
        1 --SR------ --NAAEKR-- --PVLP---- -----QFN-- NRLAT-MMIS RLMKHGKKST
       61 -AQRILAQ-- -AFGLINERT GGDPIELFET AVKNATPLVE VRARRVGGAT YQVPMEVRQE
      121 RGTAMALRWL VNFSRAR--- NGRSMSQKLA AELMDAANE- -AGSAVRKRE ETHKMAEANK
//
LOCUS       Chlorobium_limicola_DSM_245     180 bp    PROT      linear   24-SEP-2014
DEFINITION  Chlorobium_limicola_DSM_245, 330 bases, 3FFBF4A4 checksum.
 ACCESSION  Rose-Cavalier-Smiths-iMac.local:250:1409552898
ORIGIN
        1 --SK------ --GS--YK-- --SVGG---- -----RYG-- DESVS-RFIN AVMLDGKKDV
       61 -AAKIVYD-- -AFDIIAEKT GENPLEVYRK AMSNIAPVVE VRSKRVGGAT YQIPMEVKSS
      121 RRGALAFRWL KLYAAKR--- GGRSMAEKFA AELMDAANE- -QGASVKKRD EVHRMADANK
//
LOCUS       Prevotella_denticola_F0289     180 bp    PROT      linear   24-SEP-2014
DEFINITION  Prevotella_denticola_F0289, 330 bases, 545F3104 checksum.
 ACCESSION  Rose-Cavalier-Smiths-iMac.local:252:1409552898
ORIGIN
        1 --NK------ MRAKPKKR-- --VILP---- -----KFN-- DQKVS-KFVN HLMYDGKKNT
       61 -SYEIFYA-- -ALDIVGGKD EESPLEVWKQ ALDNITPQVE VKSRRIGGAT FQVPTEIRPD
      121 RKESVSMKNM IAFARKR--- GGKSMADKLA SEIMDAFNN- -QGGAYKRKE DMHRMAEANR
//
LOCUS       Cryptobacterium_curtum_DSM_15641     180 bp    PROT      linear   24-SEP-2014
DEFINITION  Cryptobacterium_curtum_DSM_15641, 330 bases, 12A0860F checksum.
 ACCESSION  Rose-Cavalier-Smiths-iMac.local:253:1409552898
ORIGIN
        1 --PR------ --AAATRR-- --EIQA---- -----VYN-- NRLVT-QLIN KVLLDGKKST
       61 -AEGIVYG-- -AFDIVAEKT GEDALSVFKK AMDNVRPTLE VKPKRVGGAT YQVPMEVNSR
      121 RATTLAIRWM VEFSRKR--- KEHTMKQRLA AEIMDAAEN- -QGASVKRRE DLYKMAESNR
//
LOCUS       Anaerolinea_thermophila_UNI-1     180 bp    PROT      linear   24-SEP-2014
DEFINITION  Anaerolinea_thermophila_UNI-1, 330 bases, C5D661CC checksum.
 ACCESSION  Rose-Cavalier-Smiths-iMac.local:256:1409552898
ORIGIN
        1 ---R------ --TKPEVR-- --EINP---- -----RYN-- SVLVQ-EFIN RVMRRGKKSL
       61 -AARLVYD-- -AFDMVQEKT GRPAVDIFEQ AIKNVGPIME VRPRRVGGAT YQVPLEVPAR
      121 RRMTLAMRWI IQAAKAR--- TGKSFSEKLA AELLDANNN- -QGAAVRKRE ETHKMAEANR
//
LOCUS       Idiomarina_loihiensis_L2TR     180 bp    PROT      linear   24-SEP-2014
DEFINITION  Idiomarina_loihiensis_L2TR, 330 bases, 9769A2D0 checksum.
 ACCESSION  Rose-Cavalier-Smiths-iMac.local:257:1409552898
ORIGIN
        1 --PR------ --RVIGQR-- --KILP---- -----KFG-- SELLA-KFIN VVMVDGKKAV
       61 -AEKIIYG-- -ALDILAEKS GKDRLEVFDT ILDNIRPMVE VKSRRVGGST YQVPVEVRPV
      121 RRNALAMRWL VDAARTR--- GEKSMSQRLA AEMLDASEN- -KGSAVKKRE DVHRMAEANK
//
LOCUS       Gemmatimonas_aurantiaca_T-27     180 bp    PROT      linear   24-SEP-2014
DEFINITION  Gemmatimonas_aurantiaca_T-27, 330 bases, 6BE8ACFF checksum.
 ACCESSION  Rose-Cavalier-Smiths-iMac.local:258:1409552898
ORIGIN
        1 --SR------ --KSAVKR-- --TILP---- -----RYD-- SQTVS-KFIN SLMIQGKKST
       61 -AEGIFYG-- -AMDIVEAKT SQPGVGVFKQ ALNNLKPVVE VKSRRVGGAT YQVPVEVRQD
      121 RRTALAMRWL ISYSRDR--- NEKSMKEKLA AEVLAASRG- -EGNAVKKKE DTHRMAEANK
//
LOCUS       Nitrosospira_multiformis_ATCC_25196     180 bp    PROT      linear   24-SEP-2014
DEFINITION  Nitrosospira_multiformis_ATCC_25196, 330 bases, A24AE862 checksum.
 ACCESSION  Rose-Cavalier-Smiths-iMac.local:265:1409552898
ORIGIN
        1 --PR------ --REVPKR-- --EILP---- -----KYH-- NAEVA-KFVN VLMTRGKKSV
       61 -AERIIYG-- -AMDQIHKKT GKDPVEVFTQ ALSNVRPMVE VKSRRVGGAN YQVPVEVRSI
      121 RRNALAMRWL RDAARKR--- AEKSMGARLA GELAEAAEG- -RGGAVKKRE EVHRMAEANK
//
LOCUS       Meiothermus_silvanus_DSM_9946     180 bp    PROT      linear   24-SEP-2014
DEFINITION  Meiothermus_silvanus_DSM_9946, 330 bases, BD31FEC8 checksum.
 ACCESSION  Rose-Cavalier-Smiths-iMac.local:269:1409552898
ORIGIN
        1 --SR------ --RQAEVR-- --PLSP---- -----VYG-- DVVVS-AFIN RIMREGKKNL
       61 -AARIFYD-- -ACKIIQEKS GQEPLKVFRQ AVDNVRPRVE VRSRRVGGAN YQVPVEVSPR
      121 RQQTLALRWI SNAAEGR--- PERGAAARLA AELLEAAEG- -KGGAVKKKE DVERMAEANR
//
LOCUS       Treponema_brennaborense_DSM_12168     180 bp    PROT      linear   24-SEP-2014
DEFINITION  Treponema_brennaborense_DSM_12168, 330 bases, A729D94F checksum.
 ACCESSION  Rose-Cavalier-Smiths-iMac.local:271:1409552898
ORIGIN
        1 --GR------ --NKSINR-- --PIMP---- -----KYN-- SPVVS-KFVS RMMIDGKKAT
       61 -CISIIYE-- -AMDLLKTKT DKDPLEVFLK ALDNVKPMVE VKSRRVGGAT YQVPIEIRES
      121 RREALAMRWV IGAARSK--- SGHGMSECLA NELMDAFNN- -TGTAYKKKE DTHKMAEANK
//
LOCUS       Dictyoglomus_thermophilum_H-6-12     180 bp    PROT      linear   24-SEP-2014
DEFINITION  Dictyoglomus_thermophilum_H-6-12, 330 bases, 817BB4AA checksum.
 ACCESSION  Rose-Cavalier-Smiths-iMac.local:272:1409552898
ORIGIN
        1 --PR------ --GPVTPR-- --EIPP---- -----VYN-- SVLVQ-KLIN KVMLDGKKSI
       61 -AEKIVYG-- -AMEIIREKT KQDPLVVLEK AVQNVTPLLE VRPRRVGGAT YQVPIEVPPR
      121 RGLSLALRWI VRAARER--- KGMPMKERLA LEILDALNN- -TGGAIKKRD EMHRMAEANK
//
LOCUS       Xylella_fastidiosa_M23     180 bp    PROT      linear   24-SEP-2014
DEFINITION  Xylella_fastidiosa_M23, 330 bases, 37688164 checksum.
 ACCESSION  Rose-Cavalier-Smiths-iMac.local:275:1409552898
ORIGIN
        1 --SR------ --GSTPQR-- --NVLP---- -----KYG-- SETIA-RFIN MVMKSGKKSV
       61 -AEKIVYG-- -AMNVIGEK- NSNAIELLQK ALDNVSPAVE VKSRRVGGAT YQVPVEVRAS
      121 RRMALAMRWL IDSSRKR--- GENSMPRKLA AELLDASES- -RGGAIKKRD ETHRMAEANK
//
LOCUS       Coraliomargarita_akajimensis_DSM_45221     180 bp    PROT      linear   24-SEP-2014
DEFINITION  Coraliomargarita_akajimensis_DSM_45221, 330 bases, F44C2A98 checksum.
 ACCESSION  Rose-Cavalier-Smiths-iMac.local:277:1409552898
ORIGIN
        1 --SR------ --RRAEKR-- --PVTP---- -----RYN-- STLVT-TLVN MIMERGKRTL
       61 -AQRIVYN-- -AFTKVSEKL KGDPVDLVMG ALENARPKLE VKSRRVGGAT YQVPVEISFE
      121 RQQSLAFRWM VASARKR--- KGVPMAEALA DEIVDAYNN- -TGAVVKKKE ETHRMAQANR
//
LOCUS       Thermovibrio_ammonificans_HB-1     180 bp    PROT      linear   24-SEP-2014
DEFINITION  Thermovibrio_ammonificans_HB-1, 330 bases, 4AF0A315 checksum.
 ACCESSION  Rose-Cavalier-Smiths-iMac.local:281:1409552898
ORIGIN
        1 --PR------ --GPVPPR-- --EILP---- -----VYG-- DKLVA-KLIN KVMKDGKKSK
       61 -AEKIVYG-- -AFDIIKEKL GEDPLKVFHK AVENVKPLME VRPRRVGGAT YQVPMEVNER
      121 RQIHLALKWI VDAARAR--- SERGMVNRLA NELIDAYNE- -RGGAFKKKE DTHKMAEANK
//
LOCUS       Acetobacter_pasteurianus_IFO_3283-01     180 bp    PROT      linear   24-SEP-2014
DEFINITION  Acetobacter_pasteurianus_IFO_3283-01, 330 bases, D407AFFE checksum.
 ACCESSION  Rose-Cavalier-Smiths-iMac.local:282:1409552898
ORIGIN
        1 --SR------ --HRAVKR-- --EILP---- -----KFG-- DIVVT-RFMN ALMYDGKKSA
       61 -AERIVYG-- -ALDAMVRRS GNDAVVLFHS ALDNVKPAVE VRSRRVGGAT YQVPVEVRAD
      121 RRQALAIRWV IDAARKR--- GENTMQDRLS NELLDAVNN- -RGAAVKKRE DTHRMAEANK
//
LOCUS       Methylacidiphilum_infernorum_V4     180 bp    PROT      linear   24-SEP-2014
DEFINITION  Methylacidiphilum_infernorum_V4, 330 bases, 9032000A checksum.
 ACCESSION  Rose-Cavalier-Smiths-iMac.local:283:1409552898
ORIGIN
        1 ---R------ --RRAERR-- --ELEP---- -----KYG-- SELIT-KLVN SVMRRGKKSV
       61 -ARRIVYE-- -AIEELNQDN KEDPVEIVRK AVENVKPKLE VKSRRVGGAT YQVPVEVNPH
      121 RQVSLALRWI VRYANSR--- KGVPMAKALC SELMDAANG- -TGSSIKKRD EVHKMAQANR
//
LOCUS       Corynebacterium_pseudotuberculosis_FRC41     180 bp    PROT      linear   24-SEP-2014
DEFINITION  Corynebacterium_pseudotuberculosis_FRC41, 330 bases, FB0F48C1 checksum.
 ACCESSION  Rose-Cavalier-Smiths-iMac.local:285:1409552898
ORIGIN
        1 ---R------ --NAAPKR-- --PIVK---- -----VFG-- SEVVT-QLVN KVLLDGKKST
       61 -AERIVYG-- -ALDICKEKT GTDPVLTLEK ALGNIKPDLE VRSRRVGGAT YQVPVEVRPG
      121 RANTLALRWL VTFTRQR--- RENTMIERLA NEILDAANG- -LGASVKRRE DTHKMAEANR
//
LOCUS       Fusobacterium_nucleatum_subsp._nucleatum_ATCC_25586     180 bp    PROT      linear   24-SEP-2014
DEFINITION  Fusobacterium_nucleatum_subsp._nucleatum_ATCC_25586, 330 bases, F5AB1BF7 checks
 ACCESSION  Rose-Cavalier-Smiths-iMac.local:286:1409552898
ORIGIN
        1 --SR------ --RAAVKR-- --DVLP---- -----RYS-- DKVVT-KVIN SIMLDGKKSI
       61 -AEGIFYS-- -AMDLIKEKT GQEGYDIFKQ ALENIKPQIE VRSRRIGGAT YQVPVEVKAD
      121 RQQTLAIRWL TTYTRAR--- KEYGMIEKLA AELIAAANN- -EGATIKKKE DTYKMAEANR
//
LOCUS       Syntrophus_aciditrophicus_SB     180 bp    PROT      linear   24-SEP-2014
DEFINITION  Syntrophus_aciditrophicus_SB, 330 bases, A9F00B4D checksum.
 ACCESSION  Rose-Cavalier-Smiths-iMac.local:287:1409552898
ORIGIN
        1 --PR------ --REIAKR-- --VILP---- -----KYK-- NILVA-KFVN NLLKEGKKSI
       61 -AESILYG-- -AFDLIEKKA KESPVELFER AVNNVKPVIE VKSRRVGGST YQVPTEVAAS
      121 RRVALAIRWI ISNAKDR--- AEKTMREKLA GEFIDAANN- -RGGSIKKRE SVHKMAEANK
//
LOCUS       Oscillibacter_valericigenes_Sjm18-20     180 bp    PROT      linear   24-SEP-2014
DEFINITION  Oscillibacter_valericigenes_Sjm18-20, 330 bases, 678544DA checksum.
 ACCESSION  Rose-Cavalier-Smiths-iMac.local:295:1409552898
ORIGIN
        1 --PR------ --GNVPKR-- --EVLP---- -----VYG-- SILVT-KLVN SVMLDGKKGV
       61 -AQKVVYT-- -AFDQIKEKT EKDPVEVFAQ AMENIMPSLE VKARRVGGAT YQVPLEVRPA
      121 RRQTLGLRWL TAYARTR--- GERTMAERLA SEIMDASNN- -TGAAVKKRE EVHKAAEANK
//
LOCUS       Denitrovibrio_acetiphilus_DSM_12809     180 bp    PROT      linear   24-SEP-2014
DEFINITION  Denitrovibrio_acetiphilus_DSM_12809, 330 bases, 62D8CFEB checksum.
 ACCESSION  Rose-Cavalier-Smiths-iMac.local:305:1409552898
ORIGIN
        1 --AR------ --RVAKKR-- --EVLG---- -----VYS-- DTLVT-KFIN SLMYDGKKSV
       61 -AERVFYK-- -TLDTIKERT GKEGIEVFRQ AVENVKPALE VKSRRVGGAT YQVPIEVRSV
      121 RKQALSIRWL IAAARGK--- KERTMVDRLS GELMDAAEG- -KGIAFKKKE DTHKMAEANR
//
LOCUS       Nitrosomonas_europaea_ATCC_19718     180 bp    PROT      linear   24-SEP-2014
DEFINITION  Nitrosomonas_europaea_ATCC_19718, 330 bases, DC59A9F2 checksum.
 ACCESSION  Rose-Cavalier-Smiths-iMac.local:306:1409552898
ORIGIN
        1 --PR------ --REVPKR-- --EILP---- -----KYH-- NIELA-KFVN VLMTRGKKSV
       61 -AEQIIYG-- -ALNHLEKKT GKDPVEVFTQ ALSNIRPVVE VKSRRVGGAN YQVPVEVRSI
      121 RRSALAMRWL RDAARKR--- SEKSMDLRLA SELLEASEN- -RGAAIKKRE EVHRMAESNK
//
LOCUS       Spirochaeta_coccoides_DSM_17374     180 bp    PROT      linear   24-SEP-2014
DEFINITION  Spirochaeta_coccoides_DSM_17374, 330 bases, 11E46CF8 checksum.
 ACCESSION  Rose-Cavalier-Smiths-iMac.local:309:1409552898
ORIGIN
        1 --SR------ --SVAPVR-- --EILP---- -----VYN-- SVVVE-KFIR RMMIDGKKSI
       61 -STGIMYA-- -ALQDVGEKT GEKPLDVFLK ALENVKPAVE VKSRRVGGAT YQVPVEIRET
      121 RREALAMRWL ITAARAR--- NGKTMGEKLG AELFDAFNS- -SGSAFKKKE DTHRMAEANK
//
