# Supplementary material for: Multidomain ribosomal protein trees and the planctobacterial origin of neomura (eukaryotes, archaebacteria)
Source: Protoplasma. 2020 Jan 3;257(3):621–753. doi: 10.1007/s00709-019-01442-7 (PMC7203096; doi:10.1007/s00709-019-01442-7)
Supplement: Supplementary file 6 — (PDF 114 kb) [file 709_2019_1442_MOESM6_ESM.gb]

LOCUS       Acanthamoeba_castellanii@ACL00     164 bp    PROT      linear    1-SEP-2014
DEFINITION  Acanthamoeba_castellanii@ACL00     164 bp    PROT      linear    3-AUG-2014, 16
 ACCESSION  Rose-Cavalier-Smiths-iMac.local:0:1409555115
ORIGIN
        1 MKLNIANPAT GCQKEIEDER KVRFYDKRIS DEVSAESLGD EWKGYVLKIT GGNDEQGFPM
       61 MQGVLRVRLL LDDRHPCYRR RAGERRRKSV RGCIVAGDLS VLNLVIVKQG EADVPGLTDP
      121 QRLGPKRASK IRKLFNLEKD DDVRKFVKAP KIQRLVTPVV LQRK
//
LOCUS         AlexTama     164 bp    PROT      linear    1-SEP-2014
DEFINITION  AlexTama     164 bp    PROT      linear    3-AUG-2014, 164 bases, F1943426 chec
 ACCESSION  Rose-Cavalier-Smiths-iMac.local:1:1409555115
ORIGIN
        1 ---------- ---------- ------KRMS SEVPGDSLGD EWKGYIFRIG GGNDKQGFPM
       61 KQGILRVRLL FKKGMSCYRR RKGCRKRKSV RGCIVGPDLA VLALVVVKKG PEEIPGLTDP
      121 RRLGPKRASH IRKLFGLEKQ DDVRKYVKAP KIQRLITPAL LQRK
//
LOCUS       Allomyces_macrogynus@AML000006     164 bp    PROT      linear    1-SEP-2014
DEFINITION  Allomyces_macrogynus@AML000006     164 bp    PROT      linear    3-AUG-2014, 16
 ACCESSION  Rose-Cavalier-Smiths-iMac.local:2:1409555115
ORIGIN
        1 MKLNIADPST GSQKEIEDEK KVHLMDKRIS AEVPGDQLGD EFKGYVFKIT GGNDKQGFPM
       61 KQGVLRVRLL LSKGHSCYRR RTGERKRKSV RGCIVSSDIS VVSLVVVKKG EADLPGITDP
      121 KRLGPKRASK IRKMFNLTKE DDVRKYVKAP KIQRLVTPLT LQRK
//
LOCUS       Sub@rps6_OG5_126964_EE_br_Stet     164 bp    PROT      linear    1-SEP-2014
DEFINITION  Sub@rps6_OG5_126964_EE_br_Stet     164 bp    PROT      linear    3-AUG-2014, 16
 ACCESSION  Rose-Cavalier-Smiths-iMac.local:3:1409555115
ORIGIN
        1 ---------- ---------- ---------- ------ALRD ADXXLCVKIT GGNDKQGFPM
       61 MQGVLRIRLL LGEVHPCYRH RKGERHRKTV RGCIVGPDLS MLNCVISKRG PADIEGLTNP
      121 NRRGPKRASK IRKFLGISKE DDVCHYVKRP KIQRLITPQR LQRK
//
LOCUS          PCBtrin     164 bp    PROT      linear    1-SEP-2014
DEFINITION  PCBtrin     164 bp    PROT      linear    3-AUG-2014, 164 bases, E6866B0C check
 ACCESSION  Rose-Cavalier-Smiths-iMac.local:4:1409555115
ORIGIN
        1 MKLNIANPST GLQKEVDDER KLIPFEKRIS AEVPGDSLGD EFKGYLFKIT GGNDKQGFPM
       61 MQGVLRVRLL LNKDHKCYRR RTGERKRKSV RGCITGSDLA VMSLIILKKG EQELPGLTDP
      121 RKLGPKRASK IRKLFNLSKE DDVRKYVKAP KIQRLVTPVV LQRK
//
LOCUS       Breviata_anathema@BREANContig3     164 bp    PROT      linear    1-SEP-2014
DEFINITION  Breviata_anathema@BREANContig3     164 bp    PROT      linear    3-AUG-2014, 16
 ACCESSION  Rose-Cavalier-Smiths-iMac.local:5:1409555115
ORIGIN
        1 MKLNIANPAT GLQRDFPDEK KLALYEKRIA QEVPLDFLGD PYKGYVVKIT GGNDKQGFPM
       61 MQGVMRVHLL LDARHPCYRK REGERKRKAV RGCIIGSDLA TVSCIIVKRG EQEIPGLTDP
      121 RRLGPKRANH IRKMFNLTKK DDVRKYVKAP KIQRLVTPVR LQRR
//
LOCUS       Bassomonas_sp@basspContig01061     147 bp    PROT      linear    1-SEP-2014
DEFINITION  Bassomonas_sp@basspContig01061     147 bp    PROT      linear    3-AUG-2014, 14
 ACCESSION  Rose-Cavalier-Smiths-iMac.local:6:1409555115
ORIGIN
        1 MKFNISYPAN GTNTEIDDEK KVRVYEKQMG AVFEGELLGE EYAGYEFKIT GGNDKQGFPM
       61 MQGILRVRLL MKKGFKTFKR RTGYRRRKSV RGCIVSAEIG VLFLAVVKEG DNPIAGLTDP
      121 RRLGPKRANN IRKLFKLSKE DDVRKYV
//
LOCUS         AncySigm     134 bp    PROT      linear    1-SEP-2014
DEFINITION  AncySigm     134 bp    PROT      linear    3-AUG-2014, 134 bases, 874D3A68 chec
 ACCESSION  Rose-Cavalier-Smiths-iMac.local:7:1409555115
ORIGIN
        1 MKLNIANPST GQQKEVEDER TLAFWDKRMS HEIDGGILGD EWKGYVLRIA GGNDKQGFPM
       61 KQGVLRVRLV LSKGHTCYRR RNGERKRKSV RGCIVAQDIV VLALVVTKQG EADIPGLTDP
      121 RRRGPKRGSQ IRKL
//
LOCUS       Planomonas_ghana@plaghSFL6WO51     146 bp    PROT      linear    1-SEP-2014
DEFINITION  Planomonas_ghana@plaghSFL6WO51     146 bp    PROT      linear    3-AUG-2014, 14
 ACCESSION  Rose-Cavalier-Smiths-iMac.local:8:1409555115
ORIGIN
        1 ---------- ---------- ---------- ---------- -YKGYIFRIS GGNDKQGFCM
       61 KQGVLRVRLL LAKGHSCYRR RTGDRKRKSV RGCITGMDLS VLNLVIVKKG EQELPGLTDP
      121 RRLGPKRANN IRKLFNLSKE DDVTKA
//
LOCUS       Thecamonas_trahens@AMSG_09024T     164 bp    PROT      linear    1-SEP-2014
DEFINITION  Thecamonas_trahens@AMSG_09024T     164 bp    PROT      linear    3-AUG-2014, 16
 ACCESSION  Rose-Cavalier-Smiths-iMac.local:9:1409555115
ORIGIN
        1 MKINIANPAT GAQKDVEDDL KVRFMDKRIS AEVAADPLGE EFAGYVFKIT GGNDKQGFPM
       61 KQGVLRTRIL LSKGDSCYRK RSGERKRKSV RGCIVQQDLS VINVVIVKRG PADLPGLTDP
      121 RRLGPKRVTK IRKLFDLDED DDVRKFVKSP KIQRLVTPRR LERK
//
LOCUS       Amastigomonas_oxoniensis@amaox     164 bp    PROT      linear    1-SEP-2014
DEFINITION  Amastigomonas_oxoniensis@amaox     164 bp    PROT      linear    3-AUG-2014, 16
 ACCESSION  Rose-Cavalier-Smiths-iMac.local:10:1409555115
ORIGIN
        1 ---------- ---------- ---------- ---------- ---------- ----------
       61 ---------- --KGLSCYRR RTGERKRKSV RGCIVQSDLS ILNLVIIKKG DQEIPGVTDP
      121 RRLGPKRASK IRKLFNLGKD DDVRKYVKAP KIQRLVTPVR LQRK
//
LOCUS       Amoebidium_parasiticum@ABL0000     164 bp    PROT      linear    1-SEP-2014
DEFINITION  Amoebidium_parasiticum@ABL0000     164 bp    PROT      linear    3-AUG-2014, 16
 ACCESSION  Rose-Cavalier-Smiths-iMac.local:11:1409555115
ORIGIN
        1 MKLNIANPST GAQKELEDEL KARFYDKRIS QEVEGDSLGD EYKGYVFRIT GGNDKQGFPM
       61 VQGVLRVRLL LAKGAKSYRR RTGERKRKSV RGCIVDSNMS VINLVITKKG EQDLPGLTDP
      121 RRLGPKRASK IRKLFNLTKE DDVRKYVKAP KIQRLVTPVT LQRK
//
LOCUS         AmphCart     164 bp    PROT      linear    1-SEP-2014
DEFINITION  AmphCart     164 bp    PROT      linear    3-AUG-2014, 164 bases, D476F3A4 chec
 ACCESSION  Rose-Cavalier-Smiths-iMac.local:12:1409555115
ORIGIN
        1 MKLNISYPAT GCQKEIEDDK KLLFFDKRMA TEVPGDSLGD EWKGYTLKIS GGNDKQGFPM
       61 KQGILRVRLM FKKGMSCYRR RSGCRKRKSV RGCIVGPDLA VMSMVIVKKG DGDIEGLTDP
      121 RRLGPKRANK IRKFWGLDKK DDVRQYVKAP KIQRLITPLM LQRR
//
LOCUS         AndaInca     147 bp    PROT      linear    1-SEP-2014
DEFINITION  AndaInca     147 bp    PROT      linear    3-AUG-2014, 147 bases, 76DAC6C4 chec
 ACCESSION  Rose-Cavalier-Smiths-iMac.local:13:1409555115
ORIGIN
        1 ---------- ---------R VLQIYDKRIS HEIAGEVIGE DFAGYIFKIT GGHDKQGFPM
       61 RQGVLRVRLL LPVGNGNRRG RTGERNRKSV RGCIVAHDIA VLNLIIVKKG EKDIEGITDP
      121 RRPWSQDAAS KRKMFHLEKG ADVRKYV
//
LOCUS         AnopHaem     164 bp    PROT      linear    1-SEP-2014
DEFINITION  AnopHaem     164 bp    PROT      linear    3-AUG-2014, 164 bases, A536FBEE chec
 ACCESSION  Rose-Cavalier-Smiths-iMac.local:14:1409555115
ORIGIN
        1 MKFNISYPLN GTQLDIDDDK KCQFFDKRVG QEVDADTLGD QFKGYAVKIT GGNDKSGFPM
       61 KQGVLRVKVL MGPNHSCYRR RKGEKKRKTV RGCIVGPDIR VLAVKVIKKG DQEIEGLTDP
      121 KRLGPKRANK LKQLFNIALE DSLRQNVKAP KIQRLITADR LRAK
//
LOCUS         AntoLocu     164 bp    PROT      linear    1-SEP-2014
DEFINITION  AntoLocu     164 bp    PROT      linear    3-AUG-2014, 164 bases, E272B151 chec
 ACCESSION  Rose-Cavalier-Smiths-iMac.local:15:1409555115

ORIGIN
        1 --LNVAYPAK GTQKPI-DFQ TSMLYGLRLG AQVEGELIGE DFRGYVFKIT GGDDVSGLPM
       61 KDGVFRVRLL LKKGNKGYRR EKGVRKRKSV RGCIISGEIA VVSMIILKEG EKPIEGLTDE
      121 CSHLPKRASK LRKLFNIPKD ANIVEF-PRI KVTRLITPMR IERK
//
LOCUS         ArabThal     164 bp    PROT      linear    1-SEP-2014
DEFINITION  ArabThal     164 bp    PROT      linear    3-AUG-2014, 164 bases, 3EE583DB chec
 ACCESSION  Rose-Cavalier-Smiths-iMac.local:16:1409555115
ORIGIN
        1 MKFNVANPTT GCQKEIDDDQ KLRFYDKRIS QEVSGDALGE EFKGYVFKIK GGCDKQGFPM
       61 KQGVLRVRLL LHRGTPCFRR RTGERRRKSV RGCIVSPDLS VLNLVIVKKG ENDLPGLTDK
      121 MR-GPKRASK IRKLFNLKKE DDVRTYVKAP KIQRLVTPLT LQRK
//
LOCUS       Astasia_longa@ALL00000304_3     164 bp    PROT      linear    1-SEP-2014
DEFINITION  Astasia_longa@ALL00000304_3     164 bp    PROT      linear    3-AUG-2014, 164 b
 ACCESSION  Rose-Cavalier-Smiths-iMac.local:17:1409555115
ORIGIN
        1 MKFNIASPQC GTLKEFDDEK KLVLNDKRLA QEFDGEILDD KWKGYVFKIV GGCDKQGFPM
       61 KQGVLRVKLL LKGGTVGCRV RSGERRRKTI RGCIVSQDIA LLNLKIVKEG EEKIEGLTDP
      121 RRLGPKRASK IRRLFNLTKE DDVRKFVKAP KIQRLITPTV LARR
//
LOCUS       Aureococcus_anophagefferens@AU     164 bp    PROT      linear    1-SEP-2014
DEFINITION  Aureococcus_anophagefferens@AU     164 bp    PROT      linear    3-AUG-2014, 16
 ACCESSION  Rose-Cavalier-Smiths-iMac.local:18:1409555115
ORIGIN
        1 MKLNIACPST GAQKEIDDEK KLRLYDRRIS QEVDGEALGE EFAGYVFRIT GGNDKQGFPM
       61 KQGVLRVRLL LRAGASCYRR RAGERKRKSV RGCIVGADLA VLNLVVVKQG DADIEGLTDA
      121 VRLGPKRANK IRKLFALTKD DDVRKYVKAP KIQRLITPLC LQRK
//
LOCUS         BabeBovi     164 bp    PROT      linear    1-SEP-2014
DEFINITION  BabeBovi     164 bp    PROT      linear    3-AUG-2014, 164 bases, 27F69EA8 chec
 ACCESSION  Rose-Cavalier-Smiths-iMac.local:19:1409555115
ORIGIN
        1 MKLNLANPFT NMQREIDDEK KLLFYEKRMG TEVPGDSLGE EFKGYVFKIS GGNDKQGFPM
       61 MQGVLRVRLL LRKGMKCYRR RTGEMRRKSV RGCIASPDLS ILNLVVVKRG PQDIPGLTDP
      121 RRLGPKRASK IRKLFNLGPQ DDVRKYVRAP KIQRLVTPQR IQRK
//
LOCUS       Batrachochytrium_dendrobatidis     164 bp    PROT      linear    1-SEP-2014
DEFINITION  Batrachochytrium_dendrobatidis     164 bp    PROT      linear    3-AUG-2014, 16
 ACCESSION  Rose-Cavalier-Smiths-iMac.local:20:1409555115
ORIGIN
        1 ---------- ---------- --RFYDKRMA TEVSGDGLGD EFKGYIFKIT GGNDKQGFPM
       61 KQGVLRVRLL LSDGHSCYRR RTGERKRKSV RGCIVGSDIS ALSLVVVKQG EQDIPGLTDP
      121 KRLGPKRANN IRKMFNLTKE DDVRKYVKAP KIQRLVTPLT LQRK
//
LOCUS       PirE2@PirE2_1_51017     164 bp    PROT      linear    1-SEP-2014
DEFINITION  PirE2@PirE2_1_51017     164 bp    PROT      linear    3-AUG-2014, 164 bases, D3
 ACCESSION  Rose-Cavalier-Smiths-iMac.local:21:1409555115
ORIGIN
        1 MKLNISYPAT GAQKDIEDEH KIRFYDKRMS AEVDGAAIGD EFKGYIFKIT GGNDKQGFPM
       61 KQGLLRVRLL LSKGHSCYRR RVGERKRKSV RGCIVGNDIA VLSLAIVKQG EQEIEGLTDP
      121 KRLGPKRASN IRKMFNLSKE DDVRQYVKAP KIQRLVTPVT LQRK
//
LOCUS         SpizPunc     164 bp    PROT      linear    1-SEP-2014
DEFINITION  SpizPunc     164 bp    PROT      linear    3-AUG-2014, 164 bases, CA438F40 chec
 ACCESSION  Rose-Cavalier-Smiths-iMac.local:22:1409555115
ORIGIN
        1 MKLNIAYPAL GTQKEVDDER KYRFYDKRMS TEVKGDALGD EFKGYVFKIT GGNDKQGFPM
       61 KQGVLRVRLL LSAGHSCYRR RTGERKRKSV RGCIVGSDIS ALSLVVVKQG EADIPGLTDP
      121 KRLGPKRASK IRKMFNLSKE DDVRKYVKAP KIQRLVTPRT LQRK
//
LOCUS         BlasEmer     164 bp    PROT      linear    1-SEP-2014
DEFINITION  BlasEmer     164 bp    PROT      linear    3-AUG-2014, 164 bases, A4E1E6C check
 ACCESSION  Rose-Cavalier-Smiths-iMac.local:23:1409555115
ORIGIN
        1 MKLNIADPST GSQKEIDDEK RYHLIDKRIS AEVPGDQLGD EFKGYIFKIT GGNDKQGFPM
       61 KQGVLRVRLL LSEGHSCFRR RTGERKRKSV RGCIINHDIS VVSLVVVKKG ENEIAGVTDP
      121 KRLGPKRASK IRKMFNLTKD DDVRKYVKAP KIQRLVTPLT LQRK
//
LOCUS         BlasHomi     164 bp    PROT      linear    1-SEP-2014
DEFINITION  BlasHomi     164 bp    PROT      linear    3-AUG-2014, 164 bases, 7EECEC04 chec
 ACCESSION  Rose-Cavalier-Smiths-iMac.local:24:1409555115

ORIGIN
        1 MKLNICYPAL SSQKDIDDEN KLRFMDKRIS QEVEGDCLGD EFKGYIFRIT GGNDKQGFPM
       61 KQGVLRVRLL LADGMSCYRR RDGERKRKSV RGCIVGSDIC VLNLMIVKKG EQEIPGLTDP
      121 RRLGPKRANH IRKLFGLTKE DDVRKFVKAP RIQRLVTHRA LCHK
//
LOCUS       Bombyx0mor@30023     164 bp    PROT      linear    1-SEP-2014
DEFINITION  Bombyx0mor@30023     164 bp    PROT      linear    3-AUG-2014, 164 bases, D2AB9
 ACCESSION  Rose-Cavalier-Smiths-iMac.local:25:1409555115
ORIGIN
        1 MKLNVSYPAT GCQKEVVDEH KLRFYEKRMG AEVEADQLGD EWKGYVLRVA GGNDKQGFPM
       61 KQGVLRVRLL MSKGHSCYRR RDGERKRKSV RGCIVDANLS VLALVIVRKG AQEIPGLTDP
      121 RRLGPKRASK IRKLFNLSKE DDVRRYVKAP KIQRLVTPVV LQRR
//
LOCUS         CaenEleg     164 bp    PROT      linear    1-SEP-2014
DEFINITION  CaenEleg     164 bp    PROT      linear    3-AUG-2014, 164 bases, E4067164 chec
 ACCESSION  Rose-Cavalier-Smiths-iMac.local:26:1409555115
ORIGIN
        1 MRLNFAYPAT GLQKEVDEEK KLRFFEKRMS QEVAIDALGD EWKGYVVRIG GGNDKQGFPM
       61 KQGILRVRLL LKKGQSCYRR KNGERKRKSV RGCIVDANMS ALSLVIVKKG DGEIEGLTDP
      121 RKLGPKRASK IRKLFNLTKH DDVTKYVIAP KIQRLITPAR IARK
//
LOCUS       Capsaspora_owczarzaki@NUL00000     164 bp    PROT      linear    1-SEP-2014
DEFINITION  Capsaspora_owczarzaki@NUL00000     164 bp    PROT      linear    3-AUG-2014, 16
 ACCESSION  Rose-Cavalier-Smiths-iMac.local:27:1409555115
ORIGIN
        1 VKLNISYPAT GSQKTIEDEK KLRFYDKRIS QEVEGDFLGD EFKGYVFRIS GGNDKQGFAM
       61 VQGVLRVRLL LKEGHKTYRR RAGERKRKSV RGCIVDQNLS TLNLVIVKKG EQELAGITDP
      121 RRLGPKRASR IRKLFNLSKD DDVRKYVKAP RIQRLVTSVT LQRK
//
LOCUS       Chlamydomonas_incerta@CIL00000     164 bp    PROT      linear    1-SEP-2014
DEFINITION  Chlamydomonas_incerta@CIL00000     164 bp    PROT      linear    3-AUG-2014, 16
 ACCESSION  Rose-Cavalier-Smiths-iMac.local:28:1409555115
ORIGIN
        1 ---------T GCQKEVDDEA KLRFYDRRVA AEIDGEALGD EFKGYVLKIA GGQDKQGFAM
       61 KQGVLRVRLL MTPGDQGFRR RKGERRRKSV RGCIVSPDLA VLNLVIVKKG EQELPGLTDP
      121 RIRGPKRASK IRKMFNLSKE DDVRKYVKCP KIQRLVTPAA LQRK
//
LOCUS       Coccomyxa_sp@23673     164 bp    PROT      linear    1-SEP-2014
DEFINITION  Coccomyxa_sp@23673     164 bp    PROT      linear    3-AUG-2014, 164 bases, B2C
 ACCESSION  Rose-Cavalier-Smiths-iMac.local:29:1409555115
ORIGIN
        1 MKLNIAYPPT GAQKEIDEDS KLRFYDKRLA QEV-----GD EYKGYIFKIM GGQDKQGFGM
       61 KQGVLRVQLL MAP------R RKGERRRKSV RGCIVSPDLS VLNLVIVKKG ESEIAGLT--
      121 --RGPKRASK IRKLFNLSG- -------KAP KIQRLVTPLT MQRK
//
LOCUS       Plasmodiophora_brassicae@01236     164 bp    PROT      linear    1-SEP-2014
DEFINITION  Plasmodiophora_brassicae@01236     164 bp    PROT      linear    3-AUG-2014, 16
 ACCESSION  Rose-Cavalier-Smiths-iMac.local:30:1409555115
ORIGIN
        1 MKLNISYPAT GLQKCIEDDK KLVLYDKRLS HEVNG-ALGE EFAGYTFKIT GGNDKQGFPM
       61 KQGVLTRVRL LLK--QG--R TAGERKRKSV RGCIVSSDLS VLHLVVTQKG EKDIPGLT--
      121 --LGPKRATR IRKLFNLEK- DD-----KAP KIQRLVTPQR LQRK
//
LOCUS       Porphyridium_cruentum@Contig93     164 bp    PROT      linear    1-SEP-2014
DEFINITION  Porphyridium_cruentum@Contig93     164 bp    PROT      linear    3-AUG-2014, 16
 ACCESSION  Rose-Cavalier-Smiths-iMac.local:31:1409555115
ORIGIN
        1 MKFNIANPAT GCQKEIDDER LLRFYDKRIA AEV-----GE DWKGYMLKIM GGQDKQGFAM
       61 KQGVLRVRLL MPK------M RKGERKRKSV RGCIVSHDIS VLNLIITKKG DKDIDGLT--
      121 --LGPKRANH IRKLFNLAK- -------KAP KIQRLVTPTT LQRK
//
LOCUS       Raphidiophrys_ambigua@contig00     164 bp    PROT      linear    1-SEP-2014
DEFINITION  Raphidiophrys_ambigua@contig00     164 bp    PROT      linear    3-AUG-2014, 16
 ACCESSION  Rose-Cavalier-Smiths-iMac.local:32:1409555115
ORIGIN
        1 MKLNISYPAT GLQKVIEDDK QLALYDKRLA QEI-----GE EYKGYVFRIS GGNDKQGFTM
       61 KQGVLRVRLL LKR------R -DGERRRKSV RGCIISHDIS ALALVVVKKG EKEIAGLT--
      121 --LGPKRASK IRKLFALSK- -------KAP KIQRLVTPVT LKRK
//
LOCUS       Telonema_subtilis@2contig22344     164 bp    PROT      linear    1-SEP-2014
DEFINITION  Telonema_subtilis@2contig22344     164 bp    PROT      linear    3-AUG-2014, 16
 ACCESSION  Rose-Cavalier-Smiths-iMac.local:33:1409555115
ORIGIN
        1 MKLNIACPET GLQKEVDDDR ILRFYDKRIA QEV-----GA EFQGYRFRIS GGNDKQGFPM
       61 LQGVLRVRLL LSK------R RTGERKRKSV RGCIVNQDLS VLNLVVVKRG AGDVPGLT--
      121 --LGPKRANK IRKLWGMDS- -------KAP KIQRLVTPQR LQRK
//
LOCUS       Chlamydomonas_reinhardtii@CHLR     164 bp    PROT      linear    1-SEP-2014
DEFINITION  Chlamydomonas_reinhardtii@CHLR     164 bp    PROT      linear    3-AUG-2014, 16
 ACCESSION  Rose-Cavalier-Smiths-iMac.local:34:1409555115
ORIGIN
        1 MKLNIAYPAT GCQKEVDDEA KLRFYDRRVA AEVDGEVLGE EFKGYVLKIA GGQDKQGFAM
       61 KQGVLRVRLL MTPGDQGFRR RKGERRRKSV RGCIVSPDLA VLNLVIVKKG EQELPGLTDP
      121 RIRGPKRASK IRKMFNLGKV DDVRKYVKCP KIQRLVTPAA LQRK
//
LOCUS       Chlorella_NC64A@CHLNC59656     164 bp    PROT      linear    1-SEP-2014
DEFINITION  Chlorella_NC64A@CHLNC59656     164 bp    PROT      linear    3-AUG-2014, 164 ba
 ACCESSION  Rose-Cavalier-Smiths-iMac.local:35:1409555115
ORIGIN
        1 MKLNIAFPST GCQKEIEDDA KLRFYDKRVS QEVDGEALGE EFKGYVFKIM GGQDKQGFPM
       61 KQGVLRVQVL MSPGDQCFRR RNGERRRKSV RGCIVSQDLS VLNLVIVKKG EAELPGLTDP
      121 RQRGPKRASK IRKMFNLTKD DDVRHYVKCP KIQRLVTPQV LQRK
//
LOCUS         ChonCris     147 bp    PROT      linear    1-SEP-2014
DEFINITION  ChonCris     147 bp    PROT      linear    3-AUG-2014, 147 bases, 6FBBB085 chec
 ACCESSION  Rose-Cavalier-Smiths-iMac.local:36:1409555115
ORIGIN
        1 ---------- ----EVEDEK RLQLYDMPLA MEIDGDDLGE EYRGYIFRIM GGQDKQGFAM
       61 KQGVLRVRLL MSKNTPGCRM RSGERKRKSV LFCIISHQIS VLILLVVKNG DSPIEGLTDP
      121 RRLGPKRASN IRKLFNLSKD DDVRKYV
//
LOCUS       Ciona0savi@30458     164 bp    PROT      linear    1-SEP-2014
DEFINITION  Ciona0savi@30458     164 bp    PROT      linear    3-AUG-2014, 164 bases, 7EEBC
 ACCESSION  Rose-Cavalier-Smiths-iMac.local:37:1409555115
ORIGIN
        1 MKLNVSYPAT GCQKEIDDEQ KLRFYERRMA QEVSADGLGD EWKDYIVRIT GGNDKQGFPM
       61 KQGVLRVRLL LSKGHSCYRR RTGERKRKSV RGCIVDSQLS VLNLMIVKRG EKEIPGLTDP
      121 KRLGPKRASK IRKLFMLGPE DDVRKYVKAP KIQRLVTPQV IQRK
//
LOCUS       Ciona_intestinalis@CIOIN275754     164 bp    PROT      linear    1-SEP-2014
DEFINITION  Ciona_intestinalis@CIOIN275754     164 bp    PROT      linear    3-AUG-2014, 16
 ACCESSION  Rose-Cavalier-Smiths-iMac.local:38:1409555115
ORIGIN
        1 LQLNISFPAT GCQKEVDDEQ KLRFYDRRMS QEVSADGLGD EWKGYIVRIT GGNDKQGFPM
       61 KQGVLRVRLL LGKGHSCYRR RTGERKRKSV RGCIVDAGLS VLSLVIVKRG EKEIPGLTDP
      121 KRLGPKRASK IRKLFMLGPD DDVRKYVKAP KIQRLVTPQS VQRK
//
LOCUS       Cochliopodium_minutoidum@cocmi     164 bp    PROT      linear    1-SEP-2014
DEFINITION  Cochliopodium_minutoidum@cocmi     164 bp    PROT      linear    3-AUG-2014, 16
 ACCESSION  Rose-Cavalier-Smiths-iMac.local:39:1409555115
ORIGIN
        1 MKLNIAFPST GRQKELEDEK KVRFQEKKLA EEIDGGLLGE EYKGYVLKIT GGSDKEGFPM
       61 KQGVLRIRLF LTEGTTCYNK RDGTRKRKSL RGCIISSEIV VVNLVIVRKG EQEIPDLTEP
      121 NRLGPKRASK IRKLFSLSKK DNVKNLLKST KIQRLVTPRK LAQK
//
LOCUS       Coenopodium_desertum@coedeCont     164 bp    PROT      linear    1-SEP-2014
DEFINITION  Coenopodium_desertum@coedeCont     164 bp    PROT      linear    3-AUG-2014, 16
 ACCESSION  Rose-Cavalier-Smiths-iMac.local:40:1409555115
ORIGIN
        1 ---------- ---------- ---FHDQKIS SEVSADALGD QYKGYIFKIK GGSDKEGFPM
       61 KQGVLRVKLL LDAGSVGNHS SCWNPPKESV RGCIVGPDIS VLDLVVVQKG AAELKGITDP
      121 CRLGPKRAAH IRKLFNLKKD ADVRGFVKAP KIQRLITPVT LQRK
//
LOCUS       Cryptococc@31013     164 bp    PROT      linear    1-SEP-2014
DEFINITION  Cryptococc@31013     164 bp    PROT      linear    3-AUG-2014, 164 bases, 2CF58
 ACCESSION  Rose-Cavalier-Smiths-iMac.local:41:1409555115
ORIGIN
        1 MKVNFSNPAT GAQKDFEDER KTRFMEKRMG QEVAIDSLGE EFAGYVVRIT GGNDKQGFPM
       61 KQGVLRTRLL LSDGHSCYRR RDGERKRKSV RGCIVGSDIG VLAVAIVKQG ANELPGLTDP
      121 KRLGPKRATK IRKFFNLSKE DDVTKFVKAP KIQRLVTPLR LQRK
//
LOCUS         CryptSpp     164 bp    PROT      linear    1-SEP-2014
DEFINITION  CryptSpp     164 bp    PROT      linear    3-AUG-2014, 164 bases, C65E1954 chec
 ACCESSION  Rose-Cavalier-Smiths-iMac.local:42:1409555115
ORIGIN
        1 MKLNIANPTT GLQKEIDDEK LLLFFERRIG SELDCSFLGE EFKGYILKIT GGNDKQGFPM
       61 MQGVLRVRLL FRKGMKCYRR RTGEMKRKSV RGCIVSHDLS VLSLVVVERG EQDIPGLTDP
      121 RRLGPKRASK IRKLFNLSPS DDVRKFVKAP KIQRLVTKER LQRK
//
LOCUS         CyanMero     164 bp    PROT      linear    1-SEP-2014
DEFINITION  CyanMero     164 bp    PROT      linear    3-AUG-2014, 164 bases, 70257044 chec
 ACCESSION  Rose-Cavalier-Smiths-iMac.local:43:1409555115
ORIGIN
        1 MKFNVANPAT GCQKEIDDES RLRIYDKRIA QEVDGEALGE EF-GTILRIM GAQDKEGFPA
       61 RLGVLRVRLL MHKGDVGCRM RDGERKRRSV RGCIISSEMS VVNLAIVRQG EQEIPGLTDP
      121 RRLGPKRASK IRKLFNLSKD DDVRKYVKAP KIQRLVTAQS LQRK
//
LOCUS       Rhodosorus_marinus@rhomaCAMPEP0113954022     164 bp    PROT      linear    1-SEP-2014
DEFINITION  Rhodosorus_marinus@rhomaCAMPEP0113954022     164 bp    PROT      linear    3-AU
 ACCESSION  Rose-Cavalier-Smiths-iMac.local:44:1409555115
ORIGIN
        1 M--------- ----EIDDEQ KLQFYDKKLA QEVDGDVIGM EWEGYVFKIM GGQDKQGFPM
       61 KQGVLRVRLL LSKGSVGCRM KKGERRRRSV RGCIVSHEIS VLHLAIVKKG KEEVEGLTTP
      121 RRLGPKRANN IRKLFNRSKE DDVRKYVKAP KIQRLVTPLT LQRK
//
LOCUS       Galdieria0@30635     164 bp    PROT      linear    1-SEP-2014
DEFINITION  Galdieria0@30635     164 bp    PROT      linear    3-AUG-2014, 164 bases, 4A939
 ACCESSION  Rose-Cavalier-Smiths-iMac.local:45:1409555115
ORIGIN
        1 MKLNIANPTT GCQKEVDDER KLRFYDKRLA QEVPGDALGD EFKGYIFKIM GGQDKEGFAM
       61 KQGVLRVRLL LKKGDSGCRM RDGERRRKSV RGCIVSPDIA VLNLIILRKG EEDIPGLTDP
      121 RRLGPKRASK IRKLFNLSKE DDVRKYVKAP KIQRLVTPVR LQRK
//
LOCUS         PorpYezo     147 bp    PROT      linear    1-SEP-2014
DEFINITION  PorpYezo     147 bp    PROT      linear    3-AUG-2014, 147 bases, 49DDC140 chec
 ACCESSION  Rose-Cavalier-Smiths-iMac.local:46:1409555115
ORIGIN
        1 MKLNVANPAT GAQKEIEDEK RLRFYDKRLA QEVEGDALGD EFAGYILKIM GGQDKQGFAM
       61 KQGVLRVRLL LHKGVSGCRM RKGERRRKTV RGCMVSSEIA VLNVIIVKKG DADIPGLTDP
      121 RRLGPKRASK IRKLFNLTKA DDVRKYV
//
LOCUS       Cyanophora_paradoxa@CDL0000491     164 bp    PROT      linear    1-SEP-2014
DEFINITION  Cyanophora_paradoxa@CDL0000491     164 bp    PROT      linear    3-AUG-2014, 16
 ACCESSION  Rose-Cavalier-Smiths-iMac.local:47:1409555115
ORIGIN
        1 VKINFSYPVT GAQKEIDDEK KIRFLDKRMS TEVELDELGD EWKGYVARIS GGNDKQGFPM
       61 KQGILRVRLL LDKGHSCYRR RTGERKRKSV RGCIVSADLS VLNLVVVKKG EGEIPGLTDP
      121 RRLGPKRASK IRKLFNLTKD DDVRKYVKAP KIQRLVTPIT LQRK
//
LOCUS         DictDisc     164 bp    PROT      linear    1-SEP-2014
DEFINITION  DictDisc     164 bp    PROT      linear    3-AUG-2014, 164 bases, F0DBDC2E chec
 ACCESSION  Rose-Cavalier-Smiths-iMac.local:48:1409555115
ORIGIN
        1 MKLNIAYPVN GSQKNIEDKN KVRFMEKRIG QEVEATTLGD EFKGYVFKIT GGNDTEGFPM
       61 MQGVGRVRLL LDGRSGCFKS RDGERKRKSV RGCIVAEDIA SLQLIIVKKG DAEIPGLTDP
      121 ASKGPKRASN IRKLFKLSKD EDVRSFVKAP KIQRLVTPTT VARR
//
LOCUS       Dictyostelium_purpureum@DICPU4     164 bp    PROT      linear    1-SEP-2014
DEFINITION  Dictyostelium_purpureum@DICPU4     164 bp    PROT      linear    3-AUG-2014, 16
 ACCESSION  Rose-Cavalier-Smiths-iMac.local:49:1409555115
ORIGIN
        1 MKLNIAYPST GAQKNIEDKN KVRFFEKRIG QEVEATTLGD EFKGYVFKIT GGNDTEGFPM
       61 MQGVARVRLL LDKNSGCYVK RDGERKRKSV RGCIVAEDIA SLQLVVVKKG DNEIPGLTDP
      121 SAKGPKRASN IRALFKLSKD EDVRRYVKAP KIQRLVTPVT IARR
//
LOCUS         DrosMela     164 bp    PROT      linear    1-SEP-2014
DEFINITION  DrosMela     164 bp    PROT      linear    3-AUG-2014, 164 bases, 53AAFC56 chec
 ACCESSION  Rose-Cavalier-Smiths-iMac.local:50:1409555115
ORIGIN
        1 MKLNVSYPAT GCQKEVVDEH KLRFYEKRMG QVVEADILGD EWKGYQLRIA GGNDKQGFPM
       61 KQGVLRVRLL LKKGHSCYRR RTGERKRKSV RGCIVDANMS VLALVVLKKG EKDIPGLTDP
      121 RRLGPKRASK IRKLYNLSKE DDVRRFVKAP KIQRLITPVV LQRK
//
LOCUS       Dunaliella@11842     164 bp    PROT      linear    1-SEP-2014
DEFINITION  Dunaliella@11842     164 bp    PROT      linear    3-AUG-2014, 164 bases, E0A96
 ACCESSION  Rose-Cavalier-Smiths-iMac.local:51:1409555115
ORIGIN
        1 MKLNISYPPT GCQKEIDDDA KLRFYDKRLS AEVEGEALGQ EFKGYIFKIM GGQDKQGFAM
       61 KQGVLRVRLL MSPGDQGFRR RDGERRRKSV RGCIVSSDLS VLNLVIVKKG EQELPGLTDP
      121 RMRGPKRASK IRKLFNLSKE DDVRKYVKAP KIQRLVTPEV LQRK
//
LOCUS       Ectocarpus@23941     164 bp    PROT      linear    1-SEP-2014
DEFINITION  Ectocarpus@23941     164 bp    PROT      linear    3-AUG-2014, 164 bases, D34C6
 ACCESSION  Rose-Cavalier-Smiths-iMac.local:52:1409555115
ORIGIN
        1 ---------- ---------- ---------- ---------- -----MFRIS GGNDKQGFPM
       61 KQGVLRVRLL LHKGVSCYRR RRGERKRKSV RGCIVAADLA VLNLVVTKKG EQDIPGLTDP
      121 RRLGPKRANN IRKLFNL-QD DDVRKYVKRP HIQRLITPIR LQRK
//
LOCUS         EimeTene     164 bp    PROT      linear    1-SEP-2014
DEFINITION  EimeTene     164 bp    PROT      linear    3-AUG-2014, 164 bases, 57B2A1BA chec
 ACCESSION  Rose-Cavalier-Smiths-iMac.local:53:1409555115
ORIGIN
        1 MKLNIANPAC GLQKEVDDEK KLLFFERRMG AEVPGDSLGE EFKGYLFRIT GGNDKQGFPM
       61 MQGILRVRLL FRTGMKCFRR RTGERKRKSV RGAIVGPDLS VLNLVMLQKG PADIPGLTGP
      121 RRLGPKRANH IRKLFNLGPE ADVTKYVKAP RIQRLVTESR IRRK
//
LOCUS       Emiliania_huxleyi@EMIHU354741     164 bp    PROT      linear    1-SEP-2014
DEFINITION  Emiliania_huxleyi@EMIHU354741     164 bp    PROT      linear    3-AUG-2014, 164
 ACCESSION  Rose-Cavalier-Smiths-iMac.local:54:1409555115
ORIGIN
        1 MKLNIANPST GCQKEIEDEK KLRLYDKRLA TEVDGSDLGE EFAGYIFKVM GGQDKQGFPM
       61 KQGVLRVRLM MAKGDQGCRM RKGERYRKSC RGCIISHNIA VLHLVIVKKG DAELEGLTDP
      121 RRLGPKRASK IRKLFALSKE DDVRKYVKAP KIQRLVTPIS LQRK
//
LOCUS       Entamoeba_histolytica@enthi91_     164 bp    PROT      linear    1-SEP-2014
DEFINITION  Entamoeba_histolytica@enthi91_     164 bp    PROT      linear    3-AUG-2014, 16
 ACCESSION  Rose-Cavalier-Smiths-iMac.local:55:1409555115
ORIGIN
        1 MKINVANPAT GRIKDFEEEK NYRFFDKRIG QEVDASSLGD EFKGYILKIT GGCDKDGFPM
       61 MTGVARVRLL LDGRNGCYKL RNGERRRKTV RGAIVAGDIS VLNTVVVKKG EGEIEGVTDP
      121 MRAGPKRASH IRKLFNLSQK DDVKKFVKAP KIQRLVTPRR LQHK
//
LOCUS       Euglena_gracilis@ELL00002218_3     164 bp    PROT      linear    1-SEP-2014
DEFINITION  Euglena_gracilis@ELL00002218_3     164 bp    PROT      linear    3-AUG-2014, 16
 ACCESSION  Rose-Cavalier-Smiths-iMac.local:56:1409555115
ORIGIN
        1 MKFNIASPQC GTIKEIDDEK KLVLNDKRLA QEFDGEILDD KWKGYVFKIV GGCDKQGFPM
       61 KQGVLRVKLL LKGGTVGCRV RSGERRRKTI RGCIVSQDIA LLNLKIVTEG EEKIEGLTDP
      121 RRLGPKRASK IRRLFNLTKE DDVRKFVKAP KIQRLITPAV IRRR
//
LOCUS       Filamoeba_sinensis@flasiContig     118 bp    PROT      linear    1-SEP-2014
DEFINITION  Filamoeba_sinensis@flasiContig     118 bp    PROT      linear    3-AUG-2014, 11
 ACCESSION  Rose-Cavalier-Smiths-iMac.local:57:1409555115
ORIGIN
        1 TRLISVIHQL VPRKELDDEK KLRLYDRRMA QEVEGELLGD EFKGYVFKIT GGNDKEGFPM
       61 KQGVLRVRLL MGKDTTCYRR RSGERRRKSV RGCIVGADLA VVQLVIVKKG EEEIPALT
//
LOCUS       Flamella_fluviatilis@flaflCont     150 bp    PROT      linear    1-SEP-2014
DEFINITION  Flamella_fluviatilis@flaflCont     150 bp    PROT      linear    3-AUG-2014, 15
 ACCESSION  Rose-Cavalier-Smiths-iMac.local:58:1409555115
ORIGIN
        1 ---------- ---------- ---------- ---------- ---------- ----------
       61 ---------- ---------- RSGERKRKSV RGCIVAHDIA ALHLVIVKKG AEEIPELTDP
      121 RRLGPKRASK IRKLFNLSKG DDVRKYVKAQ
//
LOCUS       Flamella_sp     164 bp    PROT      linear   24-SEP-2014
DEFINITION  Flamella_sp, 535 bases, E12FBFF0 checksum.
 ACCESSION  Rose-Cavalier-Smiths-iMac.local:185:1409555164
ORIGIN
        1 GKLNISYPPS GSQKDVDDEK KYRFYDKRIS QEVEADAPGD QFKGYVLKIM GGNDKQGFPM
       61 KQGVLTRVRL LMGDN----- ---------- KGCIVGSDIS ALHLVIVKKG AEEIPDLTDK
      121 RRLGPKRASK IRKLFNLTKS DDVRKYV--- ---------- ----
//
LOCUS       Apis_mellifera     164 bp    PROT      linear   24-SEP-2014
DEFINITION  Apis_mellifera, 535 bases, 8712122B checksum.
 ACCESSION  Rose-Cavalier-Smiths-iMac.local:193:1409555164
ORIGIN
        1 MKLNVSYPAT GCQKEISDEH KLRFYEKRMG AEVEADALGN EWKGYVVRIS GGNDKQGFPM
       61 KQGVLGRVRL LLSKGSCYRR RDGERKRKSV RGCIVDSNLS VLALVIVKKG EKDIPDLTDK
      121 RRLGPKRASK IRKLFNLSKE DDVRRFVKAP KIQRLITPLT LQRK
//
LOCUS       Candida_albicans     164 bp    PROT      linear   24-SEP-2014
DEFINITION  Candida_albicans, 535 bases, 44E326D2 checksum.
 ACCESSION  Rose-Cavalier-Smiths-iMac.local:194:1409555164
ORIGIN
        1 ---------- ---------- --------MG QEVEGDSVGD EFKGYIFKIT GGNDKQGFPM
       61 KQGVMTRVRL LLSKGSCYRR RTGERKRKSV RGCIVAQDLS VLALSIVKQG DNEIEGLTDT
      121 KRLGPKRANH IRKFFGLTKE DDVRDFVKAP KIQRLVTPQT LQRK
//
LOCUS          Bodo_sp     164 bp    PROT      linear   24-SEP-2014
DEFINITION  Bodo_sp, 535 bases, 18609CE4 checksum.
 ACCESSION  Rose-Cavalier-Smiths-iMac.local:197:1409555164
ORIGIN
        1 ---------- ---------- ---------- ------VFGD EFKGYTFRLT GGSDKDGFPM
       61 IQGVMSRVSL LIKRGKGFNG GEGERRRKAL RGCILGNDLA VINVIITKTG EQPIEGVTDV
      121 RRLGPKRANN IRKLFNLSRE DDVSKFVKAP KIQRLITSTI RARR
//
LOCUS       Diplonema_sp     164 bp    PROT      linear   24-SEP-2014
DEFINITION  Diplonema_sp, 535 bases, D041F447 checksum.
 ACCESSION  Rose-Cavalier-Smiths-iMac.local:198:1409555164
ORIGIN
        1 ---------A GTQKELDDDK AVQLVDKRVS QEFEGEILGE KYEGYVFVIT GGSDKQGFPM
       61 KQGVLTRVKL LLARGVGY-- ---------- -----GSDIA ALNLIIKKKG KEELEGVTDS
      121 RRLGPKRASH IKKLFDLGAE DDVRKYVKAP KIQRLVTPVT RQRR
//
LOCUS       Arachnula_sp     164 bp    PROT      linear   24-SEP-2014
DEFINITION  Arachnula_sp, 535 bases, 36F79AE8 checksum.
 ACCESSION  Rose-Cavalier-Smiths-iMac.local:200:1409555164
ORIGIN
        1 ---------- ---------- ---------A QEVEGDALGD QFKGYIFKIM GGNDKQGFPM
       61 KQGVLHRVRL LMREGLA--- ---------- ----VASDIA ALHLVIVKKG GEEIPDLTDK
      121 RRLGPKRASK IRKLFNLTKE DDVRKYVKAP KIQRLVTPRG LQHK
//
LOCUS       Tribonema_sp     164 bp    PROT      linear   24-SEP-2014
DEFINITION  Tribonema_sp, 535 bases, 6493CDC6 checksum.
 ACCESSION  Rose-Cavalier-Smiths-iMac.local:206:1409555164
ORIGIN
        1 ---------A RAQKECDDEK KLRLYDKRIS QEVEGEALGE EFAGYVFRIS GGNDKQGFPM
       61 KQGVLHRVRL LLSKGSCYRR RKGERKRKSV RGCIVGSDLA VLNLVIVKKG ETEVPGLTDI
      121 RRLGPKRANH IRKLFNLSKE DDVRKYVKRP KIQRLVTPAK LQHT
//
LOCUS       Cryptococcus_gattii     164 bp    PROT      linear   24-SEP-2014
DEFINITION  Cryptococcus_gattii, 535 bases, 1CFEB9EB checksum.
 ACCESSION  Rose-Cavalier-Smiths-iMac.local:213:1409555164
ORIGIN
        1 MKVNFSNPAT GAQKDFEDER KTRFMEKRMG QEVAIDSLGE EFAGYVVRIT GGNDKQGFPM
       61 KQGVLHRTRL LLSDGSCYRR RDGERKRKSV RGCIVGNDIG VLAVAIVKQG ANELPGLTDV
      121 KRLGPKRATK IRKFFNLSKE DDVTKFVKAP KIQRLVTPLR LQRK
//
LOCUS       Aspergillus_flavus     164 bp    PROT      linear   24-SEP-2014
DEFINITION  Aspergillus_flavus, 535 bases, CDE16D1F checksum.
 ACCESSION  Rose-Cavalier-Smiths-iMac.local:215:1409555164
ORIGIN
        1 MKLNISYPAN GSQKEVDDER KLRFMEKRMG TEVVGDSLGD EFKGYLFKIT GGNDKQGFPM
       61 KQGVLTRTRL LLADGSCYRR RTGERKRKSV RGAITGFDLA VLALSIVKQG EGELPGLTDT
      121 KRLGPKRATK IRRFFGLDKK DDVRKFVKAP KIQRLVTPQR LQRK
//
LOCUS       Danio_rerio     164 bp    PROT      linear   24-SEP-2014
DEFINITION  Danio_rerio, 535 bases, AC5DA2D4 checksum.
 ACCESSION  Rose-Cavalier-Smiths-iMac.local:231:1409555164
ORIGIN
        1 MKLNISFPAT GCQKEVDDER KLRFYEKRMA TEVAADSLGD EWKGYVVRIS GGNDKQGFPM
       61 KQGVLGRVRL LLSKGSCYRR RTGERKRKSV RGCIVDANLS VLNLVIVRKG EKDIPGLTDS
      121 RRLGPKRASR IRKLFNLSKE DDVRQYVKAP KIQRLVTPRV LQHK
//
LOCUS         GiarInte     164 bp    PROT      linear    1-SEP-2014
DEFINITION  GiarInte     164 bp    PROT      linear    3-AUG-2014, 164 bases, 136F890B chec
 ACCESSION  Rose-Cavalier-Smiths-iMac.local:59:1409555115
ORIGIN
        1 CKVNISNPVT GANKMIEDFR KSQIHGLRMA SEFDGAALGE EYAGCTFRIT GGNDAQGFPM
       61 YQGVLRARLL LRQGAKCYLR RNGERKRKSI RGCIVGPDLH ALSVVLVDAG DKTLPGLTDP
      121 KRLVPKRASK IRRLFGLPTT DPLVCELKYP KVQRVVTDEK YARK
//
LOCUS       Glaucocystis_nostochinearum@GN     164 bp    PROT      linear    1-SEP-2014
DEFINITION  Glaucocystis_nostochinearum@GN     164 bp    PROT      linear    3-AUG-2014, 16
 ACCESSION  Rose-Cavalier-Smiths-iMac.local:60:1409555115
ORIGIN
        1 MKLNISYPVS GCQKEIDDEK KLRFLDKRMS AEVEGDDLGD EFKGYVFKIS GGNDKQGFPM
       61 KQGILRVRLL LTKGSSCYRR RKGERKRKSV RGCIVGTDLS VLNLVIVKKG EAELPGLTDP
      121 RRLGPKRASK IRKLFNLSKE DDVRKYVKAP KIQRLVTPIT LQRK
//
LOCUS       Gracilaria@16340     164 bp    PROT      linear    1-SEP-2014
DEFINITION  Gracilaria@16340     164 bp    PROT      linear    3-AUG-2014, 164 bases, 7B72E
 ACCESSION  Rose-Cavalier-Smiths-iMac.local:61:1409555115
ORIGIN
        1 -QLNLADPQT GAQKEIDDEK KLQLYDMRLA QEIKGEDLGD DFKGYIFRIM GGQDKQGFAM
       61 KQGVLRVRLL MDKGVSGCRM RKGERKRKSV RGCVISHQIS VLNLLVVKNG DAPIAGLSDP
      121 RRLGPKRASK IRKLFNLTSS DDVRKYVKAP KIQRLVTPLT IHRK
//
LOCUS       Guillardia_theta@jgiGuith1159969     164 bp    PROT      linear    1-SEP-2014
DEFINITION  Guillardia_theta@jgiGuith1159969     164 bp    PROT      linear    3-AUG-2014, 
 ACCESSION  Rose-Cavalier-Smiths-iMac.local:62:1409555115
ORIGIN
        1 MKFNIANPAT GCQKEVEDER KLRFYDKRMN QEVQGDVLGD EFKGYVFKIS GGNDKQGFPM
       61 KQGVMRVRLL LKKGSSCYRR RKGERKRKSV RGCIVSSDIQ VLNLLIVQKG EGELPGLTDT
      121 RRLGPKRATR IRKLFALEKG DKLEKYVKAP KVQRLVTPQR LQRR
//
LOCUS         GoniomSp     164 bp    PROT      linear    1-SEP-2014
DEFINITION  GoniomSp     164 bp    PROT      linear    3-AUG-2014, 164 bases, CBDCE71F chec
 ACCESSION  Rose-Cavalier-Smiths-iMac.local:63:1409555115
ORIGIN
        1 -KLNISNXAT GCQKEVDDER KLRFFDKRMG QEVNGEVLGD DFKGYIFKIS GGNDKQGFCM
       61 MQGVMRVRLL LNKDHPCY-- --GERKRKSV RGCIVGPDLS VLNLVIVKKG ESELPGLTDP
      121 RRLGPKRASR IRKLFNL--- -------KAP KIQRLVTPAR LQRK
//
LOCUS         RoomTrun     164 bp    PROT      linear    1-SEP-2014
DEFINITION  RoomTrun     164 bp    PROT      linear    3-AUG-2014, 164 bases, 5D0C8ACA chec
 ACCESSION  Rose-Cavalier-Smiths-iMac.local:64:1409555115
ORIGIN
        1 MKLNISYPST GCQKEVDDEH KLRFYDKRMS QEVDGEVLGE EFKGYVFKIS GGNDKQGFPM
       61 KQGILRVRLL LKKGASCY-R RTGERKRKSV RGCIVAANLS VLNLVIVKKG EGELPGLTDL
      121 RRLAPKRATK IRKLFNLAK- -------KAP KIQRLVTPVV LQRR
//
LOCUS       Palpitomonas_bilix@palbiCAMPEP0113879076     164 bp    PROT      linear    1-SEP-2014
DEFINITION  Palpitomonas_bilix@palbiCAMPEP0113879076     164 bp    PROT      linear    3-AU
 ACCESSION  Rose-Cavalier-Smiths-iMac.local:65:1409555115
ORIGIN
        1 MKLNLANPST GLQKECDDEK VLRFYDKRIS QEIDGGVIGD EFKGYVFRIS GGNDKQGFPM
       61 KQGVLRVRLL LGDGMSCFRV RKGSRRRKSV RGCIVSHDLS ILNLVVVKKG EGEVAGLTDP
      121 RRLGPKRASK IRKLFNLNKE DDVRKYVKAP KIQRLVTPLT IQRR
//
LOCUS       Hartmannella_vermiformis@HVL00     164 bp    PROT      linear    1-SEP-2014
DEFINITION  Hartmannella_vermiformis@HVL00     164 bp    PROT      linear    3-AUG-2014, 16
 ACCESSION  Rose-Cavalier-Smiths-iMac.local:66:1409555115
ORIGIN
        1 MKLNIANPAT GRQKDIDDEK KVRFYDKRIS QEVDGDALGD EFKGYIFKIT GGIDKDGFAM
       61 KQGIMRLRLL LDGHSGLYRR RDGARRRKSV RGCIVGSDLA VINVIIVKRG EKEIPGLAEN
      121 KTLGPKRVGK IRKFFDLKKE DDVRQFVKAP KIQRLVTPER VQRK
//
LOCUS       Helicosporidium_sp@HEL00000117     108 bp    PROT      linear    1-SEP-2014
DEFINITION  Helicosporidium_sp@HEL00000117     108 bp    PROT      linear    3-AUG-2014, 10
 ACCESSION  Rose-Cavalier-Smiths-iMac.local:67:1409555115
ORIGIN
        1 MKLNIAYPPT GCQKEVEDES KLRFYDKRIS QEVAGEALGE EFKGYVFKIK GGQDKQGFPM
       61 KQGVLRVRLL MKRGDSCFRR RDGERRRKSV RGCIVSHDLS VLNLVIVR
//
LOCUS       Gromia_sphaerica@23202_6-23202     164 bp    PROT      linear    1-SEP-2014
DEFINITION  Gromia_sphaerica@23202_6-23202     164 bp    PROT      linear    3-AUG-2014, 16
 ACCESSION  Rose-Cavalier-Smiths-iMac.local:68:1409555115
ORIGIN
        1 ~~~~~~~~~~ ~~~~~~~~~~ ~~~FYDKRIA SEVAGD-LGD AFKGYIFRIA GGNDLQGFPM
       61 KQGVLKRVRL LLK--KG--R RKGERKRKSV RGCVVSAELS VLSLVIIKKG DDEIPGLT--
      121 --LGPKRASK IRKLFKLDKE D------KAP KIQRLITPQR LQRK
//
LOCUS       Filoreta_marina@FIL1Con696_2     164 bp    PROT      linear    1-SEP-2014
DEFINITION  Filoreta_marina@FIL1Con696_2     164 bp    PROT      linear    3-AUG-2014, 164 
 ACCESSION  Rose-Cavalier-Smiths-iMac.local:69:1409555115
ORIGIN
        1 IKLNIAYPAT GGQTQVEDEQ KLRLFDKRIA MEVSGDDMGP EFKGYVFRIT GGNDRQGFPM
       61 MQGVMRVRLL LGKNSKCFRR RDGMRKRKSV RGCIVNQDMS VINLVVVKKG EEELPGVTDP
      121 RRHGPKRAAN IRKEFNLDAE DDVRQYVKAP RIMRLVTPQR RQRK
//
LOCUS       Sorites_sp@sorspCAMPEP0114662116     164 bp    PROT      linear    1-SEP-2014
DEFINITION  Sorites_sp@sorspCAMPEP0114662116     164 bp    PROT      linear    3-AUG-2014, 
 ACCESSION  Rose-Cavalier-Smiths-iMac.local:70:1409555115
ORIGIN
        1 MKINIANPTT GLQKEIDDDK KLYFFDKRMA GEVSGDTLGD EFKGYIFRIG GGNDKQGFPM
       61 KQGVMRVRLL FKKGMSCYRR RKGCRKRKSV RGCIVGPDLA VMSLILVKKG AEEIPGLTDP
      121 RRLGPKRASN IRKLFGLEKK DDVRQFVKAP KIQRLITPQL LQRK
//
LOCUS       Araneofila_producta@araprConti     164 bp    PROT      linear    1-SEP-2014
DEFINITION  Araneofila_producta@araprConti     164 bp    PROT      linear    3-AUG-2014, 16
 ACCESSION  Rose-Cavalier-Smiths-iMac.local:71:1409555115
ORIGIN
        1 MKLNISYPAT GCQKEVEDEK KLRLYDKRMS HEVEGEHISD DFKGYIFRIT GGNDKQGFPM
       61 KQGVLRVRLL MGLGHSCFRR KRGERKRKSV RGCIVSADLA VVNLVLVKKG DNEIPGLTDP
      121 RRRAPKRATK IRKLFNLDKT DDVRQHVKSP KIQRLVTPRR LQRK
//
LOCUS         GuttMIGQ     164 bp    PROT      linear    1-SEP-2014
DEFINITION  GuttMIGQ     164 bp    PROT      linear    3-AUG-2014, 164 bases, 39CA66B6 chec
 ACCESSION  Rose-Cavalier-Smiths-iMac.local:72:1409555115
ORIGIN
        1 --FNIAYPAY GSKINVENEH AIRFMDKRIS NQVEADTLGD DWKGYIVKIT GGCDKEGFAM
       61 KQGIIRVRVL LKPGDSHFTK RDGYRKRKTV RGCIVSPALA VINLVVLKRG EKDIEGLTDA
      121 KAKFLKRASK LRKLFGLSKK DDVRKFVKSP KIQRLVTPKR VQRK
//
LOCUS       Helkesimastix_marina@helmaCont     164 bp    PROT      linear    1-SEP-2014
DEFINITION  Helkesimastix_marina@helmaCont     164 bp    PROT      linear    3-AUG-2014, 16
 ACCESSION  Rose-Cavalier-Smiths-iMac.local:73:1409555115
ORIGIN
        1 MKFHIAYPAA GTQINIEDDR IIRFVDKRMS HQVQGDVLGE DWTGYVFKIT GGHDLDGFAM
       61 KQGILRVRLL LKGGDSNFTK KRGMRKRKSV RGCIVSHNLS VLNLVVLKKG EADIAGLTDP
      121 AAKFPKRASK IRKLFNLTKE DDVTKFVKCP KVQRLITPAR VAMK
//
LOCUS       ANIMALAulacantha_scolymantha@Rps6_52     164 bp    PROT      linear    1-SEP-2014
DEFINITION  ANIMALAulacantha_scolymantha@Rps6_52     164 bp    PROT      linear    3-AUG-20
 ACCESSION  Rose-Cavalier-Smiths-iMac.local:74:1409555115
ORIGIN
        1 ---------- ---------- ---------- ---------- ---------- ----------
       61 ----SRVKLL LAKGQKCYRR RTGERKRKSV RGCIVNHNLS ILNLVIVKKG EGEIPGLTDP
      121 RRLGPKRANE IRKLFTLDKR DPVTQYVVAP RVQRLITPVT LQRK
//
LOCUS       Mataza_hastifera@mathaCAMPEP0175119498     164 bp    PROT      linear    1-SEP-2014
DEFINITION  Mataza_hastifera@mathaCAMPEP0175119498     164 bp    PROT      linear    3-AUG-
 ACCESSION  Rose-Cavalier-Smiths-iMac.local:75:1409555115
ORIGIN
        1 MKLNISYPAT GCQKEIEDEQ KLRLYDQRLA AEIEGDFLGD EYKGYVFRLS GGNDKQGFPM
       61 KQGVLRVRLL LKDGHSCFRR RKGCAKRKSV RGCIVGPDIA VVSLVIISKG EAELEGLTDP
      121 RRLGPKRASK IKSLFNLSKE DDVRKYVKAP KIQRLITPQR LQHK
//
LOCUS       Reticulomyxa_filosa@solexa3796659     164 bp    PROT      linear    1-SEP-2014
DEFINITION  Reticulomyxa_filosa@solexa3796659     164 bp    PROT      linear    3-AUG-2014,
 ACCESSION  Rose-Cavalier-Smiths-iMac.local:76:1409555115

ORIGIN
        1 MKFNKNNEAT GAQKEIEDEN KLRFMERRMA EEVPADALGD EFKGYVFKIT GGNDKDGFPM
       61 RQGVLRVRLL LRRGHALLSK KKGEPKRKAV RGCIVASDIA VLSLIIVKRG EQPIAGLTDA
      121 RRLGPKRVDK IKKMFNLTKS DDVRDYVKAP KIQKML-PQR LQRK
//
LOCUS       Bigelowiella_natans@jgiBigna154140     164 bp    PROT      linear    1-SEP-2014
DEFINITION  Bigelowiella_natans@jgiBigna154140     164 bp    PROT      linear    3-AUG-2014
 ACCESSION  Rose-Cavalier-Smiths-iMac.local:77:1409555115
ORIGIN
        1 MKLNIACPST GCQKEIEDEQ KLRFWDKRIS QEVEGDVLGE EFKGYVFKIT GGNDKQGFPM
       61 MQGVLRTRLL LKKGSKCYRR KQGERKRKSV RGCIVSHDLS VLNLSVVKKG EADVEGLTDE
      121 RRLGPKRANN IRKLFNLTKN DDPRDYSKAP KIQRLITPDR IQRK
//
LOCUS       Thaumatomonas_sp@thaspSFL6WO51     164 bp    PROT      linear    1-SEP-2014
DEFINITION  Thaumatomonas_sp@thaspSFL6WO51     164 bp    PROT      linear    3-AUG-2014, 16
 ACCESSION  Rose-Cavalier-Smiths-iMac.local:78:1409555115
ORIGIN
        1 ---------- ---------- ---------- ---------- ---------- ----------
       61 ---------- -------FRR KRGERKRKSI RGYIVSSDLS VVNLVVVRKG EGEIPGLTDP
      121 RRLGPKRASK IKKLFNLTKG DDVRQFVKAP RIQRLVTPQR LQRA
//
LOCUS         HeteTriq     164 bp    PROT      linear    1-SEP-2014
DEFINITION  HeteTriq     164 bp    PROT      linear    3-AUG-2014, 164 bases, 297AF959 chec
 ACCESSION  Rose-Cavalier-Smiths-iMac.local:79:1409555115
ORIGIN
        1 ~~~~~~~~~~ ~~~~~~~~~K KLLFFDKRMS TEVSGDSLGD EFKGYMFRIS GGNDKQGFPM
       61 KQGILRVRLL FKKGMSCFRR RKGCRKRKSV RGCIVGPDLA VLSLVITKKG AEELPGVTDP
      121 RRLGPKRASN IRKLFNLEKK DDVRQFVKAP KIQRLVTERM LQRK
//
LOCUS       Histiona_aroides@HAL00000380_2     164 bp    PROT      linear    1-SEP-2014
DEFINITION  Histiona_aroides@HAL00000380_2     164 bp    PROT      linear    3-AUG-2014, 16
 ACCESSION  Rose-Cavalier-Smiths-iMac.local:80:1409555115
ORIGIN
        1 CKLNIADKNS GAQKEFEDER KLHFMXKRIS QEVDMTPVGE EWAGYVVKIT GGHDKQGFPM
       61 YQGVMRVKLL LNARAKGNTG RDGERSRKSV RGCIIDHDIA VIHVIIVKKG AKPIEGLTDP
      121 CRLGPKRASR IRKMFDLSKE DDVRDYVKAP KIQRLITPLR LHRK
//
LOCUS         HomoSapi     164 bp    PROT      linear    1-SEP-2014
DEFINITION  HomoSapi     164 bp    PROT      linear    3-AUG-2014, 164 bases, 817F8E18 chec
 ACCESSION  Rose-Cavalier-Smiths-iMac.local:81:1409555115
ORIGIN
        1 MKLNISFPAT GCQKEVDDER KLRFYEKRMA TEVAADALGE EWKGYVVRIS GGNDKQGFPM
       61 KQGVLRVRLL LSKGHSCYRR RTGERKRKSV RGCIVDANLS VLNLVIVKKG EKDIPGLTDP
      121 RRLGPKRASR IRKLFNLSKE DDVRQYVKAP KIQRLVTPRV LQHK
//
LOCUS       Hydra0magn@31090     164 bp    PROT      linear    1-SEP-2014
DEFINITION  Hydra0magn@31090     164 bp    PROT      linear    3-AUG-2014, 164 bases, 12599
 ACCESSION  Rose-Cavalier-Smiths-iMac.local:82:1409555115
ORIGIN
        1 MKLNVSYPAT GAQKEIEDEI KLRFNDKRMA QECSAECLGE EWKNYIVRIS GGNDKQGFPM
       61 KQGVMRVRLL LSKGHSCYRR RTGERKRKSV RGCIVDSNLS VLNLVIVKKG DNDIPGLTDP
      121 KRLGPKRANK IRKLFNLAKE DDVRKYVKRA KIQRLVTPQR LQRK
//
LOCUS       Hyperamoeba_dachnya@HDL0000010     164 bp    PROT      linear    1-SEP-2014
DEFINITION  Hyperamoeba_dachnya@HDL0000010     164 bp    PROT      linear    3-AUG-2014, 16
 ACCESSION  Rose-Cavalier-Smiths-iMac.local:83:1409555115
ORIGIN
        1 ---------- -------DEK KLRFYEKRIS QEVAGDALGD EFKGYVFKIT GGNDKQGFPM
       61 MQGVLRVRLL LKEGHSGFRR RDGERKRKSV RGCIVGPDMS ALDLVIVKKG EAELPGITDP
      121 RRLGPKRASK IRKLFNLSKE DDVRKYAKTV RIQRLVTPRR IQHK
//
LOCUS       Isochrysis_galbana@ISL00001155     164 bp    PROT      linear    1-SEP-2014
DEFINITION  Isochrysis_galbana@ISL00001155     164 bp    PROT      linear    3-AUG-2014, 16
 ACCESSION  Rose-Cavalier-Smiths-iMac.local:84:1409555115
ORIGIN
        1 ---------- ---------- -----DRRLA SEVDGGDLGD EFTGYIFKVM GGQDKQGFAM
       61 KQGVLRVRLM MAKGDQGCRM RKGERYRKAC RGCIISHNIA VLHLIIVKKG DNEIEGLTDP
      121 RRLGPKRASK IRKLFALSKD DDVRKYVKAP KIQRLVTPIS LQRK
//
LOCUS       Ixodes0sca@30346     164 bp    PROT      linear    1-SEP-2014
DEFINITION  Ixodes0sca@30346     164 bp    PROT      linear    3-AUG-2014, 164 bases, B4DD8
 ACCESSION  Rose-Cavalier-Smiths-iMac.local:85:1409555115
ORIGIN
        1 LQLNISYPAT GCQKEVDDEK KVRFYEKRMG QEVEADSLGD EWKGYVVRIS GGNDKQGFPM
       61 KQGVLRVRLL LSKGHSCYRR RTGERKRKSV RGCIVDSNLS VISLVVKKKG EQEIPGLTDP
      121 RRLGPKRASK IRKLYNLSKE DDVRQYVKAP KIQRLITPSM LQHK
//
LOCUS       Jakoba_bahamensis@JBL00000375_     164 bp    PROT      linear    1-SEP-2014
DEFINITION  Jakoba_bahamensis@JBL00000375_     164 bp    PROT      linear    3-AUG-2014, 16
 ACCESSION  Rose-Cavalier-Smiths-iMac.local:86:1409555115
ORIGIN
        1 ---------- ---------- ---------- ---------- SLKGYVFKIT GGHDKQGFAM
       61 YQGVARVRLM ISNHSKCYRG RQGERIRRSV RGCIVDSDIS ALNVIVTKRG SEPLVGITDP
      121 RRLGPKRASK IRKLFKLDKE DDVRNFVRAP KIQRLVTPQR LLRK
//
LOCUS       Jakoba_libera@JLL00000637_1     164 bp    PROT      linear    1-SEP-2014
DEFINITION  Jakoba_libera@JLL00000637_1     164 bp    PROT      linear    3-AUG-2014, 164 b
 ACCESSION  Rose-Cavalier-Smiths-iMac.local:87:1409555115
ORIGIN
        1 MKLNIADRIT GGQKEIEDDR KMRFFDKRIS HEVEGGDIDP QFNGYVFKIT GGHDKQGFAM
       61 YQGVLRVRLL LNSNSRNNRG RKGSRQRKSV RGCICSHDLS VINVTVIKKG DAEIAGVTDP
      121 ARLGPKRANN IRKLFGLTKE EDVRPYAKAP AIQRLITPER LRHK
//
LOCUS         TsukGlob     164 bp    PROT      linear    1-SEP-2014
DEFINITION  TsukGlob     164 bp    PROT      linear    3-AUG-2014, 164 bases, D12A2345 chec
 ACCESSION  Rose-Cavalier-Smiths-iMac.local:88:1409555115
ORIGIN
        1 MKLNIANPAT GLQKEMEDEK KLRFYEKRMA QDVEVDALGD EFKGYVLRIT GGQDKEGFTM
       61 KQGVLRVRLL LPKGTTGF-- --GERKRRSV RGCIVGPDLA VLNLVVVKKG EGELPGLTDP
      121 RRLGPKRASK IRKLFNL--- -------KAP KIQRLVTPIH LQRK
//
LOCUS       Malawimonas_jakobiformis@MJL00     164 bp    PROT      linear    1-SEP-2014
DEFINITION  Malawimonas_jakobiformis@MJL00     164 bp    PROT      linear    3-AUG-2014, 16
 ACCESSION  Rose-Cavalier-Smiths-iMac.local:89:1409555115
ORIGIN
        1 MKLNFAYPAT GCQKDIDDEK KLRFYDKRMS NLVEIDELGP EFKGYVVKIS GGNDKQGFPM
       61 VQGVLRVRLL LSKGMPSFRR RSGERKRKSV RGCIVGADLS VLNLVVVKKG DNDIDGLTNP
      121 RRLGPKRASG IRKLFNLSKD DDVRKYVKAP KIQRLVTPER LQRK
//
LOCUS       Karlodinium_micrum@KML00002415     164 bp    PROT      linear    1-SEP-2014
DEFINITION  Karlodinium_micrum@KML00002415     164 bp    PROT      linear    3-AUG-2014, 16
 ACCESSION  Rose-Cavalier-Smiths-iMac.local:90:1409555115
ORIGIN
        1 MKINIANPTA GMQKEIDDDK KLTFFDKRMA AEVPGDSLGD EFKGYIFRIS GGNDKQGFPM
       61 KQGILRVRLL FKKGMSCYRR RTGCRKRKSV RGCIVGPDLA IMNLVITKKG PEEIPGLTDP
      121 RRLGPKRASN IRKLFNLEKK DDVKQFVKAP KIQRLVTSSM LQRK
//
LOCUS         LeisMajo     164 bp    PROT      linear    1-SEP-2014
DEFINITION  LeisMajo     164 bp    PROT      linear    3-AUG-2014, 164 bases, 77C60739 chec
 ACCESSION  Rose-Cavalier-Smiths-iMac.local:91:1409555115
ORIGIN
        1 MKLNIAYPRN GTVKEISDEL RRVLQDYRLG NEVDGAIFGS EFKGYIFRLR GGSDKDGFPM
       61 VPGVLRVSLL VKRGAIGFNG YQGERRRKNV RGCVLASDIA LVNVTISKVG DQPIEGVTDP
      121 RRLGPKRASK IRKLFNLSRT EDVRKYVKAP KIQRLITPRV KARR
//
LOCUS         MastBala     164 bp    PROT      linear    1-SEP-2014
DEFINITION  MastBala     164 bp    PROT      linear    3-AUG-2014, 164 bases, 445532E1 chec
 ACCESSION  Rose-Cavalier-Smiths-iMac.local:92:1409555115
ORIGIN
        1 MKINVANPIT GRQKDIEDEK KLRFMDKRIA QEVDASAVDE SLKGYILRIT GGNDKQGFPM
       61 MQGVLRVRLL LDGRTGCYRT HDGERKRRTV RGCITSSDLS VINTIIVQKG PQEIPGLTDP
      121 RRLGPKRASK IRKLFNLSKE DDVRKYVKAP KIQRLVTSVT LKRK
//
LOCUS       Mesostigma_viride@MVL00000123_     164 bp    PROT      linear    1-SEP-2014
DEFINITION  Mesostigma_viride@MVL00000123_     164 bp    PROT      linear    3-AUG-2014, 16
 ACCESSION  Rose-Cavalier-Smiths-iMac.local:93:1409555115
ORIGIN
        1 MKLNIANPEN GCQKEIEDDH KLRFFEKRIS QEVPGDALGD EFKGYVFKIK GGQDKQGFPM
       61 KQGVLRVRLL MERGVSCFRR RKGERRRKSV RGCIVSPDLA TLNLVIVKKG ETPLPGLTEP
      121 RMRGPKRASK IRKLFNLSKE DDVYKYVKIP KVQRLVTPLT LQRK
//
LOCUS       Microhelia_sp@micspContig02031     164 bp    PROT      linear    1-SEP-2014
DEFINITION  Microhelia_sp@micspContig02031     164 bp    PROT      linear    3-AUG-2014, 16
 ACCESSION  Rose-Cavalier-Smiths-iMac.local:94:1409555115
ORIGIN
        1 MKLNIANPST GAQKEIDDDN KLRFFDKRIS QEVEGDNLGD EFKGYVFRIA GGHDKQGFAM
       61 KQGVLRVRLL LGSGDSGFRR RVGERRRKSV RGCIVGPDLA TINLILVKQG TAEIAGLTDP
      121 RRLGPKRANN IRKLFNLAKT DDVRKFVKAP KIQRLVTPKR LQRK
//
LOCUS       Micromonas_pusilla@MICPU49409     164 bp    PROT      linear    1-SEP-2014
DEFINITION  Micromonas_pusilla@MICPU49409     164 bp    PROT      linear    3-AUG-2014, 164
 ACCESSION  Rose-Cavalier-Smiths-iMac.local:95:1409555115
ORIGIN
        1 MKLNIANPAT GCQKEINDDS KLRFYDKRIA AEIDGEGLGE EFKGYIFKIM GGNDKQGFGM
       61 KQGILRVFLL MKQGTSGFLR RKGERRRKAV RGCIVSQDIA VLNLMIVKQG PGPLPGLTDP
      121 RLRGPKRASK IRKLFALDKK DDVRKYVKAP KIQRLITAQS LQRK
//
LOCUS       Micromonas_RCC@MICRC90125     164 bp    PROT      linear    1-SEP-2014
DEFINITION  Micromonas_RCC@MICRC90125     164 bp    PROT      linear    3-AUG-2014, 164 bas
 ACCESSION  Rose-Cavalier-Smiths-iMac.local:96:1409555115
ORIGIN
        1 MKLNIANPAT GQQKEITDES KLRFYDKRIA AEIPGEALGD EYKGYIFKVM GGNDKQGFGM
       61 RQGVLRVFLL MSPKTQGMRR RKGERRRKAC RGCIISPDIA VLNLMIVKQG DAALPGLTDP
      121 RMRGPKRASK IRKLFALSKD DDVRKYVKAP KIQRLITADR LRRK
//
LOCUS         MicromSp     164 bp    PROT      linear    1-SEP-2014
DEFINITION  MicromSp     164 bp    PROT      linear    3-AUG-2014, 164 bases, A91C5434 chec
 ACCESSION  Rose-Cavalier-Smiths-iMac.local:97:1409555115
ORIGIN
        1 MKLNIANPAT GCQKEINDDS KLRLYDKRIS AEIQGEDLGD EYKGYIFKVM GGNDKQGFGM
       61 KQGVLRVFLL MRQNTSGFQR RKGERRRKAC RGCIISPEIA VLNMMIVKQG DAPLVGLTDP
      121 RMRGPKRAAK VRKLFNLGKD DDVRKYVKAP KIQRLVTANS LQRK
//
LOCUS       minviPlate_006I18scf006I18scf_     164 bp    PROT      linear    1-SEP-2014
DEFINITION  minviPlate_006I18scf006I18scf_     164 bp    PROT      linear    3-AUG-2014, 16
 ACCESSION  Rose-Cavalier-Smiths-iMac.local:98:1409555115
ORIGIN
        1 MKLNISYPAT GCQKEIEDEK KVRFYEKRIS QEVSGDCLGD DFKGYVFRIS GGNDKQGFPM
       61 VQGVLRVRLL LKKGSKAYRR RTGERKRKSV RGCIVDSNLS VISLVVVKKG EQDIPGVTDP
      121 RRLGPKRANN IRKLFNLTKK DDVRKYVKAP KIQRLVTPVV LQRK
//
LOCUS         MonoceSp     164 bp    PROT      linear    1-SEP-2014
DEFINITION  MonoceSp     164 bp    PROT      linear    3-AUG-2014, 164 bases, EBF22059 chec
 ACCESSION  Rose-Cavalier-Smiths-iMac.local:99:1409555115
ORIGIN
        1 RKLNISYPAT GQQKEINDEQ KIHFMEKQMG QEVDGSALGE EFKGYIFKIS GGNDKQGFPM
       61 KQGILRVRII LKKGDKCFRR REGERKRKSV RGCIVSNDIC VLDLVITKKG PKDIEGITDP
      121 RRLGPKRAGN IRKLFGLPKT ADVRKYVKAP KIQRLITPLR IARK
//
LOCUS       Monosiga_brevicollis@MONBR3724     164 bp    PROT      linear    1-SEP-2014
DEFINITION  Monosiga_brevicollis@MONBR3724     164 bp    PROT      linear    3-AUG-2014, 16
 ACCESSION  Rose-Cavalier-Smiths-iMac.local:100:1409555115
ORIGIN
        1 MKLNISYPPN GTQKDFENEA AVRFYEKRIS AEVPADSLGD DWKGYVLRIS GGNDKQGFPM
       61 RQGVLRVKLL MSEGHSGYRR RSGERKKKSA RGCIVDSNLS VIACIIVQKG EKEIEGLTDP
      121 RRLGPKRANN IRKLFNLTKE DDVRKYVKAP KIQRLITPER LQRK
//
LOCUS       Monosiga_ovata@MNL00000126_2     164 bp    PROT      linear    1-SEP-2014
DEFINITION  Monosiga_ovata@MNL00000126_2     164 bp    PROT      linear    3-AUG-2014, 164 
 ACCESSION  Rose-Cavalier-Smiths-iMac.local:101:1409555115
ORIGIN
        1 MKLNISFPSN GTQKDFDNEQ AVRFFDKRMS AEVEGDSLGD EWKGYVFRIT GGNDKQGFCL
       61 TQGVLRVRLL LAKGSKGYIR RTGERKRKSV RGCIVDAQLS VLNLAIIKKG EKEIPGLTDP
      121 RRLGPKRASK IRKLFNLSKK DDVRKYVKAP RIQRLVTPQT LQRK
//
LOCUS       Mortierella_verticillata@MAL00     164 bp    PROT      linear    1-SEP-2014
DEFINITION  Mortierella_verticillata@MAL00     164 bp    PROT      linear    3-AUG-2014, 16
 ACCESSION  Rose-Cavalier-Smiths-iMac.local:102:1409555115
ORIGIN
        1 --LNIANPAT GCQKDFDDER KTRFYDKRIS AEVAVDTLGD EFKGYVFRIT GGNDKQGFPM
       61 KQGVLRVRLL LSKGHSCYRR RTGERKRKSV RGCIVGSDMS VLSVTIVKQG EQDLPGLTDP
      121 KRLGPKRANN IRKFFNLTKD DDVRKFVKAP KIQRLVTPVV LQRK
//
LOCUS       Naegleria_gruberi@NAEGR68050     164 bp    PROT      linear    1-SEP-2014
DEFINITION  Naegleria_gruberi@NAEGR68050     164 bp    PROT      linear    3-AUG-2014, 164 
 ACCESSION  Rose-Cavalier-Smiths-iMac.local:103:1409555115
ORIGIN
        1 TKMV------ ----EEDADI KLRFFDRKMS EEVEGDNIGP EYKGYVFKIV GGQDKSGFAM
       61 KQGILRVRLL LERGSIGFQG RDGERRRKSV RGCIVGPDLS VLCLTVVKKG DAELPGITDP
      121 RTHGPKRASK IRKLFNLTKA DDVRKYVKGV KVQRLVTPDR IRRK
//
LOCUS       Nematostella_vectensis@NEMVE24     164 bp    PROT      linear    1-SEP-2014
DEFINITION  Nematostella_vectensis@NEMVE24     164 bp    PROT      linear    3-AUG-2014, 16
 ACCESSION  Rose-Cavalier-Smiths-iMac.local:104:1409555115
ORIGIN
        1 MKLNISYPVT GCQKEIEDER KVRFYDKRMA MEVSGECLGD EWKGYVFRIT GGNDKQGFPM
       61 KQGIMRVRLL LSKGHSCYRR RTGERKRKSV RGCIVDSQLS VLSLVIVKKG EQDIPGLTDP
      121 RRLGPKRVGK IRKMFNLSKE DDVRQYVKAP KIQRLVTPVV LQRK
//
LOCUS         NuclSimp     164 bp    PROT      linear    1-SEP-2014
DEFINITION  NuclSimp     164 bp    PROT      linear    3-AUG-2014, 164 bases, 16B4B83 check
 ACCESSION  Rose-Cavalier-Smiths-iMac.local:105:1409555115
ORIGIN
        1 MKFNIANPAT GCQKEIEEEK KLSFYEKRMS QEVPADILGD EWKGYVLKIT GGNDKQGFPM
       61 KQGILRVRLL LAKGHSCYRR RSGERRRKSV RGCIVAGDLS VISMVVVKKG EKDIEGLTDP
      121 IRLGPKRASK IRKLFNLSKE DDVRKYVKSP KIQRLVTPVT LQRK
//
LOCUS         OryzSati     164 bp    PROT      linear    1-SEP-2014
DEFINITION  OryzSati     164 bp    PROT      linear    3-AUG-2014, 164 bases, EDA09080 chec
 ACCESSION  Rose-Cavalier-Smiths-iMac.local:106:1409555115
ORIGIN
        1 MKFNIANPTT GCQKEIDDDQ KLRFFDKRIS QEVSGDALGE EFKGYVFKIM GGCDKQGFPM
       61 KQGVLRVRLL LHRGTPCFRR RDGERRRKSV RGCIVSQDLS VINLVIVKKG ENDLPGLTDP
      121 RMRGPKRASK IRKLFNLSKD DDVRKYVKAP KIQRLVTPLT LQRK
//
LOCUS       Ostreococcus_lucimarinus@OSTLU     164 bp    PROT      linear    1-SEP-2014
DEFINITION  Ostreococcus_lucimarinus@OSTLU     164 bp    PROT      linear    3-AUG-2014, 16
 ACCESSION  Rose-Cavalier-Smiths-iMac.local:107:1409555115
ORIGIN
        1 ~QLNIANPQT GAQKEIVDEN KLRFYDKRIS AEVEGDELGD EWKGYIFKIM GGNDKQGFGM
       61 KQGVLRVFLL MSQGTSGFRR RKGERRRKAC RGCIVSQDIA VLNLLIVKQG DAEVPGLTDA
      121 RLRGPKRASK IRKLFALTKE DDVRQYVKAP KIQRLVTPLV IKRK
//
LOCUS       Ostreococcus_tauri@OSTTA27884     164 bp    PROT      linear    1-SEP-2014
DEFINITION  Ostreococcus_tauri@OSTTA27884     164 bp    PROT      linear    3-AUG-2014, 164
 ACCESSION  Rose-Cavalier-Smiths-iMac.local:108:1409555115
ORIGIN
        1 MKLNIANPQT GAQKEITDEN KLRFYDKRIS AEVEGDDLGD EWKGYVFKIM GGNDKQGFGM
       61 KQGVLRVFLL MSQGTSGFRR RKGERRRKAC RGCIVSQDIA VLNLVIVKQG DADVAGLTDP
      121 RLRGPKRASK IRKLFALTKE DDVRQYVKAP KIQRLVTPLV IKRK
//
LOCUS         OxyrMari     164 bp    PROT      linear    1-SEP-2014
DEFINITION  OxyrMari     164 bp    PROT      linear    3-AUG-2014, 164 bases, DA0D55C6 chec
 ACCESSION  Rose-Cavalier-Smiths-iMac.local:109:1409555115
ORIGIN
        1 ---------- ---------- ---------- ---------- ---------- ------GVPM
       61 MQGVLRVRLL LNKNHKCYRR RKGIRKRKSI RGCVVSSEIN VLMMALVKKG DKEIEGLTDP
      121 RSLGPKRATK IRKMFGLSKE DDVRKFVLCP KIQRLVTDRR LARK
//
LOCUS         ParaCaud     164 bp    PROT      linear    1-SEP-2014
DEFINITION  ParaCaud     164 bp    PROT      linear    3-AUG-2014, 164 bases, 29AF8D39 chec
 ACCESSION  Rose-Cavalier-Smiths-iMac.local:110:1409555115
ORIGIN
        1 AQFNISYPLT GAQKEIDDDK KW-FFDKRMG QVVEADNLGE EYKGYVLKIT GGNDKQGFPM
       61 RQGVLRVRIL MRKGHKGYRR KDGEMKRKSI RGCIVGQDIR VLALQVVKKG ANEIAGLTDP
      121 RRLGPKRLTK LRRLFGFKKA DGVAIVQKAP KIQRLVTESR LRRK
//
LOCUS       Paulinella_chromatophora@pauch     164 bp    PROT      linear    1-SEP-2014
DEFINITION  Paulinella_chromatophora@pauch     164 bp    PROT      linear    3-AUG-2014, 16
 ACCESSION  Rose-Cavalier-Smiths-iMac.local:111:1409555115
ORIGIN
        1 MKLNLAYPAT GQQKEIEDEN KLRFYDKRIS MEVDGDVIGD DFKGYVFRIS GGNDKQGFPM
       61 LQGVLRVRLL FRDGMKCYRR KDGERKRKSI RGCIVQQDMA VLNLVVVKKG PQEIPGLTDP
      121 RRLGPKRANK IRALFNLDKK DDVRPLVKAP KIQRLITPQR LQHR
//
LOCUS         PavlLuth     119 bp    PROT      linear    1-SEP-2014
DEFINITION  PavlLuth     119 bp    PROT      linear    3-AUG-2014, 119 bases, 3F483EC7 chec
 ACCESSION  Rose-Cavalier-Smiths-iMac.local:112:1409555115
ORIGIN
        1 MKLNLAYPVT GCQKDIEDDK KLGFMDKRLA AEVEADVLGD EFKGYVLKIL GGQDKQGFPM
       61 KQGVLRVRLM LSKGERCCRM RKGERYRKSV RGCIVGHQIS VLHCIIVKKG PEELPGLTD
//
LOCUS         PeraTric     147 bp    PROT      linear    1-SEP-2014
DEFINITION  PeraTric     147 bp    PROT      linear    3-AUG-2014, 147 bases, 7033377A chec
 ACCESSION  Rose-Cavalier-Smiths-iMac.local:113:1409555115
ORIGIN
        1 MKINIASPIH GTQKDIEDEK RIQLYEKRVA QEFEGEILGD QFKGYTFKIT GGQDNEGFAM
       61 KQGVLRVRLL LSPGEIGFLA KSGERRRRSV RGCILGPDLS VLNVIVTKEG EEKLEGLTDP
      121 RRLGPKRADK IRKLFNLTKE DDVRKYV
//
LOCUS       Perkinsus0@25040     164 bp    PROT      linear    1-SEP-2014
DEFINITION  Perkinsus0@25040     164 bp    PROT      linear    3-AUG-2014, 164 bases, 8F582
 ACCESSION  Rose-Cavalier-Smiths-iMac.local:114:1409555115
ORIGIN
        1 MKINIANPST GLQKDIDDDK KLLFFDKRIS AEVSGESLGE EFQGYIFRIS GGNDKQGFPM
       61 KQGVLRVRLL FQKGMSCYRR RAGERKRKSV RGCIVGQDLA VLNLVLVKKG QAEIAGLTDP
      121 RRLGPKRANH IRKLFGLTKE DDIRKFVKAP KIQRLITPQT LQRK
//
LOCUS       Phaeodactylum_triconutum@PHATR     164 bp    PROT      linear    1-SEP-2014
DEFINITION  Phaeodactylum_triconutum@PHATR     164 bp    PROT      linear    3-AUG-2014, 16
 ACCESSION  Rose-Cavalier-Smiths-iMac.local:115:1409555115
ORIGIN
        1 MKINIACPST GMQKEIDDER RLQLYDRRMA QEIDGTILGD EFEGYILRIS GGNDKQGFPM
       61 RQGVLRVSLL CKKGHKAYRR RAGERKRKSV RGCVVGADIA VLNLVITQIG PNTVPGLTDP
      121 RRLGPKRANN IRKLFNLTKE DDVRKYVKSP KIQRLVTPLT LQRK
//
LOCUS       Phanerocha@28199     164 bp    PROT      linear    1-SEP-2014
DEFINITION  Phanerocha@28199     164 bp    PROT      linear    3-AUG-2014, 164 bases, 40B31
 ACCESSION  Rose-Cavalier-Smiths-iMac.local:116:1409555115
ORIGIN
        1 -------PAT GAQKDFDQER YSRFYDKKIS QEVAADPLGD EWKGYVFRIT GGNDKQGFPM
       61 KQGVLRVRLL LSDGHSCYRR RTGERKRKSV RGCIVGPDIA VLSVVIVKQG ENEIPGLTDP
      121 KRLGPKRATK IRRFFNLTKE DDVRKYVKAP KIQRLVTPIR LQRR
//
LOCUS       Phycomyces_blakesleeanus@PHYBL     164 bp    PROT      linear    1-SEP-2014
DEFINITION  Phycomyces_blakesleeanus@PHYBL     164 bp    PROT      linear    3-AUG-2014, 16
 ACCESSION  Rose-Cavalier-Smiths-iMac.local:117:1409555115
ORIGIN
        1 MKLNIANPAT GCQKEIDDER RLRFYDKRMS QEVSGDALGD EFKGYVFRIS GGNDKQGFPM
       61 KQGVLRVRLL LSKGHSCYRR RTGERKRKSV RGCIVGSDLA VLSLVVVKQG EQDIPGLTDP
      121 KRLGPKRASK IRKFFNLSKE DDVRKYVKAP KIQRLVTPLT LQRK
//
LOCUS         PhysPoly     164 bp    PROT      linear    1-SEP-2014
DEFINITION  PhysPoly     164 bp    PROT      linear    3-AUG-2014, 164 bases, A39D683D chec
 ACCESSION  Rose-Cavalier-Smiths-iMac.local:118:1409555115
ORIGIN
        1 MKLIVSHPPT GTCKDIDDEK KLRFYEKRIS QEVAGDALGD EFKGYVFKIT GGNDKQGFPM
       61 MQGVLRVRLL LRAGHSGYRR RDGERKRKSV RGCIVGPDLS ALDLVIVKKG DAELPGITDP
      121 RRLGPKRASK IRKLFNLSKE DDVRKYAKTV KIQRLVTPER IHRK
//
LOCUS       Physcomitrella_patens@PHYPA147     164 bp    PROT      linear    1-SEP-2014
DEFINITION  Physcomitrella_patens@PHYPA147     164 bp    PROT      linear    3-AUG-2014, 16
 ACCESSION  Rose-Cavalier-Smiths-iMac.local:119:1409555115
ORIGIN
        1 LQLNIANPTT GCQKEIDDDA KLRFYDKRLA QEVSGDQLGD EFKGYVFKIM GGCDKQGFPM
       61 KQGVLRVQLL MHRGVSCFRR RNGERRRKSV RGCIVSPDLS VLNLVIVKQG DNDLPGLTDP
      121 RMRGPKRATK IRKLFNLTKE DDVRKYVKAP KIQRLVTPLT LQRK
//
LOCUS       Phytophthora_ramorum@PHYRA3858     164 bp    PROT      linear    1-SEP-2014
DEFINITION  Phytophthora_ramorum@PHYRA3858     164 bp    PROT      linear    3-AUG-2014, 16
 ACCESSION  Rose-Cavalier-Smiths-iMac.local:120:1409555115
ORIGIN
        1 MKLNIANPLT GAQKEVDDEH KLRFYDKRIS QEVEGEVLGD EFKGFIFRVS GGNDKQGFPM
       61 KQGVLRARLL LAKGKTCYRR RKGERKRKSV RGCIVGPDLS VLNLVVVKAG EADVPGLTDP
      121 RRLGPKRASN IRKLFNLTKE DDVRKYVKAP KIQRLVTPRT LHHK
//
LOCUS       Pinus0taed@30208     164 bp    PROT      linear    1-SEP-2014
DEFINITION  Pinus0taed@30208     164 bp    PROT      linear    3-AUG-2014, 164 bases, A3399
 ACCESSION  Rose-Cavalier-Smiths-iMac.local:121:1409555115
ORIGIN
        1 MKFNIANPTT GCQKEIDDDQ KLRFYDKRLA QEVNGDALGE EFKGYVFKIM GGCDKQGFPM
       61 KQGVLRVRLL LHRGTPCFRR RNGERRRKSV RGCIVSPDLS VLNLVIVKKG ENDLPGLTDP
      121 RMRGPKRASK IRKLFNLSKE DDVRKYVKAP KIQRLVTPLT LQRK
//
LOCUS         PlasMala     164 bp    PROT      linear    1-SEP-2014
DEFINITION  PlasMala     164 bp    PROT      linear    3-AUG-2014, 164 bases, 8B6926C6 chec
 ACCESSION  Rose-Cavalier-Smiths-iMac.local:122:1409555115
ORIGIN
        1 MKLNISNPLN NVQKEIDDEK KLLFMEKRIG NAVPGDSIGE EFTGYVFRIT GGNDKQGFPM
       61 IQGVLRVRLL FKKGMKCYRR KKGERKRKSV RGCIVGQDLS ALNLTLVKKG VNEIPGLTDG
      121 KKLGPKRASK IRKLFNLDKS DDVRKYVIKP KIQRLVTEKR LLRK
//
LOCUS       Polytomella_parva@POL00000372_     164 bp    PROT      linear    1-SEP-2014
DEFINITION  Polytomella_parva@POL00000372_     164 bp    PROT      linear    3-AUG-2014, 16
 ACCESSION  Rose-Cavalier-Smiths-iMac.local:123:1409555115
ORIGIN
        1 MKLNIAYPAT GSQKEIDDEA KLRFYDKRVS AEVEGEALGA EFKGYIFKIM GGQDKQGFAM
       61 KQGVLRVRLL MSPGDQCFRR RKGERRRKSV RGCIVSSDLA VLNLVIVKKG EQELPGLTTP
      121 RLRGPKRASR IRKMFNLSKE DNVRKYVHCP KIQRLVTAVT LRRK
//
LOCUS       Proterospongia_sp@PRL00000637_     164 bp    PROT      linear    1-SEP-2014
DEFINITION  Proterospongia_sp@PRL00000637_     164 bp    PROT      linear    3-AUG-2014, 16
 ACCESSION  Rose-Cavalier-Smiths-iMac.local:124:1409555115
ORIGIN
        1 -----HASAN ATQKDFEDES KIRFYDKRIA SEVPADSLGD EWKGYVLRIT GGNDKQGFPM
       61 RQGILRVRLL LGKGSPNFRR RKGARKKKSI RGCIVDANLS VLSCVVVKTG EKDIEGLTDP
      121 RRLGPKRANN IRKLFNLSKE DDVRKFAKKP KIQRLVTPRR LARK
//
LOCUS       Prototheca_wickerhamii@PWL0000     164 bp    PROT      linear    1-SEP-2014
DEFINITION  Prototheca_wickerhamii@PWL0000     164 bp    PROT      linear    3-AUG-2014, 16
 ACCESSION  Rose-Cavalier-Smiths-iMac.local:125:1409555115
ORIGIN
        1 MKLNIAYPAT GCQKDIDDDA KLRFYDKRVS QEVDGEALGE EFKGYIFKIK GGQDKQGFPM
       61 KQGVLRVRVL MSPGDSCFRR RNGERRRKSV RGCIVSADLS VLNLVIVKKG VAELPGLTDP
      121 RQRGPKRATK IRRMFNLTKE DDVRSYVRAP KIQRLVTPRT LQHK
//
LOCUS       Prymnesium_parvum@PRYPA319112_     164 bp    PROT      linear    1-SEP-2014
DEFINITION  Prymnesium_parvum@PRYPA319112_     164 bp    PROT      linear    3-AUG-2014, 16
 ACCESSION  Rose-Cavalier-Smiths-iMac.local:126:1409555115
ORIGIN
        1 RALNIANPTT GLQKVIDDDK KLRPYDKRLA TEIDGDDLGD EFKGYVLKVT GGQDKDGFSM
       61 KQGVLRVRLM MAKGDQGCRM RKGERYRKSV RGCIISHHCS VLHMIIVKKG DEEIPGLTDP
      121 RRLGPKRASK IRKLFALSKD DDVRKYVKAP KIQRLVTPIS LQRK
//
LOCUS       Pythium_ultimum@pytulTA2165_2     164 bp    PROT      linear    1-SEP-2014
DEFINITION  Pythium_ultimum@pytulTA2165_2     164 bp    PROT      linear    3-AUG-2014, 164
 ACCESSION  Rose-Cavalier-Smiths-iMac.local:127:1409555115
ORIGIN
        1 ----AGGP-- ---------- ---------- --------GD EFKGFIFRIS GGNDKQGFPM
       61 KQGVLRARLL LSKGKSCYRR RKGERKRKSV RGCIVGPDLS VLNLVVVKAG DAEVPGLTDP
      121 RRLGPKRASN IRKLFNLTKE DDVRKYVKAP KIQRLVTPRM LHHK
//
LOCUS       Reclinomonas_americana@RAL0000     164 bp    PROT      linear    1-SEP-2014
DEFINITION  Reclinomonas_americana@RAL0000     164 bp    PROT      linear    3-AUG-2014, 16
 ACCESSION  Rose-Cavalier-Smiths-iMac.local:128:1409555115
ORIGIN
        1 ---------- ---------R RLLFMDKRIS QEVAMDDCGE EFAGYIVKIT GGHDKQGFPM
       61 YQGVLRVQLL LPGRSYCLTG RSGERQRKSV RGCIVDHDIS VINCIIVKRG ANPIAGVTDP
      121 ARLGPKRASK IRRMFDLDEK DDVRNFVKAP KIQRLITPIR LQRK
//
LOCUS       Rhizopus_oryzae@ROL00000258_3     164 bp    PROT      linear    1-SEP-2014
DEFINITION  Rhizopus_oryzae@ROL00000258_3     164 bp    PROT      linear    3-AUG-2014, 164
 ACCESSION  Rose-Cavalier-Smiths-iMac.local:129:1409555115
ORIGIN
        1 ---NIANPAT GCQKEIEDER RLRFYDKRMA QEVSGDTLGD EFKGYVFRIT GGNDKQGFPM
       61 KQGVLRVRLL MSKGHSCYRR RTGERKRKSV RGCIVGSDLS VLSLVVVKQG EQDIPGLTDP
      121 KRLGPKRASK IRRFFNLSKE DDVRKYVKAP KIQRLVTPRT LQHK
//
LOCUS         RhodSali     164 bp    PROT      linear    1-SEP-2014
DEFINITION  RhodSali     164 bp    PROT      linear    3-AUG-2014, 164 bases, C7ED1BBC chec
 ACCESSION  Rose-Cavalier-Smiths-iMac.local:130:1409555115
ORIGIN
        1 ---------- ---------- ---------- ---------- -------KIS GGNDKQGFPM
       61 KQGVMRVRLL LRKGSSCYRR RKGERKRKSV RGCIVSGDIQ VLNLVIVKKG EGDLPGLTDP
      121 RRLGPKRATR IRKLFALDKG DNLEQYRKAP KIQRLVTPER LQRK
//
LOCUS         RhynchSp     164 bp    PROT      linear    1-SEP-2014
DEFINITION  RhynchSp     164 bp    PROT      linear    3-AUG-2014, 164 bases, 2B4E6E14 chec
 ACCESSION  Rose-Cavalier-Smiths-iMac.local:131:1409555115
ORIGIN
        1 ---------- ---------- -----DKRLS HEFEGDLLGE NYAGSVFRIT GGADKQGFPM
       61 KQGVLRVKLL LARGAVGYQG RTGERNRKSV RGCIVGSDVS VLNLVIVQKG KAELAGVTDS
      121 RRLGPKRAAH IRKLFDLSKE DDVRKYVKAP KIQRLVTPVT RQRR
//
LOCUS         SaitComp     164 bp    PROT      linear    1-SEP-2014
DEFINITION  SaitComp     164 bp    PROT      linear    3-AUG-2014, 164 bases, 98AD9A1A chec
 ACCESSION  Rose-Cavalier-Smiths-iMac.local:132:1409555115
ORIGIN
        1 MKLNIAYPAN GTQKDIDDER RLRFMEKRMG AEVPGDSVGD EFKGYVFKIT GGNDKQGFPM
       61 KQGVLRVRLL LSKGHSCYRR REGERKRKSV RGCIVAMDLS VLSLVVVKQG EADIPGLTDP
      121 KRLGPKRASK IRKFFNLSKE DDVRKFVKAP KIQRLVTPRT LQHK
//
LOCUS       Sawyeria_marylandensis@SML0000     164 bp    PROT      linear    1-SEP-2014
DEFINITION  Sawyeria_marylandensis@SML0000     164 bp    PROT      linear    3-AUG-2014, 16
 ACCESSION  Rose-Cavalier-Smiths-iMac.local:133:1409555115
ORIGIN
        1 MKFHISNPLT AQVKEFDEEA KLRFYEKRIS DEIAMDNLGA EWKGYVVKIT GGSDKDGFPM
       61 KQGVLRVRLL IGRGTLGFQG RPGERRRKSI RGCIVGPDLS VLNLIVVKKG EGEIPGLTDP
      121 RTLGPKRAAK IKKMFKLTKE DDVRKYVKGP KIQRLITPER LARK
//
LOCUS       Scenedesmus_obliquus@SOL000000     164 bp    PROT      linear    1-SEP-2014
DEFINITION  Scenedesmus_obliquus@SOL000000     164 bp    PROT      linear    3-AUG-2014, 16
 ACCESSION  Rose-Cavalier-Smiths-iMac.local:134:1409555115
ORIGIN
        1 MKLNIAYPTT GCQKEIDDDQ KLRFYDRRLA AEVEGDVLGE EFKGYVFKIM GGQDKQGFPM
       61 KQGVLRVQLL MAPGDQCFRR RNGERRRKSV RGCIVSPDLS VLNLVIVKKG EKELPGLTDP
      121 RMRGPKRASK IRKLFNLTKD DDVRKYVKAP KIQRLVTPET LQRK
//
LOCUS       Schizochytrium_sp@schspContig0     118 bp    PROT      linear    1-SEP-2014
DEFINITION  Schizochytrium_sp@schspContig0     118 bp    PROT      linear    3-AUG-2014, 11
 ACCESSION  Rose-Cavalier-Smiths-iMac.local:135:1409555115
ORIGIN
        1 MKFNIACPET GKQKEIDDER RLRVYDKRIA QEVVGDELGD EFKGYIFRIS GGNDKQGFPM
       61 KQGVLRVRLL LNKDVSCYRR KKGERKRKSV RGCIVAADIS ILNLVIVKIG EQEVAGLX
//
LOCUS       Schizosacc@31107     164 bp    PROT      linear    1-SEP-2014
DEFINITION  Schizosacc@31107     164 bp    PROT      linear    3-AUG-2014, 164 bases, 827B4
 ACCESSION  Rose-Cavalier-Smiths-iMac.local:136:1409555115
ORIGIN
        1 MKLNISYPAN GTQKEIDDDR RLRFMEKRMG QEVPGDSVGP EFAGYVFKIT GGNDKQGFPM
       61 FQGVLRVRLL LRAGHPCYRR RDGERKRKSV RGCIVGQDLA VLALAIVKQG EQDIPGLTDP
      121 KRLGPKRASK IRRFFNLSKE DDVRQFVKAP KIQRLVTPRT LQHK
//
LOCUS         NeurCras     164 bp    PROT      linear    1-SEP-2014
DEFINITION  NeurCras     164 bp    PROT      linear    3-AUG-2014, 164 bases, 641EB9A8 chec
 ACCESSION  Rose-Cavalier-Smiths-iMac.local:137:1409555115
ORIGIN
        1 MKLNISYPAN GSQKEVEDER KLRFIEKRMG AEVPADPLGD EWKGYILRIT GGNDKQGFPM
       61 KQGVIRVRLL LSDGHSCYRR RTGERKRKSV RGCIVGSDLS VLALAIVKQG EQDIPGLTDP
      121 KRLGPKRATK IRRFFGLSKD DDVRKYVKAP KIQRLVTPQR LQHK
//
LOCUS         Fontalba     164 bp    PROT      linear    1-SEP-2014
DEFINITION  Fontalba     164 bp    PROT      linear    3-AUG-2014, 164 bases, C942ACA6 chec
 ACCESSION  Rose-Cavalier-Smiths-iMac.local:138:1409555115
ORIGIN
        1 MKFNIADPQT GGQKDIEDER KIAFLDKRMS QEVAGDSLGE EFKGYVFKIT GGNDKQGFPM
       61 MQGIMHRVRL LSKGMSCYRR RTGERKRKSV RGCITGSDLS VMNLVVVRRG AETVPGLNDT
      121 KRLGPKRASK IRKLFNLSKE DNVCDYVKAP AIQRLVTPQR LQRK
//
LOCUS         SaccCere     164 bp    PROT      linear    1-SEP-2014
DEFINITION  SaccCere     164 bp    PROT      linear    3-AUG-2014, 164 bases, EB9612C5 chec
 ACCESSION  Rose-Cavalier-Smiths-iMac.local:139:1409555115
ORIGIN
        1 MKLNISYPVN GSQKEIDDEH RIRFFDKRIG QEVDGEAVGD EFKGYVFKIS GGNDKQGFPM
       61 KQGVLRIKLL LTKNVSCYRR RDGERKRKSV RGAIVGPDLA VLALVIVKKG EQELEGLTDP
      121 KRLGPKRANN IRKFFGLSKE DDVRDFVKAP KIQRLVTPQR LQRK
//
LOCUS       Seculamonas_ecuadoriensis@SEL0     164 bp    PROT      linear    1-SEP-2014
DEFINITION  Seculamonas_ecuadoriensis@SEL0     164 bp    PROT      linear    3-AUG-2014, 16
 ACCESSION  Rose-Cavalier-Smiths-iMac.local:140:1409555115
ORIGIN
        1 -SRDIADPTT GAQKEIEDER RMRFYDKRIS QEVEGDSIAD QFKGYVFKIT GGHDKQGFAM
       61 YQGVMRVRLL LNSFSKNNTG REGSRKRKSV RGCICGPDLS VIHVIIAKKG DNDLEGLTDP
      121 LRLGPKRASK IRKLFGLTKE DDVRKFVRAP KIQRLVTPSR LQRK
//
LOCUS       Selaginella_moellendorffii@SEL     164 bp    PROT      linear    1-SEP-2014
DEFINITION  Selaginella_moellendorffii@SEL     164 bp    PROT      linear    3-AUG-2014, 16
 ACCESSION  Rose-Cavalier-Smiths-iMac.local:141:1409555115
ORIGIN
        1 MKLNIANPTT GCQKDIDDDQ KLKFYEKRIS QEVPGDGLGE EFKGYVFKIM GGCDKDGFPM
       61 KQGVLRVRLL LNRGDTCFRR RDGERRRKSV RGCIVSHDLS VLNLVIVKQG EKHLPDLTDP
      121 RMRGPKRASK IRKLFNLDKE DDVRKYVKAP KIQRLVTPRT LQRK
//
LOCUS       Sorghum_bicolor@SORBI5059539     164 bp    PROT      linear    1-SEP-2014
DEFINITION  Sorghum_bicolor@SORBI5059539     164 bp    PROT      linear    3-AUG-2014, 164 
 ACCESSION  Rose-Cavalier-Smiths-iMac.local:142:1409555115
ORIGIN
        1 MKFNIANPTT GCQKEIDDDQ KLRFFDKRIS QEVSGDALGE EFKGYVFKIM GGCDKQGFPM
       61 KQGVLRVRLL LHRGTPCFRR RNGERRRKSV RGCIVSQDLS VINLVIVKKG ENDLPGLTDP
      121 RMRGPKRASK IRKLFNLSKD DDVRKYVKAP KIQRLVTPQV LQRK
//
LOCUS         SphaArct     164 bp    PROT      linear    1-SEP-2014
DEFINITION  SphaArct     164 bp    PROT      linear    3-AUG-2014, 164 bases, 4AD958F3 chec
 ACCESSION  Rose-Cavalier-Smiths-iMac.local:143:1409555115
ORIGIN
        1 LALNIANPAT GAQKELDDEL KARLYDKRIS QEVEGDSFGD EFKGYVFRIS GGNDKQGFPM
       61 MQGVLRVRLL VGKGQPCFRR RKGCRKRKSI RGCIVDSNMT VVNLVVVKMG EGEIPGLTDP
      121 RRLGPKRAQK IRKLFNLTKD DDVRKYVKAP KIQRLVTPQT VQRK
//
LOCUS       Spironucle@15417     164 bp    PROT      linear    1-SEP-2014
DEFINITION  Spironucle@15417     164 bp    PROT      linear    3-AUG-2014, 164 bases, 5A68A
 ACCESSION  Rose-Cavalier-Smiths-iMac.local:144:1409555115
ORIGIN
        1 CKVNVQCPST GGAKQIEDFR KVQLHGLRIS SQFDGSLVDP ELVGCTLQIT GGNDAQGFPM
       61 MQGVLRVRLL LSKGRPCFRR KTAQMRRKSI RGCIVGADLH ALNVSLVAFG NTTVEGVTNP
      121 AQHLPKRASK LRRLFGIPHS KLAADQHKTQ KIQRLVTKKT FTRR
//
LOCUS       Stachyamoeba_lipophora@SLL0000     164 bp    PROT      linear    1-SEP-2014
DEFINITION  Stachyamoeba_lipophora@SLL0000     164 bp    PROT      linear    3-AUG-2014, 16
 ACCESSION  Rose-Cavalier-Smiths-iMac.local:145:1409555115
ORIGIN
        1 MKLHIAYPVT GKNKELDDEV KLRLFEKRVA DEVDGEGLGD EYKGYVFKIA GGQDKQGFPM
       61 KQGVLRVRLL LNRGTLGFQA RHGERRRKSV HGCIASHNLS IIHLTIVKKG DEEIPGITTP
      121 RSLGPKRASN IRKLFNLTKE DDVRKYVVGP KIQRLVTPER LRRK
//
LOCUS       Sterkiella@30581     164 bp    PROT      linear    1-SEP-2014
DEFINITION  Sterkiella@30581     164 bp    PROT      linear    3-AUG-2014, 164 bases, DA3A2
 ACCESSION  Rose-Cavalier-Smiths-iMac.local:146:1409555115
ORIGIN
        1 -QFNVSYPVT GLQKEIDDDK KM-FYDKRMG QEVDGEVLGE QYKGYIFRIT GGNDKQGFPM
       61 KQGVLRVRLL LKKETTTYRR RTGERKRKSV RGCICGPDLA VIALRIVKKG DAEIEGITDP
      121 RRLGPKRANY IRKVFNLRKS DDVRKYVKSP KIQRLVTEKR LRRK
//
LOCUS       Strongyloc@31433     164 bp    PROT      linear    1-SEP-2014
DEFINITION  Strongyloc@31433     164 bp    PROT      linear    3-AUG-2014, 164 bases, 9862D
 ACCESSION  Rose-Cavalier-Smiths-iMac.local:147:1409555115
ORIGIN
        1 MKLNISFPAV GTQKEVDDEH KLRFYDKRMA HEMTAESLGD EWKGYVVRIS GGNDKQGFPM
       61 KQGILRVRLL LSKGHSCYRR RRGERKRKSV RGCIVDANLS VLNLVIVKKG EGEIPGLTDP
      121 RRLGPKRGGK IRKLFNLTKE DDVRQYVKAP KIQRLITPLR LQRK
//
LOCUS         TaphDefo     164 bp    PROT      linear    1-SEP-2014
DEFINITION  TaphDefo     164 bp    PROT      linear    3-AUG-2014, 164 bases, E8A3EF03 chec
 ACCESSION  Rose-Cavalier-Smiths-iMac.local:148:1409555115
ORIGIN
        1 MKLNISYPAN GTNKDIDDER KVRFMDKRMG NEVPGDSVGD EFKGYVFKIT GGNDKLGFPM
       61 KQGVLRVRLL LSKGHSCYRR RTGERKRKSV RGCITGNDLA VLSLAVVKQG EADIPGLTDP
      121 KRLGPKRATK IRAFFNLSKE DDVRKFVKAP KIQRLVTPQR LQHK
//
LOCUS       Tetrahymen@31119     164 bp    PROT      linear    1-SEP-2014
DEFINITION  Tetrahymen@31119     164 bp    PROT      linear    3-AUG-2014, 164 bases, 20C41
 ACCESSION  Rose-Cavalier-Smiths-iMac.local:149:1409555115
ORIGIN
        1 -KFNISYPLT GAQKEIDDDK KCNFMDKKMG QEVEGDTLGD EFKGYVFKIA GGNDKDGFPM
       61 KQGVMRVRLL LSEGHSCFTR RSGFRKRKSV RGCIVGPDMR VLALQIVKKG VAEIDGLTTP
      121 RKLGPKRANN IKKLFGLKKE DDIKKSVKCP KIQRLITPER ILRK
//
LOCUS         ThalPseu     164 bp    PROT      linear    1-SEP-2014
DEFINITION  ThalPseu     164 bp    PROT      linear    3-AUG-2014, 164 bases, 6AD99C4E chec
 ACCESSION  Rose-Cavalier-Smiths-iMac.local:150:1409555115
ORIGIN
        1 -QINIAVPST GLQKEIDDEK RLQLYERRMA QEIDGAVLGE EFAGYVLRIT GGNDKQGFPM
       61 RQGILRVRLL MHKGHKGYRR RAGERKRKSI RGCIVSHDIA VLNLCVVKAG DNPIAGLTDP
      121 RRLGPKRANK IRALFNLTRD DDVRKYVKAP KIQRLVTPLV LQRK
//
LOCUS       Theileria0@28171     164 bp    PROT      linear    1-SEP-2014
DEFINITION  Theileria0@28171     164 bp    PROT      linear    3-AUG-2014, 164 bases, 1350C
 ACCESSION  Rose-Cavalier-Smiths-iMac.local:151:1409555115
ORIGIN
        1 MKLNLANPFT GMQKEIDDEK RLLFFERRMG TEVPGDSIGD EFKGYVFKIS GGNDKQGFPM
       61 MQGVLRVRLL FKKGMKCYRR RKGEMKRKSV RGCVVSSQLS ILNLVLVKKG PQEVPGLTDP
      121 RRLGPKRASK IRKLFNLSPK DDVRKFVKAP KIQRLVTAQR LQRK
//
LOCUS         ToxoGond     164 bp    PROT      linear    1-SEP-2014
DEFINITION  ToxoGond     164 bp    PROT      linear    3-AUG-2014, 164 bases, 7E26910E chec
 ACCESSION  Rose-Cavalier-Smiths-iMac.local:152:1409555115
ORIGIN
        1 MKLNLANPQA GMQKEVDDEK KLLFFEKRMG AEVAGDSIGD EFKGYIFRIS GGNDKQGFPM
       61 MQGVLRVRLL FRKGMKCYRR RTGEKKRKSV RGSIVGPDLA VLNLVLVKKG PETIPGLTDP
      121 RRLGPKRANN IRKLFNLSKD QDVRKYVKAP KIQRLITKTR VQRK
//
LOCUS         TricVagi     164 bp    PROT      linear    1-SEP-2014
DEFINITION  TricVagi     164 bp    PROT      linear    3-AUG-2014, 164 bases, A843D231 chec
 ACCESSION  Rose-Cavalier-Smiths-iMac.local:153:1409555115
ORIGIN
        1 MRITLAYPEN GTQVDIDDPA ALNLYEKRVG QDIEGEKLGG QFKGYLFRIG GGFDKQGFPM
       61 KQGVIRIRLL LKTGASCYRR KDGERKRKTV RGCIISDEIS ALHCVVLQKG EKEIDGLTTP
      121 RRFGPKRAST LRAMFGITDS FDASKLVTSP KVQRLITARR VARK
//
LOCUS       Histomonas@407436011gbGAAM010016211     164 bp    PROT      linear    1-SEP-2014
DEFINITION  Histomonas@407436011gbGAAM010016211     164 bp    PROT      linear    3-AUG-201
 ACCESSION  Rose-Cavalier-Smiths-iMac.local:154:1409555115
ORIGIN
        1 MRLTLAYPDH GTQIDVEDPV ALNLYDHRLG QDIDGSILGQ QFAGYLFRLG GGFDKQGFPM
       61 KQGVLRVRLL LRAGTSCYRR KDGERKRKTV RGCVISSEIS ALHLIVLKKG DAEIEGLTDP
      121 RRYGPKRATR IRAIFGADKK ADVTKLVTQP KIQRLITPRR LARK
//
LOCUS       Tritrichom@10347     164 bp    PROT      linear    1-SEP-2014
DEFINITION  Tritrichom@10347     164 bp    PROT      linear    3-AUG-2014, 164 bases, A8496
 ACCESSION  Rose-Cavalier-Smiths-iMac.local:155:1409555115
ORIGIN
        1 -RLTLAYPEN GTQVDIDDAQ AL-LYDHRLG SDIDGSILGE QFAGYLFRIG GGFDKQGFPM
       61 KQGVLRLRLL LRAGTSCYRR KDGERKRKTV RGCIISSEIS ALHLVVLQKG SQEIKGLTDP
      121 RRYGPKRANT LRAIFGKGKE TDPSTLV--P KVQRLITPKR LARK
//
LOCUS       Trichoplax_adhaerens@TRIAD6376     164 bp    PROT      linear    1-SEP-2014
DEFINITION  Trichoplax_adhaerens@TRIAD6376     164 bp    PROT      linear    3-AUG-2014, 16
 ACCESSION  Rose-Cavalier-Smiths-iMac.local:156:1409555115
ORIGIN
        1 MKLNIAFPAT GCQKDIEDEH KYRFYEKRIS AEVSAECLGE EWKGYILRIT GGNDKQGFPM
       61 KQGVLRVRLL LSKGHSCYRR RTGERKRKSV RGCIVDSNLS VLNMVVIKKG DNEIPGLTDP
      121 RRLGPKRCNK IRKLFNLNKQ DDVRRYVKAP KIQRLVTPVR LQRK
//
LOCUS         TrimPyri     164 bp    PROT      linear    1-SEP-2014
DEFINITION  TrimPyri     164 bp    PROT      linear    3-AUG-2014, 164 bases, 46852338 chec
 ACCESSION  Rose-Cavalier-Smiths-iMac.local:157:1409555115
ORIGIN
        1 MKFNIAYPST GAQKEFNDEH VLRFYEKRIS NEIAGDALGE EFKGYIFRIS GGNDKQGFPM
       61 KQGVLRIKLL LSDGHSCFRR RSGERKKKSV RGCIVSPDIA ILDLVLVKKG PAEIPGLTDA
      121 RTLGPKRASR IRKLFNLSKT DDVRKFVKSP KIQRLVTPVR LQRK
//
LOCUS       Trypa0bruc@31538     164 bp    PROT      linear    1-SEP-2014
DEFINITION  Trypa0bruc@31538     164 bp    PROT      linear    3-AUG-2014, 164 bases, 205C1
 ACCESSION  Rose-Cavalier-Smiths-iMac.local:158:1409555115
ORIGIN
        1 MKLNIAYPRN GTVKEVADE- VLRLGDYRLG NEVDGVIFGE PFKGYTFKLQ GGSDKEGFPM
       61 VQGVMRVSLL VKRGAVGFNG YQGERRRKSL RGCILASDIA VLNVIVVRVG EQPIEGVTDP
      121 RRLGPKRANK IRKLFNLGRT DDVRKYVKAP KIQRLITSTI RARR
//
LOCUS         TrypCruz     164 bp    PROT      linear    1-SEP-2014
DEFINITION  TrypCruz     164 bp    PROT      linear    3-AUG-2014, 164 bases, 9FF90909 chec
 ACCESSION  Rose-Cavalier-Smiths-iMac.local:159:1409555115
ORIGIN
        1 MKLNIAYPRN GTVKEITEEL RRVLTDYRLG NEVDGAIFGD AFRGYTFKLQ GGSDKQGFPM
       61 VQGVMRVSLL VKRGAVGFNG YQGERRRKSL RGCILASDIA VLNVVIVKTG EQPIEGVTDP
      121 RRLGPKRANK IRKLFNLSRG DDVRKYVKAP KIQRLITTAV KARR
//
LOCUS         UstiMayd     164 bp    PROT      linear    1-SEP-2014
DEFINITION  UstiMayd     164 bp    PROT      linear    3-AUG-2014, 164 bases, EF9943F5 chec
 ACCESSION  Rose-Cavalier-Smiths-iMac.local:160:1409555115
ORIGIN
        1 MKLNVANPAT GAQKDIQDER LVRFYEKRMS QDVEVDSLGE EWKGYVLRIG GGNDKQGFPM
       61 KQGVLRVRLL LSKGDSCYRR RTGERKRKSV RGCIVGPDIQ ALHLIVVKQG EKEIPGLTDP
      121 KRLGPKRANH IRKFFNLSKE DDVRQFVKAP KIQRLVTAQR LQRK
//
LOCUS       Volvox_carteri@VOLCA83127     164 bp    PROT      linear    1-SEP-2014
DEFINITION  Volvox_carteri@VOLCA83127     164 bp    PROT      linear    3-AUG-2014, 164 bas
 ACCESSION  Rose-Cavalier-Smiths-iMac.local:161:1409555115
ORIGIN
        1 MKLNIAYPAT GCQKEVDDDA KLRFYDKRLA AEVDGEALGE EFKGYVLKIA GGQDKQGFAM
       61 KQGVLRVRLL MTPGDQGFRR RKGERRRKSV RGCIVSPDLS VLNLVIVKKG EAELPGLTDP
      121 RMRGPKRASK IRKMFNLSKE DDVRKYVKCP KIQRLVTPAA LQRK
//
LOCUS         ZootSymb     164 bp    PROT      linear    1-SEP-2014
DEFINITION  ZootSymb     164 bp    PROT      linear    3-AUG-2014, 164 bases, D1951E9D chec
 ACCESSION  Rose-Cavalier-Smiths-iMac.local:162:1409555115
ORIGIN
        1 ---------- ---KDINEPQ LLALYDRRIG EDVEGSRLGE QFQGYTFRIG GGFDAEGFPM
       61 KPGLLRVRLL LKAGSSCYRR KDGERRRKSV RGCIVSADIS ALHLIIIQKG ATDIQGLTDP
      121 RRYGPKRATT LRKILNLPDK ATQENAIKQP KIQRLITPRR LARR
//
LOCUS       Collodictyon_sp@34701_4     164 bp    PROT      linear    1-SEP-2014
DEFINITION  Collodictyon_sp@34701_4     164 bp    PROT      linear    3-AUG-2014, 164 bases
 ACCESSION  Rose-Cavalier-Smiths-iMac.local:163:1409555115
ORIGIN
        1 MKINIAYPAT GAQKDIDDEK KLRFFEKRMA AEVDGS-LGD EFKGYIFRIS GGNDKQGFPM
       61 VQGILRVRLL LKKGSKYYRR RTGERKRKSV RGCIVGADLS VLNLVVIKKG DQDVPGLTDP
      121 RRLGPKRASK IRRLFNLTNK DDVRKYVI-- RRE--LPAKK RTRK
//
LOCUS       Filamoeba_nolandi@filnoCAMPEP0168554752     164 bp    PROT      linear    1-SEP-2014
DEFINITION  Filamoeba_nolandi@filnoCAMPEP0168554752     164 bp    PROT      linear    3-AUG
 ACCESSION  Rose-Cavalier-Smiths-iMac.local:164:1409555115
ORIGIN
        1 MKINLSYPPT GAQKELDDEK KLRLYERRMA QEVEGELLGD EFKGYVFKIT GGNDKEGFPM
       61 KQGVLRVRLL MGKDTTCYRR RSGERRRKSV RGCIVGPDLA VVQLVIVKKG EEEIPGLTDP
      121 RRLGPKRASK IRKLFNLSKQ DDVRKYVKAP KIQRLITPLA LQRK
//
LOCUS       Mayorella_sp@mayorCAMPEP0174235640     164 bp    PROT      linear    1-SEP-2014
DEFINITION  Mayorella_sp@mayorCAMPEP0174235640     164 bp    PROT      linear    3-AUG-2014
 ACCESSION  Rose-Cavalier-Smiths-iMac.local:165:1409555115
ORIGIN
        1 MKLNISYPIA GTQKEIDDPK KLRFFDKRIA QEVAADGLGD EFKGYVFRIT GGSDAEGFPM
       61 LQGVLRARLL LGADSKCFRK RDGHRRRRSV RGCIVGPDLS VLNLAIVKKG DGELPGLTDE
      121 RRLGPKRASK IRKLFSLSHK DDVRKYVKAP KIQRLVTPRT LNRR
//
LOCUS       Neoparamoeba_aestuarina@neoaeCAMPEP0201507226     140 bp    PROT      linear    1-SEP-2014
DEFINITION  Neoparamoeba_aestuarina@neoaeCAMPEP0201507226     140 bp    PROT      linear   
 ACCESSION  Rose-Cavalier-Smiths-iMac.local:166:1409555115
ORIGIN
        1 MKLNIANPAT GAQKEFEDQK KLRFFDKRLA SEVLADPLGE EYKGYVFKIT GGNDKQGFPM
       61 KQGVMRVRLL LDKNSNCFVK RHGHRRRRSV RGCIVGADLS VLNVTIVKKG EQDLPGLTDP
      121 VRLGPKRASK IKKLFKLEKG
//
LOCUS       Neoparamoeba_aestuarinaI@neoaeCAMPEP0201517400     164 bp    PROT      linear    1-SEP-2014
DEFINITION  Neoparamoeba_aestuarinaI@neoaeCAMPEP0201517400     164 bp    PROT      linear  
 ACCESSION  Rose-Cavalier-Smiths-iMac.local:167:1409555115
ORIGIN
        1 MKLLLADPST GGTKDIDDDY -LRLGDYRMG QEIDGRIFGD AFDGYSFRIT GGQDKDGFPM
       61 KQGVMRVRLL LTPGTTGFRR K-GERKRRSV RGCILGIDLA TLALVVVKKG DKEIEGLTDP
      121 LRLGPKRANK IRKLFGLTTQ D-VRKYVRAP KIQRLVPAVI RRRK
//
LOCUS       Paramoeba_atlanticaI@paratCAMPEP0201491576     164 bp    PROT      linear    1-SEP-2014
DEFINITION  Paramoeba_atlanticaI@paratCAMPEP0201491576     164 bp    PROT      linear    3-
 ACCESSION  Rose-Cavalier-Smiths-iMac.local:168:1409555115
ORIGIN
        1 MKLLIADPST GGTKDIEDDH -LRLSDYRMG QEMEGHIFDE AFAGYKFRIT GGQDKDGFPM
       61 KQGVMRVRLL LQPGTVGFRR K-GERRRRSV RGCILGGDLA TLALTVTKKG EKDIAGVTDP
      121 LRLGPKRANK IRKLFGLTTQ P-VTKYVRAP KIQRLVPSIL RRRK
//
LOCUS       Pessonella_sp@pesspCAMPEP0168579262     164 bp    PROT      linear    1-SEP-2014
DEFINITION  Pessonella_sp@pesspCAMPEP0168579262     164 bp    PROT      linear    3-AUG-201
 ACCESSION  Rose-Cavalier-Smiths-iMac.local:169:1409555115
ORIGIN
        1 MKLNIANPAT GQQKEIDEEK ILQLYEKKMS DEVAGETLGE QYKGYVFKIS GGNDKQGFPM
       61 KEGVLRVRLL LGKGQSCFRR RSGTKRRKSV RGCLVGPDLS VLALVIVKKG DAELPGLTDP
      121 IRLGPKRASK IRKLFALDKN ADVRKYVRAP KIQRLVTPRV LERK
//
LOCUS       Sexangularia_sp@sexspCAMPEP0170738598     164 bp    PROT      linear    1-SEP-2014
DEFINITION  Sexangularia_sp@sexspCAMPEP0170738598     164 bp    PROT      linear    3-AUG-2
 ACCESSION  Rose-Cavalier-Smiths-iMac.local:170:1409555115
ORIGIN
        1 MKLNIAYPTN GTQKELDDEK KLHLYEKQIS AEVNGDELGD AFKGYIFKIT GGNDKQGFPM
       61 MQGVLRVRLL LKEGQPCIRK RSGHRKRKSV RGCIVGPDIA ILAMIIVKKG AEEIEGLTDP
      121 RKMGPKRASK IRKLFALGKD DKVTKFVKVP KVQRLVTPRI RDKR
//
LOCUS       Stereomyxa_ramosa@steraCAMPEP0174251196     164 bp    PROT      linear    1-SEP-2014
DEFINITION  Stereomyxa_ramosa@steraCAMPEP0174251196     164 bp    PROT      linear    3-AUG
 ACCESSION  Rose-Cavalier-Smiths-iMac.local:171:1409555115
ORIGIN
        1 MKLNVANPAT GAQKEFEDEK KTRFHDKRIA ADVAVDSLGD EWKGYVLRIT GGNDAQGFAM
       61 MQGVLRVKLL LNGKTGLYRK RKGERRRKSV RGCIVGPDIS VLSTIIVKQG ENDIPGLTDP
      121 QRLGPKRANN IRKLFNLDKM DDVRKYVKAP NIQRLVTPRR LQHK
//
LOCUS       Stygamoeba_regulata@styreCAMPEP0177632208     164 bp    PROT      linear    1-SEP-2014
DEFINITION  Stygamoeba_regulata@styreCAMPEP0177632208     164 bp    PROT      linear    3-A
 ACCESSION  Rose-Cavalier-Smiths-iMac.local:172:1409555115
ORIGIN
        1 MKLNIANPAT GCQKEIDDEK KLRFMDKRMS TEVXGDGLGD EFKGYVFKXT GGNDKQGFPM
       61 KQGVLRVRLL LKRGHSCFRR RTGERKRKSV RGCITGSDLS VISLTIVKKG DNELPGLTDP
      121 RRLGPKRASK IRKLFDLSKQ DDVRKYVKAP KIQRLVTPVV LQRK
//
LOCUS       Trichosphaerium_sp@trichoCAMPEP0168529690     164 bp    PROT      linear    1-SEP-2014
DEFINITION  Trichosphaerium_sp@trichoCAMPEP0168529690     164 bp    PROT      linear    3-A
 ACCESSION  Rose-Cavalier-Smiths-iMac.local:173:1409555115
ORIGIN
        1 XKISISFPEF GSTKDVEDEN KLAFFDKRIT EEVNADVLGD EFKGYVLKIT GGFDKQGFPM
       61 MNGVLRVRLL LDGSNGFYKR RTDQKKRRAI RGCIVSRDTS LINCVVTREG ENPIEGLTDP
      121 RALGPKRANK IRKLNGIKPT DDVRPYVKVP KIQRLITPRK LAHR
//
LOCUS       Vannella_sp@vanJPCAMPEP0114604992     164 bp    PROT      linear    1-SEP-2014
DEFINITION  Vannella_sp@vanJPCAMPEP0114604992     164 bp    PROT      linear    3-AUG-2014,
 ACCESSION  Rose-Cavalier-Smiths-iMac.local:174:1409555115
ORIGIN
        1 MKFNIAYPSK GSQAEVDDER KIRVLDKRIA QEVEGSVLGD EFADYRFKIT GGFDKQGFPM
       61 KQGVLRVRLL LTADSGCYRK RKGERRRRSV RGCVVSREIA VVNMVVTKVG KATIPNLTDA
      121 QRLGPKRANK IRKLFNLGPK ESPCPHVKAP KIQRLVTPQR LQRK
//
LOCUS       Vexillifera_JP@vexJPCAMPEP0201548880     164 bp    PROT      linear    1-SEP-2014
DEFINITION  Vexillifera_JP@vexJPCAMPEP0201548880     164 bp    PROT      linear    3-AUG-20
 ACCESSION  Rose-Cavalier-Smiths-iMac.local:175:1409555115
ORIGIN
        1 MKLNIADPST ACQKEIENEK LTRFYDKQLG AEVPIDTLGE TYKGYIVKVT GGSDKQGFPM
       61 MQGVLRVRLL LDGTTGRFKK RDGHRRRKSV RGCIISPEIS VLDVIIVKKG DNEIEGVTDP
      121 RRLGPKRANN IRKLFKLTKD DDVRKYVKAP KIQRLVTPQR VQRK
//
LOCUS       Coprprot@rps6     164 bp    PROT      linear    1-SEP-2014
DEFINITION  Coprprot@rps6     164 bp    PROT      linear    1-AUG-2014, 164 bases, 52490638
 ACCESSION  Rose-Cavalier-Smiths-iMac.local:176:1409555115
ORIGIN
        1 MKLNLSFPVN GTNKEIEDEK KLAFYDKRMS QEVPLDVLGE EFTGYVAKIT GGNDKQGFPM
       61 YQGVLRVRLL MKPGNKCYTR REGEFKRKSV RGCIVSHDLS ALSLCITKKG LADLPGLTDP
      121 RRLGPKRASN IRKMFNLEKT DDVRKFVKAP KIQRLVTAQT IQRK
//
LOCUS       Pyrolobus_fumarii_1A     164 bp    PROT      linear   24-SEP-2014
DEFINITION  Pyrolobus_fumarii_1A, 535 bases, 3C5901AC checksum.
 ACCESSION  Rose-Cavalier-Smiths-iMac.local:178:1409555164
ORIGIN
        1 M--VIGDPHR AKAWHLKGAA AERLIGLKIG DKFDGSIVGL --PGVELEIR GGSDNSGFPM
       61 HPGIPVKKKV LLSGPPGFHR EKGERRRKTV RGNTIVEDIV QINTRIV-YP PHFKPLIE--
      121 ---------- ---------- ---------- ---------- ----
//
LOCUS       Hypterthermus_butylicus     164 bp    PROT      linear   24-SEP-2014
DEFINITION  Hypterthermus_butylicus, 535 bases, 3E46ABFB checksum.
 ACCESSION  Rose-Cavalier-Smiths-iMac.local:221:1409555164
ORIGIN
        1 MKIVISDPER AKAWTITSPA ADQLIGLKIG DTFDGGLVGL --PGYKLLIR GGSDNSGFPM
       61 LPSIPVKKRV LLSGPPGFHR EKGERRRKTV RGNTITHDIV QINTVIV-YP KKE-------
      121 ---------- ---------- ---------- ---------- ----
//
LOCUS       Desulfurococcus_mucosus_DSM_2162     164 bp    PROT      linear   24-SEP-2014
DEFINITION  Desulfurococcus_mucosus_DSM_2162, 535 bases, CE268396 checksum.
 ACCESSION  Rose-Cavalier-Smiths-iMac.local:188:1409555164
ORIGIN
        1 MKIVVNDPER ARAWRVNDER TQSLLGLRIG DSIDGSIVGL --KGVRLTIT GGSDISGFPM
       61 RPDVSVKKKV LLSGPPGFHE EDGERRRKMV RGNTIAPDIV QVNTKIT-YE SK--------
      121 ---------- ---------- ---------- ---------- ----
//
LOCUS       Staphylothermus_marinus     164 bp    PROT      linear   24-SEP-2014
DEFINITION  Staphylothermus_marinus, 535 bases, 4DDD647E checksum.
 ACCESSION  Rose-Cavalier-Smiths-iMac.local:207:1409555164
ORIGIN
        1 MKIVISDPQR ARAWRINDDR TKLLIGLKIG DEFDGSIVGL --KNVKLKIR GGSDNSGFPM
       61 RPDVMVKKRV LLSGPPGFHR EKGERRRKMI RGNTITEDIV QINTVIK--- ----------
      121 ---------- ---------- ---------- ---------- ----
//
LOCUS       Aeropyrum_pernix_K1     164 bp    PROT      linear   24-SEP-2014
DEFINITION  Aeropyrum_pernix_K1, 535 bases, A456B055 checksum.
 ACCESSION  Rose-Cavalier-Smiths-iMac.local:179:1409555164
ORIGIN
        1 MRIVISDPRR AKSWAVPDDV HVKLAGLEIG DVFDGGLIGM --PGLKFKIR GGTDATGIPM
       61 HPGVPGRYKV LLAGPPGFHR ERGERRRKSV RGRMIPDALA QLNIVIH-YG DKEE------
      121 ---------- ---------- ---------- ---------- ----
//
LOCUS       Acidilobus_saccharovorans     164 bp    PROT      linear   24-SEP-2014
DEFINITION  Acidilobus_saccharovorans, 535 bases, 3D6A2090 checksum.
 ACCESSION  Rose-Cavalier-Smiths-iMac.local:181:1409555164
ORIGIN
        1 MRIVISDPSK AKAWAVPDDV AIRLAGLKIG DEFDGVLIGM --PGITMRIT GGTDASGFPM
       61 HPGLPVRRKI VLSGPPGFHQ KEGERRKKTV RGNRVPDSLA QLNIIIVRRA EQKAAVQQ--
      121 ---------- ---------- ---------- ---------- ----
//
LOCUS       Ignicoccus_hospitalis     164 bp    PROT      linear   24-SEP-2014
DEFINITION  Ignicoccus_hospitalis, 535 bases, 9F87B517 checksum.
 ACCESSION  Rose-Cavalier-Smiths-iMac.local:186:1409555164
ORIGIN
        1 MKVVVNDPER TKAFTIEGEN ARKFIGKRIG ETVPASILGI TLKGLQLEIR GGSDESGFPM
       61 RPDIPVKKRA LLSGPPGFWR EKGERRRKTV RGNTISEDIV QINTKIVKQ- ----------
      121 ---------- ---------- ---------- ---------- ----
//
LOCUS       Metallosphaera_sedula     164 bp    PROT      linear   24-SEP-2014
DEFINITION  Metallosphaera_sedula, 535 bases, 9B1D39C checksum.
 ACCESSION  Rose-Cavalier-Smiths-iMac.local:184:1409555164
ORIGIN
        1 MKIVISDPAR TKSFNVDQGQ -VNLVGSKIG DNFTLSVGGI ---ALNLAIT GGSDNTGFPM
       61 RPDVQAKRRI LLAGPPGFIT EDGERRRKIV RGNVISAENV QINCVIVR-- ----------
      121 ---------- ---------- ---------- ---------- ----
//
LOCUS       Sulfolobus_solfataricus     164 bp    PROT      linear   24-SEP-2014
DEFINITION  Sulfolobus_solfataricus, 535 bases, 18E25080 checksum.
 ACCESSION  Rose-Cavalier-Smiths-iMac.local:242:1409555164
ORIGIN
        1 MKIVISDPQR TKTLSVDQNK ATNLVGLKIG DVFEANLIGL ---PVKLKIT GGSDNSGFPM
       61 RFDVIAKRKI LLSGPPGFYN ENGERRRKTI RGNTISQEIV QINTIIVR-- ----------
      121 ---------- ---------- ---------- ---------- ----
//
LOCUS       Pyrobaculum_aerophilium     164 bp    PROT      linear   24-SEP-2014
DEFINITION  Pyrobaculum_aerophilium, 535 bases, 947D9C17 checksum.
 ACCESSION  Rose-Cavalier-Smiths-iMac.local:237:1409555164
ORIGIN
        1 MKLVLSDPMS GKAREIKDPL AQRFIGLKIG DELDGVILDL -PKGAKIRIT GGSGIEGAPM
       61 HPGVPVKKYI LADGPPGYWP KKGMKKKKLV RGNTISDSIV QINAVIVDYT GPPAIPLGAK
      121 KKAEEAPAQ- ---------- ---------- ---------- ----
//
LOCUS       Korarchaeum_cryptofilum     164 bp    PROT      linear   24-SEP-2014
DEFINITION  Korarchaeum_cryptofilum, 535 bases, 4D54F89B checksum.
 ACCESSION  Rose-Cavalier-Smiths-iMac.local:182:1409555164
ORIGIN
        1 MLVLIGDPST GKTFKLPKES LRYFIGKRIG EEISGDPFGL --PGYAFRIT GGTDRDGFPM
       61 HPSLPGKKRL LLSSPPGFHK REGERRAKLV RGSVISDAMR QINLKVIKKG DKPLEEILGK
      121 S--------- ---------- ---------- ---------- ----
//
LOCUS       Archaeoglobus_fulgidus     164 bp    PROT      linear   24-SEP-2014
DEFINITION  Archaeoglobus_fulgidus, 535 bases, 49BD73B4 checksum.
 ACCESSION  Rose-Cavalier-Smiths-iMac.local:187:1409555164
ORIGIN
        1 MRVVISDPKT GRAYVVEGAN ANRLIGKQIG DVISGTIVDL -PPDYELKIT GGTDRDGFPM
       61 RPDLPARRRL LLSGGVGFRK EKGLRKRKGV RGRVISKDIL QINTVVVKHG KVPLEEIFKQ
      121 ---------- ---------- ---------- ---------- ----
//
LOCUS       Methanococcoides_burtonii     164 bp    PROT      linear   24-SEP-2014
DEFINITION  Methanococcoides_burtonii, 535 bases, D856334C checksum.
 ACCESSION  Rose-Cavalier-Smiths-iMac.local:190:1409555164
ORIGIN
        1 MKIVVSDPK- TKTYDITGAE ANQFIGRSIG QTVDGATVGL --DGYTLTIT GGTDNSGFVM
       61 SPTLPRRQKV LIANGVGYSV AKGVRRRKFL RGSEVAPDIT QINTKVTGYS DKAIEEILGG
      121 EVEAPAE--- ---------- ---------- ---------- ----
//
LOCUS       Methanococcus_aeolicus     164 bp    PROT      linear   24-SEP-2014
DEFINITION  Methanococcus_aeolicus, 535 bases, 232B2EA4 checksum.
 ACCESSION  Rose-Cavalier-Smiths-iMac.local:191:1409555164
ORIGIN
        1 MKFVVSDKD- GKSYEAETT- A--VIGKTIG DEINGSIVGL --DGYKLKIT GGSDKCGFAM
       61 RHDIHMKMRV LLSKAPGYKQ DAGIRKRKTA RGNLISSDIV QINTKVVEAG ATPISEIVGQ
      121 ---------- ---------- ---------- ---------- ----
//
LOCUS       Methanosarcina_mazei     164 bp    PROT      linear   24-SEP-2014
DEFINITION  Methanosarcina_mazei, 535 bases, AF615F88 checksum.
 ACCESSION  Rose-Cavalier-Smiths-iMac.local:196:1409555164
ORIGIN
        1 MKVVVSDPKE ARAYDIKDAE ANALIGKSIG DVVDGSIFGL --AGYKVQIT GGCDGSGFVM
       61 KPDLPRRQRI LTATGVGYVK LPGQRRRKMM RGKEIAPDIV QVNAKVVEYG SKSIKALLGL
      121 EEAPAAE--- ---------- ---------- ---------- ----
//
LOCUS       Methanopyrus_kandleri     164 bp    PROT      linear   24-SEP-2014
DEFINITION  Methanopyrus_kandleri, 535 bases, 137725AE checksum.
 ACCESSION  Rose-Cavalier-Smiths-iMac.local:199:1409555164
ORIGIN
        1 MKVVVADPEK ARSYEVKGED AEKLIGKRIG DVIDGEIVGL --PGYKLKIT GGTDKDGFPM
       61 RPDIHVRVRL LLSGPPGFRE RKGERRRKTV RGNTISEDIV QVNTVIVEYG DKPVEELLG-
      121 EE-------- ---------- ---------- ---------- ----
//
LOCUS       Methanocaldococcus_jannaschii     164 bp    PROT      linear   24-SEP-2014
DEFINITION  Methanocaldococcus_jannaschii, 535 bases, 8BD690DF checksum.
 ACCESSION  Rose-Cavalier-Smiths-iMac.local:202:1409555164
ORIGIN
        1 MKFVVADPKT GRCYEADNT- P--LVGKKIG EVFDGKIIGL --EGYKLQIR GGTDSSGFPM
       61 RPDIHRKVRV LLSAPPGFKK RKGERRRKTV RGNTIAPDIV QINVKVVEYG EKSIPELLGL
      121 ENQEQ----- ---------- ---------- ---------- ----
//
LOCUS       Methanosphaera_stadtmanae     164 bp    PROT      linear   24-SEP-2014
DEFINITION  Methanosphaera_stadtmanae, 535 bases, A1A16997 checksum.
 ACCESSION  Rose-Cavalier-Smiths-iMac.local:204:1409555164
ORIGIN
        1 MKVVVSDED- -VTYELEDKD AKTVNGLKIG EEFNGGVLGL --KGYKLRIT GGSDKNGFPM
       61 KEDVDRRFKS LVNGGTGFKT KKGLRRRKTV RGNTIADDIS QINVKVSERG EQTLAEIFA-
      121 EEQEE----- ---------- ---------- ---------- ----
//
LOCUS       Nitrosoarchaeum_limnia     164 bp    PROT      linear   24-SEP-2014
DEFINITION  Nitrosoarchaeum_limnia, 535 bases, C1AC2AB3 checksum.
 ACCESSION  Rose-Cavalier-Smiths-iMac.local:205:1409555164
ORIGIN
        1 MKLTISDTK- GKSIELKDSD ANPLLGLQLG SDADASVVGL --QG-KLKLT GGSDKSGVPM
       61 RNDIHARKYI LLSKGVGLQA ETGQRVRKLM RGNTVSEEIY QINCK--FDG ELPVEAPAEV
      121 SK-------- ---------- ---------- ---------- ----
//
LOCUS       Natromonas_pharaonis     164 bp    PROT      linear   24-SEP-2014
DEFINITION  Natromonas_pharaonis, 535 bases, 8996D09 checksum.
 ACCESSION  Rose-Cavalier-Smiths-iMac.local:211:1409555164
ORIGIN
        1 MQVVVGDDD- GTAYEVDGQD ANRFIGRAIG ETVDGDAVGL --PGYELEIT GGSDQSGRPM
       61 HGDINETAAI LSEGGVGFNT VDGERKRVTV RGAEVSEDTR QINASIVSRG EQSIDDLLGG
      121 E--------- ---------- ---------- ---------- ----
//
LOCUS       Nitrosopumilis_sp_AR2     164 bp    PROT      linear   24-SEP-2014
DEFINITION  Nitrosopumilis_sp_AR2, 535 bases, D625BB55 checksum.
 ACCESSION  Rose-Cavalier-Smiths-iMac.local:214:1409555164
ORIGIN
        1 MKLTISDIK- GKSVELKDSD ANPLLGLQLG NETDASVVGL --TG-KLKLT GGSDKSGVPM
       61 RNDVHARKKV LLSRGVGLQA EYGQRKRKLM RGNTISEEIY QVNCK--FDG ELPAEAPTE-
      121 EEKTEDKKE- ---------- ---------- ---------- ----
//
LOCUS       Caldivirga_maquilingensis@IC-167_ABW00984     139 bp    PROT      linear   14-APR-2015
DEFINITION  Ribosomal protein S6e [Caldivirga maquilingensis IC-167].
 ACCESSION  ABW00984
  ORGANISM  Caldivirga maquilingensis IC-167
   AUTHORS  Copeland,A., Lucas,S., Lapidus,A., Barry,K., Glavina del Rio,T.,
VERSION     ABW00984.1  GI:157919557DBLINK      BioProject: PRJNA17421            BioSample: SAMN00623034
DBSOURCE    accession CP000852.1
KEYWORDS    .
SOURCE      Caldivirga maquilingensis IC-167
            Archaea; Crenarchaeota; Thermoprotei; Thermoproteales;
            Thermoproteaceae; Caldivirga.
REFERENCE   1  (residues 1 to 150)
            Dalin,E., Tice,H., Pitluck,S., Saunders,E., Brettin,T., Bruce,D.,
            Detter,J.C., Han,C., Schmutz,J., Larimer,F., Land,M., Hauser,L.,
            Kyrpides,N., Ivanova,N., Biddle,J.F., Zhang,Z., Fitz-Gibbon,S.T.,
            Lowe,T.M., Saltikov,C., House,C.H. and Richardson,P.
  CONSRTM   US DOE Joint Genome Institute
  TITLE     Complete sequence of Caldivirga maquilingensis IC-167
  JOURNAL   Unpublished
REFERENCE   2  (residues 1 to 150)
            Dalin,E., Tice,H., Pitluck,S., Saunders,E., Brettin,T., Bruce,D.,
            Detter,J.C., Han,C., Schmutz,J., Larimer,F., Land,M., Hauser,L.,
            Kyrpides,N., Ivanova,N., Biddle,J.F., Zhang,Z., Fitz-Gibbon,S.T.,
            Lowe,T.M., Saltikov,C., House,C.H. and Richardson,P.
  CONSRTM   US DOE Joint Genome Institute
  TITLE     Direct Submission
  JOURNAL   Submitted (02-OCT-2007) US DOE Joint Genome Institute, 2800
            Mitchell Drive B100, Walnut Creek, CA 94598-1698, USA
COMMENT     Method: conceptual translation.
FEATURES             Location/Qualifiers
     source          1..150
                     /organism=`Caldivirga maquilingensis IC-167`
                     /strain=`IC-167`
                     /db_xref=`taxon:397948`
     Protein         1..150
                     /product=`Ribosomal protein S6e`
     Region          1..120
                     /region_name=`PRK04290`
                     /note=`30S ribosomal protein S6e; Validated`
                     /db_xref=`CDD:235271`
     CDS             1..150
                     /locus_tag=`Cmaq_0134`
                     /coded_by=`complement(CP000852.1:159589..160041)`
                     /note=`PFAM: Ribosomal protein S6e;
                     KEGG: pai:PAE1505 ribosomal protein S6`
                     /transl_table=11
                     /db_xref=`InterPro:IPR001377`

ORIGIN
        1 mklvlsdprs gkskevkdev aqrliglrig dvfdaqlidl -pqgfrikit ggtgydgapm
       61 hpgipvkkya llsgrpgfrp kkglrvrrli rgntisdqiv qvnavlvype nwdkepviqv
      121 sgeakpteak aeekaeaaq
//
LOCUS       Nitrososphaera_viennensis@EN76_AIC16801     138 bp    PROT      linear   20-AUG-2014
DEFINITION  30S ribosomal protein S6e [Nitrososphaera viennensis EN76].
 ACCESSION  AIC16801
  ORGANISM  Nitrososphaera viennensis EN76
   AUTHORS  Kerou,M.L., Offre,P., Spang,A.M. and Schleper,C.
VERSION     AIC16801.1  GI:647813100DBLINK      BioProject: PRJEA60103            BioSample: SAMN02721150
DBSOURCE    accession CP007536.1
KEYWORDS    .
SOURCE      Nitrososphaera viennensis EN76
            Archaea; Thaumarchaeota; Nitrososphaerales; Nitrososphaeraceae;
            Nitrososphaera.
REFERENCE   1  (residues 1 to 142)
            Leisch,N. and Schleper,C.
  TITLE     Nitrososphaera viennensis gen. nov., sp. nov., an aerobic and
            mesophilic, ammonia-oxidizing archaeon from soil and a member of
            the archaeal phylum Thaumarchaeota
  JOURNAL   Int. J. Syst. Evol. Microbiol. 64 (PT 8), 2738-2752 (2014)
   PUBMED   24907263
REFERENCE   2  (residues 1 to 142)
  TITLE     Direct Submission
  JOURNAL   Submitted (01-APR-2014) Department of Ecogenomics and Systems
            Biology Group of Archaea Biology and Ecogenomics, University of
            Vienna, Althanstrasse 14, Vienna 1090, Austria
COMMENT     Method: conceptual translation.
FEATURES             Location/Qualifiers
     source          1..142
                     /organism=`Nitrososphaera viennensis EN76`
                     /strain=`EN76`
                     /isolation_source=`soil`
                     /culture_collection=`DSM:26422`
                     /culture_collection=`JCM:19564`
                     /db_xref=`taxon:926571`
                     /country=`Austria: Vienna`
                     /lat_lon=`48.229273 N 16.358947 E`
                     /collection_date=`2008`
     Protein         1..142
                     /product=`30S ribosomal protein S6e`
     Region          1..112
                     /region_name=`Ribosomal_S6e`
                     /note=`Ribosomal protein S6e; cl00931`
                     /db_xref=`CDD:260702`
     CDS             1..142
                     /gene=`rps6e`
                     /locus_tag=`NVIE_025310`
                     /coded_by=`complement(CP007536.1:2125977..2126405)`
                     /inference=`ab initio prediction:AMIGene:2.0`
                     /note=`Evidence 2b : Function of strongly homologous gene;
                     Product type s : structure`
                     /transl_table=11

ORIGIN
        1 mklvisds-t grsvelkdra aqpllgarig svldssvigi --sggkvkit ggsdksgtpm
       61 rsdvgvkkyv lmsegvgakn leggrirklv rgnmvteeiy qlnvslvegk lpekpkeeap
      121 aaaaeaaaap akeekkkk
//
LOCUS       Micrarchaeum_acidiphilum_ARMAN-2@EET90445     130 bp    PROT      linear   12-MAY-2010
DEFINITION  Ribosomal protein S6e [Candidatus Micrarchaeum acidiphilum
 ACCESSION  EET90445
  ORGANISM  Candidatus Micrarchaeum acidiphilum ARMAN-2
   AUTHORS  Baker,B.J., Comolli,L.R., Dick,G.J., Hauser,L., Hyatt,D., Dill,B.,
ARMAN-2].VERSION     EET90445.1  GI:255514183DBLINK      BioProject: PRJNA38565
DBSOURCE    accession GG697237.1
KEYWORDS    .
SOURCE      Candidatus Micrarchaeum acidiphilum ARMAN-2 (mine drainage
            metagenome)
            Archaea; Parvarchaeota; Candidatus Micrarchaeum.
REFERENCE   1  (residues 1 to 136)
            Yelton,A.P. and Banfield,J.F.
  TITLE     Community-wide analysis of microbial genome sequence signatures
  JOURNAL   Genome Biol. 10 (8), R85 (2009)
   PUBMED   19698104
REFERENCE   2  (residues 1 to 136)
            Dill,B.D., Land,M.L., Verberkmoes,N.C., Hettich,R.L. and
            Banfield,J.F.
  TITLE     Enigmatic, ultrasmall, uncultivated Archaea
  JOURNAL   Proc. Natl. Acad. Sci. U.S.A. 107 (19), 8806-8811 (2010)
   PUBMED   20421484
REFERENCE   3  (residues 1 to 136)
            Land,M., VerBerkmoes,N.C., Hettich,R.L. and Banfield,J.F.
  TITLE     Direct Submission
  JOURNAL   Submitted (31-JUL-2009) Earth and Planetary Sciences, UC Berkeley,
            307 McCone Hall, Berkeley, CA 94720, USA
COMMENT     Method: conceptual translation.
FEATURES             Location/Qualifiers
     source          1..136
                     /organism=`Candidatus Micrarchaeum acidiphilum ARMAN-2`
                     /isolation_source=`combined biofilm from UBA (pink
                     subaerial biofilm) and UBA BS (thick floating biofilm
                     subdivided into strips) samples`
                     /db_xref=`taxon:425595`
                     /environmental_sample
                     /country=`USA: Richmond Mine at Iron Mountain, CA
                     (elevation 3100 ft.)`
                     /lat_lon=`40.68 N 122.2 W`
                     /note=`metagenomic; derived from metagenome: mine drainage
                     metagenome`
     Protein         1..136
                     /product=`Ribosomal protein S6e`
     Region          7..115
                     /region_name=`Ribosomal_S6e`
                     /note=`Ribosomal protein S6e; cl00931`
                     /db_xref=`CDD:260702`
     CDS             1..136
                     /locus_tag=`UNLARM2_0121`
                     /coded_by=`GG697237.1:54114..54524`
                     /transl_table=11

l_table=11

ORIGIN
        1 mklvysdkkt grsaelskdm eaallnrkig dvvegafagl --pgfklkit ggsdssgfpm
       61 kknvtakrki ltqaepsgrs -kgerrrstv vgntisasta qvnaaieeyg dkspdeifpk
      121 keaekkedkk
//
LOCUS       Caldiarchaeum_subterraneum@WP_020863525     116 bp    PROT      linear   14-APR-2015
DEFINITION  30S ribosomal protein S6e [Candidatus Caldiarchaeum subterraneum].
 ACCESSION  WP_020863525
  ORGANISM  Candidatus Caldiarchaeum subterraneum
VERSION     WP_020863525.1  GI:526884591KEYWORDS    RefSeq.SOURCE      Candidatus Caldiarchaeum subterraneum
            Archaea; Thaumarchaeota; unclassified Thaumarchaeota; Candidatus
            Caldiarchaeum.
COMMENT     REFSEQ: This record represents a single, non-redundant, protein
            sequence which may be annotated on many different RefSeq genomes
            from the same, or different, species.
FEATURES             Location/Qualifiers
     source          1..141
                     /organism=`Candidatus Caldiarchaeum subterraneum`
                     /db_xref=`taxon:311458`
     Protein         1..141
                     /product=`30S ribosomal protein S6e`
                     /calculated_mol_wt=15153
     Region          11..133
                     /region_name=`PRK04290`
                     /note=`30S ribosomal protein S6e; Validated`
                     /db_xref=`CDD:235271`

ORIGIN
        1 mrmvlsdpvq kkasqltpqq ltlligkrig etvdggvfgy --kgylikit ggsdkdgfpm
       61 rpdvprkvrv llsggpgfhp vkglrkrvtv rgdtiseaia qinailvkkg eqdvag
//
LOCUS       Parvarchaeum_acidiphilum_ARMAN-4@EEZ92931     123 bp    PROT      linear   12-MAY-2010
DEFINITION  Ribosomal protein S6e [Candidatus Parvarchaeum acidiphilum
 ACCESSION  EEZ92931
  ORGANISM  Candidatus Parvarchaeum acidiphilum ARMAN-4
   AUTHORS  Baker,B.J., Comolli,L.R., Dick,G.J., Hauser,L., Hyatt,D., Dill,B.,
ARMAN-4].VERSION     EEZ92931.1  GI:269986650DBLINK      BioProject: PRJNA38567
DBSOURCE    accession GG730045.1
KEYWORDS    .
SOURCE      Candidatus Parvarchaeum acidiphilum ARMAN-4 (mine drainage
            metagenome)
            Archaea; Parvarchaeota; Candidatus Parvarchaeum.
REFERENCE   1  (residues 1 to 125)
            Dill,B.D., Land,M.L., Verberkmoes,N.C., Hettich,R.L. and
            Banfield,J.F.
  TITLE     Enigmatic, ultrasmall, uncultivated Archaea
  JOURNAL   Proc. Natl. Acad. Sci. U.S.A. 107 (19), 8806-8811 (2010)
   PUBMED   20421484
REFERENCE   2  (residues 1 to 125)
            Land,M., VerBerkmoes,N.C., Hettich,R.L. and Banfield,J.F.
  TITLE     Direct Submission
  JOURNAL   Submitted (18-NOV-2009) Earth and Planetary Sciences, UC Berkeley,
            307 McCone Hall, Berkeley, CA 94720, USA
COMMENT     Method: conceptual translation.
FEATURES             Location/Qualifiers
     source          1..125
                     /organism=`Candidatus Parvarchaeum acidiphilum ARMAN-4`
                     /isolation_source=`450 nm filtrate of pink subaerial
                     biofilm microbial community collected from the base of 2m
                     high pile of pyrite sediment over which pH 1.1, 41C acid
                     mine drainage solution was flowing`
                     /db_xref=`taxon:662760`
                     /environmental_sample
                     /country=`USA: Ultra Back A (UBA) site of Richmond Mine
                     (elevation 3100ft) at Iron Mountain, CA`
                     /lat_lon=`40.68 N 122.2 W`
                     /collection_date=`Jun-2005`
                     /note=`metagenomic; derived from metagenome: mine drainage
                     metagenome`
     Protein         1..125
                     /product=`Ribosomal protein S6e`
     Region          1..111
                     /region_name=`Ribosomal_S6e`
                     /note=`Ribosomal protein S6e; cl00931`
                     /db_xref=`CDD:260702`
     CDS             1..125
                     /locus_tag=`BJBARM4_0444`
                     /coded_by=`GG730045.1:13770..14147`
                     /transl_table=11

l_table=11

ORIGIN
        1 mkivindpkt gksfsldsek adqlfgkkin eefdlsfvgl --dgysgiit ggsymtgmpm
       61 sknlsglrkv ligkglgn-- rqdirrrksi agntvgqfts qinikiskyg eksleqlstp
      121 sng
//
LOCUS       Thermofilum_pendens@WP_011752096     122 bp    PROT      linear   14-APR-2015
DEFINITION  30S ribosomal protein S6e [Thermofilum pendens].
 ACCESSION  WP_011752096
  ORGANISM  Thermofilum pendens
VERSION     WP_011752096.1  GI:500076083KEYWORDS    RefSeq.SOURCE      Thermofilum pendens
            Archaea; Crenarchaeota; Thermoprotei; Thermoproteales;
            Thermofilaceae; Thermofilum.
COMMENT     REFSEQ: This record represents a single, non-redundant, protein
            sequence which may be annotated on many different RefSeq genomes
            from the same, or different, species.
FEATURES             Location/Qualifiers
     source          1..131
                     /organism=`Thermofilum pendens`
                     /db_xref=`taxon:2269`
     Protein         1..131
                     /product=`30S ribosomal protein S6e`
                     /calculated_mol_wt=14109
     Region          7..117
                     /region_name=`PRK04290`
                     /note=`30S ribosomal protein S6e; Validated`
                     /db_xref=`CDD:235271`

ORIGIN
        1 mkvvisdpkt gkaeevsgeq alrliglkig diidgglvgk --pgvklqir ggsgragepm
       61 rpdiarkgyf llsgppgywp ekgerrrrfv rgnvisddiv qintvivyde ekaqqatpha
      121 rg
//
LOCUS       Haloredivivus_sp.G17@EHK02496     104 bp    PROT      linear   25-NOV-2011
DEFINITION  30S ribosomal protein S6e, partial [Candidatus Haloredivivus sp.
 ACCESSION  EHK02496
  ORGANISM  Candidatus Haloredivivus sp. G17
   AUTHORS  Ghai,R., Pasic,L., Fernandez,A.B., Martin-Cuadrado,A.-B.,
G17].VERSION     EHK02496.1  GI:358034021DBLINK      BioProject: PRJNA71229
            BioSample: SAMN02469764
DBSOURCE    accession AGNT01000034.1
KEYWORDS    .
SOURCE      Candidatus Haloredivivus sp. G17
            Archaea; Nanohaloarchaeota; Nanohaloarchaea; Candidatus
            Haloredivivus.
REFERENCE   1  (residues 1 to 103)
            Mizuno,C.M., McMahon,K.D., Papke,R.T., Stepanauskas,R.,
            Rodriguez-Brito,B., Rohwer,F., Sanchez-Porro,C., Ventosa,A. and
            Rodriguez-Valera,F.
  TITLE     New Dominant Microbial Groups Along A Salinity Gradient
  JOURNAL   Sci Rep (2011) In press
REFERENCE   2  (residues 1 to 103)
            Mizuno,C.M., McMahon,K.D., Papke,R.T., Stepanauskas,R.,
            Rodriguez-Brito,B., Rohwer,F., Sanchez-Porro,C., Ventosa,A. and
            Rodriguez-Valera,F.
  TITLE     Direct Submission
  JOURNAL   Submitted (05-OCT-2011) Laboratorio de Microbiologia, Evolutionary
            Genomics Group, Universidad Miguel Hernandez, Ctra. de Valencia,
            s/n, San Juan de Alicante, Alicante 03550, Spain
COMMENT     Annotation was added by the NCBI Prokaryotic Genomes Automatic
            Annotation Pipeline Group. Information about the Pipeline can be
            found here:
            http://www.ncbi.nlm.nih.gov/genomes/static/Pipeline.html. Please be
            aware that the annotation is done automatically with little or no
            manual curation.
            Genome sequenced from a single-cell isolation.
            
            ##Genome-Assembly-Data-START##
            Assembly Method       :: MIRA v. 3.4
            Genome Coverage       :: 80x
            Sequencing Technology :: 454 GS-FLX Titanium
            ##Genome-Assembly-Data-END##
            Method: conceptual translation.
FEATURES             Location/Qualifiers
     source          1..103
                     /organism=`Candidatus Haloredivivus sp. G17`
                     /strain=`G17`
                     /db_xref=`taxon:1072681`
     Protein         1..>103
                     /product=`30S ribosomal protein S6e`
     Region          8..103
                     /region_name=`Ribosomal_S6e`
                     /note=`Ribosomal protein S6e; cl00931`
                     /db_xref=`CDD:260702`
     CDS             1..103
                     /locus_tag=`HRED_04303`
                     /coded_by=`AGNT01000034.1:1323..>1631`
                     /note=`COG2125 Ribosomal protein S6E (S10)`
                     /transl_table=11

l_table=11

ORIGIN
        1 mqinig-tkd gevfqvet-e aenlvgkqvg dtfngeildl --ngyeleit ggsdkagfpm
       61 resisererv liedgagvrp ekgvqkrksv rgntvsteie qlna
//
LOCUS       Nanosalina_sp.J07AB43@EGQ42801     120 bp    PROT      linear   11-MAR-2013
DEFINITION  ribosomal protein S6E, S10 [Candidatus Nanosalina sp. J07AB43].
 ACCESSION  EGQ42801
  ORGANISM  Candidatus Nanosalina sp. J07AB43
   AUTHORS  Narasingarao,P., Podell,S., Ugalde,J., Heidelberg,K., Banfield,J.
VERSION     EGQ42801.1  GI:339757544DBLINK      BioProject: PRJNA52647            BioSample: SAMN01940911
DBSOURCE    accession GL982576.1
KEYWORDS    .
SOURCE      Candidatus Nanosalina sp. J07AB43 (hypersaline lake metagenome)
            Archaea; Nanohaloarchaeota; Nanohaloarchaea; Candidatus Nanosalina.
REFERENCE   1  (residues 1 to 120)
            Emerson,J.B., Brocks,J.J., Heidelberg,K.B., Banfield,J.F. and
            Allen,E.E.
  TITLE     De novo metagenomic assembly reveals abundant novel major lineage
            of Archaea in hypersaline microbial communities
  JOURNAL   ISME J (2011) In press
   PUBMED   21716304
  REMARK    Publication Status: Available-Online prior to print
REFERENCE   2  (residues 1 to 120)
            and Allen,E.
  TITLE     Direct Submission
  JOURNAL   Submitted (14-OCT-2010) Scripps Institution of Oceanography,
            University of California, San Diego, 9500 Gilman Drive, La Jolla,
            CA 92093-0202, USA
COMMENT     Method: conceptual translation.
FEATURES             Location/Qualifiers
     source          1..120
                     /organism=`Candidatus Nanosalina sp. J07AB43`
                     /isolation_source=`Lake Tyrrell`
                     /db_xref=`taxon:889948`
                     /environmental_sample
                     /country=`Australia: Victoria`
                     /note=`metagenomic; derived from metagenome: hypersaline
                     lake metagenome`
     Protein         1..120
                     /product=`ribosomal protein S6E, S10`
     Region          8..108
                     /region_name=`Ribosomal_S6e`
                     /note=`Ribosomal protein S6e; cl00931`
                     /db_xref=`CDD:260702`
     CDS             1..120
                     /locus_tag=`J07AB43_07890`
                     /coded_by=`complement(GL982576.1:98729..99091)`
                     /transl_table=11

ORIGIN
        1 mkvtig-tkd gqtfqkevne psqlfgkkig esfkggevgl --egykleit ggsdrdgfpm
       61 krsyterrkv lledgtglnt tegerqrksv rgntvsnqie qlntrviesg eeaveellsd
//
LOCUS       Nanosalinarum_sp.J07AB56@EGQ40017     125 bp    PROT      linear   11-MAR-2013
DEFINITION  ribosomal protein S6E, S10 [Candidatus Nanosalinarum sp. J07AB56].
 ACCESSION  EGQ40017
  ORGANISM  Candidatus Nanosalinarum sp. J07AB56
   AUTHORS  Narasingarao,P., Podell,S., Ugalde,J., Heidelberg,K., Banfield,J.
VERSION     EGQ40017.1  GI:339756434DBLINK      BioProject: PRJNA52645            BioSample: SAMN01940911
DBSOURCE    accession GL982569.1
KEYWORDS    .
SOURCE      Candidatus Nanosalinarum sp. J07AB56 (hypersaline lake metagenome)
            Archaea; Nanohaloarchaeota; Nanohaloarchaea; Candidatus
            Nanosalinarum.
REFERENCE   1  (residues 1 to 125)
            Emerson,J.B., Brocks,J.J., Heidelberg,K.B., Banfield,J.F. and
            Allen,E.E.
  TITLE     De novo metagenomic assembly reveals abundant novel major lineage
            of Archaea in hypersaline microbial communities
  JOURNAL   ISME J (2011) In press
   PUBMED   21716304
  REMARK    Publication Status: Available-Online prior to print
REFERENCE   2  (residues 1 to 125)
            and Allen,E.
  TITLE     Direct Submission
  JOURNAL   Submitted (14-OCT-2010) Scripps Institution of Oceanography,
            University of California, San Diego, 9500 Gilman Drive, La Jolla,
            CA 92093-0202, USA
COMMENT     Method: conceptual translation.
FEATURES             Location/Qualifiers
     source          1..125
                     /organism=`Candidatus Nanosalinarum sp. J07AB56`
                     /isolation_source=`Lake Tyrrell`
                     /db_xref=`taxon:889962`
                     /environmental_sample
                     /country=`Australia: Victoria`
                     /note=`metagenomic; derived from metagenome: hypersaline
                     lake metagenome`
     Protein         1..125
                     /product=`ribosomal protein S6E, S10`
     Region          8..109
                     /region_name=`PRK04290`
                     /note=`30S ribosomal protein S6e; Validated`
                     /db_xref=`CDD:235271`
     CDS             1..125
                     /locus_tag=`J07AB56_07450`
                     /coded_by=`complement(GL982569.1:343490..343867)`
                     /transl_table=11

ORIGIN
        1 mfvtvaq-ed gstaqiqvee aprihdkqig defdggilgl --dgytleit ggsdadgfpm
       61 rptieerrrv lieqgpgveg edgerrrktv rgnvvsdeie qlntkvvepg dheieevlae
      121 deeqe
//
LOCUS       Methanobrevibacter_smithii     164 bp    PROT      linear   24-SEP-2014
DEFINITION  Methanobrevibacter_smithii, 535 bases, 2A87D268 checksum.
 ACCESSION  Rose-Cavalier-Smiths-iMac.local:219:1409555164
ORIGIN
        1 MKVVVSQKE- -VTHEVEDGK A--LNGLVIG DEFDGGIVGL --DGYTLKVT GGADKNGFTM
       61 KKDVPRRIKS LLSGGIGYHK SDGVKRRKTV RGNTIADDIV QVNTVVVSAG SKAIADILGV
      121 EEEE------ ---------- ---------- ---------- ----
//
LOCUS       Methanoculleus_marisingri     164 bp    PROT      linear   24-SEP-2014
DEFINITION  Methanoculleus_marisingri, 535 bases, 7D8C79A9 checksum.
 ACCESSION  Rose-Cavalier-Smiths-iMac.local:222:1409555164
ORIGIN
        1 MKIILSDPET GRSYDATGPA AGGFVGKRIG DEIDGDVLGF --AGYTIKIT GATDKTGIPS
       61 RRDLPSRRRL LLSKGVGFHV MDGERRRKSV RGNEISADIV QINAAVTQSG AKPLAEYFSQ
      121 E--------- ---------- ---------- ---------- ----
//
LOCUS       Nanoarchaeum_equitans     164 bp    PROT      linear   24-SEP-2014
DEFINITION  Nanoarchaeum_equitans, 535 bases, 16BB5AA4 checksum.
 ACCESSION  Rose-Cavalier-Smiths-iMac.local:225:1409555164
ORIGIN
        1 MKIVVSDPKS GKAIETKEPQ W--LYGKKIG DTIDGSKIGL --DGYELKIT GGSDIAGFPM
       61 RKEVEVRKKI -------WWV DKRMRVKKTV YGNTISDEIV QVNTVIVKYG EKPFEEIYNE
      121 NKQ------- ---------- ---------- ---------- ----
//
LOCUS       Haloarcula_marismortui     164 bp    PROT      linear   24-SEP-2014
DEFINITION  Haloarcula_marismortui, 535 bases, 2010EAFD checksum.
 ACCESSION  Rose-Cavalier-Smiths-iMac.local:226:1409555164
ORIGIN
        1 MTVAVSDPED GHTYDVDGQD ANRFIGRELG DEVDGGAVGL --DGYSLELT GGSDTSGRPM
       61 RPDVRTTKEI MSDGGVGFET TDGERKRITV RGREVSDDTR QINAKITARG SDDVADLLGD
      121 ---------- ---------- ---------- ---------- ----
//
LOCUS       Picrophilus_torridus     164 bp    PROT      linear   24-SEP-2014
DEFINITION  Picrophilus_torridus, 535 bases, DFAD0921 checksum.
 ACCESSION  Rose-Cavalier-Smiths-iMac.local:228:1409555164
ORIGIN
        1 -VIVIADKNT GKTYEIDQNV IGLLTGRRIG DEIDGSFFEM --PGYKLKIT GGSANNGFPM
       61 KKDLPGKKRI LITYTHGRKG KNGIRKRVTL RGNIVGSDIS QLNMIITQYG PQPLEKPEEQ
      121 Q--------- ---------- ---------- ---------- ----
//
LOCUS       Thermoplasma_acidophilum     164 bp    PROT      linear   24-SEP-2014
DEFINITION  Thermoplasma_acidophilum, 535 bases, 70F10120 checksum.
 ACCESSION  Rose-Cavalier-Smiths-iMac.local:229:1409555164
ORIGIN
        1 MLAIIADPKT GKTYEIPAER MGSLVGRKIG DEIDGVFFDL --VGYKLVVT GGSSIDGFPM
       61 RSDLQGKKQI LVSYKKGYRG KNGIRKRITV RGSIIGSDIS QINLKIVQYG PTPLEEKKDD
      121 ---------- ---------- ---------- ---------- ----
//
LOCUS       Pyrococcus_horikoshii     164 bp    PROT      linear   24-SEP-2014
DEFINITION  Pyrococcus_horikoshii, 535 bases, 7589C449 checksum.
 ACCESSION  Rose-Cavalier-Smiths-iMac.local:233:1409555164
ORIGIN
        1 MKLVISDPKS GIAKEISGAN AEKLIGKKIG DQIPVKELGL FPEDVKMEIR GGTDKDGFPM
       61 RPDIHRRVRI LLSKGPGFRK EKGERRKKTV RGNTISPEIV QVNVKLV-Y- ----------
      121 ---------- ---------- ---------- ---------- ----
//
LOCUS       Thermococcus_kodakarensis     164 bp    PROT      linear   24-SEP-2014
DEFINITION  Thermococcus_kodakarensis, 535 bases, 8641EEFC checksum.
 ACCESSION  Rose-Cavalier-Smiths-iMac.local:235:1409555164
ORIGIN
        1 MKLVISNPKN GVAKEISGPE ADKLIGRRIG EEIPASELGL IPADAKLKIT GGTDKDGFPM
       61 RPDVHRRVKI LLSRGPGFRR ERGERRKKTV HGNTISPNIV QVNMKIV-F- ----------
      121 ---------- ---------- ---------- ---------- ----
//
LOCUS       Cenarchaeum_symbiosum     164 bp    PROT      linear   24-SEP-2014
DEFINITION  Cenarchaeum_symbiosum, 535 bases, A39C3BD1 checksum.
 ACCESSION  Rose-Cavalier-Smiths-iMac.local:239:1409555164
ORIGIN
        1 MKLTVSDSK- GRSVELKEGD ASPLLGLGIG SEADATALGL --EG-KIRIT GGSDKSGVPM
       61 RPDVHARKYV LLSRGVGLRA ERGGRTRKLV RGNQISEEIY QVNCSFD--G EIPAEPKKEE
      121 KE-------- ---------- ---------- ---------- ----
//
