# Supplementary material for: Multidomain ribosomal protein trees and the planctobacterial origin of neomura (eukaryotes, archaebacteria)
Source: Protoplasma. 2020 Jan 3;257(3):621–753. doi: 10.1007/s00709-019-01442-7 (PMC7203096; doi:10.1007/s00709-019-01442-7)
Supplement: Supplementary file 7 — (PDF 120 kb) [file 709_2019_1442_MOESM7_ESM.gb]

LOCUS         AcanCast     146 bp    PROT      linear    1-SEP-2014
DEFINITION  AcanCast     146 bp    PROT      linear    3-AUG-2014, 146 bases, 9FF6104 check
 ACCESSION  Rose-Cavalier-Smiths-iMac.local:0:1409561141
ORIGIN
        1 GISRDSKHKR RATGGKRKIH RKKRKFELGR PPALTKLIHP VRCRGGRIKY RALRLETGNY
       61 AWPSEAVTRK TRVLGVVYNA SNNELVRTNT LVKSAIVQID ATPFRQWYEQ HYGINLGSIT
      121 SRPGQCGRCD GYILEGEELN FYLRKL
//
LOCUS         AlloMacr     146 bp    PROT      linear    1-SEP-2014
DEFINITION  AlloMacr     146 bp    PROT      linear    3-AUG-2014, 146 bases, 1082AB71 chec
 ACCESSION  Rose-Cavalier-Smiths-iMac.local:1:1409561141
ORIGIN
        1 GISRDSRHKR AHTGAKRAQY RKKRKFELGR QPANTKIVHH VRVRGGNTKF RALRLDTGNF
       61 SWGSEATTRK TRILDVVYNA SNNELVRTKT LVKGAIVEID ATPYRQWYEA HYATPLGAIA
      121 SRPGQSGRAD GYILEGKELE FYLRKI
//
LOCUS       Bassomonas_sp@basspContig00240     117 bp    PROT      linear    1-SEP-2014
DEFINITION  Bassomonas_sp@basspContig00240     117 bp    PROT      linear    3-AUG-2014, 11
 ACCESSION  Rose-Cavalier-Smiths-iMac.local:2:1409561141
ORIGIN
        1 GISRDKEHKR RATGGKRKQW HKKRKYAMGR PAANTRLVHT VRTRGGNTKF RGLRLEAGNY
       61 SWGSENATRK TRILDVVYNA SNNELVRTKT LVKNAIVMVD CTPFKQFYQT RYNFQLG
//
LOCUS       Amastigomonas_media@amameConti     124 bp    PROT      linear    1-SEP-2014
DEFINITION  Amastigomonas_media@amameConti     124 bp    PROT      linear    3-AUG-2014, 12
 ACCESSION  Rose-Cavalier-Smiths-iMac.local:3:1409561141
ORIGIN
        1 GISRDSRHKR RKTGAKVAAW RNKRKFELGR QGANTKLIKD IRVRGGHIKR RALRLDSGTY
       61 SWPSQAPRSK SRILDVIYNA SNNELVRTKT LVKGAIVQID ATPYRQFYEQ RYGV------
      121 -RPG
//
LOCUS         AmasBerm     146 bp    PROT      linear    1-SEP-2014
DEFINITION  AmasBerm     146 bp    PROT      linear    3-AUG-2014, 146 bases, C596F51 check
 ACCESSION  Rose-Cavalier-Smiths-iMac.local:4:1409561141
ORIGIN
        1 ---------- ---------- ---------- ---------- ---------- ----------
       61 ---------- ---------- ---------- ---------- ---------- ----------
      121 ---GHYGRAD GYILEGKELD FYIRKM
//
LOCUS       Thecamonas_trahens@AMSG_08276T     146 bp    PROT      linear    1-SEP-2014
DEFINITION  Thecamonas_trahens@AMSG_08276T     146 bp    PROT      linear    3-AUG-2014, 14
 ACCESSION  Rose-Cavalier-Smiths-iMac.local:5:1409561141
ORIGIN
        1 GISRDSRHKR RATGGKRAGW RKKRKYEMGR QAANTKLIHP YRVRGGNYKF RALRLDCGNF
       61 SWPSEAVTRK CRIIDVVYNA TSNELLRTKT LVKSAI---- ------YYKS YYGIALGKLT
      121 SRPGQCGRAD GYVLEGEELD FYVRKM
//
LOCUS       Sub@rps8_OG5_127039_EE_br_Stet     117 bp    PROT      linear    1-SEP-2014
DEFINITION  Sub@rps8_OG5_127039_EE_br_Stet     117 bp    PROT      linear    3-AUG-2014, 11
 ACCESSION  Rose-Cavalier-Smiths-iMac.local:6:1409561141
ORIGIN
        1 ---------- ---GPRHP-F RKKRKFELGR PAAMTKLIHT VRTRGGNTKY RALRLDAGNF
       61 AWGTEGVARK VRILDVVYNA SNNELVRTKT LVKNSIVSID ASSFRQWYEE HYGKPIG
//
LOCUS          PCBtrin     146 bp    PROT      linear    1-SEP-2014
DEFINITION  PCBtrin     146 bp    PROT      linear    3-AUG-2014, 146 bases, C64CE73F check
 ACCESSION  Rose-Cavalier-Smiths-iMac.local:7:1409561141
ORIGIN
        1 GISRDSEHKR RKTGGRKNTW HKKRKYAMGR QPAMTKMVRT VRCRGGNLKF RALRMDAGNF
       61 SWGSEVCTRK VRILDVVYNA SNNELVRTKT LVKGAIVAVD ATPFRQWYEQ HYGLPLGCIS
      121 SRPGQCGRVD GYILEGKELE FYQKKL
//
LOCUS       Amastigomonas_oxoniensis@amaox     146 bp    PROT      linear    1-SEP-2014
DEFINITION  Amastigomonas_oxoniensis@amaox     146 bp    PROT      linear    3-AUG-2014, 14
 ACCESSION  Rose-Cavalier-Smiths-iMac.local:8:1409561141
ORIGIN
        1 GISRDSRHKR RSTGAKVAGW RKKRKFELGR QAAETKIVRP VRVRGGAMKF RALRLESGNF
       61 SWGEEAVTRK ARIVDVVLHA SNNELVRTKT LVKGAIIQVD ATPFRQWYAQ YYGVKLGRIS
      121 SRPGQSGRAD GYILEGKELD FYMRKT
//
LOCUS       Planomonas_ghana@plaghContig00     146 bp    PROT      linear    1-SEP-2014
DEFINITION  Planomonas_ghana@plaghContig00     146 bp    PROT      linear    3-AUG-2014, 14
 ACCESSION  Rose-Cavalier-Smiths-iMac.local:9:1409561141
ORIGIN
        1 ---------- ---------- -----FQLGR PAANTKLVRV VRGRGGNNKF RALRLESGNY
       61 SWGSEVCTRK TRILDVVYNA SNNELVRTNT LVKGAIVQID ASPFKLWYEK HYGVSITRLS
      121 SRPGQSARAD GYILEGAELQ FYLRKL
//
LOCUS         AncySigm     122 bp    PROT      linear    1-SEP-2014
DEFINITION  AncySigm     122 bp    PROT      linear    3-AUG-2014, 122 bases, 90D0BCD0 chec
 ACCESSION  Rose-Cavalier-Smiths-iMac.local:10:1409561141
ORIGIN
        1 GISRDKEHKR RSTGGRRVSL HMKRKFEMGR QPAMTKLIRQ MRGRGGNLKQ RALRLDHGTF
       61 SWGTEVASRK TRILDVVYNA SSNELIRTKT LVKNAIVQID ATPFRAWYEQ HYGVRLGAIS
      121 SR
//
LOCUS         AmoePara     146 bp    PROT      linear    1-SEP-2014
DEFINITION  AmoePara     146 bp    PROT      linear    3-AUG-2014, 146 bases, 4AA68618 chec
 ACCESSION  Rose-Cavalier-Smiths-iMac.local:11:1409561141
ORIGIN
        1 ---------- --TGGKRVPI RKKRKFELGR PAAMTKLIHE VRTMGGNKKF RALRLDTGNF
       61 SWGSESVTRK TRIIGVVYNA SNNELVRTNT LVKSAVIQVD ATPFRQYYEA HYGIPLGVIS
      121 SRPGQSGRAD GYILEGKELD FYLKKL
//
LOCUS         AmphCart     146 bp    PROT      linear    1-SEP-2014
DEFINITION  AmphCart     146 bp    PROT      linear    3-AUG-2014, 146 bases, BDFB0C03 chec
 ACCESSION  Rose-Cavalier-Smiths-iMac.local:12:1409561141
ORIGIN
        1 ---------- ---------- ---------- ---------- ---------- -----DNGNY
       61 AWGSENITRK ARILDVVYNA TSNELVRTKT LVKNAIVQID AQPFKQWYLK HYGIELGAIA
      121 SRPGQSGHAD GYILEGEELA FYKKKL
//
LOCUS         AndaInca     146 bp    PROT      linear    1-SEP-2014
DEFINITION  AndaInca     146 bp    PROT      linear    3-AUG-2014, 146 bases, F17AC9CF chec
 ACCESSION  Rose-Cavalier-Smiths-iMac.local:13:1409561141
ORIGIN
        1 GISRDRRHKR RLTGGKRKIH QKKRKHEMGR PPANTKLVHS VRVRGGNEKF RAMRLDTGNF
       61 SWGSEVSTSK SRIIDVVYNA TSNELVRTKT LVKNCIVQID ATPFRKWYSE QYGIFLGCIS
      121 SRPGQCGRAD GYLLEGPELQ FYLKKL
//
LOCUS         AntoLocu     146 bp    PROT      linear    1-SEP-2014
DEFINITION  AntoLocu     146 bp    PROT      linear    3-AUG-2014, 146 bases, DCB79537 chec
 ACCESSION  Rose-Cavalier-Smiths-iMac.local:14:1409561141
ORIGIN
        1 -----NRHKR TKTGAKKPIF CKKRKFHMAR QPSNTKILQE LRCRGGVIKK RALRLSSGNF
       61 TCRTHGFSYK TKIMQVMYHP SSNELMRTNT LTKSAVIKLD SKQFKEKFDS -------VIV
      121 SRPGQCGRAD GYILQGDELN FYINKF
//
LOCUS         ArabThal     146 bp    PROT      linear    1-SEP-2014
DEFINITION  ArabThal     146 bp    PROT      linear    3-AUG-2014, 146 bases, 8143D639 chec
 ACCESSION  Rose-Cavalier-Smiths-iMac.local:15:1409561141
ORIGIN
        1 GISRDSIHKR RATGGKQKQW RKKRKYEMGR QPANTKLVRR IRVRGGNVKW RALRLDTGNY
       61 SWGSEATTRK TRVLDVVYNA SNNELVRTKT LVKSAIVQVD AAPFKQWYLS HYGVELGCIS
      121 SRPGQCGRAD GYILEGKELE FYMKKI
//
LOCUS       Aureococcus_anophagefferens@AU     146 bp    PROT      linear    1-SEP-2014
DEFINITION  Aureococcus_anophagefferens@AU     146 bp    PROT      linear    3-AUG-2014, 14
 ACCESSION  Rose-Cavalier-Smiths-iMac.local:16:1409561141
ORIGIN
        1 GISRDSRHKR RATGGKRNVC VKKRKFESGR QAGNTKIVTE IRTRGGNKKF RALRLESGNY
       61 SWGSEVCTRK TRILDVVYNS TNNELVRTKT LVKNTIVQVD ATPFRQWYEA HYGVEIGVVS
      121 SRPGQSGRCD GYILEGPELA FYKRKL
//
LOCUS         BabeBovi     146 bp    PROT      linear    1-SEP-2014
DEFINITION  BabeBovi     146 bp    PROT      linear    3-AUG-2014, 146 bases, DC8EB75C chec
 ACCESSION  Rose-Cavalier-Smiths-iMac.local:17:1409561141

ORIGIN
        1 GISRDSRHKR RLTGGRFPVH KHKRKYEMAR PASNTKLVRK VRCRGGNLKF RALRLDSGNF
       61 SWASKNICRK TRIMDVVYNA SSNELVRTKT LVKNCIVTID ATPFKIWFKN TYGLDIVCIS
      121 SRPGQTGRCD GYILEGDELT FYRRRM
//
LOCUS       Batrachochytrium_dendrobatidis     146 bp    PROT      linear    1-SEP-2014
DEFINITION  Batrachochytrium_dendrobatidis     146 bp    PROT      linear    3-AUG-2014, 14
 ACCESSION  Rose-Cavalier-Smiths-iMac.local:18:1409561141
ORIGIN
        1 -----SRHKR SHTGAKRAQI RKKRKFELGR QAANTKIIHV IRVRGGNTKF RALRLDSGNF
       61 SWGTQSITRK SRVIRVIYNA SNNELVRTNT LVKGCIVEID AVPLRQWYES HYGVPLGRLS
      121 SRPGQSGRAD GYILEGRELE FYLRKL
//
LOCUS       PirE2@PirE2_1_67406     146 bp    PROT      linear    1-SEP-2014
DEFINITION  PirE2@PirE2_1_67406     146 bp    PROT      linear    3-AUG-2014, 146 bases, 32
 ACCESSION  Rose-Cavalier-Smiths-iMac.local:19:1409561141
ORIGIN
        1 GISRDSRHKR NATGAKRAQY RKKRKFEMGR QNSLTKLIHT IRVRGGNLKY RALRLDSGNF
       61 SWGSEAITRK TRIVAVVYNA SDNDLVRTNT LVKNAIVQVD AAPFRQWFET HYGVVLGCIS
      121 SRPGQSGRAD GYILEGKELD FYVRKI
//
LOCUS       Rall@OG9_004877-RA     146 bp    PROT      linear    1-SEP-2014
DEFINITION  Rall@OG9_004877-RA     146 bp    PROT      linear    3-AUG-2014, 146 bases, C82
 ACCESSION  Rose-Cavalier-Smiths-iMac.local:20:1409561141
ORIGIN
        1 GISRDSRHKR SHTGAKRAQY RKKRKFELGR QPANTKLIHP VRVRGGNTKF RAMRLDTGNF
       61 SWGSEAITRK TRIIDVVYNA SNNELVRTKT LVKSAIVQID ATPFRQWYEA HYGSLLGCIS
      121 SRPGQSGRCD GYILEGKELE FYVKKI
//
LOCUS       Spun@SPPG_00042T0     146 bp    PROT      linear    1-SEP-2014
DEFINITION  Spun@SPPG_00042T0     146 bp    PROT      linear    3-AUG-2014, 146 bases, 30EC
 ACCESSION  Rose-Cavalier-Smiths-iMac.local:21:1409561141
ORIGIN
        1 GISRDSRHKR AHTGAKRAQY RKKRKFELGR QAANTKIIHT VRVRGGNIKF RALRLDTGNF
       61 SWGSEASTRK ARIIRVVYNA SNNELVRTNT LVKGAIIEID AAPFRQWYES HYAIPIGRIS
      121 SRPGQSGRAD GYILEGKELD FYVRRL
//
LOCUS         BlasEmer     146 bp    PROT      linear    1-SEP-2014
DEFINITION  BlasEmer     146 bp    PROT      linear    3-AUG-2014, 146 bases, 6DE60774 chec
 ACCESSION  Rose-Cavalier-Smiths-iMac.local:22:1409561141
ORIGIN
        1 GISRDSRHKR AHTGAKRAFY CKKRKSELGR QAAATKIIHQ VRVRGGNTKF RAMRLDSGNF
       61 AWGSEACTRK TRVLDVVYNA SNNELVRTKT LVKGAIVEID ATPYRQWYES HYVQTLGRIA
      121 SRPGQSGRAD GYILEGKELE FYLRKL
//
LOCUS         BlasHomi     146 bp    PROT      linear    1-SEP-2014
DEFINITION  BlasHomi     146 bp    PROT      linear    3-AUG-2014, 146 bases, 76A0DBE6 chec
 ACCESSION  Rose-Cavalier-Smiths-iMac.local:23:1409561141
ORIGIN
        1 GICRDSRHKR RLTGGKVVIN IKKRKFEMGR QPAMTKLIYL VRCRGGNLKH RAIRLDTGSF
       61 SWAGEAFSAK TKILNIVYNA SNNELVRTNT IVKGCIVSID AAPFKAWFEK HYACKIDCIS
      121 SRPGQSGRAD GYILEDEELA FYHKKI
//
LOCUS       Bombyx0mor@30023     146 bp    PROT      linear    1-SEP-2014
DEFINITION  Bombyx0mor@30023     146 bp    PROT      linear    3-AUG-2014, 146 bases, C66FF
 ACCESSION  Rose-Cavalier-Smiths-iMac.local:24:1409561141
ORIGIN
        1 GISRDHWHKR RATGGKRAPI RKKRKYELGR PAANTRLIHS VRSRGGNTKY RALRLDTGNF
       61 SWGSECSTRK TRIIDVVYNA SNNELVRTKT LVKNAIVVVD ATPFRQWYES HYTLPLGCVA
      121 SRPGQCGRAD GYILEGKELE FYLRKI
//
LOCUS         CaenEleg     146 bp    PROT      linear    1-SEP-2014
DEFINITION  CaenEleg     146 bp    PROT      linear    3-AUG-2014, 146 bases, CB10DD5A chec
 ACCESSION  Rose-Cavalier-Smiths-iMac.local:25:1409561141
ORIGIN
        1 GISRDSWHKR YKTGATQPVP HKKRKFELGR PAANTKIVRL VRTRGGNEKY RALRLDSGNF
       61 SWASEQTTRK TRIVDTMYNA TNNELVRTKT LVKGAIISVD AAPFRQWYEA HYALPLARIS
      121 SSPGQVGQAN GYILEGKELD FYLRKI
//
LOCUS       Capsaspora_owczarzaki@CAOG_07114T0     146 bp    PROT      linear    1-SEP-2014
DEFINITION  Capsaspora_owczarzaki@CAOG_07114T0     146 bp    PROT      linear    3-AUG-2014
 ACCESSION  Rose-Cavalier-Smiths-iMac.local:26:1409561141
ORIGIN
        1 GITRDNWHKR RATGGKVVAM RKKRKFMLGR PAANTKIINV VRTRGGNQKF RALRLDAGNF
       61 AWGSESVARK TRIINVAYNA SNNELVRTNT LVKSSIIQID ATPFRQWFEA HYGVALGAIS
      121 SRPGQSGRCD GYILEGKELE FYVKKI
//
LOCUS       Chlamydomonas_incerta@CIL00000     146 bp    PROT      linear    1-SEP-2014
DEFINITION  Chlamydomonas_incerta@CIL00000     146 bp    PROT      linear    3-AUG-2014, 14
 ACCESSION  Rose-Cavalier-Smiths-iMac.local:27:1409561141
ORIGIN
        1 GISRDSLHKR RDTGGRKKHW RKKKKYEMGR VPANTKLVRT VRVRGGHTKF RALRLDTGNY
       61 SWGSEAVTRK VRILDVVYNA SNNELVRTQT LVKNAIVQVD ATPFKQWYQK HYNVELGCIA
      121 SRPGQCGRCD GYILEGKELE FYMKKM
//
LOCUS       Coccomyxa_sp@28713     145 bp    PROT      linear    1-SEP-2014
DEFINITION  Coccomyxa_sp@28713     145 bp    PROT      linear    3-AUG-2014, 145 bases, 325
 ACCESSION  Rose-Cavalier-Smiths-iMac.local:28:1409561141
ORIGIN
        1 GISRDSLHKR RLTGGKQKTW RKKRKFELGR QPAN---VRR VRVRGGNFKF RALRLDSGNF
       61 SWGSEAVTRK TRVLDVVYNA SNNELVRTQT LVKSAIVQVD ATPFKQFYTQ HYGQFAGAIS
      121 SRPGQCGRVD GYILEGKELE FYQRK
//
LOCUS         ChlaRein     146 bp    PROT      linear    1-SEP-2014
DEFINITION  ChlaRein     146 bp    PROT      linear    3-AUG-2014, 146 bases, 1C1FA9EE chec
 ACCESSION  Rose-Cavalier-Smiths-iMac.local:29:1409561141
ORIGIN
        1 GISRDSLHKR RATGGRKKHW RKKKKYEMGR VPANTKLVRT VRVRGGHTKF RALRLDTGNY
       61 SWGSEAVTRK VRILDVVYNA SNNELVRTQT LVKNAIVQVD ATPFKQWYQK HYNVELGCIS
      121 SRPGQCGRCD GYILEGKELE FYVKKM
//
LOCUS       Chlorella_NC64A@CHLNC139122     146 bp    PROT      linear    1-SEP-2014
DEFINITION  Chlorella_NC64A@CHLNC139122     146 bp    PROT      linear    3-AUG-2014, 146 b
 ACCESSION  Rose-Cavalier-Smiths-iMac.local:30:1409561141
ORIGIN
        1 GISRDSLHKR RATGGKQKPW RKKRKYELGR QPAMTKLVRR VRVRGGNSKF RALRLDHGNF
       61 SWGSEAVTRK VRILDVSYNA SNNELVRTQT LVKSAIIQID AAPFKQWYQQ HYGLEVGAIS
      121 SRPGQCGRCD GYILEGRELE FYLKKM
//
LOCUS         ChonCris     146 bp    PROT      linear    1-SEP-2014
DEFINITION  ChonCris     146 bp    PROT      linear    3-AUG-2014, 146 bases, 4C6C003 check
 ACCESSION  Rose-Cavalier-Smiths-iMac.local:31:1409561142
ORIGIN
        1 GISRDSRHKR RLTGGKHPYF RKKRKFELGR QPSMTKLVRP VRVRGGNLKM RALRLETGNF
       61 SWGSEGFSGK SRILNVVYNA SNNELVRTNT LVKGCIVQID ATPFRQYYHR HYGIDIGCIS
      121 SRPGQSGRCD GYFLEGKELE FYQKQL
//
LOCUS       Ciona_intestinalis@CIOIN295856     146 bp    PROT      linear    1-SEP-2014
DEFINITION  Ciona_intestinalis@CIOIN295856     146 bp    PROT      linear    3-AUG-2014, 14
 ACCESSION  Rose-Cavalier-Smiths-iMac.local:32:1409561142
ORIGIN
        1 GISQDSWHKR RATGGKRPQP RKKRKFELGR PAANTKIVHL VRTRGGNTKF RGLRLDTGNF
       61 SWGSEACARK TRIIDVMYNA SNNELLRTKT LVKNAIIQID STPFRQWYEA HYTVPLGCIS
      121 SRPGQSGRCD GYILEGKELE FYQRKI
//
LOCUS       Ciona_savignyi@5174437138     146 bp    PROT      linear    1-SEP-2014
DEFINITION  Ciona_savignyi@5174437138     146 bp    PROT      linear    3-AUG-2014, 146 bas
 ACCESSION  Rose-Cavalier-Smiths-iMac.local:33:1409561142
ORIGIN
        1 GISQDSWHKR RATGGKRPQP RKKRKFELGR PAANTKIIHT VRTRGGNTKF RGLRLDTGNF
       61 SWGSEACSRK SRIIDVMYNA SNNELLRTKT LVKNAIIQID STPFRQWYEA HYTTPLGCIS
      121 SRPGQSGRCD GYILEGKELE FYQRKI
//
LOCUS       Closterium_pst@403105704     131 bp    PROT      linear    1-SEP-2014
DEFINITION  Closterium_pst@403105704     131 bp    PROT      linear    3-AUG-2014, 131 base
 ACCESSION  Rose-Cavalier-Smiths-iMac.local:34:1409561142
ORIGIN
        1 GISRDSLHKR RATGGKKKPW HKKRKYDLGR QAANTKLVRR IRVRGGNYKF RALRLDTGNY
       61 AWGSEAVTRK TRILDVAYNA SNNELVRTQT LVKNAIIQVD AAPFRQWYQQ HYGVDLGCIA
      121 SRPAQCGRSR G
//
LOCUS       Cochliopodium_minutoidum@cocmi     135 bp    PROT      linear    1-SEP-2014
DEFINITION  Cochliopodium_minutoidum@cocmi     135 bp    PROT      linear    3-AUG-2014, 13
 ACCESSION  Rose-Cavalier-Smiths-iMac.local:35:1409561142
ORIGIN
        1 GISRDSKHKR RKTGGRREKF MKKRKHCLGR PPAMTKIVHL VRARGGNLKF RALRLETGNF
       61 SWSAECISRK TRILQVVYNA SNNELVRTNT LVKGCIVQID AHPFAEWYKK YYDVTL-CLI
      121 -KPGQCGRCD GYILE
//
LOCUS       Cryptococcus_neoformans@EAL198     146 bp    PROT      linear    1-SEP-2014
DEFINITION  Cryptococcus_neoformans@EAL198     146 bp    PROT      linear    3-AUG-2014, 14
 ACCESSION  Rose-Cavalier-Smiths-iMac.local:36:1409561142
ORIGIN
        1 GITRDSRHKR AASGARRAHY RKKRKFELGR QPAMTKLIHE VRTRGGNVKY RALRLDSGNF
       61 AWGSESVTRK TRLIQVRYNA TNNELLRTQT LVKGAVVDID ATPFRQWYES HYAQPASVIS
      121 SRPGQSGRAD GYILEGKELE FYHHKL
//
LOCUS       Cryptosporidium_parvum@EAK9005     146 bp    PROT      linear    1-SEP-2014
DEFINITION  Cryptosporidium_parvum@EAK9005     146 bp    PROT      linear    3-AUG-2014, 14
 ACCESSION  Rose-Cavalier-Smiths-iMac.local:37:1409561142
ORIGIN
        1 GISRDSRHKH RATGGRMPIV VKKRKYEMGR PASNTKLVRV VRCRGGNKKF RALRLDSGNY
       61 SWGSQGISRK ARIMEVVYNA SNNELVRTKT LVKNAIVVID ATPFRQFYLQ RYGVELGCVS
      121 SRPGQCGRCD GYILEGKELE FYKKKL
//
LOCUS         CyanMero     146 bp    PROT      linear    1-SEP-2014
DEFINITION  CyanMero     146 bp    PROT      linear    3-AUG-2014, 146 bases, 2EF2EFA6 chec
 ACCESSION  Rose-Cavalier-Smiths-iMac.local:38:1409561142
ORIGIN
        1 GISRDSIHKR RLTGGKRKIH RKKRKYELGR PPANTRLVRP LRVRGGHFKF RALRLEMGNY
       61 SWASECVTRK TRILGVVYNA SNNELVRTNT LVKGSIVHID ATPFRTWYFQ HYGIDLGCIA
      121 SRPGQCGRAD GYILEGKELE FYLKKL
//
LOCUS       Eucheuma_denticulatum@24227575     133 bp    PROT      linear    1-SEP-2014
DEFINITION  Eucheuma_denticulatum@24227575     133 bp    PROT      linear    3-AUG-2014, 13
 ACCESSION  Rose-Cavalier-Smiths-iMac.local:39:1409561142
ORIGIN
        1 ---------- ---------- ---------- ---------- ---------- RGLRLETGNF
       61 AWGSEGFAGK SRILNVVYNA SNNELVRTNT LVKGCIVQVD ATPFRQYYHK HYGLFQSCLA
      121 SRPGQCGRAD GYL
//
LOCUS       Picobiliphyte_MS584-11@Contig2     122 bp    PROT      linear    1-SEP-2014
DEFINITION  Picobiliphyte_MS584-11@Contig2     122 bp    PROT      linear    3-AUG-2014, 12
 ACCESSION  Rose-Cavalier-Smiths-iMac.local:40:1409561142
ORIGIN
        1 ---------- ---------- ---------- ---------- ---------- ----------
       61 --------KK TRILAVMYNA SNNELVRTKT LVKGAVVAVD ATPFRQWYAT HYGQFVARIS
      121 SR
//
LOCUS       Plasmodiophora_brassicae@conti     145 bp    PROT      linear    1-SEP-2014
DEFINITION  Plasmodiophora_brassicae@conti     145 bp    PROT      linear    3-AUG-2014, 14
 ACCESSION  Rose-Cavalier-Smiths-iMac.local:41:1409561142
ORIGIN
        1 ---------- ---------- ---------- PAANTKIIHV VRCRGGNLKF RALRLETGNF
       61 SWGSEVTTRR TRIIDVVYNA TSNELVRTKT LVKGAIVVID ATPFRQWYTQ HYGQFVSCIA
      121 SRPGQCGRCD GYILEGKELE FYMKK
//
LOCUS       Guillardia_theta@153273     146 bp    PROT      linear    1-SEP-2014
DEFINITION  Guillardia_theta@153273     146 bp    PROT      linear    3-AUG-2014, 146 bases
 ACCESSION  Rose-Cavalier-Smiths-iMac.local:42:1409561142
ORIGIN
        1 GITRNSYKKR RATGGKQPQY RKKRKFELGR AAAGTRIIRL VRVRGGHQKH RALRLEHGNF
       61 SWGSEAISRK CRVLDVVYNA SNNELVRTKT LVKNAIIQID ATPFRQWYVQ HYGGELGCVA
      121 SRPGQSGRCD GYILEGAELA FYQKKM
//
LOCUS         GoniomSp     146 bp    PROT      linear    1-SEP-2014
DEFINITION  GoniomSp     146 bp    PROT      linear    3-AUG-2014, 146 bases, E6B57200 chec
 ACCESSION  Rose-Cavalier-Smiths-iMac.local:43:1409561142
ORIGIN
        1 GITRSSFHKR RATGGRLKIW RKKRKFEMGR QAANTKLIHE VRARGGSTKL RALRLEHGNF
       61 SWGSETITRK TRILDVVYNA SNNELVRTKT LVKGAIVQLD ATPFRQWYLT HYGAELGRLS
      121 SRPGQVGRAD GYVLEGRELE FYLKKM
//
LOCUS         PalpBili     146 bp    PROT      linear    1-SEP-2014
DEFINITION  PalpBili     146 bp    PROT      linear    3-AUG-2014, 146 bases, 13E8E1D4 chec
 ACCESSION  Rose-Cavalier-Smiths-iMac.local:44:1409561142
ORIGIN
        1 GITRGKLHKR RGTGGKRPVD RKKRKHELGR QPAMTKLVRL VRCRGGNIKH RALRLDSGNY
       61 SWGSEAVTRK TRVLDVVYNA SNNELVRTKT ITKNTIVQID ATPFKAWYKQ HYGELLGAVS
      121 SRPGQSGRAD GYLLEGKELE FYLKKL
//
LOCUS         RoomTrun     145 bp    PROT      linear    1-SEP-2014
DEFINITION  RoomTrun     145 bp    PROT      linear    3-AUG-2014, 145 bases, 2FF2D70C chec
 ACCESSION  Rose-Cavalier-Smiths-iMac.local:45:1409561142
ORIGIN
        1 GISRSGDYKR RATGGKKIPL HKKRKHQLGR PAANTKILRE VRTRGGHTKV RALRLESGNF
       61 SWGSEVVTRK TRVLDVVYNS SNNELVRTKT LVKNAIVQID ATPFRQWYLT HYGVELAAIS
      121 SRPGQSGRCD GYILEGKELE FYMKK
//
LOCUS       Porphyridium_cruentum@Contig13     145 bp    PROT      linear    1-SEP-2014
DEFINITION  Porphyridium_cruentum@Contig13     145 bp    PROT      linear    3-AUG-2014, 14
 ACCESSION  Rose-Cavalier-Smiths-iMac.local:46:1409561142
ORIGIN
        1 GISRDSKHKR RLTGGKQAYY RKKRKFCLAR QPAM---VRP VRVRGGNIKL RGLRLETGNF
       61 SWPSEAVSHK TRVLGVVYNA SNNELVRTNT LVKGAIVQID ATPFKTWYLN HYGEFMSCVS
      121 SRPGQSGRCD GYILEGKELE FYKKQ
//
LOCUS       Cyanophora_paradoxa@CPL0000051     146 bp    PROT      linear    1-SEP-2014
DEFINITION  Cyanophora_paradoxa@CPL0000051     146 bp    PROT      linear    3-AUG-2014, 14
 ACCESSION  Rose-Cavalier-Smiths-iMac.local:47:1409561142
ORIGIN
        1 -ISRSSAHKR RATGGKPKPY RKKRKFELGR QAANTKLVHT VRTRGGNTKF RALRLESGNF
       61 SWGSEAITRK SRILDVVYNA SNNELVRTKT LVKGAIIQVD ATPFRQWYEQ HYGIALGSIS
      121 SRPGQSGRCD GYVLEGKELE FYSKKI
//
LOCUS         DictDisc     146 bp    PROT      linear    1-SEP-2014
DEFINITION  DictDisc     146 bp    PROT      linear    3-AUG-2014, 146 bases, 9326D8BF chec
 ACCESSION  Rose-Cavalier-Smiths-iMac.local:48:1409561142
ORIGIN
        1 GISRDALHKH RLTGAARKCN YKKRKYELGR QAAKTKIVRS IRVRGGHQKF RALRLDTGNF
       61 SWATEKITRK CRILNVVYNA TSNDLVRTNT LVKGSIVQID ATPYKQWYET HYGVVVGRIT
      121 SRPGQVGKCD GYILEAKELE FYQRRL
//
LOCUS       Dictyostelium_purpureum@DICPU9     146 bp    PROT      linear    1-SEP-2014
DEFINITION  Dictyostelium_purpureum@DICPU9     146 bp    PROT      linear    3-AUG-2014, 14
 ACCESSION  Rose-Cavalier-Smiths-iMac.local:49:1409561142
ORIGIN
        1 GISRDSLHKH RATGAARKPN YKKRKYELGR QAAKTKLVRA IRVRGGATKF RALRLDTGNF
       61 SWASEKVTRK CRIINVVYNA TSNDLVRTNT LVKGSIVQID STPYKQWYEQ HYGVTVGRIT
      121 SRPGQVGKCD GYILEGKELE FYAKKL
//
LOCUS         DiplPapi     146 bp    PROT      linear    1-SEP-2014
DEFINITION  DiplPapi     146 bp    PROT      linear    3-AUG-2014, 146 bases, A8FF3EC4 chec
 ACCESSION  Rose-Cavalier-Smiths-iMac.local:50:1409561142
ORIGIN
        1 ---------- --TGGKRKIH QKKRKYELGR LPANTKMVTT IRARGGNRKF RALRLDTGNF
       61 AWASQSCTKK SRIIDVVYNA TANELISTKT LVKGAIVAID SAPFRQWYYK HYGKLLGRIA
      121 SRPGQVGRAD GYILEGAELA FYLRKV
//
LOCUS         DrosMela     146 bp    PROT      linear    1-SEP-2014
DEFINITION  DrosMela     146 bp    PROT      linear    3-AUG-2014, 146 bases, 75F13C90 chec
 ACCESSION  Rose-Cavalier-Smiths-iMac.local:51:1409561142
ORIGIN
        1 GISRDSAHKR RATGGKRKSL RKKRKFELGR PAANTKLVHK VRTRGGNTKL RALRLETGNF
       61 AWASEGVARK TRIADVVYNA SNNELVRTKT LVKNSIVVID ATPFRQWYEA HYVLPLGCIS
      121 SRPGQCGRSD GYILEGKELE FYLKKI
//
LOCUS       Dunaliella@11842     146 bp    PROT      linear    1-SEP-2014
DEFINITION  Dunaliella@11842     146 bp    PROT      linear    3-AUG-2014, 146 bases, EE871
 ACCESSION  Rose-Cavalier-Smiths-iMac.local:52:1409561142
ORIGIN
        1 GISRDSEHKR RLTGGRKKTW RKKKKYEMGR QPAMTKLVRK LRVRGGNEKF RALRLDSGNF
       61 AWPTEAVARK TRIMDVVYNA SNNELVRTQT LVKNAIVQVD ATPFKAWYQQ HYGYELGCIS
      121 SRPGQCGRCD GYILEGKELE FYAKQM
//
LOCUS       Ectocarpus@23941     125 bp    PROT      linear    1-SEP-2014
DEFINITION  Ectocarpus@23941     125 bp    PROT      linear    3-AUG-2014, 125 bases, FDF00
 ACCESSION  Rose-Cavalier-Smiths-iMac.local:53:1409561142
ORIGIN
        1 GISRDSRHKR RETGGRRSKY RKKRKFEMGR PAANTKLVHP VRCRGGNMKY RALRLDSGNF
       61 SWGTEVCTRK TRILDVVYNA SNNELVRTKT LVKNAIVVVD AHPFKHWYEN HYGVVIGCIS
      121 SRPGQ
//
LOCUS         EimeTene     146 bp    PROT      linear    1-SEP-2014
DEFINITION  EimeTene     146 bp    PROT      linear    3-AUG-2014, 146 bases, 77FD6619 chec
 ACCESSION  Rose-Cavalier-Smiths-iMac.local:54:1409561142
ORIGIN
        1 GISRDRRHKH RKTGGRFPVH QKKRKHELGR PAAVTKLVRP VRCRGGNIKH RAIRLDTGNY
       61 CWASQKVARK TRILNVVYNA SNNELVRTNT LVKNSIVHID ATPFKAWFRS YYGLDVGCIS
      121 SRPGQVGRAD GYILEGEELL FYKRRM
//
LOCUS         EntaHist     146 bp    PROT      linear    1-SEP-2014
DEFINITION  EntaHist     146 bp    PROT      linear    3-AUG-2014, 146 bases, 1BD71A70 chec
 ACCESSION  Rose-Cavalier-Smiths-iMac.local:55:1409561142
ORIGIN
        1 GITRDSRHKR RATGGKKNSM QKKKKNTMGR QPANTRLVHD VRCRYGIIKR RALRLENGNF
       61 SWASQSITKG TKILNVVYNA SDNDFVRTNT LVKGAIIEID PAPFRLWFLK FYGKDIACIS
      121 SRPGQTGSVE GYILEGKELD FYSKKI
//
LOCUS       Euglena0gr@19613     146 bp    PROT      linear    1-SEP-2014
DEFINITION  Euglena0gr@19613     146 bp    PROT      linear    3-AUG-2014, 146 bases, 6B9D3
 ACCESSION  Rose-Cavalier-Smiths-iMac.local:56:1409561142
ORIGIN
        1 GITRWDLHKK RATGGKRHIH RKKRKFELGR PPAATKLVRR VRTRGGNRKW RALRLSGGIF
       61 SWGSENTAKH CRILDVVYNA TNNELVRTKT LVKGCIVQID GTPFRNWYYK WYGIRLCRIS
      121 SRPGQDGRAN GYILEGKELE FYQKKL
//
LOCUS       Filamoeba_sinensis@flasiContig     146 bp    PROT      linear    1-SEP-2014
DEFINITION  Filamoeba_sinensis@flasiContig     146 bp    PROT      linear    3-AUG-2014, 14
 ACCESSION  Rose-Cavalier-Smiths-iMac.local:57:1409561142
ORIGIN
        1 GISRSGFHKR RATGGKQKPW RKKRKFEMGR PAALTKLIHR VRVRGGNFKY RALRLETGNY
       61 SWGTEAVSRK SRILRVVYHA SSNEFIRTNT LVKSSVVEID ATPFRQWYEQ HYGVQVVIIS
      121 SRPGQVGRAD GYILEGPELQ FYLKKL
//
LOCUS       Flamella_fluviatilis@flaflCont     146 bp    PROT      linear    1-SEP-2014
DEFINITION  Flamella_fluviatilis@flaflCont     146 bp    PROT      linear    3-AUG-2014, 14
 ACCESSION  Rose-Cavalier-Smiths-iMac.local:58:1409561142
ORIGIN
        1 ---------- ---------- -XXXKFLLGR PAAMTKLVHL VRTRGGNTKF RALKLETGNF
       61 AWGSENATRK SRILSVVYNA SNNEFVRTNT LVKNSIIQVD AAPYLKFYEQ HYGVSLVSIS
      121 SRPGQTGRAD GYILEGKELE FYLKKL
//
LOCUS       Flamella_sp     146 bp    PROT      linear   24-SEP-2014
DEFINITION  Flamella_sp, 446 bases, 940C29D8 checksum.
 ACCESSION  Rose-Cavalier-Smiths-iMac.local:195:1409561194
ORIGIN
        1 ---------- ---------- --------GR PAAMTKLVHL L--------- -----ETGNF
       61 AWGSENATRK TRILSVVYNS SNNEFVRTNT LVKNSIIQVD AAPFLNSTNN -------AIS
      121 SRPGQTGRAD GYILEGKELN STQEVT
//
LOCUS       Heterosigma_sp     146 bp    PROT      linear   24-SEP-2014
DEFINITION  Heterosigma_sp, 446 bases, BFB158EA checksum.
 ACCESSION  Rose-Cavalier-Smiths-iMac.local:202:1409561194
ORIGIN
        1 ---------- ---------- ---------- ---------- ---------- ----------
       61 ---------- ---------- ---------- ---------- ---------- -----QGCIA
      121 SRPGQSGRAD GYILEGKELD FYLRKL
//
LOCUS       Apis_mellifera     146 bp    PROT      linear   24-SEP-2014
DEFINITION  Apis_mellifera, 446 bases, BFF4A59 checksum.
 ACCESSION  Rose-Cavalier-Smiths-iMac.local:203:1409561194
ORIGIN
        1 GISRDHWHKR RATGGKRKPI RKKRKFELGR PAANTKLIHT VRTRGGNKKY RALRLDTGNF
       61 SWGSECTTRK TRIIDVVYNA SNNELVRTKT LVKNAIVTID ATPFRQWYEG HYVLPLGCIS
      121 SRPGQCGRED GYILEGKELE FYMRRI
//
LOCUS       Candida_albicans     146 bp    PROT      linear   24-SEP-2014
DEFINITION  Candida_albicans, 446 bases, 61E57CE2 checksum.
 ACCESSION  Rose-Cavalier-Smiths-iMac.local:205:1409561194
ORIGIN
        1 GISRDSRHKR SATGAKRAQF RKKRKFELGR QPANTKIIHS VRTRGGNQKF RALRVETGNF
       61 SWGSEGVSRK TRIAGVVYHP SNNELVRTNT LTKSAVVQID ATPFRQWYEN HYGATLGVIS
      121 SRPGQSGRCD GYILEGEELA FYLRRL
//
LOCUS       Arachnula_sp     146 bp    PROT      linear   24-SEP-2014
DEFINITION  Arachnula_sp, 446 bases, 4E2C0DBD checksum.
 ACCESSION  Rose-Cavalier-Smiths-iMac.local:212:1409561194
ORIGIN
        1 ---------- ---------- ---------- ---------- ---------- ----------
       61 ---------- ---------- ---------- ---------- ---------- -----AGCIS
      121 SRPGQVGRAD GYILEGKELD FYVKKM
//
LOCUS       Tribonema_sp     146 bp    PROT      linear   24-SEP-2014
DEFINITION  Tribonema_sp, 446 bases, 4A12635 checksum.
 ACCESSION  Rose-Cavalier-Smiths-iMac.local:215:1409561194
ORIGIN
        1 ---------- ---------- ---------- ---------- ---------- ----------
       61 ---------- -------YNA SNNELVRTKT LVKGAIVSID ATPFRQWYES HYGVAIGCIS
      121 SRPGQCGRAD GYILEGKELE FYQKTL
//
LOCUS       Cryptococcus_gattii     146 bp    PROT      linear   24-SEP-2014
DEFINITION  Cryptococcus_gattii, 446 bases, F51E234E checksum.
 ACCESSION  Rose-Cavalier-Smiths-iMac.local:224:1409561194
ORIGIN
        1 GITRDSRHKR AASGARRAHY RKKRKFELGR QPAMTKLVHE VRTRGGNVKY RALRLDSGNF
       61 AWGSESITRK TRLIQVRYNA TNNELLRTQT LVKGAVVDID ATPFRQWYES HYAQPAFVIS
      121 SRPGQSGRAD GYILEGKELE FYHHKL
//
LOCUS       Aspergillus_flavus     146 bp    PROT      linear   24-SEP-2014
DEFINITION  Aspergillus_flavus, 446 bases, F56A8180 checksum.
 ACCESSION  Rose-Cavalier-Smiths-iMac.local:226:1409561194
ORIGIN
        1 GISRDSRHKR SATGAKRATY RKKRAFEKGR QPSNTRIIHL VRTRGGNRKF RALRLESGNF
       61 SWGSEGISRK TRVIVVAYHP SNNELVRTNT LTKSAVVQID AAPFRQWYEA HYGQPIGVIA
      121 SRPGQSGRVD GYILEGEELA FYQKAI
//
LOCUS       Danio_rerio     146 bp    PROT      linear   24-SEP-2014
DEFINITION  Danio_rerio, 446 bases, 408708FD checksum.
 ACCESSION  Rose-Cavalier-Smiths-iMac.local:242:1409561194
ORIGIN
        1 GISRDHWHKR RKTGGKRKPY HKKRKYELGR PPANTKIIHT VRVRGGNKKY RALRLDSGNF
       61 SWGSECCTRK TRIIDVVYNA SNNELVRTKT LVKNCIVLVD SAPYRQWYEA HYAIPLGCIA
      121 SRPGQCGRAD GYILEGKELE FYLRKI
//
LOCUS       Galdieria0@30635     146 bp    PROT      linear    1-SEP-2014
DEFINITION  Galdieria0@30635     146 bp    PROT      linear    3-AUG-2014, 146 bases, 536EA
 ACCESSION  Rose-Cavalier-Smiths-iMac.local:59:1409561142
ORIGIN
        1 GITRDTLHKR RLTGGKKAVW RKKRKYNLGR QPANTKLVRP VRVRGGNYKF RALRLDTGNF
       61 SWGSESTSRK TRIVAVVYNA SNNELVRTNT LVKGCIVQID ATPFRQWYSQ HYGIEIGRVT
      121 SRPGQCGRCD GYILEAKELE FYQRQM
//
LOCUS         GiarInte     146 bp    PROT      linear    1-SEP-2014
DEFINITION  GiarInte     146 bp    PROT      linear    3-AUG-2014, 146 bases, D43B05C7 chec
 ACCESSION  Rose-Cavalier-Smiths-iMac.local:60:1409561142
ORIGIN
        1 GITHDKMYKR SKTGAVQGKW HKKRKYNLGR QPANTKLIST IRCRGGNIKR RALRLSHGSF
       61 AWGSADISHK ARILQVVYNS TSNELVRTNT LVKGCVVQID SAPFKSALSN -------RIS
      121 SRPGQVGTAD GYILEGPELL FYQKKL
//
LOCUS       Glaucocystis_nostochinearum@GN     146 bp    PROT      linear    1-SEP-2014
DEFINITION  Glaucocystis_nostochinearum@GN     146 bp    PROT      linear    3-AUG-2014, 14
 ACCESSION  Rose-Cavalier-Smiths-iMac.local:61:1409561142
ORIGIN
        1 GISRDSRHKR RATGGKQKPY RKKRKYELGR QPANTKLVRT VRVRGGNQKF RALRLDAGNF
       61 SWGSEAITRK SRILDVVYNA SNNELVRIKT LVKSAIIQVD STPFRQWYEQ HYGVVLGAIS
      121 SRPGQSGRCD GYVLEGKELE FYSKKL
//
LOCUS       Gracilaria@16340     146 bp    PROT      linear    1-SEP-2014
DEFINITION  Gracilaria@16340     146 bp    PROT      linear    3-AUG-2014, 146 bases, 4C6C0
 ACCESSION  Rose-Cavalier-Smiths-iMac.local:62:1409561142
ORIGIN
        1 GISRDSRHKR RLTGGKHPYF RKKRKFELGR QPSMTKLVRP VRVRGGNLKM RALRLETGNF
       61 SWGSEGFSGK SRILNVVYNA SNNELVRTNT LVKGCIVQID ATPFRQYYHR HYGIDIGCIS
      121 SRPGQSGRCD GYFLEGKELE FYQKQL
//
LOCUS       Hartmannella_abertawensis@hara     146 bp    PROT      linear    1-SEP-2014
DEFINITION  Hartmannella_abertawensis@hara     146 bp    PROT      linear    3-AUG-2014, 14
 ACCESSION  Rose-Cavalier-Smiths-iMac.local:63:1409561142
ORIGIN
        1 GISRDSVHKR RATGGRRIRL RMKRKFELGR QPAATKIINI VRTRGGNFKY RALRLEQGNF
       61 TWSSEATTRK TRVLNVVYNA TSNELVRTNT LVKGAIVQID ATPFKQFYLQ HYNVDLSRIS
      121 SRPGQSGRCD GYILEGEELA FYVRKL
//
LOCUS       Hartmannella_vermiformis@HVL00     146 bp    PROT      linear    1-SEP-2014
DEFINITION  Hartmannella_vermiformis@HVL00     146 bp    PROT      linear    3-AUG-2014, 14
 ACCESSION  Rose-Cavalier-Smiths-iMac.local:64:1409561142
ORIGIN
        1 -------YKR RLTGGKRKVH RKKRKFEMGR QPSATKIIHL VRCRGGNFKS RALRLETGNF
       61 SWATEAVTRK TRIVGVSYNA TSNELVRTNT LVKGAVIQID AAPFKQWFEK YYATALKKIT
      121 SRPGQSGRAD GYILEGEELA FYQKKM
//
LOCUS         HelicoSp      80 bp    PROT      linear    1-SEP-2014
DEFINITION  HelicoSp      80 bp    PROT      linear    3-AUG-2014, 80 bases, F675C475 check
 ACCESSION  Rose-Cavalier-Smiths-iMac.local:65:1409561142
ORIGIN
        1 GISRDSIHKR RASGARPNIW RKKRKFELGR QPANTKLVRP VRCRGGNMKY RALRLDSGNF
       61 SWGSEATTRR TRILGVSYNA
//
LOCUS         HeteTriq     146 bp    PROT      linear    1-SEP-2014
DEFINITION  HeteTriq     146 bp    PROT      linear    3-AUG-2014, 146 bases, C9EDD1B4 chec
 ACCESSION  Rose-Cavalier-Smiths-iMac.local:66:1409561142
ORIGIN
        1 ---------- ---------- ---------- ---------- ---------- ----------
       61 ---------- ---------- ---------- ---------- ---------- -------SIA
      121 SRPGQSGRVD GYILEGEELT FYKKKL
//
LOCUS         HistAroi     117 bp    PROT      linear    1-SEP-2014
DEFINITION  HistAroi     117 bp    PROT      linear    3-AUG-2014, 117 bases, B3CA3F01 chec
 ACCESSION  Rose-Cavalier-Smiths-iMac.local:67:1409561142
ORIGIN
        1 GICRAERYKR KLTGGKRKTH QKKRKFELGR PPAMTKLVNP VRVRGGNFKF RALRLETGNF
       61 AWPSEAVAAK TRILAVKYNA TDNELVRTKT LVKGCIVQID ATPYRLMVRE ALRSVVG
//
LOCUS         HomoSapi     146 bp    PROT      linear    1-SEP-2014
DEFINITION  HomoSapi     146 bp    PROT      linear    3-AUG-2014, 146 bases, 5ECF1074 chec
 ACCESSION  Rose-Cavalier-Smiths-iMac.local:68:1409561142
ORIGIN
        1 GISRDNWHKR RKTGGKRKPY HKKRKYELGR PAANTKIIHT VRVRGGNKKY RALRLDVGNF
       61 SWGSECCTRK TRIIDVVYNA SNNELVRTKT LVKNCIVLID STPYRQWYES HYALPLGCIA
      121 SRPGQCGRAD GYVLEGKELE FYLRKI
//
LOCUS       Hydra_magnipapillata@278206113     146 bp    PROT      linear    1-SEP-2014
DEFINITION  Hydra_magnipapillata@278206113     146 bp    PROT      linear    3-AUG-2014, 14
 ACCESSION  Rose-Cavalier-Smiths-iMac.local:69:1409561142
ORIGIN
        1 GISRDNYHKR RSTGARKNPL SKKRKYSLGR PSANTKIIKE VRCRGGNLKH RALRLDTGNF
       61 SWASECVAQK TRVLDVLYNA SNNELVRTKT LVKNAIIHID ATPFKQWFEA HYAVAIGCIS
      121 SRPGQSGRVD GYILEGKELD FYSKKI
//
LOCUS       Hyperamoeba_dachnya@HDL0000039     120 bp    PROT      linear    1-SEP-2014
DEFINITION  Hyperamoeba_dachnya@HDL0000039     120 bp    PROT      linear    3-AUG-2014, 12
 ACCESSION  Rose-Cavalier-Smiths-iMac.local:70:1409561142
ORIGIN
        1 RIQQDSRHKR RATGGKRAAY RKHRKXXLGR QSAHTKLVRP VRVRGGATKL RALRLDSGIF
       61 SWGAEGISRK ARINEVVYNG ANNEFVRTNT LTRGEVVSID ATPFRLWWES YYGVPLKMIS
//
LOCUS         HyperaSp     146 bp    PROT      linear    1-SEP-2014
DEFINITION  HyperaSp     146 bp    PROT      linear    3-AUG-2014, 146 bases, F1A6B6D4 chec
 ACCESSION  Rose-Cavalier-Smiths-iMac.local:71:1409561142
ORIGIN
        1 ---------- ---------- ---------- ---------- ---RGGNTKL RALRLDSGIF
       61 SWGSEGISRK TRIHSVVYNG ANNEFVRTNT LVKSGIVQID AAPFRLWYES YYGVSLGAIS
      121 SRPGQTGRID GYLLEGKELE FYLKKT
//
LOCUS       Ixodes0sca@30346     146 bp    PROT      linear    1-SEP-2014
DEFINITION  Ixodes0sca@30346     146 bp    PROT      linear    3-AUG-2014, 146 bases, 546AF
 ACCESSION  Rose-Cavalier-Smiths-iMac.local:72:1409561142
ORIGIN
        1 GISRDHWHKR RKTGGKRKPL RKKRKFELGR PAANTKLIHT VRTRGGNKKY RALRLDCGNF
       61 SWASEHCTRK TRIIDVVYNA SNNELVRTKT LVKNAIVMID ATPFRQWYES HYALPLGCIS
      121 SRPGQCGRCD GYILEGKELE FYTKKI
//
LOCUS       Karlodinium_micrum@KML0000139     146 bp    PROT      linear    1-SEP-2014
DEFINITION  Karlodinium_micrum@KML0000139     146 bp    PROT      linear    3-AUG-2014, 146
 ACCESSION  Rose-Cavalier-Smiths-iMac.local:73:1409561142
ORIGIN
        1 GISRDSRHKH RATGGRRNIH QKKRKFEMGR PPAMTKLIRT VRGRGGNMKY RALRIDSGNF
       61 AWGSENCTKK VRILDVVYNA TSNELVRTKT LLKNTIVQID GQPFKQWYKK KYGVTLGCIA
      121 SRPGQCGRVD GYVLEGEELT FYKRKL
//
LOCUS       Jakoba0lib@12234     141 bp    PROT      linear    1-SEP-2014
DEFINITION  Jakoba0lib@12234     141 bp    PROT      linear    3-AUG-2014, 141 bases, 6C4A3
 ACCESSION  Rose-Cavalier-Smiths-iMac.local:74:1409561142
ORIGIN
        1 GISRDSRHKR RLTGGKRKIH QKKRKYELGR PASITRLVHP VRTRGGNSKF RAMRLDHGNF
       61 GWGSEAYAQK SRILDVVYNA SNNEYVRTNT LVKGAVVQID ATPFRQYLEK KYSILV-ILT
      121 SRPGQCGRAD GYILEGAELE F
//
LOCUS         TsukGlob     142 bp    PROT      linear    1-SEP-2014
DEFINITION  TsukGlob     142 bp    PROT      linear    3-AUG-2014, 142 bases, 3D979291 chec
 ACCESSION  Rose-Cavalier-Smiths-iMac.local:75:1409561142
ORIGIN
        1 GISRDSFHKR RASGGKKSIF RKARKHEMGR QPAMTKLVSE VRVRGGNIKF RALRLDAGNF
       61 AWGSESTTRK TRILDVVYNA SNNELVRTKT IVKGAIVVID GTPFRQWAEQ HYGITLGRIA
      121 SRPGQSGRAD GYILEGKELE FY
//
LOCUS         MalaCali     146 bp    PROT      linear    1-SEP-2014
DEFINITION  MalaCali     146 bp    PROT      linear    3-AUG-2014, 146 bases, 6C3D6383 chec
 ACCESSION  Rose-Cavalier-Smiths-iMac.local:76:1409561142
ORIGIN
        1 GITRDSIHKR RKTGGKINHW RKKRKYDLGR QAASTKLVHL VRVRGGNYKF RALRLETGNF
       61 TWSTESTTRK TRILDVVYNA SNNELVRTKT LVKNCIVQVD PAPFRQWYDQ HYGVALGCIA
      121 SRPGQSGRAD GYILEGKELE FYHRKV
//
LOCUS         MalaJako     146 bp    PROT      linear    1-SEP-2014
DEFINITION  MalaJako     146 bp    PROT      linear    3-AUG-2014, 146 bases, F87FE61E chec
 ACCESSION  Rose-Cavalier-Smiths-iMac.local:77:1409561142
ORIGIN
        1 GITRDSIHKR RATGGKVNHW RKKKKYDLGR QPANTKLVHR VRVRGGNYKF RALRLDSGNF
       61 SWSSESVTRK ARILDVVYNA SNNELVRTKT LVKSAIIEVD ATPFRQWFEQ HYSTQIGCIA
      121 SRPGQSGRAD GYILEGKELE FYQRKL
//
LOCUS       Mastigamoeba_balamuthi@MBL0000     146 bp    PROT      linear    1-SEP-2014
DEFINITION  Mastigamoeba_balamuthi@MBL0000     146 bp    PROT      linear    3-AUG-2014, 14
 ACCESSION  Rose-Cavalier-Smiths-iMac.local:78:1409561142
ORIGIN
        1 SISRDSQHKR TKSGGRPVNL RKKRKFELGR QPAMTKLIHL VRCRYAIMKH RALRLETGNF
       61 AWATEATACK TRLINVVYNA SNNELVRTNT LVKGSIVVVD AAPFRQWYLQ RYGVDLSKIT
      121 SRPGQVGRVD GYVLEGEELE FYSRRI
//
LOCUS         MesoViri     117 bp    PROT      linear    1-SEP-2014
DEFINITION  MesoViri     117 bp    PROT      linear    3-AUG-2014, 117 bases, 47B5EBCF chec
 ACCESSION  Rose-Cavalier-Smiths-iMac.local:79:1409561142
ORIGIN
        1 GITRDSVHKR RLTGGKQKKW RKKRKYELGR QAANTKLVRP VRVRGGNLKF RALRMDHGSY
       61 SWGSESVSRK ARILDVAYNA SNNELVRTQM LVKNAIIQID AAPFKQWYQQ HYGVEIG
//
LOCUS       Micromonas_pusilla@MICPU34143     146 bp    PROT      linear    1-SEP-2014
DEFINITION  Micromonas_pusilla@MICPU34143     146 bp    PROT      linear    3-AUG-2014, 146
 ACCESSION  Rose-Cavalier-Smiths-iMac.local:80:1409561142
ORIGIN
        1 GISRDSLHKR RATGGKQKPW RKKRKYELGR QSGNTKLVRT VRCRGGNKKF RAIRLDSGNF
       61 SWGSENTTHK TRILDVNYNA SNNELVRTKT LVKNAVVQVD AAPFRAWYQQ HYGKKIGLVT
      121 SRPGQCGRCD GYILEGKELD FYVKKM
//
LOCUS       Micromonas_RCC@MICRC95694     146 bp    PROT      linear    1-SEP-2014
DEFINITION  Micromonas_RCC@MICRC95694     146 bp    PROT      linear    3-AUG-2014, 146 bas
 ACCESSION  Rose-Cavalier-Smiths-iMac.local:81:1409561142
ORIGIN
        1 GISRDSLHKR RLTGGKQKPW RKKRKYELGR QPANTKLVRV VRCRGGNKKF RALRLDHGNF
       61 SWGSENVTRK ARILDVCYNA SNNELVRTKT LVKGAVIAID ASEFRSWYQQ HYGKKIGLVT
      121 SRPGQCGRCD GYILEGKELD FYVKKM
//
LOCUS         MicromSp     146 bp    PROT      linear    1-SEP-2014
DEFINITION  MicromSp     146 bp    PROT      linear    3-AUG-2014, 146 bases, ADDC04AA chec
 ACCESSION  Rose-Cavalier-Smiths-iMac.local:82:1409561142
ORIGIN
        1 GISRDSLHKR RNTGGKQKPW RKKRKYELGR QPANTKLVRM VRCRGGNMKF RALRLDHGNF
       61 SWGSENVTRK TRIMDVMYNA SNNELVRTKT LVKSAVVQID AAPFRAWYQQ HYGKKVGLVT
      121 SRPGQCGRCD GYVLEGKELD FYIKKM
//
LOCUS         MonoBrev     146 bp    PROT      linear    1-SEP-2014
DEFINITION  MonoBrev     146 bp    PROT      linear    3-AUG-2014, 146 bases, 11223AFB chec
 ACCESSION  Rose-Cavalier-Smiths-iMac.local:83:1409561142
ORIGIN
        1 GISRDKFHKR RRTGARVAPI RMKRKYELGR PPALTKLVHE IRTMGGNRKF RALRLETGNF
       61 SWGSEGVSRK TRLIDVVYNA SNNELVRTKT LVKNAIIVVD ATPFKQWYET HYGLPIGCVS
      121 SRPGQSGRCD GYILEGKELD FYLRKL
//
LOCUS         MonoceSp     146 bp    PROT      linear    1-SEP-2014
DEFINITION  MonoceSp     146 bp    PROT      linear    3-AUG-2014, 146 bases, A072B8DF chec
 ACCESSION  Rose-Cavalier-Smiths-iMac.local:84:1409561142
ORIGIN
        1 G--RDSIHKR RATSGKQKEW RKKRKYEIGR PAAMTHLVHP VRCRGGIIKH RALRLETGNF
       61 SWGSEVTTRK CRILNVVYNA SNNELVRMKV LVKGCIVEID ASPFAAWYEK HYGVSIGRIS
      121 SRPGQCGRAD GYILEGPELE FYSKKV
//
LOCUS       Monosiga0o@21256     146 bp    PROT      linear    1-SEP-2014
DEFINITION  Monosiga0o@21256     146 bp    PROT      linear    3-AUG-2014, 146 bases, 407FD
 ACCESSION  Rose-Cavalier-Smiths-iMac.local:85:1409561142
ORIGIN
        1 GIARDSAHKR RATGGRHNPI RKARKFELGR PAAMTKLVHT VRVRGGNLKH RGLRLENGNF
       61 SWASETTTRK TRIIDVVYNA SNNELVRTKT LVKNAIVQID ATPFRQWYEK HYGTHIGCIA
      121 SRPGQSGRAD GYVLEGKELE FYLRKL
//
LOCUS         MortVert     146 bp    PROT      linear    1-SEP-2014
DEFINITION  MortVert     146 bp    PROT      linear    3-AUG-2014, 146 bases, 8DA9FE31 chec
 ACCESSION  Rose-Cavalier-Smiths-iMac.local:86:1409561142
ORIGIN
        1 G----TRHKR NATGAKRAQY RKKRKFELGR QAANTKLIHE VRTRGGNRKF RAMRLDAGNF
       61 SWGSEAISRK TRIVAVVYNS SNNELVRTST LVKNAIVQID ATPFRQWYEA HYATPIGCLS
      121 SRPGQSGRAD GYILEGQELA FYIRKL
//
LOCUS       Mus_musculus@AAH70875     146 bp    PROT      linear    1-SEP-2014
DEFINITION  Mus_musculus@AAH70875     146 bp    PROT      linear    3-AUG-2014, 146 bases,
 ACCESSION  Rose-Cavalier-Smiths-iMac.local:87:1409561142
ORIGIN
        1 GISRDNWHKR RKTGGKRKPY HKKRKYELGR PAANTKIIHT VRVRGGNKKY RALRLDVGNF
       61 SWGSECCTRK TRIIDVVYNA SNNELVRTKT LVKNCIVLID STPYRQWYES HYALPLGCIA
      121 SRPGQCGRAD GYVLEGKELE FYLRKI
//
LOCUS       Naegleria_gruberi@NAEGR36760     146 bp    PROT      linear    1-SEP-2014
DEFINITION  Naegleria_gruberi@NAEGR36760     146 bp    PROT      linear    3-AUG-2014, 146
 ACCESSION  Rose-Cavalier-Smiths-iMac.local:88:1409561142
ORIGIN
        1 GITKSDLHKK RVTGGKRKIH RKKRKFELGR AAANTKMISM VRVRGGNYKV RALRLNSGNF
       61 AWGSEAMSTP TRIMDVVYNA TNNELVRTKA IVKGAVVLVD ASPFKQFYEK TYGISLGRIR
      121 SRPGQVGRAD GIVLEGAELA FYLKRI
//
LOCUS       Nematostella_vectensis@NEMVE19     146 bp    PROT      linear    1-SEP-2014
DEFINITION  Nematostella_vectensis@NEMVE19     146 bp    PROT      linear    3-AUG-2014, 14
 ACCESSION  Rose-Cavalier-Smiths-iMac.local:89:1409561142
ORIGIN
        1 GISRDSWHKH RATGGKMKPL RKKRKFELGR PPANTKIIHE VRTRGGNRKF RALRLDTGNF
       61 SWGSESCTRK ARIIDVVYNA SNNELVRTKT LVKNCIVQVD STPFRQWYEA HYAIPIGCVS
      121 SRPGQSGRCD GYILEGKELE FYIKKL
//
LOCUS         NuclSimp     146 bp    PROT      linear    1-SEP-2014
DEFINITION  NuclSimp     146 bp    PROT      linear    3-AUG-2014, 146 bases, 390BB132 chec
 ACCESSION  Rose-Cavalier-Smiths-iMac.local:90:1409561142
ORIGIN
        1 GISRDSRHKR RQTGGKRPQN IKKRNHEMGR PSSMTKMIHV VRTRGGNKKF RALRLETGNF
       61 SWSSETTTRR TRVVDVVYNS TSNELVRTKT LVKGAIIQID ATPFRQWFEA HYGVALGRIT
      121 SRPGQSGRCD GYILEGLELA FYLRKL
//
LOCUS         OryzSati     146 bp    PROT      linear    1-SEP-2014
DEFINITION  OryzSati     146 bp    PROT      linear    3-AUG-2014, 146 bases, 9306CA4A chec
 ACCESSION  Rose-Cavalier-Smiths-iMac.local:91:1409561142
ORIGIN
        1 GISRDSMHKR RATGGKQKAW RKKRKYELGR QPANTKLVRR VRVRGGNVKW RALRLDTGNY
       61 SWGSEAVTRK TRILDVVYNA SNNELVRTQT LVKSAIVQVD AAPFKQWYLT HYGVDIGCIS
      121 SRPGQCGRAD GYILEGKELE FYMKKL
//
LOCUS       Ostreococcus_lucimarinus@OSTLU     146 bp    PROT      linear    1-SEP-2014
DEFINITION  Ostreococcus_lucimarinus@OSTLU     146 bp    PROT      linear    3-AUG-2014, 14
 ACCESSION  Rose-Cavalier-Smiths-iMac.local:92:1409561142
ORIGIN
        1 GISRDSLHKR RATGGKQKPW RKKRKYELGR QPANTKLVRQ VRCRGGNIKH RALRLDTGNF
       61 AWGSENCTRK TRILDVVYNA SNNELVRTKT LVKSAVIAVD AAPFRAWYAQ HYGKKIGIIT
      121 SRPGQCGRAD GYVLEGKELE FYQKKM
//
LOCUS       Ostreococcus_tauri@OSTTA26875     146 bp    PROT      linear    1-SEP-2014
DEFINITION  Ostreococcus_tauri@OSTTA26875     146 bp    PROT      linear    3-AUG-2014, 146
 ACCESSION  Rose-Cavalier-Smiths-iMac.local:93:1409561142
ORIGIN
        1 GISRDSLHKR RATGGKQKPW RKKRKYELGR QPANTKLVRQ VRCRGGNVKH RALRLDTGNY
       61 SWGSENCTRK TRILDVVYNA SNNELVRTKT LVKSAVVAVD AAPFRAWYAQ HYGKKIGIVT
      121 SRPGQCGRCD GYILEGKELE FYQRKL
//
LOCUS       Emiliania_huxleyi@58188016     146 bp    PROT      linear    1-SEP-2014
DEFINITION  Emiliania_huxleyi@58188016     146 bp    PROT      linear    3-AUG-2014, 146 ba
 ACCESSION  Rose-Cavalier-Smiths-iMac.local:94:1409561142
ORIGIN
        1 GISRDSQHKR RLTGGKKPHH HKKRKHEMGR QMAMTKIIHP VRCRGGNMKF RGIRLDTGNF
       61 SWGSEVCTRK TRILDVVYNA SNNELVRTKT LVKSAVVQID ATPFRQWYEA HYGATLGCIS
      121 SRPGQCGRCD GYILEGKELE FYVKKM
//
LOCUS       Isochrysis_galbana@ISL0000036     146 bp    PROT      linear    1-SEP-2014
DEFINITION  Isochrysis_galbana@ISL0000036     146 bp    PROT      linear    3-AUG-2014, 146
 ACCESSION  Rose-Cavalier-Smiths-iMac.local:95:1409561142
ORIGIN
        1 GISRDSQHKR RLTGGKKPHH HKKRKHEMGR QMAMTKIIHP VRCRGGNMKF RGIRIDTGNI
       61 SWGSEVCTRK TRILDVVYNA SNNELVRTKT LVKGAIIQVD ATPFRQWYES HYGTTVGSIS
      121 SRPGQCGRCD GYILEGKELE FYVKKM
//
LOCUS       Prymnesium_parvum@PRYPA318991_     146 bp    PROT      linear    1-SEP-2014
DEFINITION  Prymnesium_parvum@PRYPA318991_     146 bp    PROT      linear    3-AUG-2014, 14
 ACCESSION  Rose-Cavalier-Smiths-iMac.local:96:1409561142
ORIGIN
        1 GISRDSLHKR RLTGGKKPQY HKKRQYDLGR QMAMTKIVRA VRVRGGNKKF RALRLDAGNF
       61 SWGSEVCTRK TRILDVVYNA SNNELVRTKT LVKNAIVQVD ATPFRQWYEA HYGSAVGCVS
      121 SRPGQCGRCD GYILEGKELE FYVKRM
//
LOCUS         TeloSubt     145 bp    PROT      linear    1-SEP-2014
DEFINITION  TeloSubt     145 bp    PROT      linear    3-AUG-2014, 145 bases, 2919B335 chec
 ACCESSION  Rose-Cavalier-Smiths-iMac.local:97:1409561142
ORIGIN
        1 GISRDSFHKR RKTGGKLTKW RKKRKFELGR PPSMTKIIHT VRARGGNLKY RALRLDAGNF
       61 SWPSESVTKK CRVLNVVYNA SNNELVRTNT LVKGNIIEID STPFRQWYEQ HYGLKIGKLA
      121 -R--E--M-D --------LQ F-IKG
//
LOCUS       Raphidiophrys_ambigua@contig27     146 bp    PROT      linear    1-SEP-2014
DEFINITION  Raphidiophrys_ambigua@contig27     146 bp    PROT      linear    3-AUG-2014, 14
 ACCESSION  Rose-Cavalier-Smiths-iMac.local:98:1409561142
ORIGIN
        1 GISRDQRHKR RATGGKRPVH QKKRKYELGR QPSMTKLVNL VRVRGGNVKF RALRLETGNF
       61 SWGTEVVTRK TRILGVVYNA SNNELVRTNT LVKNCIVQID ATPFRQWYEN HYGVSIGCIS
      121 SRPGQCGRAD GYILEGKELD FYAKRL
//
LOCUS       Gromia_sphaerica@04196_6     145 bp    PROT      linear    1-SEP-2014
DEFINITION  Gromia_sphaerica@04196_6     145 bp    PROT      linear    3-AUG-2014, 145 base
 ACCESSION  Rose-Cavalier-Smiths-iMac.local:99:1409561142
ORIGIN
        1 ---------- ---------- ---------- ---------- ---------- ----------
       61 ---------- ---------- ---------- ---------- ---------- ---QFAACIS
      121 SRPGQSGRCD GYVLEGRELE FYQRK
//
LOCUS       Filoreta_marina@FIL1Con582_1     146 bp    PROT      linear    1-SEP-2014
DEFINITION  Filoreta_marina@FIL1Con582_1     146 bp    PROT      linear    3-AUG-2014, 146
 ACCESSION  Rose-Cavalier-Smiths-iMac.local:100:1409561142
ORIGIN
        1 GISRDSRHKR RPTGGRRKIH QKKRKYELAR PAAMTKLVHV VRVRGGNKKF RALRLDTGNF
       61 AWGTQTQTSK TRILDVVYNA SNNELVRTKT LVKGAIVSVD ATPFKAWYEK HYKIQIGAIS
      121 SRPGQCGRAD GYILEGPELE FYLKKL
//
LOCUS       Sorites_sp@sorspCAMPEP0114669248     146 bp    PROT      linear    1-SEP-2014
DEFINITION  Sorites_sp@sorspCAMPEP0114669248     146 bp    PROT      linear    3-AUG-2014,
 ACCESSION  Rose-Cavalier-Smiths-iMac.local:101:1409561142
ORIGIN
        1 GIGRDSRHKH YKTGGRSKTS IKKRKYEMGR PATPAKLVRS VRCRGGNMKY RALRLDSGNY
       61 AWGSENVTKK VRILDVVYNA TSNELVRTKT LLKNTVVQID AHPFMQWYLK KYGVDVGCIA
      121 SRPGQCGRAD GYVLEGEELA FYKKKL
//
LOCUS       Reticulomyxa_filosa@solexa118893     146 bp    PROT      linear    1-SEP-2014
DEFINITION  Reticulomyxa_filosa@solexa118893     146 bp    PROT      linear    3-AUG-2014,
 ACCESSION  Rose-Cavalier-Smiths-iMac.local:102:1409561142
ORIGIN
        1 GI-------- ---------- ---------- -------VRL VRVRGGKFKL RALRLNHGNF
       61 AWRSEQATRK TRIVDVLYHA ANNEYVRTKT LTKSAIIQID ATPFRQLQLN QFGRLLAALS
      121 SKPGQVGRAD GYILEGDELE FNLKKV
//
LOCUS         BigeNata     146 bp    PROT      linear    1-SEP-2014
DEFINITION  BigeNata     146 bp    PROT      linear    3-AUG-2014, 146 bases, C954B620 chec
 ACCESSION  Rose-Cavalier-Smiths-iMac.local:103:1409561142
ORIGIN
        1 GLSRDKRHKR RATGGRRAIH IKKRKYEMAR PPSMTKIVKV VRVRGGNYKY RAMRLEFGNF
       61 SWGSEAIAKK TKILDVSYNA SNNELVRTKT LVKNTIVQVD AVPFREWYKQ HYGVVLGCIS
      121 SRPGQSGRAD GYILEGEELQ FYLKKM
//
LOCUS       Minimassisteria_diva@oxnspSFL6     123 bp    PROT      linear    1-SEP-2014
DEFINITION  Minimassisteria_diva@oxnspSFL6     123 bp    PROT      linear    3-AUG-2014, 12
 ACCESSION  Rose-Cavalier-Smiths-iMac.local:104:1409561142
ORIGIN
        1 ---------- ---------- ---------- ---------- ---------- -------GNF
       61 SWGTQTVTRR ARILDVTYNA SNNELVRTKT LVKNCIIQID ATPFRSWYEQ RNGVTLVCVS
      121 SRP
//
LOCUS       Helkesimastix_marina@helmaCont     146 bp    PROT      linear    1-SEP-2014
DEFINITION  Helkesimastix_marina@helmaCont     146 bp    PROT      linear    3-AUG-2014, 14
 ACCESSION  Rose-Cavalier-Smiths-iMac.local:105:1409561142
ORIGIN
        1 GITRASRYKR RSTGGRINIH QKKRKFELGR PAANTKLVHY VRCMGGNLKQ RALRLESGNF
       61 SWGSENYTSK TRVLDVVYNA SNNELVRTKT LVKNAIVQID AAPFRSYFEK KYNIFLGCIT
      121 SRPGQCGRAD GYVLEGKELE FYLRKL
//
LOCUS         GuttMIGQ     146 bp    PROT      linear    1-SEP-2014
DEFINITION  GuttMIGQ     146 bp    PROT      linear    3-AUG-2014, 146 bases, B0CAE45F chec
 ACCESSION  Rose-Cavalier-Smiths-iMac.local:106:1409561142
ORIGIN
        1 ~~~RSFRYKK NSAGGRIAVH MTKRKSDLAR SPANTKLVHI VRTRGGNIKR RGLRLESGNF
       61 SWGSEAFTAK ARILDVVYNS SNNELVRTKT LVKNAIVNID AAPFRNYFER KYNIFVGCIS
      121 TRPGQTGRAD GYILEGKELE FYTRKL
//
LOCUS       Metopion_fluens@metproContig00     146 bp    PROT      linear    1-SEP-2014
DEFINITION  Metopion_fluens@metproContig00     146 bp    PROT      linear    3-AUG-2014, 14
 ACCESSION  Rose-Cavalier-Smiths-iMac.local:107:1409561142
ORIGIN
        1 ~~~RDSRHKR RLTGGYRAIH QKKRKYELGR PSALTKLIHR VRGRGGNIKH RAMRLDQGSF
       61 SWGTQVASRK VRILDVVYNA SNNELVRTKT LVKNCIVEID ATQFRQYVEQ KYGLVLHCIS
      121 SRPGQSGRAD GYLLEGRELE FYQKKL
//
LOCUS       Araneofila_producta@araprConti     146 bp    PROT      linear    1-SEP-2014
DEFINITION  Araneofila_producta@araprConti     146 bp    PROT      linear    3-AUG-2014, 14
 ACCESSION  Rose-Cavalier-Smiths-iMac.local:108:1409561142
ORIGIN
        1 GVSRDSRHKR RLTGGRLNIH QKKRKAELAR PEAATKIVHT VRTRGGNQKF RALTLDSGNF
       61 SWGSECTTRR TRVLDVVYNA SNNELVRTKT LVKNTIIQID ATPFRQWYEQ HYGVLLGCIS
      121 SRPGQSGRCD GYVLEGKELE FYLKKM
//
LOCUS       Mataza_hastifera@mathaCAMPEP0175120932     146 bp    PROT      linear    1-SEP-2014
DEFINITION  Mataza_hastifera@mathaCAMPEP0175120932     146 bp    PROT      linear    3-AUG-
 ACCESSION  Rose-Cavalier-Smiths-iMac.local:109:1409561142
ORIGIN
        1 GITRDTKHKR RHTGGRRNIH IKKKKYEAGR PAGTTKRIHA VRARGGNIKQ RALRLDAGTF
       61 SWASESCSRK VRVLDVNYNA SNNELVRTKT LVKNAIVSVD ATAFRQWYEQ HYGVAIGCIS
      121 SRPGQSGRCD GYILEGKELE FYQKKM
//
LOCUS       Thaumatomonas_sp@thaspSFL6WO51     117 bp    PROT      linear    1-SEP-2014
DEFINITION  Thaumatomonas_sp@thaspSFL6WO51     117 bp    PROT      linear    3-AUG-2014, 11
 ACCESSION  Rose-Cavalier-Smiths-iMac.local:110:1409561142
ORIGIN
        1 ---------- ---------- ---------- ---------- ---------- ----------
       61 ---TEVCTRR TRILDVVYNA SNNELVRTKT LVKGAIVQVD AVAFKTFYEQ RYGVALG
//
LOCUS       Paulinella_chromatophora@pauch     137 bp    PROT      linear    1-SEP-2014
DEFINITION  Paulinella_chromatophora@pauch     137 bp    PROT      linear    3-AUG-2014, 13
 ACCESSION  Rose-Cavalier-Smiths-iMac.local:111:1409561142
ORIGIN
        1 ---------- --TGGRRNIH CKKHKYEMGR PSAMTKIIHQ VRARGNNIKQ RAMRLETGNF
       61 SWGSQQTTKR TKIVDVVYNA SNNELVRTKT LVKGCIVLVD ATPFRQFYEE RYGGQLGAIA
      121 SRPGQSGRAD GYILEGX
//
LOCUS         OxyrMari     146 bp    PROT      linear    1-SEP-2014
DEFINITION  OxyrMari     146 bp    PROT      linear    3-AUG-2014, 146 bases, 8664E205 chec
 ACCESSION  Rose-Cavalier-Smiths-iMac.local:112:1409561142
ORIGIN
        1 GIDQSKRNKR RKTGGRRNVH IMKRKYNLGR PAANTKIVRP VRVRFGNTKW RALRLDHGNF
       61 AWPTERRAFK TKIISAVYNA TNNEYVRTNT LTKGAIVLVD AAPFRLYYWK YYGLEVGCVA
      121 SRPGQCGVAD GYILEGDELA FYKKKM
//
LOCUS         ParaCaud     146 bp    PROT      linear    1-SEP-2014
DEFINITION  ParaCaud     146 bp    PROT      linear    3-AUG-2014, 146 bases, FE0A732D chec
 ACCESSION  Rose-Cavalier-Smiths-iMac.local:113:1409561142
ORIGIN
        1 GISRDSRHKR RLTGGRMPIH KKKRAFEKGR QAAMTKLVRR IRVRGGNFKF RALRLSEGNF
       61 SWGSQGIAKK AKIVEVVYHP SNNELVRTKT LTRGVIVQVD ATPFRQWYAK KYNVELGRIT
      121 SRPGQSGRAD GYILEGKELE FYIKKV
//
LOCUS         PavlLuth     146 bp    PROT      linear    1-SEP-2014
DEFINITION  PavlLuth     146 bp    PROT      linear    3-AUG-2014, 146 bases, 48687599 chec
 ACCESSION  Rose-Cavalier-Smiths-iMac.local:114:1409561142
ORIGIN
        1 GISRDSRHKH RRTGGTKPPY RKKRKFELGR QAAMTKIIRT VRVRGGNTKF RALRLETGNF
       61 SWGSEVCARK SRIIDVVYNA SNNELVRTKT LVKNAIVQVD ATPFRQWYET HYGLKLGCIS
      121 SRPGQCGRAD GYILEGKELE FYVKKM
//
LOCUS         PeraTric     136 bp    PROT      linear    1-SEP-2014
DEFINITION  PeraTric     136 bp    PROT      linear    3-AUG-2014, 136 bases, A38914EC chec
 ACCESSION  Rose-Cavalier-Smiths-iMac.local:115:1409561142
ORIGIN
        1 ---------- ---------- RKKRKFELGR PSAATKLIRR VRVRGGNSKF RALRLDAGNF
       61 SWGSETITRR ARILDVVYNA TSNELVRTKT LVKGCIVQID ATPFNNWYYK WYGVTINRIS
      121 SRPGQVGRAD GYILEG
//
LOCUS       Perkinsus0@25040     146 bp    PROT      linear    1-SEP-2014
DEFINITION  Perkinsus0@25040     146 bp    PROT      linear    3-AUG-2014, 146 bases, D721D
 ACCESSION  Rose-Cavalier-Smiths-iMac.local:116:1409561142
ORIGIN
        1 ---------- RATGGVRAIH QKKRQFELGR PAAMTKLVRV VRCRGGNLKF RALRLDTGNY
       61 SWGSEGVSRK TRILNTVYNA SNNELVRTNT LVKNTIVQID AAPFKQWYEQ HFGIELGCIS
      121 SRPGQSGRAD GYILEGEELA FYMRKL
//
LOCUS       Phaeodactylum_tricornum@PTMM09     137 bp    PROT      linear    1-SEP-2014
DEFINITION  Phaeodactylum_tricornum@PTMM09     137 bp    PROT      linear    3-AUG-2014, 13
 ACCESSION  Rose-Cavalier-Smiths-iMac.local:117:1409561142
ORIGIN
        1 GITREGRHKR RETGGRRAKF RKKRKFELGR PAAMTKIIHP VRCRGGNMKF RALRLDSGNF
       61 SWGTEVCTRK VRVLDVTYNA SNNELVRTKT LVKGAIVLID AHPFKNWYDS HYGVTIGKIT
      121 SRPGQTGRCD GYILEXA
//
LOCUS       Phanerochaete_chrysosporium@41     139 bp    PROT      linear    1-SEP-2014
DEFINITION  Phanerochaete_chrysosporium@41     139 bp    PROT      linear    3-AUG-2014, 13
 ACCESSION  Rose-Cavalier-Smiths-iMac.local:118:1409561142
ORIGIN
        1 GISRSSRHKR SATGAQRPHY RKKRKFELGR QPANTKLIHT VRVRGGNLKY RALRLETGNF
       61 AWASEHTTRK TRILTVVYNA SNNELVRTNT LVKSAIVQVD ATPFRQWYEA HYAQPVTCIS
      121 SRPGQSGRAD GYILEGKEL
//
LOCUS       Phycomyces_blakesleeanus@PHYBL     146 bp    PROT      linear    1-SEP-2014
DEFINITION  Phycomyces_blakesleeanus@PHYBL     146 bp    PROT      linear    3-AUG-2014, 14
 ACCESSION  Rose-Cavalier-Smiths-iMac.local:119:1409561142
ORIGIN
        1 GISRDSRHKR SETGAKRAQY RKKRKFELGR PPAMTKLIHV VRVRGGNVKH RALRLESGNF
       61 SWGSEGIARK TRVLTVVYNA SNNELVRTNT LVKGAVVQID ATPFRQWHEA HYASSLGVIA
      121 SRPGQSGRCD GYILEGKELE FYVKKI
//
LOCUS       Physcomitrella_patens@PHYPA208     146 bp    PROT      linear    1-SEP-2014
DEFINITION  Physcomitrella_patens@PHYPA208     146 bp    PROT      linear    3-AUG-2014, 14
 ACCESSION  Rose-Cavalier-Smiths-iMac.local:120:1409561142
ORIGIN
        1 GISRDSTHKR RATGGKKKSW RKKRKYELGR QGAMTKLVRR IRVRGGNSKF RALRLDTGNY
       61 SWGSEAVTRK TRVLDVVYNA SNNELVRTQT LVKNAIVQVD AAPFRTWYSQ HYGVEIGCIA
      121 SRPGQCGRAD GYILEGKELE FYQKKI
//
LOCUS       Phytophthora_parasitica@684167     146 bp    PROT      linear    1-SEP-2014
DEFINITION  Phytophthora_parasitica@684167     146 bp    PROT      linear    3-AUG-2014, 14
 ACCESSION  Rose-Cavalier-Smiths-iMac.local:121:1409561142
ORIGIN
        1 GISRDSRHKR RETGGKRKQF RKKRKFELGR QPANTKLVHA VRVRGGHLKF RALRLETGNF
       61 SWGTEVCARK TRILDVVYNA SNNELVRTKT LVKGAVVLVD ATPFRQWYEA HYGVKIGVIS
      121 SRPGQSGRAD GYLLEGKELE FYQRKL
//
LOCUS       Phytophthora_ramorum@PHYRA4513     146 bp    PROT      linear    1-SEP-2014
DEFINITION  Phytophthora_ramorum@PHYRA4513     146 bp    PROT      linear    3-AUG-2014, 14
 ACCESSION  Rose-Cavalier-Smiths-iMac.local:122:1409561142
ORIGIN
        1 GISRDSRHKR RETGGKRKQF RKKRKFELGR QPAATKLVHT VRVRGGHLKF RALHLETGNF
       61 SWGTEVCARK TRILDVVYNA SNNELVRTKT LVKGAVVLID ATPFRQWYEA HYGVKIGVIS
      121 SRPGQSGRAD GYLLEGKELE FYQRKL
//
LOCUS       Phytophthora_sojae@PHYSO124009     146 bp    PROT      linear    1-SEP-2014
DEFINITION  Phytophthora_sojae@PHYSO124009     146 bp    PROT      linear    3-AUG-2014, 14
 ACCESSION  Rose-Cavalier-Smiths-iMac.local:123:1409561142
ORIGIN
        1 GISRDSRHKR RETGGKRKQY RKKRKFELGR QPANTKLVHT VRVRGGHLKF RALHLETGNF
       61 SWGTEVCARK TRILDVVYNA SNNELVRTKT LVKGAVVLVD ATPFRQWYEA HYGVKIGVIS
      121 SRPGQSGRAD GYILEGKELE FYQRKL
//
LOCUS       Pinus_taeda@54240683     146 bp    PROT      linear    1-SEP-2014
DEFINITION  Pinus_taeda@54240683     146 bp    PROT      linear    3-AUG-2014, 146 bases, D
 ACCESSION  Rose-Cavalier-Smiths-iMac.local:124:1409561142
ORIGIN
        1 GISRDSLHKK RATGGKKKVW RKKRKYELGR QPSMTKLVRR VRVRGGNVKW RALRLDTGNF
       61 SWGSEAVTRK TRILDVVYNA SNNELVRTQT LVKSAIIQVD AAPFRQWYEL HYGQDIGAIA
      121 SRPGQCGRAD GYILEGRELE FYMKKI
//
LOCUS       Plasmodium_falciparum@AAN36695     146 bp    PROT      linear    1-SEP-2014
DEFINITION  Plasmodium_falciparum@AAN36695     146 bp    PROT      linear    3-AUG-2014, 14
 ACCESSION  Rose-Cavalier-Smiths-iMac.local:125:1409561142
ORIGIN
        1 GISRDGRHKL RLTGGKKKIH KKKRKYELGR PPSNTKLVHV VRGRGRNYKY RAIKLDSGSF
       61 SWPTFGISKN TRIIDVVYNA SNNELVRTKT LVKNCIVVID SHPFTTWYEN TFGTTLGCIS
      121 SRPGQCGKAD GYIIEGDELL FYKRKM
//
LOCUS       Plasmodium_yoelii@EAA21042     146 bp    PROT      linear    1-SEP-2014
DEFINITION  Plasmodium_yoelii@EAA21042     146 bp    PROT      linear    3-AUG-2014, 146 ba
 ACCESSION  Rose-Cavalier-Smiths-iMac.local:126:1409561142
ORIGIN
        1 GISRDGRHKL RLTGGKKKIH KKKRKYELGR PPSNTKLVHV VRGRGRNYKY RAIKLDSGSF
       61 SWPAFGISKM TRIIDVVYNA SNNELVRTKT LVKNCIVLID SHPFTAWYEN TFGVTLGCIS
      121 SRPGQCGKAD GYIIEGDELL FYKRKM
//
LOCUS         PolyPall     146 bp    PROT      linear    1-SEP-2014
DEFINITION  PolyPall     146 bp    PROT      linear    3-AUG-2014, 146 bases, 6D3EB49F chec
 ACCESSION  Rose-Cavalier-Smiths-iMac.local:127:1409561142
ORIGIN
        1 ---------H RKTGAARKPN YKKRKYELGR QAAETKIVRP LRVRGGHLKF RALRLETGNF
       61 SWSSERVTRK CRILNVVYNA TSNDLVRTNT LVKGSIIQID CTPFKQWYEQ HYGMALGKIT
      121 SRPGQVGKCD GTILEGKELE FYAKKI
//
LOCUS         PolyParv     146 bp    PROT      linear    1-SEP-2014
DEFINITION  PolyParv     146 bp    PROT      linear    3-AUG-2014, 146 bases, 41120D8D chec
 ACCESSION  Rose-Cavalier-Smiths-iMac.local:128:1409561142
ORIGIN
        1 ---------- --------HW RKKKKYELGR VSASTKLVRT IRVRGGNKKF RALRLDHGNY
       61 SWGTEAVTRK VRVLDVVYNA SNNELVRTQT LVKNAVVQID AAPFKEWYKQ HYQVELGCIS
      121 SRPGQCGRCD GYILEGKELD FYLKKM
//
LOCUS         PorpYezo     146 bp    PROT      linear    1-SEP-2014
DEFINITION  PorpYezo     146 bp    PROT      linear    3-AUG-2014, 146 bases, B6177CC8 chec
 ACCESSION  Rose-Cavalier-Smiths-iMac.local:129:1409561142
ORIGIN
        1 GISRDSKHKR RLTGGKQPFY RKKRKFELGR QPAMTKLVRP VRVRGGNVKH RALRLESGNF
       61 SWASEASTRK TRLLTVVYNA SNNELVRTNT LVKGAIVQID ATPFRQWYLQ HYGVEIGRIA
      121 SRPGQSGRCD GYLLEGKELE FYQKAL
//
LOCUS       Proterospongia_sp@PRL00000048_     146 bp    PROT      linear    1-SEP-2014
DEFINITION  Proterospongia_sp@PRL00000048_     146 bp    PROT      linear    3-AUG-2014, 14
 ACCESSION  Rose-Cavalier-Smiths-iMac.local:130:1409561142
ORIGIN
        1 GISRTNIHKR RATGGRKNAI RMKRKYELGR PPAMTRLIRP VRTMGGNQKF RALRLETGNF
       61 SWASEGVSRK TRLIDVVYNA SNNELVRTKT LVKNAIIAID ATPFKSWYET HYGVHLGCIA
      121 SRPGQSGRCD GYILEGKELE FYLKKL
//
LOCUS         ProtWick     146 bp    PROT      linear    1-SEP-2014
DEFINITION  ProtWick     146 bp    PROT      linear    3-AUG-2014, 146 bases, 328EA67F chec
 ACCESSION  Rose-Cavalier-Smiths-iMac.local:131:1409561142
ORIGIN
        1 -ISRDSLHKR RATGGKQKAW RKKRKYELGR QPASTKLVRP VRVRGGNTKF RALRLDSGNF
       61 SWGSEATTRK TRILDVAYNA SNNELVRTQT LVKNAIIQVD AAPFKQWYQQ HYGVEVGCIS
      121 SRPGQCGRAD GYILEGKELE FYLKKM
//
LOCUS       Pythium_ultimum@pytulEL780864_     146 bp    PROT      linear    1-SEP-2014
DEFINITION  Pythium_ultimum@pytulEL780864_     146 bp    PROT      linear    3-AUG-2014, 14
 ACCESSION  Rose-Cavalier-Smiths-iMac.local:132:1409561142
ORIGIN
        1 GISRDSRHKR RETGGKRAQF RKKRKFELGR QPADTKLVHT VRTRGGHLKF RALRLDTGNF
       61 SWGTEVTARK TRTLDVVYNA SNNELVRTKT LVKNAVVLVD ATPFRQWYEA HYGVKIGVIS
      121 SRPGQSGRAD GYILEGKELE FYQRKL
//
LOCUS       Rattus_norvegicus@AAH70875     146 bp    PROT      linear    1-SEP-2014
DEFINITION  Rattus_norvegicus@AAH70875     146 bp    PROT      linear    3-AUG-2014, 146 ba
 ACCESSION  Rose-Cavalier-Smiths-iMac.local:133:1409561142
ORIGIN
        1 GISRDNWHKR RKTGGKRKPY HKKRKYELGR PAANTKIIHT VRVRGGNKKY RALRLDVGNF
       61 SWGSECCTRK TRIIDVVYNA SNNELVRTKT LVKNCIVLID STPYRQWYES HYALPLGCIA
      121 SRPGQCGRAD GYVLEGKELE FYLRKI
//
LOCUS         ReclAmer     146 bp    PROT      linear    1-SEP-2014
DEFINITION  ReclAmer     146 bp    PROT      linear    3-AUG-2014, 146 bases, CAF5C3E3 chec
 ACCESSION  Rose-Cavalier-Smiths-iMac.local:134:1409561142
ORIGIN
        1 GISRASRYKR RLTGGKRKIH QKKRKYEPGR PAAMTKIIHT VRTRGGSTKY RALRLEVGNF
       61 AWPSESTTSK SRILAVKYNA TDNELVRTKT LVKGCIVQID ATPFRQWYEK HYGIVLGAIS
      121 SRPGQCGRAD GYILEGAELE FYERKL
//
LOCUS       Rhizopus_oryzae@ROL00000390_2     146 bp    PROT      linear    1-SEP-2014
DEFINITION  Rhizopus_oryzae@ROL00000390_2     146 bp    PROT      linear    3-AUG-2014, 146
 ACCESSION  Rose-Cavalier-Smiths-iMac.local:135:1409561142
ORIGIN
        1 GISRDSRHKR SATGARRAQY RKKRKFELGR QSANTKLIHL VRVRGGNFKR RALRLENGNF
       61 SWGSEGISRK TRVLTVVYNA SNNELVRTNT LVKGAVIQID ATPFRQWYES HYALPLGVIA
      121 SRPGQSGRCD GYILEGKELE FYLRKI
//
LOCUS         SaccCere     146 bp    PROT      linear    1-SEP-2014
DEFINITION  SaccCere     146 bp    PROT      linear    3-AUG-2014, 146 bases, D7518C8D chec
 ACCESSION  Rose-Cavalier-Smiths-iMac.local:136:1409561142
ORIGIN
        1 GISRDSRHKR SATGAKRAQF RKKRKFELGR QPANTKIIHS VRTRGGNKKY RALRIETGNF
       61 SWASEGISKK TRIAGVVYHP SNNELVRTNT LTKAAIVQID ATPFRQWFEA HYGQTLGCIS
      121 SRPGQSGRCD GYILEGEELA FYLRRL
//
LOCUS         NeurCras     146 bp    PROT      linear    1-SEP-2014
DEFINITION  NeurCras     146 bp    PROT      linear    3-AUG-2014, 146 bases, 646E9372 chec
 ACCESSION  Rose-Cavalier-Smiths-iMac.local:137:1409561142
ORIGIN
        1 GISRDSRHKR SHTGAKRAYY RKKRAFEAGR QPANTRIIHT VRTRGGNHKY RALRLDSGNF
       61 AWASEGCTRK TRVIVVAYHP SNNELVRTNT LTKSAVVQID AAPFRQWYEA HYGQPLGVIS
      121 SRPGQSGRCD GYILEGEELA FYQRKL
//
LOCUS         Fontalba     146 bp    PROT      linear    1-SEP-2014
DEFINITION  Fontalba     146 bp    PROT      linear    3-AUG-2014, 146 bases, 7F5F87EA chec
 ACCESSION  Rose-Cavalier-Smiths-iMac.local:138:1409561142
ORIGIN
        1 GISRASRYKR RDTGGKRPII IKKRKHELGR QASMTKIVHT VRVRGGNTKF RALRLDMGNF
       61 SWGSESITKK VRVVDVVYNA TNNELVRTKT LVKGSIIQVD AAPFRQWYES HYGKTIGRIS
      121 SRPGQVGRCD GYILEGAELD FYLRKL
//
LOCUS       Schizosaccharomyces_pombe@CAB1     146 bp    PROT      linear    1-SEP-2014
DEFINITION  Schizosaccharomyces_pombe@CAB1     146 bp    PROT      linear    3-AUG-2014, 14
 ACCESSION  Rose-Cavalier-Smiths-iMac.local:139:1409561142
ORIGIN
        1 GITRDSRHKR SATGAKRAQY RKKRKFELGR QPSNTRIIHE VRVRGGNKKF RALRLDSGNF
       61 SWGSEGVSKK TRIIQVAYHP SNNELVRTNT LTKSAIVQID AAPFRVWYET HYGILMGVVS
      121 SRPGQSGRCD GYILEGEELH FYLRRM
//
LOCUS         SawyMary     146 bp    PROT      linear    1-SEP-2014
DEFINITION  SawyMary     146 bp    PROT      linear    3-AUG-2014, 146 bases, 76A5AA7D chec
 ACCESSION  Rose-Cavalier-Smiths-iMac.local:140:1409561142
ORIGIN
        1 -------NKR RKTGAKRTVW RKKKKHELGR PAANTKLVKK VRVRGGNYKV RALRLSSGNF
       61 AWGSESQARK TRILDVVYNA TNSELTRTKT LVKGAVVLID ATPFREWYQK FYNEPLSVIS
      121 SSPGQVGKAD GYVLEGPELE FYSKKV
//
LOCUS         ScenObli     146 bp    PROT      linear    1-SEP-2014
DEFINITION  ScenObli     146 bp    PROT      linear    3-AUG-2014, 146 bases, 8236630C chec
 ACCESSION  Rose-Cavalier-Smiths-iMac.local:141:1409561142
ORIGIN
        1 GISRDSLHKR RATGGRKKHW RKKKKYELGR QPANTKLVRK VRVRGGNSKF RALRLDHGNY
       61 SWGSEAITRK TRILDVNYNA SNNELVRTQT LVKNCIVQID AAPFRQWYQQ HYGVELGCVS
      121 SRPGQCGRCD GYILEGRELE FYLRKM
//
LOCUS       Schizochytrium_sp@schspContig0     117 bp    PROT      linear    1-SEP-2014
DEFINITION  Schizochytrium_sp@schspContig0     117 bp    PROT      linear    3-AUG-2014, 11
 ACCESSION  Rose-Cavalier-Smiths-iMac.local:142:1409561142
ORIGIN
        1 GLSRDGMHKR RHTGGKRALG NKKRKYLNSR PAAMTKLIHL VRCRGGNLKH RAMRLDTGNF
       61 SWATEGITRK ARILDVTYNA TNNELLRTKT LVKNCIVQID ASAFRQAYEK HYGVEVG
//
LOCUS         SecuEcua     146 bp    PROT      linear    1-SEP-2014
DEFINITION  SecuEcua     146 bp    PROT      linear    3-AUG-2014, 146 bases, 63AB486E chec
 ACCESSION  Rose-Cavalier-Smiths-iMac.local:143:1409561142
ORIGIN
        1 GISRDSRHKR RLTGGKRKIH QKKRKFELGR PSAQTKIVHV VRTRGGNLKF RALRLEAGNF
       61 SWPSEAIAHK TRIVDVVYNA SNNELVRTKT LVKNAIVQID ASPFRQWYER KYNVMLGAIS
      121 SRPGQCGRAD GYILEGDELD FYLKKL
//
LOCUS       Selaginella_moellendorffii@SEL     146 bp    PROT      linear    1-SEP-2014
DEFINITION  Selaginella_moellendorffii@SEL     146 bp    PROT      linear    3-AUG-2014, 14
 ACCESSION  Rose-Cavalier-Smiths-iMac.local:144:1409561142
ORIGIN
        1 GISRDSLHKR RATGGKKKAW RKKRKYELGR QPAMTKLVRR IRVRGGNFKL RALRLDAGNY
       61 SWGTEAVARK TRILEVVYNA SNNELVRTQT LVKSAIVQVD ATPFRAWYNQ HYGVDLSCIA
      121 SRPGQCGRAD GYILEGKELE FYMKKI
//
LOCUS       Sorghum_bicolor@SORBI5057031     146 bp    PROT      linear    1-SEP-2014
DEFINITION  Sorghum_bicolor@SORBI5057031     146 bp    PROT      linear    3-AUG-2014, 146
 ACCESSION  Rose-Cavalier-Smiths-iMac.local:145:1409561142
ORIGIN
        1 GISRDSMHKR RATGGKQKAW RKKRKYELGR QPANTKLVRR VRVRGGNVKW RALRLDTGNY
       61 SWGSEALTRK TRILDVVYNA SNNELVRTQT LVKSAIVQVD AAPFKQWYLT HYGVDIGCIS
      121 SRPGQCGRAD GYILEGKELE FYMKKL
//
LOCUS         SphaArct     146 bp    PROT      linear    1-SEP-2014
DEFINITION  SphaArct     146 bp    PROT      linear    3-AUG-2014, 146 bases, CD958A2F chec
 ACCESSION  Rose-Cavalier-Smiths-iMac.local:146:1409561142
ORIGIN
        1 GMGRDSWHKR RSTGGHRAPL RKKRKFELAR PAAMTKIIHE VRTMGGNKKF RALRLDHGTF
       61 SWGSEAISRK VRILGVVYNS SNNELVRTNT LVKNAIVQID GAPFRQWYEA HYGVSIGCIS
      121 SRPGQSGRCD GYILEGKELE FYIKKL
//
LOCUS       Spironucle@15417     146 bp    PROT      linear    1-SEP-2014
DEFINITION  Spironucle@15417     146 bp    PROT      linear    3-AUG-2014, 146 bases, 91B21
 ACCESSION  Rose-Cavalier-Smiths-iMac.local:147:1409561142
ORIGIN
        1 ----DTMHKR KATGAAPSIY HKKRLYMGGR QPSMTKLVTS VRVRGGSIKR RALRLETGNF
       61 IWHSAKKGSV TRILSVCYNS TSNELVRTNT LVKSCIVYID AAPFA----- -------KIT
      121 SRPGQQGRAD GYILEGAELA FYQKKL
//
LOCUS        StacLipo_     146 bp    PROT      linear    1-SEP-2014
DEFINITION  StacLipo_     146 bp    PROT      linear    3-AUG-2014, 146 bases, 53286729 che
 ACCESSION  Rose-Cavalier-Smiths-iMac.local:148:1409561142
ORIGIN
        1 ---------- ------QKVH RKKRKFELGR AAANTKLVRS VRVRGGNYKL RALKLSRGNF
       61 SWGSEGNGRE WRILDVVYNA TNSELTRTET LXXXXXXXXX XXXXXXXXXX XXXXXXXKIV
      121 SRPGQVGRSD GYVLEGLELQ FYLKKL
//
LOCUS       Stenamoeba_stenopodia@stestCon     146 bp    PROT      linear    1-SEP-2014
DEFINITION  Stenamoeba_stenopodia@stestCon     146 bp    PROT      linear    3-AUG-2014, 14
 ACCESSION  Rose-Cavalier-Smiths-iMac.local:149:1409561142
ORIGIN
        1 ---------- ------RKPI RKKRKFELGR PAALTKLIRV VRGRGGNLKY RALRLDSGNF
       61 SWGSEVTTRK TRILGVVYNA SNNELVRTNT LVKNCIVQID ATPFRQWYEQ HYGVTVGCIS
      121 SRPGQSGRAD GYILEGKELD FYLRKL
//
LOCUS       Sterkiella_histriomuscorum@OTL     146 bp    PROT      linear    1-SEP-2014
DEFINITION  Sterkiella_histriomuscorum@OTL     146 bp    PROT      linear    3-AUG-2014, 14
 ACCESSION  Rose-Cavalier-Smiths-iMac.local:150:1409561142
ORIGIN
        1 GISRDSRHKR RATGGRMPVH QKKRKFEMGR QAAMTKLVRA VRGRGGNYKY RALRIDQGNF
       61 VWQSEQFAGK TRVLDVVYNA TNNELVRTKT IVKNSIVQVD ATPFKKYYLE HYDVELGCIV
      121 SRPGQSGRAD GYILEGKELE FYIKKM
//
LOCUS       Strongyloc@31433     146 bp    PROT      linear    1-SEP-2014
DEFINITION  Strongyloc@31433     146 bp    PROT      linear    3-AUG-2014, 146 bases, 9E064
 ACCESSION  Rose-Cavalier-Smiths-iMac.local:151:1409561142
ORIGIN
        1 GISRDRWHKR RKTGGRCPPI RMKRKFELGR PPALTKLIHL VRCMGGNIKR RALRLDNGNF
       61 SWGSEHTTRK TRIIDVVYNA SNNELVRTKT LVKNAIVQID STPFRQWYEA HYALPLACIA
      121 SRPGQCGRAD GYILEGKELD FYMRKM
//
LOCUS         TaphDefo     146 bp    PROT      linear    1-SEP-2014
DEFINITION  TaphDefo     146 bp    PROT      linear    3-AUG-2014, 146 bases, 80F6C770 chec
 ACCESSION  Rose-Cavalier-Smiths-iMac.local:152:1409561142
ORIGIN
        1 GISRDSRHKR NATGAKRAQY RKKRKFELGR QAANTKIVHE VRVRGGNRKF RALRLDSGNF
       61 SWGSEGISRK CRVIQVVYHP SNNELVRTNS LTKSAIIQID AAPLRQWYEA HYGQAIGAVS
      121 SRPGQSGRCD GYVLEGEELS FILKAL
//
LOCUS       Tetrahymena_thermophila@118395     146 bp    PROT      linear    1-SEP-2014
DEFINITION  Tetrahymena_thermophila@118395     146 bp    PROT      linear    3-AUG-2014, 14
 ACCESSION  Rose-Cavalier-Smiths-iMac.local:153:1409561142
ORIGIN
        1 GISRDSKHKR RATGGRMPVH RKKRAFEKGR PISMTKLIRP VRVRGGHLKF RALRLCEGNF
       61 SWGSENITRK TKILDVKYNA TNNELVRTKT LVKNSIVEID STPFREWYKL HYGIDLGCIT
      121 SRPGQSGRAD GYILEGKELE FYIRKL
//
LOCUS         ThalPseu     146 bp    PROT      linear    1-SEP-2014
DEFINITION  ThalPseu     146 bp    PROT      linear    3-AUG-2014, 146 bases, CA3D13A1 chec
 ACCESSION  Rose-Cavalier-Smiths-iMac.local:154:1409561142
ORIGIN
        1 GITREGKHKR RETGGRRAQF RKKRKFELGR PAAMTKIIHT VRCRGGNLKF RALRLDSGNF
       61 SWGTEVCTRK VRVLDVVYNA SNNELVRTKT LVKGAIVLVD AHPFKSWYES HYGVKIGKIT
      121 SRPGQSGRCD GQILEGAELS FYLKQL
//
LOCUS       Theileria_parva@27454977133     146 bp    PROT      linear    1-SEP-2014
DEFINITION  Theileria_parva@27454977133     146 bp    PROT      linear    3-AUG-2014, 146 b
 ACCESSION  Rose-Cavalier-Smiths-iMac.local:155:1409561142
ORIGIN
        1 GISRDSRHKR RLTGGRYPVH KKKRKYELGR PSSNTKLVRK VRCRGGNLKF RALRLDSGNF
       61 SWGSQNVTRK TRVMDVVYNA SSNELVRTKT LVKNAIVTVD PTPFKLWFKT HYGLELGCIS
      121 SRPGQCGRCD GYVLEGEELN FYRRRM
//
LOCUS       Theileria_annulata@411      60 bp    PROT      linear    1-SEP-2014
DEFINITION  Theileria_annulata@411      60 bp    PROT      linear    3-AUG-2014, 60 bases,
 ACCESSION  Rose-Cavalier-Smiths-iMac.local:156:1409561142
ORIGIN
        1 GISRDSRHKR RLTGGRYPVH KKKREYELGR PSSNTKLVTK VRCRGGNLKF RALRSDSGNF
//
LOCUS         ToxoGond     146 bp    PROT      linear    1-SEP-2014
DEFINITION  ToxoGond     146 bp    PROT      linear    3-AUG-2014, 146 bases, 300A9CB9 chec
 ACCESSION  Rose-Cavalier-Smiths-iMac.local:157:1409561142
ORIGIN
        1 GISRDRRHKH RRTGGRMPVH QKKRKFELGR PPAMTKLVRP VRCRGGNMKY RALRLDTGNY
       61 SWSSQKIAKK TRLLGVVYNA SNNELVRTNT LVKNSIVAID ATPFKAWFRS FYGLDLGCIS
      121 SRPGQSGRAD GYILEGEELM FYKRKM
//
LOCUS       Trichoplax_adhaerens@TRIAD3209     146 bp    PROT      linear    1-SEP-2014
DEFINITION  Trichoplax_adhaerens@TRIAD3209     146 bp    PROT      linear    3-AUG-2014, 14
 ACCESSION  Rose-Cavalier-Smiths-iMac.local:158:1409561142
ORIGIN
        1 GISRDSWHKR RSTSGRKAPL RKKRKFELGR QPAMTKMIHT VRTRGGNYKY RALRLETGNY
       61 SWASEAISRK SRILDVVYNA SNNELVRTKT LVKNCIVQID ATPFKQWYES HYNIPIVCVA
      121 SRPGQCGRCD GYILEGKELE FYLKKI
//
LOCUS         TricVagi     146 bp    PROT      linear    1-SEP-2014
DEFINITION  TricVagi     146 bp    PROT      linear    3-AUG-2014, 146 bases, 65223DE7 chec
 ACCESSION  Rose-Cavalier-Smiths-iMac.local:159:1409561142
ORIGIN
        1 GITRMGDLKH TKSGARQVAW RKKRNFLAGR PSAQTRIIHA VRVRGGNLKM RALRLETGTF
       61 AWASENCTRK TRILNVTYHP ADNDLVRTNT LARGSVVSID AAPFKQWYER QFGKALGVIT
      121 SRPGQCGRAD GYILEGEELA FYSDKI
//
LOCUS       Histomonas@407435146gbGAAM0100     146 bp    PROT      linear    1-SEP-2014
DEFINITION  Histomonas@407435146gbGAAM0100     146 bp    PROT      linear    3-AUG-2014, 14
 ACCESSION  Rose-Cavalier-Smiths-iMac.local:160:1409561142
ORIGIN
        1 GITRMGDLKR AKSGARSVAW RNKRNHAVGR PAANTRIIHL VRTRGGNYKR RALRLDHGTF
       61 SWASENVSRK TRILSTVYHP SDNEFVRTNT LTKGSIVSID SAPFKQWYER HYGKGLGAIA
      121 SRPGQCGRAD GYILEGEELD FYMARV
//
LOCUS       Tritrichom@10347     146 bp    PROT      linear    1-SEP-2014
DEFINITION  Tritrichom@10347     146 bp    PROT      linear    3-AUG-2014, 146 bases, 82EC5
 ACCESSION  Rose-Cavalier-Smiths-iMac.local:161:1409561142
ORIGIN
        1 ~ITRMGDLKR TKSGGRSVAW RGKRNFAAGR PAAQTRIIHE VRTRGGNIKH RALALNVGTF
       61 AWASENTTRK TRIMNVVYHP SDNEFVRTNT LTRGSIVALD SAPFKNWYER QYGKPLGCVT
      121 SRPGQCGRAD GYILEGEELD FYKARV
//
LOCUS       Trimastix_pyriformis@TPL000002     146 bp    PROT      linear    1-SEP-2014
DEFINITION  Trimastix_pyriformis@TPL000002     146 bp    PROT      linear    3-AUG-2014, 14
 ACCESSION  Rose-Cavalier-Smiths-iMac.local:162:1409561142
ORIGIN
        1 ~ITRDSVHKR RLTGGKRREW RKKRKFELGR PAAMTHLIHT VRCRGGNIKF RALRLDHGNF
       61 SWGTEVCTRK SRIIDVVYNA SNNELVRTQT LVKGCIVEVD PAPYAAWYEQ HYGVALGRIS
      121 SRPGQCGRCD GYILEGAELE FYTKKM
//
LOCUS       Rhynchomonas     142 bp    PROT      linear    1-SEP-2014
DEFINITION  Rhynchomonas     142 bp    PROT      linear    3-AUG-2014, 142 bases, 9B7F16D3
 ACCESSION  Rose-Cavalier-Smiths-iMac.local:163:1409561142
ORIGIN
        1 ---------- ---------- ---------- ---------- ---------- ----------
       61 ---------- ---------- ---------- ---------- ---------- -------KIS
      121 TRPGQHGRAD GQILEGGELA FY
//
LOCUS             Bodo     146 bp    PROT      linear    1-SEP-2014
DEFINITION  Bodo     146 bp    PROT      linear    3-AUG-2014, 146 bases, 3DA94FAC checksum
 ACCESSION  Rose-Cavalier-Smiths-iMac.local:164:1409561142
ORIGIN
        1 ---------- ---------- ---------- ---------- ---------- ----------
       61 ---------- ---------- ----LVRTKA LVKNCIVSVD AAPFKLWYAK HFGIELDKLT
      121 SRPGQSGRAD GALLEGAELQ FYTRKL
//
LOCUS         LeisMajo     146 bp    PROT      linear    1-SEP-2014
DEFINITION  LeisMajo     146 bp    PROT      linear    3-AUG-2014, 146 bases, DA16C7B2 chec
 ACCESSION  Rose-Cavalier-Smiths-iMac.local:165:1409561142
ORIGIN
        1 GIVRSRLHKR KITGGKTKIH RKRMKAELGR LPANTRLVSP VRARGGNFKI RALRLDTGNF
       61 AWASEAIAHR VRLLDVVYNA TSNELVRTKT LVKNCIVAVD AAPFKRWYAK HYGIDLDRIT
      121 SRPGQSGRAD GILLEGAELQ FYLKRL
//
LOCUS       Procryptobia_M     142 bp    PROT      linear    1-SEP-2014
DEFINITION  Procryptobia_M     142 bp    PROT      linear    3-AUG-2014, 142 bases, 8C59101
 ACCESSION  Rose-Cavalier-Smiths-iMac.local:166:1409561142
ORIGIN
        1 GIVRNRLEKK KVTGGKTKIH RKRRTNEKGR LAANTKLVAP VRVRGGNYKM RGLRLDTGNF
       61 SWGPEAIAQQ ARILDVVYNA TSNELVRTKT LMKNCIVSVD A--------- -----LCRLT
      121 SRPGQVGRAD GAFLEGAELQ FY
//
LOCUS       Procryptobiota_sorokini@metpro     146 bp    PROT      linear    1-SEP-2014
DEFINITION  Procryptobiota_sorokini@metpro     146 bp    PROT      linear    3-AUG-2014, 14
 ACCESSION  Rose-Cavalier-Smiths-iMac.local:167:1409561142
ORIGIN
        1 GIVRNRLEKK KVTGGKTKIH RKRRTNEKGR LAANTKLVAP VRVRGGNYKM RGLRLDTGNF
       61 SWGSEAIAQQ ARILDVVYNA TSNELVRTKT LMKNCIVSVD ASPFKSWYAK NYGIDLCRLT
      121 SRPGQVGRAD GAFLEGAELQ FYMKKM
//
LOCUS       Trypa0bruc@31538     146 bp    PROT      linear    1-SEP-2014
DEFINITION  Trypa0bruc@31538     146 bp    PROT      linear    3-AUG-2014, 146 bases, 87365
 ACCESSION  Rose-Cavalier-Smiths-iMac.local:168:1409561142
ORIGIN
        1 GIVRSRLHKR KITGGKTKIH RKRMKAELGR LPANTKLVSP VRARGGNFKL RGLRLDTGNF
       61 AWGTEASAQR ARILDVVYNA TSNELVRTKT LVKNCIVVVD AAPFRLWYAK HYGIDLGRIT
      121 SRPGQTGRAD GALLEGAELQ FYLKKL
//
LOCUS         TrypCruz     146 bp    PROT      linear    1-SEP-2014
DEFINITION  TrypCruz     146 bp    PROT      linear    3-AUG-2014, 146 bases, 873657E check
 ACCESSION  Rose-Cavalier-Smiths-iMac.local:169:1409561142
ORIGIN
        1 GIVRSRLHKR KITGGKTKIH RKRMKAELGR LPANTKLVSP VRARGGNFKL RGLRLDTGNF
       61 AWGTEASAQR ARILDVVYNA TSNELVRTKT LVKNCIVVVD AAPFRLWYAK HYGIDLGRIT
      121 SRPGQTGRAD GALLEGAELQ FYLKKL
//
LOCUS         UstiMayd     146 bp    PROT      linear    1-SEP-2014
DEFINITION  UstiMayd     146 bp    PROT      linear    3-AUG-2014, 146 bases, F7C882A7 chec
 ACCESSION  Rose-Cavalier-Smiths-iMac.local:170:1409561142
ORIGIN
        1 GITRDSRHKR SATGARRAYY RKKRAFELGR QAANTRIIHT VRVRGGNLKH RALRLESGNF
       61 AWGSEHITAK TRVLGVVYNA SNNELVRTNT LVKGCIVQVD ATPFRQAYEK HYGQPVTAVS
      121 SRPGQSGRCD GYILEGKELE FYVRRL
//
LOCUS       Vexillifera_bacillipedes@vexba     146 bp    PROT      linear    1-SEP-2014
DEFINITION  Vexillifera_bacillipedes@vexba     146 bp    PROT      linear    3-AUG-2014, 14
 ACCESSION  Rose-Cavalier-Smiths-iMac.local:171:1409561142
ORIGIN
        1 ---------- ---------- ---------- ---------- ---------- ----------
       61 ---------- ---------- ---------- ---------R SHPLRHWYQT HYGLDLGCIS
      121 SRPGQTGRCD GYLLEGKQLD FYVKKL
//
LOCUS       Volvox_carteri@VOLCA72506     146 bp    PROT      linear    1-SEP-2014
DEFINITION  Volvox_carteri@VOLCA72506     146 bp    PROT      linear    3-AUG-2014, 146 bas
 ACCESSION  Rose-Cavalier-Smiths-iMac.local:172:1409561142
ORIGIN
        1 GISRDSLHKR RATGGRKKHW RKKKKYEMGR VPANTKLVRT VRVRGGHTKF RALRLDTGNY
       61 SWGSEAVTRK VRILDVVYNA SNNELVRTQT LVKNAIVQVD ATQFKQWYQK HYNVELGCIA
      121 SRPGQCGRAD GYILEGKELE FYLKKM
//
LOCUS         ZootSymb     144 bp    PROT      linear    1-SEP-2014
DEFINITION  ZootSymb     144 bp    PROT      linear    3-AUG-2014, 144 bases, CBFD41D1 chec
 ACCESSION  Rose-Cavalier-Smiths-iMac.local:173:1409561142
ORIGIN
        1 GISRDHWHKR RATGGKRKPL RKKRKFELGR PAANTKLIHT VRTRGGNKKY RALRLDQGNF
       61 SWGSECCTRK TRIIDVVYNA SNNELVRTKT LVKNAIVVID ATPFRQWYEG HYAQALGCIS
      121 SRPGQCGRAD GYILEGKELE FYMR
//
LOCUS       Collodictyon_sp@34344_1     146 bp    PROT      linear    1-SEP-2014
DEFINITION  Collodictyon_sp@34344_1     146 bp    PROT      linear    3-AUG-2014, 146 bases
 ACCESSION  Rose-Cavalier-Smiths-iMac.local:174:1409561142
ORIGIN
        1 GISRDSTHKR RATGGKLIAI RKKRKYELGR QAAMTKLVHH VRVRGGHIKR RALRLDQGNF
       61 SWGAEVCTRK TRILDVVYNA SNNELVRTKT LVKGAIVVID ATPFRQWFEK YYGLALGKAA
      121 AAPAAPAAAD GVDVDPIEEQ FATR-V
//
LOCUS       Filamoeba_nolandi@filnoCAMPEP0168555044     146 bp    PROT      linear    1-SEP-2014
DEFINITION  Filamoeba_nolandi@filnoCAMPEP0168555044     146 bp    PROT      linear    3-AUG
 ACCESSION  Rose-Cavalier-Smiths-iMac.local:175:1409561142
ORIGIN
        1 GISRSGFHKR RATGGKQKPW RKKRKFEMGR PAALTKLIHR VRVRGGNFKY RALRLETGNY
       61 SWGTEALSRK SRILRVVYHA SSNEFVRTNT LVKSSVVEID ATPFRQWYEQ HYGVQIVXIS
      121 SRPGQVGRAD GYILEGPELQ FYLKKL
//
LOCUS       Mayorella_sp@mayorCAMPEP0174232942     146 bp    PROT      linear    1-SEP-2014
DEFINITION  Mayorella_sp@mayorCAMPEP0174232942     146 bp    PROT      linear    3-AUG-2014
 ACCESSION  Rose-Cavalier-Smiths-iMac.local:176:1409561142
ORIGIN
        1 GISRDSTHKR RKSGGIRKAI RNKRKFEAGR PPANTRIVRA TRVRGGNNKW RALRLEAGNY
       61 SWGTESVTRK CRILRVVYNS TNNELVRTNS LVKGCIVQID ATPFRQWYAQ HYGVELGCLS
      121 SRPGQSGRAD GYILEGPELD FYIRKL
//
LOCUS       Minchinia_chitonisD@minch0194451570     117 bp    PROT      linear    1-SEP-2014
DEFINITION  Minchinia_chitonisD@minch0194451570     117 bp    PROT      linear    3-AUG-201
 ACCESSION  Rose-Cavalier-Smiths-iMac.local:177:1409561142
ORIGIN
        1 GITREGAHKR RATGGRRAQF RKKRKFELGR PAAMTKIIHS VRTMGGNTKF RALRLDTGNF
       61 SWGSEVCTRK VRILDVSYNA SNNELLRTKT LVKNCVVLVD ATPFRQWYET HYGVKIG
//
LOCUS       Neoparamoeba_aestuarina@neoaeCAMPEP0201516964     146 bp    PROT      linear    1-SEP-2014
DEFINITION  Neoparamoeba_aestuarina@neoaeCAMPEP0201516964     146 bp    PROT      linear
 ACCESSION  Rose-Cavalier-Smiths-iMac.local:178:1409561142
ORIGIN
        1 GISRDSVHKR RATSGRHIAL RKKRKFQLGR PPAMTKLIND VRCRGGNIKH RALRLDHGNF
       61 SWGSEAISKK VRIVGVVYNA SNNELVRTNT LVKNCIVQID AQPFRQWYNT HYGIDLACVS
      121 SRPGQSGRVD GYILEGEELF FYAKKL
//
LOCUS       Paramoeba_atlantica@paratCAMPEP0201475662     146 bp    PROT      linear    1-SEP-2014
DEFINITION  Paramoeba_atlantica@paratCAMPEP0201475662     146 bp    PROT      linear    3-A
 ACCESSION  Rose-Cavalier-Smiths-iMac.local:179:1409561142
ORIGIN
        1 GISRDSVYKR RATSGRHIPI RKKRKFQLGR PPAMTRLINP VRCRGGNIKN RALRLDHGNF
       61 SWGSEAIAKK VRIVGVVYNA SNNELVRTNT LVKNAVVQID AQPFRQWYLT HYGIDISCIS
      121 SRPGQSGRAD GYILEGEELR FYQKKL
//
LOCUS       Pessonella_sp@pesspCAMPEP0168589496     146 bp    PROT      linear    1-SEP-2014
DEFINITION  Pessonella_sp@pesspCAMPEP0168589496     146 bp    PROT      linear    3-AUG-201
 ACCESSION  Rose-Cavalier-Smiths-iMac.local:180:1409561142
ORIGIN
        1 ---------- ---------- ---------- ---MTRLIHL VRTRGGNEKK RALRLETGNF
       61 SWGSEVATRK TRILEVVYNA SNNELVRTNT LVKGAVVSID ATPFRQYYGQ HYGIGLGRIS
      121 SRPGQSGRCD GYILEGKELD FYLKKM
//
LOCUS       Sexangularia_sp@sexspCAMPEP0170740494     146 bp    PROT      linear    1-SEP-2014
DEFINITION  Sexangularia_sp@sexspCAMPEP0170740494     146 bp    PROT      linear    3-AUG-2
 ACCESSION  Rose-Cavalier-Smiths-iMac.local:181:1409561142
ORIGIN
        1 GISRDSWHKK RTTGGRMNPI RRKRKFELGR PPANTKIVHT VRTMGGNTKL RALRLDHGNF
       61 AWGRENSART CRILSSVYNA TSNELVRTNT LTKGCIVQID ATPFKSYYFA KYGIELGRVG
      121 SRPGQDGKCD GYILEGAELA FYQRKL
//
LOCUS       Stereomyxa_ramosa@steraCAMPEP0174259076     146 bp    PROT      linear    1-SEP-2014
DEFINITION  Stereomyxa_ramosa@steraCAMPEP0174259076     146 bp    PROT      linear    3-AUG
 ACCESSION  Rose-Cavalier-Smiths-iMac.local:182:1409561142
ORIGIN
        1 GISRDSKHKR RKTGGKRTTH RKKRKYEMGR PPSMTKLIHP VRVRGGRIKY RALRLESGNF
       61 SWGSESITRK TRLLAVVYNA SNNELVRTNT LVKNAIVQID ASPFKQWYEK HYGVKLTCIS
      121 SRPGQCGRCD GYLLEADELA FYSKKM
//
LOCUS       Stygamoeba_regulataM@styreCAMPEP0177652474     146 bp    PROT      linear    1-SEP-2014
DEFINITION  Stygamoeba_regulataM@styreCAMPEP0177652474     146 bp    PROT      linear    3-
 ACCESSION  Rose-Cavalier-Smiths-iMac.local:183:1409561142
ORIGIN
        1 GISRDSTHKR RKSGGIRKAI RNKRKFEAGR PPANTRIVRA TRVRGGNNKW RALRLEAGNY
       61 SWGTESVTRK CRILRVVYNS TNNELVRTNS LVKGCIVQID ATPFRQWYAQ HYGVELGCLS
      121 SRPGQSGRAD GYILEGPELD FYIRKL
//
LOCUS       Trichosphaerium_sp@trichoCAMPEP0168519058     146 bp    PROT      linear    1-SEP-2014
DEFINITION  Trichosphaerium_sp@trichoCAMPEP0168519058     146 bp    PROT      linear    3-A
 ACCESSION  Rose-Cavalier-Smiths-iMac.local:184:1409561142
ORIGIN
        1 GVTHNGRHKR RVTGSKRPII RRKRKFEAGR AAAMTKIVTA VRTRGGSVKF RALRLDNGSF
       61 SWGTEAVTRK CKINKVVYNA TSTELVRTNT LVKGCILEID ATPFKKWYFK HYYQDFGRVS
      121 SRPGQSGFVG GYILEGDELQ FYTKKM
//
LOCUS       Vannella_sp@vanJPCAMPEP0114605756     146 bp    PROT      linear    1-SEP-2014
DEFINITION  Vannella_sp@vanJPCAMPEP0114605756     146 bp    PROT      linear    3-AUG-2014,
 ACCESSION  Rose-Cavalier-Smiths-iMac.local:185:1409561142
ORIGIN
        1 GISRDSAHKR RSTGGKRKSI RMKRKFEMGR PPAMTKLVHE VRSRGGNLKL RALRLDAGNF
       61 SWGSEAITRK TRLLTVVYNA SNNELVRTNT LVKNCIAQVD ATPFRQWYKQ RYGIDLGCIS
      121 SRPGQSGRCD GYILEGAELE FYNKKI
//
LOCUS       Vexillifera_JP@vexJPCAMPEP0201544692     146 bp    PROT      linear    1-SEP-2014
DEFINITION  Vexillifera_JP@vexJPCAMPEP0201544692     146 bp    PROT      linear    3-AUG-20
 ACCESSION  Rose-Cavalier-Smiths-iMac.local:186:1409561142
ORIGIN
        1 GISRDPEHKR RKSGGKRKAI RMKRKFLIGR PPAMTKIVRK VRVRGGNLKF RALRLDSGSF
       61 SWGSEAISRK TRIIAVVYNA SNNELVRTNT LVKNCIVQID AAPFRQWYQQ YYGVPVGCIS
      121 SRPGQSGRAD GYILEGAELD FYAKKL
//
LOCUS       Coprprot@rps8     146 bp    PROT      linear    1-SEP-2014
DEFINITION  Coprprot@rps8     146 bp    PROT      linear    1-AUG-2014, 146 bases, 8E5B5A07
 ACCESSION  Rose-Cavalier-Smiths-iMac.local:187:1409561142
ORIGIN
        1 GISRDSMHKR RHTGARRISI RSKRKFELGR QAANTKLVSE VRTRGGNKKF RALKLDSGNW
       61 NWPGEATTRK ARILTVVYNA TSNELVRTNT LVKGAIVQID SAPFKAWYQK YYGVHLGRIT
      121 SRPGQVGRCD GYILEGEELN FYIRKL
//
LOCUS       Methanosphaera_stadtmanae     135 bp    PROT      linear   24-SEP-2014
DEFINITION  Methanosphaera_stadtmanae, 446 bases, CB358685 checksum.
 ACCESSION  Rose-Cavalier-Smiths-iMac.local:216:1409561194
ORIGIN
        1 AI-WQGSSLR KPSGARSRRN KNKRNAEFGR NPAETRIKKE IVARGNCTKT RATVAKRINV
       61 IDPKDNSSKN VEMLTVLENG ANSHFVRRNI ITKGAIVETE ---------- -----IGKIT
      121 SRPGQKGIVN GVLIE
//
LOCUS       Aeropyrum_pernix_K1     141 bp    PROT      linear   24-SEP-2014
DEFINITION  Aeropyrum_pernix_K1, 446 bases, EC32C544 checksum.
 ACCESSION  Rose-Cavalier-Smiths-iMac.local:189:1409561194
ORIGIN
        1 GI-YQWRDKK KPSGGKRRYY YKKRKYAAGR PPTYTTLRKP VRARGGSYKI KAKKVAFAVV
       61 SNPKTGEARK ARILRIVETP AHREYARRGI IVKGAVIDTT ---------- -----LGVVT
      121 SRPGQEGVVN AVLLEEQGQK Q
//
LOCUS       Hypterthermus_butylicus     143 bp    PROT      linear   24-SEP-2014
DEFINITION  Hypterthermus_butylicus, 446 bases, 42688B99 checksum.
 ACCESSION  Rose-Cavalier-Smiths-iMac.local:190:1409561194
ORIGIN
        1 GV-YHGNDLK KPTGGKKRPH QKKRKYWMGR YPTFTRLRVH IRVRGGNYKI RLKRAAYANV
       61 IDPETNTARK VRILRVVETP ANPHYARANI IVKGTIIETE ---------- -----LGVVT
      121 SRPGQDGVIN AVLIEKRSER PAG
//
LOCUS       Acidilobus_saccharovorans     143 bp    PROT      linear   24-SEP-2014
DEFINITION  Acidilobus_saccharovorans, 446 bases, 8B2989B6 checksum.
 ACCESSION  Rose-Cavalier-Smiths-iMac.local:191:1409561194
ORIGIN
        1 GV-YQYRDLK KPSGGLRSLP HKKRRYAMGD YFVPTVLVRV KRVMGGNYKL SLRTVTEAIV
       61 NDPKTGKSVK AKILAVVSTP ANREYARRNI ITKGTIIRTS ---------- -----AGRVT
      121 SRPGQDGIVN AILVEGQ--- QAS
//
LOCUS       Korarchaeum_cryptofilum     143 bp    PROT      linear   24-SEP-2014
DEFINITION  Korarchaeum_cryptofilum, 446 bases, 2CBA281F checksum.
 ACCESSION  Rose-Cavalier-Smiths-iMac.local:192:1409561194
ORIGIN
        1 P---GGR--- KPTGGKIRVS RGKRKREAGR HPAFTTILKL VRIRGGGVKL RLISGNEVNV
       61 AVG-GGVTKR AKILGFIENP SDKTLSRRGI ITRGALVRTE ---------- -----LGRIT
      121 SRAGQHGLLN GVLVRENV-- -AS
//
LOCUS       Metallosphaera_sedula     136 bp    PROT      linear   24-SEP-2014
DEFINITION  Metallosphaera_sedula, 446 bases, 5ECD207A checksum.
 ACCESSION  Rose-Cavalier-Smiths-iMac.local:194:1409561194
ORIGIN
        1 GV-YQGRDLR KITGGKKNVS RGKRKFEIGS QPTETKVREK ARVLGGNAKV RLTYAAYANV
       61 INLSDGTAKK VKILEVIESS ANREYARRGI IVKGSIIRTE ---------- -----IGLVT
      121 SRPGQHGVIN AILMQQ
//
LOCUS       Archaeoglobus_fulgidus     135 bp    PROT      linear   24-SEP-2014
DEFINITION  Archaeoglobus_fulgidus, 446 bases, 222A9F9E checksum.
 ACCESSION  Rose-Cavalier-Smiths-iMac.local:196:1409561194
ORIGIN
        1 -I-WQGRSRR KPSGGFYRKA RKKRKYELGR EQVETLIVKK IRVRGGNYKL KLFADKYANV
       61 YDPKQGKVVR VEIESVVENP AHVHYARRNV ITKGAIIATS ---------- -----IGRVT
      121 NRPSQEGVVN AVLIE
//
LOCUS       Desulfurococcus_mucosus_DSM_2162     137 bp    PROT      linear   24-SEP-2014
DEFINITION  Desulfurococcus_mucosus_DSM_2162, 446 bases, E25D14BB checksum.
 ACCESSION  Rose-Cavalier-Smiths-iMac.local:197:1409561194
ORIGIN
        1 SY-YQGNDLR KPSGGLKGEK RGKRKHELGS PPTNTTLKVF VRTLGGNMKV KLKKALYINV
       61 ALPGEKTAKK VKILDVVETP SNPQNTRFKI ISKGTVVKTE ---------- -----LGKVT
      121 SRPGQHGVLN GVLVEKK
//
LOCUS       Methanococcoides_burtonii     135 bp    PROT      linear   24-SEP-2014
DEFINITION  Methanococcoides_burtonii, 446 bases, F6590A2D checksum.
 ACCESSION  Rose-Cavalier-Smiths-iMac.local:200:1409561194
ORIGIN
        1 -Q-FQGRSRR KYTGAKLKSA RGKRKFELGR EPAATHVRKN VPTHGGNRKV RLLQENIANV
       61 TNPADGKTIV SAIETVVDNA ANAHYVRRNI ITKGSVIQTA ---------- -----AGRVT
      121 SRPGQDGVVN AILIE
//
LOCUS       Methanococcus_aeolicus     136 bp    PROT      linear   24-SEP-2014
DEFINITION  Methanococcus_aeolicus, 446 bases, 6161AFFD checksum.
 ACCESSION  Rose-Cavalier-Smiths-iMac.local:201:1409561194
ORIGIN
        1 GI-WQGQSRR KATGGKYKIV VKKHKKEMGR ESAETHLIKI VRVAGGNKKV KLLRTNYANV
       61 MDPKTNTCKK VSISNVVGND ANKHYIRRNI ITKGAIIETE ---------- -----MGKVT
      121 SRPGQSGIVN AILINE
//
LOCUS       Nanoarchaeum_equitans     135 bp    PROT      linear   24-SEP-2014
DEFINITION  Nanoarchaeum_equitans, 446 bases, EF834C checksum.
 ACCESSION  Rose-Cavalier-Smiths-iMac.local:206:1409561194
ORIGIN
        1 AY-YQGRDNR LITGRIHPRA RKKRKYELGR EPTFTRVIKK IRVRGGNIKI RLKRDMYVNV
       61 YDPTQGKTVK AKIVRFLDNP SNRNFARMGI LTKGAIVETE ---------- -----LGKIT
      121 SRPGQDGVLN GVLIQ
//
LOCUS       Halobacterium_salinarum     136 bp    PROT      linear   24-SEP-2014
DEFINITION  Halobacterium_salinarum, 446 bases, D3B5052C checksum.
 ACCESSION  Rose-Cavalier-Smiths-iMac.local:207:1409561194
ORIGIN
        1 -Q-YQGRSKR SKTGARLRPR SKKSKSELGR EPTETTVFRT VDVRGDAEKV RVLSTNVVNV
       61 A--TDSGAER ATIEDVSAND ANPNYARRNI ITKGAIIETD ---------- -----AGRVT
      121 SRPGQDGQVN ATRVDE
//
LOCUS       archaeon_SCGC_AAA011@L22_WP_018204045     135 bp    PROT      linear   18-DEC-2014
DEFINITION  30S ribosomal protein S8e [Nanoarchaeota archaeon SCGC AAA011-L22].
 ACCESSION  WP_018204045
  ORGANISM  Nanoarchaeota archaeon SCGC AAA011-L22
VERSION     WP_018204045.1  GI:516994303KEYWORDS    RefSeq.
SOURCE      Nanoarchaeota archaeon SCGC AAA011-L22
            Archaea; Nanoarchaeota.
COMMENT     REFSEQ: This record represents a single, non-redundant, protein
            sequence which may be annotated on many different RefSeq genomes
            from the same, or different, species.
            COMPLETENESS: full length.
FEATURES             Location/Qualifiers
     source          1..125
                     /organism=`Nanoarchaeota archaeon SCGC AAA011-L22`
                     /db_xref=`taxon:1046946`
     Protein         1..125
                     /product=`30S ribosomal protein S8e`
                     /calculated_mol_wt=13617
     Region          5..124
                     /region_name=`Ribosomal_S8e`
                     /note=`Eukaryotic/archaeal ribosomal protein S8e (RPS8);
                     cd11382`
                     /db_xref=`CDD:211394`
     Site            order(6..18,20..26,28..33,40..44,46..49,51,54..55,57..58,
                     63,65,67,69..73,85,95..97,110..115,118,120)
                     /site_type=`other`
                     /note=`18S rRNA binding interface [nucleotide binding]`
                     /db_xref=`CDD:211394`
     Site            order(81,83,122)
                     /site_type=`other`
                     /note=`S11 protein interface [polypeptide binding]`
                     /db_xref=`CDD:211394`
ORIGIN
        1 ai-vqrrskr kvsgglyqgs rkkrkyelgr epaytkviss ikkkggkikt fllscnsvnl
       61 vd-ksgkhsk aqiktivens snrnfvrrni ltkgaivdtd ---------k --g--kakit
      121 srpgqgntld gvlvd
//
LOCUS       Thermofilum_pendens@WP_011752032     135 bp    PROT      linear   18-DEC-2014
DEFINITION  30S ribosomal protein S8e [Thermofilum pendens].
 ACCESSION  WP_011752032
  ORGANISM  Thermofilum pendens
VERSION     WP_011752032.1  GI:500076019KEYWORDS    RefSeq.
SOURCE      Thermofilum pendens
            Archaea; Crenarchaeota; Thermoprotei; Thermoproteales;
            Thermofilaceae; Thermofilum.
COMMENT     REFSEQ: This record represents a single, non-redundant, protein
            sequence which may be annotated on many different RefSeq genomes
            from the same, or different, species.
FEATURES             Location/Qualifiers
     source          1..128
                     /organism=`Thermofilum pendens`
                     /db_xref=`taxon:2269`
     Protein         1..128
                     /product=`30S ribosomal protein S8e`
                     /calculated_mol_wt=13821
     Region          4..127
                     /region_name=`Ribosomal_S8e`
                     /note=`Eukaryotic/archaeal ribosomal protein S8e (RPS8);
                     cd11382`
                     /db_xref=`CDD:211394`
     Site            order(4,6..18,20..22,24..27,29..34,42..46,48..51,53,
                     56..57,59..60,65,67,69,72..76,88,98..100,113..118,121,123)
                     /site_type=`other`
                     /note=`18S rRNA binding interface [nucleotide binding]`
                     /db_xref=`CDD:211394`
     Site            order(84,86,125)
                     /site_type=`other`
                     /note=`S11 protein interface [polypeptide binding]`
                     /db_xref=`CDD:211394`
ORIGIN
        1 gi-yhgndlr kitggikgrh vktkrkylsg rypiltvtev kvvkagntyk lkvkvasenv
       61 yipkegktvr aqiikvldnp snkdfarrgi iskgailqts ---------v --g--kvkvt
      121 srpgqdgvvn gvlve
//
LOCUS       Caldivirga_maquilingensis@IC-167_ABW02453     134 bp    PROT      linear   18-DEC-2014
DEFINITION  Ribosomal protein S8E [Caldivirga maquilingensis IC-167].
 ACCESSION  ABW02453
  ORGANISM  Caldivirga maquilingensis IC-167
   AUTHORS  Copeland,A., Lucas,S., Lapidus,A., Barry,K., Glavina del Rio,T.,
VERSION     ABW02453.1  GI:157921026DBLINK      BioProject: PRJNA17421
            BioSample: SAMN00623034
DBSOURCE    accession CP000852.1
KEYWORDS    .
SOURCE      Caldivirga maquilingensis IC-167
            Archaea; Crenarchaeota; Thermoprotei; Thermoproteales;
            Thermoproteaceae; Caldivirga.
REFERENCE   1  (residues 1 to 131)
            Dalin,E., Tice,H., Pitluck,S., Saunders,E., Brettin,T., Bruce,D.,
            Detter,J.C., Han,C., Schmutz,J., Larimer,F., Land,M., Hauser,L.,
            Kyrpides,N., Ivanova,N., Biddle,J.F., Zhang,Z., Fitz-Gibbon,S.T.,
            Lowe,T.M., Saltikov,C., House,C.H. and Richardson,P.
  CONSRTM   US DOE Joint Genome Institute
  TITLE     Complete sequence of Caldivirga maquilingensis IC-167
  JOURNAL   Unpublished
REFERENCE   2  (residues 1 to 131)
            Dalin,E., Tice,H., Pitluck,S., Saunders,E., Brettin,T., Bruce,D.,
            Detter,J.C., Han,C., Schmutz,J., Larimer,F., Land,M., Hauser,L.,
            Kyrpides,N., Ivanova,N., Biddle,J.F., Zhang,Z., Fitz-Gibbon,S.T.,
            Lowe,T.M., Saltikov,C., House,C.H. and Richardson,P.
  CONSRTM   US DOE Joint Genome Institute
  TITLE     Direct Submission
  JOURNAL   Submitted (02-OCT-2007) US DOE Joint Genome Institute, 2800
            Mitchell Drive B100, Walnut Creek, CA 94598-1698, USA
COMMENT     Method: conceptual translation.
FEATURES             Location/Qualifiers
     source          1..131
                     /organism=`Caldivirga maquilingensis IC-167`
                     /strain=`IC-167`
                     /db_xref=`taxon:397948`
     Protein         1..131
                     /product=`Ribosomal protein S8E`
     Region          8..131
                     /region_name=`Ribosomal_S8e`
                     /note=`Eukaryotic/archaeal ribosomal protein S8e (RPS8);
                     cd11382`
                     /db_xref=`CDD:211394`
     Site            order(8,10..19,21..23,25..31,33..38,45..49,52..55,57,
                     60..61,63..64,69,71,73,76..80,92,102..104,117..122,125,
                     127)
                     /site_type=`other`
                     /note=`18S rRNA binding interface [nucleotide binding]`
                     /db_xref=`CDD:211394`
     Site            order(88,90,129)
                     /site_type=`other`
                     /note=`S11 protein interface [polypeptide binding]`
                     /db_xref=`CDD:211394`
     CDS             1..131
                     /locus_tag=`Cmaq_1630`
                     /coded_by=`complement(CP000852.1:1706333..1706728)`
                     /note=`PFAM: Ribosomal protein S8E;
                     KEGG: pis:Pisl_0575 ribosomal protein S8e`
                     /transl_table=11
                     /db_xref=`InterPro:IPR001047`
ORIGIN
        1 af-yqgndsk kvtggrakpy rvkrkalggg pptntrlrli ervtggnvki rlseagyanv
       61 fdksngtskv vkilriiesp ansdfvkkgi ivkgtiiete ---------l --g--ravvt
      121 srpgqdgvin avki
//
LOCUS       Nitrososphaera_viennensis@EN76_AIC14906     138 bp    PROT      linear   20-AUG-2014
DEFINITION  30S ribosomal protein S8e [Nitrososphaera viennensis EN76].
 ACCESSION  AIC14906
  ORGANISM  Nitrososphaera viennensis EN76
   AUTHORS  Kerou,M.L., Offre,P., Spang,A.M. and Schleper,C.
VERSION     AIC14906.1  GI:647811205DBLINK      BioProject: PRJEA60103
            BioSample: SAMN02721150
DBSOURCE    accession CP007536.1
KEYWORDS    .
SOURCE      Nitrososphaera viennensis EN76
            Archaea; Thaumarchaeota; Nitrososphaerales; Nitrososphaeraceae;
            Nitrososphaera.
REFERENCE   1  (residues 1 to 130)
            Leisch,N. and Schleper,C.
  TITLE     Nitrososphaera viennensis gen. nov., sp. nov., an aerobic and
            mesophilic, ammonia-oxidizing archaeon from soil and a member of
            the archaeal phylum Thaumarchaeota
  JOURNAL   Int. J. Syst. Evol. Microbiol. 64 (PT 8), 2738-2752 (2014)
   PUBMED   24907263
REFERENCE   2  (residues 1 to 130)
  TITLE     Direct Submission
  JOURNAL   Submitted (01-APR-2014) Department of Ecogenomics and Systems
            Biology Group of Archaea Biology and Ecogenomics, University of
            Vienna, Althanstrasse 14, Vienna 1090, Austria
COMMENT     Method: conceptual translation.
FEATURES             Location/Qualifiers
     source          1..130
                     /organism=`Nitrososphaera viennensis EN76`
                     /strain=`EN76`
                     /isolation_source=`soil`
                     /culture_collection=`DSM:26422`
                     /culture_collection=`JCM:19564`
                     /db_xref=`taxon:926571`
                     /country=`Austria: Vienna`
                     /lat_lon=`48.229273 N 16.358947 E`
                     /collection_date=`2008`
     Protein         1..130
                     /product=`30S ribosomal protein S8e`
     Region          6..126
                     /region_name=`Ribosomal_S8e`
                     /note=`Eukaryotic/archaeal ribosomal protein S8e (RPS8);
                     cd11382`
                     /db_xref=`CDD:211394`
     Site            order(7..19,21..27,29..34,41..45,47..50,52,55..56,58..59,
                     64,66,68,71..75,87,97..99,112..117,120,122)
                     /site_type=`other`
                     /note=`18S rRNA binding interface [nucleotide binding]`
                     /db_xref=`CDD:211394`
     Site            order(83,85,124)
                     /site_type=`other`
                     /note=`S11 protein interface [polypeptide binding]`
                     /db_xref=`CDD:211394`
     CDS             1..130
                     /gene=`rps8e`
                     /locus_tag=`NVIE_006980`
                     /coded_by=`complement(CP007536.1:569061..569453)`
                     /inference=`ab initio prediction:AMIGene:2.0`
                     /note=`Evidence 2b : Function of strongly homologous gene;
                     Product type s : structure`
                     /transl_table=11
ORIGIN
        1 ks-ienlagr kltggrklan rirrkseidr ypneatvivt rrvrganvka afktvefanv
       61 mdpeakkatk skilnvtknp anrdyerrgv vskgaiiete ---------a --g--salvt
      121 srpgqngvvn avlikakq
//
LOCUS       Micrarchaeum_acidiphilum_ARMAN-2@EET90222     135 bp    PROT      linear   12-MAY-2010
DEFINITION  30S ribosomal protein S8e [Candidatus Micrarchaeum acidiphilum
 ACCESSION  EET90222
  ORGANISM  Candidatus Micrarchaeum acidiphilum ARMAN-2
   AUTHORS  Baker,B.J., Comolli,L.R., Dick,G.J., Hauser,L., Hyatt,D., Dill,B.,
ARMAN-2].VERSION     EET90222.1  GI:255513957
DBLINK      BioProject: PRJNA38565
DBSOURCE    accession GG697240.1
KEYWORDS    .
SOURCE      Candidatus Micrarchaeum acidiphilum ARMAN-2 (mine drainage
            metagenome)
            Archaea; Parvarchaeota; Candidatus Micrarchaeum.
REFERENCE   1  (residues 1 to 131)
            Yelton,A.P. and Banfield,J.F.
  TITLE     Community-wide analysis of microbial genome sequence signatures
  JOURNAL   Genome Biol. 10 (8), R85 (2009)
   PUBMED   19698104
REFERENCE   2  (residues 1 to 131)
            Dill,B.D., Land,M.L., Verberkmoes,N.C., Hettich,R.L. and
            Banfield,J.F.
  TITLE     Enigmatic, ultrasmall, uncultivated Archaea
  JOURNAL   Proc. Natl. Acad. Sci. U.S.A. 107 (19), 8806-8811 (2010)
   PUBMED   20421484
REFERENCE   3  (residues 1 to 131)
            Land,M., VerBerkmoes,N.C., Hettich,R.L. and Banfield,J.F.
  TITLE     Direct Submission
  JOURNAL   Submitted (31-JUL-2009) Earth and Planetary Sciences, UC Berkeley,
            307 McCone Hall, Berkeley, CA 94720, USA
COMMENT     Method: conceptual translation.
FEATURES             Location/Qualifiers
     source          1..131
                     /organism=`Candidatus Micrarchaeum acidiphilum ARMAN-2`
                     /isolation_source=`combined biofilm from UBA (pink
                     subaerial biofilm) and UBA BS (thick floating biofilm
                     subdivided into strips) samples`
                     /db_xref=`taxon:425595`
                     /environmental_sample
                     /country=`USA: Richmond Mine at Iron Mountain, CA
                     (elevation 3100 ft.)`
                     /lat_lon=`40.68 N 122.2 W`
                     /note=`metagenomic; derived from metagenome: mine drainage
                     metagenome`
     Protein         1..131
                     /product=`30S ribosomal protein S8e`
     Region          12..130
                     /region_name=`Ribosomal_S8e`
                     /note=`Eukaryotic/archaeal ribosomal protein S8e (RPS8);
                     cd11382`
                     /db_xref=`CDD:211394`
     Site            order(12..24,26..32,34..39,46..48,50..51,53..56,58,61..62,
                     64..65,70,72,74,91,101..103,116..121,124,126)
                     /site_type=`other`
                     /note=`18S rRNA binding interface [nucleotide binding]`
                     /db_xref=`CDD:211394`
     Site            order(87,89,128)
                     /site_type=`other`
                     /note=`S11 protein interface [polypeptide binding]`
                     /db_xref=`CDD:211394`
     CDS             1..131
                     /locus_tag=`UNLARM2_0660`
                     /coded_by=`complement(GG697240.1:330786..331181)`
                     /transl_table=11

l_table=11
ORIGIN
        1 sq-rmagskt kksggkkvkf rdkrrsetgn yfaatklnvr vrkrgg-vtg trlk-nagmv
       61 nlltkdgykk vkikgvmesr dnsnfarqni itkgtlintd ---------l --g--kaivt
      121 nrpgregsvn aklid
//
LOCUS       Parvarchaeum_acidiphilum_ARMAN-4@EEZ92447     135 bp    PROT      linear   12-MAY-2010
DEFINITION  Ribosomal protein S8E [Candidatus Parvarchaeum acidiphilum
 ACCESSION  EEZ92447
  ORGANISM  Candidatus Parvarchaeum acidiphilum ARMAN-4
   AUTHORS  Baker,B.J., Comolli,L.R., Dick,G.J., Hauser,L., Hyatt,D., Dill,B.,
ARMAN-4].VERSION     EEZ92447.1  GI:269986133
DBLINK      BioProject: PRJNA38567
DBSOURCE    accession GG730078.1
KEYWORDS    .
SOURCE      Candidatus Parvarchaeum acidiphilum ARMAN-4 (mine drainage
            metagenome)
            Archaea; Parvarchaeota; Candidatus Parvarchaeum.
REFERENCE   1  (residues 1 to 126)
            Dill,B.D., Land,M.L., Verberkmoes,N.C., Hettich,R.L. and
            Banfield,J.F.
  TITLE     Enigmatic, ultrasmall, uncultivated Archaea
  JOURNAL   Proc. Natl. Acad. Sci. U.S.A. 107 (19), 8806-8811 (2010)
   PUBMED   20421484
REFERENCE   2  (residues 1 to 126)
            Land,M., VerBerkmoes,N.C., Hettich,R.L. and Banfield,J.F.
  TITLE     Direct Submission
  JOURNAL   Submitted (18-NOV-2009) Earth and Planetary Sciences, UC Berkeley,
            307 McCone Hall, Berkeley, CA 94720, USA
COMMENT     Method: conceptual translation.
FEATURES             Location/Qualifiers
     source          1..126
                     /organism=`Candidatus Parvarchaeum acidiphilum ARMAN-4`
                     /isolation_source=`450 nm filtrate of pink subaerial
                     biofilm microbial community collected from the base of 2m
                     high pile of pyrite sediment over which pH 1.1, 41C acid
                     mine drainage solution was flowing`
                     /db_xref=`taxon:662760`
                     /environmental_sample
                     /country=`USA: Ultra Back A (UBA) site of Richmond Mine
                     (elevation 3100ft) at Iron Mountain, CA`
                     /lat_lon=`40.68 N 122.2 W`
                     /collection_date=`Jun-2005`
                     /note=`metagenomic; derived from metagenome: mine drainage
                     metagenome`
     Protein         1..126
                     /product=`Ribosomal protein S8E`
     Region          21..120
                     /region_name=`Ribosomal_S8e`
                     /note=`Eukaryotic/archaeal ribosomal protein S8e (RPS8);
                     cd11382`
                     /db_xref=`CDD:211394`
     Site            order(21..26,28..33,40..44,46..49,51,54..55,57..58,63,65,
                     67,70..74,86,96..98,111..116,119)
                     /site_type=`other`
                     /note=`18S rRNA binding interface [nucleotide binding]`
                     /db_xref=`CDD:211394`
     Site            order(82,84)
                     /site_type=`other`
                     /note=`S11 protein interface [polypeptide binding]`
                     /db_xref=`CDD:211394`
     CDS             1..126
                     /locus_tag=`BJBARM4_0971`
                     /coded_by=`complement(GG730078.1:7026..7406)`
                     /transl_table=11

l_table=11
ORIGIN
        1 sk-stapslk kkgggfkgkr rdkrrseskn lsvplqvikt vrtvggniki tplktdqgnl
       61 fdpknkktsk vkivrvlenk anrsyarrni itkgalietd ---------q --g--kavvt
      121 nrpgqdgqvt lkkvd
//
LOCUS       Caldiarchaeum_subterraneum@WP_020863376     139 bp    PROT      linear   18-DEC-2014
DEFINITION  30S ribosomal protein S8e [Candidatus Caldiarchaeum subterraneum].
 ACCESSION  WP_020863376
  ORGANISM  Candidatus Caldiarchaeum subterraneum
VERSION     WP_020863376.1  GI:526884041KEYWORDS    RefSeq.
SOURCE      Candidatus Caldiarchaeum subterraneum
            Archaea; Thaumarchaeota; unclassified Thaumarchaeota; Candidatus
            Caldiarchaeum.
COMMENT     REFSEQ: This record represents a single, non-redundant, protein
            sequence which may be annotated on many different RefSeq genomes
            from the same, or different, species.
FEATURES             Location/Qualifiers
     source          1..129
                     /organism=`Candidatus Caldiarchaeum subterraneum`
                     /db_xref=`taxon:311458`
     Protein         1..129
                     /product=`30S ribosomal protein S8e`
                     /calculated_mol_wt=13797
     Region          5..124
                     /region_name=`Ribosomal_S8e`
                     /note=`Eukaryotic/archaeal ribosomal protein S8e (RPS8);
                     cd11382`
                     /db_xref=`CDD:211394`
     Site            order(5,7..19,21..27,29..34,41..45,47..50,52,55..56,
                     58..59,64,66,68,70..73,85,95..97,110..115,118,120)
                     /site_type=`other`
                     /note=`18S rRNA binding interface [nucleotide binding]`
                     /db_xref=`CDD:211394`
     Site            order(81,83,122)
                     /site_type=`other`
                     /note=`S11 protein interface [polypeptide binding]`
                     /db_xref=`CDD:211394`
ORIGIN
        1 vq-whsdlkr kktgakahpa rgrrkrergg einlvslvvt rrvsggnlka avlstktanv
       61 --avgpvvkr leilrvvsnp snrdydrrkv itkgtliets ---------e --g--larvt
      121 sspgqdgtvn avlvkqgga
//
LOCUS       Haloredivivus_sp.G17@EHK00709     135 bp    PROT      linear   25-NOV-2011
DEFINITION  30S ribosomal protein S8e [Candidatus Haloredivivus sp. G17].
 ACCESSION  EHK00709
  ORGANISM  Candidatus Haloredivivus sp. G17
   AUTHORS  Ghai,R., Pasic,L., Fernandez,A.B., Martin-Cuadrado,A.-B.,
VERSION     EHK00709.1  GI:358031874DBLINK      BioProject: PRJNA71229
            BioSample: SAMN02469764
DBSOURCE    accession AGNT01000394.1
KEYWORDS    .
SOURCE      Candidatus Haloredivivus sp. G17
            Archaea; Nanohaloarchaeota; Nanohaloarchaea; Candidatus
            Haloredivivus.
REFERENCE   1  (residues 1 to 124)
            Mizuno,C.M., McMahon,K.D., Papke,R.T., Stepanauskas,R.,
            Rodriguez-Brito,B., Rohwer,F., Sanchez-Porro,C., Ventosa,A. and
            Rodriguez-Valera,F.
  TITLE     New Dominant Microbial Groups Along A Salinity Gradient
  JOURNAL   Sci Rep (2011) In press
REFERENCE   2  (residues 1 to 124)
            Mizuno,C.M., McMahon,K.D., Papke,R.T., Stepanauskas,R.,
            Rodriguez-Brito,B., Rohwer,F., Sanchez-Porro,C., Ventosa,A. and
            Rodriguez-Valera,F.
  TITLE     Direct Submission
  JOURNAL   Submitted (05-OCT-2011) Laboratorio de Microbiologia, Evolutionary
            Genomics Group, Universidad Miguel Hernandez, Ctra. de Valencia,
            s/n, San Juan de Alicante, Alicante 03550, Spain
COMMENT     Annotation was added by the NCBI Prokaryotic Genomes Automatic
            Annotation Pipeline Group. Information about the Pipeline can be
            found here:
            http://www.ncbi.nlm.nih.gov/genomes/static/Pipeline.html. Please be
            aware that the annotation is done automatically with little or no
            manual curation.
            Genome sequenced from a single-cell isolation.
            
            ##Genome-Assembly-Data-START##
            Assembly Method       :: MIRA v. 3.4
            Genome Coverage       :: 80x
            Sequencing Technology :: 454 GS-FLX Titanium
            ##Genome-Assembly-Data-END##
            Method: conceptual translation.
FEATURES             Location/Qualifiers
     source          1..124
                     /organism=`Candidatus Haloredivivus sp. G17`
                     /strain=`G17`
                     /db_xref=`taxon:1072681`
     Protein         1..124
                     /product=`30S ribosomal protein S8e`
     Region          4..123
                     /region_name=`Ribosomal_S8e`
                     /note=`Eukaryotic/archaeal ribosomal protein S8e (RPS8);
                     cd11382`
                     /db_xref=`CDD:211394`
     Site            order(4,6..18,20..26,28..33,40..44,46..49,51,54..55,
                     57..58,63,65,68..72,84,94..96,109..114,117,119)
                     /site_type=`other`
                     /note=`18S rRNA binding interface [nucleotide binding]`
                     /db_xref=`CDD:211394`
     Site            order(80,82,121)
                     /site_type=`other`
                     /note=`S11 protein interface [polypeptide binding]`
                     /db_xref=`CDD:211394`
     CDS             1..124
                     /locus_tag=`HRED_00693`
                     /coded_by=`complement(AGNT01000394.1:26690..27064)`
                     /note=`COG2007 Ribosomal protein S8E`
                     /transl_table=11
ORIGIN
        1 av-wqdrsqt kktggktrsy rksrkhdigs kfsepevviv ketrggnqks vakrsetvnl
       61 --avngevkn aeiesveenp anpnfvrrsm ltkgtiiets ---------e --g--taeit
      121 srpgqigsvn aklie
//
LOCUS       Nanosalina_sp.J07AB43@EGQ42880     135 bp    PROT      linear   11-MAR-2013
DEFINITION  ribosomal protein S8E [Candidatus Nanosalina sp. J07AB43].
 ACCESSION  EGQ42880
  ORGANISM  Candidatus Nanosalina sp. J07AB43
   AUTHORS  Narasingarao,P., Podell,S., Ugalde,J., Heidelberg,K., Banfield,J.
VERSION     EGQ42880.1  GI:339757623DBLINK      BioProject: PRJNA52647
            BioSample: SAMN01940911
DBSOURCE    accession GL982576.1
KEYWORDS    .
SOURCE      Candidatus Nanosalina sp. J07AB43 (hypersaline lake metagenome)
            Archaea; Nanohaloarchaeota; Nanohaloarchaea; Candidatus Nanosalina.
REFERENCE   1  (residues 1 to 124)
            Emerson,J.B., Brocks,J.J., Heidelberg,K.B., Banfield,J.F. and
            Allen,E.E.
  TITLE     De novo metagenomic assembly reveals abundant novel major lineage
            of Archaea in hypersaline microbial communities
  JOURNAL   ISME J (2011) In press
   PUBMED   21716304
  REMARK    Publication Status: Available-Online prior to print
REFERENCE   2  (residues 1 to 124)
            and Allen,E.
  TITLE     Direct Submission
  JOURNAL   Submitted (14-OCT-2010) Scripps Institution of Oceanography,
            University of California, San Diego, 9500 Gilman Drive, La Jolla,
            CA 92093-0202, USA
COMMENT     Method: conceptual translation.
FEATURES             Location/Qualifiers
     source          1..124
                     /organism=`Candidatus Nanosalina sp. J07AB43`
                     /isolation_source=`Lake Tyrrell`
                     /db_xref=`taxon:889948`
                     /environmental_sample
                     /country=`Australia: Victoria`
                     /note=`metagenomic; derived from metagenome: hypersaline
                     lake metagenome`
     Protein         1..124
                     /product=`ribosomal protein S8E`
     Region          4..123
                     /region_name=`Ribosomal_S8e`
                     /note=`Eukaryotic/archaeal ribosomal protein S8e (RPS8);
                     cd11382`
                     /db_xref=`CDD:211394`
     Site            order(4,6..18,20..26,28..33,40..44,46..49,51,54..55,
                     57..58,63,65,68..72,84,94..96,109..114,117,119)
                     /site_type=`other`
                     /note=`18S rRNA binding interface [nucleotide binding]`
                     /db_xref=`CDD:211394`
     Site            order(80,82,121)
                     /site_type=`other`
                     /note=`S11 protein interface [polypeptide binding]`
                     /db_xref=`CDD:211394`
     CDS             1..124
                     /locus_tag=`J07AB43_08690`
                     /coded_by=`complement(GL982576.1:156055..156429)`
                     /transl_table=11
ORIGIN
        1 si-rhdrskt kktggktrsy rksrkydlgs efsspsltek kdsrgntekn vvreenhani
       61 --pvdgevkn veiesvvdnp andnyvrrsl ltkgtiiqts ---------e --g--earit
      121 srpgqegvin aelvk
//
LOCUS       Nanosalinarum_sp.J07AB56@EGQ39803     135 bp    PROT      linear   11-MAR-2013
DEFINITION  ribosomal protein S8E [Candidatus Nanosalinarum sp. J07AB56].
 ACCESSION  EGQ39803
  ORGANISM  Candidatus
   AUTHORS  Narasingarao,P., Podell,S., Ugalde,J., Heidelberg,K., Banfield,J.
VERSION     EGQ39803.1  GI:339756220DBLINK      BioProject: PRJNA52645
            BioSample: SAMN01940911
DBSOURCE    accession GL982569.1
KEYWORDS    .
SOURCE      Candidatus Nanosalinarum sp. J07AB56 (hypersaline lake metagenome)
            Archaea; Nanohaloarchaeota; Nanohaloarchaea; Candidatus
            Nanosalinarum.
REFERENCE   1  (residues 1 to 125)
            Emerson,J.B., Brocks,J.J., Heidelberg,K.B., Banfield,J.F. and
            Allen,E.E.
  TITLE     De novo metagenomic assembly reveals abundant novel major lineage
            of Archaea in hypersaline microbial communities
  JOURNAL   ISME J (2011) In press
   PUBMED   21716304
  REMARK    Publication Status: Available-Online prior to print
REFERENCE   2  (residues 1 to 125)
            and Allen,E.
  TITLE     Direct Submission
  JOURNAL   Submitted (14-OCT-2010) Scripps Institution of Oceanography,
            University of California, San Diego, 9500 Gilman Drive, La Jolla,
            CA 92093-0202, USA
COMMENT     Method: conceptual translation.
FEATURES             Location/Qualifiers
     source          1..125
                     /organism=`Candidatus Nanosalinarum sp. J07AB56`
                     /isolation_source=`Lake Tyrrell`
                     /db_xref=`taxon:889962`
                     /environmental_sample
                     /country=`Australia: Victoria`
                     /note=`metagenomic; derived from metagenome: hypersaline
                     lake metagenome`
     Protein         1..125
                     /product=`ribosomal protein S8E`
     Region          5..124
                     /region_name=`Ribosomal_S8e`
                     /note=`Eukaryotic/archaeal ribosomal protein S8e (RPS8);
                     cd11382`
                     /db_xref=`CDD:211394`
     Site            order(6..18,20..26,28..33,41..45,47..50,52,55..56,58..59,
                     64,66,68,85,95..97,110..115,118,120)
                     /site_type=`other`
                     /note=`18S rRNA binding interface [nucleotide binding]`
                     /db_xref=`CDD:211394`
     Site            order(81,83,122)
                     /site_type=`other`
                     /note=`S11 protein interface [polypeptide binding]`
                     /db_xref=`CDD:211394`
     CDS             1..125
                     /locus_tag=`J07AB56_05310`
                     /coded_by=`complement(GL982569.1:189006..189383)`
                     /transl_table=11
ORIGIN
        1 te-nhgrstr tksgsrnrry rkprkhemgs afsapqited ketrggdkkn fvrtsdrvnl
       61 --avdgevkn vdiqavednp ansefvrrsl ltkgtiiqtt ---------e --g--karit
      121 srpgqdgnin avsvd
//
LOCUS       Methanosarcina_mazei     135 bp    PROT      linear   24-SEP-2014
DEFINITION  Methanosarcina_mazei, 446 bases, 5AB24942 checksum.
 ACCESSION  Rose-Cavalier-Smiths-iMac.local:208:1409561194
ORIGIN
        1 -R-WQGSSRR KATGGKIIAA RGKRKFEMGR ESAETRIRKN VHTMGGNRKV RLLQSNVANI
       61 TNPKDGKTVT ATIETVIDNT ANKHYVRRNI LTKGSVIRTP ---------- -----VGRVT
      121 SRPGQDGVIN AVLIE
//
LOCUS       Ignicoccus_hospitalis     137 bp    PROT      linear   24-SEP-2014
DEFINITION  Ignicoccus_hospitalis, 446 bases, 72A2D40B checksum.
 ACCESSION  Rose-Cavalier-Smiths-iMac.local:209:1409561194
ORIGIN
        1 GV-YHGPDLK KITGGKKRRH RKKRKYWMGR YPTNTTLRKI ERVRGGNIKV RLRYAAYANV
       61 VDPNENVAKK VKILRVLETP ANKELARHGI IVKGTKIETE ---------- -----LGVVT
      121 SRPGQDGVIN AVLIERK
//
LOCUS       Methanocaldococcus_jannaschii     136 bp    PROT      linear   24-SEP-2014
DEFINITION  Methanocaldococcus_jannaschii, 446 bases, 90AB5CDA checksum.
 ACCESSION  Rose-Cavalier-Smiths-iMac.local:214:1409561194
ORIGIN
        1 SV-WQGRSRR KPTGGLYRPA RKKRKYEMGR EPIETHVIKK VRTRGGNLKV KVVRTGFANV
       61 LDPETGTCKK VKIITVRENK ANIHYVRRNV ITKGAIIETE ---------- -----IGKVT
      121 SRPGQDGTVN AILIKE
//
LOCUS       Staphylothermus_marinus     136 bp    PROT      linear   24-SEP-2014
DEFINITION  Staphylothermus_marinus, 446 bases, 4918406 checksum.
 ACCESSION  Rose-Cavalier-Smiths-iMac.local:218:1409561194
ORIGIN
        1 AW-YQGNDLR KPTGGKKTRH RKKRKHELGR PPTMTRFQKI IRVRGGNLKI RLKRAVYVNV
       61 AVPNEGKVTK TRILEVVETP SNPQYARGNY ITKGTIVRTE ---------- -----LGKIT
      121 SRPGQDGVLN GILLEK
//
LOCUS       Natromonas_pharaonis     136 bp    PROT      linear   24-SEP-2014
DEFINITION  Natromonas_pharaonis, 446 bases, D1D10733 checksum.
 ACCESSION  Rose-Cavalier-Smiths-iMac.local:222:1409561194
ORIGIN
        1 -M-NHARSTK KRTGGRRRAV RKKRKHELGS APTETQVLKV VETHGGNAKV RAVAKNTASV
       61 A--TDDGVEP ATIEDVAENP SNPNYVRRNI ITKGAIIETD ---------- -----MGRVT
      121 SRPGQDGQVN AVLVDE
//
LOCUS       Nitrosopumilis_sp_AR2     136 bp    PROT      linear   24-SEP-2014
DEFINITION  Nitrosopumilis_sp_AR2, 446 bases, 7901C57 checksum.
 ACCESSION  Rose-Cavalier-Smiths-iMac.local:225:1409561194
ORIGIN
        1 KS-IENLATS KITGGRRVPL RIRRKYETDR YPNEPINTIT RRVRGNNKKT ALKSIDFVNL
       61 ATG-ENKVKK SKIIKVLENS TNNDYQRRGI ITKGAILETQ ---------- -----EGRVV
      121 SKPGQNGIVN AILLKE
//
LOCUS       Methanobrevibacter_smithii     134 bp    PROT      linear   24-SEP-2014
DEFINITION  Methanobrevibacter_smithii, 446 bases, 1D70499B checksum.
 ACCESSION  Rose-Cavalier-Smiths-iMac.local:230:1409561194
ORIGIN
        1 AI-SQGKSTR LPSGARNVAN RGKRKAELGR DPAETRVLKK IRTRGGNEKL RLATANKMNL
       61 TDPATGKSQV VDVLGVIENS ANPNYVRRNI ITKGAIVETP ---------- -----EGKVT
      121 SRPGQDGVLN GILI
//
LOCUS       Pyrolobus_fumarii_1A     146 bp    PROT      linear   24-SEP-2014
DEFINITION  Pyrolobus_fumarii_1A, 446 bases, A8426953 checksum.
 ACCESSION  Rose-Cavalier-Smiths-iMac.local:231:1409561194
ORIGIN
        1 GV-YQGNDLK KPSGGRKRPH RKKRKYWMGR FPTETRLRRH IRVRGGNYKI RLKVAAYANV
       61 IDPETKKAQK VRILRVIETP SNPHYARRGI ITKGAIIETE ---------- -----LGRVT
      121 SRPGQDGVIN AILIEKSEKA RARAAG
//
LOCUS       Methanoculleus_marisingri     135 bp    PROT      linear   24-SEP-2014
DEFINITION  Methanoculleus_marisingri, 446 bases, 1D4DC496 checksum.
 ACCESSION  Rose-Cavalier-Smiths-iMac.local:233:1409561194
ORIGIN
        1 MQ-WQGRSVR KPSGGRYHTS QGKKRTEIGR APAETHIRRI VRTFGGNQKV RALRLEYATV
       61 SNPATGETKK TKIEAVEANS ADPNYVRRKL LTKGAIIKTE ---------- -----MGRIV
      121 SRPSQDGVVN AVLLA
//
LOCUS       Haloarcula_marismortui     135 bp    PROT      linear   24-SEP-2014
DEFINITION  Haloarcula_marismortui, 446 bases, 19FB698F checksum.
 ACCESSION  Rose-Cavalier-Smiths-iMac.local:237:1409561194
ORIGIN
        1 MK-DQGRSPR KRTGGRRRPN HKKKKHELGK DTVETQVLKT VDSRGNTQKV RAVKTDVASI
       61 ADGAE--TIE ATIENVVENP SNPNYARRNI ITKGAILETS ---------- -----EGRVT
      121 SRPGQHGQVN AVLVE
//
LOCUS       Picrophilus_torridus     134 bp    PROT      linear   24-SEP-2014
DEFINITION  Picrophilus_torridus, 446 bases, 796F8CF4 checksum.
 ACCESSION  Rose-Cavalier-Smiths-iMac.local:239:1409561194
ORIGIN
        1 TI-FQGRATR KPSGGKLRPN HSKRRYELGR EPTLTRLLRK IRSYGGNSKF ALLRCDYANV
       61 YNPKDKTTRK VKINTVKENS ADPHYVQRNI MNRGTVISTE ---------- -----LGRIT
      121 SRPGQDGVIN AVLL
//
LOCUS       Thermoplasma_acidophilum     135 bp    PROT      linear   24-SEP-2014
DEFINITION  Thermoplasma_acidophilum, 446 bases, 9BCD44A9 checksum.
 ACCESSION  Rose-Cavalier-Smiths-iMac.local:240:1409561194
ORIGIN
        1 TI-FQGKSGK KATGGSLKQS RKKRRFELGR EPTLTKLRKV IRTMGGNTKV ILFTAETANV
       61 YDASEKKIKK AKIITVKANP ANSHYVQRNI INKGTVIATE ---------- -----IGVVT
      121 SRPGQDGVIN AKLLK
//
LOCUS       Pyrococcus_horikoshii     136 bp    PROT      linear   24-SEP-2014
DEFINITION  Pyrococcus_horikoshii, 446 bases, C8CDD928 checksum.
 ACCESSION  Rose-Cavalier-Smiths-iMac.local:244:1409561194
ORIGIN
        1 AI-WQGRSLK KPSGGRIVLA RKKRKRELGR EPSNTRVRKI IRTYGGNRKV RLTAAAYANV
       61 FD-KSGKGRK VRIIRVLENP ANRQFARRNI ITKGAIIETE ---------- -----IGKVT
      121 SRPGQDGVVN AILLEE
//
LOCUS       Thermococcus_kodakarensis     139 bp    PROT      linear   24-SEP-2014
DEFINITION  Thermococcus_kodakarensis, 446 bases, 5560CD0E checksum.
 ACCESSION  Rose-Cavalier-Smiths-iMac.local:246:1409561194
ORIGIN
        1 AI-WQGRSLK KPSGGRIILA RKKRKRELGR EPANTKVRKI IRTYGGNRKV RLVEALYANV
       61 FEG--GKGKK VKILNVVENP ANRQYARRNI ITKGAIIETE ---------- -----IGIVT
      121 SRPGQDGVVN AVLIKEENA
//
LOCUS       Pyrobaculum_aerophilium     135 bp    PROT      linear   24-SEP-2014
DEFINITION  Pyrobaculum_aerophilium, 446 bases, BA069D24 checksum.
 ACCESSION  Rose-Cavalier-Smiths-iMac.local:247:1409561194
ORIGIN
        1 AY-YKGGDLK KPSGGKKRKV RKKKKALGGG PPQIPKLRIV ERVRGGNLKV RLREAKFANV
       61 YIPKERKSVK AKIISIISTP ANPDFARRNF IVKGSVIQTE ---------- -----VGLVT
      121 SRPGQDGVIN AVLIE
//
LOCUS       Cenarchaeum_symbiosum     138 bp    PROT      linear   24-SEP-2014
DEFINITION  Cenarchaeum_symbiosum, 446 bases, D549B24E checksum.
 ACCESSION  Rose-Cavalier-Smiths-iMac.local:249:1409561194
ORIGIN
        1 KC-VENLATS KLTGGRRHPL RTRRKYEIDR YPNEALSTVT RKVRGKRTKT ALKTIDFVNL
       61 AV-QGAKVKK SKIVKVLENP TNNDYRRRGV ITRGAVLETE ---------- -----DGRVV
      121 SRPGQDGAVN AVPIIPVQ
//
LOCUS       Sulfolobus_solfataricus     141 bp    PROT      linear   24-SEP-2014
DEFINITION  Sulfolobus_solfataricus, 446 bases, 4ECD8510 checksum.
 ACCESSION  Rose-Cavalier-Smiths-iMac.local:252:1409561194
ORIGIN
        1 GF-YQGPDNR KITGGLKGKH RDKRKYEIGN PPTFTTLRIK DRTLGGNFKV RLKYTTTANV
       61 LDPATNTAKK VKILEILETP ANKELARRGI IIRGAKIRTE ---------- -----AGVVT
      121 SRPGQDGVIN AVLLKNESQR S
//
LOCUS       Methanopyrus_kandleri     141 bp    PROT      linear   24-SEP-2014
DEFINITION  Methanopyrus_kandleri, 446 bases, AC9FD524 checksum.
 ACCESSION  Rose-Cavalier-Smiths-iMac.local:253:1409561194
ORIGIN
        1 GV-WHGRSLR KPTGGRIRPH RKKRKFEMGN PPTETLVLKE RRGMGGNVKK GLKFATHANV
       61 ADPETGEVKC VRIEEVVKNP ASQYYERHGV ITKGAIIRTE ---------- -----IGKVT
      121 NRPGQEPVVN AVLIKEEEEE G
//
