# Supplementary material for: Multidomain ribosomal protein trees and the planctobacterial origin of neomura (eukaryotes, archaebacteria)
Source: Protoplasma. 2020 Jan 3;257(3):621–753. doi: 10.1007/s00709-019-01442-7 (PMC7203096; doi:10.1007/s00709-019-01442-7)
Supplement: Supplementary file 8 — (PDF 141 kb) [file 709_2019_1442_MOESM8_ESM.gb]

LOCUS       Acanthamoeba_castellanii@ACL00     174 bp    PROT      linear    1-SEP-2014
DEFINITION  Acanthamoeba_castellanii@ACL00     174 bp    PROT      linear    3-AUG-2014, 17
 ACCESSION  Rose-Cavalier-Smiths-iMac.local:0:1409562599
ORIGIN
        1 ---KTVKTPR RPFEKERLDH ELKLIGEFGL KNKREVWRVH YALSKVRKNA RKLLTLPEKH
       61 PKRIFEGSAM LRRLHRMGVM EESKNKLDYV LALKINDFLE RRLQTQVFKI GLAKSIHHAR
      121 VLIRQRHIRV GKQIVNVPSF IVRTDSQKHV DFAINSPFGG GRPGRNKRKR VKAK
//
LOCUS       Allomyces_macrogynus@AML000007     174 bp    PROT      linear    1-SEP-2014
DEFINITION  Allomyces_macrogynus@AML000007     174 bp    PROT      linear    3-AUG-2014, 17
 ACCESSION  Rose-Cavalier-Smiths-iMac.local:1:1409562599
ORIGIN
        1 RTYKTYKVPR RPFEAERMDQ ELKLIGQYGL RNKREIWRIG LILSKIRRAA RELLTLDEKN
       61 AKRLFEGNAL IRRLIRIGVL DESKAKLDYV LGLKIEDFLE RRLQTQVFKT GLAKSIHHAR
      121 VLIRQRHIRV GKQVVNIPSF VVRLDSQKHI DFALTSPYGG GRAGRVKRKR LAAG
//
LOCUS       Amoebidium_parasiticum@ABL0000     174 bp    PROT      linear    1-SEP-2014
DEFINITION  Amoebidium_parasiticum@ABL0000     174 bp    PROT      linear    3-AUG-2014, 17
 ACCESSION  Rose-Cavalier-Smiths-iMac.local:2:1409562599
ORIGIN
        1 ---------- ---------- ---------- ---------- ---------- ----------
       61 ---------- ---------- ---------- --LKTEDFLE RRLQTQVFKK GLAKSIHHAR
      121 VQIRQRHIRV GRQIVNVPSF VVRMDSEKHI DFALTSPLGG GRPGRTKRKN QRKP
//
LOCUS       Anopheles_gambiae@58385426     174 bp    PROT      linear    1-SEP-2014
DEFINITION  Anopheles_gambiae@58385426     174 bp    PROT      linear    3-AUG-2014, 174 ba
 ACCESSION  Rose-Cavalier-Smiths-iMac.local:3:1409562599
ORIGIN
        1 SVFKTYVTPR RPFEKPRLDA ELKIIGQYGL RNKREVWRVK YTLAKIRKAA RELLTLEEKD
       61 EKRLFQGNAL LRRLVRIGVL DESRMKLDYV LGLRIEDFLE RRLQTQVFKL GLAKSYHHAR
      121 VLIRQRHIRV RKQVVNVPSF IVRLDSQKHI DFSLKSPFGG GRPGRVKRKN LKKG
//
LOCUS       Arabidopsis_thaliana@15242241     174 bp    PROT      linear    1-SEP-2014
DEFINITION  Arabidopsis_thaliana@15242241     174 bp    PROT      linear    3-AUG-2014, 174
 ACCESSION  Rose-Cavalier-Smiths-iMac.local:4:1409562599
ORIGIN
        1 RNYKTFKGPR RPYEKERLDS ELKLVGEYGL RNKRELWRVQ YSLSRIRNAA RDLLTLDEKS
       61 PRRIFEGEAL LRRMNRYGLL DESQNKLDYV LALTVENFLE RRLQTIVFKS GMAKSIHHSR
      121 VLIRQRHIRV GKQLVNIPSF MVRLDSQKHI DFALTSPFGG GRPGRVKRRN EKSA
//
LOCUS       Aspergillus_nidulans@67537266     174 bp    PROT      linear    1-SEP-2014
DEFINITION  Aspergillus_nidulans@67537266     174 bp    PROT      linear    3-AUG-2014, 174
 ACCESSION  Rose-Cavalier-Smiths-iMac.local:5:1409562599
ORIGIN
        1 RVYKTYKVPR RPFESARLDS ELKIVGEYGL RNKREVWRVQ FTLSKIRRAA RELLTLDEKD
       61 PKRLFEGNAL IRRLVRIGVL DESRMKLDYV LALRVEDFLE RRLQTCVYKL GLAKSIHHAR
      121 VLIKQRHIRV GKQIVNVPSY MVRLDSQKHI DFALTSPFGG GRPGRVQRKK AAAA
//
LOCUS       Aspergillus_niger@134057460     174 bp    PROT      linear    1-SEP-2014
DEFINITION  Aspergillus_niger@134057460     174 bp    PROT      linear    3-AUG-2014, 174 b
 ACCESSION  Rose-Cavalier-Smiths-iMac.local:6:1409562599
ORIGIN
        1 RVYKTYKVPR RPFESARLDS ELKIVGEYGL RNKREVWRVQ LTLSKIRRAA RELLTLDEKD
       61 PKRLFEGNAL IRRLVRIGVL DESRMKLDYV LALRVEDFLE RRLQTCVYKL GLAKSIHHAR
      121 VLIKQRHIRV GKQIVNVPSY MVRLDSQKHI DFALTSPYGG GRPGRVQRKK AAAA
//
LOCUS       Aureococcus_anophagefferens@AU     174 bp    PROT      linear    1-SEP-2014
DEFINITION  Aureococcus_anophagefferens@AU     174 bp    PROT      linear    3-AUG-2014, 17
 ACCESSION  Rose-Cavalier-Smiths-iMac.local:7:1409562599
ORIGIN
        1 RNYKTSKTPR RPFEKERIDG ELKLVGEYGL RCKRELWRTQ LALAKLRKAA RTLLTLDTKD
       61 PARMFEAPAL LRRLQRYGLL DETELELDAV LQMTTQRLLE RRLQTKVFKQ GLAKSIHHAR
      121 VLIKQRHIRV GKQVVNVPSF LVRLDSEKHI DFAITSPYGQ GRPGRVARKR AAAK
//
LOCUS       Blastocystis_hominis@BHL000040     174 bp    PROT      linear    1-SEP-2014
DEFINITION  Blastocystis_hominis@BHL000040     174 bp    PROT      linear    3-AUG-2014, 17
 ACCESSION  Rose-Cavalier-Smiths-iMac.local:17:1409562599
ORIGIN
        1 RNYLTFSTPR RPYERERLDQ ELRICGEYGL RNKREIWRVQ LVLAKIRKAA RELLTLEETD
       61 PRRIFQGAAI IRRMTRLGLI SEEDKKLDSI LELSTSKLMD RRLQTKVFKF GLAKSIHHAR
      121 KLIQQRHIRV GQQVVNSPSF MVHVDSEKHI QFAENSPYGG GRPGRVARRN SKNH
//
LOCUS       Phaeodactylum_tricornum@PTMM06     169 bp    PROT      linear    1-SEP-2014
DEFINITION  Phaeodactylum_tricornum@PTMM06     169 bp    PROT      linear    3-AUG-2014, 16
 ACCESSION  Rose-Cavalier-Smiths-iMac.local:90:1409562599
ORIGIN
        1 RNYKTSKTPR RPFEKERLDA ELKLVGEYGL RCKREIWRVQ FALAKLRKAA RTLLTLDPSD
       61 PKRIFEGAAL LRRMNRYGLL ADDELELDTV LQLTTQKLLE RRLQTKVYKQ GLAKSIHHAR
      121 VLIRQRHIRV GSQLVNVPSF NVRTASEKHI DFSTNSPYGQ GAPGRVARK
//
LOCUS       Phytophthora_ramorum@PHYRA7136     174 bp    PROT      linear    1-SEP-2014
DEFINITION  Phytophthora_ramorum@PHYRA7136     174 bp    PROT      linear    3-AUG-2014, 17
 ACCESSION  Rose-Cavalier-Smiths-iMac.local:94:1409562599
ORIGIN
        1 RNYKTYRTPS RAFEKERLDQ ELKLLGEYGL RCKREIWRVQ FALSKLRKAA RELLTLDPKD
       61 PKRLFEGSAL LRRLKRFGVL AEDENELDFV LRLNVQKLLE RRLQTKVFKQ NLAKSIHHAR
      121 VLIKQRHIRV GKQLVDVPSF LVRMDSEKHI DFAVTSPYGQ GRPGRVARRR AAQR
//
LOCUS       Pythium_ultimum@pytulFF012533_     174 bp    PROT      linear    1-SEP-2014
DEFINITION  Pythium_ultimum@pytulFF012533_     174 bp    PROT      linear    3-AUG-2014, 17
 ACCESSION  Rose-Cavalier-Smiths-iMac.local:101:1409562599
ORIGIN
        1 RNYKTYRTPS RAFEKERLDQ ELKLLGEYGL RCKREIWHVQ FALSKLRKAA RELLTLDAKD
       61 PKRLFEGAAL LRRLKRYGLL SDEENELDFV LRLNVQKLLE RRLQTKVFKQ GLAKSVHHAR
      121 VLIKQRHIRV GKQLVDVPSF MVRLDSEKHI DFSVTSPYGQ GRPGRVARRR AAQR
//
LOCUS       Schizochytrium_sp@schspContig0     174 bp    PROT      linear    1-SEP-2014
DEFINITION  Schizochytrium_sp@schspContig0     174 bp    PROT      linear    3-AUG-2014, 17
 ACCESSION  Rose-Cavalier-Smiths-iMac.local:108:1409562599
ORIGIN
        1 RNYKVSNPPR RPYEKERLDQ ELKLCGEYGL RCKREIWRTQ LILAKIRASA RQLLTLDEKN
       61 ERRVFEGQAL LRRMVRYGLL TEDEQKLDFV LQLSTQRLLE RRLQTKVFKQ GLAKSVHHAR
      121 VLIRQRHIRV GKQMVNVPSF MLRTDSEKHV DYSFTSPFGQ GRPGRVKRKA MASG
//
LOCUS       Thalassiosira_pseudonana@xzd33     174 bp    PROT      linear    1-SEP-2014
DEFINITION  Thalassiosira_pseudonana@xzd33     174 bp    PROT      linear    3-AUG-2014, 17
 ACCESSION  Rose-Cavalier-Smiths-iMac.local:118:1409562599
ORIGIN
        1 RNYKTYKTPR RPYEKERLDA ELKLVGEYGL RCKREIWRCQ YALAKLRKAA RTLLTLDPKD
       61 PKRIFEGTAL LRRMSRYGLL AEDELELDFV LQLTTQKLLE RRLQTKVFKQ GLAKSIHHAR
      121 VLIRQRHISV GGQLVNVPSF NVRTSSEKHI DISADSPYGQ GAPGRVAKKR AAAK
//
LOCUS       Tribonema_sp     174 bp    PROT      linear   24-SEP-2014
DEFINITION  Tribonema_sp, 300 bases, F4089D75 checksum.
 ACCESSION  Rose-Cavalier-Smiths-iMac.local:205:1409562666
ORIGIN
        1 ---------- ---------- ---------- ---------- ---------- ----------
       61 ---------- ---------- ---------- ---------- --VQTQVFKQ GLAKSIHHAR
      121 VLIRQRHIRV GKQLVNIPSF TVRVDSEKHI DFALTSPFGQ GRPGRVARKR AAS-
//
LOCUS       Bassomonas_sp@basspContig01035     174 bp    PROT      linear    1-SEP-2014
DEFINITION  Bassomonas_sp@basspContig01035     174 bp    PROT      linear    3-AUG-2014, 17
 ACCESSION  Rose-Cavalier-Smiths-iMac.local:8:1409562599
ORIGIN
        1 RNYKVSSSPR RPFEKERLDA ELKLIGEFGL KNKREVWRVA VSIAKIRKAA RELLTLSEND
       61 PKRIFEGQAL LRRLNRLGVL TEDQQALDYV LGLKVQDFLA RRLQTQVHRS GLARSIHQAR
      121 VFIKQRHIRV GRQIVSVPXF PVRVDSQHHI DFALDSPYNG GKPGRVKRKN DARR
//
LOCUS       Thecamonas_trahens@AMSG_12199T     174 bp    PROT      linear    1-SEP-2014
DEFINITION  Thecamonas_trahens@AMSG_12199T     174 bp    PROT      linear    3-AUG-2014, 17
 ACCESSION  Rose-Cavalier-Smiths-iMac.local:9:1409562599
ORIGIN
        1 PNQKTYATPR RPFEKERLDH EMQIIGKYGL KNKREVWRAK LQISKFRAAA RNLLTLDEKD
       61 PKRMFEGEAL LRRLKLLGVL DDERNSLDHV LSLTTEDLLD RRLQTLVHRY GLARSVHHAR
      121 ILIKQRHIRV GKQVVDVPSF MVRIDSAKHI AFDPNSPYVG GKPGRVKRKN MAKK
//
LOCUS       Sub@rps9_OG5_126983_EE_br_Stet     158 bp    PROT      linear    1-SEP-2014
DEFINITION  Sub@rps9_OG5_126983_EE_br_Stet     158 bp    PROT      linear    3-AUG-2014, 15
 ACCESSION  Rose-Cavalier-Smiths-iMac.local:10:1409562599
ORIGIN
        1 ---------- ---------- -LKVIGEYGL KNKREVWRVK LTLAKIRKAA RELLTLDEND
       61 PKRVFEGGAL LRRLTBLGIL DEEHQTLDFV LQLKIQDFLE RRLQTQVVKQ GIVSSVHHAR
      121 ILIRHRHICV GKQMVNVPSF MVRTSSAKHI DFATQYVV
//
LOCUS       Breviata_anathema@BREANContig2     174 bp    PROT      linear    1-SEP-2014
DEFINITION  Breviata_anathema@BREANContig2     174 bp    PROT      linear    3-AUG-2014, 17
 ACCESSION  Rose-Cavalier-Smiths-iMac.local:11:1409562599
ORIGIN
        1 RNFTTAKAPR RPYEKERMNE EIKLCGEYGL KNKREIWRTK LALAKIRHSA RDLLTRDAKD
       61 PVRIFQGNAL IRRLVRLGVL DEEKRDLDHV LFLKVNDLLE RRLQTLVLKQ GRARSIHHAR
      121 VLIRQRHIRV GKEMVDVPSF AVRTESAKHI EFALTSPYGG AKAGRVKRRN DKRR
//
LOCUS       Planomonas_ghana@plaghContig00     174 bp    PROT      linear    1-SEP-2014
DEFINITION  Planomonas_ghana@plaghContig00     174 bp    PROT      linear    3-AUG-2014, 17
 ACCESSION  Rose-Cavalier-Smiths-iMac.local:12:1409562599
ORIGIN
        1 ---------- ---------- ---------- ---------- ------XKAA RELLKLEERD
       61 PKRVFEGNAL LNRCARLGLL DEEHLSLDYV LALKPEDFLE RRLQTLVFKL HLAKSIHHAR
      121 VLIKQRHIRV GKQVVDVPSF MVRVDSQKHI DFSLNSPYGG GRPGRVKRRS LAAK
//
LOCUS       Batrachochytrium_dendrobatidis     174 bp    PROT      linear    1-SEP-2014
DEFINITION  Batrachochytrium_dendrobatidis     174 bp    PROT      linear    3-AUG-2014, 17
 ACCESSION  Rose-Cavalier-Smiths-iMac.local:13:1409562599
ORIGIN
        1 ---------- ---------- ---------- -----IWRVS FTLSNIRRAA RDLLKLDDKD
       61 PRRLFEGNAL IRRLIRTGIL DEEKAKLDYV LGLRVEDLLE RRLQTQVFKL GLAKSIHHAR
      121 VLIRQRHIRV GKQIVDIPSF IVRLDSQKHI DFALTSPYGG GRPGRTKRKR AKSA
//
LOCUS       PirE2@PirE2_1_68664     174 bp    PROT      linear    1-SEP-2014
DEFINITION  PirE2@PirE2_1_68664     174 bp    PROT      linear    3-AUG-2014, 174 bases, 16
 ACCESSION  Rose-Cavalier-Smiths-iMac.local:14:1409562599
ORIGIN
        1 RNCKTSKVPK RPFESERLDQ ELQIIGRYGL RNKREIWRIG YTLSKIRRAA RELLILDAHD
       61 PRRLFEGNAL IRRLIRIGIL DESKAKLDYC LGLKIEDFLE RRLQTRVYKR GLARSIHHSR
      121 VLIKQRHIRV GKQIVDVPSF VVRVNSDSHI DFALNSTFGG GRPGRVKRRN LANG
//
LOCUS       Rall@OG9_002138-RA     174 bp    PROT      linear    1-SEP-2014
DEFINITION  Rall@OG9_002138-RA     174 bp    PROT      linear    3-AUG-2014, 174 bases, 4B9
 ACCESSION  Rose-Cavalier-Smiths-iMac.local:15:1409562599
ORIGIN
        1 KVCKVYKVPR RCYEKARLDA ELKLAGEYGL RCKREIWRVG FMLGKIRKAA RELLTLEEKD
       61 PRRLFEGNAL IRRLIRIGVL DESKAKLDYV LGLKIEDFLN RRLQTQVFKL GLAKSIHHAR
      121 VLIRQRHIRV GKQLVDIPSF VVRLDSANHI DFALTSPYGG GRAGRVKRKR AKSS
//
LOCUS       Spun@SPPG_00754T0     174 bp    PROT      linear    1-SEP-2014
DEFINITION  Spun@SPPG_00754T0     174 bp    PROT      linear    3-AUG-2014, 174 bases, 874E
 ACCESSION  Rose-Cavalier-Smiths-iMac.local:16:1409562599
ORIGIN
        1 RVCKTYKVPK RPFESERLDQ ELKLAGEYGL RNKRELWRVG YSLSHIRRAA RELLTLDEKD
       61 PRRLFEGNAL IRRLIRTGVL DESKARLDYV LGLKIEDFLE RRLQTQVFKL GLAKSIHHAR
      121 VLIRQRHIRV GKQVVNIPSF IVRLDSQKHI DFALTSPYGG GRVGRVKRKR QAAA
//
LOCUS       Candida_glabrata@50294438     174 bp    PROT      linear    1-SEP-2014
DEFINITION  Candida_glabrata@50294438     174 bp    PROT      linear    3-AUG-2014, 174 bas
 ACCESSION  Rose-Cavalier-Smiths-iMac.local:18:1409562599
ORIGIN
        1 RTYKTYSTPK RPYESSRLDA ELKLAGEFGL KNKREIYRIS FQLSKIRRAA RDLLTRDEKD
       61 PKRLFEGNAL IRRLVRIGVL SEDKKKLDYV LALKIEDFLE RRLQTQVYKL GLAKSVHHAR
      121 VLITQRHIAV GKQIVNIPSF MVRLDSEKHI DFAPTSPFGG ARPGRVARKN SGKA
//
LOCUS       Capsaspora_owczarzaki@NUL00000     174 bp    PROT      linear    1-SEP-2014
DEFINITION  Capsaspora_owczarzaki@NUL00000     174 bp    PROT      linear    3-AUG-2014, 17
 ACCESSION  Rose-Cavalier-Smiths-iMac.local:19:1409562599
ORIGIN
        1 PVCKTVKTPR RPYEKERLDR ELKLVGEFGL RNKSEVWRVQ LTLAKIRKAA RELLTLDDKD
       61 SRRLFEGNAL LRRLVRIGVL DESRMRLDFV LGLKVEDFLE RRLQTQVFKL GLAKSIHHAR
      121 VLIRQRHIRV GKQIVNVPSF VVRLDSQKHI DFALNSPFGG GRAGRNKRKA SKKA
//
LOCUS       Chlamydomonas_reinhardtii@CHLR     174 bp    PROT      linear    1-SEP-2014
DEFINITION  Chlamydomonas_reinhardtii@CHLR     174 bp    PROT      linear    3-AUG-2014, 17
 ACCESSION  Rose-Cavalier-Smiths-iMac.local:20:1409562599

ORIGIN
        1 RNYKTFKKPR RPYEKERLDA ELKLVGEYGL RNKRELWRVQ MVLSKIRNAA RVLLTLDEKD
       61 PKRIFEGNAL MRRMNRYGLL NESQDKLDYV LALTPQDFLE RRLQTLVFKQ GLAKSIHHAR
      121 VLIRQRHIRV GKQVVNVPSF MVRVDSQKHI DFALTSPFGG GRPGRVKRKN AKKG
//
LOCUS       Eucheuma_denticulatum@CL68Cont     168 bp    PROT      linear    1-SEP-2014
DEFINITION  Eucheuma_denticulatum@CL68Cont     168 bp    PROT      linear    3-AUG-2014, 16
 ACCESSION  Rose-Cavalier-Smiths-iMac.local:21:1409562599

ORIGIN
        1 ----TFRTPR RPFEKERLDA ELQLAGKYGL RNKREIWRVQ LVLSKIRSAA RELLTLEEKD
       61 PRRVFEGTAL LRRLTRLGLL DESRQALDYV LSLKVQDFLE RRLQTQVVK- GLAKSIHHAR
      121 VLIKQRHIRV GKQLVNVPSF MVRVDSQKHI DFSLNSP-GG GRPGRVKR
//
LOCUS       Gromia_sphaerica@14670_4     140 bp    PROT      linear    1-SEP-2014
DEFINITION  Gromia_sphaerica@14670_4     140 bp    PROT      linear    3-AUG-2014, 140 base
 ACCESSION  Rose-Cavalier-Smiths-iMac.local:22:1409562599
ORIGIN
        1 ---------- ---------- ---------- ---------- ---------- ----------
       61 ---LFEGDAL LRRLTKFGLL QENEQRLDYV LGLTIEKFLE RRLQTKVFKL GLAKSIHHAR
      121 VLIKQRHIRV GHRLVDVPSF
//
LOCUS       Porphyridium_cruentum@Contig10     168 bp    PROT      linear    1-SEP-2014
DEFINITION  Porphyridium_cruentum@Contig10     168 bp    PROT      linear    3-AUG-2014, 16
 ACCESSION  Rose-Cavalier-Smiths-iMac.local:23:1409562599
ORIGIN
        1 ----TSRTPR RPFEKERLDQ ELQIVGKYGL KNKREVWRVQ MVLSKIRSAA RDLLTLEPED
       61 PKRIFEGRAL LRRLTRLGLL DENNQALDYV LSLKVNDFLE RRLQTQVFK- GLAKSIHHAR
      121 VLIRQRHVRV GKQLVNVPSF LVRVDSQKHI DFALSSP-GG GPPGRVKR
//
LOCUS       Galdieria_sulphuraria@A4_32G01     174 bp    PROT      linear    1-SEP-2014
DEFINITION  Galdieria_sulphuraria@A4_32G01     174 bp    PROT      linear    3-AUG-2014, 17
 ACCESSION  Rose-Cavalier-Smiths-iMac.local:24:1409562599
ORIGIN
        1 RTCKTYRTPR RPFEKERLDA ELKLVGEYGL RNKRELWRVE FALSKIRAAA RDLLTLEEKD
       61 PRRIFEGNAL LRRLTRFGLL DETRQSLDHV LSLKVQDLLE RRLQTQVLKL GLAKSIHHAR
      121 VLIRQRHIRV GKQLVNVPSF MVRVDSQKHI DFSLDSPFGG GRPGRVKRRK LREA
//
LOCUS       Rhodosorus_marinus@rhomaCAMPEP0113964154     174 bp    PROT      linear    1-SEP-2014
DEFINITION  Rhodosorus_marinus@rhomaCAMPEP0113964154     174 bp    PROT      linear    3-AU
 ACCESSION  Rose-Cavalier-Smiths-iMac.local:25:1409562599
ORIGIN
        1 RGSKRRRVPR RPFEKDRIDA ELKLVGKYGL KNKREVWRVG LVLSKIRATA RELLTLDEKD
       61 PKRIFEGTAM LKRLTRLGLL DDNKQALDYV LSLKTEDFLD RRLQTRVFQL GLAKTIHHAR
      121 VQIWQRHIRV GKQVVDVPSF TVRTDSEKHI DIALGSALGG GKPGRVKRKK MRRA
//
LOCUS       Cyanidioschyzon_merolae@AP0064     165 bp    PROT      linear    1-SEP-2014
DEFINITION  Cyanidioschyzon_merolae@AP0064     165 bp    PROT      linear    3-AUG-2014, 16
 ACCESSION  Rose-Cavalier-Smiths-iMac.local:26:1409562599
ORIGIN
        1 RNFKVYKIPR RPFEKERLDA ELKLCGEYGL RNKREVWRVQ YALSKIRAAA RELLTKDEKD
       61 ERRIVEGAAL LRRLTRYGLL DQTQQDLNYV LSLKVQDFLE RRLQTQVFKL GLAKSIHHAR
      121 VLILQRHIRV GKQLVTVPSF MVRVDSQKHI DFAPTSPFGG GRPGR
//
LOCUS       Cyanophora_paradoxa@CDL0000195     174 bp    PROT      linear    1-SEP-2014
DEFINITION  Cyanophora_paradoxa@CDL0000195     174 bp    PROT      linear    3-AUG-2014, 17
 ACCESSION  Rose-Cavalier-Smiths-iMac.local:27:1409562599
ORIGIN
        1 RNYKVAVPPR RPYEKERLDA ELKLVGEYGL RNKTEVWRVQ YALAKIRHAA RTLLTLEEKD
       61 PKRLFEGTAL LRRLTRMGIL DESKQKLDYV LGLKIQDFLE RRLQTQVFKL GLAKSIHHAR
      121 VLIRQRHIRV GKQIVNIPSF MVRVDSQKHI DFALTSPFGG GRAGRVKRKH LKAK
//
LOCUS       Porphyra_yezoensis@AV436557     154 bp    PROT      linear    1-SEP-2014
DEFINITION  Porphyra_yezoensis@AV436557     154 bp    PROT      linear    3-AUG-2014, 154 b
 ACCESSION  Rose-Cavalier-Smiths-iMac.local:28:1409562599
ORIGIN
        1 RKYKTSRTPR RPFEKERLDS ELETVGQYGL RNKREVWRVQ LVLSKMRTTA RTLLTLDEKD
       61 PRRMFEGAAL LRRLTRLGVL DEKKQALDYV LSLNVKEFLE RRLQTQVFRL GLAKSMHHAR
      121 VIIHQRHIRV GKQLVNVPSY LVRMDSQKHI DFSL
//
LOCUS       Chlorella_NC64A@CHLNC56085     174 bp    PROT      linear    1-SEP-2014
DEFINITION  Chlorella_NC64A@CHLNC56085     174 bp    PROT      linear    3-AUG-2014, 174 ba
 ACCESSION  Rose-Cavalier-Smiths-iMac.local:29:1409562599
ORIGIN
        1 RNYKTFKKPR RPFEKERLDA ELKVVGEFGL RNKRELWRVQ MVLSKLRARA RDLLTLDEKD
       61 PKRLFEGEAL LRRMYRYGFL DESQNKLDYV LALTPADVLE RRLQTLVFKL GLAKSIHHAR
      121 VLIRQRHIRV GKQIVNIPSF MVRVDSQKHI DFALNSPFGG GRPGRVKRKS QASK
//
LOCUS       Ciona_intestinalis@CIOIN202841     174 bp    PROT      linear    1-SEP-2014
DEFINITION  Ciona_intestinalis@CIOIN202841     174 bp    PROT      linear    3-AUG-2014, 17
 ACCESSION  Rose-Cavalier-Smiths-iMac.local:30:1409562599
ORIGIN
        1 LVYKTYVTPR RPFEKARLDQ ELKLIGEYGL RNKREVWRVK YTLAKIRKAA RDLLTLDEKN
       61 TRRLFEGNAL LRRLVRIGVL DETKMKLDYV LGLKVEDFLE RRLQTQVFKL GLAKSIHHAR
      121 VLIRQRHIRV RKQVVNIPSF IVRLDSQKHI DFSLRSPYGG GRPGRVKRKN AKKG
//
LOCUS       Cochliopodium_minutoidum@cocmi     174 bp    PROT      linear    1-SEP-2014
DEFINITION  Cochliopodium_minutoidum@cocmi     174 bp    PROT      linear    3-AUG-2014, 17
 ACCESSION  Rose-Cavalier-Smiths-iMac.local:31:1409562599
ORIGIN
        1 ---------- -PYEKERLDH ELKLLGQYGL KNKRELWRVQ YTLTKIRTRA RTLLTLDEKD
       61 TARVFEGGAL MRRLIRLGVL PDRNATLDSV LSLKLQNFLD RRLQTLVMKS GLAKSIHHAR
      121 LLVRQRHIRV GNQIVDIPSF MVRVDSQQHI GFSPNSSLAN GPAGRVKRKK RKRK
//
LOCUS       Coenopodium_desertum@coedeCont     174 bp    PROT      linear    1-SEP-2014
DEFINITION  Coenopodium_desertum@coedeCont     174 bp    PROT      linear    3-AUG-2014, 17
 ACCESSION  Rose-Cavalier-Smiths-iMac.local:32:1409562599
ORIGIN
        1 ---------- ---------- ---------L KNKREVWRVK LILAKLRKRA RELLKLDEKD
       61 PKRLFEGGAL LRRLHRLGVL DEDKNHLDYV LSLKIQNFLA RRLQTQVYHL KLAKSIHHAR
      121 VMILSRHIAI GNQIVNVPSY MVRVTAQKAI QVAKTSPFHD GPAGRVKRKK LKSG
//
LOCUS       Cryptococcus_neoformans@582674     174 bp    PROT      linear    1-SEP-2014
DEFINITION  Cryptococcus_neoformans@582674     174 bp    PROT      linear    3-AUG-2014, 17
 ACCESSION  Rose-Cavalier-Smiths-iMac.local:33:1409562599
ORIGIN
        1 RKQKTYKVPK RPYEAARLDA ELKLAGEYGL RNKREIWRIQ LTLSKIRRAA RELLKLDDKD
       61 PKRLFEGNAL IRRLVRIGVL DDTRMRLDYV LALKTEDFLE RRLQTQVFKL GLAKSVHHAR
      121 VLIRQRHIRV GKQIVNVPSF VVRLDSQKHI DYALTSPYGG GRPGRVKRKR AKAA
//
LOCUS       Danio_rerio@42415539     174 bp    PROT      linear    1-SEP-2014
DEFINITION  Danio_rerio@42415539     174 bp    PROT      linear    3-AUG-2014, 174 bases, F
 ACCESSION  Rose-Cavalier-Smiths-iMac.local:34:1409562599
ORIGIN
        1 -VCKTYVTPR RPFEKSRLDQ ELRLIGEYGL RNKREVWRVK FTLAKIRKAA RELLTLDEKD
       61 PKRLFEGNAL LRRLVRIGVL DEGKMKLDYI LGLKVEDFLE RRLQTQVFKL GLAKSIHHAR
      121 VLIRQRHIRV RKQVVNIPSF VVRLDSQKHI DFSLRSPYGG GRPGRVKRKN AKKA
//
LOCUS       Debaryomyces_hansenii@50412884     174 bp    PROT      linear    1-SEP-2014
DEFINITION  Debaryomyces_hansenii@50412884     174 bp    PROT      linear    3-AUG-2014, 17
 ACCESSION  Rose-Cavalier-Smiths-iMac.local:35:1409562599
ORIGIN
        1 RTYKTYSVPK QPFESARLDA ELKLAGEYGL KNKREIYRIG FQLSKIRRAA RDLLTRDEKD
       61 PKRLFEGNAL IRRLVRTGVL SEDKMKLDYV LALQPEDFLE RRLQTQVFKL GLARSIHHAR
      121 VLITQRHIAV GKQIVNVPSF MVRLDSQKHI DFAHNSPYGG GRAGRVKRRN QNKE
//
LOCUS       Dictyostelium_discoideum@66804     174 bp    PROT      linear    1-SEP-2014
DEFINITION  Dictyostelium_discoideum@66804     174 bp    PROT      linear    3-AUG-2014, 17
 ACCESSION  Rose-Cavalier-Smiths-iMac.local:36:1409562599
ORIGIN
        1 SNYKTSHTPR RPFEKERIDA ELKVVGEFGL KNKNEVWRVQ YALAKIRKAA RELLVLDEKD
       61 PKRIFEGSAL LRRLHKLGVM EESKNKLDYI LNLKVQDFME RRLQTLVFKN GLAKSIHHAR
      121 VLIKGRHIRV GKQLVNVPSF LVRVESQKHL GLASTSPLAG GRPGRRARKM AKNN
//
LOCUS       Dictyostelium_purpureum@DICPU5     174 bp    PROT      linear    1-SEP-2014
DEFINITION  Dictyostelium_purpureum@DICPU5     174 bp    PROT      linear    3-AUG-2014, 17
 ACCESSION  Rose-Cavalier-Smiths-iMac.local:37:1409562599
ORIGIN
        1 RNFKTSNTPV RPFEKERIDA ELKVVGEYGL KNKNEVWRVQ FALAKIRKAA RELLVLDEKD
       61 PKRLFEGAAL LRRLHKLGVM DESKNKLDYV LNLKVQDFME RRLQTLVFKN GLAKSIHHAR
      121 VLIKGRHIRV GKQLVNVPSF LVRVESQKHL GLASTSPLAG GRPGRRARKM AKNA
//
LOCUS       Drosophila_melanogaster@246617     174 bp    PROT      linear    1-SEP-2014
DEFINITION  Drosophila_melanogaster@246617     174 bp    PROT      linear    3-AUG-2014, 17
 ACCESSION  Rose-Cavalier-Smiths-iMac.local:38:1409562599
ORIGIN
        1 SVFKTYVTPR RPYEKARLDQ ELKIIGEYGL RNKREVWRVK YALAKIRKAA RELLTLDEKD
       61 EKRLFQGNAL LRRLVRIGVL DESRMKLDYV LGLKIEDFLE RRLQTQVFKL GLAKSIHHAR
      121 VLIRQRHIRV RKQVVNIPSF VVRLDSQKHI DFSLKSPFGG GRPGRVKRKN LKKN
//
LOCUS       Entamoeba_histolytica@enthi11_     174 bp    PROT      linear    1-SEP-2014
DEFINITION  Entamoeba_histolytica@enthi11_     174 bp    PROT      linear    3-AUG-2014, 17
 ACCESSION  Rose-Cavalier-Smiths-iMac.local:39:1409562599
ORIGIN
        1 RNHITYKTPK VPYERERFDA ELKLVGQFGL KNKKEIQRVH YMLGHMRTIA KVMLMKDAKD
       61 PKRLLEGAAL LRRLHNLGIL PRDQNKLEFV LALKEENLLE RRLQTLVYRK GFAKSIHHAR
      121 VLIRGKMIKV GKQVVDVPSF LVRVESEPLI QLADNTPLTP EINGRRKRKN NHAG
//
LOCUS       Euglena_gracilis@ELL00000228     174 bp    PROT      linear    1-SEP-2014
DEFINITION  Euglena_gracilis@ELL00000228     174 bp    PROT      linear    3-AUG-2014, 174 
 ACCESSION  Rose-Cavalier-Smiths-iMac.local:40:1409562599
ORIGIN
        1 ---------- ---------- ---------- ------WRVG AVLTKMRSAA RQLLTLEEGH
       61 LRRQIEAAAL LRRCQKYGLL DESKLKLDYV LSLTVPDFLE RRLQTIVFKL GLAKSIHHAR
      121 VLIAQRHIRV GKQICTSPSF LVRMDSEKHI DFAPQSPLGG GPPGRVKRKK LAAE
//
LOCUS       Filamoeba_sinensis@flasiContig     174 bp    PROT      linear    1-SEP-2014
DEFINITION  Filamoeba_sinensis@flasiContig     174 bp    PROT      linear    3-AUG-2014, 17
 ACCESSION  Rose-Cavalier-Smiths-iMac.local:41:1409562599
ORIGIN
        1 RRAKTSKTPR RPFEKERLDQ ELKIVGEFGL RNKREVWRVQ RVVSKIRGAA RQLLTLDEKD
       61 SRRLFEGAAL MRRLHRYGVL DENQNKLDYV LGIKVQDFLE RRLQTQVFKL GLAKSIHHAR
      121 VLIRQRHIRV GKQIVNVPSF MVRVDSQKHI DFAITSPYGG GRPGRVKRKK LKAK
//
LOCUS       Flamella_fluviatilis@flaflCont     174 bp    PROT      linear    1-SEP-2014
DEFINITION  Flamella_fluviatilis@flaflCont     174 bp    PROT      linear    3-AUG-2014, 17
 ACCESSION  Rose-Cavalier-Smiths-iMac.local:42:1409562599
ORIGIN
        1 RVTRTAKAPR RPFEKERLDQ ELKLIGEYGL KNKREVWRVQ KTVSAIRTAA RELLTLDEKD
       61 PKRLFEGAAL LRRLHRIGVL DEQQNKLDFV LSLKVQNFLD RRLQTQVWKL GLAKSIHQAR
      121 VFIRQRHIRV GKRIVNIPSF LVRVESQKHV DFALSSPYGG GRPGRVKRRK LKAA
//
LOCUS       Gibberella_zeae@46129441     174 bp    PROT      linear    1-SEP-2014
DEFINITION  Gibberella_zeae@46129441     174 bp    PROT      linear    3-AUG-2014, 174 base
 ACCESSION  Rose-Cavalier-Smiths-iMac.local:43:1409562599
ORIGIN
        1 RAHKTSRVPR RPFESARLDS ELKLVGEYGL RNKREVWRVG LTLSKIRRAA RQLLTLDEKD
       61 PKRLFEGNAL IRRLVRVGVL DESRMKLDYV LALKIEDFLE RRLQTCVWKL GLAKSIHHAR
      121 VLIRQRHIRV GKQIVNVPSF IVRLDSQKHI DFALTSPFGG GRPGRVRRKK AKAA
//
LOCUS       Glaucocystis_nostochinearum@GN     173 bp    PROT      linear    1-SEP-2014
DEFINITION  Glaucocystis_nostochinearum@GN     173 bp    PROT      linear    3-AUG-2014, 17
 ACCESSION  Rose-Cavalier-Smiths-iMac.local:44:1409562599
ORIGIN
        1 RNYKTYNAPR RPFEKERLDQ ELKLIGEYGL RCKREVWRVQ FQLAHIRHAA RTLLTLPEKD
       61 PKRLFEGNAI LRRLTRLGLL DETHQKLDFA LGLKVQDFLE RRLQTQVFKL GLAKSIHHAR
      121 VLIKQRHIRV GKQIVNVPSF MVRIDSQKHI DFALTSPFGG GRPGRVKRKH LAA
//
LOCUS       Guillardia_theta@jgiGuith193146_     174 bp    PROT      linear    1-SEP-2014
DEFINITION  Guillardia_theta@jgiGuith193146_     174 bp    PROT      linear    3-AUG-2014, 
 ACCESSION  Rose-Cavalier-Smiths-iMac.local:45:1409562599
ORIGIN
        1 RNYKTSKTPR RPFEKERLDS EMKIVGEFGL KNKREVWRVQ LLLAKMRANA RELLTLDEKN
       61 PKRIFEGQAL LRRCVRLGLL EEDKKELDYV LAIKVSDIMS RRLQTLVFKQ NLAKSLHHAR
      121 VLIRQRHIRV GRQMVNIPSF LVRVEQEKHI EFALTSPHGG GRPGRVKRKN AGAA
//
LOCUS       Palpitomonas_bilix@palbiCAMPEP0113902002     174 bp    PROT      linear    1-SEP-2014
DEFINITION  Palpitomonas_bilix@palbiCAMPEP0113902002     174 bp    PROT      linear    3-AU
 ACCESSION  Rose-Cavalier-Smiths-iMac.local:46:1409562599
ORIGIN
        1 RNYKTSKTPR RPFEKERIDS ELKLVGEFGL RNKRELWRVQ VAFAKIRKAA RELLTLEEKD
       61 PRRMFEGNAL LRRMTRLGLL DENKQKLDYV LALHISDFLE RRLQTQVFKL GLAKSIHHAR
      121 VLIRQRHIRV GRQMVNVPSF MVRVDSQKHI DFTLKSPFGG GRPGRVKRRS IKSK
//
LOCUS       Roombia_truncata@isotig00836_2     168 bp    PROT      linear    1-SEP-2014
DEFINITION  Roombia_truncata@isotig00836_2     168 bp    PROT      linear    3-AUG-2014, 16
 ACCESSION  Rose-Cavalier-Smiths-iMac.local:47:1409562599
ORIGIN
        1 ----TSKTPR RPFEKERLDN ELKLIGEYGL KNKRELWRVQ VVLAKIRKAA RELLTLDDKD
       61 PRRVFEGAAI LRRMLRLGVL DETKLKLDYC LGLKTHDMLE RRLQTQVFK- GLAKSIHHAR
      121 VLIRQRHIRV GKQVVNIPSF PVRVNSQKHI DFALTSA-GA GRPGRCKR
//
LOCUS       Hartmannella_abertawensis@hara     174 bp    PROT      linear    1-SEP-2014
DEFINITION  Hartmannella_abertawensis@hara     174 bp    PROT      linear    3-AUG-2014, 17
 ACCESSION  Rose-Cavalier-Smiths-iMac.local:48:1409562599
ORIGIN
        1 -ETLPPRPPR RPYEAERIDA EMLLVGEFGL KTKREIWRVR LVLAQARKTA RTLLTLDEKD
       61 EKRIFEGNAL LRRLHRYGIL DESKNKLDYV LSLQIEDFLE RRLQTRVFKQ GLARSVHHAR
      121 VLIRQRHIRV SNQVVNVPSF MVRLDSQKHI DFALSSPFGG GRPGRLRRKK NASA
//
LOCUS       Hartmannella_vermiformis@HVL00     174 bp    PROT      linear    1-SEP-2014
DEFINITION  Hartmannella_vermiformis@HVL00     174 bp    PROT      linear    3-AUG-2014, 17
 ACCESSION  Rose-Cavalier-Smiths-iMac.local:49:1409562599
ORIGIN
        1 RNHKTFSTPR RPFEKERIDS ELKLVGEFGL KNKREVWRVK YILKKIRTAA RELLTLDEKD
       61 PRRIFEGSAL LRRLHRMGVM DESKNKLDYV LALDVADFLE RRLQTQVLKL GMAKTIHHAR
      121 VLIKQRHVRV GKQMVDVPSF IVRTDSQKFI GHSLTSPFGG GRAGRVKRRK IRNA
//
LOCUS       Helicosporidium_sp@HEL00000241     174 bp    PROT      linear    1-SEP-2014
DEFINITION  Helicosporidium_sp@HEL00000241     174 bp    PROT      linear    3-AUG-2014, 17
 ACCESSION  Rose-Cavalier-Smiths-iMac.local:50:1409562599
ORIGIN
        1 ---------- ---------- ---------- -----HEGVQ LVLSKFRSRA RELLTLPEND
       61 TRRVFEGEAL MRRMYRYGFL DASQDKLDYV LSLTPADVLE RRLQTLVFKL GLAKSIHHAR
      121 VLIRQRHIRV GKQLVNVPSF LVRVDSQKHI DFALNSPFGG GRPGRNKRRN LAKA
//
LOCUS       Histiona_aroides@HAL00000167_1     174 bp    PROT      linear    1-SEP-2014
DEFINITION  Histiona_aroides@HAL00000167_1     174 bp    PROT      linear    3-AUG-2014, 17
 ACCESSION  Rose-Cavalier-Smiths-iMac.local:51:1409562599
ORIGIN
        1 RQYKTYKTPR RPFEKERIDA EMKLCGQYGL RCKREIWRLN YTLAKLRSAA RELLKLGEKD
       61 PKRMFEGAAI LRRCTRLGVL DEKRQKLDYV LGLKVEDFLE RRLQTLVKKR SLARSVHQAR
      121 VFIRQRHIRV GRQVVNVPSF MVRVESENHI DFAVTSPYGG GRPGRVARRN ANKK
//
LOCUS       Homo_sapiens@14141193     174 bp    PROT      linear    1-SEP-2014
DEFINITION  Homo_sapiens@14141193     174 bp    PROT      linear    3-AUG-2014, 174 bases, 
 ACCESSION  Rose-Cavalier-Smiths-iMac.local:52:1409562599
ORIGIN
        1 -VCKTYVTPR RPFEKSRLDQ ELKLIGEYGL RNKREVWRVK FTLAKIRKAA RELLTLDEKD
       61 PRRLFEGNAL LRRLVRIGVL DEGKMKLDYI LGLKIEDFLE RRLQTQVFKL GLAKSIHHAR
      121 VLIRQRHIRV RKQVVNIPSF IVRLDSQKHI DFSLRSPYGG GRPGRVKRKN AKKG
//
LOCUS       Hyperamoeba_dachnya@HDL0000008     174 bp    PROT      linear    1-SEP-2014
DEFINITION  Hyperamoeba_dachnya@HDL0000008     174 bp    PROT      linear    3-AUG-2014, 17
 ACCESSION  Rose-Cavalier-Smiths-iMac.local:53:1409562599
ORIGIN
        1 ---------- -------LDQ ELKIVGEYGL KNKREVWRVH YTLTKVRKAA RELLKLEEKN
       61 PKRLFEGAAL LRRLHRLGVL DESKNKLDFV LGLKHEDFLE RRLQTLVFKL HLAKSIHHAR
      121 VLVRQGHIRV GKQVVNVPSF MVRLESQKHI DFALTSPYGA GGPGRVKRRK AKAA
//
LOCUS       Hyperamoeba_sp@HSL00000060_5     174 bp    PROT      linear    1-SEP-2014
DEFINITION  Hyperamoeba_sp@HSL00000060_5     174 bp    PROT      linear    3-AUG-2014, 174 
 ACCESSION  Rose-Cavalier-Smiths-iMac.local:54:1409562599
ORIGIN
        1 PTHKVSGTPL HPFEKERLDQ ELKIVGEYGL KNKREVWRVH YTLTKVRKAA RELLKLEEKD
       61 PKRLFEGAAL LRRLHRLGVL DESKNKLDFV LGLKHQDFLE RRLQTLVFKL HLAKSIHHAR
      121 VLVRQGHIRV GKQVVNVPSF LVRLDSQKHI DFALTSPYGA GGPGRVKRRK AKAA
//
LOCUS       Jakoba_bahamensis@JBL00000899_     174 bp    PROT      linear    1-SEP-2014
DEFINITION  Jakoba_bahamensis@JBL00000899_     174 bp    PROT      linear    3-AUG-2014, 17
 ACCESSION  Rose-Cavalier-Smiths-iMac.local:55:1409562599
ORIGIN
        1 ---------- ---------- ---------- ---------- -------KAA RELLTLPAND
       61 PKRIFEGSAI LNRVTRLGLL DTAHQKLDYV LALTLPDLLK RRLQRVIVDK GLTHSVHKAR
      121 VLIRQRHIRV GKQVVNVPSF LVRVDSENHV EFAEASPFGG GRPGRVKRRN ERKG
//
LOCUS       Karlodinium_micrum@KML00001219     174 bp    PROT      linear    1-SEP-2014
DEFINITION  Karlodinium_micrum@KML00001219     174 bp    PROT      linear    3-AUG-2014, 17
 ACCESSION  Rose-Cavalier-Smiths-iMac.local:56:1409562599
ORIGIN
        1 NNCKTFRKPK RAFEKERLDA EMKIIGEYGL KNKREVWRSQ YALAKIRTAA RTLLTLDEKN
       61 EQRIFAGDAL LRRMIRIGLL LESEKKLDYV LGLTTAKIME RRLQTKVFKL GLAKSIHHAR
      121 CLIRQRHIRV GKQICDIPSF LVRLDSEKHI DFALTSPFGG GRPGRVRRKR MNSK
//
LOCUS       Magnaporthe_grisea@39970971     174 bp    PROT      linear    1-SEP-2014
DEFINITION  Magnaporthe_grisea@39970971     174 bp    PROT      linear    3-AUG-2014, 174 b
 ACCESSION  Rose-Cavalier-Smiths-iMac.local:57:1409562599
ORIGIN
        1 PSYKTAKVPR RPFEAARLDS ELKLVGEFGL KNKREVWRVQ LTLSKIRRAA RQLLTLDEKD
       61 PKRLFEGNAL IRRLVRVGVL DESRMKLDYV LALKVEDFLE RRLQTCVYKL GLAKSIHHAR
      121 VLIRQRHIRV GKQIVNVPSF VVRLDSQKHI DFALTSPFGG GRPGRVRRKK AKSA
//
LOCUS       Malawimonas_californiana@MCL00     174 bp    PROT      linear    1-SEP-2014
DEFINITION  Malawimonas_californiana@MCL00     174 bp    PROT      linear    3-AUG-2014, 17
 ACCESSION  Rose-Cavalier-Smiths-iMac.local:58:1409562599
ORIGIN
        1 PNYLTFKTPR RPFEKDRLDA ELKICGEFGL RNKREVWRIA FMVSKVRTAA RELLKLDAKD
       61 PRRVFEGAAL LRRLTRLGVM DAEHQKLDYV LGLKVQDFME RRLQTLVHRL ALAKSIHHAR
      121 VLVRQRHIRV GKQLVNVPSF LVRVDSQKHI DFALTSPFGG GRAGRVKRRN IKRS
//
LOCUS       Mastigamoeba_balamuthi@MBL0000     174 bp    PROT      linear    1-SEP-2014
DEFINITION  Mastigamoeba_balamuthi@MBL0000     174 bp    PROT      linear    3-AUG-2014, 17
 ACCESSION  Rose-Cavalier-Smiths-iMac.local:59:1409562599
ORIGIN
        1 RNYSAYSTPR NYFQKERLDY ELRLCGLYGL RCKREVYRVH YALTKIRKRA RQLLMMPETS
       61 EKRIFEGGAL LRKLHRLGVL EESKNKLDYV LSLKHEDFLN RRLQTVIFRQ KMAKSIHHAR
      121 VMIRQRHISV GKQLVDQPGF MVRVDSAKQI ELALTSPFGG GRDGRCKRKK LKAA
//
LOCUS       Mesostigma_viride@MVL00000016_     174 bp    PROT      linear    1-SEP-2014
DEFINITION  Mesostigma_viride@MVL00000016_     174 bp    PROT      linear    3-AUG-2014, 17
 ACCESSION  Rose-Cavalier-Smiths-iMac.local:60:1409562599
ORIGIN
        1 HNYKTFKKPR RPFEKERLDS ELKAVGEYGL RGKRELWRVQ FALSKIRNAA GVLLRLGEKN
       61 TRRIFEGEAL LRRMQKYGLL DESQNKLDYV LSLTTQDFLE RRLQTLVFKL GLAKSIHHAR
      121 CLIRQRHIRV GKQIVDIPSF MVKVDSQKHI DFALSSPFGG GRPGRVKRRA MKSA
//
LOCUS       Micromonas_pusilla@MICPU49506     174 bp    PROT      linear    1-SEP-2014
DEFINITION  Micromonas_pusilla@MICPU49506     174 bp    PROT      linear    3-AUG-2014, 174
 ACCESSION  Rose-Cavalier-Smiths-iMac.local:61:1409562599
ORIGIN
        1 RSYKTFKKPR RPFEKERLDN ELKTVGEFGL RNKRELWRVQ FALNKLRNAA RVLLTLDEKD
       61 PKRIFEGEAI MRRMYRYGLL DETQDKLDYV LALSADAFLE RRLQTLVFKL GLAKSVHHAR
      121 VLIRQRHIRV GKQIVNVPSF LVRTDSQKHI DFALNSPLGG GRPGRVKRKR MAAA
//
LOCUS       Micromonas_RCC@MICRC93744     174 bp    PROT      linear    1-SEP-2014
DEFINITION  Micromonas_RCC@MICRC93744     174 bp    PROT      linear    3-AUG-2014, 174 bas
 ACCESSION  Rose-Cavalier-Smiths-iMac.local:62:1409562599
ORIGIN
        1 RSYKTFKKPR RPFEKERLDS ELKIVGEYGL RNKRELWRVQ FALNKLRNAA RVLLTLDEKD
       61 PKRIFEGEAI MRRMYRYGLL DESQDKLDYV LALTPEIFLE RRLQTIVFKL GLAKSVHHAR
      121 VLIKQRHIRV GKQIVNIPSF LVRADSQKHI DYSLNSPLGG GRPGRVKRKR MAAA
//
LOCUS       Micromonas_sp@MSL00001788_3     174 bp    PROT      linear    1-SEP-2014
DEFINITION  Micromonas_sp@MSL00001788_3     174 bp    PROT      linear    3-AUG-2014, 174 b
 ACCESSION  Rose-Cavalier-Smiths-iMac.local:63:1409562599
ORIGIN
        1 RSYKTFKKPR RPFEKERLDN ELKTVGEFGL RNKRELWRVQ FALNKLRNAA RVLLTLDEKD
       61 PKRIFEGEAI MRRMYRYGLL DEDQDKLDYV LALNADTFLE RRLQTLVFKL GLAKSVHHAR
      121 VLIRQRHIRV GKQIVNVPSF LVRTDSQKHI DFALNSPLGG GRPGRVKRKR QAAQ
//
LOCUS       Monosiga_brevicollis@MONBR3786     174 bp    PROT      linear    1-SEP-2014
DEFINITION  Monosiga_brevicollis@MONBR3786     174 bp    PROT      linear    3-AUG-2014, 17
 ACCESSION  Rose-Cavalier-Smiths-iMac.local:64:1409562599
ORIGIN
        1 KVFKTAVAPR RPFEKARLDQ ELKLVGEFGL RNKREVWRVK YTLAKIRKAA RELLTLDEKD
       61 PRRLFEGNAI LRRLIRLGVI DEDRMKLDYV LGLKVEDFLE RRLQTQVFKL GLAKSIHHAR
      121 VLIRQRHIRV RKQVVNVPSY MVRLDSQKHI DFALKSPFGG GRPGRVKRRN LRNK
//
LOCUS       Monosiga_ovata@MNL00000141_1     174 bp    PROT      linear    1-SEP-2014
DEFINITION  Monosiga_ovata@MNL00000141_1     174 bp    PROT      linear    3-AUG-2014, 174 
 ACCESSION  Rose-Cavalier-Smiths-iMac.local:65:1409562599
ORIGIN
        1 IKYKTYTTPR RPFEKERLDQ ELKLIGEFGL RNKREVWRVK YTLAKIRKAA RELLKLDEKD
       61 PRRLFEGNAL LRRLVRYGIL SDDRMKLDYV LGLKVEDFLE RRLQTQVFKL GLAKSIHHAR
      121 VLLRQRHIRV RKQVVNVPSF NVRLDSQKHI DFAVNSPYGL GRPGRVKRKS DKKG
//
LOCUS       Mortierella_verticillata@MAL00     174 bp    PROT      linear    1-SEP-2014
DEFINITION  Mortierella_verticillata@MAL00     174 bp    PROT      linear    3-AUG-2014, 17
 ACCESSION  Rose-Cavalier-Smiths-iMac.local:66:1409562599
ORIGIN
        1 KNCKTYKVPR RPFEAARLDQ ELKLVGEYGL RNKREIWRIG YTLSNIRRAA RELLTLEDKD
       61 PRRLFEGNAL IRRLVRIGVL DEDKMKLDYV LALKIEDFLE RRLQTQVFKL GLAKSIHHAR
      121 VLIRQRHIRV GKQVVDIPSF VVRLDSQKHI DFSLTSPYGG GRAGRVKRKR AAAA
//
LOCUS       Mus_musculus@33504483     174 bp    PROT      linear    1-SEP-2014
DEFINITION  Mus_musculus@33504483     174 bp    PROT      linear    3-AUG-2014, 174 bases, 
 ACCESSION  Rose-Cavalier-Smiths-iMac.local:67:1409562599
ORIGIN
        1 ~VCKTYVTPR RPFEKSRLDQ ELKLIGEYGL RNKREVWRVK FTLAKIRKAA RELLTLDEKD
       61 PRRLFEGNAL LRRLVRIGVL DEGKMKLDYI LGLKIEDFLE RRLQTQVFKL GLAKSIHHAR
      121 VLIRQRHIRV RKQVVNIPSF IVRLDSQKHI DFSLRSPYGG GRPGRVKRKN AKKG
//
LOCUS       Naegleria_gruberi@NAEGR56165     174 bp    PROT      linear    1-SEP-2014
DEFINITION  Naegleria_gruberi@NAEGR56165     174 bp    PROT      linear    3-AUG-2014, 174 
 ACCESSION  Rose-Cavalier-Smiths-iMac.local:68:1409562599
ORIGIN
        1 RVHKVAMPPR RPFEKERLDR ELRMCGKYGL KNKHEIWRVQ YYLARARKTA RHLLTLPEDD
       61 IKRQFEGAAL LRRMTRLGLL DESRQQLDYI LSLKAEDLLE RRLQTIVQKL NLSKSIHHAR
      121 QLIFQGHIRV GKQTVNVPSF TVRVDSEKHI NKSPFSALVG GKPGRMTKRK NKKS
//
LOCUS       Nematostella_vectensis@NEMVE23     174 bp    PROT      linear    1-SEP-2014
DEFINITION  Nematostella_vectensis@NEMVE23     174 bp    PROT      linear    3-AUG-2014, 17
 ACCESSION  Rose-Cavalier-Smiths-iMac.local:69:1409562599
ORIGIN
        1 VVCKTYTTPR RPFEKERLNQ ELKIIGEYGL RNKREVWRVK LTLAKIRKAA RELLTLEEKD
       61 PRRLFEGNAL LRRLVRIGVL DESRMKLDYV LGLRIEDFLE RRLQTQVFKL GLAKSIHHAR
      121 VLIRQRHIRV RKQLVNVPSF VVRLDSQKHI DFSLNSPYGG GRPGRVKRKN MKKG
//
LOCUS       Neurospora_crassa@85112053     174 bp    PROT      linear    1-SEP-2014
DEFINITION  Neurospora_crassa@85112053     174 bp    PROT      linear    3-AUG-2014, 174 ba
 ACCESSION  Rose-Cavalier-Smiths-iMac.local:70:1409562599
ORIGIN
        1 RSYKTAKVPR RPFEAARLDS ELKLVGEYGL RNKREVWRVL LTLSKIRRAA RQLLTLDEKD
       61 PKRLFEGNAL IRRLVRVGVL DESRMKLDYV LALKAEDFLE RRLQTCVYKL GLAKSIHHAR
      121 VLIRQRHIRV GKQIVNVPSF VVRLDSQKHI DFALTSPFGG GRPGRVRRKK AKAA
//
LOCUS       Oryza_sativa@125584964     174 bp    PROT      linear    1-SEP-2014
DEFINITION  Oryza_sativa@125584964     174 bp    PROT      linear    3-AUG-2014, 174 bases,
 ACCESSION  Rose-Cavalier-Smiths-iMac.local:71:1409562599
ORIGIN
        1 LAYKTFKKPR RPYEKERLDA ELKLVGEYGL RCKRELWRVQ YALSRIRNNA RHLLTLDEKN
       61 PRRIFEGEAL LRRMNRYGLL ADGQNKLDYV LALTVENFLA RRLQTLVFKA GMAKSIHHAR
      121 VLIRQRHIRV GRQIVNIPSF MVRVESEKHI DFSLTSPFGG GPPGRVKRKN QKKA
//
LOCUS       Ostreococcus_lucimarinus@OSTLU     174 bp    PROT      linear    1-SEP-2014
DEFINITION  Ostreococcus_lucimarinus@OSTLU     174 bp    PROT      linear    3-AUG-2014, 17
 ACCESSION  Rose-Cavalier-Smiths-iMac.local:72:1409562599

ORIGIN
        1 RNYKTFKKPR RPFEKERLDA ELKIVGEFGL RNKRELWRVQ FALNKLRNAA RVLLTLDEKD
       61 PKRIFEGEAI MRRMRNYGLL DETQDKLDYV LALGPEQFLE RRLQTLVFKL GLAKSVHHAR
      121 VLIRQRHIRV GKQIVNVPSF LVRTDSQKHI DFALNSPLGG GRPGRVKRKR MAAA
//
LOCUS       Ostreococcus_tauri@OSTTA28795     174 bp    PROT      linear    1-SEP-2014
DEFINITION  Ostreococcus_tauri@OSTTA28795     174 bp    PROT      linear    3-AUG-2014, 174
 ACCESSION  Rose-Cavalier-Smiths-iMac.local:73:1409562599
ORIGIN
        1 RNYKTFKKPR RPFEKDRLDA ELKIVGEFGL RNKRELWRVQ FALNKLRNAA RVLLTLDEKD
       61 PKRIFEGEAI IRRMRAYGLL DETQDKLDYV LALTPETFLE RRLQTLVFKL GLAKSVHHAR
      121 VLIRQRHIRV GKQIVNVPSF LVRTDSQKHI DFALNSPLGG GRPGRVKRKR AAAA
//
LOCUS       Microhelia_sp@micspContig01883     174 bp    PROT      linear    1-SEP-2014
DEFINITION  Microhelia_sp@micspContig01883     174 bp    PROT      linear    3-AUG-2014, 17
 ACCESSION  Rose-Cavalier-Smiths-iMac.local:74:1409562599
ORIGIN
        1 RNYKTSKTPR RPFEKERLDR ELKIVGEYGL RNKREVWRVQ LVLAKLRKNS RDLLKMEEHD
       61 PRRVFEGNAL LRRMSRFGLL EEDKMALDYV LGLKVEDMLE RRLQTLVFKL GLAKSIHHAR
      121 VLIRQGHIRV GRQVVDVPSF MVRVDSQKHI DFAMSSPFGG GRPGRIKRRT MRNK
//
LOCUS       Sorites_sp@sorspCAMPEP0114660202     174 bp    PROT      linear    1-SEP-2014
DEFINITION  Sorites_sp@sorspCAMPEP0114660202     174 bp    PROT      linear    3-AUG-2014, 
 ACCESSION  Rose-Cavalier-Smiths-iMac.local:75:1409562599
ORIGIN
        1 QNYKTFRKPK RPFEKERLDG EMKIIGEYGL KNKREVWRVQ YALAKIRTAA RTLLTLEERS
       61 PMRIFQGEAL LRRMVRLGLL LESEKKLDFV LGLTTAKIME RRLQTKVFKL GLAKSIHHAR
      121 TLIRQRHIRV GKQICDIPSF LVRLDSEKHI DFALTSPFGG GRPGRVRRKM MATK
//
LOCUS       Filoreta_marina@FIL1Con690_3     174 bp    PROT      linear    1-SEP-2014
DEFINITION  Filoreta_marina@FIL1Con690_3     174 bp    PROT      linear    3-AUG-2014, 174 
 ACCESSION  Rose-Cavalier-Smiths-iMac.local:76:1409562599
ORIGIN
        1 RRFKVSKTPR RPFEKERLDK EMQIIGRFGL KNKREIWRVQ VTLAKIRKSA RVLLTLDQSD
       61 PRRKFEGDAL LRRLTRMGLL GEKEQRLDYV LGLTLEQFLN RRLQTKVHHS GLAKSVHHAR
      121 CLIQQRHIRV GKRVVDVPSF MVRVDSEKVI DYAHTSPYGQ GRPGRVKRKN HRAA
//
LOCUS       Bigelowiella_natans@BNL0000154     174 bp    PROT      linear    1-SEP-2014
DEFINITION  Bigelowiella_natans@BNL0000154     174 bp    PROT      linear    3-AUG-2014, 17
 ACCESSION  Rose-Cavalier-Smiths-iMac.local:77:1409562599
ORIGIN
        1 RNRKTSKTPR RPFEKERLDR ELKLVGVYGL KNKREVWRCQ YTLAKIRSVA RNLMTLDEKD
       61 PQREFQGAAL ISRLTKMGLL EEKEDSLDYV LGLNVEKFLA RRLQTCVFSL KLAKSIHHSR
      121 CLIRQRHIRV GRNLVNVPSF MVNVDSEKLV EYAHTSPLGN ARPGRVKRKK LAAA
//
LOCUS       Minimassisteria_diva@oxnspCont     146 bp    PROT      linear    1-SEP-2014
DEFINITION  Minimassisteria_diva@oxnspCont     146 bp    PROT      linear    3-AUG-2014, 14
 ACCESSION  Rose-Cavalier-Smiths-iMac.local:78:1409562599
ORIGIN
        1 ------KTPR RPYEKERIDR EMKVIGKYGL KNKREVWRVQ YTLAKMRAVA RHLLTLPAKH
       61 PKRVFEGEAL LRRLTRMGIL NENEQKLQFV LGLSIEKLLD RRLQTRVFQA GLAKSIHHAR
      121 CLIFQRHIRV GKRMVNIPSF MVRVES
//
LOCUS       Helkesimastix_marina@Contig_of     174 bp    PROT      linear    1-SEP-2014
DEFINITION  Helkesimastix_marina@Contig_of     174 bp    PROT      linear    3-AUG-2014, 17
 ACCESSION  Rose-Cavalier-Smiths-iMac.local:79:1409562599
ORIGIN
        1 RNKKTVENPR RPYDRERMDR ELQLIGRFGL KNKREVWRAQ LALATIRSKA RSLLVLEERD
       61 PKRVFEGSAL LRRLLRMGVI NESQDKLEML LSLNVEAFLE RRLQTRVLQS GYAKSIHHAR
      121 VLIRHRHIRV GKKLVNVPSF MVRTDSEKHI GFAGTSPFGG ARPGRRARKN IEAV
//
LOCUS       Thaumatomonas_sp@thaspSFL6WO51     174 bp    PROT      linear    1-SEP-2014
DEFINITION  Thaumatomonas_sp@thaspSFL6WO51     174 bp    PROT      linear    3-AUG-2014, 17
 ACCESSION  Rose-Cavalier-Smiths-iMac.local:80:1409562599
ORIGIN
        1 ---------- ---------- ---------- ---------- ---------- ----------
       61 ---------- ---------- -ESEQKLDFV LRLSVEKFMD RRLQTRVFAA GLAKSIHHSR
      121 VLIGQRHIRV GKRMCNVAGF LVRLESEKHI EFAHTSPFGN GRPGRIKRKN LKNK
//
LOCUS       Mataza_hastifera@mathaCAMPEP0175122108     174 bp    PROT      linear    1-SEP-2014
DEFINITION  Mataza_hastifera@mathaCAMPEP0175122108     174 bp    PROT      linear    3-AUG-
 ACCESSION  Rose-Cavalier-Smiths-iMac.local:81:1409562599
ORIGIN
        1 RNCKTSKVPR RPFEKERLDR ELQVLGEFGL KNKREVWRVQ YTMAKIRAVA RVLLTLPEKD
       61 PKRVFEGGAL MRRLIRLGLL KEGDNKLDLC LNLTLETFLE RRLQTRLFRA HRAKSIHHAR
      121 CLIKQKHIRV GKRVVDVPSF MVRVDSEKHI DFALTSAFGT GKPGRVKRKN LKNS
//
LOCUS       Araneofila_producta@Contig_of_     174 bp    PROT      linear    1-SEP-2014
DEFINITION  Araneofila_producta@Contig_of_     174 bp    PROT      linear    3-AUG-2014, 17
 ACCESSION  Rose-Cavalier-Smiths-iMac.local:82:1409562599
ORIGIN
        1 RVTKTSQPPR RPYEKERLDK ELKLVGEYGL RCKREVWRVQ YTLSRLQSVA RILLTLDEKH
       61 PKRLFEGQAI LRRLTRQGIL TESEQRLDYI LGLTLEKFMD RRLQTRVFQA GLAKSIHHAR
      121 VLIRQRHIRV GKRMVNVPSF MVRVDSEKHI EFSLTSPFGG GRAGRVKRKN AKKE
//
LOCUS       Cercomonas_clavideferens@Conti     174 bp    PROT      linear    1-SEP-2014
DEFINITION  Cercomonas_clavideferens@Conti     174 bp    PROT      linear    3-AUG-2014, 17
 ACCESSION  Rose-Cavalier-Smiths-iMac.local:83:1409562599
ORIGIN
        1 RLAKTAKNPR RPYSKERLDH ELKLCGVYGL RNKREIHRVH TALAKMRAVA RTLLTLPEKD
       61 PKRVFEGAAL LKRLTRYGLI SENEQKLDFV LGLTNERFMD RRLQTRVFNS GLAKSIHHAR
      121 VLIRQRHIRV GKQLVNNPGF LVRVESDKHI EFALTSPYGI GRPGRVKRKN AKNK
//
LOCUS       Metopion_fluens@metproContig_o     174 bp    PROT      linear    1-SEP-2014
DEFINITION  Metopion_fluens@metproContig_o     174 bp    PROT      linear    3-AUG-2014, 17
 ACCESSION  Rose-Cavalier-Smiths-iMac.local:84:1409562599
ORIGIN
        1 RNAKTSKTPR RPFEKERLDN ELKLVGHYGL RNKREVWRVM LILAKMRAIA RTLLTLPEKD
       61 PKRVFEGNAL MRRLGRVGLL SDGEMKLDYV LGLTIEKFLD RRLQTRVFSR GLAKSIHHAR
      121 VLIKQRHIRV GKTLVDVPSF MVRLDSEKHI EYALTSPXGG GKPGRVMRKS LKNK
//
LOCUS       Paracercomonas_marina@CLL00000     174 bp    PROT      linear    1-SEP-2014
DEFINITION  Paracercomonas_marina@CLL00000     174 bp    PROT      linear    3-AUG-2014, 17
 ACCESSION  Rose-Cavalier-Smiths-iMac.local:85:1409562599
ORIGIN
        1 RVHKTAKSPR RPYEKERIDR EMKICGEFGL RNKREIWRVN YALAKVRSIA RVLLTLDEKN
       61 PRRLFEGSAL IRRLSRMGVL SENEQKLEHC LSLTIEKFLE RRLQTRVFQA SLAKSIHHAR
      121 CLIKRRHIRV GKRMVDVPSF MVRLDSEKHI EYSSTSPYGS GRAGRVKRKS LRNK
//
LOCUS       Sandona_ubiquita@plabaSFL6WO51      61 bp    PROT      linear    1-SEP-2014
DEFINITION  Sandona_ubiquita@plabaSFL6WO51      61 bp    PROT      linear    3-AUG-2014, 61
 ACCESSION  Rose-Cavalier-Smiths-iMac.local:86:1409562599
ORIGIN
        1 RLAKTAKNPR RPYSKERLDH ELKLCGVYGL RNKREIHRVH TALAKMRAVA RTLLTLPENG
       61 P
//
LOCUS       Oxyrrhis_marina@117403691     174 bp    PROT      linear    1-SEP-2014
DEFINITION  Oxyrrhis_marina@117403691     174 bp    PROT      linear    3-AUG-2014, 174 bas
 ACCESSION  Rose-Cavalier-Smiths-iMac.local:87:1409562599
ORIGIN
        1 RNVKTGTKPK RPFEKDRLDA EMKIVGEYGL RSKRELWRVA LSLSKIRTAA RYLLTLDEKA
       61 EARIFQGEAM LRRMMRFGFL LENERKLDYV LGLTTAKIME RRLQTKVFKL GLAKSVHHAR
      121 ALIFQRHIRV GKQLCTIPSF LVRVDSEKHI DFALTSPFGG GRPGRVRRQR MKNG
//
LOCUS       Paramecium_tetraurelia@1240884     174 bp    PROT      linear    1-SEP-2014
DEFINITION  Paramecium_tetraurelia@1240884     174 bp    PROT      linear    3-AUG-2014, 17
 ACCESSION  Rose-Cavalier-Smiths-iMac.local:88:1409562599
ORIGIN
        1 RNRKTSATPR KPFEKERLDN ELQIIGKYGL KNKREVWRVQ LTLARIRKAA RELLTLDPKD
       61 PRRLFEGEAL IRRMVRFGLL SEQERKLDYV LGLTTQKMME RRLQTFVFKS NQASSIHHAR
      121 TLIRQRHFRV GKRLVNSPSF LVRVESEKLV DFAVTSPFGQ GREGRRKRKN AKRV
//
LOCUS       Paulinella_chromatophora@pauch     169 bp    PROT      linear    1-SEP-2014
DEFINITION  Paulinella_chromatophora@pauch     169 bp    PROT      linear    3-AUG-2014, 16
 ACCESSION  Rose-Cavalier-Smiths-iMac.local:89:1409562599
ORIGIN
        1 ---NTVATPR RPYEKERIDN ELKLVGEYGL RNKREVWRVQ YMLSKVRSVA RILLTLPEKN
       61 PRRIFEGAAL LRRLTRLGLL NENEQKLDFC LSLTINKFLD RRLQTRVAAL SLAKTIHHAR
      121 VMIRQRHIRV GKRMVNVPSF MVRLESEKHI DYSATSPKGG GRPGRVXXX
//
LOCUS       Phycomyces_blakesleeanus@PHYBL     174 bp    PROT      linear    1-SEP-2014
DEFINITION  Phycomyces_blakesleeanus@PHYBL     174 bp    PROT      linear    3-AUG-2014, 17
 ACCESSION  Rose-Cavalier-Smiths-iMac.local:91:1409562599
ORIGIN
        1 RTYKTYKVPK RAFESARLDQ ELKLVGEYGL KNKKEVWRVG LTLSKIRRAA RELLTLDEKD
       61 PKRLFEGNAL IRRLVRIGVL DDSRMKLDYV LGLKIEDFME RRLQTQVFKH GLAKSIHHAR
      121 VLIRQRHIRV GKQIVNVPSF IVRLDSQKHI DFALTSPYGG GRAGRVKRKR A-AA
//
LOCUS       Physarum_polycephalum@PPL00000     174 bp    PROT      linear    1-SEP-2014
DEFINITION  Physarum_polycephalum@PPL00000     174 bp    PROT      linear    3-AUG-2014, 17
 ACCESSION  Rose-Cavalier-Smiths-iMac.local:92:1409562599
ORIGIN
        1 PTNKVSGTPL HPFEKERLDQ ELKIAGEYGL KNKREVWRVH YTLTNVRKAA RELLKLEEKN
       61 PKRLFEGAAL LRRLHRLGVL DDSKDKLDFV LGLKHEDFLE RRLQTLVFKL HLAKSIHHAR
      121 VLVRQGHIRV GKQVVNVPSF MVRLESQKHI DFALTSPYGA GGPGRVKRRK AKAA
//
LOCUS       Physcomitrella_patens@BJ171471     174 bp    PROT      linear    1-SEP-2014
DEFINITION  Physcomitrella_patens@BJ171471     174 bp    PROT      linear    3-AUG-2014, 17
 ACCESSION  Rose-Cavalier-Smiths-iMac.local:93:1409562599
ORIGIN
        1 ---KTFKKPR RPFEKERLDA ELKLVGEYGL RNKRELWRVQ YALSRIRNNA RMLLTLDEKN
       61 TRRIFEGEAL LRRMNRYGLL DENQSKLDYV LALTVENFLE RRLQTLVFKS GMAKSIHHAR
      121 VLIKQRHIRV GKQIVDVPSF MVRVDSQKHV DFALSSPLGG GRPGRVKRKN MKAA
//
LOCUS       Plasmodium_falciparum@12450632     174 bp    PROT      linear    1-SEP-2014
DEFINITION  Plasmodium_falciparum@12450632     174 bp    PROT      linear    3-AUG-2014, 17
 ACCESSION  Rose-Cavalier-Smiths-iMac.local:95:1409562599
ORIGIN
        1 RNYKTARNPK RPFEKERLDQ ELKLIGEYGL KNKREIWRVQ YLLAKIRSAA RYLLTLDEKS
       61 SKRIFQGEAL LRRMVRQGLL GENEEKLDYV LGLTLPKLLE RRLQTKVFKL GLAKSVHHAR
      121 VLIRQRHIRV GKQMVDIPSF LVRVDSEKHI DFATTSPFGG ARPGRVKRKS LKKQ
//
LOCUS       Plasmodium_yoelii@83286205     167 bp    PROT      linear    1-SEP-2014
DEFINITION  Plasmodium_yoelii@83286205     167 bp    PROT      linear    3-AUG-2014, 167 ba
 ACCESSION  Rose-Cavalier-Smiths-iMac.local:96:1409562599
ORIGIN
        1 RNYKTARNPK RPFEKERLDQ ELKLIGEYGL KNKREIWRVQ YLLAKIRSAA RYLLTLDEKS
       61 PKRIFQGEAL LRRMVRQGLL GENEEKLDYV LGLTLPKLLE RRLQTKVFKL GLAKSVHHAR
      121 VLIRQRHIRV GKQMVDIPSF LVRIDSEKHI DFATASPFGG SRPGRLK
//
LOCUS       Polysphondylium_pallidum@PSL00     174 bp    PROT      linear    1-SEP-2014
DEFINITION  Polysphondylium_pallidum@PSL00     174 bp    PROT      linear    3-AUG-2014, 17
 ACCESSION  Rose-Cavalier-Smiths-iMac.local:97:1409562599
ORIGIN
        1 ---------- ---------- ---------- ---------- ---------- ----------
       61 ---------- -------GVL EESKNKLDYI LNLKVQDFME RRLQTMVFKQ GLAKSIHHAR
      121 CLIKGRHIRV GKQLVNVASF LVRVDSQKHI GYHPNSPFAG GKPGRRARKV AKSK
//
LOCUS       Polytomella_parva@POL00002321_     174 bp    PROT      linear    1-SEP-2014
DEFINITION  Polytomella_parva@POL00002321_     174 bp    PROT      linear    3-AUG-2014, 17
 ACCESSION  Rose-Cavalier-Smiths-iMac.local:98:1409562599
ORIGIN
        1 RNYKTFKKPR RPYEKERLDA ELKTVGEFGL RNKRELWRVQ MVLSKIRNAA RTLLTLDEKD
       61 PKRIFEGSAL MRRMYKYGLL NETQDKLDYV LALSPADFLE RRLQTVVYKQ GLAKSIHHAR
      121 VLIRQRHVRV GKQVVNVPSF TVRVDSQKHI DFSTTSPYGG GRSGRVKRKN AAKK
//
LOCUS       Proterospongia_sp@PRL00000112_     174 bp    PROT      linear    1-SEP-2014
DEFINITION  Proterospongia_sp@PRL00000112_     174 bp    PROT      linear    3-AUG-2014, 17
 ACCESSION  Rose-Cavalier-Smiths-iMac.local:99:1409562599
ORIGIN
        1 KVCKTAEGPR RPFEKERLDQ ELKLVGEYGL RCKREVYRVK LTLAKIRKAA RVLLTLEEND
       61 PRRLFEGNAL LRRLLRIGVL DEEHMKLDYV LGLKIEDFLE RRLQTQVFKL GLAKSVHHAR
      121 VLIRQRHIRV RKQLVNVPSF TVRVDSAKHI DFSAKSPFGG GRPGRNKRKK IAAR
//
LOCUS       Prototheca_wickerhamii@PWL0000     174 bp    PROT      linear    1-SEP-2014
DEFINITION  Prototheca_wickerhamii@PWL0000     174 bp    PROT      linear    3-AUG-2014, 17
 ACCESSION  Rose-Cavalier-Smiths-iMac.local:100:1409562599
ORIGIN
        1 ---------- ---------- ---------- ---------- ---------- ----------
       61 ---------- ---MYRYGFL ETHEDKLDYV LSLTPDRVLE RRLQTQVFKL GLAKSIHHAR
      121 VLIRQRHIRV GKQIVNVPSF IVRVDSQKHI DFALNSPFGG GRPGRVKRRS LASG
//
LOCUS       Rattus_norvegicus@57143     174 bp    PROT      linear    1-SEP-2014
DEFINITION  Rattus_norvegicus@57143     174 bp    PROT      linear    3-AUG-2014, 174 bases
 ACCESSION  Rose-Cavalier-Smiths-iMac.local:102:1409562599
ORIGIN
        1 ~VCKTYVTPR RPFEKSRLDQ ELKLIGEYGL RNKREVWRVK FTLAKIRKAA RELLTLDEKD
       61 PRRLFEGNAL LRRLVRIGVL DEGKMKLDYI LGLKIEDFLE RRLQTQVFKL GLAKSIHHAR
      121 VLIRQRHIRV LKQVVNIPSF IVRLDSQKHI DFSLLSPYGG GRPGRVKRKN AKKG
//
LOCUS       Reclinomonas_americana@RAL0000     174 bp    PROT      linear    1-SEP-2014
DEFINITION  Reclinomonas_americana@RAL0000     174 bp    PROT      linear    3-AUG-2014, 17
 ACCESSION  Rose-Cavalier-Smiths-iMac.local:103:1409562599
ORIGIN
        1 RNFKTSKSPR RPFEKERIDS ELKLVGQYGL RCKRELWRVQ FTLAKIRKAA RQLLTLPEKD
       61 PKRIFEGNAI LRRCTRLGLI DEKRQKLDYV LGLKVEDFLE RRLQTLVQKR SLARSVHQAR
      121 VFVRGRHIRV GKQMVTAPSF MVRVESENHI DFAVTSPYGG GKPGRAARRT AKRG
//
LOCUS       Rhizopus_oryzae@ROL00000254_3     174 bp    PROT      linear    1-SEP-2014
DEFINITION  Rhizopus_oryzae@ROL00000254_3     174 bp    PROT      linear    3-AUG-2014, 174
 ACCESSION  Rose-Cavalier-Smiths-iMac.local:104:1409562599
ORIGIN
        1 RNYKTSTVPK RPFESARLDQ ELKLIGEFGL KNKREIWRVG FTLSKIRRAA RELLKLDEKD
       61 PRRLFEGNAL IRRLVRIGVL DETRMKLDYV LALKIEDFLE RRLQTQVFKL GLAKSIHHAR
      121 VLIRQRHIRV GKQIVNVPSF IVRLDSQKHI DFALTSPYGG GRAGRVKRKR AAAG
//
LOCUS       Saccharomyces_cerevisiae@63251     174 bp    PROT      linear    1-SEP-2014
DEFINITION  Saccharomyces_cerevisiae@63251     174 bp    PROT      linear    3-AUG-2014, 17
 ACCESSION  Rose-Cavalier-Smiths-iMac.local:105:1409562599
ORIGIN
        1 RTYKTYSTPK RPYESSRLDA ELKLAGEFGL KNKKEIYRIS FQLSKIRRAA RDLLTRDEKD
       61 PKRLFEGNAL IRRLVRVGVL SEDKKKLDYV LALKVEDFLE RRLQTQVYKL GLAKSVHHAR
      121 VLITQRHIAV GKQIVNIPSF MVRLDSEKHI DFAPTSPFGG ARPGRVARRN AARK
//
LOCUS       Sawyeria_marylandensis@SML0000     174 bp    PROT      linear    1-SEP-2014
DEFINITION  Sawyeria_marylandensis@SML0000     174 bp    PROT      linear    3-AUG-2014, 17
 ACCESSION  Rose-Cavalier-Smiths-iMac.local:106:1409562599
ORIGIN
        1 RIFKTFSTPR RPHEKERIDR ELEVCGKYGL RCKREVWRYQ YLLSKIRKSA RDLLTLPENH
       61 EKRLIEGQAL LRRMHRYGIL EEKKNKLDYI LSLKIEDFLE RRLQTLIWKS GLAKSVHHAR
      121 VLIFQRHIRV GKQIVTIPSF MVRTDSEKHI SFASNSSLNS GRLGRIKKKK ARGG
//
LOCUS       Scenedesmus_obliquus@SOL000001     174 bp    PROT      linear    1-SEP-2014
DEFINITION  Scenedesmus_obliquus@SOL000001     174 bp    PROT      linear    3-AUG-2014, 17
 ACCESSION  Rose-Cavalier-Smiths-iMac.local:107:1409562599
ORIGIN
        1 ---KTFKKPR RPFEKERLDA ELKLVGEYGL RNKRELWRVQ MVLSKIRNAA RTLLTLEEKD
       61 AKRMFEGQAL MRRMYKYGLL NETQDKLDYV LALSPQDFLE RRLQTLVFKQ GLAKSIHHAR
      121 VLIRQRHIRV GKQVVNIPSF MVRVDSQKHI DFALTSPFGG GRPGRVKRKS QANK
//
LOCUS       Schizosaccharomyces_pombe@1911     174 bp    PROT      linear    1-SEP-2014
DEFINITION  Schizosaccharomyces_pombe@1911     174 bp    PROT      linear    3-AUG-2014, 17
 ACCESSION  Rose-Cavalier-Smiths-iMac.local:109:1409562599
ORIGIN
        1 RKQKTYKVPR RPFESARLDA ELKLAGEYGL RNKHEIWRVA LTLSKIRRAA RELLTLDEKD
       61 PKRLFEGNAI IRRLVRLGIL DETRMKLDYV LALRIEDFLE RRLQTQVFKL GLAKSIHHAR
      121 VLIFQRHIRV GKQIVNVPSF VVRLDTQKHI DFALSSPYGG GRPGRCKRKR LRSQ
//
LOCUS       Seculamonas_ecuadoriensis@SEL0     174 bp    PROT      linear    1-SEP-2014
DEFINITION  Seculamonas_ecuadoriensis@SEL0     174 bp    PROT      linear    3-AUG-2014, 17
 ACCESSION  Rose-Cavalier-Smiths-iMac.local:110:1409562599
ORIGIN
        1 RNFKTSKTPR RPFEAERISS ELQVCGKFGL RCKREVWRVQ YTLAKIRKAA RELLTLPEKD
       61 PRRLFEGAAI LRRCVRLGVL SEKDQKLDYV LGLKLTDFLE RRLQTVVWKR SLGRSIHHAR
      121 VLIRGRHIRV GKQVVNVPQF MVRVESQNHV EFSSKSPLGG GRKGRVGRRN ERNA
//
LOCUS       Selaginella_moellendorffii@SEL     174 bp    PROT      linear    1-SEP-2014
DEFINITION  Selaginella_moellendorffii@SEL     174 bp    PROT      linear    3-AUG-2014, 17
 ACCESSION  Rose-Cavalier-Smiths-iMac.local:111:1409562599
ORIGIN
        1 RNYKTFKKPR RPFEKERLDA ELKLVGEYGL RNKRELWRLQ YVLSRIRNAA RHLLTLDEKN
       61 PRRIFEGDAL LRRMHRYGLL EEGQNKLDYV LALTVENFLE RRLQTLVFKA GMAKSIHHAR
      121 VLVRQRHIRV GKQMVNVPSF LVRVESQKHI DFALTSPFGG GGPGRVKRKN MKAA
//
LOCUS       Sorghum_bicolor@SORBI5052079     174 bp    PROT      linear    1-SEP-2014
DEFINITION  Sorghum_bicolor@SORBI5052079     174 bp    PROT      linear    3-AUG-2014, 174 
 ACCESSION  Rose-Cavalier-Smiths-iMac.local:112:1409562599
ORIGIN
        1 RNYKTFKKPR RPYEKERLDA ELKLVGEYGL RCKRELWRVQ YALSRIRNAA RELLTLDEKN
       61 PRRIFEGEAL LRRMNRYGLL GEGQNKLDYV LALTVENFLQ RRLQTIVFKN GMAKSIHHAR
      121 VLIRQRHIRV GRQLVNIPSF MVRVESEKHI DFSLTSPLGG GPAGRVKRKN QKKA
//
LOCUS       Sphaeroforma_arctica@SAL000000     174 bp    PROT      linear    1-SEP-2014
DEFINITION  Sphaeroforma_arctica@SAL000000     174 bp    PROT      linear    3-AUG-2014, 17
 ACCESSION  Rose-Cavalier-Smiths-iMac.local:113:1409562599
ORIGIN
        1 -NFKVYKTPR RPFEKERLDQ ELKFVGEFGL RNKREVWRVK YSLAKIRKAA RDLLTLEDKD
       61 PRRLFEGNAL LRRLIRIGVL DDTQMKLDYV LNLKTEDFLE RRLQTQVMKL GLARSIHHAR
      121 VLIRQRHIRV GKQLVNIPSF VVRVDSQKHI DFSLNSPFGG GRAGRVKRKN AGKT
//
LOCUS       Stachyamoeba_lipophora@SLL0000     174 bp    PROT      linear    1-SEP-2014
DEFINITION  Stachyamoeba_lipophora@SLL0000     174 bp    PROT      linear    3-AUG-2014, 17
 ACCESSION  Rose-Cavalier-Smiths-iMac.local:114:1409562599
ORIGIN
        1 ---------- ---------- ---------- -------RVQ YTLGKLRTTA RDLLTLSPTE
       61 PKRQLEGSSI LRRMTRMGLL DENKQQLDYV LSLKTDDFLE RRLQTIVFKL GLAKSIHHAR
      121 ILVRQGHIRV GKQVVDVPSF IVRVDSEKHI SLSPYSALAG GKLGRVAKKK KNAK
//
LOCUS       Stenamoeba_stenopodia@stestCon     174 bp    PROT      linear    1-SEP-2014
DEFINITION  Stenamoeba_stenopodia@stestCon     174 bp    PROT      linear    3-AUG-2014, 17
 ACCESSION  Rose-Cavalier-Smiths-iMac.local:115:1409562599
ORIGIN
        1 ---KTVQTPR RPFEKERLDA ELKLIGEYGL KNKREVWRVK VAVSKIRKAA RELLTLDEKN
       61 PKRLFEGEAI LRRLHRIGAL DETKNKLDYV LGLKVQDLLE RRLQTQVFKL GLARSIHHAR
      121 VLIRQRHIRV GKQIVNVPSF LVRVDSQKHI DFAPNSPFGG GRPGRLRRKK AKAK
//
LOCUS       Sterkiella_histriomuscorum@OTL     164 bp    PROT      linear    1-SEP-2014
DEFINITION  Sterkiella_histriomuscorum@OTL     164 bp    PROT      linear    3-AUG-2014, 16
 ACCESSION  Rose-Cavalier-Smiths-iMac.local:116:1409562599
ORIGIN
        1 TNYKTAKSPK RPFEKERLTN ELKVIGAYGL KNKREVWRVQ FTLAKIRKAA RDLLTLDEKD
       61 PRRVFEGDAL IRRMVRLGVL KENERKLDYV LGLTLSQIME RRLQTLVAKR KLANSVHHAR
      121 VLIRQRHVAV GKQLVNIPSY LVRVSSEQHI QLAATSVFKT GKLX
//
LOCUS       Tetrahymena_thermophila@118356     174 bp    PROT      linear    1-SEP-2014
DEFINITION  Tetrahymena_thermophila@118356     174 bp    PROT      linear    3-AUG-2014, 17
 ACCESSION  Rose-Cavalier-Smiths-iMac.local:117:1409562599
ORIGIN
        1 ---------- ---------- -MKLIGTFGL KNKREVWRVQ MILAKFRKAA RELLTLDPKD
       61 PRRLFEGSAL LRRMFKYGLL SEQERKLDYV LGLTIHKLME RRLQTRVFKL NLANSIHHSR
      121 VLIRQRHIKV GKNLVNVPSF MVRTDSEKSI DFASTSPLGG GREGRTKRKN AKKS
//
LOCUS       Theileria_annulata@84996521     174 bp    PROT      linear    1-SEP-2014
DEFINITION  Theileria_annulata@84996521     174 bp    PROT      linear    3-AUG-2014, 174 b
 ACCESSION  Rose-Cavalier-Smiths-iMac.local:119:1409562599
ORIGIN
        1 RNYRTSRNPK RPFEKERLDQ ELKLIGEYGL KNKREVWRVQ YVLSKIRSAA RYLLTLDPKD
       61 NKRLFQGEAL LRRMVRYGLM NENEQKLDFV LGLTLSKLME RRLQTKVFKL GLAKSIHHAR
      121 CLIRQRHICV HRQLVDIPSF LVRVDSEKHI ELALTSPYAG ARPGRVRRKT LRLQ
//
LOCUS       Trichomonas_vaginalis@12344738     174 bp    PROT      linear    1-SEP-2014
DEFINITION  Trichomonas_vaginalis@12344738     174 bp    PROT      linear    3-AUG-2014, 17
 ACCESSION  Rose-Cavalier-Smiths-iMac.local:120:1409562599
ORIGIN
        1 RNFRTFKKPM RPYEKERMHK ELQVVGEYGL KNKREIWRVS YTLSKIRHAA RELLTLPEND
       61 SKRIFEGAAL LRRLTKLGVL DESKQKLDYV LSLTVNDLMD RRLQTQVHKC ALANSVHHAR
      121 TLVSHRHISV ENQLVNQPAF LVWKESEKNI KYADTSVMTT EKLGRKKRMR AHAQ
//
LOCUS       Histomonas@407433147gbGAAM0100     174 bp    PROT      linear    1-SEP-2014
DEFINITION  Histomonas@407433147gbGAAM0100     174 bp    PROT      linear    3-AUG-2014, 17
 ACCESSION  Rose-Cavalier-Smiths-iMac.local:121:1409562599
ORIGIN
        1 HNFRTFKKPM RPYEKERIHR ELKVVGEYGL KNKRELWRVN YTLAKIRKAA RNLLMLPEND
       61 TKRIFEGAAL LRRLTRLGVL DETKQKLDYV LSLTPNDLLD RRLQTQVHKA ALAKSIHHAR
      121 TLINHRHIAV ENQLVNQPQF LVWKESERNI RYADNSVMTT EKAGRKRRMR AKAQ
//
LOCUS       Trichoplax_adhaerens@TRIAD3551     174 bp    PROT      linear    1-SEP-2014
DEFINITION  Trichoplax_adhaerens@TRIAD3551     174 bp    PROT      linear    3-AUG-2014, 17
 ACCESSION  Rose-Cavalier-Smiths-iMac.local:122:1409562599
ORIGIN
        1 RVYKTYTTPR RPFEKSRLDQ ELKLIGEYGL RNKREVWRVK YTLAKIRKAA RTLLTLDDKD
       61 SKRLFEGNAL LRRLVRIGVL DESKMKLDYV LGLRIEDFLE RRLQTQVFKL GLAKSIHHAR
      121 VLIRQRHIRV RKQVVNVPSF VVRLDSQKHI DFSLSSPFGG GRAGRVKRKN MKKG
//
LOCUS       Trimastix_pyriformis@TPL000002     174 bp    PROT      linear    1-SEP-2014
DEFINITION  Trimastix_pyriformis@TPL000002     174 bp    PROT      linear    3-AUG-2014, 17
 ACCESSION  Rose-Cavalier-Smiths-iMac.local:123:1409562599
ORIGIN
        1 ~~FKTFKGPR HPFEKERLDD ECKIVGEYGL RCKREVYRIE VMLSKIRDTA RELLTLSEKD
       61 PRRVFEGPAL LRRLTRLGVL DETKQNLDYV LALKVQDLME RRLQTLVLKK KLAKSIHHAR
      121 VMITQGHIRV GKQIVTAPSF LVRTDSEAHL ELSARSSLAG GPLGRVRRMA AKSH
//
LOCUS       Leishmania_braziliensis@134059     174 bp    PROT      linear    1-SEP-2014
DEFINITION  Leishmania_braziliensis@134059     174 bp    PROT      linear    3-AUG-2014, 17
 ACCESSION  Rose-Cavalier-Smiths-iMac.local:124:1409562599
ORIGIN
        1 NNFRVWKAPR RPFEKERLDR EMKLCGQYGL RCKREIWRVN MTLSKMRRTA RLLLTLPENH
       61 PRRLLEGSAI MRRCHEYGFL DEEKDKLDYV LSLTVPDILE RRLQTIVFKA GLAKSVHHAR
      121 VLIQQRHIAV AKQIVTIPSF IVRVSSERHI AFADASPFGN GRPGRVKRVR VKAA
//
LOCUS       Leishmania_major@68124268     174 bp    PROT      linear    1-SEP-2014
DEFINITION  Leishmania_major@68124268     174 bp    PROT      linear    3-AUG-2014, 174 bas
 ACCESSION  Rose-Cavalier-Smiths-iMac.local:125:1409562599
ORIGIN
        1 NNFRVWKAPR RPFEKERLDR EMKLCGQYGL RCKREIWRVN MTLSKMRRTA RLLLTLPENH
       61 PRRLLEGSAI MRRCHEYGFL DEEKDKLDYV LSLTVPDILE RRLQTIVFKA GLAKSVHHAR
      121 VLIQQRHIAV AKQIVTIPSF IVRVSSERHI AFADASPFGN GRTGRVKRVR AKAA
//
LOCUS       Rhynchomonas     164 bp    PROT      linear    1-SEP-2014
DEFINITION  Rhynchomonas     164 bp    PROT      linear    3-AUG-2014, 164 bases, 99D48B2D 
 ACCESSION  Rose-Cavalier-Smiths-iMac.local:126:1409562599
ORIGIN
        1 ---------- ---------- ---------- ---------- --------TA RLLLTLTETN
       61 PRRILEGNAL LRRCHDLGFL EESKNKLDYV LSLTVPDILE RRLQTVVFKN GMACSVHQAR
      121 CLILQRHIAV GKQIVTTPSF MVRKSREGHI GFAEVSPFGG GRAG
//
LOCUS             Bodo     173 bp    PROT      linear    1-SEP-2014
DEFINITION  Bodo     164 bp    PROT      linear    3-AUG-2014, 164 bases, 8EE8B5DF checksum
 ACCESSION  Rose-Cavalier-Smiths-iMac.local:127:1409562599
ORIGIN
        1 NNFRVSKAPR RPFERERLDR EMKLCGQYGL RCKREIWRVN VTLSKMRRAA RLLLTLPETH
       61 PRRQLEGSAI MrRCHDLGFL DAAKDKLDYV LSLTVPDILE RRLQTVVFKI GMAKSVHHAR
      121 VLIQQRHIAV AKQIVTIPSF IVRTSSERHI AFADASPFGA GRIGrvkrvr rna
//
LOCUS       Procryptobia_M     158 bp    PROT      linear    1-SEP-2014
DEFINITION  Procryptobia_M     158 bp    PROT      linear    3-AUG-2014, 158 bases, 863B74F
 ACCESSION  Rose-Cavalier-Smiths-iMac.local:128:1409562599
ORIGIN
        1 ------KNPR RPFERERLEK ELRMCGQYGL RCKREIWRVN LTLSNMRRTA RTLLTLPETH
       61 ERRQLEGSAL LRRCHNLGFL EADKDQLDYV LSLTVPDILE RRLQTVVHKI GLAKSVHHAR
      121 VLIRQRHIAV AKQIVVTPSF IVRTSSERHI AFAEQSPF
//
LOCUS       Trypanosoma_brucei@71747500     174 bp    PROT      linear    1-SEP-2014
DEFINITION  Trypanosoma_brucei@71747500     174 bp    PROT      linear    3-AUG-2014, 174 b
 ACCESSION  Rose-Cavalier-Smiths-iMac.local:129:1409562599
ORIGIN
        1 NNFRVWKAPR RPFEKERLDR EMKLCGQYGL RCKREIWRVN MTLSKMRRTA RLLLTLPENH
       61 PRRLLEGSAI MRRCHGYGFL DEDKDKLDYV LSLTVPDILE RRLQTVVFKH GLAKSVHHSR
      121 VLIQQRHIAV AKQIVTIPSF IVRVSSEHHI AFADASPFGN GRPGRVKRVK RNAA
//
LOCUS       Trypanosoma_cruzi@71657652     174 bp    PROT      linear    1-SEP-2014
DEFINITION  Trypanosoma_cruzi@71657652     174 bp    PROT      linear    3-AUG-2014, 174 ba
 ACCESSION  Rose-Cavalier-Smiths-iMac.local:130:1409562599
ORIGIN
        1 NNFRVWKAPR RPFEKERLDR EMKLCGQYGL RCKREIWRVN MTLSKMRRTA RLLLTLPENH
       61 PRRQLEGSAI MRRCHDYGFL EEEKDKLDYV LSLTVPDILE RRLQTVVFKH GLAKSVHHAR
      121 VLILQRHIAV AKQIVTIPSF IVRVSSEHHI AFADASPFGN GRPGRVKRVK RKAA
//
LOCUS       Ustilago_maydis@71012468     174 bp    PROT      linear    1-SEP-2014
DEFINITION  Ustilago_maydis@71012468     174 bp    PROT      linear    3-AUG-2014, 174 base
 ACCESSION  Rose-Cavalier-Smiths-iMac.local:131:1409562599
ORIGIN
        1 RKQKTAKVPR RPFESARLDS ELKLAGEYGL RNKREIWRIA LTLSKIRRAA RELLKLDEKD
       61 PKRLFEGNAI IRRLVRIGVL DETRMRLDYV LALKIEDFLE RRLQTQVFKS GLAKSIHHAR
      121 VLIVQRHIRV GKQIVNVPSF VVRLDSQKHI DFALTSPYGG ARAGRVKRKR ARAA
//
LOCUS       Vexillifera_bacillipedes@vexba     148 bp    PROT      linear    1-SEP-2014
DEFINITION  Vexillifera_bacillipedes@vexba     148 bp    PROT      linear    3-AUG-2014, 14
 ACCESSION  Rose-Cavalier-Smiths-iMac.local:132:1409562599
ORIGIN
        1 ---------- ---------- ---------L RNKREVWRVQ KTLADIRKAA RELLTLDKKD
       61 PKRLFEGAAL LRRLKRLGVL PETTTELDYV LALKPENFLE RRLQTVVWKL GIAKSPHHAR
      121 VLIRQRHIRV GNQVVNIPSF IVRVESQX
//
LOCUS       Volvox_carteri@VOLCA110081     174 bp    PROT      linear    1-SEP-2014
DEFINITION  Volvox_carteri@VOLCA110081     174 bp    PROT      linear    3-AUG-2014, 174 ba
 ACCESSION  Rose-Cavalier-Smiths-iMac.local:133:1409562599
ORIGIN
        1 RNYKTFKKPR RPYEKERLDA ELKLVGEYGL RNKRELWRVQ MVLSKIRNAA RVLLTLEEKD
       61 PKRIFEGNAL MRRMNRYGLL SESQDKLDYV LALTPQDFLE RRLQTLVFKQ GLAKSIHHAR
      121 VLIRQRHIRV GKQVVNVPSF MVRVDSQKHI DFALTSPFGG GRPGRVKRKN AKKG
//
LOCUS       Xenopus_laevis@49115440     174 bp    PROT      linear    1-SEP-2014
DEFINITION  Xenopus_laevis@49115440     174 bp    PROT      linear    3-AUG-2014, 174 bases
 ACCESSION  Rose-Cavalier-Smiths-iMac.local:134:1409562599
ORIGIN
        1 -VCKTYVTPR RPFEKSRLDQ ELKLIGEYGL RNKREVWRVK FTLAKIRKAA RELLTLDEKD
       61 PKRLFEGNAL LRRLVRIGVL DEGKMKLDYI LGLKIEDFLE RRLQTQVFKL GLAKSIHHAR
      121 VLIRQRHIRV RKQVVNIPSF IVRLDSQKHI DFSLRSPYGG GRPGRVKRKN AKKG
//
LOCUS       Xenopus_tropicalis@55742356     174 bp    PROT      linear    1-SEP-2014
DEFINITION  Xenopus_tropicalis@55742356     174 bp    PROT      linear    3-AUG-2014, 174 b
 ACCESSION  Rose-Cavalier-Smiths-iMac.local:135:1409562599
ORIGIN
        1 -VCKTYVTPR RPFEKSRLDQ ELKLIGEYGL RNKREVWRVK FTLAKIRKAA RELLTLDEKD
       61 PKRLFEGNAL LRRLVRIGVL DEGKMKLDYI LGLKIEDFLE RRLQTQVFKL GLAKSIHHAR
      121 VLIRQRHIRV RKQVVNIPSF IVRLDSQKHI DFSLRSPYGG GRPGRVKRKN AKKG
//
LOCUS       Yarrowia_lipolytica@50555257     174 bp    PROT      linear    1-SEP-2014
DEFINITION  Yarrowia_lipolytica@50555257     174 bp    PROT      linear    3-AUG-2014, 174 
 ACCESSION  Rose-Cavalier-Smiths-iMac.local:136:1409562599
ORIGIN
        1 RTYKTASTPN RPYESARLDA ELKLDGEFGL KNKREIYRIG LQLSKIRRAA RELLTRDEKD
       61 PKRLFEGNAL IRRLVRLGVL PEDRMKLDYV LALSPEDFLE RRLQTQVFKL GLAKSIHHAR
      121 VLISQRHIRV GKQIVNVPSF MVRLESQKHI DFALNSPYGG GRPGRVKRKN AQKG
//
LOCUS       Collodictyon_sp@33920_4     151 bp    PROT      linear    1-SEP-2014
DEFINITION  Collodictyon_sp@33920_4     151 bp    PROT      linear    3-AUG-2014, 151 bases
 ACCESSION  Rose-Cavalier-Smiths-iMac.local:137:1409562599
ORIGIN
        1 RNHKTANPPR RPYESERLDN ELKLIGEYGL KNKREVWRVQ LTVAKIRTAA RELLTLEEKH
       61 PRRVFEGTAL LRRLSRLGVL DDSRLKLDYV LGLKTQDFLE RRLQTQVLKL GLAKSIHHAR
      121 VLIRQRHIRV GKQLVDVPSF MVRVDSQKHI D
//
LOCUS       Reticulomyxa_filosa@RETFI31994     174 bp    PROT      linear    1-SEP-2014
DEFINITION  Reticulomyxa_filosa@RETFI31994     174 bp    PROT      linear    3-AUG-2014, 17
 ACCESSION  Rose-Cavalier-Smiths-iMac.local:138:1409562599
ORIGIN
        1 KNFKTSRTPR RPFEKERLDS ELNLVGEYGL KNKRELRRVQ LTVARIRSAA RKLLTLPQDD
       61 PRRVFEGAAL CRRLNRVGIL SDEQNRLEYV LSIKVEDFLK RRLQTLVKEI ATTKSVHHAR
      121 VLIYQRHIVV GKQVVKSPSF LVRKNSQSFI NFRDGSSIGT GLPGRVKRKN LKKA
//
LOCUS       Elphidium_sp@Contig5076_5     168 bp    PROT      linear    1-SEP-2014
DEFINITION  Elphidium_sp@Contig5076_5     168 bp    PROT      linear    3-AUG-2014, 168 bas
 ACCESSION  Rose-Cavalier-Smiths-iMac.local:139:1409562599
ORIGIN
        1 ---------- ---------- -------WTL A-VTQLWRVX LTLAKIRSTA RRLLTLQKDD
       61 PRRIFEGQAL LRRLTRLGVL ESDHQRLEYC LTLKADNFLK RRLQTLVKEI GV-ESVHRAR
      121 VLIYQRHIRV GHQVVTSPSF LVREKSQKFI NFREGSS-GG GPPGKIKR
//
LOCUS       Globobulimina_turgida@Contig65     168 bp    PROT      linear    1-SEP-2014
DEFINITION  Globobulimina_turgida@Contig65     168 bp    PROT      linear    3-AUG-2014, 16
 ACCESSION  Rose-Cavalier-Smiths-iMac.local:140:1409562599
ORIGIN
        1 ----TSRTPR RPFEKERLDS ELKIIGEFGL KNKRELWRVQ LTLAKIRSTA RKLLTLQSDN
       61 PRRTFEGGAL LRRLTRLGVL GPDQQRLEYC LSIKAEDFLK RRLQTLVKEI GV-ESVHRAR
      121 VLIYQRHIRV GHQVVTSPSF LVREKSQRFI NFREGSS-GG GPPGKIKR
//
LOCUS       Ascogregarina_taiwanensis@2848     168 bp    PROT      linear    1-SEP-2014
DEFINITION  Ascogregarina_taiwanensis@2848     168 bp    PROT      linear    3-AUG-2014, 16
 ACCESSION  Rose-Cavalier-Smiths-iMac.local:141:1409562599
ORIGIN
        1 ---------- ---------- ---------- ---------- ---------- ----------
       61 ---------- ---------- ---------- ---------- ---------- ----------
      121 ----QRHIRV GRQIVNVPSF MVRMDSEKHI DFAPTSP-GG GRAGRVKR
//
LOCUS       Calcidiscus_leptoporus@contig0     128 bp    PROT      linear    1-SEP-2014
DEFINITION  Calcidiscus_leptoporus@contig0     128 bp    PROT      linear    3-AUG-2014, 12
 ACCESSION  Rose-Cavalier-Smiths-iMac.local:142:1409562599
ORIGIN
        1 ----TSRTPR RPFEKQRLDI EMKLIGEFGL KNKREVWRTQ LTLARIRKAA RVLLTLDEKD
       61 PKRLFEGGAL LRRLMRLGVL DETKQQLDYV LALKPADFME RRLQTQVFKL GLAKSIHHAR
      121 VLIRQRHI
//
LOCUS       Coccolithus_braarudii2N@AAZ0AH     168 bp    PROT      linear    1-SEP-2014
DEFINITION  Coccolithus_braarudii2N@AAZ0AH     168 bp    PROT      linear    3-AUG-2014, 16
 ACCESSION  Rose-Cavalier-Smiths-iMac.local:143:1409562599
ORIGIN
        1 ----TSRTPR RPFEKQRLDI EMKLIGEFGL KNKREVWRTQ LALARIRKAA RLLLTLDDKD
       61 PKRMFEGGAL LRRLMRLGVL DETKSQLDYV LALKPADFME RRLQTQVFKL GLAKSIHHAR
      121 VLIRQRHIRV GKQIVNIPSF MVRTDSQKHI DFSITSP-GG GRPGRNKR
//
LOCUS       Coccomyxa_sp@36196     168 bp    PROT      linear    1-SEP-2014
DEFINITION  Coccomyxa_sp@36196     168 bp    PROT      linear    3-AUG-2014, 168 bases, 939
 ACCESSION  Rose-Cavalier-Smiths-iMac.local:144:1409562599
ORIGIN
        1 ----TFKKPR RPFEKERLDS ELKLVGEFGL RNKRELWRVQ MALSKIRQAA RTLLTLDDKE
       61 TKRLFEGEAL LRRMYKYGLL EEAQNKLDYV LALTPQDFLE RRLQTLVFK- GLAKSMHHAR
      121 VLIRQRHIRV GKQIVNVPSF MVRVDSQKHI DFALNSP-GG GRPGRNKR
//
LOCUS       Diplonema_papillatum@DIPLONE     168 bp    PROT      linear    1-SEP-2014
DEFINITION  Diplonema_papillatum@DIPLONE     168 bp    PROT      linear    3-AUG-2014, 168 
 ACCESSION  Rose-Cavalier-Smiths-iMac.local:145:1409562599
ORIGIN
        1 ----VYKNPR RPFEKERLDK ELKLVGEYGL RCKREVWKVA LTLAKMRKAA RTLLTLEQDS
       61 ERRQLEGGAL LRRCLRYGLL DQDHMKLDYV LGLTLQDFLE RRLQTLVHKH GLARSIHHAR
      121 VLIRQRHICV GKQMVDVPSF WVRTDSEKHI DLAPTSS-GS GGPGRVKR
//
LOCUS       Emiliania_huxleyi@EMIHU61745     174 bp    PROT      linear    1-SEP-2014
DEFINITION  Emiliania_huxleyi@EMIHU61745     174 bp    PROT      linear    3-AUG-2014, 174 
 ACCESSION  Rose-Cavalier-Smiths-iMac.local:146:1409562599
ORIGIN
        1 RNHKTARTPR RPFEKQRLDI EMKLIGEFGL KNKREVWRTQ LTLARIRKAA RVLLTLEDKD
       61 PKRLFEGNAL LRRLVRLGVL DESKAQLDYV LALKPADFME RRLQTQVFKL GLAKSIHHAR
      121 VLIRQRHIRV GKQIVNIPSF MVRTESQKHI DFSITSPFGG GRPGRNKRKA IAAK
//
LOCUS       Goniomonas_pacifica@109Contig1     168 bp    PROT      linear    1-SEP-2014
DEFINITION  Goniomonas_pacifica@109Contig1     168 bp    PROT      linear    3-AUG-2014, 16
 ACCESSION  Rose-Cavalier-Smiths-iMac.local:147:1409562599
ORIGIN
        1 ----VSRAPR PPFEKERLDT ELKLVGEYGL KNKREIWRVS RVLAKLRKAS RHLLTLDEKD
       61 TTRIFEGNAI LRRCLRMGLL TEDKKSLDHV LGLKVDDFLE RRLQTKVFKM GLAKSIHHAR
      121 VLIRHRHIRV GKQIVNVPSF MVRVDSEKHI DFALNSP-GG GRVGRVKR
//
LOCUS       Imantonia_rotunda@2contig10083      70 bp    PROT      linear    1-SEP-2014
DEFINITION  Imantonia_rotunda@2contig10083      70 bp    PROT      linear    3-AUG-2014, 70
 ACCESSION  Rose-Cavalier-Smiths-iMac.local:148:1409562599
ORIGIN
        1 ---------- ---------- -----GEFGL KNKREVWRTQ LTLARIRKAA RVLLTLDEKD
       61 PKRLFEGNAL
//
LOCUS       Isochrysis_galbana@ISL00000566     174 bp    PROT      linear    1-SEP-2014
DEFINITION  Isochrysis_galbana@ISL00000566     174 bp    PROT      linear    3-AUG-2014, 17
 ACCESSION  Rose-Cavalier-Smiths-iMac.local:149:1409562599
ORIGIN
        1 ---------- ---------- ---------- -------RTQ LTLARIRKAA RLLLTLEEKD
       61 PRRLFEGGAL LRRLYRLGVL DETKLALDYV LALKPADFME RRLQTQVFKL GLAKSIHHAR
      121 VLIRQRHIRV GKQIVNIPSF IVRTESQKHI DFSTTSPFGG GRPGRNKRKS IAAK
//
LOCUS       Pavlova_lutheri@PLL00001544     154 bp    PROT      linear    1-SEP-2014
DEFINITION  Pavlova_lutheri@PLL00001544     154 bp    PROT      linear    3-AUG-2014, 154 b
 ACCESSION  Rose-Cavalier-Smiths-iMac.local:150:1409562599
ORIGIN
        1 RNHKTSRTPN RPFEKERMDA EMKLIGEYGL KNKREVWRVQ LALAKIRKAS RVLLTLDEKD
       61 PRRVFEGAAI LRRLLRTGVL PEDRLTLDYV LALKAADFLE RRLQTQVFKL GLAKSIHHAR
      121 VLIKQRHIRV GKQIVDVPQF MVRTDSQKHI DFSL
//
LOCUS       Prymnesium_parvum@PRYPA321609_     174 bp    PROT      linear    1-SEP-2014
DEFINITION  Prymnesium_parvum@PRYPA321609_     174 bp    PROT      linear    3-AUG-2014, 17
 ACCESSION  Rose-Cavalier-Smiths-iMac.local:151:1409562599
ORIGIN
        1 RNHKTSRTPR RPFEKERLDI EMKLIGEFGL KNKREVWRTQ LTLARIRKAA RQLLTLEDKD
       61 WRRIFEGGAL LRRLLRLGVL DEGKQQLDYV LALKSQDFLE RRLQTQVFKL GLAKSIHHAR
      121 VLIRHRHIRV GKQIVNIPSF MVRIDSQKHI DFATTSPYGG GRPGRNKRKA IAQK
//
LOCUS       Raphidiophrys_ambigua@contig00     174 bp    PROT      linear    1-SEP-2014
DEFINITION  Raphidiophrys_ambigua@contig00     174 bp    PROT      linear    3-AUG-2014, 17
 ACCESSION  Rose-Cavalier-Smiths-iMac.local:152:1409562599
ORIGIN
        1 RKRKTAKVPR RPFEKERLDA EMKLLGEYGL KTKREIWRLQ YVMSKTRSAA RELLTLPEKH
       61 PRRLFEGAAI MRRLQRLGVL DEDKNELDYV LGLKVNDLLE RRLQTQVFKL GLAKSVHHAR
      121 VLVRHKHIRV GNQVVNVPSF MVRTENQGVT EFANNSPYAS GRPGRVRRRT LKSK
//
LOCUS       Telonema_sp@contig15120_4     168 bp    PROT      linear    1-SEP-2014
DEFINITION  Telonema_sp@contig15120_4     168 bp    PROT      linear    3-AUG-2014, 168 bas
 ACCESSION  Rose-Cavalier-Smiths-iMac.local:153:1409562599
ORIGIN
        1 ---KTSKAPR RAYDKERLDA ELKLIGTYGL KNKREIWRLN LVLSKVRAVA RHLLTMEERD
       61 PRRIFQGQAL MRRMIRYGVL EEDRQRLDYV LALKVENFME RRLQTIVFKR GLARSVHHAR
      121 VLIRQKHIRV GRQIVDIPSF MVRVESQPHI EFALSSPFGG GRGGRVKR
//
LOCUS       Filamoeba_nolandi@filnoCAMPEP0168554748     174 bp    PROT      linear    1-SEP-2014
DEFINITION  Filamoeba_nolandi@filnoCAMPEP0168554748     174 bp    PROT      linear    3-AUG
 ACCESSION  Rose-Cavalier-Smiths-iMac.local:154:1409562599
ORIGIN
        1 SASKTAKAPR RPYEKERLDQ ELKIVGEFGL RNKREVWRVQ RVVSKIRGAA RQLLTLDEKD
       61 PRRLFEGAAL MRRLHRYGVL DENQNKLDYV LGIKVNDFLE RRLQTQVFKL GLAKSIHHAR
      121 VLIRQRHIRV GKQIVNVPSF MVRVDSQKHI DFAVTSPYGG GRPGRVKRKK LKAK
//
LOCUS       Mayorella_sp@mayorCAMPEP0174232854     174 bp    PROT      linear    1-SEP-2014
DEFINITION  Mayorella_sp@mayorCAMPEP0174232854     174 bp    PROT      linear    3-AUG-2014
 ACCESSION  Rose-Cavalier-Smiths-iMac.local:155:1409562599
ORIGIN
        1 NCRKTFKTPR RPFEKERLDA ELKLCGEYGL KNKREVWRVQ LTLAKLRKAA RELLTLDEKD
       61 PRRLFEGAAI LRRLRRIGVM DETQDQLDYC LALKVEDFLE RRLQTQVYKL ALAKSIHHAR
      121 VLIRQRHIRV GKQIVDIPSF IVRVDSQKHI GLALNSSLGQ GRRGRVYRRR QANK
//
LOCUS       Minchinia_chitonisM@minch0194451642     130 bp    PROT      linear    1-SEP-2014
DEFINITION  Minchinia_chitonisM@minch0194451642     130 bp    PROT      linear    3-AUG-201
 ACCESSION  Rose-Cavalier-Smiths-iMac.local:156:1409562599
ORIGIN
        1 ---------- ---------- ---------L RNKRELWRVQ FALNKLRNAA RVLLTLDEKD
       61 PKRIFEGEAI MRRMYRYGLL DESQDKLDYV LALNPETFLE RRLQTIVFKL GLAKSVHHAR
      121 VLIKQRHIRV
//
LOCUS       Neoparamoeba_aestuarinaI@neoaeCAMPEP0201521392     174 bp    PROT      linear    1-SEP-2014
DEFINITION  Neoparamoeba_aestuarinaI@neoaeCAMPEP0201521392     174 bp    PROT      linear  
 ACCESSION  Rose-Cavalier-Smiths-iMac.local:157:1409562599
ORIGIN
        1 NCSRVRKNPR RPFERERLDR ELKLCGEYGL RCKKEIWRVN LFLSNLRRTA RTLLTLPESH
       61 PRRQIEGAAL LRRCQETGLL SADKRKLDYV LSLTVPDILD RRLQTVVFKL GLAKSVHHAR
      121 VMVRQRHISV GKQIVTVPSF MVRVTSEKHI GIAAQSPLVS GRIARCTRVK RSKR
//
LOCUS       Paramoeba_atlanticaI@paratCAMPEP0201489098     174 bp    PROT      linear    1-SEP-2014
DEFINITION  Paramoeba_atlanticaI@paratCAMPEP0201489098     174 bp    PROT      linear    3-
 ACCESSION  Rose-Cavalier-Smiths-iMac.local:158:1409562599
ORIGIN
        1 NCNRVRKNPR RPFERERLDR ELKLCGEYGL RCKKEIWRVN LFLSKLRRTA RILLTLPEDH
       61 PRRQLEGAAL LRRCQETGLL SADKHKLDYV LSLGVTDILE RRLQTIVFKL GLAKSIHHAR
      121 VMVRQRHIAV GKQIVTVPSF MVRVTSEKHI ALAAQSPLVS GKIARCRRVK LAKG
//
LOCUS       Pessonella_sp@pesspCAMPEP0168594148     174 bp    PROT      linear    1-SEP-2014
DEFINITION  Pessonella_sp@pesspCAMPEP0168594148     174 bp    PROT      linear    3-AUG-201
 ACCESSION  Rose-Cavalier-Smiths-iMac.local:159:1409562599
ORIGIN
        1 SYSTTFKTPR RPYEKERLDS ELKLCGEYGL RCKKEVWRVK YTVAKLRKSA RGLLTLDEKD
       61 PRRLFEGAAI LRQCRRIGVL DDQKMKLDYV LALTAEEFLX RRLQTQVLKL GLAKSIHHAR
      121 VLIKQRHIRV GRQVVNVPSF CVRTSSQKHI EMALNSSLAN GPPGRNRRKR LAAA
//
LOCUS       Sexangularia_sp@sexspCAMPEP0170753004     174 bp    PROT      linear    1-SEP-2014
DEFINITION  Sexangularia_sp@sexspCAMPEP0170753004     174 bp    PROT      linear    3-AUG-2
 ACCESSION  Rose-Cavalier-Smiths-iMac.local:160:1409562599
ORIGIN
        1 NHSKTYATPR RPFEKERLDA ELKLCGEYGL KNKKEVWRTQ LTVSKLRAAA RILLTLEEKD
       61 EARIFEGAAL LRRLQRIGVL DESKNKLDDV LGLTSSDFFE RRLQTQVFKR GLAKSIHHAR
      121 VLIKQRHIQV GKQIVDVPSF IVRTDSQKHI DFAVNSPLRA GGPGRVKRQK ARSS
//
LOCUS       Stereomyxa_ramosa@steraCAMPEP0174256378     174 bp    PROT      linear    1-SEP-2014
DEFINITION  Stereomyxa_ramosa@steraCAMPEP0174256378     174 bp    PROT      linear    3-AUG
 ACCESSION  Rose-Cavalier-Smiths-iMac.local:161:1409562599
ORIGIN
        1 NKSKTYKTPR RPFEKERLDA ELQLIGEYGL KNKREVWRVH YALGQVRKRA RLLLTLPEKD
       61 PRRIFEGAAL MRRLHRLGIL DEHKDRLDYV LACKIEDFLE RRLQTRVFKN RMAKSIHHAR
      121 VLIRQRHIRV GKQLVNVPSF MVRTESQNHI DFALTSPFGG GRPGRVKRRN LKRK
//
LOCUS       Stygamoeba_regulata@styreCAMPEP0177630038     174 bp    PROT      linear    1-SEP-2014
DEFINITION  Stygamoeba_regulata@styreCAMPEP0177630038     174 bp    PROT      linear    3-A
 ACCESSION  Rose-Cavalier-Smiths-iMac.local:162:1409562599
ORIGIN
        1 NYSKTVKTPR RPFEKERLDH ELKLVGEYGL RCKREVWRVH TTLGKIRKAA RTLLTMNEKD
       61 PKRIFEGEAL MRRLHRYGIL EEDKNKLDYV LALKINDFLE RRLQTQVFKL GLAKSIHHAR
      121 VLIRQRHIRV GKQVVNIPSF LVRTDSQKHV DFALSSPFGG GRPGRVKRRK LKSA
//
LOCUS       Trichosphaerium_sp@trichoCAMPEP0168519732     174 bp    PROT      linear    1-SEP-2014
DEFINITION  Trichosphaerium_sp@trichoCAMPEP0168519732     174 bp    PROT      linear    3-A
 ACCESSION  Rose-Cavalier-Smiths-iMac.local:163:1409562599
ORIGIN
        1 RRSKVSKTPL RPYEKERLDS EMKLLGQYGL KNKREIWRLQ LALTKIRQSA RTLLTLQEDN
       61 PRRQLEGSAL IRRLHRXGIL DEDRDQLDYV LALKIENLLE RRLQTLVAKR H-AKSFHHAR
      121 CLVIQKHIRV GKQIVDVPSF LVRVDSEKHI DYSLTSSLSG GPPGRVKKRK LKSA
//
LOCUS       Vannella_sp@vanJPCAMPEP0114608370     174 bp    PROT      linear    1-SEP-2014
DEFINITION  Vannella_sp@vanJPCAMPEP0114608370     174 bp    PROT      linear    3-AUG-2014,
 ACCESSION  Rose-Cavalier-Smiths-iMac.local:165:1409562599
ORIGIN
        1 NYRKTFKTPR RPFEKERLDA ELKLLGEYGL RCKREVWRVQ LQVAKIRKSA RILLTLDEKN
       61 PKRIFEGAAL LRRLHRYGIL SDDKNQLDYV LGLKINDFLE RRLQTRVLKL GLAQSIHHAR
      121 VLIKQRHIRV GKQVVDVPSF LVRVDNERHI DWSSTSPFGG GREGRLKRKK MANG
//
LOCUS       Flamella_sp     174 bp    PROT      linear   24-SEP-2014
DEFINITION  Flamella_sp, 300 bases, B9CB0C46 checksum.
 ACCESSION  Rose-Cavalier-Smiths-iMac.local:169:1409562666
ORIGIN
        1 SYKQNAKAPR RPFEKERLDQ ELKLIGEYGL KNKREVWRVQ KTVSAIRTAA RELLTLEEKD
       61 PKRLFEGAAL LRRLHRIGVL DEQQNKLDFV LSLKVQNFLD RRLQTQVFKL GLAKSIHQAR
      121 VFIRQRHIRV GKRIVNIPSF LVRVESQKHV DFALSSPYGG GRPGRVKRRK LKA-
//
LOCUS       Aspergillus_flavus     174 bp    PROT      linear   24-SEP-2014
DEFINITION  Aspergillus_flavus, 300 bases, 59B4978C checksum.
 ACCESSION  Rose-Cavalier-Smiths-iMac.local:180:1409562666
ORIGIN
        1 VYSKTYKVPR RPFESARLDS ELKIVGEYGL RNKREVWRVQ LTLSKIRRAA RELLTLDEKD
       61 PKRLFEGNAL IRRLVRIGVL DESRMKLDYV LALRVEDFLE RRLQTCVYKL GLAKSIHHAR
      121 VLIKQRHIRV GKQIVNVPSF MVRLDSQKHI DFALTSPYGG GRPGRVQRKK AAS-
//
LOCUS       Danio_rerio     174 bp    PROT      linear   24-SEP-2014
DEFINITION  Danio_rerio, 300 bases, 57BDB5AA checksum.
 ACCESSION  Rose-Cavalier-Smiths-iMac.local:206:1409562666
ORIGIN
        1 VCSKTYVTPR RPFEKSRLDQ ELRLIGEYGL RNKREVWRVK FTLAKIRKAA RELLTLDEKD
       61 PKRLFEGNAL LRRLVRIGVL DEGKMKLDYI LGLKVEDFLE RRLQTQVFKL GLAKSIHHAR
      121 VLIRQRHIRV RKQVVNIPSF VVRLDSQKHI DFSLRSPYGG GRPGRVKRKN AKK-
//
LOCUS       Apis_mellifera     174 bp    PROT      linear   24-SEP-2014
DEFINITION  Apis_mellifera, 300 bases, 80F18329 checksum.
 ACCESSION  Rose-Cavalier-Smiths-iMac.local:201:1409562666
ORIGIN
        1 VFSKTYVTPR RPYEKARLDQ ELRIIGEYGL RNKREVWRVK YTLANIRKAA RELLTLEEKD
       61 PKRLFEGM-- ---------- ---------- ---------- --------K- ----------
      121 ---------- ---------- ---------- ---------- ---------- ----
//
LOCUS       Arachnula_sp     174 bp    PROT      linear   24-SEP-2014
DEFINITION  Arachnula_sp, 300 bases, 70430787 checksum.
 ACCESSION  Rose-Cavalier-Smiths-iMac.local:203:1409562666
ORIGIN
        1 ---------- ----KGTIDQ ELKLVGEYGL KNKREVWRVS KTVSSIRSAA RELLTRDEKD
       61 PKRLFEGAAL LRRLHRIGVL DEHQNKLDFI LSLKVQDFLE RRLQTQVFKL NMAKSIHHAR
      121 VLIKQKHIRV GKRIVDVPSF LVRVDSQKHI DFALTSPYGG GRPGRVKRRK LKS-
//
LOCUS       Cryptococcus_gattii     174 bp    PROT      linear   24-SEP-2014
DEFINITION  Cryptococcus_gattii, 300 bases, 431E7985 checksum.
 ACCESSION  Rose-Cavalier-Smiths-iMac.local:210:1409562666
ORIGIN
        1 KQSKTYKVPK RPYEAARLDA ELKLAGEYGL RNKREIWRIQ LTLSKIRRAA RELLKLDDKD
       61 PKRLFEGNAL IRRLVRIGVL DDTRMRLDYV LALKTEDFLE RRLQTQVFKL GLAKSVHHAR
      121 VLIRQRHIRV GKQIVNVPSF VVRLDSQKHI DYALTSPYGG GRPGRVKRKR AKA-
//
LOCUS       Candida_albicans     174 bp    PROT      linear   24-SEP-2014
DEFINITION  Candida_albicans, 300 bases, 87027CF6 checksum.
 ACCESSION  Rose-Cavalier-Smiths-iMac.local:255:1409562666
ORIGIN
        1 ---------- ---------- ---MAGEYRF KKQGQNWGSK C--PKIRRAA REFVTRGEKG
       61 PKKIIRKVAL IRRLVRFGFL SEDKMKLDYV LAWNPEVFLN RRFQPQVFKL GLARSIPHAR
      121 VLITQSHIAV GKQIVTIPSF TVRLDSQKHI DFAHNSPYGG GRAGRVKRKN QGK-
//
LOCUS       Ignicoccus_hospitalis     174 bp    PROT      linear   24-SEP-2014
DEFINITION  Ignicoccus_hospitalis, 300 bases, 5FBEE665 checksum.
 ACCESSION  Rose-Cavalier-Smiths-iMac.local:170:1409562666
ORIGIN
        1 KPRKKWSPPG HPWVKERLIE EMKLMGEYGL RNKREIWIAA AMLRRYRHRA RELLALPAEV
       61 RE--KEEKAL LKRLYDLGLV -DENATLDDV LSLTVRDLLE RRLQTVVYKK GLAKSIYHAR
      121 QLVTHGHIAI NGRRVTSPGY IVRRDEEELI GYAPTSPYFK KAQQ------ ----
//
LOCUS       Methanococcoides_burtonii     174 bp    PROT      linear   24-SEP-2014
DEFINITION  Methanococcoides_burtonii, 300 bases, C2FDF885 checksum.
 ACCESSION  Rose-Cavalier-Smiths-iMac.local:172:1409562666
ORIGIN
        1 KSTKSYDTPQ HPWQAERMAS EVELVKKYGL RNKRELWKSL SVLRRFRGDA RRLLAESAES
       61 DLSKTEADQL LTKLIRFSIL -KSDSNIDDV LGLQTEAILE RRLQTQVHRL GLARTARQAR
      121 QFITHGHIAI DGKRVTVPGM MVTREQEMNV EYYGTSPMTK ESHPERPAQI AASV
//
LOCUS       Methanosphaera_stadtmanae     174 bp    PROT      linear   24-SEP-2014
DEFINITION  Methanosphaera_stadtmanae, 300 bases, 43E8D1A7 checksum.
 ACCESSION  Rose-Cavalier-Smiths-iMac.local:177:1409562666
ORIGIN
        1 KPRKQYDTPS HPWNADRIKE ENRLANKYGL KNKKEIWKAE SRVKRYRRDA RIILGMDIDE
       61 R-ADKEK-EL LDHLVRAGFI -SPNAKLEEV LDLNVEDILR RRLQSLVFKR GLSHTAKEAR
      121 LFVVHGHITL NGKKINAPGH LVEKADEENI DFYPGSSVAK QFETQETEEV AAEE
//
LOCUS       Natromonas_pharaonis     174 bp    PROT      linear   24-SEP-2014
DEFINITION  Natromonas_pharaonis, 300 bases, 24CF0F07 checksum.
 ACCESSION  Rose-Cavalier-Smiths-iMac.local:178:1409562666
ORIGIN
        1 SNTKFYETPN HPFQGERIAE EGDLLSRYGL VNKEELWRAQ SELRDYRREA RRLIGEAQGD
       61 TVAAAEAGEF LARLKRIGVL -DDEDSLDDI LSLDVTDILE RRLQTVAYRK GLGNTPQQAR
      121 QFIAHGHVTV NGARVSAPSY KVDVAEEGEI EFDETSPLAD DLHPERAEGQ ----
//
LOCUS       Thermoplasma_acidophilum     174 bp    PROT      linear   24-SEP-2014
DEFINITION  Thermoplasma_acidophilum, 300 bases, 12B929CE checksum.
 ACCESSION  Rose-Cavalier-Smiths-iMac.local:184:1409562666
ORIGIN
        1 FHHKKYSTPR HPWEKERIDE ENKIVVKYGL KNKKEIWRSE ALLSSIRSQA RDLARLRTND
       61 VNAQKQLERM IKRLNRYKLL -SENATLDDV LSLTVENILD RRLQTIVFRK NLAISVRQAR
      121 QLITHGHISV AGRRVTVPGM LVEAKDEDTI AYEENSPVAN ELHPIRQALL APAQ
//
LOCUS       Sulfolobus_solfataricus     174 bp    PROT      linear   24-SEP-2014
DEFINITION  Sulfolobus_solfataricus, 300 bases, AF9A59F4 checksum.
 ACCESSION  Rose-Cavalier-Smiths-iMac.local:193:1409562666
ORIGIN
        1 KSRKKWETPG HPWIKERIGY EQELLGKYGL RNKREIWIAQ SIIRKFRHQA RSLLALPPAE
       61 R-A-VREKQL VGKLLKMGLL KKETATVDDI LSLTEQDLLE RRLQTIVYKK GLSNTIYQAR
      121 QLITHGHIAV NGKRVTSPGY IVNVDEENLI DYYVTSSFK- SRPPVMSQQE GGEI
//
LOCUS       Methanopyrus_kandleri     174 bp    PROT      linear   24-SEP-2014
DEFINITION  Methanopyrus_kandleri, 300 bases, F25D64D5 checksum.
 ACCESSION  Rose-Cavalier-Smiths-iMac.local:194:1409562666
ORIGIN
        1 RPRKKYETPR HPWEAERLEY ERKLMRKYGL RRKKELWRHQ TQLKRWRERA KELMARTDPE
       61 AQ--REREAL FRKLYDLGIL KPEEATLDDI LRLTVEDVLE RRLQTIVYRK GLAKTPLQAR
      121 QLVVHRHIAI GDRIVTVPSY LVSREEEEEV DYSPYSPLKD EDHPIRCEAR GESP
//
LOCUS       Acidilobus_saccharovorans     174 bp    PROT      linear   24-SEP-2014
DEFINITION  Acidilobus_saccharovorans, 300 bases, AB1037C8 checksum.
 ACCESSION  Rose-Cavalier-Smiths-iMac.local:197:1409562666
ORIGIN
        1 KSRHKWLTPG HPWIKDRLQH ELELIGKYGL RNKREVWIAE SIVRNFRLRA RSLLALPEQE
       61 R-S-IAAKNL LDTLYRMGLV -GKDAVLDDV LGLTAENVLE RRLQTLVYRK GLAKTIYQAR
      121 QLVTHGHIAI NGRRVTSPGY IVPRDEEDRI EIAPGSPLRA SAQQSGGEQD VAQG
//
LOCUS       Korarchaeum_cryptofilum     174 bp    PROT      linear   24-SEP-2014
DEFINITION  Korarchaeum_cryptofilum, 300 bases, 2BEDF0D1 checksum.
 ACCESSION  Rose-Cavalier-Smiths-iMac.local:198:1409562666
ORIGIN
        1 KHRKKYERPY KPWDRRVLEE TNRLAGYYGL RNKRELWRMS FLAKKYRRIA RQLLAAPKSE
       61 SW--KVEPII KKLQA-LGIL -SKDATLDDL LDLSVEQFLE RRLQTIVWRK GFAKSPYMAR
      121 QLITHGHIRV NGRRIRQPSY LVKIEEEDKI ECLHPSCLEV EKEVR----- ----
//
LOCUS       Cenarchaeum_symbiosum     174 bp    PROT      linear   24-SEP-2014
DEFINITION  Cenarchaeum_symbiosum, 300 bases, 39C468A5 checksum.
 ACCESSION  Rose-Cavalier-Smiths-iMac.local:200:1409562666
ORIGIN
        1 LPRRMWRKPK RPFNYDLKME ELRTLGTFGL RTKRELWKAH TELSRVRNQA RSLLALGQEV
       61 RE--RKEPVL LRSLARIGLV -GKDASLDDV LNLQVNDLLG RRLQTIVMKK LGFSTPYQAR
      121 QAVVHGHITI SDRVVTIPSY TVYVEEEGDI KLTGGSAFAT ILEKSKRAEA AARE
//
LOCUS       Nitrosoarchaeum_limnia     174 bp    PROT      linear   24-SEP-2014
DEFINITION  Nitrosoarchaeum_limnia, 300 bases, CF231B72 checksum.
 ACCESSION  Rose-Cavalier-Smiths-iMac.local:207:1409562666
ORIGIN
        1 YPRRMWRKPK RPLNYDLKME ELKTLGTFGL RSKRELWKAH TELSRVRHQA RSLLALRQEI
       61 RL--EKEPIL MKSLSRIGLV -SNESTLDDV LNLQVNDLLS RRLQTLVTKK LGFKTPYQAR
      121 QAVIHGHIMI GDRKVNIPSY IVTLEEEKNI HFSPESKIPG MLEDTKSEPK PEIT
//
LOCUS       Staphylothermus_marinus     174 bp    PROT      linear   24-SEP-2014
DEFINITION  Staphylothermus_marinus, 300 bases, BFBFA081 checksum.
 ACCESSION  Rose-Cavalier-Smiths-iMac.local:209:1409562666
ORIGIN
        1 KPRKKWEGPR HPWRKEVLVQ ELKLLGTYGL RNKRELWRAQ TIVRKFRHQA RSLLAAPQEI
       61 RE--QAEKAL LNRLYRLGLL -HENASLEDV LGLTVEDLLE RRLQTIVYKK GLARTIYHAR
      121 QLIIHGHIAI AGRRITSPGY IVSREEEDLV DYAPTSPFKK SIEEKA---- ----
//
LOCUS       Pyrolobus_fumarii_1A     174 bp    PROT      linear   24-SEP-2014
DEFINITION  Pyrolobus_fumarii_1A, 300 bases, BBEB8FE1 checksum.
 ACCESSION  Rose-Cavalier-Smiths-iMac.local:212:1409562666
ORIGIN
        1 KPRKKWESPG HPWIKERLLR EIELIGRYGL RNKKEIWQAE TLARYFRHRA RRLLALPEDV
       61 RK--KEEEQL LRKLYRMGVL -PENATLDDV LGLTAEHFLE RRLQTIVYKK GLARTIWQAR
      121 QLIVHGHIAI GGRRIRSPGY LVPRDEEDLI DYAPTSPFAK RREEQAQQAP SQQS
//
LOCUS       Thermococcus_kodakarensis     174 bp    PROT      linear   24-SEP-2014
DEFINITION  Thermococcus_kodakarensis, 300 bases, 6D5539D0 checksum.
 ACCESSION  Rose-Cavalier-Smiths-iMac.local:219:1409562666
ORIGIN
        1 RQRKKYETPS HPWIKERLDR ERVLKRNYAL KNKKELWRHE TQLKEFRRRA RRLLAARGKQ
       61 AE--IERQQL LQRLYRLGLL -PADAVLDDV LSLTVEDVLE RRLQTIVYRK GLARTMKQAR
      121 QLIVHGHIEV NGQVIRSPGY LVLREEEDTI TYAKGSPFAK EGHPERMVIE QAKQ
//
LOCUS       Aeropyrum_pernix_K1     174 bp    PROT      linear   24-SEP-2014
DEFINITION  Aeropyrum_pernix_K1, 300 bases, A9692782 checksum.
 ACCESSION  Rose-Cavalier-Smiths-iMac.local:225:1409562666
ORIGIN
        1 KPRKKWEGPK HPWIKERLER ERELMGRYGL RNKKELWKAE TLARRFRHRA RSLLGLPPEV
       61 RR--EASRVL VESLYRMGLI DNPNVDIDEV LGINAEKVLE RRLQTIVYKK GLAKTIYQAR
      121 QLVVHGHIAI AGRRVTSPGY LVSREEEKLI DYAPGSPFKE RAEEAAQA-- ----
//
LOCUS       Hypterthermus_butylicus     174 bp    PROT      linear   24-SEP-2014
DEFINITION  Hypterthermus_butylicus, 300 bases, 281D5924 checksum.
 ACCESSION  Rose-Cavalier-Smiths-iMac.local:226:1409562666
ORIGIN
        1 KPRKKWMGPK HPWIKERLVR ELELVGRYGL RNKRELWKLE TLARYFRHRA RSLLALPPEV
       61 RE--KEEKAL LARLNELGVL -PENATLDDV LNLTAEHFLE RRLQTIVYKK GLARTIYEAR
      121 QLIVHGHIAI AGRKIRSPGY LVKKDEEDLV DYAPTSPYAK RRLEEQVQQE EAAS
//
LOCUS       Metallosphaera_sedula     174 bp    PROT      linear   24-SEP-2014
DEFINITION  Metallosphaera_sedula, 300 bases, 72B9C1F checksum.
 ACCESSION  Rose-Cavalier-Smiths-iMac.local:228:1409562666
ORIGIN
        1 KSRRKWEGPG MPWLSQALKS EQKIMGDYGL RNKKEIWLAR TIVTGYRHMA RSLLALPPAE
       61 R-A-VREKQL LGKLYKLGLL KSEQSTIDDI LGLEEESLLE RRLQTIVHRK GLARTIYQAR
      121 QLIVHGHIAV GGRKITSPGY IVKRDEEDSI DFYPTSPFKN NPPTAGQGEV NVEQ
//
LOCUS       Methanoculleus_marisingri     174 bp    PROT      linear   24-SEP-2014
DEFINITION  Methanoculleus_marisingri, 300 bases, 84AB4497 checksum.
 ACCESSION  Rose-Cavalier-Smiths-iMac.local:243:1409562666
ORIGIN
        1 KNHKQYATPK RRFEKTRLED EKRLIIDYGL RNKRELWKAQ SVLRKYRAGA RELLRSGGLS
       61 TEYLKKRDQL VNHLYRYGLV -GENADVGDV LALKVEQQLD RRLQTLVLRR GFARSPKQAR
      121 QFITHGHIAI KGRRVTIPGY RVERAEEAEI SYYGPSPLTN EVHPERSRIA RAGV
//
LOCUS       Picrophilus_torridus     174 bp    PROT      linear   24-SEP-2014
DEFINITION  Picrophilus_torridus, 300 bases, C77B5978 checksum.
 ACCESSION  Rose-Cavalier-Smiths-iMac.local:245:1409562666
ORIGIN
        1 FQRKKYSTPR HPWEKDRIDA ERQLLIKYGL KNKRELWRAQ TILTNFRTQA RTLAKLRYND
       61 PLAIKQFQLL IGKLSRLNLL -GENATLDDV LSLNIEDILE RRLETLVYKK NLALTMKQAR
      121 QFITHGHIKV NDRVVTIPSF MVEKSMEDSI TYNETSPFTD ENHPLRMEMS GTKE
//
LOCUS       Halobacterium_salinarum     174 bp    PROT      linear   24-SEP-2014
DEFINITION  Halobacterium_salinarum, 300 bases, D6044947 checksum.
 ACCESSION  Rose-Cavalier-Smiths-iMac.local:249:1409562666
ORIGIN
        1 ENTKFYETPN HPYQGERIAE ESDLLSRYGL KNKEELWRAQ SELRDYRREA RRLLGQTGTV
       61 S-G----EEF VARLQRIGIL -SEEERLDDV LSLEVTDVLE RRLQTVVYRE GLANTMGQAR
      121 QFVSHGHVTV DGSRVTEPSY TVPVSEENTL AFDETSDLTD ELHPARAGAQ E---
//
LOCUS       Pyrobaculum_aerophilium     174 bp    PROT      linear   24-SEP-2014
DEFINITION  Pyrobaculum_aerophilium, 300 bases, 95D4D771 checksum.
 ACCESSION  Rose-Cavalier-Smiths-iMac.local:253:1409562666
ORIGIN
        1 KPKKKYLAPK KIWNKQLLLE ELQLMGEYGL RNKKELWLAR ARLKWITRRA RSLLSMTAEE
       61 R-A-PLEMPF KEKLYKMGFI EDPNVQLDRI LSLDVRAILE RRLQTIVYRM GLAKSIHHAR
      121 QLIVHGHVAV AGRRVTSPGF LVPRELEDKI SLIQ------ ---------- ----
//
LOCUS       Archaeoglobus_fulgidus     174 bp    PROT      linear   24-SEP-2014
DEFINITION  Archaeoglobus_fulgidus, 300 bases, D72D9012 checksum.
 ACCESSION  Rose-Cavalier-Smiths-iMac.local:254:1409562666
ORIGIN
        1 RHRKKYTTPT HPWDKARLEK EMQLVIKYGL RNKRELWRFQ NILRKYRRVA RDLIGLPGKE
       61 GEAKAKAQTV IKKLNKMGIL -PENATLDDI LNLSVEDFLE RRLQTMVYRQ GLARTIKQAR
      121 QFITHGHIAV DGRRVTSPSF IVTKELESKI SFYRNSPLAK TEVV------ ----
//
LOCUS       Methylacidiphilum_infernorum_V4     174 bp    PROT      linear   24-SEP-2014
DEFINITION  Methylacidiphilum_infernorum_V4, 300 bases, 3FA4E74B checksum.
 ACCESSION  Rose-Cavalier-Smiths-iMac.local:248:1409562666
ORIGIN
        1 KSNEGFELGN RKYIGPKKIS RRFNVALFGP NKALERKPYP PGIHGQRAGK KYAIALGEKQ
       61 KL-RFMYGIT ERQFSRYF-- -NIAHKKKGV TGEVLLQILE ERLDNVVYRL CFATSRMEAR
      121 QLVNHGHIYV NGKKVNIPSY RTKPGDVIEV KIPDWLALEP DNLKGVVKRV PTRD
//
LOCUS       Methanococcus_aeolicus     174 bp    PROT      linear   24-SEP-2014
DEFINITION  Methanococcus_aeolicus, 300 bases, 53DAB531 checksum.
 ACCESSION  Rose-Cavalier-Smiths-iMac.local:256:1409562666
ORIGIN
        1 RLSKTYDTPN HPWIGERIKQ ERELSNKYGL SNKKEIWKME TRLRTFRRQA RKLISDTSAQ
       61 GE--KEAVQL FGILNRYGIL LKEDATLDDV LSLNLESILE RRLQTLVFRK GLANTPKQAR
      121 QFIVHGHIAV NGKKINAPSY LVPLVEEDAI SYMPNSPMAS ESHPERTDSV KDAE
//
LOCUS       Methanosarcina_mazei     174 bp    PROT      linear   24-SEP-2014
DEFINITION  Methanosarcina_mazei, 300 bases, BA091D81 checksum.
 ACCESSION  Rose-Cavalier-Smiths-iMac.local:258:1409562666
ORIGIN
        1 KKSKSYETPR HPWQEARMAA EVQLVKAYGL RNKKEVWKAA SMLRMYRSEA RKLVASGGQE
       61 GEYATQSEEI LSKLIRYGII -KADANVDDI LSLKTENILE RRLQTQVLRL GLARTVIQAR
      121 QFITHGHIAI NGRKATIPGM LVSKEDEMHI GYYGSSPLMS ESHSERPVQV ASFL
//
LOCUS       Methanocaldococcus_jannaschii     174 bp    PROT      linear   24-SEP-2014
DEFINITION  Methanocaldococcus_jannaschii, 300 bases, 9C911BEC checksum.
 ACCESSION  Rose-Cavalier-Smiths-iMac.local:259:1409562666
ORIGIN
        1 RFKKTYETPN HPWIKERIER EKELCRKYGL RRKREVWKAE TILRKYRRQA RRLISDRTEQ
       61 G--AKEAVQL FNVLKKYGIL KIENPTLDDV LSLTVEDILE RRLQTLVFRK GLARTPRQAR
      121 QLIVHGHIAV NGRVVTAPSY MVTVEEEDKI SYAKNSPFND DNHPERAKIV GLVA
//
LOCUS       Pyrococcus_horikoshii     174 bp    PROT      linear   24-SEP-2014
DEFINITION  Pyrococcus_horikoshii, 300 bases, FFC01151 checksum.
 ACCESSION  Rose-Cavalier-Smiths-iMac.local:261:1409562666
ORIGIN
        1 RQRKKYETPP HPWIKERLDR ERVLMDKYEL KNKKELWKHE TQLKNFRRRA RRLLAARGKQ
       61 AE--IEREQL LSRLKRLGLL -PEDAVLDDV LSLTVEDILE RRLQTIVYKK GLARTMRQAR
      121 QLIVHGHIEV NGQIIRSPSY LVLKEEEDKI TYARTSPFAN PQHPERMMIE KAKQ
//
LOCUS       Methanobrevibacter_smithii     174 bp    PROT      linear   24-SEP-2014
DEFINITION  Methanobrevibacter_smithii, 300 bases, F898D1AF checksum.
 ACCESSION  Rose-Cavalier-Smiths-iMac.local:263:1409562666
ORIGIN
        1 KSRKKYNTPP HPWNAERIKN ENKLMTKYGL KNKKEIWKAD TLVRRYSREA RYLLGFDMDQ
       61 MQ--DEKLEL LGHLARTGVL -PEGAALEEV LNLTVEDILR RRLQTIVYKK GLARTPKEAR
      121 MFVVHGHITL NGKKINSPSY VVLKGQEDEI GFYPSSPVAK QIEEYNKNKN EKAT
//
LOCUS       Desulfurococcus_mucosus_DSM_2162     174 bp    PROT      linear   24-SEP-2014
DEFINITION  Desulfurococcus_mucosus_DSM_2162, 300 bases, 374939BE checksum.
 ACCESSION  Rose-Cavalier-Smiths-iMac.local:265:1409562666
ORIGIN
        1 KPRRTYEGPR HPWRRDVLMY EMRLIGTYGL RNKRELWKAA TIVRYYRHRA RSLLAAPQEI
       61 RE--KEEKAL IGRLIKLGLL -KEGAKLDDV LNLRVEDLLE RRLQTLVYKK GLAKTLHEAR
      121 QLIVHGHIAI GGRRIRSPGR IVSVDEEPLI DYYPFSPLKQ RASTEVQG-- ----
//
LOCUS       Nitrosopumilis_sp_AR2     174 bp    PROT      linear   24-SEP-2014
DEFINITION  Nitrosopumilis_sp_AR2, 300 bases, E75A1C4E checksum.
 ACCESSION  Rose-Cavalier-Smiths-iMac.local:267:1409562666
ORIGIN
        1 YPRKVWRKPK RPLNYELKMD ELKTLGTFGL RTKRELWKAH TELSRVRHQA RSLLALRQEI
       61 RA--EKEPIL MNSLARIGLV -SSDATLDDV LNLNATDLLS RRLQTIVTKK LGFKTPYQAR
      121 QAVIHGHIMI GERKVNIPSY TVTVDEENSV PVVEATEEET EGEAPKEATE EKTV
//
LOCUS       Nanoarchaeum_equitans     174 bp    PROT      linear   24-SEP-2014
DEFINITION  Nanoarchaeum_equitans, 300 bases, F15E0E8E checksum.
 ACCESSION  Rose-Cavalier-Smiths-iMac.local:272:1409562666
ORIGIN
        1 RQRRKWEGPS HPWQKQRLII EKRLMKEYGL KNKRELWIAE TIARKWRAYA RYL-NAKQAA
       61 GQDISEEKRF LTKLKKLGVL -SENAELDDV LDLTVKDVLE RRLQTMLVRK GLAKTMKQAR
      121 QFIVHGHIMV NGEVVDAPSY LVKKEEEDKI EFVPFSPLAN PEHPARKLEQ KEET
//
LOCUS       Haloarcula_marismortui     174 bp    PROT      linear   24-SEP-2014
DEFINITION  Haloarcula_marismortui, 300 bases, B9A83E66 checksum.
 ACCESSION  Rose-Cavalier-Smiths-iMac.local:273:1409562666
ORIGIN
        1 SNTKFYETPN HPFQGERIAD EANLIGRYGL KNKEELWRAQ SELRGYRREA RKLLGSAGEH
       61 ET-ESEE--F LARLKRYGIL -NEQDQLDDV LSLDVTDVLE RRLQTVVYRK GYANTPEQAR
      121 QFIVHGHIVL DDARVTRPGM TVETAVESSV GFDEHSSLSD ELHPERAEAQ E---
//
LOCUS       Caldivirga_maquilingensis@WP_012186150     174 bp    PROT      linear   14-APR-2015
DEFINITION  30S ribosomal protein S4 [Caldivirga maquilingensis].
 ACCESSION  WP_012186150
  ORGANISM  Caldivirga maquilingensis
VERSION     WP_012186150.1  GI:501137633KEYWORDS    RefSeq.SOURCE      Caldivirga maquilingensis
            Archaea; Crenarchaeota; Thermoprotei; Thermoproteales;
            Thermoproteaceae; Caldivirga.
COMMENT     REFSEQ: This record represents a single, non-redundant, protein
            sequence which may be annotated on many different RefSeq genomes
            from the same, or different, species.
FEATURES             Location/Qualifiers
     source          1..181
                     /organism=`Caldivirga maquilingensis`
                     /db_xref=`taxon:76887`
     Protein         1..181
                     /product=`30S ribosomal protein S4`
                     /calculated_mol_wt=20473
     Region          1..180
                     /region_name=`rps4p`
                     /note=`30S ribosomal protein S4P; Validated; PRK04051`
                     /db_xref=`CDD:179730`
     Region          106..>147
                     /region_name=`S4`
                     /note=`S4/Hsp/ tRNA synthetase RNA-binding domain; The
                     domain surface is populated by conserved, charged residues
                     that define a likely RNA-binding site;  Found in stress
                     proteins, ribosomal proteins and tRNA synthetases; This
                     may imply a hitherto unrecognized...; cd00165`
                     /db_xref=`CDD:238095`
     Site            order(107,119..120,122..123,125..126,129..130,132,
                     139..146)
                     /site_type=`other`
                     /note=`RNA binding surface [nucleotide binding]`
                     /db_xref=`CDD:238095`

ORIGIN
        1 rpkkkyvkpk rlwnsdllms elrligeygl rnkkelwlar allrsikhra reilsapmei
       61 rg--eaekrl kdrlfrmgli -sinipldsv laldvtavle rrlqtlvyrk gmarsihear
      121 qlivhghisi ngvrvrspgy lvprnledgi gfaptsrivk akvtqqvnqg gqav
//
LOCUS       Nitrososphaera_viennensis@EN76_AIC15043     173 bp    PROT      linear   20-AUG-2014
DEFINITION  30S ribosomal protein S4p [Nitrososphaera viennensis EN76].
 ACCESSION  AIC15043
  ORGANISM  Nitrososphaera viennensis EN76
   AUTHORS  Kerou,M.L., Offre,P., Spang,A.M. and Schleper,C.
VERSION     AIC15043.1  GI:647811342DBLINK      BioProject: PRJEA60103            BioSample: SAMN02721150
DBSOURCE    accession CP007536.1
KEYWORDS    .
SOURCE      Nitrososphaera viennensis EN76
            Archaea; Thaumarchaeota; Nitrososphaerales; Nitrososphaeraceae;
            Nitrososphaera.
REFERENCE   1  (residues 1 to 175)
            Leisch,N. and Schleper,C.
  TITLE     Nitrososphaera viennensis gen. nov., sp. nov., an aerobic and
            mesophilic, ammonia-oxidizing archaeon from soil and a member of
            the archaeal phylum Thaumarchaeota
  JOURNAL   Int. J. Syst. Evol. Microbiol. 64 (PT 8), 2738-2752 (2014)
   PUBMED   24907263
REFERENCE   2  (residues 1 to 175)
  TITLE     Direct Submission
  JOURNAL   Submitted (01-APR-2014) Department of Ecogenomics and Systems
            Biology Group of Archaea Biology and Ecogenomics, University of
            Vienna, Althanstrasse 14, Vienna 1090, Austria
COMMENT     Method: conceptual translation.
FEATURES             Location/Qualifiers
     source          1..175
                     /organism=`Nitrososphaera viennensis EN76`
                     /strain=`EN76`
                     /isolation_source=`soil`
                     /culture_collection=`DSM:26422`
                     /culture_collection=`JCM:19564`
                     /db_xref=`taxon:926571`
                     /country=`Austria: Vienna`
                     /lat_lon=`48.229273 N 16.358947 E`
                     /collection_date=`2008`
     Protein         1..175
                     /product=`30S ribosomal protein S4p`
     Region          1..152
                     /region_name=`rpsD_arch`
                     /note=`ribosomal protein S4(archaeal type)/S9(eukaryote
                     cytosolic type); TIGR01018`
                     /db_xref=`CDD:213577`
     Region          4..102
                     /region_name=`Ribosomal_S4`
                     /note=`Ribosomal protein S4/S9 N-terminal domain;
                     pfam00163`
                     /db_xref=`CDD:249643`
     Region          103..>149
                     /region_name=`S4`
                     /note=`S4/Hsp/ tRNA synthetase RNA-binding domain; The
                     domain surface is populated by conserved, charged residues
                     that define a likely RNA-binding site;  Found in stress
                     proteins, ribosomal proteins and tRNA synthetases; This
                     may imply a hitherto unrecognized...; cd00165`
                     /db_xref=`CDD:238095`
     Site            order(104,116..117,119..120,122..123,126..127,129,
                     136..143,145)
                     /site_type=`other`
                     /note=`RNA binding surface [nucleotide binding]`
                     /db_xref=`CDD:238095`
     CDS             1..175
                     /gene=`rps4p`
                     /locus_tag=`NVIE_008250`
                     /coded_by=`CP007536.1:678481..679008`
                     /inference=`ab initio prediction:AMIGene:2.0`
                     /note=`Evidence 2b : Function of strongly homologous gene;
                     Product type s : structure`
                     /transl_table=11

ORIGIN
        1 kqkklfhrpr riwttdqlna elyimgsygl rnkrelwkaq temarvrnqa rallalstea
       61 rs--ekekrl lnflsriglv -kegatlddi lglkvedlle rrlqtivmkr mgtksasqar
      121 qivshghvsi gnrkinrpgy ivktdeeaki llhveipaaa patgegggaa pas
//
LOCUS       archaeon_SCGC_AAA011@L22_WP_018203191     174 bp    PROT      linear   14-APR-2015
DEFINITION  30S ribosomal protein S4 [Nanoarchaeota archaeon SCGC AAA011-L22].
 ACCESSION  WP_018203191
  ORGANISM  Nanoarchaeota archaeon SCGC AAA011-L22
VERSION     WP_018203191.1  GI:516992452KEYWORDS    RefSeq.SOURCE      Nanoarchaeota archaeon SCGC AAA011-L22
            Archaea; Nanoarchaeota.
COMMENT     REFSEQ: This record represents a single, non-redundant, protein
            sequence which may be annotated on many different RefSeq genomes
            from the same, or different, species.
            COMPLETENESS: full length.
FEATURES             Location/Qualifiers
     source          1..273
                     /organism=`Nanoarchaeota archaeon SCGC AAA011-L22`
                     /db_xref=`taxon:1046946`
     Protein         1..273
                     /product=`30S ribosomal protein S4`
     Region          1..169
                     /region_name=`rps4p`
                     /note=`30S ribosomal protein S4P; Validated; PRK04051`
                     /db_xref=`CDD:179730`
     Region          104..>150
                     /region_name=`S4`
                     /note=`S4/Hsp/ tRNA synthetase RNA-binding domain; The
                     domain surface is populated by conserved, charged residues
                     that define a likely RNA-binding site;  Found in stress
                     proteins, ribosomal proteins and tRNA synthetases; This
                     may imply a hitherto unrecognized...; cd00165`
                     /db_xref=`CDD:238095`
     Site            order(105,117..118,120..121,123..124,127..128,130,
                     137..144,146)
                     /site_type=`other`
                     /note=`RNA binding surface [nucleotide binding]`
                     /db_xref=`CDD:238095`
     Region          180..>220
                     /region_name=`S4`
                     /note=`S4/Hsp/ tRNA synthetase RNA-binding domain; The
                     domain surface is populated by conserved, charged residues
                     that define a likely RNA-binding site;  Found in stress
                     proteins, ribosomal proteins and tRNA synthetases; This
                     may imply a hitherto unrecognized...; cd00165`
                     /db_xref=`CDD:238095`
     Site            order(187..188,190..191,193..194,197..198,200,207..214,
                     216)
                     /site_type=`other`
                     /note=`RNA binding surface [nucleotide binding]`
                     /db_xref=`CDD:238095`

ORIGIN
        1 kpkkkysrpk kiwdkerigv drelvkeygl rnkkelwkae tflreirnqa klliakrgee
       61 qa--dkereq lisrlvklnl -vnsgaledv lglelksvfd rrlqslvvkk glaksikqsr
      121 qfivhghisx gegkinvpsx lvkadeenki kfsinsnlsk ddhperikes rkvk
//
LOCUS       Caldiarchaeum_subterraneum@WP_020864685     162 bp    PROT      linear   14-APR-2015
DEFINITION  30S ribosomal protein S4 [Candidatus Caldiarchaeum subterraneum].
 ACCESSION  WP_020864685
  ORGANISM  Candidatus Caldiarchaeum subterraneum
VERSION     WP_020864685.1  GI:526887662KEYWORDS    RefSeq.SOURCE      Candidatus Caldiarchaeum subterraneum
            Archaea; Thaumarchaeota; unclassified Thaumarchaeota; Candidatus
            Caldiarchaeum.
COMMENT     REFSEQ: This record represents a single, non-redundant, protein
            sequence which may be annotated on many different RefSeq genomes
            from the same, or different, species.
FEATURES             Location/Qualifiers
     source          1..170
                     /organism=`Candidatus Caldiarchaeum subterraneum`
                     /db_xref=`taxon:311458`
     Protein         1..170
                     /product=`30S ribosomal protein S4`
                     /calculated_mol_wt=19757
     Region          7..158
                     /region_name=`rpsD_arch`
                     /note=`ribosomal protein S4(archaeal type)/S9(eukaryote
                     cytosolic type); TIGR01018`
                     /db_xref=`CDD:213577`
     Region          15..108
                     /region_name=`Ribosomal_S4`
                     /note=`Ribosomal protein S4/S9 N-terminal domain;
                     pfam00163`
                     /db_xref=`CDD:249643`
     Region          109..165
                     /region_name=`S4`
                     /note=`S4/Hsp/ tRNA synthetase RNA-binding domain; The
                     domain surface is populated by conserved, charged residues
                     that define a likely RNA-binding site;  Found in stress
                     proteins, ribosomal proteins and tRNA synthetases; This
                     may imply a hitherto unrecognized...; cd00165`
                     /db_xref=`CDD:238095`
     Site            order(110,122..123,125..126,128..129,132..133,135,
                     142..149,151)
                     /site_type=`other`
                     /note=`RNA binding surface [nucleotide binding]`
                     /db_xref=`CDD:238095`

ORIGIN
        1 rirkkyetpr hpwrreilee elklmgeygl rnkreiwraa sqlrkyrala rrlftavgek
       61 ri--aeeskl igrlnrlgll -pqgatlddv lkltvkdfle rrlqtivfrt glartifhar
      121 qlithgkvlv ggkkvrapsy hvkrgeeeei rltepikvqs qa
//
LOCUS       Thermofilum_pendens@Hrk5_ABL77668     169 bp    PROT      linear   28-JAN-2014
DEFINITION  SSU ribosomal protein S4P [Thermofilum pendens Hrk 5].
 ACCESSION  ABL77668
   AUTHORS  Copeland,A., Lucas,S., Lapidus,A., Barry,K., Detter,J.C., Glavina
VERSION     ABL77668.1  GI:119524296DBLINK      BioProject: PRJNA16331            BioSample: SAMN02598366
DBSOURCE    accession CP000505.1
KEYWORDS    .
SOURCE      Thermofilum pendens Hrk 5
            Archaea; Crenarchaeota; Thermoprotei; Thermoproteales;
            Thermofilaceae; Thermofilum.
REFERENCE   1  (residues 1 to 172)
            del Rio,T., Dalin,E., Tice,H., Pitluck,S., Thompson,L.S.,
            Brettin,T., Bruce,D., Han,C., Tapia,R., Schmutz,J., Larimer,F.,
            Land,M., Hauser,L., Kyrpides,N., Kim,E., Anderson,I., Olsen,G.,
            Reich,C., Woese,C. and Richardson,P.
  CONSRTM   US DOE Joint Genome Institute
  TITLE     Complete sequence of Chromosome1 of Thermofilum pendens Hrk 5
  JOURNAL   Unpublished
REFERENCE   2  (residues 1 to 172)
            del Rio,T., Dalin,E., Tice,H., Pitluck,S., Thompson,L.S.,
            Brettin,T., Bruce,D., Han,C., Tapia,R., Schmutz,J., Larimer,F.,
            Land,M., Hauser,L., Kyrpides,N., Kim,E., Anderson,I., Olsen,G.,
            Reich,C., Woese,C. and Richardson,P.
  CONSRTM   US DOE Joint Genome Institute
  TITLE     Direct Submission
  JOURNAL   Submitted (14-DEC-2006) US DOE Joint Genome Institute, 2800
            Mitchell Drive B100, Walnut Creek, CA 94598-1698, USA
COMMENT     Method: conceptual translation.
FEATURES             Location/Qualifiers
     source          1..172
                     /organism=`Thermofilum pendens Hrk 5`
                     /strain=`Hrk 5`
                     /db_xref=`taxon:368408`
     Protein         1..172
                     /product=`SSU ribosomal protein S4P`
     Region          1..163
                     /region_name=`rps4p`
                     /note=`30S ribosomal protein S4P; Validated; PRK04051`
                     /db_xref=`CDD:179730`
     Region          9..103
                     /region_name=`Ribosomal_S4`
                     /note=`Ribosomal protein S4/S9 N-terminal domain;
                     pfam00163`
                     /db_xref=`CDD:249643`
     Region          104..163
                     /region_name=`S4`
                     /note=`S4/Hsp/ tRNA synthetase RNA-binding domain; The
                     domain surface is populated by conserved, charged residues
                     that define a likely RNA-binding site;  Found in stress
                     proteins, ribosomal proteins and tRNA synthetases; This
                     may imply a hitherto unrecognized...; cd00165`
                     /db_xref=`CDD:238095`
     Site            order(105,117..118,120..121,123..124,127..128,130,
                     137..144,146)
                     /site_type=`other`
                     /note=`RNA binding surface [nucleotide binding]`
                     /db_xref=`CDD:238095`
     CDS             1..172
                     /locus_tag=`Tpen_0258`
                     /coded_by=`complement(CP000505.1:227335..227853)`
                     /note=`TIGRFAM: ribosomal protein S4;
                     PFAM: RNA-binding S4 domain protein;
                     KEGG: sso:SSO0073 30S ribosomal protein S4`
                     /transl_table=11
                     /db_xref=`InterPro:IPR001912`
                     /db_xref=`InterPro:IPR002942`
                     /db_xref=`InterPro:IPR005710`

ORIGIN
        1 kprkkwqgps hpwrketlle emqlvgeygl rnkrelwiak sllreiraka rkllalpaee
       61 ri--klekpl vsrlykmgll -pedaslddv lsltvrdvle rrlqtivyrk glattirhar
      121 qlithghiav nsrrvrspgy lvsrdeenfi syyegsplak maqggaqnv
//
LOCUS       Micrarchaeum_acidiphilum_ARMAN-2@EET90213     174 bp    PROT      linear   12-MAY-2010
DEFINITION  ribosomal protein S4 [Candidatus Micrarchaeum acidiphilum ARMAN-2].
 ACCESSION  EET90213
  ORGANISM  Candidatus Micrarchaeum acidiphilum ARMAN-2
   AUTHORS  Baker,B.J., Comolli,L.R., Dick,G.J., Hauser,L., Hyatt,D., Dill,B.,
VERSION     EET90213.1  GI:255513948DBLINK      BioProject: PRJNA38565DBSOURCE    accession GG697240.1
KEYWORDS    .
SOURCE      Candidatus Micrarchaeum acidiphilum ARMAN-2 (mine drainage
            metagenome)
            Archaea; Parvarchaeota; Candidatus Micrarchaeum.
REFERENCE   1  (residues 1 to 187)
            Yelton,A.P. and Banfield,J.F.
  TITLE     Community-wide analysis of microbial genome sequence signatures
  JOURNAL   Genome Biol. 10 (8), R85 (2009)
   PUBMED   19698104
REFERENCE   2  (residues 1 to 187)
            Dill,B.D., Land,M.L., Verberkmoes,N.C., Hettich,R.L. and
            Banfield,J.F.
  TITLE     Enigmatic, ultrasmall, uncultivated Archaea
  JOURNAL   Proc. Natl. Acad. Sci. U.S.A. 107 (19), 8806-8811 (2010)
   PUBMED   20421484
REFERENCE   3  (residues 1 to 187)
            Land,M., VerBerkmoes,N.C., Hettich,R.L. and Banfield,J.F.
  TITLE     Direct Submission
  JOURNAL   Submitted (31-JUL-2009) Earth and Planetary Sciences, UC Berkeley,
            307 McCone Hall, Berkeley, CA 94720, USA
COMMENT     Method: conceptual translation.
FEATURES             Location/Qualifiers
     source          1..187
                     /organism=`Candidatus Micrarchaeum acidiphilum ARMAN-2`
                     /isolation_source=`combined biofilm from UBA (pink
                     subaerial biofilm) and UBA BS (thick floating biofilm
                     subdivided into strips) samples`
                     /db_xref=`taxon:425595`
                     /environmental_sample
                     /country=`USA: Richmond Mine at Iron Mountain, CA
                     (elevation 3100 ft.)`
                     /lat_lon=`40.68 N 122.2 W`
                     /note=`metagenomic; derived from metagenome: mine drainage
                     metagenome`
     Protein         1..187
                     /product=`ribosomal protein S4`
     Region          1..176
                     /region_name=`rps4p`
                     /note=`30S ribosomal protein S4P; Validated; PRK04051`
                     /db_xref=`CDD:179730`
     Region          101..164
                     /region_name=`S4`
                     /note=`S4/Hsp/ tRNA synthetase RNA-binding domain; The
                     domain surface is populated by conserved, charged residues
                     that define a likely RNA-binding site;  Found in stress
                     proteins, ribosomal proteins and tRNA synthetases; This
                     may imply a hitherto unrecognized...; cd00165`
                     /db_xref=`CDD:238095`
     Site            order(102,114..115,117..118,120..121,124..125,127,
                     134..141,143)
                     /site_type=`other`
                     /note=`RNA binding surface [nucleotide binding]`
                     /db_xref=`CDD:238095`
     CDS             1..187
                     /locus_tag=`UNLARM2_0651`
                     /coded_by=`complement(GG697240.1:322391..322954)`
                     /transl_table=11

ORIGIN
        1 rnrrkydkpk diwnlarika dnaliaeygl anmhelwkvq seisrlrgnv rvllsgsssh
       61 ----dtsdki iarmvkfgil -engatlekv lditpnafle rrlqtvvfkk glartikqar
      121 qlithgfiav nmkrvsipgy mvttaeddki syykpidinv nvkqpeaakp esae
//
LOCUS       Parvarchaeum_acidiphilum_ARMAN-4@EEZ92900     173 bp    PROT      linear   12-MAY-2010
DEFINITION  ribosomal protein S4 [Candidatus Parvarchaeum acidiphilum ARMAN-4].
 ACCESSION  EEZ92900
  ORGANISM  Candidatus Parvarchaeum acidiphilum ARMAN-4
   AUTHORS  Baker,B.J., Comolli,L.R., Dick,G.J., Hauser,L., Hyatt,D., Dill,B.,
VERSION     EEZ92900.1  GI:269986618DBLINK      BioProject: PRJNA38567DBSOURCE    accession GG730046.1
KEYWORDS    .
SOURCE      Candidatus Parvarchaeum acidiphilum ARMAN-4 (mine drainage
            metagenome)
            Archaea; Parvarchaeota; Candidatus Parvarchaeum.
REFERENCE   1  (residues 1 to 176)
            Dill,B.D., Land,M.L., Verberkmoes,N.C., Hettich,R.L. and
            Banfield,J.F.
  TITLE     Enigmatic, ultrasmall, uncultivated Archaea
  JOURNAL   Proc. Natl. Acad. Sci. U.S.A. 107 (19), 8806-8811 (2010)
   PUBMED   20421484
REFERENCE   2  (residues 1 to 176)
            Land,M., VerBerkmoes,N.C., Hettich,R.L. and Banfield,J.F.
  TITLE     Direct Submission
  JOURNAL   Submitted (18-NOV-2009) Earth and Planetary Sciences, UC Berkeley,
            307 McCone Hall, Berkeley, CA 94720, USA
COMMENT     Method: conceptual translation.
FEATURES             Location/Qualifiers
     source          1..176
                     /organism=`Candidatus Parvarchaeum acidiphilum ARMAN-4`
                     /isolation_source=`450 nm filtrate of pink subaerial
                     biofilm microbial community collected from the base of 2m
                     high pile of pyrite sediment over which pH 1.1, 41C acid
                     mine drainage solution was flowing`
                     /db_xref=`taxon:662760`
                     /environmental_sample
                     /country=`USA: Ultra Back A (UBA) site of Richmond Mine
                     (elevation 3100ft) at Iron Mountain, CA`
                     /lat_lon=`40.68 N 122.2 W`
                     /collection_date=`Jun-2005`
                     /note=`metagenomic; derived from metagenome: mine drainage
                     metagenome`
     Protein         1..176
                     /product=`ribosomal protein S4`
     Region          16..176
                     /region_name=`rps4p`
                     /note=`30S ribosomal protein S4P; Validated; PRK04051`
                     /db_xref=`CDD:179730`
     Region          104..>160
                     /region_name=`S4`
                     /note=`S4/Hsp/ tRNA synthetase RNA-binding domain; The
                     domain surface is populated by conserved, charged residues
                     that define a likely RNA-binding site;  Found in stress
                     proteins, ribosomal proteins and tRNA synthetases; This
                     may imply a hitherto unrecognized...; cd00165`
                     /db_xref=`CDD:238095`
     Site            order(105,117..118,120..121,123..124,127..128,130,
                     137..144,146)
                     /site_type=`other`
                     /note=`RNA binding surface [nucleotide binding]`
                     /db_xref=`CDD:238095`
     CDS             1..176
                     /locus_tag=`BJBARM4_0521`
                     /coded_by=`complement(GG730046.1:36694..37224)`
                     /transl_table=11

ORIGIN
        1 kpskkykspl riwdkprier dkvlrkkygf snkkelwkve svlrntrlra relvglkaln
       61 lg--qeeeke fiatlskrgl -vstatvddv lelnlenfmd rrlqtfvlkk gmarsiresr
      121 qvithrhiav dgkiidspsy mvkkeeedki dfaetsplss pnhpvrakke ekq
//
LOCUS       Haloredivivus_sp.G17@EHK02546     174 bp    PROT      linear   25-NOV-2011
DEFINITION  30S ribosomal protein S4P [Candidatus Haloredivivus sp. G17].
 ACCESSION  EHK02546
  ORGANISM  Candidatus Haloredivivus sp. G17
   AUTHORS  Ghai,R., Pasic,L., Fernandez,A.B., Martin-Cuadrado,A.-B.,
VERSION     EHK02546.1  GI:358034082DBLINK      BioProject: PRJNA71229            BioSample: SAMN02469764
DBSOURCE    accession AGNT01000023.1
KEYWORDS    .
SOURCE      Candidatus Haloredivivus sp. G17
            Archaea; Nanohaloarchaeota; Nanohaloarchaea; Candidatus
            Haloredivivus.
REFERENCE   1  (residues 1 to 187)
            Mizuno,C.M., McMahon,K.D., Papke,R.T., Stepanauskas,R.,
            Rodriguez-Brito,B., Rohwer,F., Sanchez-Porro,C., Ventosa,A. and
            Rodriguez-Valera,F.
  TITLE     New Dominant Microbial Groups Along A Salinity Gradient
  JOURNAL   Sci Rep (2011) In press
REFERENCE   2  (residues 1 to 187)
            Mizuno,C.M., McMahon,K.D., Papke,R.T., Stepanauskas,R.,
            Rodriguez-Brito,B., Rohwer,F., Sanchez-Porro,C., Ventosa,A. and
            Rodriguez-Valera,F.
  TITLE     Direct Submission
  JOURNAL   Submitted (05-OCT-2011) Laboratorio de Microbiologia, Evolutionary
            Genomics Group, Universidad Miguel Hernandez, Ctra. de Valencia,
            s/n, San Juan de Alicante, Alicante 03550, Spain
COMMENT     Annotation was added by the NCBI Prokaryotic Genomes Automatic
            Annotation Pipeline Group. Information about the Pipeline can be
            found here:
            http://www.ncbi.nlm.nih.gov/genomes/static/Pipeline.html. Please be
            aware that the annotation is done automatically with little or no
            manual curation.
            Genome sequenced from a single-cell isolation.
            
            ##Genome-Assembly-Data-START##
            Assembly Method       :: MIRA v. 3.4
            Genome Coverage       :: 80x
            Sequencing Technology :: 454 GS-FLX Titanium
            ##Genome-Assembly-Data-END##
            Method: conceptual translation.
FEATURES             Location/Qualifiers
     source          1..187
                     /organism=`Candidatus Haloredivivus sp. G17`
                     /strain=`G17`
                     /db_xref=`taxon:1072681`
     Protein         1..187
                     /product=`30S ribosomal protein S4P`
     Region          3..137
                     /region_name=`rps4p`
                     /note=`30S ribosomal protein S4P; Validated; PRK04051`
                     /db_xref=`CDD:179730`
     Region          97..>138
                     /region_name=`S4`
                     /note=`S4/Hsp/ tRNA synthetase RNA-binding domain; The
                     domain surface is populated by conserved, charged residues
                     that define a likely RNA-binding site;  Found in stress
                     proteins, ribosomal proteins and tRNA synthetases; This
                     may imply a hitherto unrecognized...; cd00165`
                     /db_xref=`CDD:238095`
     Site            order(98,110..111,113..114,116..117,120..121,123,130..137)
                     /site_type=`other`
                     /note=`RNA binding surface [nucleotide binding]`
                     /db_xref=`CDD:238095`
     CDS             1..187
                     /gene=`rps4p`
                     /locus_tag=`HRED_04041`
                     /coded_by=`AGNT01000023.1:426..989`
                     /note=`COG0522 Ribosomal protein S4 and related proteins`
                     /transl_table=11

ORIGIN
        1 nlkrqyetpn rawneeriqr edqlredygl knkeeiykay selrnfrrea rklvggesre
       61 -a--q-d--i lkkahrlgli -ksdaeitdl ltlnvediln rrlqtavdrr ghadspkhar
      121 qlvthgrvkv dgnrvnipgy mltteeekti eveepaepte eedgeeases eeve
//
LOCUS       Nanosalina_sp.J07AB43@EGQ42749     174 bp    PROT      linear   11-MAR-2013
DEFINITION  ribosomal protein S4 [Candidatus Nanosalina sp. J07AB43].
 ACCESSION  EGQ42749
  ORGANISM  Candidatus Nanosalina sp. J07AB43
   AUTHORS  Narasingarao,P., Podell,S., Ugalde,J., Heidelberg,K., Banfield,J.
VERSION     EGQ42749.1  GI:339757492DBLINK      BioProject: PRJNA52647            BioSample: SAMN01940911
DBSOURCE    accession GL982576.1
KEYWORDS    .
SOURCE      Candidatus Nanosalina sp. J07AB43 (hypersaline lake metagenome)
            Archaea; Nanohaloarchaeota; Nanohaloarchaea; Candidatus Nanosalina.
REFERENCE   1  (residues 1 to 180)
            Emerson,J.B., Brocks,J.J., Heidelberg,K.B., Banfield,J.F. and
            Allen,E.E.
  TITLE     De novo metagenomic assembly reveals abundant novel major lineage
            of Archaea in hypersaline microbial communities
  JOURNAL   ISME J (2011) In press
   PUBMED   21716304
  REMARK    Publication Status: Available-Online prior to print
REFERENCE   2  (residues 1 to 180)
            and Allen,E.
  TITLE     Direct Submission
  JOURNAL   Submitted (14-OCT-2010) Scripps Institution of Oceanography,
            University of California, San Diego, 9500 Gilman Drive, La Jolla,
            CA 92093-0202, USA
COMMENT     Method: conceptual translation.
FEATURES             Location/Qualifiers
     source          1..180
                     /organism=`Candidatus Nanosalina sp. J07AB43`
                     /isolation_source=`Lake Tyrrell`
                     /db_xref=`taxon:889948`
                     /environmental_sample
                     /country=`Australia: Victoria`
                     /note=`metagenomic; derived from metagenome: hypersaline
                     lake metagenome`
     Protein         1..180
                     /product=`ribosomal protein S4`
     Region          3..144
                     /region_name=`rps4p`
                     /note=`30S ribosomal protein S4P; Validated; PRK04051`
                     /db_xref=`CDD:179730`
     Region          98..>144
                     /region_name=`S4`
                     /note=`S4/Hsp/ tRNA synthetase RNA-binding domain; The
                     domain surface is populated by conserved, charged residues
                     that define a likely RNA-binding site;  Found in stress
                     proteins, ribosomal proteins and tRNA synthetases; This
                     may imply a hitherto unrecognized...; cd00165`
                     /db_xref=`CDD:238095`
     Site            order(99,111..112,114..115,117..118,121..122,124,131..138,
                     140)
                     /site_type=`other`
                     /note=`RNA binding surface [nucleotide binding]`
                     /db_xref=`CDD:238095`
     CDS             1..180
                     /locus_tag=`J07AB43_07370`
                     /coded_by=`complement(GL982576.1:62380..62922)`
                     /transl_table=11

ORIGIN
        1 klkkqydtps eaydedrieq ekelmdeygl rnkrevykae selrglrrqa rkavaaddnk
       61 qi--q-p--l ldrahnlglv -renasiedv lslksqeile rriqtaverk gyaetvkear
      121 qlivhghiyi ndqqvtvpgy lltqeeernl eldmpeqede eeqeeveess egen
//
LOCUS       Nanosalinarum_sp.J07AB56@EGQ40407     167 bp    PROT      linear   11-MAR-2013
DEFINITION  ribosomal protein S4-related protein [Candidatus Nanosalinarum sp.
 ACCESSION  EGQ40407
  ORGANISM  Candidatus Nanosalinarum sp. J07AB56
   AUTHORS  Narasingarao,P., Podell,S., Ugalde,J., Heidelberg,K., Banfield,J.
J07AB56].VERSION     EGQ40407.1  GI:339756824DBLINK      BioProject: PRJNA52645
            BioSample: SAMN01940911
DBSOURCE    accession GL982569.1
KEYWORDS    .
SOURCE      Candidatus Nanosalinarum sp. J07AB56 (hypersaline lake metagenome)
            Archaea; Nanohaloarchaeota; Nanohaloarchaea; Candidatus
            Nanosalinarum.
REFERENCE   1  (residues 1 to 134)
            Emerson,J.B., Brocks,J.J., Heidelberg,K.B., Banfield,J.F. and
            Allen,E.E.
  TITLE     De novo metagenomic assembly reveals abundant novel major lineage
            of Archaea in hypersaline microbial communities
  JOURNAL   ISME J (2011) In press
   PUBMED   21716304
  REMARK    Publication Status: Available-Online prior to print
REFERENCE   2  (residues 1 to 134)
            and Allen,E.
  TITLE     Direct Submission
  JOURNAL   Submitted (14-OCT-2010) Scripps Institution of Oceanography,
            University of California, San Diego, 9500 Gilman Drive, La Jolla,
            CA 92093-0202, USA
COMMENT     Method: conceptual translation.
FEATURES             Location/Qualifiers
     source          1..134
                     /organism=`Candidatus Nanosalinarum sp. J07AB56`
                     /isolation_source=`Lake Tyrrell`
                     /db_xref=`taxon:889962`
                     /environmental_sample
                     /country=`Australia: Victoria`
                     /note=`metagenomic; derived from metagenome: hypersaline
                     lake metagenome`
     Protein         1..134
                     /product=`ribosomal protein S4-related protein`
     Region          68..>114
                     /region_name=`S4`
                     /note=`S4/Hsp/ tRNA synthetase RNA-binding domain; The
                     domain surface is populated by conserved, charged residues
                     that define a likely RNA-binding site;  Found in stress
                     proteins, ribosomal proteins and tRNA synthetases; This
                     may imply a hitherto unrecognized...; cd00165`
                     /db_xref=`CDD:238095`
     Site            order(69,81..82,84..85,87..88,91..92,94,101..108,110)
                     /site_type=`other`
                     /note=`RNA binding surface [nucleotide binding]`
                     /db_xref=`CDD:238095`
     CDS             1..134
                     /locus_tag=`J07AB56_11360`
                     /coded_by=`GL982569.1:713940..714344`
                     /transl_table=11

l_table=11

ORIGIN
        1 ---------- ---------- -------vsa tnrr--yta- hrvssaacag rqesssalik
       61 tnrssrsyrr h-tnl-vwf- -redagledi ltlnatdfld rrlqttihrr gyadtpmear
      121 qlvthgmvrv dgrridvpgy mltqeeesqi evsepeetee eveetqe
//
LOCUS       Dyadobacter_fermentans_DSM_18053     174 bp    PROT      linear   24-SEP-2014
DEFINITION  Dyadobacter_fermentans_DSM_18053, 300 bases, 8879B373 checksum.
 ACCESSION  Rose-Cavalier-Smiths-iMac.local:166:1409562666
ORIGIN
        1 ----RYTGPK TK-VARRY-- -----GEPIM GPSKALAKKN YPPGMHGKGR RSKYALQLAE
       61 KQKVKFIYGI LERQFRSLF- -EKASVKAGL TGENLLRYCE ARLDNTVYRL GIAPTRRAAR
      121 QLVSHKHILV DGEIVNIPSY SLRPGQVVTV KGFSWLEWNG QELSGKFISY PDRE
//
LOCUS       Idiomarina_loihiensis_L2TR     174 bp    PROT      linear   24-SEP-2014
DEFINITION  Idiomarina_loihiensis_L2TR, 300 bases, E7D62E57 checksum.
 ACCESSION  Rose-Cavalier-Smiths-iMac.local:167:1409562666
ORIGIN
        1 ----RYLGPK LK-LSRREGT DLFLKGVRAI DSKC---KIE TAPGQHGARR GRLYGVQLRE
       61 KQKVRRMYGV LEKQFRNYY- -KEAARLKGN TGENLLQLLE QRLDNVVYRM GFASTRAEAR
      121 QLVSHKAVVV NGQVVNIPSF KVRPEDVVSV EKPVWIEVDN NKLEGAFKRL PERS
//
LOCUS       Deinococcus_deserti_VCD115     174 bp    PROT      linear   24-SEP-2014
DEFINITION  Deinococcus_deserti_VCD115, 300 bases, 63926E41 checksum.
 ACCESSION  Rose-Cavalier-Smiths-iMac.local:168:1409562666
ORIGIN
        1 ----RFRGSI TK-LSRREGI NLAET----E KVQKYLDKRP YAPGQHQRRG RGRYSVRLRE
       61 KQKLARLYGM GEKQFRNLF- -EEAASVPGV TGTVFLQLLE RRLDNVVFRM GFASTRRQAR
      121 QFVGHGHILV NGKKVDIPSY RVKIGDEISV RVSPWVELDV ENFKGTFSRL PARE
//
LOCUS       Rhodopirellula_baltica_SH_1     174 bp    PROT      linear   24-SEP-2014
DEFINITION  Rhodopirellula_baltica_SH_1, 300 bases, B7B6104E checksum.
 ACCESSION  Rose-Cavalier-Smiths-iMac.local:171:1409562666
ORIGIN
        1 ----RYTGPK AR-INRRLGT MLYET----A GAARAMDRRP QPPGMHRGRR PSNYGAALME
       61 KQKIKHYYGL GERQLRRYF- -ENVGRKSGN TGELLLLMCE RRLDNVVRRV GFTKTRPQAR
      121 QGITHGHFRV NGVKVTKPGY MLRAGDLIEV DGLDWVSFDS ETLRATVLSL PGAV
//
LOCUS       Planctomyces_brasiliensis_DSM_5305     174 bp    PROT      linear   24-SEP-2014
DEFINITION  Planctomyces_brasiliensis_DSM_5305, 300 bases, FB4C4949 checksum.
 ACCESSION  Rose-Cavalier-Smiths-iMac.local:173:1409562666
ORIGIN
        1 ----RYTGPK AR-INRRLGS PVFES-AGAL RAS---EKRD SPPGMHRRKK PTIYGAALTE
       61 KQKIKYYYGF RERQLRKYF- -NEARRLKGN TGQNLLVLCE RRLDNVVRRA GFAQTRPQAR
      121 QAIVHSHFQL NGRTVNKPSI QVRAGDVITV AACEFVSVDD SALKIVVSAI PTFA
//
LOCUS       Fibrobacter_succinogenes_subsp._succinogenes_S85     174 bp    PROT      linear   24-SEP-2014
DEFINITION  Fibrobacter_succinogenes_subsp._succinogenes_S85, 300 bases, D9E7E21E checksum.
 ACCESSION  Rose-Cavalier-Smiths-iMac.local:174:1409562666
ORIGIN
        1 ----SFRGPK GK-VARSLGV AVSQK----- -TQKALDRRN FAPGQHRKKS ASVYKQQLVE
       61 KQRLRFTYNI SEAQLAKAY- -KEANRREGS AGDNLMILLE TRLDAVVYRM GFARTIFAAR
      121 QYVAHGHFTV NGVRSFSPSR LIKAGDVIAV AAPEYLSVDL GKMQGTLVKL PLRD
//
LOCUS       Desulfobacca_acetoxidans_DSM_11109     174 bp    PROT      linear   24-SEP-2014
DEFINITION  Desulfobacca_acetoxidans_DSM_11109, 300 bases, 302B9833 checksum.
 ACCESSION  Rose-Cavalier-Smiths-iMac.local:176:1409562666
ORIGIN
        1 ----RYRESV CR-LCRRERM KLFLKGDRCY TDKCAFERHS YPPGQH-GQG RAKFGIQLRE
       61 KQKVRRMYGL LEKQFRSYF- -AAADRQKGI TGANLLTLLE RRLDNVVYRL GFANSRAQAR
      121 QLVRHNHFLV NGKKINIPSY LVNVGDTIEL GIPQWLEVDT ENFRGIIRLM PSRE
//
LOCUS       Oscillibacter_valericigenes_Sjm18-20     174 bp    PROT      linear   24-SEP-2014
DEFINITION  Oscillibacter_valericigenes_Sjm18-20, 300 bases, A9463F17 checksum.
 ACCESSION  Rose-Cavalier-Smiths-iMac.local:179:1409562666
ORIGIN
        1 ----KNMQPI AK-RCKTLGI SPAVMGYAKK DTKR------ -NPGSKMRKK KSEYATQMNE
       61 KQKVKFIYGI LEKQFHNYY- -ETAVATPGK TGDNLLITVE RRLDNVVYRM GFAMTRREAR
      121 QMVSHAHFTV NGKKVNIPSY LVKAGDVIEV LLPAWLEREK NTLKGTVTRM PTRE
//
LOCUS       Thermus_scotoductus_SA-01     174 bp    PROT      linear   24-SEP-2014
DEFINITION  Thermus_scotoductus_SA-01, 300 bases, EC5B9178 checksum.
 ACCESSION  Rose-Cavalier-Smiths-iMac.local:185:1409562666
ORIGIN
        1 ----RYIGPV CR-LCRREGV KLYLKGERCY SPKCAMERRP YPPGQHRTRR PSDYAVRLRE
       61 KQKLRRIYGI SETQFRNLF- -EEASRKKGV TGTVFLGLLE SRLDNVVYRL GFAASRRQAR
      121 QMVRHGHITV NGRRVDLPAY RVKPGDEIAI KVGPWLSLDV EGMKGKFLRL PDRE
//
LOCUS       Thermodesulfatator_indicus_DSM_15286     174 bp    PROT      linear   24-SEP-2014
DEFINITION  Thermodesulfatator_indicus_DSM_15286, 300 bases, 1547F95E checksum.
 ACCESSION  Rose-Cavalier-Smiths-iMac.local:186:1409562666
ORIGIN
        1 ----KYTGPR CR-LCRREGM KLFLKGDRCY TDKCAFERRS YPPGQHQAQI RAKYGIRLRE
       61 KQKVKRIYGV SEKQFAKYF- -DRADRMKGQ TGHNLLQLLE RRLDNVVYRL GFASSRMQAR
      121 QMVAHGLFKV NGRNVDIPSY LVKPGEVIEL GIPQWLELDA DNFKGTVKAL PTRE
//
LOCUS       Dehalococcoides_ethenogenes_195     174 bp    PROT      linear   24-SEP-2014
DEFINITION  Dehalococcoides_ethenogenes_195, 300 bases, D564385B checksum.
 ACCESSION  Rose-Cavalier-Smiths-iMac.local:187:1409562666
ORIGIN
        1 ----RETGAV CR-MCRRSGD KLFLKGDKCV -TKCVFEKRP KAPGPQLGRP RRLRGQQLRH
       61 KQSIRWSYGM TERQFRRFF- -GLATAQPGV TGDNMMILLE RRLDNVLFRL GFGTSRAQAR
      121 QIVMHGHILV NGQKTDIPSY LVKEGQEITV AIPGWLSLDR KTLSGKVISL PAAG
//
LOCUS       Thermovirga_lienii_DSM_17291     174 bp    PROT      linear   24-SEP-2014
DEFINITION  Thermovirga_lienii_DSM_17291, 300 bases, 7CA06145 checksum.
 ACCESSION  Rose-Cavalier-Smiths-iMac.local:189:1409562666
ORIGIN
        1 ----RYTGPV CR-LCRAEGT KLFLKGDRCY TEKCAIARRN NKPGQHRRGK ESEYGLRLRE
       61 KQKLRRFYCM NESQFRRFY- -TMATKMPGQ TGHNFLQLLE RRLDNVVYRM GLGVSRRQAR
      121 QIVRHGHVLV NGRKVDIPSY LVKAGDKIEI TLPAWLEFDV ERMEGRVVSL PTRD
//
LOCUS       Thermocrinis_albus_DSM_14484     174 bp    PROT      linear   24-SEP-2014
DEFINITION  Thermocrinis_albus_DSM_14484, 300 bases, 72254D1C checksum.
 ACCESSION  Rose-Cavalier-Smiths-iMac.local:190:1409562666
ORIGIN
        1 ----RYIGP- W----SRIDR RFGVVVSGRK SAARILAKRN FPPGQHKGRR RKLYGIRLME
       61 KQKLKFLYGI REKQFKKYF- -DMASKSKGN TGQVLLQLLE RRLDNVVYRL GIACTRRQAR
      121 QFVAHGHILV NGKKVNIPSY LVEPGDVIEV SVPPWLELDK ENFRGKVLDY PKDI
//
LOCUS       Desulfurispirillum_indicum_S5     174 bp    PROT      linear   24-SEP-2014
DEFINITION  Desulfurispirillum_indicum_S5, 300 bases, C33ADFF5 checksum.
 ACCESSION  Rose-Cavalier-Smiths-iMac.local:191:1409562666
ORIGIN
        1 ----RYTGPV CR-MCRRENQ KLYLKGLRCE TSKCAFERRA YAPGSHRRGK PSDYAIQLRE
       61 KQKVRRTYGL LETQFRRTF- -DKAVRMKGV TGSNLLTLLE LRFDNVVYRL GLGVSRSQSR
      121 QLITHGHFLL NGKKANIPSI QLRAGDVISL TVPQWLEFDA EKLTGKVKQL PVRE
//
LOCUS       Cryptobacterium_curtum_DSM_15641     174 bp    PROT      linear   24-SEP-2014
DEFINITION  Cryptobacterium_curtum_DSM_15641, 300 bases, 90C7EBA2 checksum.
 ACCESSION  Rose-Cavalier-Smiths-iMac.local:192:1409562666
ORIGIN
        1 ----VNRTPV LK-RCRQLGI DPIVLGYTGK ESKR------ ----QPRRRK ESEYGMQLRE
       61 KQKAKFIYGV QEKQFRGYF- -RRAKSQSGI TGENLMAILE SRLDNIVFRL GFARTRREAR
      121 QTVTHGHITV NGNRVDIPSY RVRPGDLIAV QVPAWLEVDI EKLQGSVLSL PTRE
//
LOCUS       Syntrophothermus_lipocalidus_DSM_12680     174 bp    PROT      linear   24-SEP-2014
DEFINITION  Syntrophothermus_lipocalidus_DSM_12680, 300 bases, BC43E9F5 checksum.
 ACCESSION  Rose-Cavalier-Smiths-iMac.local:196:1409562666
ORIGIN
        1 ----RYTGPA CR-LCRREGI KLYLKAERCY SEKCALERKP YIPGQHGRGR RGKYGSQLRE
       61 KQKAKRIYGI LERQFRNYF- -EKAERQPGI TGENLLALLE RRLDNVVYRL GFAGSRPEAR
      121 QLITHGHFLL NGRKVNIPSI LVKVGDVIQV TPPEWLEVNA DNLSGRVLAL PRRD
//
LOCUS       Zymomonas_mobilis_subsp._mobilis_NCIMB_11163     174 bp    PROT      linear   24-SEP-2014
DEFINITION  Zymomonas_mobilis_subsp._mobilis_NCIMB_11163, 300 bases, 5BDA36F4 checksum.
 ACCESSION  Rose-Cavalier-Smiths-iMac.local:199:1409562666
ORIGIN
        1 ----KRHSSK YK-IDRRMGE NIWGR----- -PKSPVNRRE YGPGQHGQRR RSKYGLQLKA
       61 KQKLKGYYDV TEKQFRRSY- -DDASKLKGD TSQNLIGILE RRLDMIVYRA KFAPTIFAAR
      121 QLVSHGHIRV NGVKCNIASR RVNPGDEISL DIPDYV-LPD GNTKVTFVRI PTLD
//
LOCUS       Paenibacillus_sp._Y412MC10     174 bp    PROT      linear   24-SEP-2014
DEFINITION  Paenibacillus_sp._Y412MC10, 300 bases, 3285F9A4 checksum.
 ACCESSION  Rose-Cavalier-Smiths-iMac.local:202:1409562666
ORIGIN
        1 ----RYTGPK FK-LSRRLGI SL---SG-T- -GK-ELAKRP FPPGQHQRRK VSNYGMQLQE
       61 KQKLRHMYGL GEKQFRTLF- -NKATSMKGI AGENFMFLLE SRLDNLVYRL GFSNSRAGAR
      121 QLVAHGHVTV NGKKVDIASY AVSTGDVIGL HLPAYLEFDE AAMEGKYIRL PERS
//
LOCUS       Neisseria_meningitidis_MC58     174 bp    PROT      linear   24-SEP-2014
DEFINITION  Neisseria_meningitidis_MC58, 300 bases, D07C9246 checksum.
 ACCESSION  Rose-Cavalier-Smiths-iMac.local:211:1409562666
ORIGIN
        1 ----RYIGPK CK-LARREGT DLFLKARRSL DSKC---KID SAPGQHGAKK PRLYGLQLRE
       61 KQKIRRIYGV LERQFRRYF- -AEADRRKGS TGELLLQLLE SRLDNVVYRM GFGSTRAEAR
      121 QLVSHKAIVV NGQVVNIPSF QVKAGDVVSV GLPGWVSVDA DKLEGVFKNM PDRS
//
LOCUS       Cyanothece_sp._PCC_7425     174 bp    PROT      linear   24-SEP-2014
DEFINITION  Cyanothece_sp._PCC_7425, 300 bases, EAA38DAB checksum.
 ACCESSION  Rose-Cavalier-Smiths-iMac.local:213:1409562666
ORIGIN
        1 ----RYRGPR LR-VIRRLGD LPGL------ TRKAVPSRRA YPPGQHARKK RSEYAMRLEE
       61 KQKLRFNYGL TERQLVRYV- -RRARRVSGS TGLALLQLLE MRLDNIIFRL GMAPTIPAAR
      121 QLVNHGHVTV NGRVVSIPSY QCRPGNEIGI NLPTHLELDK NKLMAKVNSV VERE
//
LOCUS       Prochlorococcus_marinus_str._MIT_9303     174 bp    PROT      linear   24-SEP-2014
DEFINITION  Prochlorococcus_marinus_str._MIT_9303, 300 bases, 818D79AD checksum.
 ACCESSION  Rose-Cavalier-Smiths-iMac.local:214:1409562666
ORIGIN
        1 ----RYRGPR LR-ITRRLGD LPGL------ TRKA--AKRS HPPGQHARRK RSEYAIRLEE
       61 KQKLRFNYGI SERQLVRYV- -KKARAQDGS TGTNLLKLLE NRLDNVCFRL GFGPTVPGAR
      121 QLVNHGHVTV NGRVLDIASY QCKAGDVVAI NVPPHIELDK AKMSAKIISK CERE
//
LOCUS       Chlorobium_limicola_DSM_245     174 bp    PROT      linear   24-SEP-2014
DEFINITION  Chlorobium_limicola_DSM_245, 300 bases, F29A1745 checksum.
 ACCESSION  Rose-Cavalier-Smiths-iMac.local:215:1409562666
ORIGIN
        1 ----RFRGSI TK-VSRRLGV ALSPK----- -AEKYLERRP FAPGQHGQSR KGKYALQLRE
       61 KQKMKYLYGI LEKQFRNYY- -KKAVAQRGV TGDNLVKLLE RRLDNVVFRS GFSASRAGAR
      121 QLVSHGHLVV NGKKVNIPSF QVSPGDLIEF RFPSWIQVDK ANQKAVFLSV PERE
//
LOCUS       Prevotella_denticola_F0289     174 bp    PROT      linear   24-SEP-2014
DEFINITION  Prevotella_denticola_F0289, 300 bases, 23870C4D checksum.
 ACCESSION  Rose-Cavalier-Smiths-iMac.local:217:1409562666
ORIGIN
        1 ----RYIGPK SR-IARRFGE PIFGA----- --DKVLAKKN FPPGQHGNNR RRKYGAQLAE
       61 KQKAKYTYGV LERQFRNLF- -DKAAKADGI TGEVLLQSLE SRLDNVVFRL GIAPTRAAAR
      121 QLVSHKHIVV NGNVVGIASY QVKAGDVVGV SKYPWLEWDE NAKCGKFLHR PDRA
//
LOCUS       Anaerolinea_thermophila_UNI-1     174 bp    PROT      linear   24-SEP-2014
DEFINITION  Anaerolinea_thermophila_UNI-1, 300 bases, FB19A68C checksum.
 ACCESSION  Rose-Cavalier-Smiths-iMac.local:221:1409562666
ORIGIN
        1 ----KYLGPV CK-LCRREGE KLFLKGERCY SPKCSFEKRG FAPGQHRSER ESDYARQLRA
       61 KQKARRVYGI FERQFRRYF- -GLALRKKGL TGLNLLQTLE MRLDNVVFRM GFASSRAQAR
      121 QLVNHGHIQV NNHRADIPSM LVKPGDIISV TCPMWIDRDT KNLSGRILRL PERS
//
LOCUS       Thermotoga_maritima_MSB8     174 bp    PROT      linear   24-SEP-2014
DEFINITION  Thermotoga_maritima_MSB8, 300 bases, C5F79B72 checksum.
 ACCESSION  Rose-Cavalier-Smiths-iMac.local:222:1409562666
ORIGIN
        1 ----RYTGPL CK-LCRREGM KLYLKGERCY TDKCAFDRRP YAPGQHGQRR TKLYGIQLRA
       61 KQTVKRIYGI LERQFERYV- -EKAMQKAGD TRENLIQILE ARLDNVVYRM GFAINRRQAR
      121 QLVNHGHFLV NGKKVNIPSY LLRPNDVVEV SIVPWIEVDY DNYRGTFLRY PSLE
//
LOCUS       Gemmatimonas_aurantiaca_T-27     174 bp    PROT      linear   24-SEP-2014
DEFINITION  Gemmatimonas_aurantiaca_T-27, 300 bases, C7197488 checksum.
 ACCESSION  Rose-Cavalier-Smiths-iMac.local:223:1409562666
ORIGIN
        1 ----RYTGPS CR-QCRREGA KLFLKGTKCF TEKCAIDRRP YAPGQHRRKK MSEYAKQLRE
       61 KQKIKRIYGV SEKQFRNTF- -DKVATQAGI TGHNLVAALE TRLDNVVFRM GFAPSRKAAR
      121 QLIRHRHIEV KGRQLDIPSY AVRPGEEVRV ASLSWIAVDK ESFSGRVLEK PQRQ
//
LOCUS       Nitrosomonas_europaea_ATCC_19718     174 bp    PROT      linear   24-SEP-2014
DEFINITION  Nitrosomonas_europaea_ATCC_19718, 300 bases, C87418CB checksum.
 ACCESSION  Rose-Cavalier-Smiths-iMac.local:229:1409562666
ORIGIN
        1 ----RNINPK CR-QCRREGE KLFLKGDKCF SDKCPIERRN YPPGQHGQKK VRLYAVQLRE
       61 KQKIRRIYGL LENQFRNVY- -KRADKQKGV TGDNLLQLLE SRLDNVAYNM GFGSSRSEAR
      121 QIVRHNCVLL NGKRANIPSH LVEPGDLIEI SIPSWLEVDF DNLKGLYKSK PERS
//
LOCUS       Nitrosospira_multiformis_ATCC_25196     174 bp    PROT      linear   24-SEP-2014
DEFINITION  Nitrosospira_multiformis_ATCC_25196, 300 bases, E0229F87 checksum.
 ACCESSION  Rose-Cavalier-Smiths-iMac.local:230:1409562666
ORIGIN
        1 ----RNLDPK CR-QCRREGE KLFLKGEKCF TDKCAIERRN YAPGQHGQKS GRLYGVQLRE
       61 KQKLRRIYGV LERQFRNGY- -ELAERQRGV TGENLLQLLE CRLDTVSYRM GFGASRSEAR
      121 QIVRHNGILV NGRRINIPSY QVKPGDVIEV HFPEWLEVDT KAMKGTFKNK PERS
//
LOCUS       Meiothermus_silvanus_DSM_9946     174 bp    PROT      linear   24-SEP-2014
DEFINITION  Meiothermus_silvanus_DSM_9946, 300 bases, 9380BA1E checksum.
 ACCESSION  Rose-Cavalier-Smiths-iMac.local:234:1409562666
ORIGIN
        1 ----RYRGPI VK-IARRLGV NIAET----E KVQKYLDRRP YAPGQHRARR PSDYAVRLRE
       61 KQKLRFIYDM GERSFRNLF- -EEASKKKGV TGTVFLQLLE SRLDNVVFRL GIASTRRQAR
      121 QFVRHGHILV NGKRVNIAGY RVKQGDTIAV KTFRWLEFDP TTMSGKFLRL PDRE
//
LOCUS       Treponema_brennaborense_DSM_12168     174 bp    PROT      linear   24-SEP-2014
DEFINITION  Treponema_brennaborense_DSM_12168, 300 bases, 47968CC6 checksum.
 ACCESSION  Rose-Cavalier-Smiths-iMac.local:236:1409562666
ORIGIN
        1 ----RYTGPV CR-LCRTEQK KLCLKGDRCK SDKCPINKKR GAPGKDRTGK KSEYGVQLRE
       61 KQKMKRIYGM LEKQFHLTF- -EHAQRMPGV TGDNLICLLE SRLDNVVFRM HFASSRTQAR
      121 QLVLHGHILV NGKSVNIPSY EVRPGDVVEV GVMPWINLDV DAQKGVYTAK PRRV
//
LOCUS       Dictyoglomus_thermophilum_H-6-12     174 bp    PROT      linear   24-SEP-2014
DEFINITION  Dictyoglomus_thermophilum_H-6-12, 300 bases, C34A32D3 checksum.
 ACCESSION  Rose-Cavalier-Smiths-iMac.local:237:1409562666
ORIGIN
        1 ----RYTGPD CR-LCRREGM KLFLKGTKCF SEKCPFERRP FAPGQHGRAQ RKLYGLRLRE
       61 KQRAKRIYGV LERQFRRYF- -EIASKGRGV TGERLLQLLE TRLDNVVYRL GWALSRDQAR
      121 QLVSHGKIAV NGKRVNIPSY NLKPGDVVEL NVPAWLELDR ENFRGRVLRL PKRE
//
LOCUS       Xylella_fastidiosa_M23     174 bp    PROT      linear   24-SEP-2014
DEFINITION  Xylella_fastidiosa_M23, 300 bases, 355FBBC6 checksum.
 ACCESSION  Rose-Cavalier-Smiths-iMac.local:240:1409562666
ORIGIN
        1 ----RYIGPS CK-LARREGA DLSLKPSRAL DSKCKLEQRP GQHGAVRKSK LSDYASQLRE
       61 KQKVKRIYGV LERQFRNYY- -KNASTKKGN TGENLLQLLE TRLDNVIYRM GFAVTRPAAR
      121 QLVSHRSVLV NGKMVNLPSY HVKPGDVVAL SAFSWIEVDS EKFSGVFKAL PDRA
//
LOCUS       Coraliomargarita_akajimensis_DSM_45221     174 bp    PROT      linear   24-SEP-2014
DEFINITION  Coraliomargarita_akajimensis_DSM_45221, 300 bases, 6072240F checksum.
 ACCESSION  Rose-Cavalier-Smiths-iMac.local:242:1409562666
ORIGIN
        1 ----RYTGPT TR-INRRFGQ AIFAP----- --TKAFERKP HPPGQHGPRL RRKYAIGLNE
       61 KQKLRFMYGM TEKQFRLTF- -EKAKNQRGV TGEIFLQMLE CRLDSVVYRL GFAKSRSAAR
      121 QFVSHGHVCV NGKKTDIASF MVKEGDEIEV TVPEWVTLNS DSLKATVNRL PSNE
//
LOCUS       Thermovibrio_ammonificans_HB-1     174 bp    PROT      linear   24-SEP-2014
DEFINITION  Thermovibrio_ammonificans_HB-1, 300 bases, 1821B1EA checksum.
 ACCESSION  Rose-Cavalier-Smiths-iMac.local:246:1409562666
ORIGIN
        1 ----RYTGPK WR-IARRLGV NIYVGEEKSQ KGKSILDRRP YPPGQHGRSR RKIYGRQLME
       61 KQKVKYYYGV REEQFRRFY- -EMAERMRGQ TGENLLKLLE SRLDNVVYRL GFGKSHRHAR
      121 QLVVHGHILV NGKKVDRPSY LVKPGDVIEV GIPSWLELDP ENFKGVVKAE PTRE
//
LOCUS       Acetobacter_pasteurianus_IFO_3283-01     174 bp    PROT      linear   24-SEP-2014
DEFINITION  Acetobacter_pasteurianus_IFO_3283-01, 300 bases, 7E55588B checksum.
 ACCESSION  Rose-Cavalier-Smiths-iMac.local:247:1409562666
ORIGIN
        1 ----RLES-K YK-INRRLGV NLWGR----- -AKSPVNRRE YGPGQHRKGK PSDFSVQLMA
       61 KQKLKGYYNI TEKQFRRYY- -QEAVRRKGD TSENLINLLE RRLDAVVYRM KFAITPFASR
      121 QFISHGHILV NGKKMNIPSY LVKDGDVIEV DVPEYMEVDH RQMKGTYLRG PQLS
//
LOCUS       Corynebacterium_pseudotuberculosis_FRC41     174 bp    PROT      linear   24-SEP-2014
DEFINITION  Corynebacterium_pseudotuberculosis_FRC41, 300 bases, D5CAAA9E checksum.
 ACCESSION  Rose-Cavalier-Smiths-iMac.local:250:1409562666
ORIGIN
        1 ----RYTGPA TR-KSRRLRV DL-------V GGDMAFERRP YPPGQARIK- ESEYLLQLQE
       61 KQKARFTYGV MEKQFRRYY- -AEANRLPGK TGDNLVILLE ARLDNVVYRA GLARTRRQAR
      121 QLVSHGHFTV NGKKINVPSY KVSQYDIIDV VVPAWLQVVP STLRILVHQL PERA
//
LOCUS       Fusobacterium_nucleatum_subsp._nucleatum_ATCC_25586     174 bp    PROT      linear   24-SEP-2014
DEFINITION  Fusobacterium_nucleatum_subsp._nucleatum_ATCC_25586, 300 bases, 5F2DC871 checks
 ACCESSION  Rose-Cavalier-Smiths-iMac.local:251:1409562666
ORIGIN
        1 ----RNRQPV LK-KCRALGI DPVILGVKKS SNRQ------ -----IRPNA NKKYATQLRE
       61 KQKAKFIYNV MEKQFRKIY- -EEAARKLGV TGLTLIEYLE RRLENVVYRL GFAKTRRQAR
      121 QIVSHGHIAV NGRRVNIASF RVKVGDIVSV TPPAWLELDR AAFSGKVLQN PTKD
//
LOCUS       Syntrophus_aciditrophicus_SB     174 bp    PROT      linear   24-SEP-2014
DEFINITION  Syntrophus_aciditrophicus_SB, 300 bases, 258B0723 checksum.
 ACCESSION  Rose-Cavalier-Smiths-iMac.local:252:1409562666
ORIGIN
        1 ----RYKESA CR-LCRREGL KLFLKGDRCY GEKCAFERRG YAPGEHRRKQ PSDYGVQLRE
       61 KQKLKRMYGL LEKQFRGYF- -EKADKKKGI TGTNLLLYLE RRLDNMVYRL GFANSRNEAR
      121 QLVRHNHFLV NGRKVNIPSF LVNIGDFIEV GIPQWLELEQ ENFKGKVKML PTRE
//
LOCUS       Lactobacillus_fermentum_IFO_3956     174 bp    PROT      linear   24-SEP-2014
DEFINITION  Lactobacillus_fermentum_IFO_3956, 300 bases, 10EC12F1 checksum.
 ACCESSION  Rose-Cavalier-Smiths-iMac.local:260:1409562666
ORIGIN
        1 ----RYTGPS WR-LSRRLGV SLSGTGK--- ----ELARRP YAPGDHGNDR RGKYGTQLRE
       61 KQKLRFMYGM TERQFSNLFV -RAGKIKEGT HGTNFMVLLE RRLDNMVYRL GLATTRRQAR
      121 QLVNHGHITV DGKRVDIPSY EVKVGQVIAV ARPAYVEFDA DKLEGKLTRL PQRE
//
LOCUS       Denitrovibrio_acetiphilus_DSM_12809     174 bp    PROT      linear   24-SEP-2014
DEFINITION  Denitrovibrio_acetiphilus_DSM_12809, 300 bases, AF546593 checksum.
 ACCESSION  Rose-Cavalier-Smiths-iMac.local:270:1409562666
ORIGIN
        1 ----RYTGAV CK-LCRREGM KLFLKGERCY KDKCGFEKKP YPPGQHGQGR KKIFGTQLRE
       61 KQKVKRLYGV LEKQFRRYF- -DKATRMDGI TGENLLQLLE RRLDNIVYRA GFAGSRKEAR
      121 QMVKHSHFLI DGKKVDIPSF LVKPGMVIEV GVSDWLALEK SNFKAVVNRL PERD
//
LOCUS       Spirochaeta_coccoides_DSM_17374     174 bp    PROT      linear   24-SEP-2014
DEFINITION  Spirochaeta_coccoides_DSM_17374, 300 bases, 6230BF48 checksum.
 ACCESSION  Rose-Cavalier-Smiths-iMac.local:274:1409562666
ORIGIN
        1 ----RYTGPK YKHDKARLVA RGEKTDTHPA ARRPGQKHRD SLPGKDPKAR TKKYGMQLRE
       61 KQHLKWTYEM LEKQFRKTF- -DEAARIPGK TGENLIVLLE RRLDNVVYRL HFASTRRQAS
      121 QLVSHGHVFV NGSRVNIRSY RLKDGDVISI GVAPWLSLDP DAMKGTFIIA PKRS
//
