# Supplementary material for: Multidomain ribosomal protein trees and the planctobacterial origin of neomura (eukaryotes, archaebacteria)
Source: Protoplasma. 2020 Jan 3;257(3):621–753. doi: 10.1007/s00709-019-01442-7 (PMC7203096; doi:10.1007/s00709-019-01442-7)
Supplement: Supplementary file 10 — (PDF 119 kb) [file 709_2019_1442_MOESM10_ESM.gb]

LOCUS       Acanthamoe@24334     128 bp    PROT      linear    1-SEP-2014
DEFINITION  Acanthamoe@24334     127 bp    PROT      linear    3-AUG-2014, 127 bases, 2CE19
 ACCESSION  Rose-Cavalier-Smiths-iMac.local:0:1409569767
ORIGIN
        1 EEIFAVAHIY ASFNDTFVHI TDLSGKETLS RVTGGMKVKA DRDESSPYAA MLAAQDVAVR
       61 CKELGITAIH IKLRATGGNR TKTPGPGAQS ALRALAR-AG LKIGRIEDVT PIPTDGTRKK
      121 GGRRGRRL
//
LOCUS       Alexandriu@8834     128 bp    PROT      linear    1-SEP-2014
DEFINITION  Alexandriu@8834     127 bp    PROT      linear    3-AUG-2014, 127 bases, 8CD1CD
 ACCESSION  Rose-Cavalier-Smiths-iMac.local:1:1409569767
ORIGIN
        1 EIVFGVAHIY ASFNDTFVHV TDLSGRETII RVTGGMKVKA DRDESSPYAA MLAAQDVAAR
       61 CKELGIGALH IKLRATGGTK TRTPGPGAQS ALRALAR-SG MKIGRIEDVT PIPTDCTRRA
      121 HGRRGRRL
//
LOCUS       Allomyces_macrogynus@AML000006     128 bp    PROT      linear    1-SEP-2014
DEFINITION  Allomyces_macrogynus@AML000006     127 bp    PROT      linear    3-AUG-2014, 12
 ACCESSION  Rose-Cavalier-Smiths-iMac.local:2:1409569767
ORIGIN
        1 ELVFGVAHIF ASFNDTFVHV TDLSGRETIA RVTGGMKVKA DRDESSPYAA MLASQDVAAR
       61 CKELGITALH IKLRATGGNG PKTPGPGAQS ALRALAR-AG MRIGRIEDVT PIPTDSTRRK
      121 GGRRGRRL
//
LOCUS         AmasBerm     128 bp    PROT      linear    1-SEP-2014
DEFINITION  AmasBerm     127 bp    PROT      linear    3-AUG-2014, 127 bases, 5A66D932 chec
 ACCESSION  Rose-Cavalier-Smiths-iMac.local:3:1409569767
ORIGIN
        1 EEVFGVAHIY ASFNDTFVHI TDLSGRETIT RVTGGMKVKA DRDESSPYAA MMASQDAAAA
       61 CKEKGVTAIH IKLRATGGNK TKTPGPGAQS AIRALAR-NG LRIGRIEDVT PIPTDSTRRK
      121 GGRRGRRL
//
LOCUS       Amoebidium_parasiticum@ABL0000     128 bp    PROT      linear    1-SEP-2014
DEFINITION  Amoebidium_parasiticum@ABL0000     127 bp    PROT      linear    3-AUG-2014, 12
 ACCESSION  Rose-Cavalier-Smiths-iMac.local:4:1409569767
ORIGIN
        1 EQVFGVAHIF ASFNDTFVHV TDLSGRETLV RVTGGMKVKA DRDESSPYAA MLAAQDVAVR
       61 CKELGVTALH IKLRATGGVR TKTPGPGAQS ALRALAR-SG MKIGRIEDVT PIPTDSTRRK
      121 GGRRGRRL
//
LOCUS         AmphCart      49 bp    PROT      linear    1-SEP-2014
DEFINITION  AmphCart      49 bp    PROT      linear    3-AUG-2014, 49 bases, B3AD9C7A check
 ACCESSION  Rose-Cavalier-Smiths-iMac.local:5:1409569767
ORIGIN
        1 ETLFGIAHIY ASFNDTFVHV TDLTGRETIV RVTGGMKVKA DRDESSPYA
//
LOCUS         AndaInca     128 bp    PROT      linear    1-SEP-2014
DEFINITION  AndaInca     127 bp    PROT      linear    3-AUG-2014, 127 bases, 4DBC107C chec
 ACCESSION  Rose-Cavalier-Smiths-iMac.local:6:1409569767
ORIGIN
        1 ELKFGVVHIF ASFNDTFIHV TDMSGRETLV RVTGGMKVKA DRDESSPYAA MLAAQDVAAR
       61 LQELGIDAVH IKMRGVGGNR TKTPGPGAQS ALRALAR-SG IKIGRIEDVT PIPTDSTRRK
      121 GGRRGRRL
//
LOCUS       Anopheles_gambiae@58381350     128 bp    PROT      linear    1-SEP-2014
DEFINITION  Anopheles_gambiae@58381350     127 bp    PROT      linear    3-AUG-2014, 127 ba
 ACCESSION  Rose-Cavalier-Smiths-iMac.local:7:1409569767
ORIGIN
        1 EVVFGVAHIY ASFNDTFVHV TDLSGKETIS RVTGGMKVKA DRDEASPYAA MLAAQDVAEK
       61 CKSLGITALH IKLRATGGNR TKTPGPGAQS ALRALAR-SS MKIGRIEDVT PIPSDSTRRK
      121 GGRRGRRL
//
LOCUS       Arabidopsi@31544     128 bp    PROT      linear    1-SEP-2014
DEFINITION  Arabidopsi@31544     127 bp    PROT      linear    3-AUG-2014, 127 bases, 7CFAE
 ACCESSION  Rose-Cavalier-Smiths-iMac.local:8:1409569767
ORIGIN
        1 EQVFGVVHIF ASFNDTFIHV TDLSGRETLV RITGGMKVKA DRDESSPYAA MLAAQDVAQR
       61 CKELGITAMH VKLRATGGNK TKTPGPGAQS ALRALAR-SG MKIGRIEDVT PIPTDSTRRK
      121 GGRRGRRL
//
LOCUS       Aspergillus_terreus@115384692     128 bp    PROT      linear    1-SEP-2014
DEFINITION  Aspergillus_terreus@115384692     127 bp    PROT      linear    3-AUG-2014, 127
 ACCESSION  Rose-Cavalier-Smiths-iMac.local:9:1409569767
ORIGIN
        1 KLVFGVARIF ASFNDTFVHV TDLSGRETIC RVTGGMKVKA DRDESSPYAA MLAAQDVAAR
       61 CKELGINALH IKIRATGGNG TKTPGPGAQS ALRALAR-SG MRIGRIEDVT PTPSDSTRRK
      121 GGRRGRRL
//
LOCUS       Astasia_longa@ALL00000343_5     128 bp    PROT      linear    1-SEP-2014
DEFINITION  Astasia_longa@ALL00000343_5     127 bp    PROT      linear    3-AUG-2014, 127 b
 ACCESSION  Rose-Cavalier-Smiths-iMac.local:10:1409569767
ORIGIN
        1 DLVFGVCHIY ASFNDTFVHV TDISGRETIS RVTGGMKVKA DRDESSPYAA MLAAQDVAER
       61 CKECGITALH IKMRATGGTR SKQPGPGAQS ALRALAR-SG MKIGRIEDVT PIPTDSTRKK
      121 GGRRGRRL
//
LOCUS       Aureococcus_anophagefferens@AU     128 bp    PROT      linear    1-SEP-2014
DEFINITION  Aureococcus_anophagefferens@AU     127 bp    PROT      linear    3-AUG-2014, 12
 ACCESSION  Rose-Cavalier-Smiths-iMac.local:11:1409569767
ORIGIN
        1 EQVFAVAHIF ASFNDTFVHV TDLSGRETLV RVTGGMKVKA DRDEASPYAA MLAAQDVAER
       61 CKELGVTAIH IKIRATGGNK TKTPGPGAQS ALRALAR-AG MKIGRIEDVT PIPSDSTRRK
      121 SGRRGRRL
//
LOCUS       Babesia0bo@15488     128 bp    PROT      linear    1-SEP-2014
DEFINITION  Babesia0bo@15488     127 bp    PROT      linear    3-AUG-2014, 127 bases, BBCD1
 ACCESSION  Rose-Cavalier-Smiths-iMac.local:12:1409569767
ORIGIN
        1 GHVFGVAHIF ASFNDTFIHV TDLSGRETLV RVTGGMKVKA DRDESSPYAA MMAAQDVAAR
       61 LKELGITAVH IKLRATGGTR SKTPGPGAQS ALRSLAR-SG LKIGRIEDVT PIPTDSTRRK
      121 CGRRGRRL
//
LOCUS       Bassomonas_sp@basspContig00103     128 bp    PROT      linear    1-SEP-2014
DEFINITION  Bassomonas_sp@basspContig00103     127 bp    PROT      linear    3-AUG-2014, 12
 ACCESSION  Rose-Cavalier-Smiths-iMac.local:13:1409569767
ORIGIN
        1 DIVFGVAHIY ASSNDTFIHV TDISGKETIV RVTGGMKVKA DRDEPSPYAA MLASQDVAAE
       61 CKRKGITAVH IKIRAMGGTR TKTPGPGGQA AIRAIAR-AG IKIGRIEDCT PIPTDSTRKK
      121 SGRRGRRL
//
LOCUS       Batrachochytrium_dendrobatidis     128 bp    PROT      linear    1-SEP-2014
DEFINITION  Batrachochytrium_dendrobatidis     127 bp    PROT      linear    3-AUG-2014, 12
 ACCESSION  Rose-Cavalier-Smiths-iMac.local:14:1409569767
ORIGIN
        1 ENVFGVARIF ASFNDTFVHV TDLTGRETIV RVTGGMKVKA DRDESSPYAA MLAAQDVAVK
       61 CKEVGITALH IKLRATGGTG TKTPGPGAQS ALRALAR-AG MRIGRIEDVT PVPSDSTRRK
      121 GGRRGRRL
//
LOCUS       Blastoclad@24427     128 bp    PROT      linear    1-SEP-2014
DEFINITION  Blastoclad@24427     127 bp    PROT      linear    3-AUG-2014, 127 bases, B9D93
 ACCESSION  Rose-Cavalier-Smiths-iMac.local:15:1409569767
ORIGIN
        1 ELVFGVAHIF ASFNDTFVHV TDLSGRETIS RVTGGMKVKA DRDESSPYAA MLAAQDVAVR
       61 CKELGITALH IKLRATGGVG PKTPGPGAQS ALRALAR-AG MRIGRIEDVT PIPTDSTRRK
      121 GGRRGRRL
//
LOCUS       Blastocyst@18036     128 bp    PROT      linear    1-SEP-2014
DEFINITION  Blastocyst@18036     127 bp    PROT      linear    3-AUG-2014, 127 bases, 42104
 ACCESSION  Rose-Cavalier-Smiths-iMac.local:16:1409569767
ORIGIN
        1 EEVFAVAHIY ASFNDTFIHV TDLSGRETLV RVTGGMKVKA DRDESSPYAA MLAAQDVAAR
       61 CKELGITAIH IKLRATGGNG TTNPGPGAQA ALRALAR-AG LKIGRIEDVT PIPTDSTRKP
      121 QGRRGRRL
//
LOCUS             Bodo     117 bp    PROT      linear    1-SEP-2014
DEFINITION  Bodo     116 bp    PROT      linear    3-AUG-2014, 116 bases, 9DCFE912 checksum
 ACCESSION  Rose-Cavalier-Smiths-iMac.local:17:1409569767
ORIGIN
        1 EIVFGVAHIY ASFNDTFVHV TDQSGRETIV KVTGGMKVKA DRDESSPYAA MLAAQDVVAR
       61 CKECGVNALH IKMRATGGVG TKSPGPG--- ---------G MKIGRIEDVT PIPTDST
//
LOCUS          Bodo_sp     128 bp    PROT      linear   24-SEP-2014
DEFINITION  Bodo_sp, 370 bases, FA52B8B9 checksum.
 ACCESSION  Rose-Cavalier-Smiths-iMac.local:198:1409569801
ORIGIN
        1 AIVFGVAHIY ASFNDTFVHV TDQSGRETIV KVTGGMKVKA DRDESSPYAA MLAAQDVVAR
       61 CKECGVNALH IKMRATGGVG TKSPGPGAQA ALRALAR-AG MKIGRIEDVT PIPTDSTRRK
      121 GPAVVAFV
//
LOCUS       Bombyx0mor@30023     128 bp    PROT      linear    1-SEP-2014
DEFINITION  Bombyx0mor@30023     127 bp    PROT      linear    3-AUG-2014, 127 bases, 6CD04
 ACCESSION  Rose-Cavalier-Smiths-iMac.local:18:1409569767
ORIGIN
        1 ETVFGVAHIF ASFNDTFVHV TDLSGRETIA RVTGGMKVKA DRDEASPYAA MLAAQDVAEK
       61 CKTLGITALH IKLRATGGNK TKTPGPGAQS ALRALAR-SS MKIGRIEDVT PVPSDSTRRK
      121 GGRRGRRL
//
LOCUS       Breviata_anathema@BREANContig1     128 bp    PROT      linear    1-SEP-2014
DEFINITION  Breviata_anathema@BREANContig1     127 bp    PROT      linear    3-AUG-2014, 12
 ACCESSION  Rose-Cavalier-Smiths-iMac.local:19:1409569767
ORIGIN
        1 GLRFAVAHIF ASFNDTFVHI TDISGRETIV RITGGMKVKA DRDESSPYAA MMAANDVAAR
       61 CKELGITALH IKLRAKGGNL TKTPGPGAQA ALRALAR-AG MKIGRIEDVT PIPTDSTRRK
      121 GGRRGRRL
//
LOCUS       Candida_glabrata@50293435     128 bp    PROT      linear    1-SEP-2014
DEFINITION  Candida_glabrata@50293435     127 bp    PROT      linear    3-AUG-2014, 127 bas
 ACCESSION  Rose-Cavalier-Smiths-iMac.local:20:1409569767
ORIGIN
        1 SQVFGVARIY ASFNDTFVHV TDLSGRETIA RVTGGMKVKA DRDESSPYAA MLAAQDVAAK
       61 CLEVGITAVH VKIRATGGTR TKTPGPGGQA ALRALAR-SG LRIGRIEDVT PVPSDSTRKK
      121 GGRRGRRL
//
LOCUS         CapsOwcz     128 bp    PROT      linear    1-SEP-2014
DEFINITION  CapsOwcz     127 bp    PROT      linear    3-AUG-2014, 127 bases, 58B53CE7 chec
 ACCESSION  Rose-Cavalier-Smiths-iMac.local:21:1409569767
ORIGIN
        1 ELVFGVAHIY ASFNDTFVHV TDLSGRETIV RVTGGMKVKA DRDESSPYAA MLAAQDVAAR
       61 CKELGVTALH IKLRATGGNG TKTPGPGAQS ALRALAR-AG MKLGRIEDVT PIPTDSTRRK
      121 GGRRGRRL
//
LOCUS       Cercomonas_clavideferens@cercl     128 bp    PROT      linear    1-SEP-2014
DEFINITION  Cercomonas_clavideferens@cercl     127 bp    PROT      linear    3-AUG-2014, 12
 ACCESSION  Rose-Cavalier-Smiths-iMac.local:22:1409569767
ORIGIN
        1 EEVFGVAHIY ASFNDTFVHV TDLSGXETLT KVTGGMKVKA DRDESSPYAA MLAAQDVAEK
       61 CKERGITALH IKLRASGGTR TKTPGPGAQS ALRALAR-NG MRIGRIEDVT PIPTDSTRRK
      121 GGRRGRRL
//
LOCUS       Araneofila_producta@araprConti     128 bp    PROT      linear    1-SEP-2014
DEFINITION  Araneofila_producta@araprConti     127 bp    PROT      linear    3-AUG-2014, 12
 ACCESSION  Rose-Cavalier-Smiths-iMac.local:23:1409569767
ORIGIN
        1 ELVFGIAHIY ASFNDTFVHV TDISGKETVT KVTGGMKVKA DRDESSPYAA MLAAQDVAAK
       61 CKERGITAVH VRIRGKGGNT STQPGPGGQS ALRALAR-AG LKIGRIEDVT PIATDSTRRA
      121 GGRRGRRL
//
LOCUS       Reticulomyxa_filosa@solexa3740188     117 bp    PROT      linear    1-SEP-2014
DEFINITION  Reticulomyxa_filosa@solexa3740188     116 bp    PROT      linear    3-AUG-2014,
 ACCESSION  Rose-Cavalier-Smiths-iMac.local:24:1409569767
ORIGIN
        1 DLVFGVAHIY ASFNDTFIHV TDLSGRETVA RVTGGMMVKH DRDESSPYAA MQAAQEVAKM
       61 CLDRGINALQ VKLRATGGVR TKTPGPGAQS ALRALAR-NN LKIGRIEDVT PIPTDST
//
LOCUS       Mataza_hastifera@mathaCAMPEP0175119452     128 bp    PROT      linear    1-SEP-2014
DEFINITION  Mataza_hastifera@mathaCAMPEP0175119452     127 bp    PROT      linear    3-AUG-
 ACCESSION  Rose-Cavalier-Smiths-iMac.local:25:1409569767

ORIGIN
        1 ENVFGIAHIY ASFNDTFVHV TDLTGKETII RITGGMKVKA DRDESSPYAA MLAAQDVAVK
       61 CKERGITAVH IRIRATGGNR TKTPGPGAQS ALRALAR-SG LKIGRIEDVT PIPTDSTRRK
      121 GGRRGRRL
//
LOCUS       Helkesimastix_marina@helmaCont     128 bp    PROT      linear    1-SEP-2014
DEFINITION  Helkesimastix_marina@helmaCont     127 bp    PROT      linear    3-AUG-2014, 12
 ACCESSION  Rose-Cavalier-Smiths-iMac.local:26:1409569767
ORIGIN
        1 ENVFGVAHIY ASFNDTFIHI TDLSGRETIS KVTGGMKVKA HADESSPYAA MLAAQDAAER
       61 ARARGITAIH IKLRAMGGTR TKAPGPGAQS AIRALAR-SG LKVGRIEDVT PIPTDSTRAA
      121 HGHRGRRL
//
LOCUS       Metopion_fluens@metproContig00     128 bp    PROT      linear    1-SEP-2014
DEFINITION  Metopion_fluens@metproContig00     127 bp    PROT      linear    3-AUG-2014, 12
 ACCESSION  Rose-Cavalier-Smiths-iMac.local:27:1409569767
ORIGIN
        1 EHVFGIAHIY ASFNDTFVHV TDMSGKETIT RITGGMKVKA DRDESSPYAA MLAAQDAAEK
       61 CKERGITAVH IRIRATGGNR TKTPGPGAQS ALRALAR-SG LRIGRIEDVT PIPTDSTRRK
      121 GGRRGRRL
//
LOCUS       Minimassisteria_diva@oxnspCont     128 bp    PROT      linear    1-SEP-2014
DEFINITION  Minimassisteria_diva@oxnspCont     127 bp    PROT      linear    3-AUG-2014, 12
 ACCESSION  Rose-Cavalier-Smiths-iMac.local:28:1409569767
ORIGIN
        1 EFVFGIAHIY ASFNDTFVHV TDLSGKETII RITGGMKVKA DRDESSPYAA MLAAQDVAAK
       61 CKERGINAVH IRLRGSGGTR TKTPGPGAQS ALRALAR-SG LRIGRIEDVT PIPTDSTRKK
      121 AGRRGRRL
//
LOCUS         GuttMIGQ     117 bp    PROT      linear    1-SEP-2014
DEFINITION  GuttMIGQ     116 bp    PROT      linear    3-AUG-2014, 116 bases, EAF051F8 chec
 ACCESSION  Rose-Cavalier-Smiths-iMac.local:29:1409569767
ORIGIN
        1 EPTFGVAHIY ASKNDTFVHI TDLSGRETIS RVTGGMKVKQ HTDESSPYAA MLAAQDAAER
       61 AKLRGITALH IKIRGMGGTR SKAPGPGSQA AIRALAR-SG MNIGRIEDAT PVPTDTT
//
LOCUS       ANIMALAulacantha_scolymantha@Rps14_5      56 bp    PROT      linear    1-SEP-2014
DEFINITION  ANIMALAulacantha_scolymantha@Rps14_5      56 bp    PROT      linear    3-AUG-20
 ACCESSION  Rose-Cavalier-Smiths-iMac.local:30:1409569767
ORIGIN
        1 ENVFGVAHIY ASFNDTFIHV TDLSGKETMV RVTGGMKVKA DRDESSPYAA MLAAQD
//
LOCUS       Bigelowiella_natans@92476     128 bp    PROT      linear    1-SEP-2014
DEFINITION  Bigelowiella_natans@92476     127 bp    PROT      linear    3-AUG-2014, 127 bas
 ACCESSION  Rose-Cavalier-Smiths-iMac.local:31:1409569767
ORIGIN
        1 THVFGVAHIY ASFNDTFVHI TDLSGRETIA KVTGGMKVKA DRDESSPYAA MLAAQDVAVM
       61 CKNRGINALH IKLRAVGGNK TKTAGPGAQS ALRALAR-AG MRLGRIEDVT PTPTDSTRRK
      121 GGRRGRRL
//
LOCUS       Sorites_sp@sorspCAMPEP0114672522     120 bp    PROT      linear    1-SEP-2014
DEFINITION  Sorites_sp@sorspCAMPEP0114672522     119 bp    PROT      linear    3-AUG-2014, 
 ACCESSION  Rose-Cavalier-Smiths-iMac.local:32:1409569767
ORIGIN
        1 EMVFGVAHIY ASFNDTFVHV TDLSGRETIM RVTGGMKVKA DRDESSPYAA MLAAQDVAAR
       61 CKELGIGALH IKLRATGGTR TRTPGPGAQS ALRALAR-SG MKIGRIEDVT PIPTDCTRKK
//
LOCUS       Filoreta_marina@FIL1Con309_3     128 bp    PROT      linear    1-SEP-2014
DEFINITION  Filoreta_marina@FIL1Con309_3     127 bp    PROT      linear    3-AUG-2014, 127 
 ACCESSION  Rose-Cavalier-Smiths-iMac.local:33:1409569767
ORIGIN
        1 ELIFGIAHIY ASFNDTFVHI TDVTGKETIT KVTGGMMVKA HRDESSPYAA MLAAQTAAEK
       61 AKSRGITAVH IRLRATGGTK TKTPGPGAQS ALRALAR-SG LKIGRIEDVT PIPVGGTRKK
      121 GGRRGRRL
//
LOCUS       Gromia_sphaerica@18323_3     128 bp    PROT      linear    1-SEP-2014
DEFINITION  Gromia_sphaerica@18323_3     127 bp    PROT      linear    3-AUG-2014, 127 base
 ACCESSION  Rose-Cavalier-Smiths-iMac.local:34:1409569767
ORIGIN
        1 EHVFGIAHIF ASFNDTFVHI TDLTGKETIT RITGGMKVKA DRDESSPYAA MMAADDAAEK
       61 CKERGITAVH IRLRATGGNR TKTPGPGAQS ALRALAR-AG MRIGRIEDCT PIPTDSTRRK
      121 GGRRGRRL
//
LOCUS       Chlamydomo@31058     128 bp    PROT      linear    1-SEP-2014
DEFINITION  Chlamydomo@31058     127 bp    PROT      linear    3-AUG-2014, 127 bases, 6D3BA
 ACCESSION  Rose-Cavalier-Smiths-iMac.local:35:1409569767
ORIGIN
        1 EHVFGVAHIF ASFNDTFVHV TDLSGRETIS RVTGGMKVKA DRDESSPYAA MLAAQDVAQK
       61 CKELGITALH IKLRATGGNR TKTPGPGAQS ALRALAR-AG MKIGRIEDVT PIPTDSTRRK
      121 GGRRGRRL
//
LOCUS       Chlorella_NC64A@CHLNC135401     128 bp    PROT      linear    1-SEP-2014
DEFINITION  Chlorella_NC64A@CHLNC135401     127 bp    PROT      linear    3-AUG-2014, 127 b
 ACCESSION  Rose-Cavalier-Smiths-iMac.local:36:1409569767
ORIGIN
        1 ELVWGVAHIF ASFNDTFVHV TDLSGKETLV RVTGGMKVKA DRDESSPYAA MLAAQDVAVR
       61 CKELGVNALH IKLRATGGNR TKTPGPGAQS ALRALAR-SG IKIGRIEDVT PIPTDSTRRK
      121 GGRRGRRL
//
LOCUS       Ciona0savi@30458     128 bp    PROT      linear    1-SEP-2014
DEFINITION  Ciona0savi@30458     127 bp    PROT      linear    3-AUG-2014, 127 bases, F02DC
 ACCESSION  Rose-Cavalier-Smiths-iMac.local:37:1409569767
ORIGIN
        1 ENVFGVAHIY ASFNDTFVHV TDLSGKETIV RITGGMKVKA DRDEASPYAA MLAAQDVAAR
       61 CKEIGINALH IKLRATGGTR TKTPGPGAQS ALRALAR-SG MKIGRIEDVT PIPSDSTRRK
      121 GGRRGRRL
//
LOCUS       Coccomyxa_sp@54518     128 bp    PROT      linear    1-SEP-2014
DEFINITION  Coccomyxa_sp@54518     127 bp    PROT      linear    3-AUG-2014, 127 bases, AAF
 ACCESSION  Rose-Cavalier-Smiths-iMac.local:38:1409569767
ORIGIN
        1 EIVYGVAHIF ASFNDTFVHV TDLSGKETLV RVTGGMKVKA DRDESSPYAA MLAAQDVAVR
       61 CKELGIGAVH IKLRATGGNK TKTPGPGAQS ALRALAR-AG IKIGRIEDVT PIPTDSTRRK
      121 GGRRGRRL
//
LOCUS       Cochliopodium_minutoidum@cocmi     128 bp    PROT      linear    1-SEP-2014
DEFINITION  Cochliopodium_minutoidum@cocmi     127 bp    PROT      linear    3-AUG-2014, 12
 ACCESSION  Rose-Cavalier-Smiths-iMac.local:39:1409569767
ORIGIN
        1 TRVWAVVHIF ASPNDTFIHA TDISGRETIS RVTGGMKVKA HRDEPSPYAA MLASADVAER
       61 LMKIGVDSIH IKLRGTGGNR SRVPGPGAQS AIRALAR-SG LHIGRIEDVT PIPTDCTRKK
      121 GGRRGRRL
//
LOCUS       Coenopodium_desertum@coedeCont     128 bp    PROT      linear    1-SEP-2014
DEFINITION  Coenopodium_desertum@coedeCont     127 bp    PROT      linear    3-AUG-2014, 12
 ACCESSION  Rose-Cavalier-Smiths-iMac.local:40:1409569767
ORIGIN
        1 ELVFAVAHIY ASFNDTFVHV TDLSGRETIV RVTGGMKVKA DRDESSPYAA MLAAQTVAER
       61 CKQLGITALH IKIRGRGGNK SKTPGPGAQS ALRALAR-NG IKIGRIEDVT PIPTDSTRRK
      121 GGRRGRRL
//
LOCUS       Collodictyon_sp@01625_1     125 bp    PROT      linear    1-SEP-2014
DEFINITION  Collodictyon_sp@01625_1     124 bp    PROT      linear    3-AUG-2014, 124 bases
 ACCESSION  Rose-Cavalier-Smiths-iMac.local:41:1409569767
ORIGIN
        1 ELVFAMAHIY ASFNDTFIHI TDLSGRETFV RITGGMKVKA DRDESSPYAA MLAAQDVAAR
       61 IKELGITALH IKLRATGGNR TKTPGPGAQS ALRALAR-SG LKIGRIEDVT PTPTDSTRRK
      121 GGRLS
//
LOCUS       Cryptococc@31013     128 bp    PROT      linear    1-SEP-2014
DEFINITION  Cryptococc@31013     127 bp    PROT      linear    3-AUG-2014, 127 bases, 8F766
 ACCESSION  Rose-Cavalier-Smiths-iMac.local:42:1409569767
ORIGIN
        1 ENVFGVAHIF ASFNDTFVHV TDLTGKETIS RVTGGMKVKA DRDESSPYAA MLAAQDVAAK
       61 CKEVGITALH VKLRATGGTG TKQPGPGGQA ALRALAR-AG MRIGRIEDVT PTPSDSTRRK
      121 GGRRGRRL
//
LOCUS       Cryptospor@29901     128 bp    PROT      linear    1-SEP-2014
DEFINITION  Cryptospor@29901     127 bp    PROT      linear    3-AUG-2014, 127 bases, C51E2
 ACCESSION  Rose-Cavalier-Smiths-iMac.local:43:1409569767
ORIGIN
        1 QTNFAVAHIF ASFNDTFIHV TDLSGRETIV RVTGGMKVKA DRDENSPYAA MMAAVDVAQK
       61 CKEFGIHALH IKLRAVGGVK SKTMGPGAQS ALRALAR-AG MKIGRIEDVT PIPTDSTRRK
      121 GGRRGRRL
//
LOCUS       Porphyra0y@19684     128 bp    PROT      linear    1-SEP-2014
DEFINITION  Porphyra0y@19684     127 bp    PROT      linear    3-AUG-2014, 127 bases, BD827
 ACCESSION  Rose-Cavalier-Smiths-iMac.local:44:1409569767
ORIGIN
        1 EHAFGVCHLY ASFNDTFIHV TDLSGRETLV RRTGGMEVKA DRDESSPYAA MMASQKVAER
       61 LKELGVTAIH IKMRATGGNK TKTPGPGAQA AMRALAR-SG LKIGRIEDCT PIASDGTRKK
      121 GGRRGRRL
//
LOCUS       Galdieria0@30635     128 bp    PROT      linear    1-SEP-2014
DEFINITION  Galdieria0@30635     127 bp    PROT      linear    3-AUG-2014, 127 bases, 3D082
 ACCESSION  Rose-Cavalier-Smiths-iMac.local:45:1409569767
ORIGIN
        1 EHLFGVAHIY ASFNDTFIHV TDLSGRETIV RRTGGMEVKA DRDESSPYAA MTAAQKVAER
       61 CKEVGITALH IKVRATGGKL SKTPGPGAQS AMRALAR-SG LKIGRIEDVT PIPTDGTRRK
      121 GGKRGRRL
//
LOCUS       Rhodosorus_marinus@rhomaCAMPEP0113960874     128 bp    PROT      linear    1-SEP-2014
DEFINITION  Rhodosorus_marinus@rhomaCAMPEP0113960874     127 bp    PROT      linear    3-AU
 ACCESSION  Rose-Cavalier-Smiths-iMac.local:46:1409569767
ORIGIN
        1 EQCFAVAHIY ASFNDTFVHV TDLSGKETLI RRTGGMEVKA DRDESSPYAA MIASQKVAER
       61 LKELGVTAIH IKLRATGGSR SRTPGPGAQS AMRALSR-SG LKIGRIEDVT PIPHDGTRRK
      121 AGRRGRRL
//
LOCUS       Porphyridium_cruentum@GCDJ7DB0      62 bp    PROT      linear    1-SEP-2014
DEFINITION  Porphyridium_cruentum@GCDJ7DB0      62 bp    PROT      linear    3-AUG-2014, 62
 ACCESSION  Rose-Cavalier-Smiths-iMac.local:47:1409569767
ORIGIN
        1 --------IY ASFNDTFIHV TDLSGRXTLV RRTGGMEVKA DRDESSPYAA MMAAQKVSER
       61 LK
//
LOCUS       Cyanophora@16740     128 bp    PROT      linear    1-SEP-2014
DEFINITION  Cyanophora@16740     127 bp    PROT      linear    3-AUG-2014, 127 bases, A7803
 ACCESSION  Rose-Cavalier-Smiths-iMac.local:48:1409569767
ORIGIN
        1 ELVFGVCHIY ASFNDTFVHV TDISGRETIV RVTGGMKVKA DRDESSPYAA MLAAQDVAAR
       61 CKELGIGALH IKLRATGGNK TKTPGPGAQS ALRALAR-AG MKIGRIEDVT PIPTDSTRRK
      121 AGRRGRRL
//
LOCUS       Guillardia_theta@GTL00005858     128 bp    PROT      linear    1-SEP-2014
DEFINITION  Guillardia_theta@GTL00005858     127 bp    PROT      linear    3-AUG-2014, 127 
 ACCESSION  Rose-Cavalier-Smiths-iMac.local:49:1409569767
ORIGIN
        1 EQVFAVAHIF ASFNDTFVHV TDLTGRETLV RVTGGMKVKA DRDESSPYAA MLAAQDVATR
       61 CKELGITALH IKIRATGGVK TKTPGPGAQA ALRSLAR-SG MKIGRIEDVT PVPTDCTRRK
      121 GGRRGRRL
//
LOCUS         GoniomSp     117 bp    PROT      linear    1-SEP-2014
DEFINITION  GoniomSp     116 bp    PROT      linear    3-AUG-2014, 116 bases, 3A3E62F7 chec
 ACCESSION  Rose-Cavalier-Smiths-iMac.local:50:1409569767
ORIGIN
        1 D-VFGVAHIF ASFNDTFVHI TDLTGRETLV RVTGGMKVKA DRDESSPYAA MLAAQDVSAR
       61 CKELGITALH IKIRATGGVG TKTPGPGAQA ALRALAR-AG MKIGRIEDVT PIPTDCT
//
LOCUS       Roombia_truncata@isotig00905_6     128 bp    PROT      linear    1-SEP-2014
DEFINITION  Roombia_truncata@isotig00905_6     127 bp    PROT      linear    3-AUG-2014, 12
 ACCESSION  Rose-Cavalier-Smiths-iMac.local:51:1409569767
ORIGIN
        1 ETVFAVCHIY ASFNNTFVHV TDLSGKETLV RITGGMQVKA DRDESSPYAA MQASQQVANR
       61 CKELGVGALH IKIRAMGGNR TKSHGPGGQS ALRSLAR-AG IKIGRIEDVT PIPTDCTRRK
      121 GSRRGRRL
//
LOCUS       Palpitomonas_bilix@palbiCAMPEP0113880128     128 bp    PROT      linear    1-SEP-2014
DEFINITION  Palpitomonas_bilix@palbiCAMPEP0113880128     127 bp    PROT      linear    3-AU
 ACCESSION  Rose-Cavalier-Smiths-iMac.local:52:1409569767
ORIGIN
        1 ETVFGVAHIY ASFNDTFVHV TDLSGRETLV RVTGGMKVKA DRDESSPYAA MLAAQXVAAK
       61 CKELGVTALH IKLRATGGSR TKTPGPGAQS ALRALAR-AG MKIGRVEDVT PIPTDCTRRK
      121 SGRRGRRL
//
LOCUS       Danio_rerio@41152464     128 bp    PROT      linear    1-SEP-2014
DEFINITION  Danio_rerio@41152464     127 bp    PROT      linear    3-AUG-2014, 127 bases, 6
 ACCESSION  Rose-Cavalier-Smiths-iMac.local:53:1409569767
ORIGIN
        1 ENVFGVCHIF ASFNDTFVHV TDLSGKETIC RVTGGMKVKA DRDESSPYAA MLAAQDVAQK
       61 CKELGITALH IKLRATGGNR TKTPGPGAQS ALRALAR-SG MKIGRIEDVT PIPSDSTRRK
      121 GGRRGRRL
//
LOCUS       Debaryomyces_hansenii@50427205     128 bp    PROT      linear    1-SEP-2014
DEFINITION  Debaryomyces_hansenii@50427205     127 bp    PROT      linear    3-AUG-2014, 12
 ACCESSION  Rose-Cavalier-Smiths-iMac.local:54:1409569767
ORIGIN
        1 SQVFGVARIF ASFNDTFVHV TDLSGQETIA RVTGGMKVKA DRDESSPYAA MLAAQDVAQK
       61 CKEVGITAVH VKLRATGGTK TKTPGPGGQS ALRALAR-SG LRIGRIEDVT PVPSDSTRRK
      121 GGRRGRRL
//
LOCUS       Dictyostel@31502     128 bp    PROT      linear    1-SEP-2014
DEFINITION  Dictyostel@31502     127 bp    PROT      linear    3-AUG-2014, 127 bases, 74FC6
 ACCESSION  Rose-Cavalier-Smiths-iMac.local:55:1409569767
ORIGIN
        1 ELVFGVAHIF ASFNDTFVHV TDLSSKETIV RVTGGMKVKT DRDESSPYAA TMAAQDVALR
       61 CKELGVTALH IKLRATGGNG SKTPGPGAQS ALRALAR-SG MRIGRIEDVT PIPTDSTRRK
      121 SGHRGRRL
//
LOCUS       Dictyostelium_purpureum@DICPU7     128 bp    PROT      linear    1-SEP-2014
DEFINITION  Dictyostelium_purpureum@DICPU7     127 bp    PROT      linear    3-AUG-2014, 12
 ACCESSION  Rose-Cavalier-Smiths-iMac.local:56:1409569767
ORIGIN
        1 ELVFGVAHIF ASFNDTFVHV TDLSSKETIV RVTGGMKVKT DRDESSPYAA TMAAQDVAAR
       61 CKEIGITALH IKLRATGGNG SKTPGPGAQS ALRALAR-SG MRIGRIEDVT GIPTDSTRRK
      121 SGHRGRRL
//
LOCUS         DiplPapi     128 bp    PROT      linear    1-SEP-2014
DEFINITION  DiplPapi     127 bp    PROT      linear    3-AUG-2014, 127 bases, B3541999 chec
 ACCESSION  Rose-Cavalier-Smiths-iMac.local:57:1409569767
ORIGIN
        1 DTVFGVCHIF ASFNDTFVHV TDPSGRETYV RITGGMKVKA DRDESSPYAA MLAAQDVAAR
       61 CKDIGINALH IKMRATGGVG TKSPGPGAQS ALRALAR-AG VKIGRIEDVT PTPTDCTRRK
      121 GGRRGRRL
//
LOCUS         DrosMela     128 bp    PROT      linear    1-SEP-2014
DEFINITION  DrosMela     127 bp    PROT      linear    3-AUG-2014, 127 bases, C68D282E chec
 ACCESSION  Rose-Cavalier-Smiths-iMac.local:58:1409569767
ORIGIN
        1 EIVFGVAHIY ASFNDTFVHV TDLSGRETIA RVTGGMKVKA DRDEASPYAA MLAAQDVAEK
       61 CKTLGITALH IKLRATGGNK TKTPGPGAQS ALRALAR-SS MKIGRIEDVT PIPSDSTRRK
      121 GGRRGRRL
//
LOCUS       Dunaliella@11842     128 bp    PROT      linear    1-SEP-2014
DEFINITION  Dunaliella@11842     127 bp    PROT      linear    3-AUG-2014, 127 bases, 6DCC3
 ACCESSION  Rose-Cavalier-Smiths-iMac.local:59:1409569767
ORIGIN
        1 EHVFGVAHIF ASFNDTFVHV TDLSGRETIS RVTGGMKVKA DRDESSPYAA MLAAQDVAQR
       61 CKELGINALN IKLRATGGNK TKTPGPGAQS ALRALAR-SG IKIGRIEDVT PIPTDSTRRK
      121 GGRRGRRL
//
LOCUS       Ectocarpus@23941     128 bp    PROT      linear    1-SEP-2014
DEFINITION  Ectocarpus@23941     127 bp    PROT      linear    3-AUG-2014, 127 bases, CD1EF
 ACCESSION  Rose-Cavalier-Smiths-iMac.local:60:1409569767
ORIGIN
        1 ---------- ---------- ---------- ---------- ---------- ----------
       61 --ELGITALH IKMRATGGNK TKTPGPGAQS ALRALAR-AG MKIGRIEDVT PIPTDCTRRK
      121 GGRRGRRL
//
LOCUS       Eimeria0te@12987     128 bp    PROT      linear    1-SEP-2014
DEFINITION  Eimeria0te@12987     127 bp    PROT      linear    3-AUG-2014, 127 bases, AFA00
 ACCESSION  Rose-Cavalier-Smiths-iMac.local:61:1409569767
ORIGIN
        1 ELVFGVAHIY ASFNDTFIHV TDLSGRETLV RVTGGMKVKA DRDESSPYAA MMAAGDVAAR
       61 CKELGITAVH VRVRATGGTK SKTPGPGAQS ALRALAR-SG LRIGRIEDVT PIPTDSTRRK
      121 SGRRGRRL
//
LOCUS       Emiliania_huxleyi@EMIHU69773     128 bp    PROT      linear    1-SEP-2014
DEFINITION  Emiliania_huxleyi@EMIHU69773     127 bp    PROT      linear    3-AUG-2014, 127 
 ACCESSION  Rose-Cavalier-Smiths-iMac.local:62:1409569767
ORIGIN
        1 EIVMAVCHIY ASFNDTFVHV TDPSGRETIS KVTGGMKVKA DRDEASPYAA MLAAQDVAAK
       61 CKELGIGGLH IKMRATGGNR TKTPGPGAQS ALRALAR-AG IKIGRIEDVT PIPSDSTRRA
      121 SGRRGRRL
//
LOCUS       Entamoeba_histolytica@enthi79_     128 bp    PROT      linear    1-SEP-2014
DEFINITION  Entamoeba_histolytica@enthi79_     127 bp    PROT      linear    3-AUG-2014, 12
 ACCESSION  Rose-Cavalier-Smiths-iMac.local:63:1409569767
ORIGIN
        1 KDAFGVAHIY ATFNDTFVHV TDISGKETII RITGGMRVKA DRDESSPYAA MTAAQDVAKR
       61 CKDLGVTSLH IKMRGEGGVY SKTPGPGAQA ALRALAR-AN MKIGRIEDVT PIPTDCTKRK
      121 GGRRGRRL
//
LOCUS       Euglena0gr@19613     128 bp    PROT      linear    1-SEP-2014
DEFINITION  Euglena0gr@19613     127 bp    PROT      linear    3-AUG-2014, 127 bases, 734C1
 ACCESSION  Rose-Cavalier-Smiths-iMac.local:64:1409569767
ORIGIN
        1 DLVFGVCHIY ASFNDTFVHV TDISGRETIS RVTGGMKVKA DRDESSPYAA MLAAQDVAER
       61 CKECGITALH IKMRATGGTR SKQPGPGAQS ALRALAR-SG MKIGRIEDVT PIPTDSTRRK
      121 GGRRGRRL
//
LOCUS       Filamoeba_sinensis@flasiContig     128 bp    PROT      linear    1-SEP-2014
DEFINITION  Filamoeba_sinensis@flasiContig     127 bp    PROT      linear    3-AUG-2014, 12
 ACCESSION  Rose-Cavalier-Smiths-iMac.local:65:1409569767
ORIGIN
        1 EKVFGVAHIY ASFNDTFVHV TDISGRETIS RVTGGMKVKA DRDESSPYAA MLAAQDVAAR
       61 CKLLGINALH VKLRATGGNR TKTPGPGAQS ALRALAR-QG LQIGRIEDST PSPTDSTRRK
      121 GGRRGRRL
//
LOCUS       Flamella_fluviatilis@flaflCont     128 bp    PROT      linear    1-SEP-2014
DEFINITION  Flamella_fluviatilis@flaflCont     127 bp    PROT      linear    3-AUG-2014, 12
 ACCESSION  Rose-Cavalier-Smiths-iMac.local:66:1409569767
ORIGIN
        1 ELVFGVAHIY ASFNDTFVHI TDLSGRETIV RITGGMKVKA DRDESSPYAA MLAAIDVAAR
       61 CKQVGINALH IKLRATGGNK TKTPGPGAQS ALRALAR-AG MKIGRIEDVT PIPTDSTRRK
      121 GGRRGRRL
//
LOCUS         Fontalba     117 bp    PROT      linear    1-SEP-2014
DEFINITION  Fontalba     116 bp    PROT      linear    3-AUG-2014, 116 bases, 696BD7E2 chec
 ACCESSION  Rose-Cavalier-Smiths-iMac.local:67:1409569767
ORIGIN
        1 EHVFGVAHIF ASFNDTFVHV TDLTGKETIV RVTGGMKVKA DRDESSPYAA MLAAQDVALR
       61 CKELGITALH IRLRATGGTG TKTPGPGAQS ALRALAR-AG MKIGRIEDVT PIPTDST
//
LOCUS       Giardia0la@27121     128 bp    PROT      linear    1-SEP-2014
DEFINITION  Giardia0la@27121     127 bp    PROT      linear    3-AUG-2014, 127 bases, 6987A
 ACCESSION  Rose-Cavalier-Smiths-iMac.local:68:1409569767
ORIGIN
        1 SEAFAVCHIY AGKNDTFIHV TDLSGRETIG RVSGGMKVKR HCDEPSAYAA MQATQDLIEI
       61 ITDRGITAVH IKIRADGGTG KRVYGQGGSA AIRALVR-GG IKIGRIEDST PIPTDRTRHK
      121 GGRRGRRL
//
LOCUS       Gibberella_zeae@46111319     128 bp    PROT      linear    1-SEP-2014
DEFINITION  Gibberella_zeae@46111319     127 bp    PROT      linear    3-AUG-2014, 127 base
 ACCESSION  Rose-Cavalier-Smiths-iMac.local:69:1409569767
ORIGIN
        1 ELVFGVARIF ASFNDTFVHV TDLSGRETIT RVTGGMKVKA DRDESSPYAA MLAAQDVAAR
       61 CKELGINALH IKIRATGGNG TKTPGPGAQS ALRALAR-AG MKIGRIEDVT PTPSDSTRRK
      121 GGRRGRRL
//
LOCUS       Glaucocyst@13425     128 bp    PROT      linear    1-SEP-2014
DEFINITION  Glaucocyst@13425     127 bp    PROT      linear    3-AUG-2014, 127 bases, 84143
 ACCESSION  Rose-Cavalier-Smiths-iMac.local:70:1409569767
ORIGIN
        1 GEVFGVCHIY ASFNDTFVHV TDLSGRETLV RITGGMKVKA DRDESSPYAA MLAAQDVAQR
       61 CKELGVTALH IRLRATGGNK TKTPGPGAQS ALRALAR-SG MKIGRIEDVT PIPTDCTRRK
      121 GGRRGRRL
//
LOCUS       Goniomonas_pacifica@gonpaConti     128 bp    PROT      linear    1-SEP-2014
DEFINITION  Goniomonas_pacifica@gonpaConti     127 bp    PROT      linear    3-AUG-2014, 12
 ACCESSION  Rose-Cavalier-Smiths-iMac.local:71:1409569767
ORIGIN
        1 VEVFGVAHIY ASFNDTFVHV TDLTGRETMV RITGGMKVKA DRDESSPYAA MLAAQDVSVK
       61 CKELGITALH IKLRATGGNG TKTPGPGAQA ALRALAR-AG MKIGRIEDVT PIPTDCTRRK
      121 AGRRGRRL
//
LOCUS       Gracilaria@16340     128 bp    PROT      linear    1-SEP-2014
DEFINITION  Gracilaria@16340     127 bp    PROT      linear    3-AUG-2014, 127 bases, 10650
 ACCESSION  Rose-Cavalier-Smiths-iMac.local:72:1409569767
ORIGIN
        1 ENCFGVCHLF ASFNDTFIHV TDLSGRETLV RRTGGMEVKA DRDESSPYAA MMAAQKVADR
       61 LKQLGITAIH IKLRATGGNT TKTPGPGAQS AMRALAR-SG LKIGRIEDVT PIPTDSTRKK
      121 GGRRGRRL
//
LOCUS       Gymnophrys_cometa@Gy_003_B11     128 bp    PROT      linear    1-SEP-2014
DEFINITION  Gymnophrys_cometa@Gy_003_B11     127 bp    PROT      linear    3-AUG-2014, 127 
 ACCESSION  Rose-Cavalier-Smiths-iMac.local:73:1409569767
ORIGIN
        1 EQNFGIAHIY ASFNDTFVHV TDLSGKETII RVTGGMKVKA DRDESSPYAA MLAAQDVAAK
       61 CKERGITAVH IKIRATGGNR TKTPGPGAQS ALRALAR-SG LKIGRIEDTT PIPTDSTRRK
      121 GGRRGRRL
//
LOCUS       Hartmannel@17023     128 bp    PROT      linear    1-SEP-2014
DEFINITION  Hartmannel@17023     127 bp    PROT      linear    3-AUG-2014, 127 bases, BE581
 ACCESSION  Rose-Cavalier-Smiths-iMac.local:74:1409569767
ORIGIN
        1 DNVFGVAHIY ASFNDTFVHI TDLSGKETVI RVTGGMKVKA DRDESSPYAA MLAAQDVAAR
       61 CKACGINALH IKLRATGGNG TKTPGPGAQA ALRALAR-AD MKIGRIEDVT PIPTDSTRRK
      121 GGRRGRRL
//
LOCUS       Hartmannella_abertawensis@hara     128 bp    PROT      linear    1-SEP-2014
DEFINITION  Hartmannella_abertawensis@hara     127 bp    PROT      linear    3-AUG-2014, 12
 ACCESSION  Rose-Cavalier-Smiths-iMac.local:75:1409569767
ORIGIN
        1 ELVFGVAHIY ASFNDTFVHI TDLSGKETIV RVTGGMKVKS DRDEPSPYAA MLASQDVAAR
       61 CLKLGVTALH VKIRGTGGNR SKTPGPGGMA ALRALAR-AG MKIGRIEDTT PIPTDATRKK
      121 GGRRGRRL
//
LOCUS       Helicosporidium_sp@HEL00000656     128 bp    PROT      linear    1-SEP-2014
DEFINITION  Helicosporidium_sp@HEL00000656     127 bp    PROT      linear    3-AUG-2014, 12
 ACCESSION  Rose-Cavalier-Smiths-iMac.local:76:1409569767
ORIGIN
        1 ELVWGVAHIF ASFNDTFVHV TDLSGKETLV RVTGGMKVKA DRDESSPYAA MLAAQDVAVR
       61 CKELGISALH IKLRATGGNR TKTPGPGAQS ALRALAR-SG IKIGRIEDVT PIPTDSTRRK
      121 GGRRGRRL
//
LOCUS       Histiona0a@11908     109 bp    PROT      linear    1-SEP-2014
DEFINITION  Histiona0a@11908     108 bp    PROT      linear    3-AUG-2014, 108 bases, A2BCE
 ACCESSION  Rose-Cavalier-Smiths-iMac.local:77:1409569767
ORIGIN
        1 QEVFGVCHIY ASFNDTFVHV TDLSGRETFV RVTGGMKVKA DRDESSPYAA MLAAQDVAER
       61 CKQLGITAVH IKLRATGGVK TKTPGPGAQA ALRALAR-AG LKIGRIEDV
//
LOCUS       Homo0sapie@26601     128 bp    PROT      linear    1-SEP-2014
DEFINITION  Homo0sapie@26601     127 bp    PROT      linear    3-AUG-2014, 127 bases, 712CC
 ACCESSION  Rose-Cavalier-Smiths-iMac.local:78:1409569767
ORIGIN
        1 ENVFGVCHIF ASFNDTFVHV TDLSGKETIC RVTGGMKVKA DRDESSPYAA MLAAQDVAQR
       61 CKELGITALH IKLRATGGNR TKTPGPGAQS ALRALAR-SG MKIGRIEDVT PIPSDSTRRK
      121 GGRRGRRL
//
LOCUS       Hydra0magn@31090     128 bp    PROT      linear    1-SEP-2014
DEFINITION  Hydra0magn@31090     127 bp    PROT      linear    3-AUG-2014, 127 bases, E28CB
 ACCESSION  Rose-Cavalier-Smiths-iMac.local:79:1409569767
ORIGIN
        1 ENVFGVAHIF ASFNDTFVHV TDLSGKETIV RVTGGMKVKA DRDESSPYAA MLAAQDVAVR
       61 CKELGITALH VKLRATGGNR TKTPGPGAQS ALRALAR-AG MKIGRIEDVT PIPSDSTRRK
      121 GGRRGRRL
//
LOCUS       Hyperamoeba_dachnya@HDL0000057     122 bp    PROT      linear    1-SEP-2014
DEFINITION  Hyperamoeba_dachnya@HDL0000057     121 bp    PROT      linear    3-AUG-2014, 12
 ACCESSION  Rose-Cavalier-Smiths-iMac.local:80:1409569767
ORIGIN
        1 EIVFATAHIY ASFNDTFVHI TDLSGKETII RVTGGMKVKA DRDESSPYAA MMAAQDVAAR
       61 CQQLGINALH IKLRATGGTR TKTPGPGAQS ALRALAR-AG MRIGRIEDVT PIPTDSTRRK
      121 GX
//
LOCUS       Hyperamoeba_sp@HSL00000343_5     128 bp    PROT      linear    1-SEP-2014
DEFINITION  Hyperamoeba_sp@HSL00000343_5     127 bp    PROT      linear    3-AUG-2014, 127 
 ACCESSION  Rose-Cavalier-Smiths-iMac.local:81:1409569767
ORIGIN
        1 ELVFATAHIY ASFNDTFVHI TDLSGKETII RVTGGMKVKA DRDESSPYAA MLAAQDVAAR
       61 CQQLGINALH IKLRATGGTR TKTPGPGAQS ALRALAR-AG MKIGRIEDVT PIPTDSTRKK
      121 GGRRGRRL
//
LOCUS       Imantonia_rotunda@2contig05352      63 bp    PROT      linear    1-SEP-2014
DEFINITION  Imantonia_rotunda@2contig05352      63 bp    PROT      linear    3-AUG-2014, 63
 ACCESSION  Rose-Cavalier-Smiths-iMac.local:82:1409569767
ORIGIN
        1 EVIMAVCHIY ASFNDTFVHV TDPSGRETIV KVTGGMKVKA DRDEASPYAA MLAAQDVAAK
       61 CKE
//
LOCUS       Isochrysis_galbana@ISL00001406     128 bp    PROT      linear    1-SEP-2014
DEFINITION  Isochrysis_galbana@ISL00001406     127 bp    PROT      linear    3-AUG-2014, 12
 ACCESSION  Rose-Cavalier-Smiths-iMac.local:83:1409569767
ORIGIN
        1 EIIMAVCHIY ASFNDTFVHV TDPSGRETIS KVTGGMKVKA DRDESSPYAA MLAAQDVAIK
       61 CKELGIGGLH IKMRATGGNR TKTPGPGAQS ALRALAR-AG IKIGRIEDVT PIPSDSTRRA
      121 SGRRGRRL
//
LOCUS       Ixodes0sca@30346     128 bp    PROT      linear    1-SEP-2014
DEFINITION  Ixodes0sca@30346     127 bp    PROT      linear    3-AUG-2014, 127 bases, 52C9B
 ACCESSION  Rose-Cavalier-Smiths-iMac.local:84:1409569767
ORIGIN
        1 ENVFGVAHIY ASFNDTFVHV TDLSGRETIA RVTGGMKVKA DRDEASPYAA MLAAQDVAEK
       61 CKQVGITALH IKLRATGGTR TKTPGPGAQS ALRALAR-SD MKIGRIEDVT PIPSDSTRRK
      121 GGRRGRRL
//
LOCUS       Magnaporthe_grisea@39940004     128 bp    PROT      linear    1-SEP-2014
DEFINITION  Magnaporthe_grisea@39940004     127 bp    PROT      linear    3-AUG-2014, 127 b
 ACCESSION  Rose-Cavalier-Smiths-iMac.local:85:1409569767
ORIGIN
        1 ELVFGVARIF ASFNDTFVHV TDLSGRETIC RVTGGMKVKA DRDESSPYAA MLAAQDVAAR
       61 CKELGITALH IKIRATGGNG TKTPGPGAQS ALRALAR-SG MKIGRIEDVT PTPSDSTRRK
      121 GGRRGRRL
//
LOCUS       Jakoba0lib@12234     128 bp    PROT      linear    1-SEP-2014
DEFINITION  Jakoba0lib@12234     127 bp    PROT      linear    3-AUG-2014, 127 bases, AD00A
 ACCESSION  Rose-Cavalier-Smiths-iMac.local:86:1409569767
ORIGIN
        1 EHVFGVVHIY ASFNDTFVHV TDMSGRETFA RVTGGMKVKA DRDESSPYAA MLAAQDVAEK
       61 IKLRGITAVH VKLRATGGTK TKTPGPGAQS ALRALAR-AG VNIGRIEDVT PIPTDSTRRK
      121 GGRRGRRL
//
LOCUS         TsukGlob     117 bp    PROT      linear    1-SEP-2014
DEFINITION  TsukGlob     116 bp    PROT      linear    3-AUG-2014, 116 bases, 9195E896 chec
 ACCESSION  Rose-Cavalier-Smiths-iMac.local:87:1409569767
ORIGIN
        1 ~LVFGVAHIY ASFNDTFLHV TDVSGRETIV RITGGMKVKA DRDESSPYAA MLAAQDVAAK
       61 CKEVGITALH IKLRATGGTR TKTPGPGAQS ALRALAR-SG IKIGRIEDVT PTPTDST
//
LOCUS       Malawi0cal@13755     128 bp    PROT      linear    1-SEP-2014
DEFINITION  Malawi0cal@13755     127 bp    PROT      linear    3-AUG-2014, 127 bases, B83D6
 ACCESSION  Rose-Cavalier-Smiths-iMac.local:88:1409569767
ORIGIN
        1 ENNFAVCHIF ASFNDTFVHV TDVSGRETIV RVTGGMKVKA DRDEASPYAA MLAAQDVAQR
       61 CKELGVNAIH IKIRATGGQG TKTPGPGAQS ALRALAR-AG LKIGRIEDVT PIPTDSTRRK
      121 GGRRGRRL
//
LOCUS       Malawi0jak@18147     128 bp    PROT      linear    1-SEP-2014
DEFINITION  Malawi0jak@18147     127 bp    PROT      linear    3-AUG-2014, 127 bases, A5257
 ACCESSION  Rose-Cavalier-Smiths-iMac.local:89:1409569767
ORIGIN
        1 GLNWGVAHIF ASFNDTFVHV TDVSGRETIV RVTGGMKVKA DHDESSPYAA MLAAQDVAER
       61 CKQLGINAIH VKIRATGGMG TKTPGPGAQS ALRALAR-SG LRIGRIEDVT PIPTDGTRRK
      121 GGRRGRRL
//
LOCUS         MastBala     128 bp    PROT      linear    1-SEP-2014
DEFINITION  MastBala     127 bp    PROT      linear    3-AUG-2014, 127 bases, D0BCE94 check
 ACCESSION  Rose-Cavalier-Smiths-iMac.local:90:1409569767
ORIGIN
        1 ELVFAVAHIY ASFNDTFLHV TDLSGRETMC RITGGMKVKA DRDESSPYAA MLAAQDVAAR
       61 LQQLGVNALH IKLRAQGGNS SKTPGPGAQS ALRALAR-SG LRIGRIEDVT PIPTDSTRRK
      121 GGRRGRRL
//
LOCUS       Mesostigma_viride@MVL00000567_     128 bp    PROT      linear    1-SEP-2014
DEFINITION  Mesostigma_viride@MVL00000567_     127 bp    PROT      linear    3-AUG-2014, 12
 ACCESSION  Rose-Cavalier-Smiths-iMac.local:91:1409569767
ORIGIN
        1 EHVFGVAHIF ASFNDTFVHV TDLSGKETLV RITGGMKVKA DRDEASPYAA MLAAQDVAVR
       61 CKELGITALH IKLRATGGNK TKTPGPGAQS ALRALAR-SG MKIGRIEDVT PIPTDSTRRK
      121 GGRRGRRL
//
LOCUS       Microhelia_sp@micspContig00184     128 bp    PROT      linear    1-SEP-2014
DEFINITION  Microhelia_sp@micspContig00184     127 bp    PROT      linear    3-AUG-2014, 12
 ACCESSION  Rose-Cavalier-Smiths-iMac.local:92:1409569767
ORIGIN
        1 EGVIGVAHLF ASFNDTFVHV TDLSGKETFV RVTGGMKVKA DRDESSPYAA MLAAQDVAAR
       61 CKELGVTGLH IKVRGTGGNK ARTPGPGAQA AIRALAR-AG MKIGRIEDVT PIPTDSTRRK
      121 GGRRGRRL
//
LOCUS       Micromonas_pusilla@MICPU70746     128 bp    PROT      linear    1-SEP-2014
DEFINITION  Micromonas_pusilla@MICPU70746     127 bp    PROT      linear    3-AUG-2014, 127
 ACCESSION  Rose-Cavalier-Smiths-iMac.local:93:1409569767
ORIGIN
        1 EHVFGVAHIF ASFNDTFVHV TDLSGKETIV RVTGGMKVKA DRDEASPYAA MLAAQDVAVR
       61 CKELGLTALH IKMRATGGNK TKSPGPGGQS ALRALSR-SG LKIGRIEDVT PVPTDSTRKK
      121 GGRRGRRL
//
LOCUS       Micromonas_RCC@MICRC51260     128 bp    PROT      linear    1-SEP-2014
DEFINITION  Micromonas_RCC@MICRC51260     127 bp    PROT      linear    3-AUG-2014, 127 bas
 ACCESSION  Rose-Cavalier-Smiths-iMac.local:94:1409569767
ORIGIN
        1 EHVFGVAHIF ASFNDTFVHV TDLSGKETIV RVTGGMKVKA DRDEASPYAA MLAAQDVAVR
       61 CKELGLTALH IKMRATGGNK TKSPGPGGQS ALRALSR-SG LKIGRIEDVT PVPTDSTRKK
      121 GGRRGRRL
//
LOCUS         MicromSp     128 bp    PROT      linear    1-SEP-2014
DEFINITION  MicromSp     127 bp    PROT      linear    3-AUG-2014, 127 bases, A409027D chec
 ACCESSION  Rose-Cavalier-Smiths-iMac.local:95:1409569767
ORIGIN
        1 EHVFGVAHIF ASFNDTFVHV TDLSGKETIV RVTGGMKVKA DRDEASPYAA MLAAQDVAVR
       61 CKELGVTALH IKMRATGGNK TKSPGPGGQS ALRALSR-SG LKIGRIEDVT PVPTDSTRKK
      121 GGRRGRRL
//
LOCUS       minviContig33verified     128 bp    PROT      linear    1-SEP-2014
DEFINITION  minviContig33verified     127 bp    PROT      linear    3-AUG-2014, 127 bases, 
 ACCESSION  Rose-Cavalier-Smiths-iMac.local:96:1409569767
ORIGIN
        1 ---------- ---------- --LSGRETYV RVTGGMKVKA DRDEASPYAA MLAAQDVANR
       61 CKELNVFALH IKLRATGGTK TKSPGPGAQA ALRALAR-AG MKIGRIEDVT PIPTDSTRAK
      121 GGRRGRRL
//
LOCUS         MonoceSp     128 bp    PROT      linear    1-SEP-2014
DEFINITION  MonoceSp     127 bp    PROT      linear    3-AUG-2014, 127 bases, 853C4B2D chec
 ACCESSION  Rose-Cavalier-Smiths-iMac.local:97:1409569767
ORIGIN
        1 ETRFAVCHIY ASFNDTFIHV TDLSGRETIC RVTGGMKVKA DRDESSPYAA MMAAQDVVAD
       61 LNKKNITALH IKIRGVGGTR SKTPGPGAQA ALRAIAR-GG IKIGRIEDVT PIPTDSTRKK
      121 GSRRGRRL
//
LOCUS       Monosiga0b@30077     128 bp    PROT      linear    1-SEP-2014
DEFINITION  Monosiga0b@30077     127 bp    PROT      linear    3-AUG-2014, 127 bases, B2BA8
 ACCESSION  Rose-Cavalier-Smiths-iMac.local:98:1409569767
ORIGIN
        1 ELVFGVAHIF ASFNDTFVHV TDLSGKETIS RVTGGMKVKA DRDEASPYAA MLAAQDVAER
       61 CKQIGINALH VKLRATGGNR TKTPGPGAQS ALRALAR-AG MKIGRIEDVT PIPSDSTRKK
      121 GGRRGRRL
//
LOCUS       Monosiga0o@21256     128 bp    PROT      linear    1-SEP-2014
DEFINITION  Monosiga0o@21256     127 bp    PROT      linear    3-AUG-2014, 127 bases, C7DB5
 ACCESSION  Rose-Cavalier-Smiths-iMac.local:99:1409569767
ORIGIN
        1 ELVYAVAHIF ASFNDTFVHI TDLSGRETIS RVTGGMKVKA DRDESSPYAA MLAAQDVAER
       61 CKELGITALH VKLRATGGVR TKQPGPGAQS ALRALAR-SG LKIGRIEDVT PIPSDSTRRK
      121 GGRRGRRL
//
LOCUS       Mortierella_verticillata@MAL00     128 bp    PROT      linear    1-SEP-2014
DEFINITION  Mortierella_verticillata@MAL00     127 bp    PROT      linear    3-AUG-2014, 12
 ACCESSION  Rose-Cavalier-Smiths-iMac.local:100:1409569767
ORIGIN
        1 EEVFGVAHIF ASFNDTFVHI TDLTGRETIS RVTGGMKVKA DRDEASPYAA MLAAQDVAVK
       61 CKEVGITALH IKLRATGGNR SKTPGPGAQS ALRALAR-AG MKIGRIEDVT PTPTDSTRKK
      121 GGRRGRRL
//
LOCUS       Mus_musculus@3097244     128 bp    PROT      linear    1-SEP-2014
DEFINITION  Mus_musculus@3097244     127 bp    PROT      linear    3-AUG-2014, 127 bases, 7
 ACCESSION  Rose-Cavalier-Smiths-iMac.local:101:1409569767
ORIGIN
        1 ENVFGVCHIF ASFNDTFVHV TDLSGKETIC RVTGGMKVKA DRDESSPYAA MLAAQDVAQR
       61 CKELGITALH IKLRATGGNR TKTPGPGAQS ALRALAR-SG MKIGRIEDVT PIPSDSTRRK
      121 GGRRGRRL
//
LOCUS       Naegleria0@31164     128 bp    PROT      linear    1-SEP-2014
DEFINITION  Naegleria0@31164     127 bp    PROT      linear    3-AUG-2014, 127 bases, E2622
 ACCESSION  Rose-Cavalier-Smiths-iMac.local:102:1409569767
ORIGIN
        1 ELVFGVAHLY ASFNNTFVHV TDLSGQETIV KVTGGMKVKA DRDEASPYAA MLAAQDVVVR
       61 CKELGINALH IKLRATGGVL TKTPGPGAQS ALRALAR-AG IKIGRIEDVT PIPHDSTRRK
      121 GGRRGRRL
//
LOCUS       Nannochloropsis_oculata@nanocS     128 bp    PROT      linear    1-SEP-2014
DEFINITION  Nannochloropsis_oculata@nanocS     127 bp    PROT      linear    3-AUG-2014, 12
 ACCESSION  Rose-Cavalier-Smiths-iMac.local:103:1409569767
ORIGIN
        1 ---------- ---------- ---------- ---------- ---------- ----------
       61 ---LGITAVH IKMRATGGNK TKSPGPGAQH ALRALAR-SG LKIGRIEDVT PVPTDSTRRK
      121 SGRRGRRL
//
LOCUS       Nematostella_vectensis@NEMVE16     128 bp    PROT      linear    1-SEP-2014
DEFINITION  Nematostella_vectensis@NEMVE16     127 bp    PROT      linear    3-AUG-2014, 12
 ACCESSION  Rose-Cavalier-Smiths-iMac.local:104:1409569767
ORIGIN
        1 ELVFGVAHIF ASFNDTFVHV TDLSGRETIS RVTGGMKVKA DRDEASPYAA MLAAQDVAAR
       61 CKEIGITALH IKLRATGGNK TKTPGPGAQS ALRALAR-SG MKIGRIEDVT PIPSDSTRRK
      121 GGRRGRRL
//
LOCUS       Neurospora@31387     128 bp    PROT      linear    1-SEP-2014
DEFINITION  Neurospora@31387     127 bp    PROT      linear    3-AUG-2014, 127 bases, 5D67C
 ACCESSION  Rose-Cavalier-Smiths-iMac.local:105:1409569767
ORIGIN
        1 ELVFGVARIF ASFNDTFVHV TDLSGRETIC RVTGGMKVKA DRDESSPYAA MLAAQDVAAR
       61 CKELGITALH IKIRATGGNG TKTPGPGAQS ALRALAR-SG MKIGRIEDVT PTPSDSTRRK
      121 GGRRGRRL
//
LOCUS       Oryza0sati@30477     128 bp    PROT      linear    1-SEP-2014
DEFINITION  Oryza0sati@30477     127 bp    PROT      linear    3-AUG-2014, 127 bases, B9A8A
 ACCESSION  Rose-Cavalier-Smiths-iMac.local:106:1409569767
ORIGIN
        1 EYVFGVAHIF ASFNDTFIHV TDLSGRETLV RITGGMKVKA DRDESSPYAA MLASQDVAQR
       61 CKELGITALH IKLRATGGNK TKTPGPGAQS ALRALAR-SG MKIGRIEDVT PVPTDSTRRK
      121 GGRRGRRL
//
LOCUS       Ostreococcus_lucimarinus@OSTLU     128 bp    PROT      linear    1-SEP-2014
DEFINITION  Ostreococcus_lucimarinus@OSTLU     127 bp    PROT      linear    3-AUG-2014, 12
 ACCESSION  Rose-Cavalier-Smiths-iMac.local:107:1409569767
ORIGIN
        1 ELVFGVAHIY ASFNDTFVHV TDLSGKETLS RCTGGMKVKA DRDESSPYAA MLAAQDVAAR
       61 CKELGITALH IKMRATGGNK TKSPGPGGQS ALRALSR-SG LKIGRIEDVT PTPTDSTRRK
      121 GGRRGRRL
//
LOCUS       Ostreococcus_tauri@OSTTA27567     128 bp    PROT      linear    1-SEP-2014
DEFINITION  Ostreococcus_tauri@OSTTA27567     127 bp    PROT      linear    3-AUG-2014, 127
 ACCESSION  Rose-Cavalier-Smiths-iMac.local:108:1409569767
ORIGIN
        1 ELVFGVAHIF ASFNDTFVHV TDLSGKETLS RCTGGMKVKA DRDESSPYAA MLAAQDVAAR
       61 CKELGITALH IKMRAKGGNK TKSPGPGGQS ALRALSR-SG IKIGRIEDVT PTPTDSTRRK
      121 GGRRGRRL
//
LOCUS       Oxyrrhis_marina@117398718     128 bp    PROT      linear    1-SEP-2014
DEFINITION  Oxyrrhis_marina@117398718     127 bp    PROT      linear    3-AUG-2014, 127 bas
 ACCESSION  Rose-Cavalier-Smiths-iMac.local:109:1409569767
ORIGIN
        1 EDVFAVAHIY ASFNDTFIHV TDVSGRETMV RVTGGMKVKA DRDESSPYAA MLAAQDVAAR
       61 LKELGITAIH IKLRATGGTG TKTPGPGAQS ALRGLAR-AG LKIGRIEDVT PTPTDSTRRG
      121 HGRRGRRL
//
LOCUS       Paramecium@31073     128 bp    PROT      linear    1-SEP-2014
DEFINITION  Paramecium@31073     127 bp    PROT      linear    3-AUG-2014, 127 bases, E61AF
 ACCESSION  Rose-Cavalier-Smiths-iMac.local:110:1409569767
ORIGIN
        1 ELVFGVAHIL STWNDTFIHI TDLTGRETLA RVTGGMKVKS DREESSPYAA MQAAKDVYEK
       61 LKTLKINALH IKLRARGGVD TRQPGPGAQA ALRALAR-LG LKIGRIEDVT PIPTDSTRRP
      121 GGRRGRRL
//
LOCUS         PavlLuth     128 bp    PROT      linear    1-SEP-2014
DEFINITION  PavlLuth     127 bp    PROT      linear    3-AUG-2014, 127 bases, CBFC7730 chec
 ACCESSION  Rose-Cavalier-Smiths-iMac.local:111:1409569767
ORIGIN
        1 ENVFAVAHIY ASFNDTFVHV TDMSGKETIV KVTGGMKVKA DRDESSPYAA MLAAQDVAAK
       61 CKELGITALH IKMRATGGNR TKSPGPGAQS ALRALAR-AG LKIGRIEDTT PIPTDSTRRK
      121 SGRRGRRL
//
LOCUS          PCBtrin     117 bp    PROT      linear    1-SEP-2014
DEFINITION  PCBtrin     116 bp    PROT      linear    3-AUG-2014, 116 bases, 94B2317E check
 ACCESSION  Rose-Cavalier-Smiths-iMac.local:112:1409569767
ORIGIN
        1 EEVFGVCHIK ATFNDTFVHV TDLSGKETLV RVTGGMKVKA DRDESSPYAA MMAAQDVAVR
       61 CKELGITALH IKLRARGGNG TKTPGPGAQS ALRALAR-AG MKIGRIEDVT PVPTDCT
//
LOCUS       Perkinsus0@25040     128 bp    PROT      linear    1-SEP-2014
DEFINITION  Perkinsus0@25040     127 bp    PROT      linear    3-AUG-2014, 127 bases, 7A509
 ACCESSION  Rose-Cavalier-Smiths-iMac.local:113:1409569767
ORIGIN
        1 ELVFGVAHIY ASFNDTFIHV TDVSGRETLV RVTGGMKVKA DRDESSPYAA MLAAQDVAVR
       61 CKELGVNALH IKLRATGGTK TKTPGPGAQA ALRALAR-AG MKIGRIEDVT PIPTDSTRKK
      121 CGRRGRRL
//
LOCUS       Phaeodacty@30821     128 bp    PROT      linear    1-SEP-2014
DEFINITION  Phaeodacty@30821     127 bp    PROT      linear    3-AUG-2014, 127 bases, 5FA4F
 ACCESSION  Rose-Cavalier-Smiths-iMac.local:114:1409569767
ORIGIN
        1 EEVFGVAHLF ASFNDTFVHV TDLSGRETLV RVTGGMKVKA DRDESSPYAA MLAAQDVAVR
       61 CKELGITALH IKVRGTGGNK SKSPGPGAQS ALRALAR-NG MKIGRIEDVT PIPSDSTRRK
      121 SGRRGRRL
//
LOCUS       Phanerocha@28199     120 bp    PROT      linear    1-SEP-2014
DEFINITION  Phanerocha@28199     119 bp    PROT      linear    3-AUG-2014, 119 bases, D07C9
 ACCESSION  Rose-Cavalier-Smiths-iMac.local:115:1409569767
ORIGIN
        1 ELVFGVAHIY ASFNDTFVHV TDLSGKETIS RVTGGMKVKA DRDESSPYAA MLAAQDVAAR
       61 CREVGITALH VKLRATGGTG TKTPGPGAQS ALRALAR-AG MRIGRIEDVT PIPTDSTRRK
//
LOCUS       Phycomyces_blakesleeanus@PHYBL     128 bp    PROT      linear    1-SEP-2014
DEFINITION  Phycomyces_blakesleeanus@PHYBL     127 bp    PROT      linear    3-AUG-2014, 12
 ACCESSION  Rose-Cavalier-Smiths-iMac.local:116:1409569767
ORIGIN
        1 ELVFGVAHIF ASFNDTFVHV TDLSGRETIS RVTGGMKVKA DRDESSPYAA MLAAQDVAAK
       61 CKEVGITAVH VKLRATGGTG TKTPGPGGQS ALRALAR-SG LRIGRIEDVT PIPTDSTRRK
      121 GGRRGRRL
//
LOCUS       Physarum0p@21109     128 bp    PROT      linear    1-SEP-2014
DEFINITION  Physarum0p@21109     127 bp    PROT      linear    3-AUG-2014, 127 bases, C819B
 ACCESSION  Rose-Cavalier-Smiths-iMac.local:117:1409569767
ORIGIN
        1 EHIFATAHIY ASFNDTFVHI TDLSGKETII RVTGGMKVKA DRDESSPYAA MMAAQDVAAR
       61 CQQLGINALH IKLRATGGTR TKTPGPGAQS ALRALAR-AG MKIGRIEDVT PIPCDSTRRK
      121 GGRRGRRL
//
LOCUS       Physcomitr@29555     128 bp    PROT      linear    1-SEP-2014
DEFINITION  Physcomitr@29555     127 bp    PROT      linear    3-AUG-2014, 127 bases, FE4CB
 ACCESSION  Rose-Cavalier-Smiths-iMac.local:118:1409569767
ORIGIN
        1 EHVFGVAHIF ASFNDTFVHV TDLSGKETIA RVTGGMKVKA DRDEASPYAA MLAAQDVAQR
       61 CKELGITALH IKLRATGGNK TKTPGPGAQS ALRALAR-SG MRIGRIEDVT PIPTDSTRRK
      121 GGRRGRRL
//
LOCUS       Phytophtho@31525     128 bp    PROT      linear    1-SEP-2014
DEFINITION  Phytophtho@31525     127 bp    PROT      linear    3-AUG-2014, 127 bases, E3729
 ACCESSION  Rose-Cavalier-Smiths-iMac.local:119:1409569767
ORIGIN
        1 EQVFGVAHIF ASFNDTFVHV TDLSGRETIV RVTGGMKVKA DRDEASPYAA MLAAQDVAAK
       61 CKEVGVTALH IKIRATGGNR TKTPGPGAQS ALRALAR-NG LKIGRIEDVT PIPTDSTRRK
      121 GGRRGRRL
//
LOCUS       Phytophthora_ramorum@PHYRA5307     128 bp    PROT      linear    1-SEP-2014
DEFINITION  Phytophthora_ramorum@PHYRA5307     127 bp    PROT      linear    3-AUG-2014, 12
 ACCESSION  Rose-Cavalier-Smiths-iMac.local:120:1409569767
ORIGIN
        1 EQVFGVAHIF ASFNDTFVHV TDLSGRETIV RVTGGMKVKA DRDEASPYAA MLAAQDVAAK
       61 CKEVGVTALH IKIRATGGNR TKTPGPGAQS ALRALAR-NG LKIGRIEDVT PIPTDSTRRK
      121 GGRRGRRL
//
LOCUS       Phytophthora_sojae@PHYSO135178     128 bp    PROT      linear    1-SEP-2014
DEFINITION  Phytophthora_sojae@PHYSO135178     127 bp    PROT      linear    3-AUG-2014, 12
 ACCESSION  Rose-Cavalier-Smiths-iMac.local:121:1409569767
ORIGIN
        1 EQVFGVAHIF ASFNDTFVHV TDLSGRETIV RVTGGMKVKA DRDEASPYAA MLAAQDVAAK
       61 CKEVGVTALH IKIRATGGNR TKTPGPGAQS ALRALAR-NG LKIGRIEDVT PIPTDSTRRK
      121 GGRRGRRL
//
LOCUS       Picobiliphyte_MS584-11@Contig4      78 bp    PROT      linear    1-SEP-2014
DEFINITION  Picobiliphyte_MS584-11@Contig4      78 bp    PROT      linear    3-AUG-2014, 78
 ACCESSION  Rose-Cavalier-Smiths-iMac.local:122:1409569767
ORIGIN
        1 QLVFGCLHLF AGFNDTFIHI TDLSGRETIC RFTGGMKVKA DRDESSPYAA MMACIDVAAR
       61 LKEVGINALH VRIR--GG
//
LOCUS       Pinus0taed@30208     128 bp    PROT      linear    1-SEP-2014
DEFINITION  Pinus0taed@30208     127 bp    PROT      linear    3-AUG-2014, 127 bases, A7C9A
 ACCESSION  Rose-Cavalier-Smiths-iMac.local:123:1409569767
ORIGIN
        1 EQVFGVAHIF ASFNDTFVHV TDLSGKETMA RVTGGMKVKA DRDESSPYAA MLAAQDVAQR
       61 CKELGITALH IKLRATGGNK TKTPGPGAQS ALRALAR-SG MKIGRIEDVT PIPTDSTRRK
      121 GGRRGRRL
//
LOCUS       PirE2@PirE2_1_53560     127 bp    PROT      linear    1-SEP-2014
DEFINITION  PirE2@PirE2_1_53560     126 bp    PROT      linear    3-AUG-2014, 126 bases, 3D
 ACCESSION  Rose-Cavalier-Smiths-iMac.local:124:1409569767
ORIGIN
        1 EIVFGVCHIY AGFNDTFVHV TDLTGRETLV RVTGGMKVKA DRDESSPYAA MLACQDVVAR
       61 CKELGINAVH IKLRATGGVG TKTPGPGGQA AIRALAR-AG MKIGRIEDVT PIPTDSTRRK
      121 GGRRGRR
//
LOCUS       Plagioselmis_sp@05499_1      72 bp    PROT      linear    1-SEP-2014
DEFINITION  Plagioselmis_sp@05499_1      72 bp    PROT      linear    3-AUG-2014, 72 bases,
 ACCESSION  Rose-Cavalier-Smiths-iMac.local:125:1409569767
ORIGIN
        1 ENVFAVARIF ASFNDTFVHV TDLTGRETLV RVTGGMKVKA DRDESSPYAA MLAAQDVATR
       61 CKELGITALH IK
//
LOCUS       Planomonas_baikal@plabaContig0      70 bp    PROT      linear    1-SEP-2014
DEFINITION  Planomonas_baikal@plabaContig0      70 bp    PROT      linear    3-AUG-2014, 70
 ACCESSION  Rose-Cavalier-Smiths-iMac.local:126:1409569767
ORIGIN
        1 EQVFGVAHIY ASFNDTFVHV TDLSGRETIV RVTGGMKVKA DRDESSPYAA MLASQDVATR
       61 CKELGVTALH
//
LOCUS       Plasmodium@30396     128 bp    PROT      linear    1-SEP-2014
DEFINITION  Plasmodium@30396     127 bp    PROT      linear    3-AUG-2014, 127 bases, 6A59B
 ACCESSION  Rose-Cavalier-Smiths-iMac.local:127:1409569767
ORIGIN
        1 ELVFGVAHIF ASFNDTFIHV TDLSGRETLV RITGGMKVKA DRDESSPYAA MMAAQDVAAR
       61 LKELGVTAIH IKLRASGGTK SKTPGPGAQS ALRALAR-SG LKIGRIEDVT PIPTDSTRKK
      121 SGRRGRRL
//
LOCUS       Polysphondylium_pallidum@PSL00     128 bp    PROT      linear    1-SEP-2014
DEFINITION  Polysphondylium_pallidum@PSL00     127 bp    PROT      linear    3-AUG-2014, 12
 ACCESSION  Rose-Cavalier-Smiths-iMac.local:128:1409569767
ORIGIN
        1 ~~~~GTRHIF ASFNDTFVHI TDISSKETIV RVTGGMKVKT DRDESSPYAA TMAAQDVAAR
       61 CKEIGITALH IKLRATGGQG SKTPGPGAQS ALRALAR-SG MKIGRIEDVT PVPTDSTRRK
      121 GGHRGRRL
//
LOCUS       Polytomella_parva@POL00000129_     128 bp    PROT      linear    1-SEP-2014
DEFINITION  Polytomella_parva@POL00000129_     127 bp    PROT      linear    3-AUG-2014, 12
 ACCESSION  Rose-Cavalier-Smiths-iMac.local:129:1409569767
ORIGIN
        1 EIVFGVAHIF ASFNDTFVHV TDLSGRETIS RVTGGMKVKA DRDESSPYAA MLAAQDVAQK
       61 CKEQGINALH IKLRATGGNR TKTPGPGAQS ALRALAR-AG MKIGRIEDVT PIPTDSTRRK
      121 GGRRGRRL
//
LOCUS         ProtLike     128 bp    PROT      linear    1-SEP-2014
DEFINITION  ProtLike     127 bp    PROT      linear    3-AUG-2014, 127 bases, 73981A7B chec
 ACCESSION  Rose-Cavalier-Smiths-iMac.local:130:1409569767
ORIGIN
        1 ELVFGVAHIF ASYNDTFVHV TDLSGKETMV RVTGGMKVKA DRDESSPYAA MLAAQDAAAR
       61 CKELGITALH IKLRATGGVR SKTPGPGAQS ALRALAR-SG LRIGRIEDVT PIPSDSTRKK
      121 GGRRGRRL
//
LOCUS       Prototheca_wickerhamii@PWL0000     128 bp    PROT      linear    1-SEP-2014
DEFINITION  Prototheca_wickerhamii@PWL0000     127 bp    PROT      linear    3-AUG-2014, 12
 ACCESSION  Rose-Cavalier-Smiths-iMac.local:131:1409569767
ORIGIN
        1 ERVWGVAHIF ASFNDTFVHV TDLSGKETLV RVTGGMKVKA DRDESSPYAA MLAAQDVAVR
       61 CKELGVNALH IKLRATGGNR TKTPGPGAQS ALRALAR-AG LKIGRIEDVT PIPTDSTRRK
      121 GGRRGRRL
//
LOCUS       Prymnesium_parvum@PRYPA320759_     128 bp    PROT      linear    1-SEP-2014
DEFINITION  Prymnesium_parvum@PRYPA320759_     127 bp    PROT      linear    3-AUG-2014, 12
 ACCESSION  Rose-Cavalier-Smiths-iMac.local:132:1409569767
ORIGIN
        1 ETIMAVCHIY ASFNDTFVHV TDPSGRETIC KVTGGMKVKA DRDEASPYAA MLAAQDVAAK
       61 CKELGIGGLH IKMRATGGNR TKTPGPGAQS ALRALAR-AG MKIGRIEDVT PIPSDSTRRA
      121 SGRRGRRL
//
LOCUS       Pythium_ultimum@pytulTA2003_3     128 bp    PROT      linear    1-SEP-2014
DEFINITION  Pythium_ultimum@pytulTA2003_3     127 bp    PROT      linear    3-AUG-2014, 127
 ACCESSION  Rose-Cavalier-Smiths-iMac.local:133:1409569767
ORIGIN
        1 EQVFGVAHIF ASFNDTFVHV TDLSGRETIV RVTGGMKVKA DRDEASPYAA MLAAQDVAAK
       61 CKEVGITALH IKVRATGGNR TKTPGPGAQS ALRALAR-NG LKIGRIEDCT PIPTDSTRRK
      121 GGRRGRRL
//
LOCUS       Rall@OG9_004935-RA     128 bp    PROT      linear    1-SEP-2014
DEFINITION  Rall@OG9_004935-RA     127 bp    PROT      linear    3-AUG-2014, 127 bases, FA1
 ACCESSION  Rose-Cavalier-Smiths-iMac.local:134:1409569767
ORIGIN
        1 ENVFGVAHIY ASFNDTFVHV TDLSGRETFA RVTGGMKVKA DRDEPSPYAA MLAAQDVAAK
       61 CKELGLTALH IKMRGVGGTG PKTPGPGAQS ALRALAR-SG MKIGRVEDVT PIPTDSTRRK
      121 GGRRGRRL
//
LOCUS       Raphidiophrys_miako@H-10-M13F_     128 bp    PROT      linear    1-SEP-2014
DEFINITION  Raphidiophrys_miako@H-10-M13F_     127 bp    PROT      linear    3-AUG-2014, 12
 ACCESSION  Rose-Cavalier-Smiths-iMac.local:135:1409569767
ORIGIN
        1 VHSFATVHIY ASFNDTFIHV TDLSGKETIC RVTGGMKVKA DRDESSPYAA MQAAQDVAQR
       61 CKDMGITALH IKLRAIGGNR TKTPGPGAQS ALRALAR-SG LKIGRIEDVT PIPTDNTRRP
      121 GGRRGRRL
//
LOCUS       Rattus_norvegicus@12083607     128 bp    PROT      linear    1-SEP-2014
DEFINITION  Rattus_norvegicus@12083607     127 bp    PROT      linear    3-AUG-2014, 127 ba
 ACCESSION  Rose-Cavalier-Smiths-iMac.local:136:1409569767
ORIGIN
        1 ENVFGVCHIF ASFNDTFVHV TDLSGKETIC RVTGGMKVKA DRDESSPYAA MLAAQDVAQR
       61 CKELGITALH IKLRATGGNR TKTPGPGAQS ALRALAR-SG MKIGRIEDVT PIPSDSTRRK
      121 GGRRGRRL
//
LOCUS       Reclinomon@20226     128 bp    PROT      linear    1-SEP-2014
DEFINITION  Reclinomon@20226     127 bp    PROT      linear    3-AUG-2014, 127 bases, FE493
 ACCESSION  Rose-Cavalier-Smiths-iMac.local:137:1409569767
ORIGIN
        1 ENVFGVCHIY ASFNDTFVHV TDLSGRETFV RVTGGMKVKA DRDESSPYAA MLAAQDVAER
       61 CKALGITAIH IKLRATGGTG TKTPGPGAQS ALRALAR-AG MKIGRIEDVT PMPTDSTRRK
      121 GGRRGRRL
//
LOCUS       Rhizopus0o@31272     128 bp    PROT      linear    1-SEP-2014
DEFINITION  Rhizopus0o@31272     127 bp    PROT      linear    3-AUG-2014, 127 bases, 30507
 ACCESSION  Rose-Cavalier-Smiths-iMac.local:138:1409569767
ORIGIN
        1 ELVFGVAHIF ASFNDTFVHV TDLSGRETIS RITGGMQVKA DRDESSPYAA MLAAQQVAAK
       61 CKELGINALH IKLRATGGTG TKTPGPGGQA ALRALAR-AG MRIGRIEDVT PIPTDSTRRK
      121 GGRRGRRL
//
LOCUS       Rhynchomonas      86 bp    PROT      linear    1-SEP-2014
DEFINITION  Rhynchomonas      86 bp    PROT      linear    3-AUG-2014, 86 bases, A40DA87 ch
 ACCESSION  Rose-Cavalier-Smiths-iMac.local:139:1409569767
ORIGIN
        1 TLVFGTCHIY ASRNDTFVHV TDNSGRETIT KVTGGMKVKT DRDESSPYAA MLAAQDVVKR
       61 CKECGVNALH IKLRATGGVR TKSPGP
//
LOCUS         RhynchSp     128 bp    PROT      linear    1-SEP-2014
DEFINITION  RhynchSp     127 bp    PROT      linear    3-AUG-2014, 127 bases, 3B14C5A6 chec
 ACCESSION  Rose-Cavalier-Smiths-iMac.local:140:1409569767
ORIGIN
        1 ATVFGVCHIF ASFNDTFVHV TDPSGRETYV RVTGGMKVKA DRDESSPYAA MLAAQDVAAR
       61 CKEIGITALH IKMRATGGVG TKSPGPGAQS ALRALAR-AG VKIGRIEDVT PTPTDCTRRK
      121 GGRRGRRL
//
LOCUS       Saccharomy@31313     128 bp    PROT      linear    1-SEP-2014
DEFINITION  Saccharomy@31313     127 bp    PROT      linear    3-AUG-2014, 127 bases, 5DBB4
 ACCESSION  Rose-Cavalier-Smiths-iMac.local:141:1409569767
ORIGIN
        1 SQVFGVARIY ASFNDTFVHV TDLSGKETIA RVTGGMKVKA DRDESSPYAA MLAAQDVAAK
       61 CKEVGITAVH VKIRATGGTR TKTPGPGGQA ALRALAR-SG LRIGRIEDVT PVPSDSTRKK
      121 GGRRGRRL
//
LOCUS       Sawyeria0m@17171     128 bp    PROT      linear    1-SEP-2014
DEFINITION  Sawyeria0m@17171     127 bp    PROT      linear    3-AUG-2014, 127 bases, 82ABE
 ACCESSION  Rose-Cavalier-Smiths-iMac.local:142:1409569767
ORIGIN
        1 ENVFAIAHIY ASFNNTFLHV TDFSGTETIA YCTGGLKVKA DRDESSPYAA MLAAQDIANR
       61 LKELHINCLH ISLRATGGID TKSPGPGAQA AIRALAR-QQ IKIGRIEDTT PIPHDGTRRK
      121 GGRRGRRL
//
LOCUS       Scenedesmus_obliquus@SOL000001     128 bp    PROT      linear    1-SEP-2014
DEFINITION  Scenedesmus_obliquus@SOL000001     127 bp    PROT      linear    3-AUG-2014, 12
 ACCESSION  Rose-Cavalier-Smiths-iMac.local:143:1409569767
ORIGIN
        1 EHVFGVAHIF ASFNDTFVHI TDLSGKETLC RITGGMKVKA DRDESSPYAA MLAAQDVAAR
       61 CKELGITALH IKLRATGGNK TKTPGPGAQS ALRALAR-AG MKIGRIEDVT PIPTDSTRRK
      121 GGRRGRRL
//
LOCUS       Schizosacc@31107     128 bp    PROT      linear    1-SEP-2014
DEFINITION  Schizosacc@31107     127 bp    PROT      linear    3-AUG-2014, 127 bases, 268D9
 ACCESSION  Rose-Cavalier-Smiths-iMac.local:144:1409569767
ORIGIN
        1 ELVFGVAHIF ASFNDTFVHI TDLTGKETIV RVTGGMKVKT DRDESSPYAA MLAAQDAAAK
       61 CKEVGITALH IKIRATGGTA TKTPGPGAQA ALRALAR-AG MRIGRIEDVT PIPTDSTRRK
      121 GGRRGRRL
//
LOCUS       Seculamona@17934     128 bp    PROT      linear    1-SEP-2014
DEFINITION  Seculamona@17934     127 bp    PROT      linear    3-AUG-2014, 127 bases, 72D1C
 ACCESSION  Rose-Cavalier-Smiths-iMac.local:145:1409569767
ORIGIN
        1 EEVFGVVHIY ASFNDTFVHV TDLSGRETFV RVTGGMKVKA DRDESSPYAA MLAAQDVAER
       61 CKVLGITAVH VKMRATGGTR TKTPGPGAQS ALRALAR-AG LKIGRIEDVT PIPTDSTRRK
      121 GGRRGRRL
//
LOCUS       Selaginell@31480     128 bp    PROT      linear    1-SEP-2014
DEFINITION  Selaginell@31480     127 bp    PROT      linear    3-AUG-2014, 127 bases, C9799
 ACCESSION  Rose-Cavalier-Smiths-iMac.local:146:1409569767
ORIGIN
        1 EQVFGVAHIF ASFNDTFVHV TDLSGKETLA RVTGGMKVKA DRDEASPYAA MLAAQDVAAK
       61 CKDLGINALH IKLRATGGNK TKQPGPGAQS ALRALAR-SG MKIGRIEDVT PIPTDSTRRK
      121 GGRRGRRL
//
LOCUS       Sorghum_bicolor@SORBI5057313     128 bp    PROT      linear    1-SEP-2014
DEFINITION  Sorghum_bicolor@SORBI5057313     127 bp    PROT      linear    3-AUG-2014, 127 
 ACCESSION  Rose-Cavalier-Smiths-iMac.local:147:1409569767
ORIGIN
        1 EYVFGVAHIF ASFNDTFIHV TDLSGRETLV RITGGMKVKA DRDESSPYAA MLASQDVAQR
       61 CKELGITALH IKLRATGGNK TKTPGPGAQS ALRALAR-SG MKIGRIEDVT PVPTDSTRRK
      121 GGRRGRRL
//
LOCUS         SphaArct     128 bp    PROT      linear    1-SEP-2014
DEFINITION  SphaArct     127 bp    PROT      linear    3-AUG-2014, 127 bases, B0225B5C chec
 ACCESSION  Rose-Cavalier-Smiths-iMac.local:148:1409569767
ORIGIN
        1 QNVFGVCHIF ASFNDTFVHV TDLSGRETFV RVTGGMKVKA DRDESSPYAA MLAAQDVAVR
       61 CKELGVTALH IKLRATGGNR TKTPGPGAQQ ALRALAR-AG MRIGRIEDVT PIPTDSTRRK
      121 AGRRGRRL
//
LOCUS       Spironucle@15417     128 bp    PROT      linear    1-SEP-2014
DEFINITION  Spironucle@15417     127 bp    PROT      linear    3-AUG-2014, 127 bases, A986C
 ACCESSION  Rose-Cavalier-Smiths-iMac.local:149:1409569767
ORIGIN
        1 GNTFGICHIF AAKNDTFIHV TDITGAETIA RVSGGQMVKR HQDEPSPYAA MQATQKLVEV
       61 LRARQISSLH IRIRANGGVG RRNYGQGGSS TIRTLVR-NN FKIGRIEDVT PIPSDRTRHK
      121 GGRRGRRL
//
LOCUS       Spongospora_subterranea@contig      49 bp    PROT      linear    1-SEP-2014
DEFINITION  Spongospora_subterranea@contig      49 bp    PROT      linear    3-AUG-2014, 49
 ACCESSION  Rose-Cavalier-Smiths-iMac.local:150:1409569767
ORIGIN
        1 EHVFGIAHIY ASFNDTFVHV TDLSGKETIS RITGGMKVKA DRDESSPYA
//
LOCUS       Spun@SPPG_01396T0     128 bp    PROT      linear    1-SEP-2014
DEFINITION  Spun@SPPG_01396T0     127 bp    PROT      linear    3-AUG-2014, 127 bases, 14AC
 ACCESSION  Rose-Cavalier-Smiths-iMac.local:151:1409569767
ORIGIN
        1 ENVFGVAHIF ASFNDTFVHV TDMTGRETIS RVTGGMKVKA DRDESSPYAA MLAAQDVALK
       61 CKEVGITAVH IKLRATGGNG TKTPGPGAQS ALRALAR-SG LRIGRIEDVT PIPTDSTRRK
      121 GGRRGRRL
//
LOCUS       Stachyamoe@11227     128 bp    PROT      linear    1-SEP-2014
DEFINITION  Stachyamoe@11227     127 bp    PROT      linear    3-AUG-2014, 127 bases, 6FFC6
 ACCESSION  Rose-Cavalier-Smiths-iMac.local:152:1409569767
ORIGIN
        1 ---------- ---------- ---------- ---------- ---------- ----------
       61 ---------- ----ATGGNK TKTPGPGAQA AIRALAR-FG MRIGRIEDTT PTPHDSTRRK
      121 GGRRGRRL
//
LOCUS       Stenamoeba_stenopodia@stestCon     128 bp    PROT      linear    1-SEP-2014
DEFINITION  Stenamoeba_stenopodia@stestCon     127 bp    PROT      linear    3-AUG-2014, 12
 ACCESSION  Rose-Cavalier-Smiths-iMac.local:153:1409569767
ORIGIN
        1 ELVFGVAHIL ASFNDTFVHV TDLSGRETIV RVTGGMKVKA DRDESSPYAA MLAAQDVATR
       61 CQALGVTALH IKLRATGGNR TKTPGPGAQS ALRALAR-AG MKIGRIEDVT PIPTDSTRRK
      121 GGRRGRRL
//
LOCUS       Sterkiella@30581     128 bp    PROT      linear    1-SEP-2014
DEFINITION  Sterkiella@30581     127 bp    PROT      linear    3-AUG-2014, 127 bases, 5D457
 ACCESSION  Rose-Cavalier-Smiths-iMac.local:154:1409569767
ORIGIN
        1 ENVFGVCHIL ATFNNTFIHV TDLSGRETYA RITGGMKVKA DREESSPYAA MLAAVDVVKA
       61 LKQVGINAVH IKMRARGGVE TKTPGPGAQS ALRALAR-NG LKIGRIEDVT PVPTDTTRRD
      121 GGRRGRRL
//
LOCUS       Strongyloc@31433     128 bp    PROT      linear    1-SEP-2014
DEFINITION  Strongyloc@31433     127 bp    PROT      linear    3-AUG-2014, 127 bases, A33DA
 ACCESSION  Rose-Cavalier-Smiths-iMac.local:155:1409569767
ORIGIN
        1 ENVFGVAHIF ASFNDTFVHV TDLSGRETIA RVTGGMKVKA DRDEASPYAA MLAAQDVAIK
       61 CKDLGITALH IKLRATGGNK TKTPGPGAQS ALRALAR-SG MKIGRIEDVT PIPSDSTRRK
      121 GGRRGRRL
//
LOCUS       Sub@rps14_OG5_126681_EE_br_Ste      83 bp    PROT      linear    1-SEP-2014
DEFINITION  Sub@rps14_OG5_126681_EE_br_Ste      83 bp    PROT      linear    3-AUG-2014, 83
 ACCESSION  Rose-Cavalier-Smiths-iMac.local:156:1409569767
ORIGIN
        1 STVFGVAHIF ASFNDTFVHV TDLSSRETIV RITGGMRVKT DRDESSPYAA MLAAQDAALR
       61 CKEVGITALH IKLRAKGGVG TKN
//
LOCUS       Telonema_sp@contig14907_1     126 bp    PROT      linear    1-SEP-2014
DEFINITION  Telonema_sp@contig14907_1     125 bp    PROT      linear    3-AUG-2014, 125 bas
 ACCESSION  Rose-Cavalier-Smiths-iMac.local:157:1409569767
ORIGIN
        1 DVVFGVAHLF ASFNDTFVHI TDLSGRETMV RVTGGMKVKA DRDEASPYAA MLAAQDVATR
       61 CKELGVQALH IKMRATGGNR TKTPGPGAQS ALRALAR-AG MKIGRIEDVT PTPTDSTRRK
      121 GGRRGR
//
LOCUS       Tetrahymen@31119     128 bp    PROT      linear    1-SEP-2014
DEFINITION  Tetrahymen@31119     127 bp    PROT      linear    3-AUG-2014, 127 bases, 3D89F
 ACCESSION  Rose-Cavalier-Smiths-iMac.local:158:1409569767
ORIGIN
        1 ENVFGVCHIM ATWNDTFIHV TDLSGRETLV RVTGGMKVKA DREESSPYAA MQAAIDVVNR
       61 CKELKINALH IKLRAKGGVE TKQPGPGAQS ALRALAR-SG MKIGRIEDVT PIPTDSTRRE
      121 GGRRGRRL
//
LOCUS       Thalassios@30561     128 bp    PROT      linear    1-SEP-2014
DEFINITION  Thalassios@30561     127 bp    PROT      linear    3-AUG-2014, 127 bases, 84DDB
 ACCESSION  Rose-Cavalier-Smiths-iMac.local:159:1409569767
ORIGIN
        1 EEVFAVAHLF ASFNDTFVHV TDLSGRETLV RVTGGMKVKA DRDESSPYAA MLAAQDVAAR
       61 CKELGVTALH IKVRGTGGSK SRSPGPGAQS ALRALAR-NG MKIGRIEDVT PIPSDSTRRK
      121 SGRRGRRL
//
LOCUS       Thecamonas_trahens@AMSG_08002T     128 bp    PROT      linear    1-SEP-2014
DEFINITION  Thecamonas_trahens@AMSG_08002T     127 bp    PROT      linear    3-AUG-2014, 12
 ACCESSION  Rose-Cavalier-Smiths-iMac.local:160:1409569767
ORIGIN
        1 EHVFGVAHIF ASFNDTFIHV TDLSGMETIV RVTGGMQVKA DRDESSPYAA MMAAQTVAEQ
       61 CAIRGITAVH IKLRATGGTR TKTPGPGAQS AIRALAR-NG LRIGRIEDVT PIPTDSTRKK
      121 GGRRGRRL
//
LOCUS       Theileria_parva@71028538     128 bp    PROT      linear    1-SEP-2014
DEFINITION  Theileria_parva@71028538     127 bp    PROT      linear    3-AUG-2014, 127 base
 ACCESSION  Rose-Cavalier-Smiths-iMac.local:161:1409569767
ORIGIN
        1 EHVFGVAHVF ASFNDTFIHI TDLSGRETLV RVTGGMKVKA DRDESSPYAA MMAAQDAAAR
       61 AKELGITAVH VKLRATGGTR SKTPGPGAQS ALRSLAR-SG LKIGRIEDVT PIPTDSTRRK
      121 CGRRGRRL
//
LOCUS       Toxoplasma@27609     128 bp    PROT      linear    1-SEP-2014
DEFINITION  Toxoplasma@27609     127 bp    PROT      linear    3-AUG-2014, 127 bases, 3D845
 ACCESSION  Rose-Cavalier-Smiths-iMac.local:162:1409569767
ORIGIN
        1 EIVFGVAHIY ASFNDTFIHV TDLSGRETLV RVTGGMKVKA DRDESSPYAA MMAAADVAAR
       61 CKELGISAVH VKVRAAGGTR SKTPGPGAQS ALRALAR-SG LRIGRIEDVT PIPTDSTRRK
      121 SGRRGRRL
//
LOCUS       Trichomona@29996     128 bp    PROT      linear    1-SEP-2014
DEFINITION  Trichomona@29996     127 bp    PROT      linear    3-AUG-2014, 127 bases, CFE34
 ACCESSION  Rose-Cavalier-Smiths-iMac.local:163:1409569767
ORIGIN
        1 EIVMGVAHIY ASKNDTFVHV TDLSGSETLA RCTGGIAVRA QRDEATPYAA MLAAQAVAAR
       61 LKELGVDGVH IKFRGEGGSS RRLPAQGAQS ALRALAR-AG VKIGRIEDVT PLPHDSTRRK
      121 GGRRGRRL
//
LOCUS       Trichoplax_adhaerens@TRIAD3634     128 bp    PROT      linear    1-SEP-2014
DEFINITION  Trichoplax_adhaerens@TRIAD3634     127 bp    PROT      linear    3-AUG-2014, 12
 ACCESSION  Rose-Cavalier-Smiths-iMac.local:164:1409569767
ORIGIN
        1 ENVFGVAHIF ASFNDTFVHV TDLSGRETIS RVTGGMKVKA DRDEASPYAA MLAAQDVAAK
       61 CKEVGVTALH IKLRAPGGNK SKTPGPGAQS ALRALAR-SG MKIGRIEDVT PIPSDSTRRK
      121 GGRRGRRL
//
LOCUS         TrimPyri     128 bp    PROT      linear    1-SEP-2014
DEFINITION  TrimPyri     127 bp    PROT      linear    3-AUG-2014, 127 bases, E23B776C chec
 ACCESSION  Rose-Cavalier-Smiths-iMac.local:165:1409569767
ORIGIN
        1 ELVFGVCHIY ASFNDTFVHV TDLSGRETLV RITGGMKVKA DRDESSPYAA MMAAQDVAAR
       61 CQALGITALH IKLRATGGVR TKTPGPGAQA ALRALAR-AG MKIGRIEDVT PIPTDSTRRK
      121 GGRRGRRL
//
LOCUS       Tritrichom@10347     128 bp    PROT      linear    1-SEP-2014
DEFINITION  Tritrichom@10347     127 bp    PROT      linear    3-AUG-2014, 127 bases, 7FECB
 ACCESSION  Rose-Cavalier-Smiths-iMac.local:166:1409569767
ORIGIN
        1 EIVLGVAHIY ATKNDTFIHV TDLSGAETLV KVTGGMVVKA ARDQATPYAA MLAAQQVAAR
       61 LKNLGIDGLH IKLSGKGGSQ RRLPAQGAQS ALRALAR-AG VKIGRIEDVT PLPHDSTRRK
      121 GGRRGRRL
//
LOCUS       Leishmania@31140     128 bp    PROT      linear    1-SEP-2014
DEFINITION  Leishmania@31140     127 bp    PROT      linear    3-AUG-2014, 127 bases, 7F199
 ACCESSION  Rose-Cavalier-Smiths-iMac.local:167:1409569767
ORIGIN
        1 DLVYGVVHIF ASFNDTFVHV TDMSGRETYV KVTGGMKVKA DRDESSPYAA MMAAQDVVAR
       61 CKECGINALH VKMRAVGGVR TKSPGPGAQA ALRALAR-AG MKIGRIEDVT PIPTDSTRRK
      121 GSRRGRRL
//
LOCUS       Procryptobia_M     117 bp    PROT      linear    1-SEP-2014
DEFINITION  Procryptobia_M     116 bp    PROT      linear    3-AUG-2014, 116 bases, 9484653
 ACCESSION  Rose-Cavalier-Smiths-iMac.local:168:1409569767
ORIGIN
        1 ---------- ---------- ---------- ---------- ---------- ----------
       61 ---CGITALH IKLRATGGVR SKTPGPGAQS ALRALAR-NG IKIGRIEDIT PTPTDST
//
LOCUS       Procryptobia_sorokini@metproCo     128 bp    PROT      linear    1-SEP-2014
DEFINITION  Procryptobia_sorokini@metproCo     127 bp    PROT      linear    3-AUG-2014, 12
 ACCESSION  Rose-Cavalier-Smiths-iMac.local:169:1409569767
ORIGIN
        1 TLVYGVAHIY ASRNDTFVHI TDTSGRETIC KVTGGMKVKA DRDESSPYAA MLAAQDVVVR
       61 CKECGITALH IKLRATGGVR SKTPGPGAQS ALRALAR-NG IKIGRIEDIT PTPTDSTRRK
      121 GSRRGRRL
//
LOCUS       Trypa0bruc@31538     128 bp    PROT      linear    1-SEP-2014
DEFINITION  Trypa0bruc@31538     127 bp    PROT      linear    3-AUG-2014, 127 bases, DDAB2
 ACCESSION  Rose-Cavalier-Smiths-iMac.local:170:1409569767
ORIGIN
        1 QLVYGVVHIY ASFNDTFVHV TDMSGRETFC KVTGGMKVKA DRDESSPYAA MMAAQDVVAR
       61 CKECGINALH VKMRATGGVG TKSPGPGAQA ALRALAR-AG MKIGRIEDVT PVPTDSTRRK
      121 GSRRGRRL
//
LOCUS       Trypa0cruc@30812     128 bp    PROT      linear    1-SEP-2014
DEFINITION  Trypa0cruc@30812     127 bp    PROT      linear    3-AUG-2014, 127 bases, 82765
 ACCESSION  Rose-Cavalier-Smiths-iMac.local:171:1409569767
ORIGIN
        1 ELVYGVVHIY ASFNDTFVHV TDMSGRETFC KITGGMKVKA DRDESSPYAA MMAAQDVVAR
       61 CKECGINALH VKMRATGGVG TRSPGPGAQA ALRALAR-AG MKIGRIEDVT PIPTDSTRRK
      121 GSRRGRRL
//
LOCUS       Ustilago0m@31064     128 bp    PROT      linear    1-SEP-2014
DEFINITION  Ustilago0m@31064     127 bp    PROT      linear    3-AUG-2014, 127 bases, D2ED1
 ACCESSION  Rose-Cavalier-Smiths-iMac.local:172:1409569767
ORIGIN
        1 ELVFGVAHIF ASFNDTFVHV TDMSGKETVV RVTGGMKVKA DRDESSPYAA MLAAQDCAVR
       61 CKEVGITALH IKLRATGGTG TKTPGPGAQA ALRALAR-AG MRIGRIEDVT PVPTDSTRRK
      121 GGRRGRRL
//
LOCUS       Vexillifera_bacillipedes@vexba     128 bp    PROT      linear    1-SEP-2014
DEFINITION  Vexillifera_bacillipedes@vexba     127 bp    PROT      linear    3-AUG-2014, 12
 ACCESSION  Rose-Cavalier-Smiths-iMac.local:173:1409569767
ORIGIN
        1 ---------- ---NDTFVHV TDLSGRETIA RVTGGMKVRA DRDESSPYAA MLAAQDVAAR
       61 CQLLGVTALH IKLRAKGGTG SKSPGPGAQS ALRALAR-AG MKIGRIEDVT PIPTDSTRRK
      121 NGRRGRRL
//
LOCUS       Volvox_carteri@VOLCA77431     128 bp    PROT      linear    1-SEP-2014
DEFINITION  Volvox_carteri@VOLCA77431     127 bp    PROT      linear    3-AUG-2014, 127 bas
 ACCESSION  Rose-Cavalier-Smiths-iMac.local:174:1409569767
ORIGIN
        1 EHVFGVAHIF ASFNDTFVHV TDLSGRETIS RVTGGMKVKA DRDESSPYAA MLAAQDVAQK
       61 CKELGITALH IKLRATGGNR TKTPGPGAQS ALRALAR-AG MKIGRIEDVT PIPTDSTRRK
      121 GGRRGRRL
//
LOCUS       Yarrowia_lipolytica@XP_502457     128 bp    PROT      linear    1-SEP-2014
DEFINITION  Yarrowia_lipolytica@XP_502457     127 bp    PROT      linear    3-AUG-2014, 127
 ACCESSION  Rose-Cavalier-Smiths-iMac.local:175:1409569767
ORIGIN
        1 ELVFGVARIF ASFNDTFVHI TDLTGRETIS RVTGGMKVKA DRDENTPYAA MLAAQDAVEK
       61 AKEVGINALH IRIRATGGTS TKTPGPGCQS AVRALAR-AG MRIGRIEDVT PVPSDSTRRK
      121 GGRRGRRL
//
LOCUS       Filamoeba_nolandi@filnoCAMPEP0168554916     128 bp    PROT      linear    1-SEP-2014
DEFINITION  Filamoeba_nolandi@filnoCAMPEP0168554916     127 bp    PROT      linear    3-AUG
 ACCESSION  Rose-Cavalier-Smiths-iMac.local:176:1409569767
ORIGIN
        1 EKVFGVAHIY ASFNDTFVHV TDISGRETIA RVTGGMKVKA DRDESSPYAA MLAAIDVAAR
       61 CKLLGINALH VKLRATGGNR TKTPGPGAQS ALRALAR-QG LQIGRIEDVT PSPTDSTRRK
      121 GGRRGRRL
//
LOCUS       Mayorella_sp@mayorCAMPEP0174235230     128 bp    PROT      linear    1-SEP-2014
DEFINITION  Mayorella_sp@mayorCAMPEP0174235230     127 bp    PROT      linear    3-AUG-2014
 ACCESSION  Rose-Cavalier-Smiths-iMac.local:177:1409569767
ORIGIN
        1 EELFAVAHIY ASFNDTFVHV TDLSGRETLC RVTGGMKVKA DRDESSPYAA MLAAQDVVER
       61 LKRIHVTAVH IKLRAKGGNG TKTPGPGAAS ALRALAR-GG IKIGRIEDVT PIPTDSTRKK
      121 GGRRGRRL
//
LOCUS       Minchinia_chitonisM@minch0194451750     128 bp    PROT      linear    1-SEP-2014
DEFINITION  Minchinia_chitonisM@minch0194451750     127 bp    PROT      linear    3-AUG-201
 ACCESSION  Rose-Cavalier-Smiths-iMac.local:178:1409569767
ORIGIN
        1 EHVFGVAHIF ASFNDTFVHV TDLSGKETIV RVTGGMKVKA DRDEASPYAA MLAAQDVAVR
       61 CKELGLTALH IKMRATGGNK TKSPGPGGQS ALRALSR-SG LKIGRIEDVT PVPTDSTRKK
      121 GGRRGRRL
//
LOCUS       Neoparamoeba_aestuarina@neoaeCAMPEP0201523426     128 bp    PROT      linear    1-SEP-2014
DEFINITION  Neoparamoeba_aestuarina@neoaeCAMPEP0201523426     127 bp    PROT      linear   
 ACCESSION  Rose-Cavalier-Smiths-iMac.local:179:1409569767
ORIGIN
        1 THVFGILHIY ASSNDTFVHA TDLSGRETIS KVTGGMKVKA DRDENSPYAA MQAAQDVAAR
       61 CKECGITAVH IRMRARGGVG SKTFGPGAQS ALRAIAR-SG LKIGRIEDTT PIPTDSTRRK
      121 GGRRGRRL
//
LOCUS       Paramoeba_atlantica@paratCAMPEP0201486938     128 bp    PROT      linear    1-SEP-2014
DEFINITION  Paramoeba_atlantica@paratCAMPEP0201486938     127 bp    PROT      linear    3-A
 ACCESSION  Rose-Cavalier-Smiths-iMac.local:180:1409569767
ORIGIN
        1 EEVFAVAHIY ATFNDTFVHI TDMTGRETIS RVTGGMKVKA DRDESSPYAA MLAAQDVAAR
       61 CKAVGITALH IKLRAKGGNG TKTPGPGAQS ALRALAR-AG MKIGRIEDVT PIPHDSTRKK
      121 GGRRGRRL
//
LOCUS       Pessonella_sp@pesspCAMPEP0168589286     128 bp    PROT      linear    1-SEP-2014
DEFINITION  Pessonella_sp@pesspCAMPEP0168589286     127 bp    PROT      linear    3-AUG-201
 ACCESSION  Rose-Cavalier-Smiths-iMac.local:181:1409569767
ORIGIN
        1 TIVFGVAHIY ASFNDTFVHV TDISGRETLV RVTGGMKVKA DRDESSPYAA MLASQDVAER
       61 CKELGINALH IKLRATGGQK TKTPGPGAQS ALRALAR-AG MKIGRIEDVT PIPTDCTRRK
      121 SGRRGRRL
//
LOCUS       Sexangularia_sp@sexspCAMPEP0170733058     128 bp    PROT      linear    1-SEP-2014
DEFINITION  Sexangularia_sp@sexspCAMPEP0170733058     127 bp    PROT      linear    3-AUG-2
 ACCESSION  Rose-Cavalier-Smiths-iMac.local:182:1409569767
ORIGIN
        1 TLVFGICHIY AGFNDTFVHV TDLSGKETLV NVSGGQKVKA DRDESSPYAA MLAAQDVVVR
       61 CKELGINALH IRMRAVGGNK TKSPGPGGQS ALRALAR-AG IAIGRIEDTT PTPSDSTRRK
      121 GGRRGRRL
//
LOCUS       Stereomyxa_ramosa@steraCAMPEP0174249990     128 bp    PROT      linear    1-SEP-2014
DEFINITION  Stereomyxa_ramosa@steraCAMPEP0174249990     127 bp    PROT      linear    3-AUG
 ACCESSION  Rose-Cavalier-Smiths-iMac.local:183:1409569767
ORIGIN
        1 EEVFAVAHIY ASFNDTFVHI TDLTGRETIS RVTGGMKVKA DRDESSPYAA MMAAADVAAR
       61 CKQVGITALH MKIRATGGGR TKTPGPGAQA AIRALAR-AG MHIGRIEDVT PIPTDCTRRK
      121 GGRRGRRL
//
LOCUS       Stygamoeba_regulata@styreCAMPEP0177645372     128 bp    PROT      linear    1-SEP-2014
DEFINITION  Stygamoeba_regulata@styreCAMPEP0177645372     127 bp    PROT      linear    3-A
 ACCESSION  Rose-Cavalier-Smiths-iMac.local:184:1409569767
ORIGIN
        1 ENVFAVAHIY ASFNDTFVHV TDLSGRETLV RVTGGMKVKA DRDEASPYAA MLAAQDVAVR
       61 CTQLGINALH IKLRATGGNG TKTPGPGAQS ALRALAR-AG MKIGRIEDVT PIPTDGTRRK
      121 GGRRGRRL
//
LOCUS       Trichosphaerium_sp@trichoCAMPEP0168509584     128 bp    PROT      linear    1-SEP-2014
DEFINITION  Trichosphaerium_sp@trichoCAMPEP0168509584     127 bp    PROT      linear    3-A
 ACCESSION  Rose-Cavalier-Smiths-iMac.local:185:1409569767
ORIGIN
        1 DLVFATAHIY ASFNDTFVHV TDMSGASTFC KITGGMQVKT QRDESSPYAA MLAAQKAAER
       61 LKQLKINALH IKIRATGGVK AKTPGPGAQA ALRALAR-AG MKIGRIEDVT PVPHDRNRRK
      121 GGHRGRRL
//
LOCUS       Vannella_sp@vanJPCAMPEP0114603778     128 bp    PROT      linear    1-SEP-2014
DEFINITION  Vannella_sp@vanJPCAMPEP0114603778     127 bp    PROT      linear    3-AUG-2014,
 ACCESSION  Rose-Cavalier-Smiths-iMac.local:186:1409569767
ORIGIN
        1 EHVFGVAHIF ASFNDTFVHV TDLTGRETIS RVTGGMKVKA DRDESSPYAA MLAAADVAVA
       61 CQRVGVTALH IKLRATGGNR TKTPGPGAQS ALRALAR-SG MRIGRIEDVT PIPTDSTRRK
      121 GGRRGRRL
//
LOCUS       Vexillifera_JP@vexJPCAMPEP0201556734      76 bp    PROT      linear    1-SEP-2014
DEFINITION  Vexillifera_JP@vexJPCAMPEP0201556734      76 bp    PROT      linear    3-AUG-20
 ACCESSION  Rose-Cavalier-Smiths-iMac.local:187:1409569767
ORIGIN
        1 EEVFGVAHIY ATFNDTFVHV TDLSGRETLC RVTGGMKVKA DRDESSPYAA MLAAQDVAVR
       61 LNELGITALH IKLKAR
//
LOCUS       Coprprot@rps14     117 bp    PROT      linear    1-SEP-2014
DEFINITION  Coprprot@rps14     116 bp    PROT      linear    1-AUG-2014, 116 bases, 72364B3
 ACCESSION  Rose-Cavalier-Smiths-iMac.local:188:1409569767
ORIGIN
        1 QLVFGVVHIY ASFNDTFIHV TDLSGKETIV KVTGGMKVKA DRDESSPYAA MLAAADVAER
       61 CQKIGITALH VKIRATGGTK TKTPGPGAQS ALRALAR-SG LKIGRIEDTT PIPTDHT
//
LOCUS       Flamella_sp     128 bp    PROT      linear   24-SEP-2014
DEFINITION  Flamella_sp, 370 bases, A0DC2B6C checksum.
 ACCESSION  Rose-Cavalier-Smiths-iMac.local:192:1409569801
ORIGIN
        1 ELVFGVAHIY ASFNDTFVHI TDPSGRETIV RITGGMKVKA DRDESSPYAA MLAAIDVAAR
       61 CKQVGINALH IKLRATGGNK TKTPGPGAQS ALRALAR-AG MKIGRIEDVT PIPTDATENK
      121 QKRKKNSM
//
LOCUS       Aspergillus_flavus     128 bp    PROT      linear   24-SEP-2014
DEFINITION  Aspergillus_flavus, 370 bases, 76D82DC4 checksum.
 ACCESSION  Rose-Cavalier-Smiths-iMac.local:204:1409569801
ORIGIN
        1 KLVFGVARIF ASFNDTFVHV TDLSGRETIC RVTGGMKVKA DRDESSPYAA MLAAQDVAAR
       61 CKELGINALH IKIRATGGNG TKTPGPGAQS ALRALAR-SG MRIGRIEDVT PTPSDSTRRK
      121 GGRRGRRL
//
LOCUS       Tribonema_sp     128 bp    PROT      linear   24-SEP-2014
DEFINITION  Tribonema_sp, 370 bases, CCDD6389 checksum.
 ACCESSION  Rose-Cavalier-Smiths-iMac.local:213:1409569801
ORIGIN
        1 ENVFGVAHIF ASFNDTFVHI TDLSGRETLC RITGGMKVKA DRDEASPYAA MLAAQDVVVR
       61 LKELGITALH IKMRATGGNK AKTPGPGAQS ALRALAR-AG MKIGRIEDVT PIPTDSTRRK
      121 GGRRGRRL
//
LOCUS       Danio_rerio     128 bp    PROT      linear   24-SEP-2014
DEFINITION  Danio_rerio, 370 bases, 3F583A48 checksum.
 ACCESSION  Rose-Cavalier-Smiths-iMac.local:228:1409569801
ORIGIN
        1 ENVFGVCHIF ASFNDTFVHV TDLSGKETIC RVTGGMKVKA DRDESSPYAA MLAAQDVAQK
       61 CKELGITALH IKLRATGGNR TKTPGPGAQS ALRALAR-SG MKIGRIEDVT PIPSDSTRRK
      121 GGRRGRRL
//
LOCUS       Cryptococcus_gattii     128 bp    PROT      linear   24-SEP-2014
DEFINITION  Cryptococcus_gattii, 370 bases, 5F71C99 checksum.
 ACCESSION  Rose-Cavalier-Smiths-iMac.local:231:1409569801
ORIGIN
        1 ENVFGVAHIF ASFNDTFVHV TDLTGKETIS RVTGGMKVKA DRDESSPYAA MLAAQDVAAK
       61 CKEVGITALH VKLRATGGTG TKQPGPGGQA ALRALAR-AG MRIGRIEDVT PTPSDSTRRK
      121 GGRRGRRL
//
LOCUS       Candida_albicans     128 bp    PROT      linear   24-SEP-2014
DEFINITION  Candida_albicans, 370 bases, 14E68E07 checksum.
 ACCESSION  Rose-Cavalier-Smiths-iMac.local:275:1409569801
ORIGIN
        1 ---------- ---------- ---------- -----MKVKA DRDESSPYAA MLAAQDVAAK
       61 CKEVGITAVH IKLRATGGTK TKTPGPGGQS ALRALAR-SG LRIGRIEDVT PVPSDSTRRK
      121 GGRRGRRL
//
LOCUS       Methanococcoides_burtonii     128 bp    PROT      linear   24-SEP-2014
DEFINITION  Methanococcoides_burtonii, 370 bases, 64C63AF6 checksum.
 ACCESSION  Rose-Cavalier-Smiths-iMac.local:195:1409569801
ORIGIN
        1 NGIWGVAHIK CSFNNTIITV TDLTGAETIA KSSGGMVVKA ARDESSPYTA MQMATQLADI
       61 LRDKGLEGVH IKVRAPGGNK QRSPGPGAQA AIRAFAR-AG VRIGRIEDVT PVPHDGTRPK
      121 G---GRRV
//
LOCUS       Halobacterium_salinarum     128 bp    PROT      linear   24-SEP-2014
DEFINITION  Halobacterium_salinarum, 370 bases, 12BE7AE6 checksum.
 ACCESSION  Rose-Cavalier-Smiths-iMac.local:196:1409569801
ORIGIN
        1 ---------- -------MTV TDQTGAETLA KSSGGSVVKQ NRDEASPYAA MQMAEQLAEE
       61 VLDQGIEKVH VRVRGPGGNL QRSPGPGAQA AIRALAR-AG LEIGRIEDVT PIPHDGTRPP
      121 K---NSGY
//
LOCUS       Methanosphaera_stadtmanae     128 bp    PROT      linear   24-SEP-2014
DEFINITION  Methanosphaera_stadtmanae, 370 bases, DF35B837 checksum.
 ACCESSION  Rose-Cavalier-Smiths-iMac.local:201:1409569801
ORIGIN
        1 KDKWGVAHVY SSFNNTIITV TDITGAETIT QWSGGKVVRS DRQESSPFAA MEAANRVADD
       61 IKEKGIAGLH IKVRASGGNG PRTPGPGAQA TIRALAR-AG IKIGKIEDVT PIPHDGTGRP
      121 GGKRGRRV
//
LOCUS       Natromonas_pharaonis     128 bp    PROT      linear   24-SEP-2014
DEFINITION  Natromonas_pharaonis, 370 bases, 9891A090 checksum.
 ACCESSION  Rose-Cavalier-Smiths-iMac.local:202:1409569801
ORIGIN
        1 DTTWGIANVY ASFNNTIITV TDMTGAETIV KSSGGTVVKQ NRDEASPYAA MQMAEVVAED
       61 VKDAGIDGVH VRVRGPGGNQ QQNPGPGAQA TIRALAR-AG LEIGRIEDVT PIPHDGTRGP
      121 K---NAGF
//
LOCUS       Thermoplasma_acidophilum     128 bp    PROT      linear   24-SEP-2014
DEFINITION  Thermoplasma_acidophilum, 370 bases, 79FA2074 checksum.
 ACCESSION  Rose-Cavalier-Smiths-iMac.local:209:1409569801
ORIGIN
        1 MNKTGIAHIY ASQNNTIIHV TDPTGAETIA MVSGGMVVKN DRDQASPYAA MKAADMVSEA
       61 LKEKEITDLI IKVRAPGGNK SKIPGPGAQA AIRALSR-AG LKIVRIEEVT PIPHDGTKKK
      121 GGKRGRRV
//
LOCUS       Sulfolobus_solfataricus     128 bp    PROT      linear   24-SEP-2014
DEFINITION  Sulfolobus_solfataricus, 370 bases, 5E10830C checksum.
 ACCESSION  Rose-Cavalier-Smiths-iMac.local:218:1409569801
ORIGIN
        1 EIRWGIAHIY ASQNNTLLTI SDLTGAEIIS RASGGMVVKA DREKSSPYAA MLAANKAASD
       61 ALEKGIMALH IKVRAPGGYG SKTPGPGAQP AIRALAR-AG FIIGRIEDVT PIPHDTIRRP
      121 GGRRGRRV
//
LOCUS       Acidilobus_saccharovorans     128 bp    PROT      linear   24-SEP-2014
DEFINITION  Acidilobus_saccharovorans, 370 bases, 6632EBB6 checksum.
 ACCESSION  Rose-Cavalier-Smiths-iMac.local:221:1409569801
ORIGIN
        1 ELKWGVAHIY SSFNNTIIHI TDMSGAETAA RISGGMVVKA DREKPSPYAA MLGAARAAQT
       61 AMDRGITAIH IKVRAPGGHG PKTPGPGAQA AIRALAR-AG FVVGRIEDVT PIPHDTTRRP
      121 GGRRGRRV
//
LOCUS       Korarchaeum_cryptofilum     128 bp    PROT      linear   24-SEP-2014
DEFINITION  Korarchaeum_cryptofilum, 370 bases, CA331B6F checksum.
 ACCESSION  Rose-Cavalier-Smiths-iMac.local:222:1409569801
ORIGIN
        1 KGKIGVAHIY SSFNDTIVHI TDITGAETLA RYSGGMFVDA DRLEGSPYAA LKAAMAAAKE
       61 AQRKGITHLI VKVRAPGGIK SRIPGPGATA AIRGLSR-SQ LTLIRVEDVT PIPHDGCRRP
      121 HGRRGRRV
//
LOCUS       Cenarchaeum_symbiosum     128 bp    PROT      linear   24-SEP-2014
DEFINITION  Cenarchaeum_symbiosum, 370 bases, 21CC06EF checksum.
 ACCESSION  Rose-Cavalier-Smiths-iMac.local:224:1409569801
ORIGIN
        1 ---------- ---------M TDLTGAETVS ISSGGVHVNA DRYESSPFAA MKAANKVIES
       61 ARAKGFTGFH IRVRAVGGVG SRVPGPGAQA AIRALAR-GG FRIGRIDDVT PIPHDTTRKK
      121 GGKRGRRV
//
LOCUS       Ignicoccus_hospitalis     128 bp    PROT      linear   24-SEP-2014
DEFINITION  Ignicoccus_hospitalis, 370 bases, 7C9FE71C checksum.
 ACCESSION  Rose-Cavalier-Smiths-iMac.local:226:1409569801
ORIGIN
        1 EIRWGVAHIF SSPNNTFVHI TDITGSETAS RVTGGMVVKA DHEKPSPYAA MIAAARAAQQ
       61 AMERGITAIH IKVRAPGGYG PKTPGPGAQA AIRALAR-SG FIIGRIEDVT PLPHDTIRRP
      121 GGRRGRRV
//
LOCUS       Nitrosoarchaeum_limnia     128 bp    PROT      linear   24-SEP-2014
DEFINITION  Nitrosoarchaeum_limnia, 370 bases, D5F0DAB checksum.
 ACCESSION  Rose-Cavalier-Smiths-iMac.local:229:1409569801
ORIGIN
        1 PEKWGIAHIY SSYNNTIIHM TDLTGGETVS ISSGGVHVNA DRYESSPFAA MKAANAVVEV
       61 AHTKGFTGFH IRVRAVGGVG SRVPGPGAQA AIRALAR-GG FKIGRIDDVT PIPHDTTRKK
      121 GGKRGRRV
//
LOCUS       Staphylothermus_marinus     128 bp    PROT      linear   24-SEP-2014
DEFINITION  Staphylothermus_marinus, 370 bases, 2A6A2E19 checksum.
 ACCESSION  Rose-Cavalier-Smiths-iMac.local:230:1409569801
ORIGIN
        1 ELKWGVAHIY SSLNNTIIHI TDLTGAETVS RWSGGMVVKA DREKPSPYAA MIAASRAAAE
       61 AMDKGITALH IKVRAPGGHG PKTPGPGAQA AIRALAR-AG FIIGRIEDVT PIPHDTTRRP
      121 GGRRGRRV
//
LOCUS       Pyrolobus_fumarii_1A     128 bp    PROT      linear   24-SEP-2014
DEFINITION  Pyrolobus_fumarii_1A, 370 bases, 26A6CD67 checksum.
 ACCESSION  Rose-Cavalier-Smiths-iMac.local:233:1409569801
ORIGIN
        1 EIKWGVAHIY SSYNNTIVHI TDLTGAETVS RASGGMVVKA DREKPSPYAA MLAASKAGQE
       61 AMEKGIMALH IKVRAPGGHG PKTPGPGAQA AIRALAR-MG FIIGRIEDVT PIPHDTTRRP
      121 GGRRGRRV
//
LOCUS       Thermococcus_kodakarensis     128 bp    PROT      linear   24-SEP-2014
DEFINITION  Thermococcus_kodakarensis, 370 bases, D13AA940 checksum.
 ACCESSION  Rose-Cavalier-Smiths-iMac.local:240:1409569801
ORIGIN
        1 KEKWGVAHIY SSYNNTIIHI TDLTGAETIS RWSGGMVVKA DRDEPSPYAA MIAARRAAEE
       61 AMEKGITGVH IKVRAPGGSK SKSPGPGAQA AIRALSR-AG LRIGRVEDVT PIPHDGTRPK
      121 GGRRGRRV
//
LOCUS       Aeropyrum_pernix_K1     128 bp    PROT      linear   24-SEP-2014
DEFINITION  Aeropyrum_pernix_K1, 370 bases, 47A7AA04 checksum.
 ACCESSION  Rose-Cavalier-Smiths-iMac.local:246:1409569801
ORIGIN
        1 ELKWGVAHIY SSFNNTHVHI TDLTGAETVA RVTGGMVVKA DREKPSPYAA MIAASRAAQK
       61 AMERGIAAIH IKVRAPGGHG PKTPGPGAQA AIRALAR-AG FIIGRIEDVT PIPHDTTRRP
      121 GGRRGRRV
//
LOCUS       Hypterthermus_butylicus     128 bp    PROT      linear   24-SEP-2014
DEFINITION  Hypterthermus_butylicus, 370 bases, 31B51374 checksum.
 ACCESSION  Rose-Cavalier-Smiths-iMac.local:247:1409569801
ORIGIN
        1 EIKWGVAHIY SSYNNTIIHI TDLTGAETVA RTSGGMVVKA DREKPSPYAA MLAASRAAQQ
       61 AMDRGIMALH IKVRAPGGHG PKTPGPGAQA AIRALAR-AG FIIGRIEDVT PLPHDTTRRP
      121 GGRRGRRV
//
LOCUS       Metallosphaera_sedula     128 bp    PROT      linear   24-SEP-2014
DEFINITION  Metallosphaera_sedula, 370 bases, 765AB621 checksum.
 ACCESSION  Rose-Cavalier-Smiths-iMac.local:249:1409569801
ORIGIN
        1 EIRWGLARIY ASQNNTIITI TDITGAEVIS KASGGMMVKA DREKPSPYAA MLAANKAASD
       61 ALDKGLMAIH IKVRAPGGAG PKTPGPGAQP AIRSLAR-SG FIIGRIEDVT PIPHDTIRRP
      121 GGRRGRRV
//
LOCUS       Methanopyrus_kandleri     128 bp    PROT      linear   24-SEP-2014
DEFINITION  Methanopyrus_kandleri, 370 bases, 22A0B49B checksum.
 ACCESSION  Rose-Cavalier-Smiths-iMac.local:253:1409569801
ORIGIN
        1 KERWGIAHIY ASFNNTIITI TDLTGAETFA RWSGGMVVDA DREESSPYAA MKAARRAAEE
       61 AMEKGITAVH VKVRAPGGHG PKTPGPGAQA AIRALAR-AG LKIGRIEDVT PIPHDGTRRP
      121 GGKRGRRV
//
LOCUS       Nanoarchaeum_equitans     128 bp    PROT      linear   24-SEP-2014
DEFINITION  Nanoarchaeum_equitans, 370 bases, 3C49B801 checksum.
 ACCESSION  Rose-Cavalier-Smiths-iMac.local:255:1409569801
ORIGIN
        1 KERWGVAHIY SSENNTIIHI TDITGAETIA VGSGGMVVNA DRLEGSPTAA ILAAKRAAAL
       61 AKERGITGLH IKVRAPGGNG PWIPGPGASA AIKTLAR-EG LKIGIIEDVT PTPHDGCRRK
      121 GGKRGRRV
//
LOCUS       Methanoculleus_marisingri     128 bp    PROT      linear   24-SEP-2014
DEFINITION  Methanoculleus_marisingri, 370 bases, 1BCAF7DF checksum.
 ACCESSION  Rose-Cavalier-Smiths-iMac.local:264:1409569801
ORIGIN
        1 EEKWGIAHIF ASFNNTIITV TDLSGAETVT KSSGGMVVKQ DRNESSPYAA MQMAIQVAQN
       61 ARDKGITGVH VKVRAPGRGK QRSPGPGAQA AIRALAR-AG MRIGRIEDVT PVPHDSIRGK
      121 GGRRGRRV
//
LOCUS       Picrophilus_torridus     128 bp    PROT      linear   24-SEP-2014
DEFINITION  Picrophilus_torridus, 370 bases, 6DBD563A checksum.
 ACCESSION  Rose-Cavalier-Smiths-iMac.local:266:1409569801
ORIGIN
        1 -NKTGIAHIY ASQNNTIILV TDPTGAETIA KSSGGMVVKN DRDEASPYAA MRAADMVSEK
       61 LREREITDLI IRVRAPGGSK SKIPGPGAQS AIRALSR-AG FKILRIEEVT PIPHDGTKKK
      121 GGRRGRRV
//
LOCUS       Pyrobaculum_aerophilium     128 bp    PROT      linear   24-SEP-2014
DEFINITION  Pyrobaculum_aerophilium, 370 bases, 422AF655 checksum.
 ACCESSION  Rose-Cavalier-Smiths-iMac.local:273:1409569801
ORIGIN
        1 KLRWGIAWIY SSSNNTIITI TDLTGAETVA RVSGGQVVRA DKDKPSPWAA MQAAYKAAQL
       61 ALARGINAVH IKVRGPGGYG MKVPGPGASA AIRALAR-SG LVIGRIEDVT PIPHDIIRPP
      121 SGRKGRRV
//
LOCUS       Archaeoglobus_fulgidus     128 bp    PROT      linear   24-SEP-2014
DEFINITION  Archaeoglobus_fulgidus, 370 bases, ADB716EA checksum.
 ACCESSION  Rose-Cavalier-Smiths-iMac.local:274:1409569801
ORIGIN
        1 GGRWGIAHIY SSYNNTIITI TDITGAEIIA RVSGGMIVKA DRDEGNPYTA MQAALRAAAI
       61 AKEKGIDGVH IKVRAPGGNK HTTPGPGAQA AIRALAR-AG LKIGRIEDVT PIPHDGTRPP
      121 GGKRGRRV
//
LOCUS       Methanococcus_aeolicus     128 bp    PROT      linear   24-SEP-2014
DEFINITION  Methanococcus_aeolicus, 370 bases, 5209AEFA checksum.
 ACCESSION  Rose-Cavalier-Smiths-iMac.local:276:1409569801
ORIGIN
        1 SEKWGVIHIY ASYNNTIIHV TDITGAETIA KISGGMIVKN QKDESSPYAA MQGAFKIADM
       61 IREKGIDKVH IKVRATGGSK SKNPGPGAQA AIRALAR-AG IKIGRIEDAT PIPHDGTTPK
      121 KGNR----
//
LOCUS       Methanosarcina_mazei     128 bp    PROT      linear   24-SEP-2014
DEFINITION  Methanosarcina_mazei, 370 bases, 385C1ADB checksum.
 ACCESSION  Rose-Cavalier-Smiths-iMac.local:279:1409569801
ORIGIN
        1 DMKWAVAHIK SSFNNTIITV TDITGAETIA KSSGGMVVKA ARDESSPYTA MQMAGQLADQ
       61 LRDKGINGIH IRVRAPGGNK QRSPGPGAQA AIRAFAR-AG IRIGRIEDVT PVPHDGTRPK
      121 G---GRRV
//
LOCUS       Methanocaldococcus_jannaschii     128 bp    PROT      linear   24-SEP-2014
DEFINITION  Methanocaldococcus_jannaschii, 370 bases, 5F790539 checksum.
 ACCESSION  Rose-Cavalier-Smiths-iMac.local:280:1409569801
ORIGIN
        1 KEKWGIVHIY SSYNNTIIHA TDITGAETIA RVSGGRVTRN QRDEGSPYAA MQAAFKLAEV
       61 LKERGIENIH IKVRAPGGSG QKNPGPGAQA AIRALAR-AG LRIGRIEDVT PVPHDGTTPK
      121 K---RFKK
//
LOCUS       Pyrococcus_horikoshii     128 bp    PROT      linear   24-SEP-2014
DEFINITION  Pyrococcus_horikoshii, 370 bases, 896813F3 checksum.
 ACCESSION  Rose-Cavalier-Smiths-iMac.local:282:1409569801
ORIGIN
        1 KEKWGIAHIY SSYNNTIIHI TDITGAETIS RWSGGMVVKA DRDEPSPYAA MLAARRAAEE
       61 ALEKGIVGVH IRVRAPGGSK SKTPGPGAQA AIRALAR-AG LKIGRVEDVT PIPHDGTRPK
      121 GGRRGRRV
//
LOCUS       Methanobrevibacter_smithii     128 bp    PROT      linear   24-SEP-2014
DEFINITION  Methanobrevibacter_smithii, 370 bases, D1CBF433 checksum.
 ACCESSION  Rose-Cavalier-Smiths-iMac.local:284:1409569801
ORIGIN
        1 DEKWGIANIY SSYNNTIITV TDITGAETIS QWSGGKVVRA DRQQASPFAA MAAATRIADD
       61 AKEKGFVGLH IRVRAPGGNG HRSPGPGAQA TIRALAR-AG IKIGKIEDIT PIPHDGTGRP
      121 GGKRGRRV
//
LOCUS       Desulfurococcus_mucosus_DSM_2162     128 bp    PROT      linear   24-SEP-2014
DEFINITION  Desulfurococcus_mucosus_DSM_2162, 370 bases, 4467FBFE checksum.
 ACCESSION  Rose-Cavalier-Smiths-iMac.local:286:1409569801
ORIGIN
        1 ELKWGIAHIY SSPNNTIIHI TDVTGAETVS RWSGGMVVKA DREKPSPYAA MMAASRAANE
       61 AMDKGITALH IKVRAPGGHG PKTPGPGAQA AIRALAR-SG FIIGRIEDVT PIPHDTTRRP
      121 GGRRGRRM
//
LOCUS       Haloarcula_marismortui     128 bp    PROT      linear   24-SEP-2014
DEFINITION  Haloarcula_marismortui, 370 bases, CC6D72A8 checksum.
 ACCESSION  Rose-Cavalier-Smiths-iMac.local:293:1409569801
ORIGIN
        1 EDIWGIAHVH ASFNNTIITI TDQTGAETLA KSSGGTVVKQ NRDEASPYAA MQMAEVVAEK
       61 ALDRGVEGVD VRVRGPGGNL QTSPGPGAQA TIRALAR-AG LEIGRIEDVT PTPHDGTRAP
      121 K---NSGF
//
LOCUS       Caldivirga_maquilingensis@IC-167ABW02468     128 bp    PROT      linear   24-SEP-2014
DEFINITION  ribosomal protein S11 [Caldivirga maquilingensis IC-167].
 ACCESSION  ABW02468
  ORGANISM  Caldivirga maquilingensis IC-167
   AUTHORS  Copeland,A., Lucas,S., Lapidus,A., Barry,K., Glavina del Rio,T.,
VERSION     ABW02468.1  GI:157921041DBLINK      BioProject: PRJNA17421            BioSample: SAMN00623034DBSOURCE    accession CP000852.1
KEYWORDS    .
SOURCE      Caldivirga maquilingensis IC-167
            Archaea; Crenarchaeota; Thermoprotei; Thermoproteales;
            Thermoproteaceae; Caldivirga.
REFERENCE   1  (residues 1 to 132)
            Dalin,E., Tice,H., Pitluck,S., Saunders,E., Brettin,T., Bruce,D.,
            Detter,J.C., Han,C., Schmutz,J., Larimer,F., Land,M., Hauser,L.,
            Kyrpides,N., Ivanova,N., Biddle,J.F., Zhang,Z., Fitz-Gibbon,S.T.,
            Lowe,T.M., Saltikov,C., House,C.H. and Richardson,P.
  CONSRTM   US DOE Joint Genome Institute
  TITLE     Complete sequence of Caldivirga maquilingensis IC-167
  JOURNAL   Unpublished
REFERENCE   2  (residues 1 to 132)
            Dalin,E., Tice,H., Pitluck,S., Saunders,E., Brettin,T., Bruce,D.,
            Detter,J.C., Han,C., Schmutz,J., Larimer,F., Land,M., Hauser,L.,
            Kyrpides,N., Ivanova,N., Biddle,J.F., Zhang,Z., Fitz-Gibbon,S.T.,
            Lowe,T.M., Saltikov,C., House,C.H. and Richardson,P.
  CONSRTM   US DOE Joint Genome Institute
  TITLE     Direct Submission
  JOURNAL   Submitted (02-OCT-2007) US DOE Joint Genome Institute, 2800
            Mitchell Drive B100, Walnut Creek, CA 94598-1698, USA
COMMENT     Method: conceptual translation.
FEATURES             Location/Qualifiers
     source          1..132
                     /organism=`Caldivirga maquilingensis IC-167`
                     /strain=`IC-167`
                     /db_xref=`taxon:397948`
     Protein         1..132
                     /product=`ribosomal protein S11`
     Region          1..121
                     /region_name=`rps11p`
                     /note=`30S ribosomal protein S11P; Reviewed; PRK09607`
                     /db_xref=`CDD:236588`
     CDS             1..132
                     /locus_tag=`Cmaq_1645`
                     /coded_by=`complement(CP000852.1:1720942..1721340)`
                     /note=`PFAM: ribosomal protein S11;
                     KEGG: pis:Pisl_0540 ribosomal protein S11`
                     /transl_table=11
                     /db_xref=`InterPro:IPR001971`

ORIGIN
        1 klrwgiayiy assnntmiii tdltgsetva rvsggqvvka drdkpspyaa mmaaykaaqi
       61 amarginavh vkvrgpggyg lkvpgpgava airalar-ag miigriedvt piphdtirpp
      121 ggrrgrrv
//
LOCUS       archaeon_SCGC_AAA011@L22_WP_018203192     128 bp    PROT      linear    2-AUG-2013
DEFINITION  30S ribosomal protein S11 [Nanoarchaeota archaeon SCGC AAA011-L22].
 ACCESSION  WP_018203192
  ORGANISM  Nanoarchaeota archaeon SCGC AAA011-L22
VERSION     WP_018203192.1  GI:516992454KEYWORDS    RefSeq.SOURCE      Nanoarchaeota archaeon SCGC AAA011-L22            Archaea; Nanoarchaeota.
COMMENT     REFSEQ: This record represents a single, non-redundant, protein
            sequence which may be annotated on many different RefSeq genomes
            from the same, or different, species.
            COMPLETENESS: full length.
FEATURES             Location/Qualifiers
     source          1..132
                     /organism=`Nanoarchaeota archaeon SCGC AAA011-L22`
                     /db_xref=`taxon:1046946`
     Protein         1..132
                     /product=`30S ribosomal protein S11`
     Region          1..121
                     /region_name=`rps11p`
                     /note=`30S ribosomal protein S11P; Reviewed; PRK09607`
                     /db_xref=`CDD:236588`

ORIGIN
        1 kikwgiahiy asynntiihv tdlsgtetla kasggmvvxq drlessptaa maaakivaeq
       61 caekgitgln vrvkapgghg pmspgpgaqa airalsr-sg lkigqiedvt pvphdscrrk
      121 ggrrgrrv
//
LOCUS       Parvarchaeum_acidiphilum_ARMAN-4@EEZ92899     128 bp    PROT      linear   12-MAY-2010
DEFINITION  ribosomal protein S11 [Candidatus Parvarchaeum acidiphilum
 ACCESSION  EEZ92899
  ORGANISM  Candidatus Parvarchaeum acidiphilum ARMAN-4
   AUTHORS  Baker,B.J., Comolli,L.R., Dick,G.J., Hauser,L., Hyatt,D., Dill,B.,
ARMAN-4].VERSION     EEZ92899.1  GI:269986617DBLINK      BioProject: PRJNA38567DBSOURCE    accession GG730046.1
KEYWORDS    .
SOURCE      Candidatus Parvarchaeum acidiphilum ARMAN-4 (mine drainage
            metagenome)
            Archaea; Parvarchaeota; Candidatus Parvarchaeum.
REFERENCE   1  (residues 1 to 129)
            Dill,B.D., Land,M.L., Verberkmoes,N.C., Hettich,R.L. and
            Banfield,J.F.
  TITLE     Enigmatic, ultrasmall, uncultivated Archaea
  JOURNAL   Proc. Natl. Acad. Sci. U.S.A. 107 (19), 8806-8811 (2010)
   PUBMED   20421484
REFERENCE   2  (residues 1 to 129)
            Land,M., VerBerkmoes,N.C., Hettich,R.L. and Banfield,J.F.
  TITLE     Direct Submission
  JOURNAL   Submitted (18-NOV-2009) Earth and Planetary Sciences, UC Berkeley,
            307 McCone Hall, Berkeley, CA 94720, USA
COMMENT     Method: conceptual translation.
FEATURES             Location/Qualifiers
     source          1..129
                     /organism=`Candidatus Parvarchaeum acidiphilum ARMAN-4`
                     /isolation_source=`450 nm filtrate of pink subaerial
                     biofilm microbial community collected from the base of 2m
                     high pile of pyrite sediment over which pH 1.1, 41C acid
                     mine drainage solution was flowing`
                     /db_xref=`taxon:662760`
                     /environmental_sample
                     /country=`USA: Ultra Back A (UBA) site of Richmond Mine
                     (elevation 3100ft) at Iron Mountain, CA`
                     /lat_lon=`40.68 N 122.2 W`
                     /collection_date=`Jun-2005`
                     /note=`metagenomic; derived from metagenome: mine drainage
                     metagenome`
     Protein         1..129
                     /product=`ribosomal protein S11`
     Region          1..118
                     /region_name=`Ribosomal_S11`
                     /note=`Ribosomal protein S11; cl00332`
                     /db_xref=`CDD:241792`
     CDS             1..129
                     /locus_tag=`BJBARM4_0520`
                     /coded_by=`complement(GG730046.1:36298..36687)`
                     /transl_table=11


_table=11

ORIGIN
        1 rekvgiahiy atmnntiihv tdlsnaytfs iksggsqvka drlgsspraa mdaakkvaee
       61 itakgirdvy vkvravggig skttgpgarp aikaler-sg vnilnienvt pvphdgckrk
      121 ggrkgrrm
//
LOCUS       Caldiarchaeum_subterraneum@WP_020864684     128 bp    PROT      linear   25-JUL-2013
DEFINITION  small subunit ribosomal protein S11 [Candidatus Caldiarchaeum
 ACCESSION  WP_020864684
  ORGANISM  Candidatus Caldiarchaeum subterraneum
subterraneum].VERSION     WP_020864684.1  GI:526887661KEYWORDS    RefSeq.SOURCE      Candidatus Caldiarchaeum subterraneum
            Archaea; Thaumarchaeota; unclassified Thaumarchaeota; Candidatus
            Caldiarchaeum.
COMMENT     REFSEQ: This record represents a single, non-redundant, protein
            sequence which may be annotated on many different RefSeq genomes
            from the same, or different, species.
FEATURES             Location/Qualifiers
     source          1..147
                     /organism=`Candidatus Caldiarchaeum subterraneum`
                     /db_xref=`taxon:311458`
     Protein         1..147
                     /product=`small subunit ribosomal protein S11`
                     /calculated_mol_wt=15649
     Region          19..135
                     /region_name=`rps11p`
                     /note=`30S ribosomal protein S11P; Reviewed; PRK09607`
                     /db_xref=`CDD:236588`


D:236588`

ORIGIN
        1 kqkwgvvhiy ssynniivhl tdltgaetia rasggmfvda grleptpyag mraasfvmea
       61 akaagitavh ilvrapggvk srtpgpatqa airtiar-sg lmigriedvt piphdsvrkk
      121 ggrrgrrv
//
LOCUS       Haloredivivus_sp._G17@EHK02547     128 bp    PROT      linear   25-NOV-2011
DEFINITION  30S ribosomal protein S11P [Candidatus Haloredivivus sp. G17].
 ACCESSION  EHK02547
  ORGANISM  Candidatus Haloredivivus sp. G17
VERSION     EHK02547.1  GI:358034083DBSOURCE    accession AGNT01000023.1KEYWORDS    .SOURCE      Candidatus Haloredivivus sp. G17
            Archaea; Nanohaloarchaeota; Nanohaloarchaea; Candidatus
            Haloredivivus.
COMMENT     Method: conceptual translation.
FEATURES             Location/Qualifiers
     source          1..128
                     /organism=`Candidatus Haloredivivus sp. G17`
                     /strain=`G17`
                     /db_xref=`taxon:1072681`
     Protein         1..128
                     /product=`30S ribosomal protein S11P`
     Region          3..128
                     /region_name=`Ribosomal_S11`
                     /note=`Ribosomal protein S11; cl00332`
                     /db_xref=`CDD:241792`
     CDS             1..128
                     /gene=`rps11p`
                     /locus_tag=`HRED_04046`
                     /coded_by=`AGNT01000023.1:993..1379`
                     /note=`COG0100 Ribosomal protein S11`
                     /transl_table=11

ORIGIN
        1 vkk-glvhiy ssfnntivhv tdatgaetia ritsgmatdk grlqggafpa mkaadqaiee
       61 aaekglekvd irvrapggqg nkipgkgaqp airaisrned mevgniedvt pvphdgckek
      121 ggkrgrrv
//
LOCUS       Nanosalinarum_sp_J07AB56@EGQ40408     128 bp    PROT      linear   11-MAR-2013
DEFINITION  SSU ribosomal protein S11P [Candidatus Nanosalinarum sp. J07AB56].
 ACCESSION  EGQ40408
  ORGANISM  Candidatus Nanosalinarum sp. J07AB56
   AUTHORS  Narasingarao,P., Podell,S., Ugalde,J., Heidelberg,K., Banfield,J.
VERSION     EGQ40408.1  GI:339756825DBLINK      BioProject: PRJNA52645            BioSample: SAMN01940911DBSOURCE    accession GL982569.1
KEYWORDS    .
SOURCE      Candidatus Nanosalinarum sp. J07AB56 (hypersaline lake metagenome)
            Archaea; Nanohaloarchaeota; Nanohaloarchaea; Candidatus
            Nanosalinarum.
REFERENCE   1  (residues 1 to 127)
            Emerson,J.B., Brocks,J.J., Heidelberg,K.B., Banfield,J.F. and
            Allen,E.E.
  TITLE     De novo metagenomic assembly reveals abundant novel major lineage
            of Archaea in hypersaline microbial communities
  JOURNAL   ISME J (2011) In press
   PUBMED   21716304
  REMARK    Publication Status: Available-Online prior to print
REFERENCE   2  (residues 1 to 127)
            and Allen,E.
  TITLE     Direct Submission
  JOURNAL   Submitted (14-OCT-2010) Scripps Institution of Oceanography,
            University of California, San Diego, 9500 Gilman Drive, La Jolla,
            CA 92093-0202, USA
COMMENT     Method: conceptual translation.
FEATURES             Location/Qualifiers
     source          1..127
                     /organism=`Candidatus Nanosalinarum sp. J07AB56`
                     /isolation_source=`Lake Tyrrell`
                     /db_xref=`taxon:889962`
                     /environmental_sample
                     /country=`Australia: Victoria`
                     /note=`metagenomic; derived from metagenome: hypersaline
                     lake metagenome`
     Protein         1..127
                     /product=`SSU ribosomal protein S11P`
     Region          1..116
                     /region_name=`Ribosomal_S11`
                     /note=`Ribosomal protein S11; cl00332`
                     /db_xref=`CDD:241792`
     CDS             1..127
                     /locus_tag=`J07AB56_11370`
                     /coded_by=`GL982569.1:714341..714724`
                     /transl_table=11

ORIGIN
        1 tkk-givniy ssfnntiihv tdttgaetis qvtagmvtdk ghlqgssfpa mkaakqavee
       61 sleagldevd iqvrapggqk ekipgkgsqp airaisr-sd ievgeirdvt piphdscrkk
      121 ggkrgrrv
//
LOCUS       Micrarchaeum_acidiphilum_ARMAN-2@EET90212     128 bp    PROT      linear   12-MAY-2010
DEFINITION  ribosomal protein S11 [Candidatus Micrarchaeum acidiphilum
 ACCESSION  EET90212
  ORGANISM  Candidatus Micrarchaeum acidiphilum ARMAN-2
   AUTHORS  Baker,B.J., Comolli,L.R., Dick,G.J., Hauser,L., Hyatt,D., Dill,B.,
ARMAN-2].VERSION     EET90212.1  GI:255513947DBLINK      BioProject: PRJNA38565DBSOURCE    accession GG697240.1
KEYWORDS    .
SOURCE      Candidatus Micrarchaeum acidiphilum ARMAN-2 (mine drainage
            metagenome)
            Archaea; Parvarchaeota; Candidatus Micrarchaeum.
REFERENCE   1  (residues 1 to 169)
            Yelton,A.P. and Banfield,J.F.
  TITLE     Community-wide analysis of microbial genome sequence signatures
  JOURNAL   Genome Biol. 10 (8), R85 (2009)
   PUBMED   19698104
REFERENCE   2  (residues 1 to 169)
            Dill,B.D., Land,M.L., Verberkmoes,N.C., Hettich,R.L. and
            Banfield,J.F.
  TITLE     Enigmatic, ultrasmall, uncultivated Archaea
  JOURNAL   Proc. Natl. Acad. Sci. U.S.A. 107 (19), 8806-8811 (2010)
   PUBMED   20421484
REFERENCE   3  (residues 1 to 169)
            Land,M., VerBerkmoes,N.C., Hettich,R.L. and Banfield,J.F.
  TITLE     Direct Submission
  JOURNAL   Submitted (31-JUL-2009) Earth and Planetary Sciences, UC Berkeley,
            307 McCone Hall, Berkeley, CA 94720, USA
COMMENT     Method: conceptual translation.
FEATURES             Location/Qualifiers
     source          1..169
                     /organism=`Candidatus Micrarchaeum acidiphilum ARMAN-2`
                     /isolation_source=`combined biofilm from UBA (pink
                     subaerial biofilm) and UBA BS (thick floating biofilm
                     subdivided into strips) samples`
                     /db_xref=`taxon:425595`
                     /environmental_sample
                     /country=`USA: Richmond Mine at Iron Mountain, CA
                     (elevation 3100 ft.)`
                     /lat_lon=`40.68 N 122.2 W`
                     /note=`metagenomic; derived from metagenome: mine drainage
                     metagenome`
     Protein         1..169
                     /product=`ribosomal protein S11`
     Region          40..158
                     /region_name=`rps11p`
                     /note=`30S ribosomal protein S11P; Reviewed; PRK09607`
                     /db_xref=`CDD:236588`
     CDS             1..169
                     /locus_tag=`UNLARM2_0650`
                     /coded_by=`complement(GG697240.1:321866..322375)`
                     /transl_table=11


_table=11

ORIGIN
        1 perwavahvy sskndtiitl tdlsgsetia vgsggmmvna dsqegspyaa mqaaykvaae
       61 akekgitnin ieirapgghg sktpghgaqa vvrvlar-sg lrvnriedvt piptdttrrp
      121 ggkrgrrv
//
LOCUS       Dyadobacter_fermentans_DSM_18053     128 bp    PROT      linear   24-SEP-2014
DEFINITION  Dyadobacter_fermentans_DSM_18053, 370 bases, 7EFD1874 checksum.
 ACCESSION  Rose-Cavalier-Smiths-iMac.local:189:1409569801
ORIGIN
        1 VEPVGQVHIK ASFNNIIISI TNSNGQVISW GSAGKMGFRG SK-KNTPYAA QTAAQSAAQV
       61 AFDLGMRKAE VFVK---G-- ---PGSGRES AIRTIQN-AG IEVTTIRDIT PLPHNGCR--
      121 PPKR-RRV
//
LOCUS       Thermotoga_maritima_MSB8     128 bp    PROT      linear   24-SEP-2014
DEFINITION  Thermotoga_maritima_MSB8, 370 bases, D04BA72E checksum.
 ACCESSION  Rose-Cavalier-Smiths-iMac.local:190:1409569801
ORIGIN
        1 SFDYGVVHIK STFNNTIITL TDKDGNTLTW ASGGTVGFEG TR-KGTPYAA QLAADKVARE
       61 ALRMGIKKVD VLVK---G-- ---PGPGREP AIRTLQG-AG LEINQIKDVT PIPFNGCR--
      121 PKKR-RRV
//
LOCUS       Deinococcus_deserti_VCD115     128 bp    PROT      linear   24-SEP-2014
DEFINITION  Deinococcus_deserti_VCD115, 370 bases, 739B70A8 checksum.
 ACCESSION  Rose-Cavalier-Smiths-iMac.local:191:1409569801
ORIGIN
        1 NISAGRAYVH ASYNNTIVTI TDLDGNSVAW SSGGTIGYKG SK-KGTPYAA QLAAADAVKK
       61 AQTFGMNIVD VIVR---G-- ---SGSGREQ AIRAIQA-SG IEVKSIMDDT PVPHNGCR--
      121 PKKK-FRA
//
LOCUS       Paenibacillus_sp._Y412MC10     128 bp    PROT      linear   24-SEP-2014
DEFINITION  Paenibacillus_sp._Y412MC10, 370 bases, AED7E496 checksum.
 ACCESSION  Rose-Cavalier-Smiths-iMac.local:193:1409569801
ORIGIN
        1 NIESGVAHIR STFNNTIVTI TDPHGNAISW ASSGGLGFKG SR-KSTPFAA QMAAETAAKA
       61 AMEHGMKAVE VMVK---G-- ---PGAGREA AIRSLQA-AG LEVNLIKDVT PIPHNGCR--
      121 PPKR-RRV
//
LOCUS       Rhodopirellula_baltica_SH_1     128 bp    PROT      linear   24-SEP-2014
DEFINITION  Rhodopirellula_baltica_SH_1, 370 bases, 36B3051A checksum.
 ACCESSION  Rose-Cavalier-Smiths-iMac.local:194:1409569801
ORIGIN
        1 NVSNGVAHVH ATFNNTTVTI TDAKGDTLCW ASAGTSGFKG SR-KSTPFAG QCAAQQAAEK
       61 ATKFGMRDVE VRVK---G-- ---PGSGRES AITALQA-AG LNVKLIEEVT PIPHNGCR--
      121 PRKK-RRV
//
LOCUS       Fibrobacter_succinogenes_subsp._succinogenes_S85     128 bp    PROT      linear   24-SEP-2014
DEFINITION  Fibrobacter_succinogenes_subsp._succinogenes_S85, 370 bases, 1A780177 checksum.
 ACCESSION  Rose-Cavalier-Smiths-iMac.local:197:1409569801
ORIGIN
        1 IDIQGIACVF ASFNNTIVSI TDARGNVVAW GSPGNSGFKG SR-KSTPFAA QLAAETAAHK
       61 AFDLGMRKVD VRVK---G-- ---AGGGRES AVRALKN-AG LEVLSIRDVT GIPHNGCR--
      121 PKKK-RRI
//
LOCUS       Desulfobacca_acetoxidans_DSM_11109     128 bp    PROT      linear   24-SEP-2014
DEFINITION  Desulfobacca_acetoxidans_DSM_11109, 370 bases, 9EE9458C checksum.
 ACCESSION  Rose-Cavalier-Smiths-iMac.local:200:1409569801
ORIGIN
        1 NIPTGVAHIQ STFNNTIVTI TDPAGNVVSW SSSGIQGFKG SR-KSTPFAA QLAAEDAAKK
       61 AMEQGMRTID VFVK---G-- ---PGAGREA AIRALQV-AG FTINLIRDVT PIPHNGCR--
      121 PPKR-RRV
//
LOCUS       Oscillibacter_valericigenes_Sjm18-20     128 bp    PROT      linear   24-SEP-2014
DEFINITION  Oscillibacter_valericigenes_Sjm18-20, 370 bases, 4FE82529 checksum.
 ACCESSION  Rose-Cavalier-Smiths-iMac.local:203:1409569801
ORIGIN
        1 NIERGQVHIR SSFNNTMVTI TDTQGNALSW ASSGGLGFRG SK-KSTPFAA QTAAETAARA
       61 AMEHGLKTVE VFVK---G-- ---PGQGREA AIRALQA-VG LEVTMIKDVT PIPHNGCR--
      121 PPKR-RRV
//
LOCUS       Thermus_scotoductus_SA-01     128 bp    PROT      linear   24-SEP-2014
DEFINITION  Thermus_scotoductus_SA-01, 370 bases, F9BED443 checksum.
 ACCESSION  Rose-Cavalier-Smiths-iMac.local:210:1409569801
ORIGIN
        1 QVASGKAYIH ASYNNTIVTI TDPDGNPITW SSGGVIGYKG SR-KGTPYAA QLAAMDAAKK
       61 AMAYGMQSVD VIVR---G-- ---TGAGREQ AIRALQA-SG LQVKSIVDDT PVPHNGCR--
      121 PKKKFRKA
//
LOCUS       Thermodesulfatator_indicus_DSM_15286     128 bp    PROT      linear   24-SEP-2014
DEFINITION  Thermodesulfatator_indicus_DSM_15286, 370 bases, F9F1D614 checksum.
 ACCESSION  Rose-Cavalier-Smiths-iMac.local:211:1409569801
ORIGIN
        1 NIPEGIAHIH ATFNNTIVTI TDKQGNTVAW ASGGTEGFKG SR-KGTPYAA QLAAQAAARR
       61 AMEQGMRKVA VFVK---G-- ---PGAGREA ALRALQA-AG FQITMIKDVT PIPHDGCR--
      121 PPKK-RRI
//
LOCUS       Dehalococcoides_ethenogenes_195     128 bp    PROT      linear   24-SEP-2014
DEFINITION  Dehalococcoides_ethenogenes_195, 370 bases, BBB7F9EE checksum.
 ACCESSION  Rose-Cavalier-Smiths-iMac.local:212:1409569801
ORIGIN
        1 VIPVGKAFVQ ATFNNTIVTL TDLQGNVIAW ASCGTAGFKG SR-KGTPYAA QMAAQAAARK
       61 AAESGLRQVE VLVK---G-- ---PGSGREA AIRSLQA-SG INVTAIRDVT PIPHNGCR--
      121 PPKR-RRV
//
LOCUS       Thermovirga_lienii_DSM_17291     128 bp    PROT      linear   24-SEP-2014
DEFINITION  Thermovirga_lienii_DSM_17291, 370 bases, D485E4BF checksum.
 ACCESSION  Rose-Cavalier-Smiths-iMac.local:214:1409569801
ORIGIN
        1 NISYGVAHIY STFNNTIISV TDKEGNLLSW SSGGTVGFKG TR-KSTPYAA QMAAQQVAKQ
       61 AQDHGVQEID VVVK---G-- ---PGPGRES AIRSLQA-AG LQVNVIRDET PIPHNGCR--
      121 PPKR-RRV
//
LOCUS       Thermocrinis_albus_DSM_14484     128 bp    PROT      linear   24-SEP-2014
DEFINITION  Thermocrinis_albus_DSM_14484, 370 bases, 55CABAF6 checksum.
 ACCESSION  Rose-Cavalier-Smiths-iMac.local:215:1409569801
ORIGIN
        1 TVTQGIVHIL STFNNTIVTI TDMQGNTLVW ESGGTVGFKG TR-KSTPYAA QLAAQKAAKR
       61 AMEYGLQEVE VRVK---G-- ---AGAGRES ALRAIFA-SG LKVKVIRDVT PIPHNGCR--
      121 PPAK-RRV
//
LOCUS       Desulfurispirillum_indicum_S5     128 bp    PROT      linear   24-SEP-2014
DEFINITION  Desulfurispirillum_indicum_S5, 370 bases, C53AE056 checksum.
 ACCESSION  Rose-Cavalier-Smiths-iMac.local:216:1409569801
ORIGIN
        1 NVPKGVVHIK ASFNNTLITI TDPQGNAVSW NSAGSQGFKG SK-KSTPFAA QVAADVAAKA
       61 AVDHGMKEVE VEVR---G-- ---PGSGRES SIRALQA-AG LRILSIKDVT PIPHNGCR--
      121 PPKR-RRV
//
LOCUS       Cryptobacterium_curtum_DSM_15641     128 bp    PROT      linear   24-SEP-2014
DEFINITION  Cryptobacterium_curtum_DSM_15641, 370 bases, 49AA145 checksum.
 ACCESSION  Rose-Cavalier-Smiths-iMac.local:217:1409569801
ORIGIN
        1 NITVGAAHIK STFNNTIVSI TDPQGNVISW QSAGTVGFKG SR-KSTPFAA QMAAEAAAKT
       61 AMEHGVKKIS VFVK---G-- ---PGSGRET AIRSLQA-AG LEVASIQDCT PIPHNGCR--
      121 PAKR-RRV
//
LOCUS       Syntrophothermus_lipocalidus_DSM_12680     128 bp    PROT      linear   24-SEP-2014
DEFINITION  Syntrophothermus_lipocalidus_DSM_12680, 370 bases, 98EECEE7 checksum.
 ACCESSION  Rose-Cavalier-Smiths-iMac.local:220:1409569801
ORIGIN
        1 NIDYGIAHIK STFNNTIVTI TDRQGNVISW ASAGTVGFKG SR-KSTPFAA QQAAENAAKA
       61 AMEHGVREVE CYVK---G-- ---PGAGREA AIRSLQA-AG LDVSVIKDVT PIPHNGCR--
      121 PPKR-RRV
//
LOCUS       Zymomonas_mobilis_subsp._mobilis_NCIMB_11163     128 bp    PROT      linear   24-SEP-2014
DEFINITION  Zymomonas_mobilis_subsp._mobilis_NCIMB_11163, 370 bases, 1A8F65C9 checksum.
 ACCESSION  Rose-Cavalier-Smiths-iMac.local:223:1409569801
ORIGIN
        1 NISAGVAHVN ASFNNTMITI TDAQGNAISW SSAGMMGFKG SR-KSTPYAA QVAAEDAGKK
       61 AAEHGVRTLE VEVK---G-- ---PGSGRES ALRALQA-VG FHITSIRDVT PIPHNGVR--
      121 PSKR-RRV
//
LOCUS       Neisseria_meningitidis_MC58     128 bp    PROT      linear   24-SEP-2014
DEFINITION  Neisseria_meningitidis_MC58, 370 bases, CF6404DB checksum.
 ACCESSION  Rose-Cavalier-Smiths-iMac.local:232:1409569801
ORIGIN
        1 TVSEGIVHVH ASFNNTIITI TDRQGNALSW ATSGGAGFKG SR-KSTPFAA QVAAEAAGKV
       61 AQEYGVKNLE VRIK---G-- ---PGPGRES SVRALNA-LG FKITSITDVT PLPHNGCR--
      121 PPKK-RRI
//
LOCUS       Cyanothece_sp._PCC_7425     128 bp    PROT      linear   24-SEP-2014
DEFINITION  Cyanothece_sp._PCC_7425, 370 bases, 6F41B4A3 checksum.
 ACCESSION  Rose-Cavalier-Smiths-iMac.local:234:1409569801
ORIGIN
        1 NVPNGVAHIQ STFNNTIVTI SDVAGEVISW ASAGSSGFKG AK-KGTPFAA QTAAESAARR
       61 AIDQGMRQIE VMVS---G-- ---PGAGRET AIRALQG-AG LEITLIRDVT PIPHNGCR--
      121 PPKR-RRV
//
LOCUS       Prochlorococcus_marinus_str._MIT_9303     128 bp    PROT      linear   24-SEP-2014
DEFINITION  Prochlorococcus_marinus_str._MIT_9303, 370 bases, E79AAE94 checksum.
 ACCESSION  Rose-Cavalier-Smiths-iMac.local:235:1409569801
ORIGIN
        1 NVPNGVAHIQ STFNNTIVSI TDTAGEVIAW SSAGASGFKG AR-KGTPFAA QTAAEAAARR
       61 ALEQGMRQIE VLVR---G-- ---PGSGRET AIRALQV-AG LEITLIRDVT PLPHNGCR--
      121 RPKR-RRV
//
LOCUS       Chlorobium_limicola_DSM_245     128 bp    PROT      linear   24-SEP-2014
DEFINITION  Chlorobium_limicola_DSM_245, 370 bases, 59F9F233 checksum.
 ACCESSION  Rose-Cavalier-Smiths-iMac.local:236:1409569801
ORIGIN
        1 VTPEGVVHIK ASFNNVMVTI TDVQGNTVSW SSAGKNGFRG SK-KNTPYAS QVTSEAAAKE
       61 AFDLGMRNVQ VFIK---G-- ---PGAGRDA AIRALQG-AG LEVRSIRDIT PLPHNGCR--
      121 PPKR-RRV
//
LOCUS       Prevotella_denticola_F0289     128 bp    PROT      linear   24-SEP-2014
DEFINITION  Prevotella_denticola_F0289, 370 bases, 522F944F checksum.
 ACCESSION  Rose-Cavalier-Smiths-iMac.local:238:1409569801
ORIGIN
        1 VDALGQLHVH SSFNNIIVSL ANNEGQVISW SSAGKMGFRG SK-KNTPYAA QMAAEDCSKV
       61 AYDLGLRKVK AFVK---G-- ---PGNGRES AIRAVNA-AG IQVTEIVDVT PLPHNGCR--
      121 PPKR-RRV
//
LOCUS       Anaerolinea_thermophila_UNI-1     128 bp    PROT      linear   24-SEP-2014
DEFINITION  Anaerolinea_thermophila_UNI-1, 370 bases, BC4C378A checksum.
 ACCESSION  Rose-Cavalier-Smiths-iMac.local:242:1409569801
ORIGIN
        1 TLTSGQIHIY ASFNNTIVTV TDQQGNTVCW GSSGSAGFKG SR-KSTPFAA RLAAEQAVKA
       61 AMAMGLQEAD LIVK---G-- ---PGPGRES AIRAVQA-MG VRVRSIADVT PVPHNGCR--
      121 PPKK-RRV
//
LOCUS       Idiomarina_loihiensis_L2TR     128 bp    PROT      linear   24-SEP-2014
DEFINITION  Idiomarina_loihiensis_L2TR, 370 bases, CD94DC3B checksum.
 ACCESSION  Rose-Cavalier-Smiths-iMac.local:243:1409569801
ORIGIN
        1 QVADGMAHVH ASFNNTIITI TDRQGNALAW ATAGGSGFRG SR-KSTPFAA QVAAERAGEM
       61 AKEYGLKNLE VFVN---G-- ---PGPGRES SIRALNA-VG YKITNITDVT PIPHNGCR--
      121 PPKK-RRV
//
LOCUS       Gemmatimonas_aurantiaca_T-27     128 bp    PROT      linear   24-SEP-2014
DEFINITION  Gemmatimonas_aurantiaca_T-27, 370 bases, 9F225C8A checksum.
 ACCESSION  Rose-Cavalier-Smiths-iMac.local:244:1409569801
ORIGIN
        1 VEAEGIAHVS ATFNNTTITI TDMHGNAVSW GSAGKAGFKG SK-KSTPFAA TVASEQCARE
       61 ALTLGVRRVH VRVQ---G-- ---PGSGRES AIQALAA-AG LTVKSIRDVT PIPHNGCR--
      121 PPKR-RRV
//
LOCUS       Nitrosospira_multiformis_ATCC_25196     128 bp    PROT      linear   24-SEP-2014
DEFINITION  Nitrosospira_multiformis_ATCC_25196, 370 bases, 1E668EA checksum.
 ACCESSION  Rose-Cavalier-Smiths-iMac.local:251:1409569801
ORIGIN
        1 NVAEGIAHVH ASFNNTIVTI TDRQGNALSW ATSGGAGFKG SR-KSTPFAA QVAAEQAGRA
       61 AQEYGVKNLE VRIK---G-- ---PGPGRES AVRALNA-AG FKITSISDVT PVPHNGCR--
      121 PPKK-RRI
//
LOCUS       Treponema_brennaborense_DSM_12168     128 bp    PROT      linear   24-SEP-2014
DEFINITION  Treponema_brennaborense_DSM_12168, 370 bases, EB9B82FE checksum.
 ACCESSION  Rose-Cavalier-Smiths-iMac.local:257:1409569801
ORIGIN
        1 SVYEGNVYIQ ATFNNTIVTI TDLKGNALSW ASSGGLGFRG AK-KSTPFAA QSVAETAVQK
       61 AASYGLREVH VFVK---G-- ---PGVGRES AVRSLGA-LG LKVKSISDVT PIPHNGCR--
      121 PRKT-RRM
//
LOCUS       Dictyoglomus_thermophilum_H-6-12     128 bp    PROT      linear   24-SEP-2014
DEFINITION  Dictyoglomus_thermophilum_H-6-12, 370 bases, 6AC19B75 checksum.
 ACCESSION  Rose-Cavalier-Smiths-iMac.local:258:1409569801
ORIGIN
        1 IVPVGVAHIN STFNNTIVTI TDPEGNVLTW GSGGTAGFKG TK-KGTPFAA QLAAEMAAKK
       61 AIEYGMKKVD VLVK---G-- ---PGPGRET AIRALQA-AG LEISLIKDVT PIPHNGCR--
      121 PPRR-RRV
//
LOCUS       Xylella_fastidiosa_M23     128 bp    PROT      linear   24-SEP-2014
DEFINITION  Xylella_fastidiosa_M23, 370 bases, 235D2389 checksum.
 ACCESSION  Rose-Cavalier-Smiths-iMac.local:261:1409569801
ORIGIN
        1 VITDGVAHIC ASFNNTIVTI TDRQGNSLFW CTSGASGFRG SR-KCTPFAA QVAAEKAGRA
       61 VLDYGMKSLE VRIN---G-- ---PGPGRES AVRSLSN-VG YKITNIIDVT PIPHNGCR--
      121 PPKK-RRV
//
LOCUS       Coraliomargarita_akajimensis_DSM_45221     128 bp    PROT      linear   24-SEP-2014
DEFINITION  Coraliomargarita_akajimensis_DSM_45221, 370 bases, D394BB51 checksum.
 ACCESSION  Rose-Cavalier-Smiths-iMac.local:263:1409569801
ORIGIN
        1 NITSGIVNVL ATFNNTKVTF TDARGNVISW SSAGKCNFRG SR-KSTAYAA QVVTQDAGRV
       61 AISHGMKEVV VKLK---G-- ---PGMGRDS AVRALQS-LG MVVTEIIDVT PVPHNGCR--
      121 PPKR-RRV
//
LOCUS       Thermovibrio_ammonificans_HB-1     128 bp    PROT      linear   24-SEP-2014
DEFINITION  Thermovibrio_ammonificans_HB-1, 370 bases, FF1E89C0 checksum.
 ACCESSION  Rose-Cavalier-Smiths-iMac.local:267:1409569801
ORIGIN
        1 TVGFAIAHIQ TSFNNTIITF TDKEGNTLCW ESGGTVGFKG TR-KSTPYAA QLAATKAAQR
       61 AMEFGVKDVE IRIK---G-- ---NGGGRET AIKAIAA-AG LNVKVIRDVT PIPHDGCR--
      121 PPKR-RRV
//
LOCUS       Acetobacter_pasteurianus_IFO_3283-01     128 bp    PROT      linear   24-SEP-2014
DEFINITION  Acetobacter_pasteurianus_IFO_3283-01, 370 bases, EB5D71B3 checksum.
 ACCESSION  Rose-Cavalier-Smiths-iMac.local:268:1409569801
ORIGIN
        1 NIISGVAHVL STFNNTMITI SDAQGNAISW SSAGAQGFKG SR-KSTPYAA QVAAEDAGRK
       61 AREHGMETLE IEVS---G-- ---PGSGRES ALRALQA-VG FTITSIRDMT PVPHNGCR--
      121 PRKR-RRV
//
LOCUS       Methylacidiphilum_infernorum_V4     128 bp    PROT      linear   24-SEP-2014
DEFINITION  Methylacidiphilum_infernorum_V4, 370 bases, 246A8232 checksum.
 ACCESSION  Rose-Cavalier-Smiths-iMac.local:269:1409569801
ORIGIN
        1 AIYNGIVNIL ATFNNTIVTI TDMSGKTIAW SSAGKCGFRG TK-KSTAYVA QLVAQDAARQ
       61 AMGHGMREVI VKVK---G-- ---PGTGRES AIRALQA-VG LEVTSILDVT PIPHNGCR--
      121 PKKQ-RRV
//
LOCUS       Corynebacterium_pseudotuberculosis_FRC41     128 bp    PROT      linear   24-SEP-2014
DEFINITION  Corynebacterium_pseudotuberculosis_FRC41, 370 bases, 5C7E4D6B checksum.
 ACCESSION  Rose-Cavalier-Smiths-iMac.local:270:1409569801
ORIGIN
        1 NVAQGHAYIK STFNNTIVSI TDPSGAVIAW ASSGHVGFKG SR-KSTPFAA QLAAENAARK
       61 AMDHGMKKVD VFVK---G-- ---PGSGRET AIRSLQA-AG LEVTSISDVT PQPFNGCR--
      121 PPKR-RRV
//
LOCUS       Fusobacterium_nucleatum_subsp._nucleatum_ATCC_25586     128 bp    PROT      linear   24-SEP-2014
DEFINITION  Fusobacterium_nucleatum_subsp._nucleatum_ATCC_25586, 370 bases, 3A869ACA checks
 ACCESSION  Rose-Cavalier-Smiths-iMac.local:271:1409569801
ORIGIN
        1 NIPNGVAHIH STFNNTIVAI TDVDGKVVSW KSGGTSGFKG TK-KGTPFAA QIAAEQAAQI
       61 AMENGMRKVE VKVK---G-- ---PGSGREA CIRSLQA-AG LEVTKITDVT PVPHNGCR--
      121 PPKR-RRV
//
LOCUS       Syntrophus_aciditrophicus_SB     128 bp    PROT      linear   24-SEP-2014
DEFINITION  Syntrophus_aciditrophicus_SB, 370 bases, 5718EE6 checksum.
 ACCESSION  Rose-Cavalier-Smiths-iMac.local:272:1409569801
ORIGIN
        1 NIPEGIAHIQ STFNNTIITI TDPIGNVIAW SSSGMQGFKG SR-KSTPFAA QMAAEDCVKK
       61 AKEHGLRKVQ VYVK---G-- ---PGSGRES ALRSLQA-AG LTISLIRDVT PIPHNGCR--
      121 PPKR-RRV
//
LOCUS       Planctomyces_brasiliensis_DSM_5305     128 bp    PROT      linear   24-SEP-2014
DEFINITION  Planctomyces_brasiliensis_DSM_5305, 370 bases, 29E29435 checksum.
 ACCESSION  Rose-Cavalier-Smiths-iMac.local:277:1409569801
ORIGIN
        1 NVTKAIAHIK ATFNNTLVTI TDTNGEVLTW AAAGTVGFKG SR-KSTPFAA QRAAEVCADR
       61 AKKFGVREMD VRVK---G-- ---PGSGRES AITGLQA-PG ITIKMIEDVT PLPHNGCR--
      121 PPKK-RRV
//
LOCUS       Lactobacillus_fermentum_IFO_3956     128 bp    PROT      linear   24-SEP-2014
DEFINITION  Lactobacillus_fermentum_IFO_3956, 370 bases, B0F1BF7B checksum.
 ACCESSION  Rose-Cavalier-Smiths-iMac.local:281:1409569801
ORIGIN
        1 NIETGVAHIH STFNNTLIMI TDVQGNAVAW SSAGVLGFKG SR-KSTPFAA QMASEAAAKQ
       61 AMEHGMKTVE VEVK---G-- ---PGSGRES AIRALQT-TG LEVTAIRDVT PVPHNGSR--
      121 PPKR-RRV
//
LOCUS       Denitrovibrio_acetiphilus_DSM_12809     128 bp    PROT      linear   24-SEP-2014
DEFINITION  Denitrovibrio_acetiphilus_DSM_12809, 370 bases, 7756ED56 checksum.
 ACCESSION  Rose-Cavalier-Smiths-iMac.local:290:1409569801
ORIGIN
        1 NVPKGVAHIR STFNNTIVTF TDVNGNAVTW AAGGGVGFKN SR-KSTPFAA QIAAEQAAKK
       61 AVDNGMREVE VNVK---G-- ---PGAGRES AIRAIAA-AG LKITVIRDVT PVPHNGCR--
      121 PRKK-RRV
//
LOCUS       Nitrosomonas_europaea_ATCC_19718     128 bp    PROT      linear   24-SEP-2014
DEFINITION  Nitrosomonas_europaea_ATCC_19718, 370 bases, A636565B checksum.
 ACCESSION  Rose-Cavalier-Smiths-iMac.local:291:1409569801
ORIGIN
        1 NVVEGVAHIH ASFNNTIVTI SDRQGNALSW ATSGGVGFKG SR-KSTPFAA QVAAEHAGRA
       61 ALEYGVKNLE VRVK---G-- ---PGPGRDS AVRALNA-TG FKITSITDVT PIPHNGCR--
      121 PPKK-RRI
//
LOCUS       Meiothermus_silvanus_DSM_9946     128 bp    PROT      linear   24-SEP-2014
DEFINITION  Meiothermus_silvanus_DSM_9946, 370 bases, 2476A19E checksum.
 ACCESSION  Rose-Cavalier-Smiths-iMac.local:292:1409569801
ORIGIN
        1 QVSGGRAFIH ASYNNTIVTI TDPDGNPVTW SSGGVIGYKG SR-KGTPYAA QLAAMDAAKK
       61 AQNFGMTSVE VVVR---G-- ---TGAGREQ AIRALQA-SG LQVRSIVDDT PVPHNGCR--
      121 PRKKFRKT
//
LOCUS       Spirochaeta_coccoides_DSM_17374     128 bp    PROT      linear   24-SEP-2014
DEFINITION  Spirochaeta_coccoides_DSM_17374, 370 bases, C7E2B024 checksum.
 ACCESSION  Rose-Cavalier-Smiths-iMac.local:294:1409569801
ORIGIN
        1 TVLEGNVYIQ ATFNNTIVTV TDLRGNAVSW ASAGGLGFRG AK-KSTPYAA QTTAETAAKK
       61 AMDYGLREVN VFVK---G-- ---PGVGRES AIRTLGV-LG LQVRSIRDVT PIPHNGCR--
      121 PRKT-RRV
//
