# Supplementary material for: Multidomain ribosomal protein trees and the planctobacterial origin of neomura (eukaryotes, archaebacteria)
Source: Protoplasma. 2020 Jan 3;257(3):621–753. doi: 10.1007/s00709-019-01442-7 (PMC7203096; doi:10.1007/s00709-019-01442-7)
Supplement: Supplementary file 11 — (PDF 118 kb) [file 709_2019_1442_MOESM11_ESM.gb]

LOCUS       Alexandrium_tamarense@38452040     114 bp    PROT      linear    1-SEP-2014
DEFINITION  Alexandrium_tamarense@38452040     114 bp    PROT      linear    3-JUN-2014, 11
 ACCESSION  Rose-Cavalier-Smiths-iMac.local:0:1409572582
ORIGIN
        1 FRKYSYRGID LDKLLLFRAR QRRKFKRGPI TLLKKLRKAK EKPEAVKTHL RNMVIVPEMI
       61 GSVVGVYNGK QYINVEVKPE MIGHYLAEFS ITYKPIKHGR AGMK---GSP FVPL
//
LOCUS       Allomyces_macrogynus@AML000006     114 bp    PROT      linear    1-SEP-2014
DEFINITION  Allomyces_macrogynus@AML000006     114 bp    PROT      linear    3-JUN-2014, 11
 ACCESSION  Rose-Cavalier-Smiths-iMac.local:1:1409572582
ORIGIN
        1 FRKFSYRGVE LDQLMLVHCR ARRRFKRKPM ALIKKLRKAK EKPATVKTHL RNMIIVPEMI
       61 GSVVGVYNGK TFNQVEIKPE MVGHYLGEFS ITYKPVKHGR PGIGATHSSR FVPL
//
LOCUS       Amastigomonas_oxoniensis@amaox     114 bp    PROT      linear    1-SEP-2014
DEFINITION  Amastigomonas_oxoniensis@amaox     114 bp    PROT      linear    3-JUN-2014, 11
 ACCESSION  Rose-Cavalier-Smiths-iMac.local:2:1409572582
ORIGIN
        1 FRKFTYRGVD LEQLLLVPSR QRRRFKRKPL ALIKKLRKSK DKPAAVNTHL RNMIIVPEMI
       61 GSVVGVHNGK QFNQVEIKPE MVGHYLGEFS ITYKPVKHGR PGIGATHSSR FIPL
//
LOCUS       Ammonia_sp@isotig08374_2     102 bp    PROT      linear    1-SEP-2014
DEFINITION  Ammonia_sp@isotig08374_2     102 bp    PROT      linear    3-JUN-2014, 102 base
 ACCESSION  Rose-Cavalier-Smiths-iMac.local:3:1409572582
ORIGIN
        1 ---------- -----LVTAR ARRRF----- -FIQRLRKAK KKPKIIKTHL RNMIIIPEMV
       61 ASQIGVYNGK GYILVEVKPD MIGHYLGEYA ITYKPVGHGR PG
//
LOCUS       Amoebidium_parasiticum@ABL0000     114 bp    PROT      linear    1-SEP-2014
DEFINITION  Amoebidium_parasiticum@ABL0000     114 bp    PROT      linear    3-JUN-2014, 11
 ACCESSION  Rose-Cavalier-Smiths-iMac.local:4:1409572582
ORIGIN
        1 FKKFSFRGVD LDQLLILHAR ARRRFKRKPL TLMKKLRKAK EKPDVVKTHL RNMIIIPEMI
       61 GSVVGVYNGK TFNQVEIKPE MIGTYLAEYS ISYKPVRHGR PGIGATHSSR FIPL
//
LOCUS         AncySigm     114 bp    PROT      linear    1-SEP-2014
DEFINITION  AncySigm     114 bp    PROT      linear    3-JUN-2014, 114 bases, AB83AFAB chec
 ACCESSION  Rose-Cavalier-Smiths-iMac.local:5:1409572582
ORIGIN
        1 FRKFQFRGVE LDDLLMMTAR VKRKFKQKPL TLIKKLRKAK EKPEAVRTHL RNMIIVPEMI
       61 GSVVGVYNGK GFTNVEVKPE MIGHYLGEFS ITY-PCRHGK AGTG---GAE FLPL
//
LOCUS         AndaInca     114 bp    PROT      linear    1-SEP-2014
DEFINITION  AndaInca     114 bp    PROT      linear    3-JUN-2014, 114 bases, 5D6BAAF7 chec
 ACCESSION  Rose-Cavalier-Smiths-iMac.local:6:1409572582
ORIGIN
        1 FRKYTYRGMD FDALLQVTCR VRRRFKRKPA ALLKKIRKAL EKPQVVKTHL RNMIVVPEMV
       61 GAVVGIYNGK EFNVVEVKYD MIGHFLGEFA ITYHPVTHGR PGIGATHSSR FIPL
//
LOCUS       Arabidopsi@31544     114 bp    PROT      linear    1-SEP-2014
DEFINITION  Arabidopsi@31544     114 bp    PROT      linear    3-JUN-2014, 114 bases, 4951E
 ACCESSION  Rose-Cavalier-Smiths-iMac.local:7:1409572582
ORIGIN
        1 FKKFAFKGVD LDALLLFSSR IRRRFTRKPM ALIKKLRKAK EKPEPVRTHL RNMIIVPEMI
       61 GSIIGVYNGK TFNQVEIKPE MIGHYLAEFS ISYKPVKHGR PGVGATHSSR FIPL
//
LOCUS       Araneofila_producta@araprConti     114 bp    PROT      linear    1-SEP-2014
DEFINITION  Araneofila_producta@araprConti     114 bp    PROT      linear    3-JUN-2014, 11
 ACCESSION  Rose-Cavalier-Smiths-iMac.local:8:1409572582
ORIGIN
        1 FRRFFYRGLE VHKLLLFHCR ARRRL-AVPM QLIRRLRKAR EKPETVKTHL RNMIIVPEMV
       61 GTVVGVYNGL SFTQVEIKPD MIAHYLGEFS ISYKPVKHGR PGVGSTGSSR FIPL
//
LOCUS       Ascogregarina_taiwanensis@2848     102 bp    PROT      linear    1-SEP-2014
DEFINITION  Ascogregarina_taiwanensis@2848     102 bp    PROT      linear    3-JUN-2014, 10
 ACCESSION  Rose-Cavalier-Smiths-iMac.local:9:1409572582
ORIGIN
        1 ---------- -----LLDAR QRRKF----- -LLKKLKKAK EKPAMIRTHL RDTVIVPEMV
       61 GSVVGVYNGK AFTQVEIKPE MIGHYLGEFS ITYKPVRHGR PG
//
LOCUS       Astasia_longa@ALL00000660_5     114 bp    PROT      linear    1-SEP-2014
DEFINITION  Astasia_longa@ALL00000660_5     114 bp    PROT      linear    3-JUN-2014, 114 b
 ACCESSION  Rose-Cavalier-Smiths-iMac.local:10:1409572582
ORIGIN
        1 FKKFTYRGIE LEGLLLLPKR ARRKFKRKHM ALLKKLRKAK EKPPTVKTHL RNMIIIPEMI
       61 GSMLGVYNGK IFNAVEIKGE MVGHYLGEFS ITYHPVKHGR PGIGATHSSR FIPL
//
LOCUS       Aureococcus_anophagefferens@AU     114 bp    PROT      linear    1-SEP-2014
DEFINITION  Aureococcus_anophagefferens@AU     114 bp    PROT      linear    3-JUN-2014, 11
 ACCESSION  Rose-Cavalier-Smiths-iMac.local:11:1409572582
ORIGIN
        1 FRKFTFRGIE LEKLLLIHAR ARRRIKSKPK RFIARLRKAK DKPEPVKTHL RDMIIVPEMI
       61 GSIVGVYNGK VFNGIEIKPE MVGHYLGEFS ITYKPVRHGR PGIGSTNSSR FIPL
//
LOCUS       Babesia0bo@15488     114 bp    PROT      linear    1-SEP-2014
DEFINITION  Babesia0bo@15488     114 bp    PROT      linear    3-JUN-2014, 114 bases, A8FA5
 ACCESSION  Rose-Cavalier-Smiths-iMac.local:12:1409572582
ORIGIN
        1 FRTFKFRGYE LEKLLLLKSR QRRRFKTRIH TLLKKLKAAK EKPEPVKTHL RDTIIIPEMI
       61 GSIVGVYNGK QYINVEIKPE MVGHYVGEFS ITYKPVMHGK PGIGSTHSSR FIPL
//
LOCUS       Bassomonas_sp@basspContig00390     114 bp    PROT      linear    1-SEP-2014
DEFINITION  Bassomonas_sp@basspContig00390     114 bp    PROT      linear    3-JUN-2014, 11
 ACCESSION  Rose-Cavalier-Smiths-iMac.local:13:1409572582
ORIGIN
        1 FRKFSYRGVE LDALLLVHAR ARRRFTRKPM ALIKRLRQAK EKPKTIKTHL RNMIIVPEMI
       61 GSVCGVYNGK HFTTVEIKPE MIGHYLGEFS ITYSPVKHGR AGQSGT---M YLPL
//
LOCUS       Batrachochytrium_dendrobatidis     114 bp    PROT      linear    1-SEP-2014
DEFINITION  Batrachochytrium_dendrobatidis     114 bp    PROT      linear    3-JUN-2014, 11
 ACCESSION  Rose-Cavalier-Smiths-iMac.local:14:1409572582
ORIGIN
        1 FRKFSYRGVD LEQLLLVHAR ARRRFKRKPM GLIKKLRKAK EKPAAVKTHL RNMIVVPEMI
       61 GSIVGIYNGK TFNQVELKPE MVGHYLAEFS ISYKPVKHGR PGIGATHSSR FIPL
//
LOCUS       Blastoclad@24427     114 bp    PROT      linear    1-SEP-2014
DEFINITION  Blastoclad@24427     114 bp    PROT      linear    3-JUN-2014, 114 bases, 96A99
 ACCESSION  Rose-Cavalier-Smiths-iMac.local:15:1409572582
ORIGIN
        1 FRKFSYRGVD LEDLMLVHCR ARRRFKRKPL ALIKKLRKAR EKPATVKTHL RNMIIVPEMI
       61 GSVVGVYNGK TFNQVEVRPE MVGHYLGEFS ITYKPVKHGR PGIGATNSSR FVPL
//
LOCUS       Blastocyst@18036     114 bp    PROT      linear    1-SEP-2014
DEFINITION  Blastocyst@18036     114 bp    PROT      linear    3-JUN-2014, 114 bases, A6247
 ACCESSION  Rose-Cavalier-Smiths-iMac.local:16:1409572582
ORIGIN
        1 FKKFTYRGID LDKLLLVDAR ARRRFKRKPQ ALIKRLRKAK ERPAPVKTHL RNMIVVPEMI
       61 GSVVGVYNGR NFNNVEIKAE MIGHYLGEFS LTYQPVKHNR PGIGATHSSK FIPL
//
LOCUS             Bodo     101 bp    PROT      linear    1-SEP-2014
DEFINITION  Bodo     101 bp    PROT      linear    3-JUN-2014, 101 bases, B95CA727 checksum
 ACCESSION  Rose-Cavalier-Smiths-iMac.local:17:1409572582
ORIGIN
        1 FHKSTYRGIE VEPLQALHAR ARRHIGEKPP VLLKRLREAK EKPPVVKTHL RDVVITPEMV
       61 GSVVGVYNGK QFNAVELKGE MIGHFIGEFS MTYKPVRHGR P
//
LOCUS       Bombyx0mor@30023     114 bp    PROT      linear    1-SEP-2014
DEFINITION  Bombyx0mor@30023     114 bp    PROT      linear    3-JUN-2014, 114 bases, 6BB08
 ACCESSION  Rose-Cavalier-Smiths-iMac.local:18:1409572582
ORIGIN
        1 FRKFTYRGVD LDQLLLMHAR ARRRFKRKPM ALVKKLRRAK EKPEIVKTHL RNMIIVPEMV
       61 GSIVGIYNGK TFNQVEIKPE MIGHYLGEFS VTYKPVKHGR PGIGATHSSR FIPL
//
LOCUS       Breviata_anathema@001_C04_F_3     102 bp    PROT      linear    1-SEP-2014
DEFINITION  Breviata_anathema@001_C04_F_3     102 bp    PROT      linear    3-JUN-2014, 102
 ACCESSION  Rose-Cavalier-Smiths-iMac.local:19:1409572582
ORIGIN
        1 FRKYQYRGVD LEALLLLECR IRRRF----- -LRRRLRESK EKPKIVNTHL RDMPILPEMV
       61 GSMVGVYNGK QFNSVEIKPD MIGHYLGEFS ITYKPVKHGR PG
//
LOCUS       Brizalina_sp@GS5A9VV02JW8RD_5     102 bp    PROT      linear    1-SEP-2014
DEFINITION  Brizalina_sp@GS5A9VV02JW8RD_5     102 bp    PROT      linear    3-JUN-2014, 102
 ACCESSION  Rose-Cavalier-Smiths-iMac.local:20:1409572582
ORIGIN
        1 ---------- ---------- ---------- ---------- ---------- ----------
       61 ----GVYNGK GYILVEVKPD MIGHYLGEYA ITYKPVGHGR PG
//
LOCUS       Capsaspora_owczarzaki@NUL00000     114 bp    PROT      linear    1-SEP-2014
DEFINITION  Capsaspora_owczarzaki@NUL00000     114 bp    PROT      linear    3-JUN-2014, 11
 ACCESSION  Rose-Cavalier-Smiths-iMac.local:21:1409572582
ORIGIN
        1 FRKYSYRGVD LDQLLLVHAR ARRRFKRKPM ALLKRLRKAK EKPATIKTHL RDMIIVPEMI
       61 GSVVGIYNGK VYNQVEIKPE MTGHYLAEFS ISYKPVRHGR AGIGSTNSSR FIPL
//
LOCUS         GuttMIGQ     114 bp    PROT      linear    1-SEP-2014
DEFINITION  GuttMIGQ     114 bp    PROT      linear    3-JUN-2014, 114 bases, FB2B4A4E chec
 ACCESSION  Rose-Cavalier-Smiths-iMac.local:22:1409572582

ORIGIN
        1 -DV---K-QD -QLLDLLHSR ARRKFKSVDQ HLLKRLRIAK GRPKIIKTHK RNQIILPEML
       61 GSQVGVYQGL GYYLVDCKAP MVGHYLGEFS LTYTPVKHGE KTKGKGSSHK FIPV
//
LOCUS       Lecythium_sp@lecspSFL6WO5102ST      79 bp    PROT      linear    1-SEP-2014
DEFINITION  Lecythium_sp@lecspSFL6WO5102ST      79 bp    PROT      linear    3-JUN-2014, 79
 ACCESSION  Rose-Cavalier-Smiths-iMac.local:23:1409572582
ORIGIN
        1 ---------- ---------- ---------- -LIGTV-QKK EKPATVKTHL RNMIIVPEMV
       61 ASMVGVYNGK DFVQVEVKP
//
LOCUS       Cercomonas_clavideferens@cercl     106 bp    PROT      linear    1-SEP-2014
DEFINITION  Cercomonas_clavideferens@cercl     106 bp    PROT      linear    3-JUN-2014, 10
 ACCESSION  Rose-Cavalier-Smiths-iMac.local:24:1409572582
ORIGIN
        1 FRRFFFRGLE VHKLLLLHSR ARRRF-HVPM HLIRRMRKAK GKPVVVKTHL RNMIVVPEMV
       61 ASTVGVYNGM GFTQVEIKPD MIGHYLGEFS ISYKPVKHGR AGAGAT
//
LOCUS       Helkesimastix_marina@helmaCont     114 bp    PROT      linear    1-SEP-2014
DEFINITION  Helkesimastix_marina@helmaCont     114 bp    PROT      linear    3-JUN-2014, 11
 ACCESSION  Rose-Cavalier-Smiths-iMac.local:25:1409572582
ORIGIN
        1 FRVFYYRGVE ATKLIMLHSR ARRRFNTVNE HLMQRLRKAK GRPKIIKTHL RDAIIMPEMI
       61 GSQVAVYQGL GYYLVDVKPA MVGHYLGEFS LTYAPVKHGK KGKGDTSFHK FVPV
//
LOCUS       Bigelowiella_natans@jgiBigna146     114 bp    PROT      linear    1-SEP-2014
DEFINITION  Bigelowiella_natans@jgiBigna146     114 bp    PROT      linear    3-JUN-2014, 1
 ACCESSION  Rose-Cavalier-Smiths-iMac.local:26:1409572582
ORIGIN
        1 FRRFFYRGYE VEKLLLLHSR ARRRFSRFGV KLVNKIKNAK EKPEIIKTHL RNMIIVPTMV
       61 GGLLGVYNGK GYILVEVKPD MIGHYLGEFA LTYNPVKHGR PGAGTGPVSR FLPT
//
LOCUS       Minchinia_chitonisM@minch0194451     114 bp    PROT      linear    1-SEP-2014
DEFINITION  Minchinia_chitonisM@minch0194451     114 bp    PROT      linear    3-JUN-2014, 
 ACCESSION  Rose-Cavalier-Smiths-iMac.local:27:1409572582
ORIGIN
        1 FRKFSYRGVD LDQLLLFRAR IRRRFKRKPM KLVKKLRKAK EKPETVRTHL RNMVIVPEMI
       61 GSVVGVYNGK VFNTVEIKPE MVGTYLGEYS ITYRPVSHGR SGLAGG---K FIPL
//
LOCUS       Mataza_hastifera@mathaCAMPEP017     114 bp    PROT      linear    1-SEP-2014
DEFINITION  Mataza_hastifera@mathaCAMPEP017     114 bp    PROT      linear    3-JUN-2014, 1
 ACCESSION  Rose-Cavalier-Smiths-iMac.local:28:1409572582
ORIGIN
        1 FRRFFYRGLE VHKLLLFHAR ARRRFVRGHV DLLARLRKAK EKPAVIKTHL RNMIIVPEMV
       61 AAQVGVYNGQ HFVQVEIKPN MIGHYLGEFA ITYKPCRHGR AGVGADT--K FIPL
//
LOCUS       Filoreta_marina@FIL1Sng08C07_1     114 bp    PROT      linear    1-SEP-2014
DEFINITION  Filoreta_marina@FIL1Sng08C07_1     114 bp    PROT      linear    3-JUN-2014, 11
 ACCESSION  Rose-Cavalier-Smiths-iMac.local:29:1409572582
ORIGIN
        1 FRKYYYRGQE VHTLLLFHAR ARRKFKDKPL HLIKRLRKAK DKPKPIKTHL RDMIVVPEMV
       61 ASQVGVYNGK GYALVEIKPD MVGHYLGEFS ISYTPVRHGR PGAGSTNSSR FIPL
//
LOCUS       Gromia_sphaerica@24142_2     102 bp    PROT      linear    1-SEP-2014
DEFINITION  Gromia_sphaerica@24142_2     102 bp    PROT      linear    3-JUN-2014, 42 bases
 ACCESSION  Rose-Cavalier-Smiths-iMac.local:30:1409572582

ORIGIN
        1 ---------- ---------- ---------- ---------- ---------- ----------
       61 ASQVGVYNGR GFILVEVKPD MVGRYLGEFA ITYNPVRHGR PG
//
LOCUS       Reticulomyxa_filosa@WW0ABA1YE0     102 bp    PROT      linear    1-SEP-2014
DEFINITION  Reticulomyxa_filosa@WW0ABA1YE0     102 bp    PROT      linear    3-JUN-2014, 10
 ACCESSION  Rose-Cavalier-Smiths-iMac.local:31:1409572582
ORIGIN
        1 FRKYYYRGIE VEKLLFKEAR ARRRF----- -FIRRLRKAK KKPKIIKTHL RNMIVVPEMV
       61 ASQIGVYNGK GYIHVEVKPD MIGYYLAEFS ITYKPVGHGR PG
//
LOCUS       Sorites_sp@sorspCAMPEP011466046     114 bp    PROT      linear    1-SEP-2014
DEFINITION  Sorites_sp@sorspCAMPEP011466046     114 bp    PROT      linear    3-JUN-2014, 1
 ACCESSION  Rose-Cavalier-Smiths-iMac.local:32:1409572582
ORIGIN
        1 FKKYSYRGVD LDKLLLMEAR QRRKFSRKPI TVLKKLRKAK EKPEAVKTHL RNMVIVPEMI
       61 GXVVGVYNGK QYITVEIKPE MIGHYXGEFS ITYKPIKHGR AGMMSKN-SQ FVPL
//
LOCUS       Chlamydomo@31058     114 bp    PROT      linear    1-SEP-2014
DEFINITION  Chlamydomo@31058     114 bp    PROT      linear    3-JUN-2014, 114 bases, 75B2F
 ACCESSION  Rose-Cavalier-Smiths-iMac.local:33:1409572582
ORIGIN
        1 FRKFTYRGVD LDQLLLFAAR QRRRFKRKHQ SFIVKLRKVK EKPEPVRTHL RNMIVVPEMI
       61 GSVVGVYNGK TFNQVEIKPE MVGHYLAEFS ISYKPVKHGR PGIGATHSSR FIPL
//
LOCUS       Chlorella_NC64A@CHLNC48682     114 bp    PROT      linear    1-SEP-2014
DEFINITION  Chlorella_NC64A@CHLNC48682     114 bp    PROT      linear    3-JUN-2014, 114 ba
 ACCESSION  Rose-Cavalier-Smiths-iMac.local:34:1409572582
ORIGIN
        1 FRKYQFRGVD LDQLLLFAAR QRRRFKRKAL ALIKKLRKAK EKPDAVRTHL RNMIIIPEMI
       61 GSVVGVYNGK TFNQVEVKPD MIGHYLAEFS ISYKPVGHGR PGIGSTNSSR FIPL
//
LOCUS       Ciona0savi@30458     114 bp    PROT      linear    1-SEP-2014
DEFINITION  Ciona0savi@30458     114 bp    PROT      linear    3-JUN-2014, 114 bases, 667A2
 ACCESSION  Rose-Cavalier-Smiths-iMac.local:35:1409572582
ORIGIN
        1 FRKYTYRGVD LDQLLLYCAR PRRSFKRKHN ALLKRLRKAK EKPEVVKTHL RNMVIEPEMV
       61 GSMIGVYNGK TFNQVEVKPE MIGRFLGEFS ITYKPVKHGR PGIGATHSSR FIPL
//
LOCUS       Closterium_pst@40310535.5     114 bp    PROT      linear    1-SEP-2014
DEFINITION  Closterium_pst@40310535.5     114 bp    PROT      linear    3-JUN-2014, 114 bas
 ACCESSION  Rose-Cavalier-Smiths-iMac.local:36:1409572582
ORIGIN
        1 FKKFTFRGID LDALLLFHAR ARRRFKRKPL ALMKKLRKAK EKPEAVRTHL RNMIIVPEMI
       61 GSVIGVYNGR VFNQIEIKPE MIGHYLAEFS LSYKPVKHGR PG----HSSR FIPL
//
LOCUS       Coccolithus_braarudii@c065771     102 bp    PROT      linear    1-SEP-2014
DEFINITION  Coccolithus_braarudii@c065771     102 bp    PROT      linear    3-JUN-2014, 102
 ACCESSION  Rose-Cavalier-Smiths-iMac.local:37:1409572582
ORIGIN
        1 FRKFTFRGID LDAMLLMDAR ARRCF----- -LKKKLLKAK DKPDVVKTHL RNMLIIPEMI
       61 GSVVGVHQGK VFTSVEVKAD MVGHYLGEFS ISYKPVRHGR PG
//
LOCUS       Coccomyxa_sp@31273     102 bp    PROT      linear    1-SEP-2014
DEFINITION  Coccomyxa_sp@31273     102 bp    PROT      linear    3-JUN-2014, 102 bases, B91
 ACCESSION  Rose-Cavalier-Smiths-iMac.local:38:1409572582
ORIGIN
        1 FRKFTYRGVD LDQLLLVDAR ARRKF----- -LIKKLRKAK EKPEPVRTHL RDMIIVPEMI
       61 GSIIGVYNGK TFNQVEIKPD MVGHYLAEFS ISYKPVKHGK PG
//
LOCUS       Cochliopodium_minutoidum@cocmi     114 bp    PROT      linear    1-SEP-2014
DEFINITION  Cochliopodium_minutoidum@cocmi     114 bp    PROT      linear    3-JUN-2014, 11
 ACCESSION  Rose-Cavalier-Smiths-iMac.local:39:1409572582
ORIGIN
        1 ----FYRGID LESLLKLGTR ARRRLGYGPN ALIKKLRKAR EKPALVKTHL RNMIIVPEMI
       61 GAQIGVYNGI LFNTVEVKPQ MVGHYLAEFS ISYKMVKHGK PGVGATNSSK FTPL
//
LOCUS       Coenopodium_desertum@coedeCont     114 bp    PROT      linear    1-SEP-2014
DEFINITION  Coenopodium_desertum@coedeCont     114 bp    PROT      linear    3-JUN-2014, 11
 ACCESSION  Rose-Cavalier-Smiths-iMac.local:40:1409572582
ORIGIN
        1 FRKFSYRGVD LDALLLVTAR ARRKLKKKHM SFIQKLRDAK EKPAIVKTHF RNMIIVPEMI
       61 GSIIGVHNGK AFNPIEIKPG MVGHYLGEFS VTYKFVKHGK PGIGATHSSR FIPL
//
LOCUS       Collodictyon_sp@34391_1     114 bp    PROT      linear    1-SEP-2014
DEFINITION  Collodictyon_sp@34391_1     114 bp    PROT      linear    3-JUN-2014, 114 bases
 ACCESSION  Rose-Cavalier-Smiths-iMac.local:41:1409572582
ORIGIN
        1 FRKFTYRGID LEQLLLVHAR ARRRLSRGLQ SLVKKLRKSK QKPEVVKTHL RDMIIVPDMI
       61 GSVVGVYNGK TFNSVEIKPE MVGHYLGEFS ITYKPVKHGR PGIGATHSSR FIPL
//
LOCUS       Cryptococc@31013     114 bp    PROT      linear    1-SEP-2014
DEFINITION  Cryptococc@31013     114 bp    PROT      linear    3-JUN-2014, 114 bases, 624A2
 ACCESSION  Rose-Cavalier-Smiths-iMac.local:42:1409572582
ORIGIN
        1 FKKYQYRGVE LENLLLVHAR ARRRFKRRPM GLIKKLRKAK EKPAMVKTHL RDMIIVPEMI
       61 GSVVGVYNGK TFTTVEVKPE MTGHYLGEFS ITYKPVGHSR ---GANMDSR FVPL
//
LOCUS       Cryptospor@29901     114 bp    PROT      linear    1-SEP-2014
DEFINITION  Cryptospor@29901     114 bp    PROT      linear    3-JUN-2014, 114 bases, 3433D
 ACCESSION  Rose-Cavalier-Smiths-iMac.local:43:1409572582
ORIGIN
        1 FRTYSYRGVD LDKLLLLPAR KRRKINRRTA AFIAKLRKSK EKPVAVRTHL RNMVILPEMV
       61 GSVAGVYNGK TYVTVEIKPE MIGMYLGEFS ITYKPVRHGK PGVGSTSSSR FIPL
//
LOCUS       Cyanidioschyzon_merolae@AP0064     114 bp    PROT      linear    1-SEP-2014
DEFINITION  Cyanidioschyzon_merolae@AP0064     114 bp    PROT      linear    3-JUN-2014, 11
 ACCESSION  Rose-Cavalier-Smiths-iMac.local:44:1409572582
ORIGIN
        1 FRKFSYRGVD LEALLLLPAR ARRKLDRRQT SLIKKIRKAK SKPEIVKTHC RNMIIVPEMI
       61 GARLGVHNGR TFNEVEIRGD MVGHYLGEFS LTYKPVKHGR PGIGASSSSR FIPL
//
LOCUS       Rhodosorus_marinus@rhomaCAMPEP0     114 bp    PROT      linear    1-SEP-2014
DEFINITION  Rhodosorus_marinus@rhomaCAMPEP0     114 bp    PROT      linear    3-JUN-2014, 1
 ACCESSION  Rose-Cavalier-Smiths-iMac.local:45:1409572582
ORIGIN
        1 FRTFTYRGTD LEALLLKPAR ARRRLTRKQR ALLNKLKKAK EKPTAVKTHL RDMVIVPEMI
       61 GSVVGVYNGK TFNSVEIKPE MVAHYLGEFS ITYKPVKHGK PGIGATNSSR FIPL
//
LOCUS       Galdieria0@30635     114 bp    PROT      linear    1-SEP-2014
DEFINITION  Galdieria0@30635     114 bp    PROT      linear    3-JUN-2014, 114 bases, 12A90
 ACCESSION  Rose-Cavalier-Smiths-iMac.local:46:1409572582
ORIGIN
        1 FRKFSYRGVE LDQLLLFNSR VRRKLGIKYK TLLKKLRKAK EKPEAVKTHL RDMIVLPEMI
       61 GSVVGVYNGK TFNQVEIKPE MIGHYLGEFS ITYKPVKHGR PGIGATHSSR FIPL
//
LOCUS       Porphyra0y@19684     114 bp    PROT      linear    1-SEP-2014
DEFINITION  Porphyra0y@19684     114 bp    PROT      linear    3-JUN-2014, 114 bases, 1E380
 ACCESSION  Rose-Cavalier-Smiths-iMac.local:47:1409572582
ORIGIN
        1 FRKFSYRGVD LDALLLVPAR VRRKFNRKSM ALIKKLRKAK EKPAPVKTHL RNMIIVPEMI
       61 GSVVGVYNGK VFNQVEIKPD MVSHYLGEFS ITYKPVQHGR PGIGATHSSR FIPL
//
LOCUS       Porphyridium_cruentum@Contig15     102 bp    PROT      linear    1-SEP-2014
DEFINITION  Porphyridium_cruentum@Contig15     102 bp    PROT      linear    3-JUN-2014, 10
 ACCESSION  Rose-Cavalier-Smiths-iMac.local:48:1409572582
ORIGIN
        1 FRKFSYRGVD LEALF---AR ARRKL----- -LIKKLRKAK EKPAAVKTHL RNMIIVPEMI
       61 GSVVGVYNGK HFMAVEIKPE MLGHYLAEFS ISYKPVRHGR PG
//
LOCUS       Cyanophora_paradoxa@Consensusf     114 bp    PROT      linear    1-SEP-2014
DEFINITION  Cyanophora_paradoxa@Consensusf     114 bp    PROT      linear    3-JUN-2014, 11
 ACCESSION  Rose-Cavalier-Smiths-iMac.local:49:1409572582
ORIGIN
        1 FRKFQFRGVD LDALLDLKSR ARRRFKRKPM ALMKRLRKAK EKPEVIKTHL RNMIIVPEMI
       61 GSMVGVYNGK TFNAVEIKPE MVGFYLGEFS ITYKPVKHGR PGIGATHSSR FIPL
//
LOCUS       Dictyostel@31502     114 bp    PROT      linear    1-SEP-2014
DEFINITION  Dictyostel@31502     114 bp    PROT      linear    3-JUN-2014, 114 bases, DA0FF
 ACCESSION  Rose-Cavalier-Smiths-iMac.local:50:1409572582
ORIGIN
        1 FKKFTYSGVA LESLLLLRCR ARRKLPIKHV NFLKKCRASK EKPALVKTHA RNILIVPEMI
       61 GSVIGIYNGK VFNQVEVKPE MIGHYTGEFS LSYKSVNHGR PGIGATHSSR FIPL
//
LOCUS       Dictyostelium_purpureum@DICPU5     114 bp    PROT      linear    1-SEP-2014
DEFINITION  Dictyostelium_purpureum@DICPU5     114 bp    PROT      linear    3-JUN-2014, 11
 ACCESSION  Rose-Cavalier-Smiths-iMac.local:51:1409572582
ORIGIN
        1 FKKFSYNGVA LESLLLFRCR ARRKLPIKHV NFLKKCRAAK EKPAVVKTHA RNILIVPEMI
       61 GSVIGVYNGK VFNQVEVKPE MIGHYTGEFS LSYKSVNHGR PGIGATHSSR FIPL
//
LOCUS       Diplonema_papillatum@DPL000004     114 bp    PROT      linear    1-SEP-2014
DEFINITION  Diplonema_papillatum@DPL000004     114 bp    PROT      linear    3-JUN-2014, 11
 ACCESSION  Rose-Cavalier-Smiths-iMac.local:52:1409572582
ORIGIN
        1 FKKFTYRGIE TDDLLLVPAR ARRRFKRKPM ALIKKLRKAK EEPPHVKTHL RNMIIVPEMI
       61 GSVVAVYNGK VFSAVEVKGD MVGHYLGEFS ISYKPVAHGR PGIGATHSSR FIPL
//
LOCUS       Drosophila_melanogaster@AAM685     114 bp    PROT      linear    1-SEP-2014
DEFINITION  Drosophila_melanogaster@AAM685     114 bp    PROT      linear    3-JUN-2014, 11
 ACCESSION  Rose-Cavalier-Smiths-iMac.local:53:1409572582
ORIGIN
        1 FKKFTYRGVD LDQLLLMHSR ARRRFKRKPM ALIKKLRKAK EKPEIVKTHL RNMIIVPEMT
       61 GSIIGVYNGK DFGQVEVKPE MIGHYLGEFA LTYKPVKHGR PG----HSSR FIPL
//
LOCUS       Dunaliella@11842     114 bp    PROT      linear    1-SEP-2014
DEFINITION  Dunaliella@11842     114 bp    PROT      linear    3-JUN-2014, 114 bases, E9DE9
 ACCESSION  Rose-Cavalier-Smiths-iMac.local:54:1409572582
ORIGIN
        1 FRKFTYRGVD LDQLLLFHAR ARRRFKRKPL ALIKKLRKAK EKPEPVRTHL RNMIIVPEMI
       61 GSIIGVYNGK TFNQVEIKPE MVAHYLAEFS ITYKPVKHGR PGIGAAASSR FIPL
//
LOCUS       Ectocarpus@23941     114 bp    PROT      linear    1-SEP-2014
DEFINITION  Ectocarpus@23941     114 bp    PROT      linear    3-JUN-2014, 114 bases, B762E
 ACCESSION  Rose-Cavalier-Smiths-iMac.local:55:1409572582
ORIGIN
        1 ---------- -----LVHAR ARRRMKRKPM ALIKRLRKAK EKPRGIKTHL RNMLIVPEMI
       61 GSIVGIYNGK SMNGVEIKPE MVGHYLGEFS ITYKPVRHGR PGIGSTNSSR FIPL
//
LOCUS       Eimeria0te@12987     114 bp    PROT      linear    1-SEP-2014
DEFINITION  Eimeria0te@12987     114 bp    PROT      linear    3-JUN-2014, 114 bases, D1CC6
 ACCESSION  Rose-Cavalier-Smiths-iMac.local:56:1409572582
ORIGIN
        1 FRTFSYRGVD LEKLVLFRAR QRRKFKALP- -LMNKLRNAK EKPPPVNTHL RNVVVVPEMI
       61 GSIVGVYNGK QFINVEIKPE MVGYYLGEFS ISYKPVRHGK PGIGATHSSR FIPL
//
LOCUS         EmilHuxl     114 bp    PROT      linear    1-SEP-2014
DEFINITION  EmilHuxl     114 bp    PROT      linear    3-JUN-2014, 114 bases, 986A3DC check
 ACCESSION  Rose-Cavalier-Smiths-iMac.local:57:1409572582
ORIGIN
        1 FRKFSFRGID LDQMLILHAR ARRRFKRPVK QLKKKLLKAK DKPDVVKTHL RDMIIIPEMI
       61 GSIVGVHQGK VFTTVEIKAD MVGMYLGQFS ITYKPVRHGR PGIGATSSSK FVPL
//
LOCUS       Filamoeba_nolandi@filnoCAMPEP01     114 bp    PROT      linear    1-SEP-2014
DEFINITION  Filamoeba_nolandi@filnoCAMPEP01     114 bp    PROT      linear    3-JUN-2014, 1
 ACCESSION  Rose-Cavalier-Smiths-iMac.local:58:1409572582
ORIGIN
        1 FRKFSYRGVD LEHLLLLPCR ARRRLKRKHL ALLKKLRKTK EKPAVVKTHL RDMIIVPEMI
       61 GGVVGVYNGK TFNSVEVKAE MTGHYLGEFS ITYKPVKHGR PGIGATHSSR FIPL
//
LOCUS       Mayorella_sp@mayorCAMPEP0174245     114 bp    PROT      linear    1-SEP-2014
DEFINITION  Mayorella_sp@mayorCAMPEP0174245     114 bp    PROT      linear    3-JUN-2014, 1
 ACCESSION  Rose-Cavalier-Smiths-iMac.local:59:1409572582
ORIGIN
        1 FKKFSYRGVD LERLLMLPAR PRRRFQRKEL TLLKKLRKSK EKPAPVKTHL RNMVIVPEMI
       61 GSIVQVYNGI TFNTVDVKPE MVGHYLGEFS ITYKPVRHGR SG-TNVNFDR FIPL
//
LOCUS       Neoparamoeba_aestuarina@neoaeCA     114 bp    PROT      linear    1-SEP-2014
DEFINITION  Neoparamoeba_aestuarina@neoaeCA     114 bp    PROT      linear    3-JUN-2014, 1
 ACCESSION  Rose-Cavalier-Smiths-iMac.local:60:1409572582
ORIGIN
        1 FRKFSYRGVD LEKLLLLPAR ARRRFKRKHM ALLKRLRKAK ERPVGIKTHL RNMIIVPEMI
       61 GSVVGVYNGK DFNGIEIKPE MIGHYLGEFS ITYKPVKHGR PGIGATNSSR FIPL
//
LOCUS       Paramoeba_atlantica@paratCAMPEP     114 bp    PROT      linear    1-SEP-2014
DEFINITION  Paramoeba_atlantica@paratCAMPEP     114 bp    PROT      linear    3-JUN-2014, 1
 ACCESSION  Rose-Cavalier-Smiths-iMac.local:61:1409572582
ORIGIN
        1 FRKYSYRGVD LDKLLLLPAR PRRSFKRKHR ALLKRLRAAK ERPPAVKTHL RNMIVVPEMI
       61 GSIIGVYNGK DFNGIEVKPE MIGHYLGEFS ITYKPVKHGR PGIGATHSSR FIPL
//
LOCUS       Pessonella_sp@pesspCAMPEP016859     114 bp    PROT      linear    1-SEP-2014
DEFINITION  Pessonella_sp@pesspCAMPEP016859     114 bp    PROT      linear    3-JUN-2014, 1
 ACCESSION  Rose-Cavalier-Smiths-iMac.local:62:1409572582
ORIGIN
        1 FKKFSWRGVD LANLFLLHAR ARRRFSRKPM ALMKKLRKAK SKPEVVKTHL RNTIIVPEMI
       61 GSVVGVYNGK SFTAVEVKPE MLGHYIGEFS ITYKPVAHGR PGMMSGAAAR FIPL
//
LOCUS       Sexangularia_sp@sexspCAMPEP0170     114 bp    PROT      linear    1-SEP-2014
DEFINITION  Sexangularia_sp@sexspCAMPEP0170     114 bp    PROT      linear    3-JUN-2014, 1
 ACCESSION  Rose-Cavalier-Smiths-iMac.local:65:1409572582
ORIGIN
        1 FRKYSYRGIE LEKLLLLPAR KRRRFTRKEQ TYMKKLRAAK EKPKMVKTHM RNLPIVPEMI
       61 GSVCGVYNGK TYITVEIKPE MTGHYLGEFS ITYKPVRHGR PGVGSTNSSR FIPL
//
LOCUS       Stereomyxa_ramosa@steraCAMPEP01     114 bp    PROT      linear    1-SEP-2014
DEFINITION  Stereomyxa_ramosa@steraCAMPEP01     114 bp    PROT      linear    3-JUN-2014, 1
 ACCESSION  Rose-Cavalier-Smiths-iMac.local:66:1409572582
ORIGIN
        1 FRKFQYRGID LENLLILNAR PRRRFNRKAM ALRKKLTKAK EKPACVKTHL RNMIIVPEMV
       61 GAVVGIYNGK QFNAVEIKPE MMGHYLGEFS ITYKPVKHGK PGIGATHSSR FIPL
//
LOCUS       Stygamoeba_regulata@styreCAMPEP     114 bp    PROT      linear    1-SEP-2014
DEFINITION  Stygamoeba_regulata@styreCAMPEP     114 bp    PROT      linear    3-JUN-2014, 1
 ACCESSION  Rose-Cavalier-Smiths-iMac.local:67:1409572582
ORIGIN
        1 FRKFSYRGVD LERLLLYCSR ARRRLKRKHV ALIKKLRNAK EKPETVKTHL RNLIIVPEMI
       61 GSVVGVYNGK VFTAVEIKPE MVGHYLGEFS ISYKPVKHGR PGIGATHSSR FIPL
//
LOCUS       Trichosphaerium_sp@trichoCAMPEP     114 bp    PROT      linear    1-SEP-2014
DEFINITION  Trichosphaerium_sp@trichoCAMPEP     114 bp    PROT      linear    3-JUN-2014, 1
 ACCESSION  Rose-Cavalier-Smiths-iMac.local:68:1409572582
ORIGIN
        1 SKKFTYRGVD LEKLLLLPAR ARRKLHPKDV SLIKKLRKAK EKPETVRTHL RDMIVVPEMI
       61 GAVVGVYNGK AFTTVEIKGD MVGHYLGEFS ITYRPVKHGR PGIGATHSSR FVPL
//
LOCUS       Vannella_sp@vanJPCAMPEP01146115     114 bp    PROT      linear    1-SEP-2014
DEFINITION  Vannella_sp@vanJPCAMPEP01146115     114 bp    PROT      linear    3-JUN-2014, 1
 ACCESSION  Rose-Cavalier-Smiths-iMac.local:69:1409572582
ORIGIN
        1 FKKFTYRGID LDALLIITSR QRRRLARRHG ALTTKLRNAK EKPPVVKTHL RNMIILPEMV
       61 GSVVGIYNGK EFNAVEIKPE MIGMYLGEFS ISYRPVAHGR PGIGATNSSR FIPL
//
LOCUS       Vexillifera_JP@vexJPCAMPEP02015     114 bp    PROT      linear    1-SEP-2014
DEFINITION  Vexillifera_JP@vexJPCAMPEP02015     114 bp    PROT      linear    3-JUN-2014, 1
 ACCESSION  Rose-Cavalier-Smiths-iMac.local:70:1409572582
ORIGIN
        1 FRKYSYRGVD LEKLVLFPAR IRRRLKRQHY AFLKRLRKAK EKPDPVNTHL RNMIVLPEMI
       61 GSIVGVYNGH EFTLVEIKAP MVGHYLGEFS ITYKMVKHGK AGIGATKSSR FIPL
//
LOCUS       Acanthamoeba_castellanii@ACL00     114 bp    PROT      linear    1-SEP-2014
DEFINITION  Acanthamoeba_castellanii@ACL00     114 bp    PROT      linear    3-JUN-2014, 11
 ACCESSION  Rose-Cavalier-Smiths-iMac.local:71:1409572582
ORIGIN
        1 FKKFSFRGID LENLLLVHAR ARRRFKRKPV ALLKKLRKAK EKPAVVKTHL RNMIIVPEMI
       61 GSIVGVYNGK VFNAVEIKPE MIGHYLGEFS ITYKPVKHGK PGIGATHSSR FIPL
//
LOCUS       Entamoeba_histolytica@enthi115     114 bp    PROT      linear    1-SEP-2014
DEFINITION  Entamoeba_histolytica@enthi115     114 bp    PROT      linear    3-JUN-2014, 11
 ACCESSION  Rose-Cavalier-Smiths-iMac.local:72:1409572582
ORIGIN
        1 FKKFELQGKS LEEITMLDAR ARRSYKLKHE RLVKKLLKIK EKPKLVKTHC RDKIILPNMI
       61 GSVIGVYNGK SFTTVEIKPE MLGHYLGEFS ITYKPVTHGR PGVGATHSSK FVPL
//
LOCUS       Euglena_gracilis@ELL00005702     114 bp    PROT      linear    1-SEP-2014
DEFINITION  Euglena_gracilis@ELL00005702     114 bp    PROT      linear    3-JUN-2014, 114 
 ACCESSION  Rose-Cavalier-Smiths-iMac.local:73:1409572582
ORIGIN
        1 FKKFTYRGIE LEGLLILPKR ARRKFKRKHM ALLKKLRRAK EKPPTIKTHL RNMVIIPEMI
       61 GSMIGVYNGK IFNAVEIKGE MVGHYLGEFS ITYRPVKHGR PGIGATHSSR FIPL
//
LOCUS       Filamoeba_sinensis@filsiRFL6WO     114 bp    PROT      linear    1-SEP-2014
DEFINITION  Filamoeba_sinensis@filsiRFL6WO     114 bp    PROT      linear    3-JUN-2014, 11
 ACCESSION  Rose-Cavalier-Smiths-iMac.local:74:1409572582
ORIGIN
        1 FRKFSYRGVD LEHLLLLPCR ARRRLKRKHL ALLKKLRKTK EKPAVVKTHL RDMIIVPEMI
       61 GGVVGVYNGK TFNSVEVKAE MTGHYLGEFS ISYKPVKHGR PGIGATHSSR FIPL
//
LOCUS       Flamella_fluviatilis@flaflCont     114 bp    PROT      linear    1-SEP-2014
DEFINITION  Flamella_fluviatilis@flaflCont     114 bp    PROT      linear    3-JUN-2014, 11
 ACCESSION  Rose-Cavalier-Smiths-iMac.local:75:1409572582
ORIGIN
        1 FRKFSYRGID LENLLLFPAR ARRRLKRKHL TLIKKLRKAK EKPTVVKTHL RDMIIVPEMI
       61 GSVVGVYNGK VFNSVEIKPE MIGFYLGEFS ISYKPVKHGR PGIGATHSSR FIPL
//
LOCUS       Flamella_sp     114 bp    PROT      linear    1-SEP-2014
DEFINITION  Flamella_sp, 231 bases, 3450116F checksum.
 ACCESSION  Rose-Cavalier-Smiths-iMac.local:294:1409571285
ORIGIN
        1 LQKFFFLRID LKNLLLFPAE PEEDSPRKAL DSHPEIKKVQ EKPTVVKTHL RDMIIVPEMI
       61 GSVVGVYNGK VFSSVEIKPE MIGFYLGEFS ISYNPVKHGR PGIGATHSSR FIPL
//
LOCUS       Aspergillus_flavus     114 bp    PROT      linear    1-SEP-2014
DEFINITION  Aspergillus_flavus, 231 bases, 208685FF checksum.
 ACCESSION  Rose-Cavalier-Smiths-iMac.local:306:1409571285
ORIGIN
        1 FRKFSYRGID LDQLLVVHAR ARRRFNRKPM GLIKKLRKAK EKPDLVKTHL RDMIIVPEMI
       61 GSVIGIYSGK EFNQIEVKPE MVGHYLGEFS ISYKPVKHGR PGIGATHSSR FIPL
//
LOCUS       Danio_rerio     114 bp    PROT      linear    1-SEP-2014
DEFINITION  Danio_rerio, 231 bases, F2990714 checksum.
 ACCESSION  Rose-Cavalier-Smiths-iMac.local:312:1409571285
ORIGIN
        1 FRKFTYRGVD LDQLLLYSAR QRRRLNRKQQ SLLKRLRKAK EKPEVVKTHL RDMVILPEMV
       61 GSMVGVYNGK TFNQVEIKPE MIGHYLGEFS ITYKPVKHGR PGIGATHSSR FIPL
//
LOCUS       Apis_mellifera     114 bp    PROT      linear    1-SEP-2014
DEFINITION  Apis_mellifera, 231 bases, 976E09A checksum.
 ACCESSION  Rose-Cavalier-Smiths-iMac.local:326:1409571285
ORIGIN
        1 FRKFTFRGVD LDQLLLMHAR ARRRFSHKSM ALVKKLRKAK EKPEIVKTHL RNMIIVPEMV
       61 GSIVGVYNGK TFNQVEIKPE MIGHYLGEFS VTYKPVKHGR PGIGATHSSR FIPL
//
LOCUS       Arachnula_sp     114 bp    PROT      linear    1-SEP-2014
DEFINITION  Arachnula_sp, 231 bases, 5F686AD2 checksum.
 ACCESSION  Rose-Cavalier-Smiths-iMac.local:329:1409571285
ORIGIN
        1 ~--------- ---------- -------GQS EVTVGE---- -KPKTIKTHL RNMIIVPEMI
       61 GSVVGVYNGK TFNSVEIKPE MIGHYLGEFS ISYKPVKHGR PGIGATHSSR FIPL
//
LOCUS       Tribonema_sp     114 bp    PROT      linear    1-SEP-2014
DEFINITION  Tribonema_sp, 231 bases, EC57AF5E checksum.
 ACCESSION  Rose-Cavalier-Smiths-iMac.local:330:1409571285
ORIGIN
        1 FRKFTFRGVE LEKLLMVHAR ARRRMTRKPM ALIKRLRKAK ERPKGIKTHL RNMLIGPEMI
       61 GSVVGIYNGK AFNGGEIKPE MGGMYLGEFS ITYKPVRHGR PGIGSTASAR FIPL
//
LOCUS       Cryptococcus_gattii     114 bp    PROT      linear    1-SEP-2014
DEFINITION  Cryptococcus_gattii, 231 bases, E4DF4076 checksum.
 ACCESSION  Rose-Cavalier-Smiths-iMac.local:334:1409571285
ORIGIN
        1 FKKYQYRGVE LDNLLLVHAR ARRRFQRRPM GLIKKLRKAK EKPAMVKTHL RDMIIVPEMI
       61 GSVVGVYNGK TFTTVEVKPE MTGHYLGEFS ITYKPVGH-- --------SR FVPL
//
LOCUS       Heterosigma_sp     114 bp    PROT      linear    1-SEP-2014
DEFINITION  Heterosigma_sp, 231 bases, 80A9A277 checksum.
 ACCESSION  Rose-Cavalier-Smiths-iMac.local:359:1409571285
ORIGIN
        1 ~--------- -GKLLLFHAR ARRHFARAGA KLLKRLRKAK EKPETIKTHM RNQIILPEMV
       61 ASVVGVYNGL NFTQVEIKPD MVGHYLGEFA ITYKP----- ---------- ----
//
LOCUS       Candida_albicans     114 bp    PROT      linear    1-SEP-2014
DEFINITION  Candida_albicans, 231 bases, 7849E36 checksum.
 ACCESSION  Rose-Cavalier-Smiths-iMac.local:379:1409571285
ORIGIN
        1 ~--------- -----LCGAR VRRRFSRKPM GLIKKLRAAR ERPAVVKTHL RNMIVVPEMI
       61 GSVVGVYNGK VFNTVEIKPE MVGHYLGEFS ITYTPVRHGR AGNASSK--- FMPL
//
LOCUS         Fontalba     114 bp    PROT      linear    1-SEP-2014
DEFINITION  Fontalba     114 bp    PROT      linear    3-JUN-2014, 114 bases, EE4C8B7E chec
 ACCESSION  Rose-Cavalier-Smiths-iMac.local:76:1409572582
ORIGIN
        1 FRKFYFRGHE TDTLLNLSAR VRRKFSTKPN LLMKRLTAAK ERPAYIKTHL RNMIVVPEMI
       61 GSNVAIYNGK TFNQVEIKPE MVGHYLGEFS LTYKPVFHGR PGVGASGASK FIPL
//
LOCUS       Giardia0la@27121     114 bp    PROT      linear    1-SEP-2014
DEFINITION  Giardia0la@27121     114 bp    PROT      linear    3-JUN-2014, 114 bases, 59441
 ACCESSION  Rose-Cavalier-Smiths-iMac.local:77:1409572582
ORIGIN
        1 ----NFRGVE VEKLAKLNAR CRRRISMKHL RFVNKLR--- QKPKIVRTHL RDMIIFPEMI
       61 GMTVSVYNGR QFIPVEIKPP MVGRALREYS MSYKIVSHGK VGIGATRSSK FVPL
//
LOCUS       Glaucocyst@13425     114 bp    PROT      linear    1-SEP-2014
DEFINITION  Glaucocyst@13425     114 bp    PROT      linear    3-JUN-2014, 114 bases, 30420
 ACCESSION  Rose-Cavalier-Smiths-iMac.local:78:1409572582
ORIGIN
        1 FRKFTFRGVD LDALLLVHAR ARRRFKRKPM ALIKRLRKAK DKPEVIKTHL RNMIIVPEMI
       61 GSVVGVYNGK TFNSVEIKPE MVGHYLGEFS ITYKPVKHGR PGIGATHSSR FIPL
//
LOCUS       Goniomonas_pacifica@gonpaES559     114 bp    PROT      linear    1-SEP-2014
DEFINITION  Goniomonas_pacifica@gonpaES559     114 bp    PROT      linear    3-JUN-2014, 11
 ACCESSION  Rose-Cavalier-Smiths-iMac.local:79:1409572582
ORIGIN
        1 FKKFTYRGID LDQLLLYPAR ARRRFTRKYT TLLKKLRKAK EKPAVVKTHL RNMIIVPEMI
       61 GSVVGVYNGK SFTSVEIKAE MCGHYLGEFS ITYKPVKHGR PGIGATHSSR FIPL
//
LOCUS       Gracilaria@16340     114 bp    PROT      linear    1-SEP-2014
DEFINITION  Gracilaria@16340     114 bp    PROT      linear    3-JUN-2014, 114 bases, 83E18
 ACCESSION  Rose-Cavalier-Smiths-iMac.local:80:1409572582
ORIGIN
        1 FKKFTFRGVD LDALLLLSSR ARRKFTRKPM ALIKKLNKAK EKPEVVKTHL RNMIVVPEMI
       61 GSVIGVYNGK TFNAVEIKPE MIGTYLGEYS CTYKFVRHGR PGIGATHSSR FIPL
//
LOCUS       Guillardia_theta@GTL00000171     114 bp    PROT      linear    1-SEP-2014
DEFINITION  Guillardia_theta@GTL00000171     114 bp    PROT      linear    3-JUN-2014, 114 
 ACCESSION  Rose-Cavalier-Smiths-iMac.local:81:1409572582
ORIGIN
        1 FRKFQYRGIE LEALLLFPAR IRRRFPKKYS VLLKKLRKAK EKPDVVKTHL RNMVILPEMI
       61 GSVVGVYNGK SYVSVEIKAE MVGTYLAEYS ITYKPVKHGR PGIGATASSK FVPL
//
LOCUS       Hartmannel@17023     114 bp    PROT      linear    1-SEP-2014
DEFINITION  Hartmannel@17023     114 bp    PROT      linear    3-JUN-2014, 114 bases, 5EECD
 ACCESSION  Rose-Cavalier-Smiths-iMac.local:82:1409572582
ORIGIN
        1 --KFSYRGID LDNLLLFHAR ARRKFNQNQK GLVKKLRKSK DKPEAIKTHL RDAIIVPEMI
       61 GSIVGVHNGK GFTNVEIKPE MIGHYLGEFA LSYKPVKHGK PGIGATHSSR FIPL
//
LOCUS       Hartmannella_abertawensis@hara     114 bp    PROT      linear    1-SEP-2014
DEFINITION  Hartmannella_abertawensis@hara     114 bp    PROT      linear    3-JUN-2014, 11
 ACCESSION  Rose-Cavalier-Smiths-iMac.local:83:1409572582
ORIGIN
        1 FRKFQYRGVD LDNLLLMCCR PRRRFKRSSI ALIKKLRKAK DKPEIVKTHL RNMIVVPEMI
       61 GSVVGVYNGK DFTNVEIRAE MIGHYLAEFS ISYKPTRHGR PGIGGTKSSR FIPL
//
LOCUS       Coprprot@rps15     114 bp    PROT      linear    1-SEP-2014
DEFINITION  Coprprot@rps15     115 bp    PROT      linear   14-AUG-2014, 115 bases, 2D96D0A
 ACCESSION  Rose-Cavalier-Smiths-iMac.local:84:1409572582
ORIGIN
        1 FKKFTYRGIE LDNLLELPCR ARRKFARGQL SLIKKLRKTK ERPATVRTHL RNMIIVPEMI
       61 GSVVGVYNGQ SFTTVEVRAE MIGHYLGEFA ITYKPVKHGR PGIGATHSSR FIPL
//
LOCUS       Helicosporidium_sp@HEL00000537     114 bp    PROT      linear    1-SEP-2014
DEFINITION  Helicosporidium_sp@HEL00000537     114 bp    PROT      linear    3-JUN-2014, 11
 ACCESSION  Rose-Cavalier-Smiths-iMac.local:85:1409572582
ORIGIN
        1 ---------- ---------- ---------- ---------- EKPEPVRTHL RNAIILPEMI
       61 GSIVGVYNGK TFNQVEIKPD MIGHYLAEFS ISYRPVKHGK PGIGATHSSR FIPL
//
LOCUS       Histiona_aroides@HAL00000808_2     114 bp    PROT      linear    1-SEP-2014
DEFINITION  Histiona_aroides@HAL00000808_2     114 bp    PROT      linear    3-JUN-2014, 11
 ACCESSION  Rose-Cavalier-Smiths-iMac.local:86:1409572582
ORIGIN
        1 FRTFPFRGIE LEDLVLMHAR ARRRFGQPAI RLLKKLRKVK DKPDTVNTHL RDMIILPEMI
       61 GSVVGVYNGK VFNAVEIKPD MVGHYLGEIS ISYVPIRHSR PGMGGTKSSR HVPL
//
LOCUS       Homo_sapiens@AAH64908     114 bp    PROT      linear    1-SEP-2014
DEFINITION  Homo_sapiens@AAH64908     114 bp    PROT      linear    3-JUN-2014, 114 bases, 
 ACCESSION  Rose-Cavalier-Smiths-iMac.local:87:1409572582
ORIGIN
        1 FRKFTYRGVD LDQLLLYSAR QRRRLRRKQH SLLKRLRKAK EKPEVVKTHL RDMIILPEMV
       61 GSMVGVYNGK TFNQVEIKPE MIGHYLGEFS ITYKPVKHGR PG----HSSR FIPL
//
LOCUS       Hydra0magn@31090     114 bp    PROT      linear    1-SEP-2014
DEFINITION  Hydra0magn@31090     114 bp    PROT      linear    3-JUN-2014, 114 bases, 66193
 ACCESSION  Rose-Cavalier-Smiths-iMac.local:88:1409572582
ORIGIN
        1 FKKFTYRGVD LDQLLLLHSR ARRRCKSKAA RLIKKLTNAK EKPAVVKTHM RDMLVLPSMI
       61 GSIIGVHNGK TFNQVEIKPE MIGHYLGEFS MTYKPVRHGR PGIGATHSSR FIPL
//
LOCUS       Hyperamoeba_dachnya@HDL0000005     114 bp    PROT      linear    1-SEP-2014
DEFINITION  Hyperamoeba_dachnya@HDL0000005     114 bp    PROT      linear    3-JUN-2014, 11
 ACCESSION  Rose-Cavalier-Smiths-iMac.local:89:1409572582
ORIGIN
        1 FKKFTYRGVD LENLLLVGAR ARRRFKKKHN NLLKKLRTAK DKPEVVKTHL RDMIIVPEMI
       61 GSQIGVYQGK TFNAVEVKPE MIGHYLGEFS ITYKPVKHGR PGIGATHSSR FIPL
//
LOCUS       Hyperamoeba_sp@HSL00000288_6     114 bp    PROT      linear    1-SEP-2014
DEFINITION  Hyperamoeba_sp@HSL00000288_6     114 bp    PROT      linear    3-JUN-2014, 114 
 ACCESSION  Rose-Cavalier-Smiths-iMac.local:90:1409572582
ORIGIN
        1 FKKFTYRGVD LENLLLVHAR ARRRFKKKHT NLLRKLRAAK DKPEVIKTHL RDMIIVPEMI
       61 GSQIGVYNGK TFNGVEVKPE MIGHYLGEFS ITYKPVKHGR PGIGATHSSR FIPL
//
LOCUS       Imantonia_rotunda@2contig01054      76 bp    PROT      linear    1-SEP-2014
DEFINITION  Imantonia_rotunda@2contig01054      76 bp    PROT      linear    3-JUN-2014, 76
 ACCESSION  Rose-Cavalier-Smiths-iMac.local:91:1409572582
ORIGIN
        1 FRKFTYRGID LDNLLLVHAR ARRRLKKK-- -LLKKLRKAK DKPEVVKTHL RDMLIMPEMI
       61 GSVVGVHNGK VFTSVE
//
LOCUS       Isochrysis_galbana@ISL00000977     114 bp    PROT      linear    1-SEP-2014
DEFINITION  Isochrysis_galbana@ISL00000977     114 bp    PROT      linear    3-JUN-2014, 11
 ACCESSION  Rose-Cavalier-Smiths-iMac.local:92:1409572582
ORIGIN
        1 FRKFSFRGID LDAMLILHAR ARRRFKRPVK QLKKKLIKAK DKPDVVKTHL RNMIIIPEMI
       61 GSVIGVHQGK VFTTVEVKAD MVGMYLGQFS MTYKPVRHGR PGIGATSSSK FVPL
//
LOCUS       Ixodes0sca@30346     114 bp    PROT      linear    1-SEP-2014
DEFINITION  Ixodes0sca@30346     114 bp    PROT      linear    3-JUN-2014, 114 bases, 55B22
 ACCESSION  Rose-Cavalier-Smiths-iMac.local:93:1409572582
ORIGIN
        1 FRKYTYRGVD LDQLLLMHCR ARRRYKRKPL ALIKKLRRAK EKPEVVKTHL RDMLVVPEMV
       61 GSIVGVYNGK TFNQVEIKPE MIGHYLGEFS ITYKPVKHGR PGIGATHSSR FIPL
//
LOCUS       Jakoba0lib@12234     114 bp    PROT      linear    1-SEP-2014
DEFINITION  Jakoba0lib@12234     114 bp    PROT      linear    3-JUN-2014, 114 bases, C597B
 ACCESSION  Rose-Cavalier-Smiths-iMac.local:94:1409572582
ORIGIN
        1 FKKFYFRGVE LEDLVLVHAR ARRRFKRQYI DLLQKLRNAK EKPDAVNTHL RDMIIVPEMI
       61 GSVVGVYNGK VFNAVEIKPE MVGHYLAEFS LSYVPVRHGR PGLGGSKSSR YIPL
//
LOCUS         TsukGlob     114 bp    PROT      linear    1-SEP-2014
DEFINITION  TsukGlob     114 bp    PROT      linear    3-JUN-2014, 114 bases, 5A6FE672 chec
 ACCESSION  Rose-Cavalier-Smiths-iMac.local:95:1409572582
ORIGIN
        1 FKKFSYRGID LDKLLLVMAR ARRRFKRKPL TLIKKLRKAK EKPNVVKTHL RDMIIVPEMI
       61 GSVVGVHNGK VFNAVEIKPE MVGFYLGEFS ITYKPVKHGR PGR------- FIPL
//
LOCUS       Malawi0cal@13755     114 bp    PROT      linear    1-SEP-2014
DEFINITION  Malawi0cal@13755     114 bp    PROT      linear    3-JUN-2014, 114 bases, E9C77
 ACCESSION  Rose-Cavalier-Smiths-iMac.local:96:1409572582
ORIGIN
        1 FRKFTYRGVD LDQLLLFPSR IRRRFKRKHL ALLARLNKSK EKPAVVRTHL RDMPILPEMI
       61 GSQVGVYNGK TFTGVEVKPE MVGYYLAEFS ITYKPVKHGR PGIGATHSSR FIPL
//
LOCUS       Malawi0jak@18147     114 bp    PROT      linear    1-SEP-2014
DEFINITION  Malawi0jak@18147     114 bp    PROT      linear    3-JUN-2014, 114 bases, 447EA
 ACCESSION  Rose-Cavalier-Smiths-iMac.local:97:1409572582
ORIGIN
        1 FRKFTFRGVE LEDLLMLSCR ARRRFKAKYM HLLNKLSKKK EKPDTVNTHL RDMLILPEMV
       61 GSQVGVYNGK TFIQVEIKPE MIGYYLGEFS ITYKPVKHGR PGIGATHSSR FIPL
//
LOCUS       Mastigamoeba_balamuthi@MBL0000     114 bp    PROT      linear    1-SEP-2014
DEFINITION  Mastigamoeba_balamuthi@MBL0000     114 bp    PROT      linear    3-JUN-2014, 11
 ACCESSION  Rose-Cavalier-Smiths-iMac.local:98:1409572582
ORIGIN
        1 FRKFEYRGVD LDHLLMFCSR ARRTRKTRHL VLMKKIVKAK EKPIIVKTHC RDKIIVPQMI
       61 GSVVGVYNGK VFNTVEIKPE MIGHYLGEFS LTYKPVRHGR PGIGATHSSR FIPL
//
LOCUS       Microhelia_sp@micspRFL6WO5101A     114 bp    PROT      linear    1-SEP-2014
DEFINITION  Microhelia_sp@micspRFL6WO5101A     114 bp    PROT      linear    3-JUN-2014, 11
 ACCESSION  Rose-Cavalier-Smiths-iMac.local:99:1409572582
ORIGIN
        1 FRKFTYRGID LDQLLQFRSR VRRKFRRKPM ALIKRLRKAK ELPRGIKTHL RNMIIVPEMI
       61 GSVVGVYNGK EFNGIQIRPE MVGHYLAEFA ITYKPVAHGR PGIGSTNSSR FIPL
//
LOCUS       Micromonas_pusilla@MICPU30685     114 bp    PROT      linear    1-SEP-2014
DEFINITION  Micromonas_pusilla@MICPU30685     114 bp    PROT      linear    3-JUN-2014, 114
 ACCESSION  Rose-Cavalier-Smiths-iMac.local:100:1409572582
ORIGIN
        1 FRKFQFRGVD LDQLLLFRAR IRRRFKRKPM ALVKKLRKAK EKPETVRTHL RNMVIVPEMI
       61 GSVVGVYNGK TFVTVEIKPE MIGHYLAEFS ITYRPVNHGR PGIGASASAR FIPL
//
LOCUS       Micromonas_RCC@MICRC89585     114 bp    PROT      linear    1-SEP-2014
DEFINITION  Micromonas_RCC@MICRC89585     114 bp    PROT      linear    3-JUN-2014, 114 bas
 ACCESSION  Rose-Cavalier-Smiths-iMac.local:101:1409572582
ORIGIN
        1 FRKFSYRGVD LDQLLLFRAR IRRRFTRKPM KLVKKLRKAK EKPETVRTHL RNMVIVPEMI
       61 GSVVGVYNGK VFNTVEIKPE MVGTYLGEYS ITYRPVSHGR AGL---AGGK FIPL
//
LOCUS       Micromonas_sp@MSL00000033_3     114 bp    PROT      linear    1-SEP-2014
DEFINITION  Micromonas_sp@MSL00000033_3     114 bp    PROT      linear    3-JUN-2014, 114 b
 ACCESSION  Rose-Cavalier-Smiths-iMac.local:102:1409572582
ORIGIN
        1 FRKFSFRGTD LDQLLMFRAR IRRKFQDKYT RLVKKLRHAK EKPEAVRTHL RNMVIVPEMI
       61 GSVVGVYNGK VFNTVEIKPE MIGSYLGEYS ITYRPVSHGR GGT---AGGK FVPL
//
LOCUS         MonoceSp     114 bp    PROT      linear    1-SEP-2014
DEFINITION  MonoceSp     114 bp    PROT      linear    3-JUN-2014, 114 bases, 7D803394 chec
 ACCESSION  Rose-Cavalier-Smiths-iMac.local:103:1409572582
ORIGIN
        1 ---------- ---------- ---------- ---------- EKPATVKTHY RNMVVLPEMV
       61 GSMIGVHNGK AYNVVEIKSE MIGHYLGEFA ITYKVSTHGR PGIGATHSSR FIPL
//
LOCUS       Monosiga0b@30077     114 bp    PROT      linear    1-SEP-2014
DEFINITION  Monosiga0b@30077     114 bp    PROT      linear    3-JUN-2014, 114 bases, A0BEE
 ACCESSION  Rose-Cavalier-Smiths-iMac.local:104:1409572582
ORIGIN
        1 FRKYSYRGID LDKLLMVTCR VRRKFKRQHT ALLKKLRAAK EKPDVVKTHL RNMVIVPEMI
       61 GSMVGVYNGK TFNQVEIKAE MTGHYLGEFS ITYKPVKHGR PGIGATNSSR FIPL
//
LOCUS       Monosiga0o@21256     114 bp    PROT      linear    1-SEP-2014
DEFINITION  Monosiga0o@21256     114 bp    PROT      linear    3-JUN-2014, 114 bases, B50E3
 ACCESSION  Rose-Cavalier-Smiths-iMac.local:105:1409572582
ORIGIN
        1 FRKFAYRGVE LDQLLLLHCR ARRRFKRKHT SLLKRLRKAK DKPATIKTHL RNMIVVPEMI
       61 GSVVGVYNGK TFNQVEIKPE MVGHYLAEFS ISYKPVKHGR PGIGATHSSR FIPL
//
LOCUS       Mortierella_verticillata@MAL00     114 bp    PROT      linear    1-SEP-2014
DEFINITION  Mortierella_verticillata@MAL00     114 bp    PROT      linear    3-JUN-2014, 11
 ACCESSION  Rose-Cavalier-Smiths-iMac.local:106:1409572582
ORIGIN
        1 FRKFSYRGID LDKLLLVNAR PRRRFKRKPM GLIKKLRQAK EKPAVVKTHL RNMIVVPEMI
       61 GSVVGVYNGK TFNQVEIKPE MIGHYLGEFS ITYKPVKHGR PGIGATHSSR FIPL
//
LOCUS       Naegleria0@31164     114 bp    PROT      linear    1-SEP-2014
DEFINITION  Naegleria0@31164     114 bp    PROT      linear    3-JUN-2014, 114 bases, 4DE21
 ACCESSION  Rose-Cavalier-Smiths-iMac.local:107:1409572582
ORIGIN
        1 FKVFTYRGHN LDALMLFTSA LRRRISKKYK TLIEKAQKKR EKPDAVKTHL RDMIILPSMI
       61 GCVIGVYQGK DYVSVEIKPE MVGMKLSDFS LTYRPVKHGK PGIGATSSSK FVPL
//
LOCUS       Nannochloropsis_oculata@nanocS     114 bp    PROT      linear    1-SEP-2014
DEFINITION  Nannochloropsis_oculata@nanocS     114 bp    PROT      linear    3-JUN-2014, 11
 ACCESSION  Rose-Cavalier-Smiths-iMac.local:108:1409572582
ORIGIN
        1 ---------- ---------- ---------- ---------- --PAIIKTHL RDLIITPELI
       61 GSIVAIYNGK LFNPVEIKPE MVGMYTGEFS MSYRPVKHGR PGIGSTNSSR FIPL
//
LOCUS       Nematostella_vectensis@NEMVE18     114 bp    PROT      linear    1-SEP-2014
DEFINITION  Nematostella_vectensis@NEMVE18     114 bp    PROT      linear    3-JUN-2014, 11
 ACCESSION  Rose-Cavalier-Smiths-iMac.local:109:1409572582
ORIGIN
        1 FRKFTYRGVD LDQLLLVCCR QRRRFKRKPL ALMKRLRKAK EKPEVVKTHL RNMIIVPEMI
       61 GSVVGVYNGK TFTQVEIKPE MIGHYLGEFS ITYKPVKHGR PGIGATHSSR FIPL
//
LOCUS       Neurospora@31387     114 bp    PROT      linear    1-SEP-2014
DEFINITION  Neurospora@31387     114 bp    PROT      linear    3-JUN-2014, 114 bases, A12F1
 ACCESSION  Rose-Cavalier-Smiths-iMac.local:110:1409572582
ORIGIN
        1 FRKFSYRGID LDALLVVHAR ARRRIKRKPM GLIKKLRKAK EKPDLVKTHL RDMIVVPEMI
       61 GSVIGIYSGK EFNQVEIKPE MVGHYLAEFS ISYKPVKHGR PGIGATHSSR FIPL
//
LOCUS       Oryza0sati@30477     114 bp    PROT      linear    1-SEP-2014
DEFINITION  Oryza0sati@30477     114 bp    PROT      linear    3-JUN-2014, 114 bases, 367EB
 ACCESSION  Rose-Cavalier-Smiths-iMac.local:111:1409572582
ORIGIN
        1 FRKYSYRGVD LDALLLFPAR ARRRFKRKPM ALIKKLRKAK EKPEPVRTHL RNMIIVPEMI
       61 GSIVGVYNGK TFNQVEIKPE MIGHYLAEFS ISYKPVKHGR PGIGATHSSR FIPL
//
LOCUS       Ostreococcus_lucimarinus@OSTLU     114 bp    PROT      linear    1-SEP-2014
DEFINITION  Ostreococcus_lucimarinus@OSTLU     114 bp    PROT      linear    3-JUN-2014, 11
 ACCESSION  Rose-Cavalier-Smiths-iMac.local:112:1409572582
ORIGIN
        1 YKKFSYRGID LEGLLLFNAR IRRRFVRKHK TLVAKLRKAK EKPETVRTHL RNMPIIPEMV
       61 GSVVGVYNGK VFNTVEIKPE MIGTYLGEYA ITYRPVSHGR AGLAA--GSK FIPL
//
LOCUS       Ostreococcus_tauri@OSTTA29259     114 bp    PROT      linear    1-SEP-2014
DEFINITION  Ostreococcus_tauri@OSTTA29259     114 bp    PROT      linear    3-JUN-2014, 114
 ACCESSION  Rose-Cavalier-Smiths-iMac.local:113:1409572582
ORIGIN
        1 YKKFSYRGID LEGLLLFNAR IRRRFTMKHK NLIRKLRKAK EKPETVRTHL RNMPIIPEMV
       61 GSVVGVYNGK VFNTVEIKPE MIGSYLGEYA ITYRPVSHGR AGLS---GSK FIPL
//
LOCUS       Oxnerella_sp@oxnspContig00239_     114 bp    PROT      linear    1-SEP-2014
DEFINITION  Oxnerella_sp@oxnspContig00239_     114 bp    PROT      linear    3-JUN-2014, 11
 ACCESSION  Rose-Cavalier-Smiths-iMac.local:114:1409572582
ORIGIN
        1 ---------- ---------- -------KVK NFIRKLRKAK EKPPVVKTHL RNQIVMPEMV
       61 GSVAGVYNGK VFNSVEIKPE MIGHYLGEFS ITYKPVRHGR PGVGATNSSR FIPL
//
LOCUS       Oxyrrhis_marina@117409995     102 bp    PROT      linear    1-SEP-2014
DEFINITION  Oxyrrhis_marina@117409995     102 bp    PROT      linear    3-JUN-2014, 102 bas
 ACCESSION  Rose-Cavalier-Smiths-iMac.local:115:1409572582
ORIGIN
        1 FRKFIFRGLE LDKLMLFRSR CRRKFGRGAS TLLKKLRKSK EKPEPVRTHM RNMIILPEMI
       61 GSVVAVFNGK DFIKVEIKPE MVGMYLAEFS ITYKPIRHGR QG
//
LOCUS       Paracercomonas_marina@8819     114 bp    PROT      linear    1-SEP-2014
DEFINITION  Paracercomonas_marina@8819     114 bp    PROT      linear    3-JUN-2014, 114 ba
 ACCESSION  Rose-Cavalier-Smiths-iMac.local:116:1409572582
ORIGIN
        1 ---------- ---------- ---------- ---------- EKPRTIKTHH RNVIIVPEMV
       61 GSMIGVYNGL NFTQVEVKPD MIGHYLGEFA ITYKPVKHGR AGVGATSAAK FIPL
//
LOCUS       Paramecium@31073     110 bp    PROT      linear    1-SEP-2014
DEFINITION  Paramecium@31073     110 bp    PROT      linear    3-JUN-2014, 110 bases, BFE09
 ACCESSION  Rose-Cavalier-Smiths-iMac.local:117:1409572582
ORIGIN
        1 VKKFTYRGLQ LEELVQFRAR QRRRIKKVEM QLQNQIRKSK EKPKPVKTHQ RNTIVVPEMV
       61 GSIVGVYNGR QFSNVEIKFD MIGRYLGEFS LTYKPTRHGK PGVGATKGSQ
//
LOCUS       Pavlova_lutheri@PLL00000420     114 bp    PROT      linear    1-SEP-2014
DEFINITION  Pavlova_lutheri@PLL00000420     114 bp    PROT      linear    3-JUN-2014, 114 b
 ACCESSION  Rose-Cavalier-Smiths-iMac.local:118:1409572582
ORIGIN
        1 FRKFTFRGVD LDALLLVHAR ARRRFKAKPM ALIKKLRKAK DKPNVVKTHL RNMIVVPEMI
       61 GSQVGVYNGK VFNVIEVKPE MVGHYLAEFS ISYKPVKHGR PGIGATNSSR FVPL
//
LOCUS          PCBtrin     114 bp    PROT      linear    1-SEP-2014
DEFINITION  PCBtrin     114 bp    PROT      linear    3-JUN-2014, 114 bases, 125EB797 check
 ACCESSION  Rose-Cavalier-Smiths-iMac.local:119:1409572582
ORIGIN
        1 FRKYSYRGVD LEALLGLSNR ARRRFKRGPM GLIKRLRKAK EKPAVVNTHL RNMIVIPEMI
       61 GSMVGVYNGQ RFNQVEIKPD MIGHYLGEFS ISYKPVKHGR PGIGATHSSR FIPL
//
LOCUS       Perkinsus0@25040     114 bp    PROT      linear    1-SEP-2014
DEFINITION  Perkinsus0@25040     114 bp    PROT      linear    3-JUN-2014, 114 bases, 6B0C1
 ACCESSION  Rose-Cavalier-Smiths-iMac.local:120:1409572582
ORIGIN
        1 ---------- -----LFKAR QRRKFKSNPI TLLAKLRKAK EKPEAVKTHM RNMTVVPEMV
       61 GSVVGVYNGK NFINVEIKPD MIGHYLGEFS ITYKPISHGR AGM----AAR FVPL
//
LOCUS       Phaeodacty@30821     114 bp    PROT      linear    1-SEP-2014
DEFINITION  Phaeodacty@30821     114 bp    PROT      linear    3-JUN-2014, 114 bases, 48D01
 ACCESSION  Rose-Cavalier-Smiths-iMac.local:121:1409572582
ORIGIN
        1 FRKFTFRGIE LEALLLVCAR ARRRMKRKPM ALIKRLRQAK EKPRGIKTHL RNMIIVPEMI
       61 GSIIGIYNGK MFCGVEMKPE MIGMYLGEFA ITYKPVRHGR PGVSAAHQTR FIPL
//
LOCUS       Phanerocha@28199     107 bp    PROT      linear    1-SEP-2014
DEFINITION  Phanerocha@28199     107 bp    PROT      linear    3-JUN-2014, 107 bases, DC36D
 ACCESSION  Rose-Cavalier-Smiths-iMac.local:122:1409572582
ORIGIN
        1 FRTFSYRGVE LDKLLLVHAR ARRRFKRKPM GLIKKLRKAK EKPAVVKTHL RDMIIVPEMI
       61 GSVVGIYNGK VFNSVEIKPE MVGHYLAEFS CSYKPVKHGR PGIGATH
//
LOCUS       Phycomyces_blakesleeanus@PHYBL     114 bp    PROT      linear    1-SEP-2014
DEFINITION  Phycomyces_blakesleeanus@PHYBL     114 bp    PROT      linear    3-JUN-2014, 11
 ACCESSION  Rose-Cavalier-Smiths-iMac.local:123:1409572582
ORIGIN
        1 FRKFTYRGID LEQLLLVHSR ARRRFKRKHM GLIKKLRNAK EKPATVKTHL RDMIIVPEMI
       61 GSVVGVYNGK TFNQVEIKPE MTAHYLAEFS ISYKPVKHGR PGIGATHSSR FVPL
//
LOCUS       Physarum0p@21109     114 bp    PROT      linear    1-SEP-2014
DEFINITION  Physarum0p@21109     114 bp    PROT      linear    3-JUN-2014, 114 bases, 2E66C
 ACCESSION  Rose-Cavalier-Smiths-iMac.local:124:1409572582
ORIGIN
        1 FKKFTYRGID LENLLLVHAR ARRRFKKKHT NLLRKLRTAK DKPEVVKTHL RDMIIVPEMI
       61 GSQVGVYNGK TFNGVEVKPE MIGHYLGEFS ITYKPVKHGR PGIGATHSSR FIPL
//
LOCUS       Physcomitr@29555     114 bp    PROT      linear    1-SEP-2014
DEFINITION  Physcomitr@29555     114 bp    PROT      linear    3-JUN-2014, 114 bases, 418BD
 ACCESSION  Rose-Cavalier-Smiths-iMac.local:125:1409572582
ORIGIN
        1 FKKFTFRGVD LDALLLFHAR ARRRFKRKPM ALIKKLRKAK EKPEPVRTHL RNMIIVPEMI
       61 GSVIGVYNGK TFNQVEIKPE MIGHYLAEFS ISYKPVKHGR PGIGATHSSR FIPL
//
LOCUS       Phytophtho@31525     114 bp    PROT      linear    1-SEP-2014
DEFINITION  Phytophtho@31525     114 bp    PROT      linear    3-JUN-2014, 114 bases, 399F1
 ACCESSION  Rose-Cavalier-Smiths-iMac.local:126:1409572582
ORIGIN
        1 FRKFSYRGVD LDKLLLVNAR ARRRFKRKPM ALIKRLRKAK ERPEGIKTHL RNMIIVPEMI
       61 GSVVGVYNGK EFNGIEIKPE MIGHYLGEFA ITYKPVTHGR PGIGATSAAR FIPL
//
LOCUS       Picobiliphyte_MS584-11@Contig4      78 bp    PROT      linear    1-SEP-2014
DEFINITION  Picobiliphyte_MS584-11@Contig4      78 bp    PROT      linear    3-JUN-2014, 78
 ACCESSION  Rose-Cavalier-Smiths-iMac.local:127:1409572582
ORIGIN
        1 ---------- ---------- ---------- ---------- EKPDTVKTHL RDMIIVPEMI
       61 GSMAGVYNGK VFNNVEIK
//
LOCUS       Pinus0taed@30208     114 bp    PROT      linear    1-SEP-2014
DEFINITION  Pinus0taed@30208     114 bp    PROT      linear    3-JUN-2014, 114 bases, B11C1
 ACCESSION  Rose-Cavalier-Smiths-iMac.local:128:1409572582
ORIGIN
        1 FKKFSYRGVD LDALLLFPAR ARRRFKRQPM ALIKKLRKAK EKPEPVRTHL RNMIIVPEMI
       61 GSIIGVYNGK TFNQVEIKPE MIGHYLAEFS ISYKPVKHGR PGIGATHSSR FIPL
//
LOCUS       PirE2@PirE2_1_67079     114 bp    PROT      linear    1-SEP-2014
DEFINITION  PirE2@PirE2_1_67079     114 bp    PROT      linear    3-JUN-2014, 114 bases, 6C
 ACCESSION  Rose-Cavalier-Smiths-iMac.local:129:1409572582
ORIGIN
        1 FRKYSYRGVE LSRLLDLNTR KRRKFKRKPM GLIKKLRKAK EKPECVKTHL RNMVIVPEMI
       61 GSIVGIYNGK TFNQVEIKPD MIGHYLGEFS ITYKPVKHGR PGIGATHSSR FVPL
//
LOCUS       Plagioselmis_sp@06815_3     114 bp    PROT      linear    1-SEP-2014
DEFINITION  Plagioselmis_sp@06815_3     114 bp    PROT      linear    3-JUN-2014, 114 bases
 ACCESSION  Rose-Cavalier-Smiths-iMac.local:130:1409572582
ORIGIN
        1 ---------- ---------- ---------- ---------- EKPAVVKTHL RNMVIMPEMI
       61 GSVVGVYNGK TYIGVEVKAE MVGTYLAEYS MTYKPIKHGR PG-----SSK FVPL
//
LOCUS       Planomonas_baikal@plabaContig0     114 bp    PROT      linear    1-SEP-2014
DEFINITION  Planomonas_baikal@plabaContig0     114 bp    PROT      linear    3-JUN-2014, 11
 ACCESSION  Rose-Cavalier-Smiths-iMac.local:131:1409572582
ORIGIN
        1 FRKFQYRGIE LERLLLIHAR ARRRFKRKPL ALIKRLRKAK DKPVAIRTHL RDMIIMPEMI
       61 GSVVGVYNGK SFTNVEVKPE MVGHYLGEFS ITYKPTRHGR SGAGA--DSK FIPL
//
LOCUS       Planomonas_ghana@plaghContig00     114 bp    PROT      linear    1-SEP-2014
DEFINITION  Planomonas_ghana@plaghContig00     114 bp    PROT      linear    3-JUN-2014, 11
 ACCESSION  Rose-Cavalier-Smiths-iMac.local:132:1409572582
ORIGIN
        1 FRKFTYRGID LDQLLQFRSR VRRKFRRKPM ALIKRLRKAK EKPQTIRTHL RNMIIVPEMI
       61 GSVVGVYNGR SFTTVEIKPE MTGHYLAEFS ITYKPTSHGR AGMSGS-GAR FIPL
//
LOCUS       Planomonas_mylnikovi@plamyCont     106 bp    PROT      linear    1-SEP-2014
DEFINITION  Planomonas_mylnikovi@plamyCont     106 bp    PROT      linear    3-JUN-2014, 10
 ACCESSION  Rose-Cavalier-Smiths-iMac.local:133:1409572582
ORIGIN
        1 FRKFSFRGID LDRLLLITSR ARRRFTLKPA ALMKRLRKAK EKPEAVRTHL RNMIIVPEMV
       61 GSIVGIYNGK SFLNYEIKAD CIGMYLGEFA ITYKPTRHGA KGA-QS
//
LOCUS       Plasmodiophora_brassicae@conti      88 bp    PROT      linear    1-SEP-2014
DEFINITION  Plasmodiophora_brassicae@conti      88 bp    PROT      linear    3-JUN-2014, 88
 ACCESSION  Rose-Cavalier-Smiths-iMac.local:134:1409572582
ORIGIN
        1 HKKFFYRGIE VQDLILLSSN VRRRL----- -LIKRLRKAK EKPAPVNTHL RNMIVVPEMV
       61 GSVVGVYNGK AFGHVEVKPD MVGHYLGE
//
LOCUS       Plasmodium@30396     114 bp    PROT      linear    1-SEP-2014
DEFINITION  Plasmodium@30396     114 bp    PROT      linear    3-JUN-2014, 114 bases, 35769
 ACCESSION  Rose-Cavalier-Smiths-iMac.local:135:1409572582
ORIGIN
        1 FRTFQYRGVD LDKLLLFKAR QRRKFSKKAK SLLKKIRKSK EKPNPVPTHL RNMTIIPEMV
       61 GSIVAVHNGK QYTNVEIKPE MIGYYLGEFS ITYKHTRHGK PGIGATHSSR FIPL
//
LOCUS       Plasmodium_yoelii@EAA21292     114 bp    PROT      linear    1-SEP-2014
DEFINITION  Plasmodium_yoelii@EAA21292     114 bp    PROT      linear    3-JUN-2014, 114 ba
 ACCESSION  Rose-Cavalier-Smiths-iMac.local:136:1409572582
ORIGIN
        1 FRTFHYRGIE LDKLLLLPAR QRRKFDKKAK SLLKKLRKAK EKPKPIPTHL RNMTIIPEMV
       61 GSIVAVHNGK QYTNVEIKPE MIGYYLGEFS ITYKHTRHGK PG----HSSR FIPL
//
LOCUS       Polysphondylium_pallidum@PSL00     114 bp    PROT      linear    1-SEP-2014
DEFINITION  Polysphondylium_pallidum@PSL00     114 bp    PROT      linear    3-JUN-2014, 11
 ACCESSION  Rose-Cavalier-Smiths-iMac.local:137:1409572582
ORIGIN
        1 ---------- ---------- --RETPIKHL SFLKKCRKAK DKPKLVKTHA RNILIVPEMI
       61 GSMVGIYNGK VFNQVEIKPE MIGHYLGEFS LTYKTVNHGR PGIGATHSSR FIPL
//
LOCUS       Polytomella_parva@POL00000064_     114 bp    PROT      linear    1-SEP-2014
DEFINITION  Polytomella_parva@POL00000064_     114 bp    PROT      linear    3-JUN-2014, 11
 ACCESSION  Rose-Cavalier-Smiths-iMac.local:138:1409572582
ORIGIN
        1 VTKEYISSLA LDKLLLLHAR ARRRLNVKCA TLVDKLRQVK EKPNPVRTHL RSMLIIPEMI
       61 GNVVSVYNGK TFNQVEIKPD MVGHYLAEFS ISYKPCKHGR PGVGSTNSSR FIPL
//
LOCUS       Proterospongia_sp@PRL00000020_     114 bp    PROT      linear    1-SEP-2014
DEFINITION  Proterospongia_sp@PRL00000020_     114 bp    PROT      linear    3-JUN-2014, 11
 ACCESSION  Rose-Cavalier-Smiths-iMac.local:139:1409572582
ORIGIN
        1 FRKFTFRGIE VEQLLLLNCR ARRKLKRKPL SLLKKLRKVK EKPAPVKTHL RNMIILPEMI
       61 GSIVGVYNGK TFNQVEIRTD MVGHYLGEFS ISYKPVRHGR PGIGATNSSR FIPL
//
LOCUS       Prototheca_wickerhamii@PWL0000     114 bp    PROT      linear    1-SEP-2014
DEFINITION  Prototheca_wickerhamii@PWL0000     114 bp    PROT      linear    3-JUN-2014, 11
 ACCESSION  Rose-Cavalier-Smiths-iMac.local:140:1409572582
ORIGIN
        1 FRKYSYRGVD LEQLLXXXXX XXXXX-XXPL ALIKKLRVAK EKPEPVRTHL RNMIILPEMI
       61 GSVVGVYNGK TFNQVEIKPD MIGHYLAEFS ISYKPVKHGK PGIGATHSSR FIPL
//
LOCUS       Prymnesium_parvum@PRYPA321656_     114 bp    PROT      linear    1-SEP-2014
DEFINITION  Prymnesium_parvum@PRYPA321656_     114 bp    PROT      linear    3-JUN-2014, 11
 ACCESSION  Rose-Cavalier-Smiths-iMac.local:141:1409572582
ORIGIN
        1 FRKFTYRGID LDNLLLVHAR ARRRLKKKGL ALMKKLRKAK DKPDVVKTHL RDMLIMPEMI
       61 GSIVGVHNGK VFTSVEVKSD MVGHYLGEFS ITYKPVRHGR PGIGATSSSK FIPL
//
LOCUS       Pythium_ultimum@pytulTA2966_3     114 bp    PROT      linear    1-SEP-2014
DEFINITION  Pythium_ultimum@pytulTA2966_3     114 bp    PROT      linear    3-JUN-2014, 114
 ACCESSION  Rose-Cavalier-Smiths-iMac.local:142:1409572582
ORIGIN
        1 FKKFTYRGVD LDKLLLVHAR ARRRFKRKPM ALIKRLRKAK ERPEGIKTHL RNMIIVPEMI
       61 GSVVGVYNGK VFNGIEIKPE MIGHYLGEFA ISYKPVTHGR PGIGATNSSR FIPL
//
LOCUS       Rall@OG9_002375-RA     114 bp    PROT      linear    1-SEP-2014
DEFINITION  Rall@OG9_002375-RA     114 bp    PROT      linear    3-JUN-2014, 114 bases, 308
 ACCESSION  Rose-Cavalier-Smiths-iMac.local:143:1409572582
ORIGIN
        1 FRKYTYRGVE LENLLDLSSR ARRRFKRKPM GLIKKLRKAK EKPAVVKTHL RDMIVVPEMI
       61 GSVIGIYNGK VFNQVEIKPE MVGHYLGEFS ITYKPVKHGR PGIGATSSSK FVPL
//
LOCUS       Raphidiophrys_ambigua@contig26     114 bp    PROT      linear    1-SEP-2014
DEFINITION  Raphidiophrys_ambigua@contig26     114 bp    PROT      linear    3-JUN-2014, 11
 ACCESSION  Rose-Cavalier-Smiths-iMac.local:144:1409572582
ORIGIN
        1 HKKYTYRGIT LEELLLFNAR QRRRLNVKVR NFIRKLRKAK EKPEVVKTHL RNQIVMPEMV
       61 GSVAGVYNGK VFNAVEIKPE MIGHYLGEFS ISYKPVRHGR PGVGSTNSSR FIPL
//
LOCUS       Rattus_norvegicus@XP212720     114 bp    PROT      linear    1-SEP-2014
DEFINITION  Rattus_norvegicus@XP212720     114 bp    PROT      linear    3-JUN-2014, 114 ba
 ACCESSION  Rose-Cavalier-Smiths-iMac.local:145:1409572582
ORIGIN
        1 FRKFTYRGVD LDQLLLYSAR QRRRLRRKQH SLLKRLKKAK EKPEVVKTHL RDMIILPEMV
       61 GSMMGVYNRK TFNQVEIKPE MIGHYLGEFS ITYKPVKHGL PG----HSSR FIPL
//
LOCUS       Reclinomon@20226     114 bp    PROT      linear    1-SEP-2014
DEFINITION  Reclinomon@20226     114 bp    PROT      linear    3-JUN-2014, 114 bases, 34191
 ACCESSION  Rose-Cavalier-Smiths-iMac.local:146:1409572582
ORIGIN
        1 FKTFPYRGVE LEDLVLVHAR ARRRFGATAV RLLKKLRKVR EKPPTVNTHL RNMIILPEMI
       61 GSVIGVYNGK AFTMVDVKPD MVGHYLGEFS ITYVPIRHGR PGMGGTKSSK FIPL
//
LOCUS       Rhizopus0o@31272     114 bp    PROT      linear    1-SEP-2014
DEFINITION  Rhizopus0o@31272     114 bp    PROT      linear    3-JUN-2014, 114 bases, 1D828
 ACCESSION  Rose-Cavalier-Smiths-iMac.local:147:1409572582
ORIGIN
        1 FRKFTYRGVE LDQLLLVHCR ARRRFKRKPM GLIKKLRAAK ERPDVVKTHL RDMIIVPEMI
       61 GSVVGIYNGK TFNQVEIKPE MTGHYLGEFS ITYKPVKHGR PGIGATHSSK FVPL
//
LOCUS       Rhynchomonas     114 bp    PROT      linear    1-SEP-2014
DEFINITION  Rhynchomonas     114 bp    PROT      linear    3-JUN-2014, 114 bases, 26B8BD04 
 ACCESSION  Rose-Cavalier-Smiths-iMac.local:148:1409572582
ORIGIN
        1 FYKFTFRGLE LDELVAKNCR ARRRFKRKPM ALMKKLRKAK EKPPAVRTHL RDMIVMPEMV
       61 GSVVAVYNGQ AFQNVEIKGE MIGHYLAEFA LSYRPVFHGR PGVGST-AAR FIPI
//
LOCUS         RhynchSp     114 bp    PROT      linear    1-SEP-2014
DEFINITION  RhynchSp     114 bp    PROT      linear    3-JUN-2014, 114 bases, DAE45255 chec
 ACCESSION  Rose-Cavalier-Smiths-iMac.local:149:1409572582
ORIGIN
        1 FKKFTYRGIE TDDLLLVTAR ARRRFKRKPM ALIKKLRKAK EKPPHVKTHL RNMIIVPEMI
       61 GSVVAVYNGK VFNVVEVKGD MVGHYLGEFS ISYKPVAHGR PGIGATHSSR FIPL
//
LOCUS       Roombia_truncata@isotig02859_6     102 bp    PROT      linear    1-SEP-2014
DEFINITION  Roombia_truncata@isotig02859_6     102 bp    PROT      linear    3-JUN-2014, 10
 ACCESSION  Rose-Cavalier-Smiths-iMac.local:150:1409572582
ORIGIN
        1 FKKYSYRGVD LDQLLLMESR IRRRF----- -LMKRLRKAK EKPETVKTHL RNMVVVPEMT
       61 GSVVGVYNGK TFNAVEIKPE MTGHYLAEFS ISYKPVKHGR PG
//
LOCUS       Saccharomy@31313     114 bp    PROT      linear    1-SEP-2014
DEFINITION  Saccharomy@31313     114 bp    PROT      linear    3-JUN-2014, 114 bases, C4BC0
 ACCESSION  Rose-Cavalier-Smiths-iMac.local:151:1409572582
ORIGIN
        1 FKTHSYRGVD LEKLLLAPAR VRRRFTSKPA GFMKKLRAAK EKPAPVRTHM RNMIIVPEMI
       61 GSVVGIYNGK AFNQVEIRPE MLGHYLGEFS ITYTPVRHGR AGAT---TSR FIPL
//
LOCUS       Sawyeria0m@17171     114 bp    PROT      linear    1-SEP-2014
DEFINITION  Sawyeria0m@17171     114 bp    PROT      linear    3-JUN-2014, 114 bases, A81B3
 ACCESSION  Rose-Cavalier-Smiths-iMac.local:152:1409572582
ORIGIN
        1 FKTYTYRGLG LEELLLLTSR QRRKMKPKIK KLMNKLRKAK EKPATVKTHI RDMLILPELV
       61 GCVVGVYNGK DFIAVEIKHE MIGHLLREFS LSYKPVKHGK PGVGATHSSR FIPL
//
LOCUS       Scenedesmus_obliquus@SOL000016     114 bp    PROT      linear    1-SEP-2014
DEFINITION  Scenedesmus_obliquus@SOL000016     114 bp    PROT      linear    3-JUN-2014, 11
 ACCESSION  Rose-Cavalier-Smiths-iMac.local:153:1409572582
ORIGIN
        1 ---------- ---------- ---------- ---------- EKPEAVRTHL RNMIIVPEMI
       61 GSVIGVYNGK TFNQVEVKPE MIGHYLAEFS ISYKPVKHGR PGIGATHSSR FIPL
//
LOCUS       Schizochytrium_sp@schspContig0     114 bp    PROT      linear    1-SEP-2014
DEFINITION  Schizochytrium_sp@schspContig0     114 bp    PROT      linear    3-JUN-2014, 11
 ACCESSION  Rose-Cavalier-Smiths-iMac.local:154:1409572582
ORIGIN
        1 FKKFSYRGID LDKL-MVKSR ARRRFKRKPM ALIKKLRKAK EKPELVKTHL RNMIIVPEMI
       61 GSMVGVYNGK TFTTVEIKPE MIGHYLGEFS ITYKPISHGR PGIGANNSSR FIPL
//
LOCUS       Schizosacc@31107     114 bp    PROT      linear    1-SEP-2014
DEFINITION  Schizosacc@31107     114 bp    PROT      linear    3-JUN-2014, 114 bases, C6BB3
 ACCESSION  Rose-Cavalier-Smiths-iMac.local:155:1409572582
ORIGIN
        1 FRTFAYRGVE LEQLLLFHAR ARRRMGPNAS RFIRKLRKAK EKPATVKTHL RNMIILPEMV
       61 GSVVGIYNGK LFNQVEIRPE MIGHYLGEFS ITYKPTKHGR PGIGATHSSR FIPL
//
LOCUS       Seculamona@17934     114 bp    PROT      linear    1-SEP-2014
DEFINITION  Seculamona@17934     114 bp    PROT      linear    3-JUN-2014, 114 bases, 19A16
 ACCESSION  Rose-Cavalier-Smiths-iMac.local:156:1409572582
ORIGIN
        1 FRKFFYRGIE LPDLVLVTAR IRRRFGAKCI ALLLKLRKVK DKPDVVNTHL RDMPIVPEMI
       61 GNVIGVYNGK VFNAVEIKPD MVGMYLGEFS LSYVPVRHSK PGMSSTKSGR YIPL
//
LOCUS       Selaginell@31480     114 bp    PROT      linear    1-SEP-2014
DEFINITION  Selaginell@31480     114 bp    PROT      linear    3-JUN-2014, 114 bases, C833D
 ACCESSION  Rose-Cavalier-Smiths-iMac.local:157:1409572582
ORIGIN
        1 FKKFSFRGVD LDALLLFHAR ARRRFKRKPM ALIKKLRKAK EKPEPVRTHL RSMIIVPEMI
       61 GSIIGVYNGK TFNQVEIKPE MIGHYLGEFS ISYKPVKHGR PGIGATHSSR FIPL
//
LOCUS       Sorghum_bicolor@SORBI5047946     114 bp    PROT      linear    1-SEP-2014
DEFINITION  Sorghum_bicolor@SORBI5047946     114 bp    PROT      linear    3-JUN-2014, 114 
 ACCESSION  Rose-Cavalier-Smiths-iMac.local:158:1409572582
ORIGIN
        1 FRKYSYRGVD LDALLLFPAR ARRRFKRKPM ALIKKLRKAK EKPEPVKTHL RNMIIVPEMI
       61 GSIVGVYNGK TFNQVEIKPE MIGHYLAEFS ISYKPVKHGR PGIGATHSSR FIPL
//
LOCUS       Sphaeroforma_arctica@SAL000000     114 bp    PROT      linear    1-SEP-2014
DEFINITION  Sphaeroforma_arctica@SAL000000     114 bp    PROT      linear    3-JUN-2014, 11
 ACCESSION  Rose-Cavalier-Smiths-iMac.local:159:1409572582
ORIGIN
        1 FRKFMYRGVD LDQLMLFRAR IRRRLNRKHT ALIKRLRKAK ERPHGIKTQL RNMVIVPEMI
       61 GSVVGIYNGK SFNGVEIKPE MIGTYLGEFS ISYKPVAHGR PGMGSTHSSR FIPL
//
LOCUS       Spironucle@15417     114 bp    PROT      linear    1-SEP-2014
DEFINITION  Spironucle@15417     114 bp    PROT      linear    3-JUN-2014, 114 bases, 60AD8
 ACCESSION  Rose-Cavalier-Smiths-iMac.local:160:1409572582
ORIGIN
        1 ----THKGLT VEQIMYTRAR VARKLSPQQL YFLEKVRKAR GKSKVLKTHL RDMIILPDMV
       61 GLTIAVHNGK IFTPVEVKHN MLGQYLAEFS LSYKIVKHGK AGVGATRGSS SVSL
//
LOCUS       Spongospora_subterranea@11429_     102 bp    PROT      linear    1-SEP-2014
DEFINITION  Spongospora_subterranea@11429_     102 bp    PROT      linear    3-JUN-2014, 10
 ACCESSION  Rose-Cavalier-Smiths-iMac.local:161:1409572582
ORIGIN
        1 -----YRGIE VQDLILLESH VRRRL----- -LIKRLRKAK EKPEPVNTHL RNMIVVPEMV
       61 GSVVGVYNGK AFSHVEVKAD MVGHYLGEFS LTYKPVQHGR PG
//
LOCUS       Spun@SPPG_04127T0     114 bp    PROT      linear    1-SEP-2014
DEFINITION  Spun@SPPG_04127T0     114 bp    PROT      linear    3-JUN-2014, 114 bases, 31EA
 ACCESSION  Rose-Cavalier-Smiths-iMac.local:162:1409572582
ORIGIN
        1 FRKFTFRGVD LDQLLDLSSR ARRRFKRKPM GLIKKLRKAK EKPEVVKTHL RDMIIVPEMI
       61 GSVVGVYNGK TFNQVEIKPE MIGHYLGEFS ITYKPVKHGR PGIGATHSSR FIPL
//
LOCUS       Stachyamoe@11227     114 bp    PROT      linear    1-SEP-2014
DEFINITION  Stachyamoe@11227     114 bp    PROT      linear    3-JUN-2014, 114 bases, 4EA22
 ACCESSION  Rose-Cavalier-Smiths-iMac.local:163:1409572582
ORIGIN
        1 -----FQGVE LENILMTNAR SKRRFRRQYV KLVAKLKKAR EKPAVVKTHL RDMTIVPAMI
       61 GAIVGVYNGL VYTAVEIKPE MIGHALGEFS LTYKPVKHGK PGIGATHSSR FVPL
//
LOCUS       Stenamoeba_stenopodia@stestCon     114 bp    PROT      linear    1-SEP-2014
DEFINITION  Stenamoeba_stenopodia@stestCon     114 bp    PROT      linear    3-JUN-2014, 11
 ACCESSION  Rose-Cavalier-Smiths-iMac.local:164:1409572582
ORIGIN
        1 FKKFSYRGVD LDNLLLLPSR ARRRFKRKPV ALVKKLRKAK EKPEVVKTHL RNMIVVPEMI
       61 GSVVGVYNGK TFNSVEVKPE MVGHYLGEFS ITYKPVKHGR PGIGATHSSR FIPL
//
LOCUS       Sterkiella@30581     114 bp    PROT      linear    1-SEP-2014
DEFINITION  Sterkiella@30581     114 bp    PROT      linear    3-JUN-2014, 114 bases, D44EB
 ACCESSION  Rose-Cavalier-Smiths-iMac.local:165:1409572582
ORIGIN
        1 FKKSTYRGIE LEKLLLFRAR QRRRFHQRYD RLLKKLKKAK EKPKGVKTHL RNCIVVPEMV
       61 GSVVEVYSGK YWNSIEVKPD MVGHYLGEFS LTYKAVKHGK VGVGATRSSK FTSL
//
LOCUS       Strongyloc@31433     114 bp    PROT      linear    1-SEP-2014
DEFINITION  Strongyloc@31433     114 bp    PROT      linear    3-JUN-2014, 114 bases, AF60B
 ACCESSION  Rose-Cavalier-Smiths-iMac.local:166:1409572582
ORIGIN
        1 FRKYTFRGVD LDQLLLLHSR ARRRFKRKPL ALLKKLRKAK EKPEVVKTHL RNVIIVPEMV
       61 GCMVGVYNGK VFNQVEIKPD MIGHYLGEFS ITYKPVKHGR PGIGATHSSR FIPL
//
LOCUS       Sub@rps15_OG5_126687_EE_br_Ste     114 bp    PROT      linear    1-SEP-2014
DEFINITION  Sub@rps15_OG5_126687_EE_br_Ste     114 bp    PROT      linear    3-JUN-2014, 11
 ACCESSION  Rose-Cavalier-Smiths-iMac.local:167:1409572582
ORIGIN
        1 ---------- -ELLALYPSR LRRRFKRKHM TLRSKLIAAK EKPECVNTHL RNMPIFPDMV
       61 GSVVGVYNGK TFNQVEIKPE MIGSYLGEYS ITYKPVAHGR PGIGSTNSSR FIPL
//
LOCUS       Telonema_sp@contig16231_4     114 bp    PROT      linear    1-SEP-2014
DEFINITION  Telonema_sp@contig16231_4     114 bp    PROT      linear    3-JUN-2014, 114 bas
 ACCESSION  Rose-Cavalier-Smiths-iMac.local:168:1409572582
ORIGIN
        1 FRKYTYRGVD LENLVLMHAR ARRRFHKPPH RLRKRLRVAK EKPVCIKTHL RDAMILPDMI
       61 GSVVGVYNGK TFNQVEIKAD MVGHYLAEFS MSYKPVKHGT AG-----SSR FVPL
//
LOCUS       Tetrahymen@31119     108 bp    PROT      linear    1-SEP-2014
DEFINITION  Tetrahymen@31119     108 bp    PROT      linear    3-JUN-2014, 108 bases, 20B1F
 ACCESSION  Rose-Cavalier-Smiths-iMac.local:169:1409572582
ORIGIN
        1 IKKFTFRGKG LEELTLFDAK TRRRVSEKYA KFVNKVRRSK EKPVPVKTHY RSMIVIPELV
       61 GGIVGVYNGK EFVNVEVKFD MIGKYLAEFA MTYKPTTHGK TGAAGGKG
//
LOCUS       Thalassios@30561     114 bp    PROT      linear    1-SEP-2014
DEFINITION  Thalassios@30561     114 bp    PROT      linear    3-JUN-2014, 114 bases, CFC3D
 ACCESSION  Rose-Cavalier-Smiths-iMac.local:170:1409572582
ORIGIN
        1 FKKFTFRGIE LDALLLVTAR ARRRMKRKPM ALIKRLRQAK EKPRGIKTHL RNMIIVPEMI
       61 GSIVGIYNGK MFCGVEMKPE MVGMYLGEFA ITYKPVRHGR PGVSAAHQTR FIPL
//
LOCUS       Thecamonas_trahens@AMSG_08375T     114 bp    PROT      linear    1-SEP-2014
DEFINITION  Thecamonas_trahens@AMSG_08375T     114 bp    PROT      linear    3-JUN-2014, 11
 ACCESSION  Rose-Cavalier-Smiths-iMac.local:171:1409572582
ORIGIN
        1 FRKFTYRGVD LEQLLLFTAR QRRSINR-GL LLLKKLRKAK EKPEPVKTHL RNMVIIPEMI
       61 GSVVGVYNGS QFNQVEIKPE MVGHFLGEFS ITYRPVRHGR PGVGSSNTAR FIPI
//
LOCUS       Theileria0@28171     114 bp    PROT      linear    1-SEP-2014
DEFINITION  Theileria0@28171     114 bp    PROT      linear    3-JUN-2014, 114 bases, AF09F
 ACCESSION  Rose-Cavalier-Smiths-iMac.local:172:1409572582
ORIGIN
        1 FRTFKYRGYE LEKLLLLPAR QRRRFKRQSL TLLKKLRAAK QKPEPVKTHL RNMVVIPEMI
       61 GSIVGVHNGK QYINVEIKPE MVGYYLGEFS ITYKPVRHGK PGIGATHSSR FIPL
//
LOCUS       Toxoplasma@27609     114 bp    PROT      linear    1-SEP-2014
DEFINITION  Toxoplasma@27609     114 bp    PROT      linear    3-JUN-2014, 114 bases, 82A5E
 ACCESSION  Rose-Cavalier-Smiths-iMac.local:173:1409572582
ORIGIN
        1 FRTFSYRGVE LDKLLLFRAR QRRKFKRKAT TLMKKLRISK EKPEPVNTHL RDLVVVPEMI
       61 GSVVGVYNGK QFINVEIKPE MVGYYLGEFS ISYKPVRHGK PGIGATHSSR FIPL
//
LOCUS       Trichomona@29996     114 bp    PROT      linear    1-SEP-2014
DEFINITION  Trichomona@29996     114 bp    PROT      linear    3-JUN-2014, 114 bases, 28350
 ACCESSION  Rose-Cavalier-Smiths-iMac.local:174:1409572582
ORIGIN
        1 ---YTYRGKT LDDLRLLPTK -RRRFDLKHV HLIEKLKKAR VRPPVVKTHL RHMVILPEFV
       61 DNVIGIYDGH VFFEVQIKPE MIGHVLADFA PSKKVVKHSK AGVGATRSSS ATSL
//
LOCUS       Trichoplax_adhaerens@TRIAD3569     114 bp    PROT      linear    1-SEP-2014
DEFINITION  Trichoplax_adhaerens@TRIAD3569     114 bp    PROT      linear    3-JUN-2014, 11
 ACCESSION  Rose-Cavalier-Smiths-iMac.local:175:1409572582
ORIGIN
        1 FKKFTYRGVD LDQLCLLDAR ARRRFKKKET RLLKRLRKAK EKPECVKTHL RNMIVLPEMV
       61 GNVVGIYNGK TFNQVEIKAE MVGHYLGEFS ITYKPVKHGR PGIGATHSSR FIPL
//
LOCUS       Trimastix_pyriformis@TPL000009     114 bp    PROT      linear    1-SEP-2014
DEFINITION  Trimastix_pyriformis@TPL000009     114 bp    PROT      linear    3-JUN-2014, 11
 ACCESSION  Rose-Cavalier-Smiths-iMac.local:176:1409572582
ORIGIN
        1 FKKFSYRGVE LSALLLLPSR PRRKFPRKPM SLIKKLRKAK EKPVAIKTHL RNMIVVPEMV
       61 GSVVGVHNGK TFNSVEVKPE MIGHYLGEFA ISYKPVMHGR PGIGATHSSR FIPL
//
LOCUS       Tritrichom@10347     114 bp    PROT      linear    1-SEP-2014
DEFINITION  Tritrichom@10347     114 bp    PROT      linear    3-JUN-2014, 114 bases, 925BC
 ACCESSION  Rose-Cavalier-Smiths-iMac.local:177:1409572582
ORIGIN
        1 -RNYTFRGKT LDDLKLLST- QRRRFGVKHV HLINKLKAAR ERPAVVKTHL RSMVVLPEFV
       61 DNVIGIYNGK EFVEVQIKPE MIGHVLADFS MAKKIVKHSK AGVGATRSSS ATSL
//
LOCUS       Leishmania@31140     114 bp    PROT      linear    1-SEP-2014
DEFINITION  Leishmania@31140     114 bp    PROT      linear    3-JUN-2014, 114 bases, 33A04
 ACCESSION  Rose-Cavalier-Smiths-iMac.local:178:1409572582
ORIGIN
        1 FHKFTYRGLE IDPLLLVHAR ARRNMDRRPP VLLKRLREAK EKPKAVKTHL RDVVITPEMV
       61 GSVVAIYNGH QFNAVEIKGE MIGHYLGEFS MSYRPVLHGR PGVGATHSSR FIPI
//
LOCUS       Procryptobia_M     114 bp    PROT      linear    1-SEP-2014
DEFINITION  Procryptobia_M     114 bp    PROT      linear    3-JUN-2014, 114 bases, 5FAA953
 ACCESSION  Rose-Cavalier-Smiths-iMac.local:179:1409572582
ORIGIN
        1 FYKFQFRGLE LEALNLYHAR ARRRMNKKYV SLMKKVRESK DKPPVIKTHL RNMLIMPEMI
       61 GGMIGIYNGK IFNAVEIKGE MLGRYLGEFS LSYKPVRHGK PGIGATHSSR FIPL
//
LOCUS       Procryptobiota_sorokini@metpro     114 bp    PROT      linear    1-SEP-2014
DEFINITION  Procryptobiota_sorokini@metpro     114 bp    PROT      linear    3-JUN-2014, 11
 ACCESSION  Rose-Cavalier-Smiths-iMac.local:180:1409572582
ORIGIN
        1 FYKFQFRGLE LEALNLYHAR ARRRMNKKYV SLMKKVRESK DKPPVIKTHL RNMLIMPEMI
       61 GGMIGIYNGK IFNAVEIKGE MLGRYLGEFS LSYKPVRHGK PGIGATHSSR FIPL
//
LOCUS       Trypa0bruc@31538     114 bp    PROT      linear    1-SEP-2014
DEFINITION  Trypa0bruc@31538     114 bp    PROT      linear    3-JUN-2014, 114 bases, 83755
 ACCESSION  Rose-Cavalier-Smiths-iMac.local:181:1409572582
ORIGIN
        1 FHKFTYRGHE IDPLLLVHAR ARRRMDRRAP VLLKRLREAK EKPKAVKTHL RDVVITPEMV
       61 GSVVGIYNGR QFNAVEIKGE MIGHYLGEFS LTYKPVAHGR PGFGATHSSR FIPL
//
LOCUS       Trypa0cruc@30812     114 bp    PROT      linear    1-SEP-2014
DEFINITION  Trypa0cruc@30812     114 bp    PROT      linear    3-JUN-2014, 114 bases, 70453
 ACCESSION  Rose-Cavalier-Smiths-iMac.local:182:1409572582
ORIGIN
        1 FHKFTYRGLE IDPLLLVHAR ARRHMNRRAP VLLKRLREAK EKPRAVKTHL RDVVITPEMV
       61 GSVVGIYNGR QFNAVEIKGE MIGHYLGEFS MTYKPVIHGR PGVGATHSSR FIPL
//
LOCUS       Ustilago0m@31064     114 bp    PROT      linear    1-SEP-2014
DEFINITION  Ustilago0m@31064     114 bp    PROT      linear    3-JUN-2014, 114 bases, BB3BB
 ACCESSION  Rose-Cavalier-Smiths-iMac.local:183:1409572582
ORIGIN
        1 FRKFTYRGVE LDALLLVHAR ARRRFKRKPM GLIKRLRKAK EKPATVKTHL RDMIVVPEMI
       61 GSMIGIYTGR FFVNTEIKPE MVGHYLGEFA MTYIPTRHGA KGKGATVD-R FLPI
//
LOCUS       Vexillifera_bacillipedes@vexba     114 bp    PROT      linear    1-SEP-2014
DEFINITION  Vexillifera_bacillipedes@vexba     114 bp    PROT      linear    3-JUN-2014, 11
 ACCESSION  Rose-Cavalier-Smiths-iMac.local:184:1409572582
ORIGIN
        1 ---------- ---------- ---------- ---------- -KPAPVKTHL RNMVVLPEMI
       61 GSIVGXYNGK EYAGVEIKPD MVGHYLAEFS MTYKPVKHGK AGIGATHCRK SKPL
//
LOCUS       Volvox_carteri@VOLCA120952     114 bp    PROT      linear    1-SEP-2014
DEFINITION  Volvox_carteri@VOLCA120952     114 bp    PROT      linear    3-JUN-2014, 114 ba
 ACCESSION  Rose-Cavalier-Smiths-iMac.local:185:1409572582
ORIGIN
        1 FRKFTYRGVD LDQLLLFHAR ARRRFKRKHQ SFIVKLRKVK EKPEPVRTHL RNMIVVPEMI
       61 GSVVGVYNGK TFNQVEIKPE MVGHYLAEFS ISYKPVKHGR PGIGATHSSR FIPL
//
LOCUS       Ignicoccus_hospitalis     114 bp    PROT      linear    1-SEP-2014
DEFINITION  Ignicoccus_hospitalis, 231 bases, AC15B462 checksum.
 ACCESSION  Rose-Cavalier-Smiths-iMac.local:295:1409571285
ORIGIN
        1 WKKFRYRGKT LEELLLLPAR QRRSLKRAQR RLLEKVLKAR -KKVKIRTHV RDMVILPIMV
       61 GLTIEVYNGK EFVPVKIVPE MIGHYLGEFS HTTAVVKHGE PGLKATRSSL FVAA
//
LOCUS       Methanococcoides_burtonii     114 bp    PROT      linear    1-SEP-2014
DEFINITION  Methanococcoides_burtonii, 231 bases, C8DB878C checksum.
 ACCESSION  Rose-Cavalier-Smiths-iMac.local:297:1409571285
ORIGIN
        1 KGEYTFRGKT VAQLQLLPAK ERRSIRRSQK GVLQQFRDGK ------RTHF RNMIIFPEMI
       61 GKNLEVYNGK EFVKIEIMPE MIGHRFGEYS PTRNRVSHGS AGVGATRSSK FVPL
//
LOCUS       Methanosphaera_stadtmanae     114 bp    PROT      linear    1-SEP-2014
DEFINITION  Methanosphaera_stadtmanae, 231 bases, D5EA746 checksum.
 ACCESSION  Rose-Cavalier-Smiths-iMac.local:303:1409571285
ORIGIN
        1 RKIFKFRGYT LEELQLLPSR QRRSLKRRQE KVLDKMEKVK -RPIVIKTHC RDMIVLPNMV
       61 GYTFGIYNGQ EFVEVTIQPE MIGCYFGEFA QTRGRVQHGD PGMGATRSSM FVPL
//
LOCUS       Natromonas_pharaonis     114 bp    PROT      linear    1-SEP-2014
DEFINITION  Natromonas_pharaonis, 231 bases, B28D9453 checksum.
 ACCESSION  Rose-Cavalier-Smiths-iMac.local:304:1409571285
ORIGIN
        1 EGEFTYRGHT LDELQLLPAR QRRTIKREQE KLLDEAREAG TANNPIRTHL RDMPILPRFV
       61 GLTFAVYNGQ SFERVEVEPE MIGHYLGEFQ LTRTSVEHGQ AGIGATRSSK FVPL
//
LOCUS       Thermoplasma_acidophilum     114 bp    PROT      linear    1-SEP-2014
DEFINITION  Thermoplasma_acidophilum, 231 bases, F05D43BD checksum.
 ACCESSION  Rose-Cavalier-Smiths-iMac.local:310:1409571285
ORIGIN
        1 AKEFTYKGYS LEDLQILPAR ARRTLLREQK KLMEKL-ESD -----VKTHV RDVIILPNYV
       61 GKIVEVYNGN SYFKFEIKPE MIGHYLGEFV MTRKEVKHSG PGVGATRSSK FMPL
//
LOCUS       Phytophthora_infestans     114 bp    PROT      linear    1-SEP-2014
DEFINITION  Phytophthora_infestans, 231 bases, 7CB9A014 checksum.
 ACCESSION  Rose-Cavalier-Smiths-iMac.local:314:1409571285
ORIGIN
        1 FRKFSYRGVD LDKLLLVNAR ARRRFSRKPM ALIKRLRKAK ERPEGIKTHL RNMIIVPEMI
       61 GSVVGVYNGK EFNGIEIKPE MIGHYLGEFA ISYKPVTHGR PGIGATNSGR FIPL
//
LOCUS       Thermocrinis_albus_DSM_14484     109 bp    PROT      linear    1-SEP-2014
DEFINITION  Thermocrinis_albus_DSM_14484, 231 bases, 29E9079E checksum.
 ACCESSION  Rose-Cavalier-Smiths-iMac.local:316:1409571285
ORIGIN
        1 RMHKRVRKVQ HTQELLLLEE FKKLVDKVDP KLWMRIRKMN -ERKVVKTYS RDTTIIPEFV
       61 GHTIAVHNGK TFVPVYITSD MVGHKLGEFA PTRTFRGHPD KSAKAAKKK
//
LOCUS       Sulfolobus_solfataricus     114 bp    PROT      linear    1-SEP-2014
DEFINITION  Sulfolobus_solfataricus, 231 bases, 2CB62461 checksum.
 ACCESSION  Rose-Cavalier-Smiths-iMac.local:319:1409571285
ORIGIN
        1 WKNFKYRGKS IDELLLLPSR QRRSLKRAQR HLLEKVRKYR KFNKTIKTHV RNLVILPELI
       61 GLKMAVYNGK EFVEFTVTPE MIGHYLGEYS ITTKKVEHGE PGLKATRSSL FLAM
//
LOCUS       Acidilobus_saccharovorans     114 bp    PROT      linear    1-SEP-2014
DEFINITION  Acidilobus_saccharovorans, 231 bases, F46FEDB6 checksum.
 ACCESSION  Rose-Cavalier-Smiths-iMac.local:322:1409571285
ORIGIN
        1 WRRFKYRGRS LEELLLLPAR QRRSLQRAQK KLLAKIRALR KTDVMIKTHV RNLVVLPEMV
       61 GLTIAVYNGK EYVPVRVVPE MIGHRLGEFS HTTKIVHHGE PGLKASKSSL HIAA
//
LOCUS       Korarchaeum_cryptofilum     114 bp    PROT      linear    1-SEP-2014
DEFINITION  Korarchaeum_cryptofilum, 231 bases, 7AE6C84A checksum.
 ACCESSION  Rose-Cavalier-Smiths-iMac.local:323:1409571285
ORIGIN
        1 SREFRYRGYT LEQLQVMPSR IRRTLKRENK KLLDKIRKYK -IDKVIRTHR RDMPILPEMV
       61 GSKIAVHNGK EFVEITIVPE MIGHYLGEFA MTNRIVRHGK PGKGATRSSK FVPL
//
LOCUS       Cenarchaeum_symbiosum     114 bp    PROT      linear    1-SEP-2014
DEFINITION  Cenarchaeum_symbiosum, 231 bases, B473BE7 checksum.
 ACCESSION  Rose-Cavalier-Smiths-iMac.local:325:1409571285
ORIGIN
        1 VKKFEYRGKP AEELELFNSR QRRSLTRGKR KLIREIKDAR -EGNPIKTHL RDLIVLPSMT
       61 GVTVNVFSGK EFRPVEITTE MIGHYLGEYV ITNKRVSHGA PGVGASRSSL YVPL
//
LOCUS       Staphylothermus_marinus     114 bp    PROT      linear    1-SEP-2014
DEFINITION  Staphylothermus_marinus, 231 bases, A0BBB65A checksum.
 ACCESSION  Rose-Cavalier-Smiths-iMac.local:333:1409571285
ORIGIN
        1 WKKFRYRGKT LEELLLLPAR QRRSLKRAQV KLLAKIRKVR -KKAIIKTHV RDMIILPEMI
       61 GLTIAVYNGK EFIPVRIVPE MIGHYLGEFS PTTKRVQHGE PGLKATRSSM FISL
//
LOCUS       Pyrolobus_fumarii_1A     114 bp    PROT      linear    1-SEP-2014
DEFINITION  Pyrolobus_fumarii_1A, 231 bases, D93927F0 checksum.
 ACCESSION  Rose-Cavalier-Smiths-iMac.local:336:1409571285
ORIGIN
        1 WRKFRYRGYT LEELLLLPAR QRRSLLRAQR ILLRKIKKAR -EKVVIKTHV RDMIILPEMV
       61 GLTIAVYNGK EFVPVKITPE MIGHYLGEFS PTCKIVKHGE PGLKATKSTL HVAL
//
LOCUS       Thermococcus_kodakarensis     114 bp    PROT      linear    1-SEP-2014
DEFINITION  Thermococcus_kodakarensis, 231 bases, B0465DD0 checksum.
 ACCESSION  Rose-Cavalier-Smiths-iMac.local:343:1409571285
ORIGIN
        1 KKEFRYRGYT LDELLLLPSR QRRSLKREQK KLLRKIRLAK -YNKPIRTHS RDMIVLPEMV
       61 GMTIHVYNGK EFVPVEIKEE MIGHYLGEFA MTRKVVQHGS PGVGATRSSM FVAV
//
LOCUS       Aeropyrum_pernix_K1     114 bp    PROT      linear    1-SEP-2014
DEFINITION  Aeropyrum_pernix_K1, 231 bases, 4F82BD25 checksum.
 ACCESSION  Rose-Cavalier-Smiths-iMac.local:349:1409571285
ORIGIN
        1 WKKFRYRGRT LEELLLFPAR QRRSLLRAQQ KLLLKVRKIR KRPPVIRTHV RDMVILPEMV
       61 GLTIAVYNGK EFIPVKIVPE MIGHYLGEFS PTTRIVQHGE PGLKATRSSL HVAS
//
LOCUS       Hypterthermus_butylicus     114 bp    PROT      linear    1-SEP-2014
DEFINITION  Hypterthermus_butylicus, 231 bases, 73CA57FB checksum.
 ACCESSION  Rose-Cavalier-Smiths-iMac.local:350:1409571285
ORIGIN
        1 WKKFRYRGYT LEELLLLPAR QRRSLLRAQR RLLWKIRKAR -KKVVVKTHV RDMIILPEMV
       61 GLTIAVYNGK EFIPVKITPE MIGHYLGEFS PTCKQVQHGE PGLKATRSTL HVAL
//
LOCUS       Metallosphaera_sedula     114 bp    PROT      linear    1-SEP-2014
DEFINITION  Metallosphaera_sedula, 231 bases, 231C88CB checksum.
 ACCESSION  Rose-Cavalier-Smiths-iMac.local:352:1409571285
ORIGIN
        1 WKKFRYRGKS LEELLLLPAR QRRSLRKSER TLIEKIRKIR KADKPIKTHV RSLVILPEMV
       61 GLKFAVYNGK QFVEFQVVPE MIGHYLGEFS IPIQKVEHGE PGLKATRSSL FMAM
//
LOCUS       Methanopyrus_kandleri     114 bp    PROT      linear    1-SEP-2014
DEFINITION  Methanopyrus_kandleri, 231 bases, 391C305 checksum.
 ACCESSION  Rose-Cavalier-Smiths-iMac.local:356:1409571285
ORIGIN
        1 WVEFRYRGYT LGELMLLPAR QRRSLKRRHK KLLRKVRRAR KKPPVIRTHC RDMIILPEMV
       61 GLTIAVYNGK EFKEVKIEPE MIGHYLGEFA KTRKTVEHG- -GIGATRSSL FVPL
//
LOCUS       Methanoculleus_marisingri     114 bp    PROT      linear    1-SEP-2014
DEFINITION  Methanoculleus_marisingri, 231 bases, CAD1C4A1 checksum.
 ACCESSION  Rose-Cavalier-Smiths-iMac.local:367:1409571285
ORIGIN
        1 REEFTYRGYS VADLQLMPAR ARRKFDREHE KLLADLR-SG -----IRTHL RDMIIMPEMV
       61 GRSIEIHNGK EFQKVEIQPE AVFHYLGEFA LTRRRVAHGS AGIGATRSSK YVPL
//
LOCUS       Picrophilus_torridus     114 bp    PROT      linear    1-SEP-2014
DEFINITION  Picrophilus_torridus, 231 bases, 43F4DD91 checksum.
 ACCESSION  Rose-Cavalier-Smiths-iMac.local:369:1409571285
ORIGIN
        1 AKEFSYRGHS LEELQLLPAR ARRSYSREQE KLYEKL---- -DKENIKTHV RDLIVLPQFV
       61 GKTIELYNGN SYIKFEIKPE MIGHYLGEFA LTRKEVKHSG PGVGATRSSK FLPL
//
LOCUS       Halobacterium_salinarum     114 bp    PROT      linear    1-SEP-2014
DEFINITION  Halobacterium_salinarum, 231 bases, 7CF3F8C3 checksum.
 ACCESSION  Rose-Cavalier-Smiths-iMac.local:373:1409571285
ORIGIN
        1 EGEFTYRGHD LDELQLLPAR QRRTITREHH KVLAEARESG TANNPIRTHL RDMPVLPEFV
       61 GLTFAVYTGQ EFERVEVQPE MIGHYLGEFQ LTRSSVEHGQ AGIGATRSSK FVPL
//
LOCUS       Pyrobaculum_aerophilium     114 bp    PROT      linear    1-SEP-2014
DEFINITION  Pyrobaculum_aerophilium, 231 bases, 9A4DFAFC checksum.
 ACCESSION  Rose-Cavalier-Smiths-iMac.local:377:1409571285
ORIGIN
        1 WATFRYRGKT LEELLLLPAR QRRSLKREHR KLLEKIRKAK -KKVVIRTHC RDMIILPEMV
       61 GLTIHVYNGI TYIPVFISPW HIGHYLGEFA LTTKIVQHGE PGLKATRSSL HIAA
//
LOCUS       Archaeoglobus_fulgidus     114 bp    PROT      linear    1-SEP-2014
DEFINITION  Archaeoglobus_fulgidus, 231 bases, 94C6F3F6 checksum.
 ACCESSION  Rose-Cavalier-Smiths-iMac.local:378:1409571285
ORIGIN
        1 PRDFKYRGYT LEELQLLPAR ERRKIKRQEE KLLRKL-RKK ------RTHC RDMVVLPEMV
       61 GKVVFVHNGK EFVRVEIKPE MIGHRLGEFA LTRRFEKHSG PGVGATRSSK YVPL
//
LOCUS       Methanococcus_aeolicus     114 bp    PROT      linear    1-SEP-2014
DEFINITION  Methanococcus_aeolicus, 231 bases, 5058C9D8 checksum.
 ACCESSION  Rose-Cavalier-Smiths-iMac.local:380:1409571285
ORIGIN
        1 RVEFKYKGFT LGELQIVPAR QRRSMKKKQR KLVMKIKKAR KDPRTIRTHC RDFVITPEMI
       61 GLPFGIYNGK EFIEVKLVEE AIGRFLGEFA PSRKVVQHGS PGMGATRGSM FVPI
//
LOCUS       Methanosarcina_mazei     114 bp    PROT      linear    1-SEP-2014
DEFINITION  Methanosarcina_mazei, 231 bases, B8A6F8F0 checksum.
 ACCESSION  Rose-Cavalier-Smiths-iMac.local:382:1409571285
ORIGIN
        1 KGEYTYRGKT VSELQLLPSR ERRSIKRGQK KVLHEF--KE -----IRTHH RDMIILPEMI
       61 GIAIEVHNGK EFVNVELQPE MIGHRFGEFA PTRSRVNHGS AGVGATRSSK FVPL
//
LOCUS       Methanocaldococcus_jannaschii     114 bp    PROT      linear    1-SEP-2014
DEFINITION  Methanocaldococcus_jannaschii, 231 bases, 26FBBCA7 checksum.
 ACCESSION  Rose-Cavalier-Smiths-iMac.local:383:1409571285
ORIGIN
        1 KIEFRYRGYT LEELQLLPAR QRRTLLRQQK KLAMKIKKAR KEPRIIRTHC RDFVITPDMV
       61 GLTFGVYNGK EFVEVKVTPE MIGHYLGEFS LTRKPVQHGA PGMGATRSSM FVPI
//
LOCUS       Pyrococcus_horikoshii     114 bp    PROT      linear    1-SEP-2014
DEFINITION  Pyrococcus_horikoshii, 231 bases, DE2081B0 checksum.
 ACCESSION  Rose-Cavalier-Smiths-iMac.local:385:1409571285
ORIGIN
        1 RKEFRYRGYT LEQLMLLPAR QRRSLRREQK KLLRKIRLAK -YNKPIRTHC RDMIILPEMV
       61 GLTIYVHNGK EFVPVEIKPE MIGHYLGEFA PTRKRVQHGA PGIGATRSSM FVAV
//
LOCUS       Methanobrevibacter_smithii     114 bp    PROT      linear    1-SEP-2014
DEFINITION  Methanobrevibacter_smithii, 231 bases, 83F9EBF1 checksum.
 ACCESSION  Rose-Cavalier-Smiths-iMac.local:387:1409571285
ORIGIN
        1 RKIFKYKGYT LEELQLFPAR QRRSLKRRQQ IVLDKMRKLN -RPVVIRTHC RDMIVLPEMV
       61 GTTFGIYNGQ NFVEVTIEPE MIGCYFGEFA PTRQKVQHGD PGMGATRSSM FVPL
//
LOCUS       Desulfurococcus_mucosus_DSM_2162     114 bp    PROT      linear    1-SEP-2014
DEFINITION  Desulfurococcus_mucosus_DSM_2162, 231 bases, C69790F1 checksum.
 ACCESSION  Rose-Cavalier-Smiths-iMac.local:389:1409571285
ORIGIN
        1 WRKFKYRGKT LEELLLLPAR QRRSLKRAQI KLLAKIRRIA -KKTVIKTHV RDMVVLPEMV
       61 GLTIAVYNGK EFVPVKISPE MIGHYLGEFS PTTKKVTHGE PGLKATRASR FVAM
//
LOCUS       Nitrosopumilis_sp_AR2     114 bp    PROT      linear    1-SEP-2014
DEFINITION  Nitrosopumilis_sp_AR2, 231 bases, 63C5078B checksum.
 ACCESSION  Rose-Cavalier-Smiths-iMac.local:391:1409571285
ORIGIN
        1 VKEFLYRGIP KEELELFNSR QRRSLTRGKR KLIEEIKSAK -LKNPIKTHV RDLIVLPYMV
       61 GVTVNVFSGK EFQPVALTTE MIGHYLGEYV ITNKRVSHGA PGVGASRSSL YVPL
//
LOCUS       Nanoarchaeum_equitans     114 bp    PROT      linear    1-SEP-2014
DEFINITION  Nanoarchaeum_equitans, 231 bases, 5BD4C638 checksum.
 ACCESSION  Rose-Cavalier-Smiths-iMac.local:396:1409571285
ORIGIN
        1 AKEFRYKGYT LQELEIMPAR QRRTLLRQQK KLFKKILLAK -YKKPIKTHA RNTIILPFMV
       61 GVTVHVYNGK EYVPVQIKPE MIGHYLGEFS FTTKRPKHSA PGIGATRSSA HVSK
//
LOCUS       Haloarcula_marismortui     114 bp    PROT      linear    1-SEP-2014
DEFINITION  Haloarcula_marismortui, 231 bases, 69C33486 checksum.
 ACCESSION  Rose-Cavalier-Smiths-iMac.local:397:1409571285
ORIGIN
        1 EGEFSFRGHT LDELQLLPAR QRRSIVREKH KLLEKAREAG TANDPIRTHL RDMPVVPEMV
       61 GLTFAVHDGQ NFERVKVEPE MLGHYLGEFQ LTRSSVEHGQ AGIGATRSSK FVPL
//
LOCUS       Nitrososphaera_viennensis@EN76_AIC14705     114 bp    PROT      linear   20-AUG-2014
DEFINITION  30S ribosomal protein S19p [Nitrososphaera viennensis EN76].
 ACCESSION  AIC14705
  ORGANISM  Nitrososphaera viennensis EN76
   AUTHORS  Kerou,M.L., Offre,P., Spang,A.M. and Schleper,C.
VERSION     AIC14705.1  GI:647811004DBLINK      BioProject: PRJEA60103            BioSample: SAMN02721150
DBSOURCE    accession CP007536.1
KEYWORDS    .
SOURCE      Nitrososphaera viennensis EN76
            Archaea; Thaumarchaeota; Nitrososphaerales; Nitrososphaeraceae;
            Nitrososphaera.
REFERENCE   1  (residues 1 to 135)
            Leisch,N. and Schleper,C.
  TITLE     Nitrososphaera viennensis gen. nov., sp. nov., an aerobic and
            mesophilic, ammonia-oxidizing archaeon from soil and a member of
            the archaeal phylum Thaumarchaeota
  JOURNAL   Int. J. Syst. Evol. Microbiol. 64 (PT 8), 2738-2752 (2014)
   PUBMED   24907263
REFERENCE   2  (residues 1 to 135)
  TITLE     Direct Submission
  JOURNAL   Submitted (01-APR-2014) Department of Ecogenomics and Systems
            Biology Group of Archaea Biology and Ecogenomics, University of
            Vienna, Althanstrasse 14, Vienna 1090, Austria
COMMENT     Method: conceptual translation.
FEATURES             Location/Qualifiers
     source          1..135
                     /organism=`Nitrososphaera viennensis EN76`
                     /strain=`EN76`
                     /isolation_source=`soil`
                     /culture_collection=`DSM:26422`
                     /culture_collection=`JCM:19564`
                     /db_xref=`taxon:926571`
                     /country=`Austria: Vienna`
                     /lat_lon=`48.229273 N 16.358947 E`
                     /collection_date=`2008`
     Protein         1..135
                     /product=`30S ribosomal protein S19p`
     Region          3..135
                     /region_name=`rps19p`
                     /note=`30S ribosomal protein S19P; Provisional; PRK04038`
                     /db_xref=`CDD:235209`
     CDS             1..135
                     /gene=`rps19p`
                     /locus_tag=`NVIE_005090`
                     /coded_by=`complement(CP007536.1:413021..413428)`
                     /inference=`ab initio prediction:AMIGene:2.0`
                     /note=`Evidence 2b : Function of strongly homologous gene;
                     Product type s : structure`
                     /transl_table=11

ORIGIN
        1 vrefkfkgyt peqlpllnar qrrsldkrvg rekiklardg klkgairthi rdmiilpdmi
       61 gltinvhngk efaavairpe mvghylgeya itnkrvqhga pgvgasrssl yvpl
//
LOCUS       archaeon_SCGC_AAA011@L22_WP_018204246     114 bp    PROT      linear   14-APR-2015
DEFINITION  30S ribosomal protein S19 [Nanoarchaeota archaeon SCGC AAA011-L22].
 ACCESSION  WP_018204246
  ORGANISM  Nanoarchaeota
VERSION     WP_018204246.1  GI:516994624KEYWORDS    RefSeq.SOURCE      Nanoarchaeota archaeon SCGC AAA011-L22
            Archaea; Nanoarchaeota.
COMMENT     REFSEQ: This record represents a single, non-redundant, protein
            sequence which may be annotated on many different RefSeq genomes
            from the same, or different, species.
            COMPLETENESS: full length.
FEATURES             Location/Qualifiers
     source          1..132
                     /organism=`Nanoarchaeota archaeon SCGC AAA011-L22`
                     /db_xref=`taxon:1046946`
     Protein         1..132
                     /product=`30S ribosomal protein S19`
                     /calculated_mol_wt=14760
     Region          4..132
                     /region_name=`Ribosomal_S19`
                     /note=`Ribosomal protein S19; cl00350`
                     /db_xref=`CDD:260374`

ORIGIN
        1 ikqfkfkgki teelqltpsh errslmrgft lekirkslkk girkpvkthc rdciiipemi
       61 gatiaihngk efvpaiitee mighrlgelt mtrkrvqhsa pgigatksss aisv
//
LOCUS       Micrarchaeum_acidiphilum_ARMAN-2@EET89698     114 bp    PROT      linear   12-MAY-2010
DEFINITION  ribosomal protein S19/S15 [Candidatus Micrarchaeum acidiphilum
 ACCESSION  EET89698
  ORGANISM  Candidatus Micrarchaeum acidiphilum ARMAN-2
   AUTHORS  Baker,B.J., Comolli,L.R., Dick,G.J., Hauser,L., Hyatt,D., Dill,B.,
ARMAN-2].VERSION     EET89698.1  GI:255513432DBLINK      BioProject: PRJNA38565
DBSOURCE    accession GG697241.1
KEYWORDS    .
SOURCE      Candidatus Micrarchaeum acidiphilum ARMAN-2 (mine drainage
            metagenome)
            Archaea; Parvarchaeota; Candidatus Micrarchaeum.
REFERENCE   1  (residues 1 to 130)
            Yelton,A.P. and Banfield,J.F.
  TITLE     Community-wide analysis of microbial genome sequence signatures
  JOURNAL   Genome Biol. 10 (8), R85 (2009)
   PUBMED   19698104
REFERENCE   2  (residues 1 to 130)
            Dill,B.D., Land,M.L., Verberkmoes,N.C., Hettich,R.L. and
            Banfield,J.F.
  TITLE     Enigmatic, ultrasmall, uncultivated Archaea
  JOURNAL   Proc. Natl. Acad. Sci. U.S.A. 107 (19), 8806-8811 (2010)
   PUBMED   20421484
REFERENCE   3  (residues 1 to 130)
            Land,M., VerBerkmoes,N.C., Hettich,R.L. and Banfield,J.F.
  TITLE     Direct Submission
  JOURNAL   Submitted (31-JUL-2009) Earth and Planetary Sciences, UC Berkeley,
            307 McCone Hall, Berkeley, CA 94720, USA
COMMENT     Method: conceptual translation.
FEATURES             Location/Qualifiers
     source          1..130
                     /organism=`Candidatus Micrarchaeum acidiphilum ARMAN-2`
                     /isolation_source=`combined biofilm from UBA (pink
                     subaerial biofilm) and UBA BS (thick floating biofilm
                     subdivided into strips) samples`
                     /db_xref=`taxon:425595`
                     /environmental_sample
                     /country=`USA: Richmond Mine at Iron Mountain, CA
                     (elevation 3100 ft.)`
                     /lat_lon=`40.68 N 122.2 W`
                     /note=`metagenomic; derived from metagenome: mine drainage
                     metagenome`
     Protein         1..130
                     /product=`ribosomal protein S19/S15`
     Region          1..130
                     /region_name=`Ribosomal_S19`
                     /note=`Ribosomal protein S19; cl00350`
                     /db_xref=`CDD:260374`
     CDS             1..130
                     /locus_tag=`UNLARM2_0816`
                     /coded_by=`complement(GG697241.1:148638..149030)`
                     /transl_table=11

l_table=11

ORIGIN
        1 aekvafrgkv pselkliksr qrrwlkrnsi sekisrykqk ginksikvks rsalimpswi
       61 gmqfevyngk eyqkleitaa mlghrlgefv ystkrvmhsa pgikatrgsk flsq
//
LOCUS       Parvarchaeum_acidiphilum_ARMAN-4@EEZ93184     114 bp    PROT      linear   12-MAY-2010
DEFINITION  ribosomal protein S19 [Candidatus Parvarchaeum acidiphilum
 ACCESSION  EEZ93184
  ORGANISM  Candidatus Parvarchaeum acidiphilum ARMAN-4
   AUTHORS  Baker,B.J., Comolli,L.R., Dick,G.J., Hauser,L., Hyatt,D., Dill,B.,
ARMAN-4].VERSION     EEZ93184.1  GI:269986908DBLINK      BioProject: PRJNA38567
DBSOURCE    accession GG730040.1
KEYWORDS    .
SOURCE      Candidatus Parvarchaeum acidiphilum ARMAN-4 (mine drainage
            metagenome)
            Archaea; Parvarchaeota; Candidatus Parvarchaeum.
REFERENCE   1  (residues 1 to 128)
            Dill,B.D., Land,M.L., Verberkmoes,N.C., Hettich,R.L. and
            Banfield,J.F.
  TITLE     Enigmatic, ultrasmall, uncultivated Archaea
  JOURNAL   Proc. Natl. Acad. Sci. U.S.A. 107 (19), 8806-8811 (2010)
   PUBMED   20421484
REFERENCE   2  (residues 1 to 128)
            Land,M., VerBerkmoes,N.C., Hettich,R.L. and Banfield,J.F.
  TITLE     Direct Submission
  JOURNAL   Submitted (18-NOV-2009) Earth and Planetary Sciences, UC Berkeley,
            307 McCone Hall, Berkeley, CA 94720, USA
COMMENT     Method: conceptual translation.
FEATURES             Location/Qualifiers
     source          1..128
                     /organism=`Candidatus Parvarchaeum acidiphilum ARMAN-4`
                     /isolation_source=`450 nm filtrate of pink subaerial
                     biofilm microbial community collected from the base of 2m
                     high pile of pyrite sediment over which pH 1.1, 41C acid
                     mine drainage solution was flowing`
                     /db_xref=`taxon:662760`
                     /environmental_sample
                     /country=`USA: Ultra Back A (UBA) site of Richmond Mine
                     (elevation 3100ft) at Iron Mountain, CA`
                     /lat_lon=`40.68 N 122.2 W`
                     /collection_date=`Jun-2005`
                     /note=`metagenomic; derived from metagenome: mine drainage
                     metagenome`
     Protein         1..128
                     /product=`ribosomal protein S19`
     Region          2..128
                     /region_name=`Ribosomal_S19`
                     /note=`Ribosomal protein S19; cl00350`
                     /db_xref=`CDD:260374`
     CDS             1..128
                     /locus_tag=`BJBARM4_0106`
                     /coded_by=`GG730040.1:17723..18109`
                     /transl_table=11

l_table=11

ORIGIN
        1 -eeykfrgks iddlvianad frrafkrgls aflknmdkks aksknirthm remfilpslv
       61 gltihvyngk efipieikps mvfhrlgefa lstkqvkhgs pgmkatrssg fvpi
//
LOCUS       Nanosalinarum_sp.J07AB56@EGQ40638     114 bp    PROT      linear   11-MAR-2013
DEFINITION  SSU ribosomal protein S19P [Candidatus Nanosalinarum sp. J07AB56].
 ACCESSION  EGQ40638
  ORGANISM  Candidatus Nanosalinarum sp. J07AB56
   AUTHORS  Narasingarao,P., Podell,S., Ugalde,J., Heidelberg,K., Banfield,J.
VERSION     EGQ40638.1  GI:339757055DBLINK      BioProject: PRJNA52645            BioSample: SAMN01940911
DBSOURCE    accession GL982569.1
KEYWORDS    .
SOURCE      Candidatus Nanosalinarum sp. J07AB56 (hypersaline lake metagenome)
            Archaea; Nanohaloarchaeota; Nanohaloarchaea; Candidatus
            Nanosalinarum.
REFERENCE   1  (residues 1 to 126)
            Emerson,J.B., Brocks,J.J., Heidelberg,K.B., Banfield,J.F. and
            Allen,E.E.
  TITLE     De novo metagenomic assembly reveals abundant novel major lineage
            of Archaea in hypersaline microbial communities
  JOURNAL   ISME J (2011) In press
   PUBMED   21716304
  REMARK    Publication Status: Available-Online prior to print
REFERENCE   2  (residues 1 to 126)
            and Allen,E.
  TITLE     Direct Submission
  JOURNAL   Submitted (14-OCT-2010) Scripps Institution of Oceanography,
            University of California, San Diego, 9500 Gilman Drive, La Jolla,
            CA 92093-0202, USA
COMMENT     Method: conceptual translation.
FEATURES             Location/Qualifiers
     source          1..126
                     /organism=`Candidatus Nanosalinarum sp. J07AB56`
                     /isolation_source=`Lake Tyrrell`
                     /db_xref=`taxon:889962`
                     /environmental_sample
                     /country=`Australia: Victoria`
                     /note=`metagenomic; derived from metagenome: hypersaline
                     lake metagenome`
     Protein         1..126
                     /product=`SSU ribosomal protein S19P`
     Region          4..126
                     /region_name=`Ribosomal_S19`
                     /note=`Ribosomal protein S19; cl00350`
                     /db_xref=`CDD:260374`
     CDS             1..126
                     /locus_tag=`J07AB56_13680`
                     /coded_by=`GL982569.1:913332..913712`
                     /transl_table=11

ORIGIN
        1 deefrfrgkk ldeidlcnae arrkiqrglr hiekelledv resdhartha rsmvvtpdmv
       61 gatievyngk dfvpveveee mlghrlgefa ktrrevehsa pglgatrssq hvpl
//
LOCUS       Haloredivivus_sp.G17@EHK01976     114 bp    PROT      linear   25-NOV-2011
DEFINITION  30S ribosomal protein S19P [Candidatus Haloredivivus sp. G17].
 ACCESSION  EHK01976
  ORGANISM  Candidatus Haloredivivus sp. G17
   AUTHORS  Ghai,R., Pasic,L., Fernandez,A.B., Martin-Cuadrado,A.-B.,
VERSION     EHK01976.1  GI:358033423DBLINK      BioProject: PRJNA71229            BioSample: SAMN02469764
DBSOURCE    accession AGNT01000112.1
KEYWORDS    .
SOURCE      Candidatus Haloredivivus sp. G17
            Archaea; Nanohaloarchaeota; Nanohaloarchaea; Candidatus
            Haloredivivus.
REFERENCE   1  (residues 1 to 120)
            Mizuno,C.M., McMahon,K.D., Papke,R.T., Stepanauskas,R.,
            Rodriguez-Brito,B., Rohwer,F., Sanchez-Porro,C., Ventosa,A. and
            Rodriguez-Valera,F.
  TITLE     New Dominant Microbial Groups Along A Salinity Gradient
  JOURNAL   Sci Rep (2011) In press
REFERENCE   2  (residues 1 to 120)
            Mizuno,C.M., McMahon,K.D., Papke,R.T., Stepanauskas,R.,
            Rodriguez-Brito,B., Rohwer,F., Sanchez-Porro,C., Ventosa,A. and
            Rodriguez-Valera,F.
  TITLE     Direct Submission
  JOURNAL   Submitted (05-OCT-2011) Laboratorio de Microbiologia, Evolutionary
            Genomics Group, Universidad Miguel Hernandez, Ctra. de Valencia,
            s/n, San Juan de Alicante, Alicante 03550, Spain
COMMENT     Annotation was added by the NCBI Prokaryotic Genomes Automatic
            Annotation Pipeline Group. Information about the Pipeline can be
            found here:
            http://www.ncbi.nlm.nih.gov/genomes/static/Pipeline.html. Please be
            aware that the annotation is done automatically with little or no
            manual curation.
            Genome sequenced from a single-cell isolation.
            
            ##Genome-Assembly-Data-START##
            Assembly Method       :: MIRA v. 3.4
            Genome Coverage       :: 80x
            Sequencing Technology :: 454 GS-FLX Titanium
            ##Genome-Assembly-Data-END##
            Method: conceptual translation.
FEATURES             Location/Qualifiers
     source          1..120
                     /organism=`Candidatus Haloredivivus sp. G17`
                     /strain=`G17`
                     /db_xref=`taxon:1072681`
     Protein         1..120
                     /product=`30S ribosomal protein S19P`
     Region          2..120
                     /region_name=`Ribosomal_S19`
                     /note=`Ribosomal protein S19; cl00350`
                     /db_xref=`CDD:260374`
     CDS             1..120
                     /gene=`rps19p`
                     /locus_tag=`HRED_00296`
                     /coded_by=`AGNT01000112.1:16058..16420`
                     /note=`COG0185 Ribosomal protein S19`
                     /transl_table=11

ORIGIN
        1 ----tyrghe ieeleimntr arrkldrglr dqeeklledv kdgq-akthl rgmivlpemv
       61 gstieiyngq gfvpveieee mighylgefa ktrkevshsa pglgatrssk hvpl
//
LOCUS       Thermofilum_pendens@WP_011751900     114 bp    PROT      linear   25-MAY-2013
DEFINITION  30S ribosomal protein S19 [Thermofilum pendens].
 ACCESSION  WP_011751900
  ORGANISM  Thermofilum pendens
VERSION     WP_011751900.1  GI:500075887KEYWORDS    RefSeq.SOURCE      Thermofilum pendens
            Archaea; Crenarchaeota; Thermoprotei; Thermoproteales;
            Thermofilaceae; Thermofilum.
COMMENT     REFSEQ: This record represents a single, non-redundant, protein
            sequence which may be annotated on many different RefSeq genomes
            from the same, or different, species.
FEATURES             Location/Qualifiers
     source          1..141
                     /organism=`Thermofilum pendens`
                     /db_xref=`taxon:2269`
     Protein         1..141
                     /product=`30S ribosomal protein S19`
                     /calculated_mol_wt=16035
     Region          6..141
                     /region_name=`rps19p`
                     /note=`30S ribosomal protein S19P; Provisional; PRK04038`
                     /db_xref=`CDD:235209`

ORIGIN
        1 tskftyrgyt leeleimpar qrrsllrvfk rraaklaseg kkqpvikthl rdfiilpemv
       61 gltihvhngk efvpveitpe kighylgefa lttkkvehge pglkatrssm fval
//
LOCUS       Caldiarchaeum_subterraneum@WP_020863386     114 bp    PROT      linear   14-APR-2015
DEFINITION  30S ribosomal protein S19 [Candidatus Caldiarchaeum subterraneum].
 ACCESSION  WP_020863386
  ORGANISM  Candidatus Caldiarchaeum subterraneum
VERSION     WP_020863386.1  GI:526884071KEYWORDS    RefSeq.SOURCE      Candidatus Caldiarchaeum subterraneum
            Archaea; Thaumarchaeota; unclassified Thaumarchaeota; Candidatus
            Caldiarchaeum.
COMMENT     REFSEQ: This record represents a single, non-redundant, protein
            sequence which may be annotated on many different RefSeq genomes
            from the same, or different, species.
FEATURES             Location/Qualifiers
     source          1..139
                     /organism=`Candidatus Caldiarchaeum subterraneum`
                     /db_xref=`taxon:311458`
     Protein         1..139
                     /product=`30S ribosomal protein S19`
                     /calculated_mol_wt=15756
     Region          1..139
                     /region_name=`rps19p`
                     /note=`30S ribosomal protein S19P; Provisional; PRK04038`
                     /db_xref=`CDD:235209`

ORIGIN
        1 vreltyrgyt vdqlkllpsr arrslykrgl kakkllesgq klekpikthc rdmfilpemv
       61 gltihvhngk eftpveitpe mighrlgeya itnkrvihgr agigatrssm yvpl
//
LOCUS       Caldivirga_maquilingensis@IC-167_ABW01360     114 bp    PROT      linear   14-APR-2015
DEFINITION  ribosomal protein S19 [Caldivirga maquilingensis IC-167].
 ACCESSION  ABW01360
  ORGANISM  Caldivirga maquilingensis IC-167
   AUTHORS  Copeland,A., Lucas,S., Lapidus,A., Barry,K., Glavina del Rio,T.,
VERSION     ABW01360.1  GI:157919933DBLINK      BioProject: PRJNA17421            BioSample: SAMN00623034
DBSOURCE    accession CP000852.1
KEYWORDS    .
SOURCE      Caldivirga maquilingensis IC-167
            Archaea; Crenarchaeota; Thermoprotei; Thermoproteales;
            Thermoproteaceae; Caldivirga.
REFERENCE   1  (residues 1 to 187)
            Dalin,E., Tice,H., Pitluck,S., Saunders,E., Brettin,T., Bruce,D.,
            Detter,J.C., Han,C., Schmutz,J., Larimer,F., Land,M., Hauser,L.,
            Kyrpides,N., Ivanova,N., Biddle,J.F., Zhang,Z., Fitz-Gibbon,S.T.,
            Lowe,T.M., Saltikov,C., House,C.H. and Richardson,P.
  CONSRTM   US DOE Joint Genome Institute
  TITLE     Complete sequence of Caldivirga maquilingensis IC-167
  JOURNAL   Unpublished
REFERENCE   2  (residues 1 to 187)
            Dalin,E., Tice,H., Pitluck,S., Saunders,E., Brettin,T., Bruce,D.,
            Detter,J.C., Han,C., Schmutz,J., Larimer,F., Land,M., Hauser,L.,
            Kyrpides,N., Ivanova,N., Biddle,J.F., Zhang,Z., Fitz-Gibbon,S.T.,
            Lowe,T.M., Saltikov,C., House,C.H. and Richardson,P.
  CONSRTM   US DOE Joint Genome Institute
  TITLE     Direct Submission
  JOURNAL   Submitted (02-OCT-2007) US DOE Joint Genome Institute, 2800
            Mitchell Drive B100, Walnut Creek, CA 94598-1698, USA
COMMENT     Method: conceptual translation.
FEATURES             Location/Qualifiers
     source          1..187
                     /organism=`Caldivirga maquilingensis IC-167`
                     /strain=`IC-167`
                     /db_xref=`taxon:397948`
     Protein         1..187
                     /product=`ribosomal protein S19`
     Region          54..187
                     /region_name=`rps19p`
                     /note=`30S ribosomal protein S19P; Provisional; PRK04038`
                     /db_xref=`CDD:235209`
     CDS             1..187
                     /locus_tag=`Cmaq_0515`
                     /coded_by=`CP000852.1:549469..550032`
                     /note=`TIGRFAM: ribosomal protein S19;
                     PFAM: ribosomal protein S19/S15;
                     KEGG: pis:Pisl_1705 ribosomal protein S19`
                     /transl_table=11
                     /db_xref=`InterPro:IPR002222`
                     /db_xref=`InterPro:IPR005713`

ORIGIN
        1 wknfkyrgft fdelkllpar qrrtlkrglr irkakafaak gksipvrthc rdmiilpemv
       61 gltifvyngi tyipvpispw highylgefa ittkivqhge pglkatkstl hiaa
//
LOCUS       Dyadobacter_fermentans_DSM_18053     111 bp    PROT      linear    1-SEP-2014
DEFINITION  Dyadobacter_fermentans_DSM_18053, 231 bases, E5F2C1E3 checksum.
 ACCESSION  Rose-Cavalier-Smiths-iMac.local:291:1409571285
ORIGIN
        1 ---------- ---------- --RSLKKIDF RLEAKVETMN -RKSVIKTWS RRSMISPDFI
       61 GHTFAVHNGN KFIPVYVTEN MVGHKLGEFS PTRNFRGHTA KKD-K-G--R K
//
LOCUS       Thermotoga_maritima_MSB8     111 bp    PROT      linear    1-SEP-2014
DEFINITION  Thermotoga_maritima_MSB8, 231 bases, 7FC6975B checksum.
 ACCESSION  Rose-Cavalier-Smiths-iMac.local:292:1409571285
ORIGIN
        1 ---------- ---------- --RSRKKVDR KLLEKIRKLN -EKKVIKTWS RASMIIPEMV
       61 GHTIAVYNGM KHIPVYITEN MIGHRLGEFA PTRRFGGHA- DKKAKKGELK K
//
LOCUS       Deinococcus_deserti_VCD115     111 bp    PROT      linear    1-SEP-2014
DEFINITION  Deinococcus_deserti_VCD115, 231 bases, 8F0F7EE7 checksum.
 ACCESSION  Rose-Cavalier-Smiths-iMac.local:293:1409571285
ORIGIN
        1 ---------- ---------- --RSLKKVDD HLLKKVDAQN -DKRVIKTWS RRSTIVPEMI
       61 GHTIAVHNGK QHVPVFVNEQ MIGHKLGEFS PTRSYRGHGA DKNAK-GSKK K
//
LOCUS       Rhodopirellula_baltica_SH_1     104 bp    PROT      linear    1-SEP-2014
DEFINITION  Rhodopirellula_baltica_SH_1, 231 bases, 4A36E0AF checksum.
 ACCESSION  Rose-Cavalier-Smiths-iMac.local:296:1409571285
ORIGIN
        1 ---------- ---------- --RSSKKVDP KVFFKVQKAA -SKEPIKTWA RSCTIVPEFV
       61 NVTFMVHNGR QHIKVLVTED MVGHKLGEFA PTRTFKGHGG KGKR
//
LOCUS       Planctomyces_brasiliensis_DSM_5305     104 bp    PROT      linear    1-SEP-2014
DEFINITION  Planctomyces_brasiliensis_DSM_5305, 231 bases, 189B21B2 checksum.
 ACCESSION  Rose-Cavalier-Smiths-iMac.local:298:1409571285
ORIGIN
        1 ---------- ---------- --RSLKKVDH NLLGKIAKLD -RKEPIKTWA RSSTIAPEFI
       61 GHTFLVHNGR AHVNVYVTEE MVGHKLGEFA QTRTFRGHGA KGKR
//
LOCUS       Fibrobacter_succinogenes_subsp._succinogenes_S85     108 bp    PROT      linear    1-SEP-2014
DEFINITION  Fibrobacter_succinogenes_subsp._succinogenes_S85, 231 bases, 293C6F7D checksum.
 ACCESSION  Rose-Cavalier-Smiths-iMac.local:299:1409571285
ORIGIN
        1 ---------- ---------- --RSLKKVDS HVLSKAQAMA -KKQAIKTWS RRSTIVPDMV
       61 GLTFSVYNGK QFLPVYVTEN MVGHKLGEFS MTRTFRGHRK TETAGGKK
//
LOCUS       Desulfobacca_acetoxidans_DSM_11109     111 bp    PROT      linear    1-SEP-2014
DEFINITION  Desulfobacca_acetoxidans_DSM_11109, 231 bases, BC5FE449 checksum.
 ACCESSION  Rose-Cavalier-Smiths-iMac.local:302:1409571285
ORIGIN
        1 ---------- ---------- --RSLKKVQE SLLVKVLKAK -DRRVIKTWS RRSTITPDFV
       61 GLTLAVHNGK KFIPVFVTEN MVGHKLGEFS PTRTYYGHAG A-KKTKVKG- K
//
LOCUS       Oscillibacter_valericigenes_Sjm18-20     102 bp    PROT      linear    1-SEP-2014
DEFINITION  Oscillibacter_valericigenes_Sjm18-20, 231 bases, 13289A06 checksum.
 ACCESSION  Rose-Cavalier-Smiths-iMac.local:305:1409571285
ORIGIN
        1 ---------- ---------- --RSVKKVAP ELLKRVEEMN -EKQVLKTWS RSSTIFPAFV
       61 GHTIAVHDGR KHVPVYIQED MVGHKLGEFA PTRTFRGHAK KD
//
LOCUS       Thermus_scotoductus_SA-01     108 bp    PROT      linear    1-SEP-2014
DEFINITION  Thermus_scotoductus_SA-01, 231 bases, F63DEF44 checksum.
 ACCESSION  Rose-Cavalier-Smiths-iMac.local:311:1409571285
ORIGIN
        1 ---------- ---------- --RSLKKVDD HLLEKVLELN -EKRLIKTWS RRSTIVPEMV
       61 GHTIAVYNGK QHVPVYITEN MVGHKLGEFA PTRTYRGHGK EAKATKKK
//
LOCUS       Dehalococcoides_ethenogenes_195     108 bp    PROT      linear    1-SEP-2014
DEFINITION  Dehalococcoides_ethenogenes_195, 231 bases, F8063C13 checksum.
 ACCESSION  Rose-Cavalier-Smiths-iMac.local:313:1409571285
ORIGIN
        1 ---------- ---------- --RSVKKLCP KLMKKVEVAS -QKSIIKTWA RWSTITPLMV
       61 GLNVGVHDGR RHVPIYITEN MVGHRLGEFT TTRNFRGHAK AEKVSQVK
//
LOCUS       Thermovirga_lienii_DSM_17291     108 bp    PROT      linear    1-SEP-2014
DEFINITION  Thermovirga_lienii_DSM_17291, 231 bases, C6B481FB checksum.
 ACCESSION  Rose-Cavalier-Smiths-iMac.local:315:1409571285
ORIGIN
        1 ---------- ---------- --RSTKKVDQ KLLRKIEMMN -KKRVIKTWS RRSTIVPDMI
       61 GHTIAVHNGR THIPIFISEN MVGHKLGEFA PTRKFGGHAG QERSTKVR
//
LOCUS       Desulfurispirillum_indicum_S5     108 bp    PROT      linear    1-SEP-2014
DEFINITION  Desulfurispirillum_indicum_S5, 231 bases, 7FC20B25 checksum.
 ACCESSION  Rose-Cavalier-Smiths-iMac.local:317:1409571285
ORIGIN
        1 ---------- ---------- --RSIKKVDN YLIVKVEKLN -DKKVIKTWS RRSTIIPEFI
       61 GHTFAVHNGK QFIPVYITEE MIGHKLGEFS PTRTYRGHDK DKKKGSKR
//
LOCUS       Syntrophothermus_lipocalidus_DSM_12680     109 bp    PROT      linear    1-SEP-2014
DEFINITION  Syntrophothermus_lipocalidus_DSM_12680, 231 bases, 9474697C checksum.
 ACCESSION  Rose-Cavalier-Smiths-iMac.local:321:1409571285
ORIGIN
        1 ---------- ---------- --RSLKKCDE KLLKKIEKMN -EKRVIKTWS RRSTILPEMV
       61 GHTLAVYEGR KHVPIYITED MVGHKLGEFA PTRTYRGHAD KSEKTSKRR
//
LOCUS       Zymomonas_mobilis_subsp._mobilis_NCIMB_11163     107 bp    PROT      linear    1-SEP-2014
DEFINITION  Zymomonas_mobilis_subsp._mobilis_NCIMB_11163, 231 bases, 981E443D checksum.
 ACCESSION  Rose-Cavalier-Smiths-iMac.local:324:1409571285
ORIGIN
        1 ---------- ---------- --RSVWKVEL SLLKKAETAQ -NRAPIKTWS RRSTILPQFV
       61 GLTFNVYNGR KFVPVLVNEE MVGHKLGEFA PTRTFPGHAA D-KKGKR
//
LOCUS       Paenibacillus_sp._Y412MC10     107 bp    PROT      linear    1-SEP-2014
DEFINITION  Paenibacillus_sp._Y412MC10, 231 bases, 99C19907 checksum.
 ACCESSION  Rose-Cavalier-Smiths-iMac.local:327:1409571285
ORIGIN
        1 ---------- ---------- --RSLKKIDG YLLKKVEDMN -KKAVIKTWS RRSTIFPQFI
       61 GHTFGVYDGR KHVPVYVTED MVGHKLGEFA PTRTYKGH-E DDKKTRR
//
LOCUS       Thermodesulfatator_indicus_DSM_15286     111 bp    PROT      linear    1-SEP-2014
DEFINITION  Thermodesulfatator_indicus_DSM_15286, 231 bases, FFB771BC checksum.
 ACCESSION  Rose-Cavalier-Smiths-iMac.local:331:1409571285
ORIGIN
        1 ---------- ---------- --RSKKKVDE HLWKKVRKAL -DKKVIKTWS RRSTILPEFV
       61 GLTFAVHNGH KFIPVYVTEN MVGHKLGEFA PTRTYRGHAA D-KGKVKGKK K
//
LOCUS       Neisseria_meningitidis_MC58     108 bp    PROT      linear    1-SEP-2014
DEFINITION  Neisseria_meningitidis_MC58, 231 bases, 4E685DD8 checksum.
 ACCESSION  Rose-Cavalier-Smiths-iMac.local:335:1409571285
ORIGIN
        1 ---------- ---------- --RSLKKVDL HLLKKVDAAR -DKRPIKTWS RRSTILPDFI
       61 GLTIAVHNGR THVPVFISDN MVGHKLGEFS LTRTFKGHLA D-KKAKKK
//
LOCUS       Cyanothece_sp._PCC_7425     107 bp    PROT      linear    1-SEP-2014
DEFINITION  Cyanothece_sp._PCC_7425, 231 bases, 7D95EC4F checksum.
 ACCESSION  Rose-Cavalier-Smiths-iMac.local:337:1409571285
ORIGIN
        1 ---------- ---------- --RSLKKVAD HLLSKVEALN -ERQVIKTWS RASTILPQMI
       61 GHTIAVHNGR QHVPVYVTEQ MVGHKLGEFA PTRTFRSHKG D-KKARY
//
LOCUS       Prochlorococcus_marinus_str._MIT_9303     107 bp    PROT      linear    1-SEP-2014
DEFINITION  Prochlorococcus_marinus_str._MIT_9303, 231 bases, E9C0CE39 checksum.
 ACCESSION  Rose-Cavalier-Smiths-iMac.local:338:1409571285
ORIGIN
        1 ---------- ---------- --RSLKKIAD SLLRKLEKQN -DKSVIKTWS RASTILPMMI
       61 GHTIAVHNGR SHVPVFITEQ MVGHKLGEFA PTRTFKGHIK D-KKGGR
//
LOCUS       Chlorobium_limicola_DSM_245     113 bp    PROT      linear    1-SEP-2014
DEFINITION  Chlorobium_limicola_DSM_245, 231 bases, 88600F8A checksum.
 ACCESSION  Rose-Cavalier-Smiths-iMac.local:339:1409571285
ORIGIN
        1 ---------- ---------- --RSLKKIDF KLEKRILDLN -EKKVVKTWS RSSMISPDFV
       61 GHTIAVHNGK THVPVYVSDN MVGHKLGEFA PTRTFRGHAG GKAEKGGSAP RKK
//
LOCUS       Prevotella_denticola_F0289     104 bp    PROT      linear    1-SEP-2014
DEFINITION  Prevotella_denticola_F0289, 231 bases, 57A2119D checksum.
 ACCESSION  Rose-Cavalier-Smiths-iMac.local:341:1409571285
ORIGIN
        1 ---------- ---------- --RSLKKINV SLEKKILAMN -KQNVVKTWA RASMISPDFV
       61 GHTVAVHNGN KFIPVYITEN MVGHKLGEFS PTRRFGGHSG NNKK
//
LOCUS       Cryptobacterium_curtum_DSM_15641     104 bp    PROT      linear    1-SEP-2014
DEFINITION  Cryptobacterium_curtum_DSM_15641, 231 bases, B326296F checksum.
 ACCESSION  Rose-Cavalier-Smiths-iMac.local:342:1409571285
ORIGIN
        1 ---------- ---------- --RSLKKVEP RLLSRIDAMN -TKDVVKTWS RSSTIFPEMV
       61 GHTIAVHDGR KHVPVYITES MVGHKLGEFA PTRTFRGHA- --KK
//
LOCUS       Anaerolinea_thermophila_UNI-1     113 bp    PROT      linear    1-SEP-2014
DEFINITION  Anaerolinea_thermophila_UNI-1, 231 bases, C8F2DFA2 checksum.
 ACCESSION  Rose-Cavalier-Smiths-iMac.local:345:1409571285
ORIGIN
        1 ---------- ---------- --RSLKKVDP KLLKKIELMN -EKKVIRTWS RASVIFPQMV
       61 GHTIAVHDGR RHVPIYITEN MVGHRLGEFA PTRLFRGHVA E-KSSGAKGK GGK
//
LOCUS       Idiomarina_loihiensis_L2TR     108 bp    PROT      linear    1-SEP-2014
DEFINITION  Idiomarina_loihiensis_L2TR, 231 bases, B8ED4E59 checksum.
 ACCESSION  Rose-Cavalier-Smiths-iMac.local:346:1409571285
ORIGIN
        1 ---------- ---------- --RSLKKIDL HLLNKVEKAL -EKKPIKTWS RRSMIIPDMI
       61 GLTIAVHNGR QHVPVYVTDE MIGHKLGEFA PTRTYRGHAA D-KKAKKR
//
LOCUS       Gemmatimonas_aurantiaca_T-27     112 bp    PROT      linear    1-SEP-2014
DEFINITION  Gemmatimonas_aurantiaca_T-27, 231 bases, 22DCA167 checksum.
 ACCESSION  Rose-Cavalier-Smiths-iMac.local:347:1409571285
ORIGIN
        1 ---------- ---------- --RSIKKVAE RLEAKVVTMN -EKKVVKTWS RASTILPEFV
       61 GHTFAVHNGN KFIPVYVTEN MVGHKLGEFS PTRLFRGHAG Q-KADVKKKG GK
//
LOCUS       Nitrosomonas_europaea_ATCC_19718     110 bp    PROT      linear    1-SEP-2014
DEFINITION  Nitrosomonas_europaea_ATCC_19718, 231 bases, DB7830ED checksum.
 ACCESSION  Rose-Cavalier-Smiths-iMac.local:353:1409571285
ORIGIN
        1 ---------- ---------- --RSVSKVDL HLVNKVLSAR -DKKPIKTWS RRSTILPDFI
       61 GLTISVHNGR QHVPVFVTEN MVGHKLGEFS HTRTFKGHAG D-KKAAGSKR
//
LOCUS       Nitrosospira_multiformis_ATCC_25196     109 bp    PROT      linear    1-SEP-2014
DEFINITION  Nitrosospira_multiformis_ATCC_25196, 231 bases, 23300723 checksum.
 ACCESSION  Rose-Cavalier-Smiths-iMac.local:354:1409571285
ORIGIN
        1 ---------- ---------- --RSIKKVDL HLLSKVEAAR -DKRPIKTWS RRSTVLPDFI
       61 GLTIAVHNGK QHVPVYVTEN MVGHKLGEFS HTRTFKGHSG D-RKAAGRK
//
LOCUS       Meiothermus_silvanus_DSM_9946     109 bp    PROT      linear    1-SEP-2014
DEFINITION  Meiothermus_silvanus_DSM_9946, 231 bases, DE60111A checksum.
 ACCESSION  Rose-Cavalier-Smiths-iMac.local:358:1409571285
ORIGIN
        1 ---------- ---------- --RSLKKVDD HLIEKVEAMN -EKRVIKTWS RRSTIVPEMI
       61 GHTLAVYNGK QHVPVYITEQ MVGHKLGEFA PTRNYRGHNK EGKATAAKK
//
LOCUS       Treponema_brennaborense_DSM_12168     107 bp    PROT      linear    1-SEP-2014
DEFINITION  Treponema_brennaborense_DSM_12168, 231 bases, 7F2375C9 checksum.
 ACCESSION  Rose-Cavalier-Smiths-iMac.local:360:1409571285
ORIGIN
        1 ---------- ---------- --RSVKKIEK SLYKKVIEMN -DRKMIKTYS RCSTIIPEMV
       61 GNTISVYNGK SWVPVYVTEN LVGHKLGEFA PTRIFRGHAG SDKKAGK
//
LOCUS       Dictyoglomus_thermophilum_H-6-12     108 bp    PROT      linear    1-SEP-2014
DEFINITION  Dictyoglomus_thermophilum_H-6-12, 231 bases, DE5EE6BE checksum.
 ACCESSION  Rose-Cavalier-Smiths-iMac.local:361:1409571285
ORIGIN
        1 ---------- ---------- --RSLKKVDP KLLKKIRELN -EKRIIKTWS RRSVIVPEMV
       61 GHTIAVYNGR KHIPVYITEN MIGHRLGEFA PTRTFTGHPT A-RITAIK
//
LOCUS       Xylella_fastidiosa_M23     107 bp    PROT      linear    1-SEP-2014
DEFINITION  Xylella_fastidiosa_M23, 231 bases, 10A1B9F9 checksum.
 ACCESSION  Rose-Cavalier-Smiths-iMac.local:364:1409571285
ORIGIN
        1 ---------- ---------- --RSTKKFDH HLIKKVESS- --KRPIKTCS RRSVILPQMV
       61 GHTIAIHNGK NYHPVVINEN MVGHKLGEFS ITRVFKGHCG D-KKSGK
//
LOCUS       Coraliomargarita_akajimensis_DSM_45221     105 bp    PROT      linear    1-SEP-2014
DEFINITION  Coraliomargarita_akajimensis_DSM_45221, 231 bases, 4AE86B36 checksum.
 ACCESSION  Rose-Cavalier-Smiths-iMac.local:366:1409571285
ORIGIN
        1 ---------- ---------- --RSVKKVDP HLAKKVEAAQ -DRKPIQTWS RRSTITPDFV
       61 GLNFNVHNGR SFLPVYVTEN MVGHKLGEFA PSRTFKSHQP G-KKK
//
LOCUS       Thermovibrio_ammonificans_HB-1     108 bp    PROT      linear    1-SEP-2014
DEFINITION  Thermovibrio_ammonificans_HB-1, 231 bases, E3C01736 checksum.
 ACCESSION  Rose-Cavalier-Smiths-iMac.local:370:1409571285
ORIGIN
        1 ---------- ---------- --RSLKKVNP KILKKVRKMN -EKKVIKVWD RACTIVPEFI
       61 GHTFAVYNGQ KFIPVYVTEQ MVGHRLGEFS LTRTFRGHAG Q-KVAKKK
//
LOCUS       Acetobacter_pasteurianus_IFO_3283-01     108 bp    PROT      linear    1-SEP-2014
DEFINITION  Acetobacter_pasteurianus_IFO_3283-01, 231 bases, C65FEE3B checksum.
 ACCESSION  Rose-Cavalier-Smiths-iMac.local:371:1409571285
ORIGIN
        1 ---------- ---------- --RSVWKVDG YLLNKAEVSR -RNEVIKIWS RRSTILPQFV
       61 GLTFGVYNGQ KFLPVQVTEN MVGHKFGEFS PTRTFHGHGA D-KKSKRG
//
LOCUS       Methylacidiphilum_infernorum_V4     108 bp    PROT      linear    1-SEP-2014
DEFINITION  Methylacidiphilum_infernorum_V4, 231 bases, B2FEBDF9 checksum.
 ACCESSION  Rose-Cavalier-Smiths-iMac.local:372:1409571285
ORIGIN
        1 ---------- ---------- --RSLKKVDS HLIEKIEKLG --K-PIKTWS RRSMIIPDFV
       61 GHTFLVHNGR TFQSVYVTEN MVGHRLGEFA PTRTFKKHGA HTEKASVK
//
LOCUS       Corynebacterium_pseudotuberculosis_FRC41     107 bp    PROT      linear    1-SEP-2014
DEFINITION  Corynebacterium_pseudotuberculosis_FRC41, 231 bases, 299D0863 checksum.
 ACCESSION  Rose-Cavalier-Smiths-iMac.local:374:1409571285
ORIGIN
        1 ---------- ---------- --RSLKKVDE HLLAKVDAQN -TKQVIKTWS RRSTILPDFI
       61 GHTFAVHDGR KHVPVFVDDS MVGHKLGEFA PTKTFKGHIK DDKKGRR
//
LOCUS       Fusobacterium_nucleatum_subsp._nucleatum_ATCC_25586     108 bp    PROT      linear    1-SEP-2014
DEFINITION  Fusobacterium_nucleatum_subsp._nucleatum_ATCC_25586, 231 bases, 847B2CAF checks
 ACCESSION  Rose-Cavalier-Smiths-iMac.local:375:1409571285
ORIGIN
        1 ---------- ---------- --RSLKKCDH HLMAKVEAVA -NKAVIKTWS RRSTIFPNFI
       61 GLTFGVYNGK KHIPVHVTEQ MVGHKLGEFA PTRTYHGHGV D-KK-K-K
//
LOCUS       Syntrophus_aciditrophicus_SB     109 bp    PROT      linear    1-SEP-2014
DEFINITION  Syntrophus_aciditrophicus_SB, 231 bases, 5ABA8409 checksum.
 ACCESSION  Rose-Cavalier-Smiths-iMac.local:376:1409571285
ORIGIN
        1 ---------- ---------- --RSIKKVDE KLFDKVQKAV -NKSVIKTWS RRSTITPDLI
       61 GHTFAVHNGK KFIPVFVTEN MVGHKLGEFA PTRIFFSHAG D-RKSKVRK
//
LOCUS       Lactobacillus_fermentum_IFO_3956     108 bp    PROT      linear    1-SEP-2014
DEFINITION  Lactobacillus_fermentum_IFO_3956, 231 bases, F3CE9E9D checksum.
 ACCESSION  Rose-Cavalier-Smiths-iMac.local:384:1409571285
ORIGIN
        1 ---------- ---------- --RSLKKADA SLLKKVEAQA -KKTVIKTWS RRSTIFPSFI
       61 GYTFAVYDGR KHVPVYVQED MVGHKLGEFV PTRTFRGHAA DDKKTGRK
//
LOCUS       Denitrovibrio_acetiphilus_DSM_12809     108 bp    PROT      linear    1-SEP-2014
DEFINITION  Denitrovibrio_acetiphilus_DSM_12809, 231 bases, C355A329 checksum.
 ACCESSION  Rose-Cavalier-Smiths-iMac.local:394:1409571285
ORIGIN
        1 ---------- ---------- --RSLKKIDD HLMKKVTAAK -DKKVIKTWS RRSTVLPDMV
       61 GLTFAVHNGN KFVPVYVTEN MVGHKLGEFS LTRTFRGHKK DDKKVKGR
//
LOCUS       Spirochaeta_coccoides_DSM_17374     107 bp    PROT      linear    1-SEP-2014
DEFINITION  Spirochaeta_coccoides_DSM_17374, 231 bases, 5A98076A checksum.
 ACCESSION  Rose-Cavalier-Smiths-iMac.local:398:1409571285
ORIGIN
        1 ---------- ---------- --RSIKKIEK KLYKRLQEAN -QKQMIKTYS RVSTIIPEMV
       61 GFTFSVYNGK TWIPVFVTEN LVGHKLGEFA PTRIFRGHAG SDKKAGR
//
