# Supplementary material for: Multidomain ribosomal protein trees and the planctobacterial origin of neomura (eukaryotes, archaebacteria)
Source: Protoplasma. 2020 Jan 3;257(3):621–753. doi: 10.1007/s00709-019-01442-7 (PMC7203096; doi:10.1007/s00709-019-01442-7)
Supplement: Supplementary file 12 — (PDF 128 kb) [file 709_2019_1442_MOESM12_ESM.gb]

LOCUS       Allomyces_macrogynus@AML000007     131 bp    PROT      linear    4-SEP-2014
DEFINITION  Allomyces_macrogynus@AML000007     131 bp    PROT      linear    3-JUN-2014, 13
 ACCESSION  Rose-Cavalier-Smiths-iMac.local:0:1409821069
ORIGIN
        1 VQTFGRKKTA TAVAGMIRVN GSPLELVQPE ILRYKVYEPI LVVGKDKFAG VDIRVRVNGG
       61 GHTSQVYAIR QAIAKAIVAY YAKFVDEASK NELRKMLVQY DRSLLVADPR RCEPKKFGGK
      121 GARARYQKSY R
//
LOCUS         AmasBerm     131 bp    PROT      linear    4-SEP-2014
DEFINITION  AmasBerm     131 bp    PROT      linear    3-JUN-2014, 131 bases, 2252D973 chec
 ACCESSION  Rose-Cavalier-Smiths-iMac.local:1:1409821069
ORIGIN
        1 ---------- ---------- ---------- ---------- ---------- ----------
       61 ---------- --LAKSIVAF YQKYVDEASK KEIKEQLIAY DRSLLVADPR RCEPKKFGGP
      121 GARAGYQKSY R
//
LOCUS       Amastigomonas_media@amameConti     131 bp    PROT      linear    4-SEP-2014
DEFINITION  Amastigomonas_media@amameConti     131 bp    PROT      linear    3-JUN-2014, 13
 ACCESSION  Rose-Cavalier-Smiths-iMac.local:2:1409821069
ORIGIN
        1 VSTFGRKKSA TAVAGLIKVN GCPLTLVEPN ILRYKVYEPI LLLGREKIAD MDIRIRVKGG
       61 GYTAQIYAIR QALSKAIVAF YQKYVDEASK REIKETLMNY DRSLLVSDPR RCEPKKFGGP
      121 GARARYQKSY R
//
LOCUS       Amastigomonas_oxoniensis@amaox     131 bp    PROT      linear    4-SEP-2014
DEFINITION  Amastigomonas_oxoniensis@amaox     131 bp    PROT      linear    3-JUN-2014, 13
 ACCESSION  Rose-Cavalier-Smiths-iMac.local:3:1409821069
ORIGIN
        1 VQVFGRKKTA TAVAGLLKIN GSPIELLEPE TLRVKAYEPI HLLGKDRFKN IDIRIRVKGG
       61 GYTSQIYAIR QALAKAIVAY YQKFVDEAAK KEIKDILINY DRTLLVADPR RCEPKKFGGD
      121 GARARYQKSY R
//
LOCUS       Amoebidium_parasiticum@ABL0000     131 bp    PROT      linear    4-SEP-2014
DEFINITION  Amoebidium_parasiticum@ABL0000     131 bp    PROT      linear    3-JUN-2014, 13
 ACCESSION  Rose-Cavalier-Smiths-iMac.local:4:1409821069
ORIGIN
        1 VQVFGRKKTA TAVAGLLKVN GKPIELVEPE ILREKVMEPI YLLGKDRFAG VDIRVRVKGG
       61 GHTSQIYAIR QAIAKSLVAF YQKFVDEVSK QQIKDILHTY DRSLLVADPR RCEPKKFGGP
      121 GARARYQKSY R
//
LOCUS         AncySigm     131 bp    PROT      linear    4-SEP-2014
DEFINITION  AncySigm     131 bp    PROT      linear    3-JUN-2014, 131 bases, 1E1FCA8E chec
 ACCESSION  Rose-Cavalier-Smiths-iMac.local:5:1409821069
ORIGIN
        1 VQVFGRKKTA VAVAGLIKVN GCPIELMEPE ILRYKLYEPV LLLGREKFAG VNIRVRVRGG
       61 GYTSQIYAIR QAIAKSLVAY YQKYVDEQEK KEIKETLVSY DRTLLVADPR RCEPKKFGGK
      121 GARARYQKSY R
//
LOCUS         AndaInca     131 bp    PROT      linear    4-SEP-2014
DEFINITION  AndaInca     131 bp    PROT      linear    3-JUN-2014, 131 bases, A978C809 chec
 ACCESSION  Rose-Cavalier-Smiths-iMac.local:6:1409821069
ORIGIN
        1 VQTYGRKKTA VAVAGIERL- ---------- ---------- ---------- -DIRIRTSGG
       61 GGVSQVFAIR QALAKGIVAY FQKFVDEASK REVKQILLNY DRTLLVADPR RCEPKKFGGH
      121 SARARRQKSY R
//
LOCUS       Arabidopsi@31544     131 bp    PROT      linear    4-SEP-2014
DEFINITION  Arabidopsi@31544     131 bp    PROT      linear    3-JUN-2014, 131 bases, 85108
 ACCESSION  Rose-Cavalier-Smiths-iMac.local:7:1409821069
ORIGIN
        1 VQCFGRKKTA VAVTGLIKLN GCPIELFQPE ILRFKIFEPV LLLG------ -NMRIRVNGG
       61 GHTSQVYAIR QSIAKALVAY YQKYVDEQSK KEIKDILVRY DRTLLVADPR RCEPKKFGGR
      121 GARSRYQKSY R
//
LOCUS       Astasia_longa@ALL00000464_6     131 bp    PROT      linear    4-SEP-2014
DEFINITION  Astasia_longa@ALL00000464_6     131 bp    PROT      linear    3-JUN-2014, 131 b
 ACCESSION  Rose-Cavalier-Smiths-iMac.local:8:1409821069
ORIGIN
        1 VMTFGKKKHA IAVVGLIKCN GVPIELLQPE PLRLKVMEPI LIVGKHKFRN VDMRIRVRGG
       61 GQTSQLYAVR QAMAKALVAY YQKYVDEAQK LEIKDAYLQY DRTLLVADPR RTEPKKFGGH
      121 GARARRTKSY R
//
LOCUS       Astrolonche_sp@FYYV7UT03DH8H8_     131 bp    PROT      linear    4-SEP-2014
DEFINITION  Astrolonche_sp@FYYV7UT03DH8H8_     131 bp    PROT      linear    3-JUN-2014, 13
 ACCESSION  Rose-Cavalier-Smiths-iMac.local:9:1409821069
ORIGIN
        1 -------KTA VAVAGLIKVN GVPLELVTPQ TLRFKVMEPI LLI------- --IRVRVQGG
       61 GRVARCYAIR QAVAKSIVAY YQKYVDEESK TENKK----- ---------- ----------
      121 --RARYQKSY R
//
LOCUS       Aulacantha_scolymantha@Rps16_5     131 bp    PROT      linear    4-SEP-2014
DEFINITION  Aulacantha_scolymantha@Rps16_5     131 bp    PROT      linear    3-JUN-2014, 13
 ACCESSION  Rose-Cavalier-Smiths-iMac.local:10:1409821069
ORIGIN
        1 VQVFA-KR-- ---GGLIKVN GRPLDLVQQP VTLRMKVEPL LIIGRERVAA IDIRVSVKGG
       61 GQIAQIYAIR QAISKAIVAY YQKFVDEASK KEIKDLLVQY DRSLLVADPR RCEPKRFGGP
      121 SARARYQKSY R
//
LOCUS       Aureococcus_anophagefferens@AU     131 bp    PROT      linear    4-SEP-2014
DEFINITION  Aureococcus_anophagefferens@AU     131 bp    PROT      linear    3-JUN-2014, 13
 ACCESSION  Rose-Cavalier-Smiths-iMac.local:11:1409821069
ORIGIN
        1 VQVFGRKKTA TAVAGLIKVN GCPIELLEPE ILRLKTFEPV LLLGQHRFAN VDIRIRVKGG
       61 GFTAQIYAIR QSIAKALVAY YQKYVDEASK TEIRDILMSY DRTLLVADAR RCESKKFGGP
      121 GARARYQKSY R
//
LOCUS       Babesia_bovis@.3     131 bp    PROT      linear    4-SEP-2014
DEFINITION  Babesia_bovis@.3     131 bp    PROT      linear    3-JUN-2014, 131 bases, ECDC8
 ACCESSION  Rose-Cavalier-Smiths-iMac.local:12:1409821069
ORIGIN
        1 VQTFGRKKRA VAVAGMIRVN GRPLDHIRPD ALRTKVLEPL YVLG------ -DIRIRVRGG
       61 GFTAQIYAIR QAIAKAIVAF HQKFVDEASK KKIVDELVSY DRSLLIADPR RCEPKKFGGP
      121 GARARYQKSY R
//
LOCUS       Bassomonas_sp@basspContig00144     131 bp    PROT      linear    4-SEP-2014
DEFINITION  Bassomonas_sp@basspContig00144     131 bp    PROT      linear    3-JUN-2014, 13
 ACCESSION  Rose-Cavalier-Smiths-iMac.local:13:1409821069
ORIGIN
        1 VQCFGRKKTA TAVAGLIKIN GCPLTLITPA ILRYKVYEPI LLLGEDRFEG VDIRIRVRGG
       61 GYTSQIYAIR QAMCKALMAF YQKFHDELSK REIKAQLMAY DRSLIVADPR RCEPKKFGGP
      121 GARARYQKSY R
//
LOCUS       Batrachochytrium_dendrobatidis     131 bp    PROT      linear    4-SEP-2014
DEFINITION  Batrachochytrium_dendrobatidis     131 bp    PROT      linear    3-JUN-2014, 13
 ACCESSION  Rose-Cavalier-Smiths-iMac.local:14:1409821069
ORIGIN
        1 VQCFGRKKTA TAVAGLIKIN GSPLELVEPE ILRAKVYEPI YLLGKERFEM VDIRVRVNGG
       61 GQVSQIYAIR QAIAKAIVAF YQKFIDESSK KEIKEILIRY DRTLLVADPR RCEPKKFGGA
      121 GARARYQKSY R
//
LOCUS         BlasEmer     131 bp    PROT      linear    4-SEP-2014
DEFINITION  BlasEmer     131 bp    PROT      linear    3-JUN-2014, 131 bases, 37EC167C chec
 ACCESSION  Rose-Cavalier-Smiths-iMac.local:15:1409821069
ORIGIN
        1 VQTFGRKKTA TAVAGMIRVN GSPIDLVQPE ILRYKIYEPI LVIGKDKFEN VDIRVRVNGG
       61 GHVSQIYAIR QAIAKAIVAF YAKFVDEASK NEIRKMLVDY DRTLLVADPR RCEPKKFGGK
      121 GARARFQKSY R
//
LOCUS         BlasHomi     131 bp    PROT      linear    4-SEP-2014
DEFINITION  BlasHomi     131 bp    PROT      linear    3-JUN-2014, 131 bases, 8C4A730A chec
 ACCESSION  Rose-Cavalier-Smiths-iMac.local:16:1409821069
ORIGIN
        1 VQAFGRKKTA IAVAGVMKLN GQPIDVMQPE CMRMKAIEPV LLLGAERFAN LDIRITVKGG
       61 GRVAQIYAIR QAISRAIVAF YQKYVDEQAK REIKDMLISF DRSLIASDPR RTEPKKYGGP
      121 SARARYQKSY R
//
LOCUS             Bodo     131 bp    PROT      linear    4-SEP-2014
DEFINITION  Bodo     131 bp    PROT      linear    3-JUN-2014, 131 bases, FEA27BE4 checksum
 ACCESSION  Rose-Cavalier-Smiths-iMac.local:17:1409821069
ORIGIN
        1 ---------- ----CNIKVN SVPLQQILPE TLRAKIFEAI HTVGSAKYSR LKINVTVRGG
       61 GPVSQAYAAR QAIAKGLVAY LQKYSNETEK SKVKQAFLAN DKSILIADPR RCEPKKWGRH
      121 SARTRFTKSY R
//
LOCUS       Euglena0gr@19613     131 bp    PROT      linear    4-SEP-2014
DEFINITION  Euglena0gr@19613     131 bp    PROT      linear    3-JUN-2014, 131 bases, 437A6
 ACCESSION  Rose-Cavalier-Smiths-iMac.local:80:1409821069
ORIGIN
        1 VMTFGKKKHA IAVVGLVKCN GVPIDLLQPE PLRLKVMEPI LIAGkqkfrd vDMRIRVRGG
       61 GQTSQLYAVR QAIAKALVAY YQKYVDEAQK LEIKDAYLQY DRTLLVADPR RTEPKKFGGH
      121 GARARRTKSY R
//
LOCUS       Bombyx0mor@30023     131 bp    PROT      linear    4-SEP-2014
DEFINITION  Bombyx0mor@30023     131 bp    PROT      linear    3-JUN-2014, 131 bases, 9EA75
 ACCESSION  Rose-Cavalier-Smiths-iMac.local:18:1409821069
ORIGIN
        1 VQVFGRKKTA TAVAGMLRVN GRPLDLVEPR LLQYKLQEPI LLLG------ -DIRVTVKGG
       61 GHVAQVYAIR QAISKALIAF YQKYVDEASK KEIKDILVQY DRSLLVADPR RCEPKKFGGP
      121 GARARYQKSY R
//
LOCUS       Breviata_anathema@BREANContig4     131 bp    PROT      linear    4-SEP-2014
DEFINITION  Breviata_anathema@BREANContig4     131 bp    PROT      linear    3-JUN-2014, 13
 ACCESSION  Rose-Cavalier-Smiths-iMac.local:19:1409821069
ORIGIN
        1 VQSYGKKKSA VAVAGMIRVN GQPLEFLEPA VLRYKVLEPI MILGRDAFKN IDIRVRLHGG
       61 GYISRVYAIR QAISKGVVAY NQKFVDESTK NKYKQMLVAY DRSLLVADPR QTEPKKAGGP
      121 GARAKYQKSY R
//
LOCUS       Capsaspora_owczarzaki@NUL00000     131 bp    PROT      linear    4-SEP-2014
DEFINITION  Capsaspora_owczarzaki@NUL00000     131 bp    PROT      linear    3-JUN-2014, 13
 ACCESSION  Rose-Cavalier-Smiths-iMac.local:20:1409821069
ORIGIN
        1 VQTFGKKKTS IAVAGLIKVN GVPLDLIQPA ALRVKVSEPL LLLGKERFSG LDIRVRVAGG
       61 GNVAQIYAVR QAIAKAIVAF YQKFVDEASK KEIKDLLVAY DRSLLVADPR RAEPKKPGGK
      121 GARGKMQKSY R
//
LOCUS       Cercomonas_clavideferens@cercl     131 bp    PROT      linear    4-SEP-2014
DEFINITION  Cercomonas_clavideferens@cercl     131 bp    PROT      linear    3-JUN-2014, 13
 ACCESSION  Rose-Cavalier-Smiths-iMac.local:21:1409821069
ORIGIN
        1 VHVFGRKKTA VAVAGLIKIN GTPIEIVQPQ LIRYKVLEPI LLLGFSKFSA VDIRVRVKGG
       61 GKTSQIYAIR QAIAKAIVAF YQKYVDETSK QEIKDILLNY DRTLLVADPR RCEPKKFGGK
      121 SARARFQKSY R
//
LOCUS       Mataza_hastifera@mathaCAMPEP017     131 bp    PROT      linear    4-SEP-2014
DEFINITION  Mataza_hastifera@mathaCAMPEP017     131 bp    PROT      linear    3-JUN-2014, 1
 ACCESSION  Rose-Cavalier-Smiths-iMac.local:22:1409821069
ORIGIN
        1 VQVFGRKRNA VAVAGLIKVN GCPVEFIQPQ TLRTKVVEPI LLLGKDKFAT VDIRVRVKGG
       61 GYVSQLYAIR QAVAKSLVAY YQKYVDEESK QQIKDILLSY DRTLLTADPR RCEPKKFGGP
      121 SARARYQKSY R
//
LOCUS       Reticulomyxa_filosa@solexa18900      91 bp    PROT      linear    4-SEP-2014
DEFINITION  Reticulomyxa_filosa@solexa18900      91 bp    PROT      linear    3-JUN-2014, 9
 ACCESSION  Rose-Cavalier-Smiths-iMac.local:23:1409821069
ORIGIN
        1 VQTYGKKKHA IAMA--V-V- GDGFGMIRVN GHPLDLVEPM RLLGKKKFEN IDIHIRVKGG
       61 GHVAQVYGL- ---------F YFVF-WYPTK K
//
LOCUS       Bigelowiella_natans@jgiBigna192     131 bp    PROT      linear    4-SEP-2014
DEFINITION  Bigelowiella_natans@jgiBigna192     131 bp    PROT      linear    3-JUN-2014, 1
 ACCESSION  Rose-Cavalier-Smiths-iMac.local:24:1409821069
ORIGIN
        1 VQCFGRKKTS VAVAGLIKVN GQPIEYVKPE GLRDKVLEPI FLLGYPRFKG VDIRVRVRGG
       61 GYTSQIYAIR QAIAKSLVAF NQKYVDEATK TEIKDILMSY DRTLLVADPR RCEPKKFGGR
      121 SARARFQKSY R
//
LOCUS       Sorites_sp@sorspCAMPEP011465827     131 bp    PROT      linear    4-SEP-2014
DEFINITION  Sorites_sp@sorspCAMPEP011465827     131 bp    PROT      linear    3-JUN-2014, 1
 ACCESSION  Rose-Cavalier-Smiths-iMac.local:25:1409821069
ORIGIN
        1 VQCFGRKKTA VAVAGQVRLN GCPLHTVKPD ILRVKVYEPL LLLGKDRCAK VDIRLRVKGG
       61 GFTGQIYALR QAIAKGXVAY YQKYIDEASK KEIKDILMAY DRSLIVADPR RCEPKKFGGR
      121 SARSRFQKSY R
//
LOCUS       Sorites_spF@sorspCAMPEP011465874     131 bp    PROT      linear    4-SEP-2014
DEFINITION  Sorites_spF@sorspCAMPEP011465874     131 bp    PROT      linear    3-JUN-2014, 
 ACCESSION  Rose-Cavalier-Smiths-iMac.local:26:1409821069
ORIGIN
        1 VQVFGKKKHA IAIAGIIRVN GKPLDLIEPK PLRLKVYEPL LLVGKEEFEK IDIHIRVRGG
       61 GPVAXIYAVR QAISKALLAF HAKFTDEETK QRLRKVFLTY DRNLLVADPR RHESKKFGGP
      121 GARARYQKSY R
//
LOCUS       Gromia_sphaerica@13571_4     111 bp    PROT      linear    4-SEP-2014
DEFINITION  Gromia_sphaerica@13571_4     111 bp    PROT      linear    3-JUN-2014, 111 base
 ACCESSION  Rose-Cavalier-Smiths-iMac.local:27:1409821069
ORIGIN
        1 ----GKKKTA VAVAGLIKVN GQPIEFFEPQ TIRYKVLEPI MLLG------ --IRVRVRGG
       61 GYISQAYAVR QAIAKSLVAW NQKYVDEQAK AEIKDILMSF DRSLLVADPR R
//
LOCUS       Araneofila_producta@araprCon00     131 bp    PROT      linear    4-SEP-2014
DEFINITION  Araneofila_producta@araprCon00     131 bp    PROT      linear    3-JUN-2014, 13
 ACCESSION  Rose-Cavalier-Smiths-iMac.local:28:1409821069
ORIGIN
        1 VQVFGRKKNA VAVAGLVKIN GCPMDYVEPK ALRPKVMEPL MLLGFPRFAN VDIRVRVRGG
       61 GYTAQIYAIR QAIAKSLVAY YQKYVDEASK KEIKDILLSY DRTLLVADPR RRDPKKYGGP
      121 GARARYQKSY R
//
LOCUS       Helkesimastix_marina@helmaCont     131 bp    PROT      linear    4-SEP-2014
DEFINITION  Helkesimastix_marina@helmaCont     131 bp    PROT      linear    3-JUN-2014, 13
 ACCESSION  Rose-Cavalier-Smiths-iMac.local:29:1409821069
ORIGIN
        1 VQTYGRKKTS IAVAGLIKIN GQPIETIVNE THRMKVLEPV LLLG-XXYNK LDIRVRVSGG
       61 GYTSQIYAIR QALAKSIVAF YQKNVDEVSK QEIKDLLVSY DRSLLVADCR RREAKKYGGP
      121 GARARYQKSY R
//
LOCUS       Metopion_fluens@metproContig00     123 bp    PROT      linear    4-SEP-2014
DEFINITION  Metopion_fluens@metproContig00     123 bp    PROT      linear    3-JUN-2014, 12
 ACCESSION  Rose-Cavalier-Smiths-iMac.local:30:1409821069
ORIGIN
        1 XXFFGRKKNA VAVAGLIKIN GCPIEYVQPE SIRSKVLEPI LLLGASRFAE VDIRVRVRGG
       61 GHTAQIYAIR QAIAKSLVAF TQKYVDEATK KEIKDILLSY DRTLLVADPR RCEPKKFGGP
      121 SAR
//
LOCUS       Sandona_ubiquita@sanubContig00     131 bp    PROT      linear    4-SEP-2014
DEFINITION  Sandona_ubiquita@sanubContig00     131 bp    PROT      linear    3-JUN-2014, 13
 ACCESSION  Rose-Cavalier-Smiths-iMac.local:31:1409821069
ORIGIN
        1 S-ASA-KENA VAVAGLIKLN GAPIELVRPE GMKYKVLEPV LLLGLPRFSM VDIRIRVSGG
       61 GYVSQIYAIR QAIAKGIVAF YQKYVNETEK KEVKDILLTY DRTLLVADPR RREPKKFGGR
      121 SARARFQKSY R
//
LOCUS       Thaumatomonas_sp@thaspSFL6WO51     131 bp    PROT      linear    4-SEP-2014
DEFINITION  Thaumatomonas_sp@thaspSFL6WO51     131 bp    PROT      linear    3-JUN-2014, 13
 ACCESSION  Rose-Cavalier-Smiths-iMac.local:32:1409821069
ORIGIN
        1 ---------- ---------- ---------- ---------- ---------- -DIRIRVKGG
       61 GYTAQIYAIR QAISKALVAF YQKFVDEASK KEIKDILLSY DRTLLVSDPR RCEPKKFGGP
      121 SARARYQKSY R
//
LOCUS         ChlaInce     131 bp    PROT      linear    4-SEP-2014
DEFINITION  ChlaInce     131 bp    PROT      linear    3-JUN-2014, 131 bases, 8FBDE7DF chec
 ACCESSION  Rose-Cavalier-Smiths-iMac.local:33:1409821069
ORIGIN
        1 ---------- ----GLIKLN GQPLELVKPE ALRFKVFEPI LVIGRAKVKN LDIRLRVKGG
       61 GHVSQIYALR QAIAKAVVAF YQKYVDEQSK QQIKDALLQF DRTLLVADPR RCEPKKFGGR
      121 GARARFQKSY R
//
LOCUS         ChlaRein     131 bp    PROT      linear    4-SEP-2014
DEFINITION  ChlaRein     131 bp    PROT      linear    3-JUN-2014, 131 bases, 29289F4A chec
 ACCESSION  Rose-Cavalier-Smiths-iMac.local:34:1409821069
ORIGIN
        1 VQTFGRKKTA VAVAGLIKLN GQPLELVKPE ALRFKVFEPI LVIGRAKVKN LDIRLRVKGG
       61 GHVSQIYALR QAIAKAVVAF YQKYVDEQSK QQIKDALLQF DRTLLVADPR RCEPKKFGGR
      121 GARARFQKSY R
//
LOCUS       Chlorella_NC64A@CHLNC58028     131 bp    PROT      linear    4-SEP-2014
DEFINITION  Chlorella_NC64A@CHLNC58028     131 bp    PROT      linear    3-JUN-2014, 131 ba
 ACCESSION  Rose-Cavalier-Smiths-iMac.local:35:1409821069
ORIGIN
        1 -------KNA VAVAGEIRLN GSPLDLVQND TLRWKVFEPV LLLGKQRFSN VDIRIRVKGG
       61 GQVSQIYAIR QAISKGIVAF YQKYVDEQSK NEIKDILLTY DRTLLVADPR RCEPKKFGGP
      121 GARARYQKSY R
//
LOCUS       Ciona0savi@30458     131 bp    PROT      linear    4-SEP-2014
DEFINITION  Ciona0savi@30458     131 bp    PROT      linear    3-JUN-2014, 131 bases, 4E02C
 ACCESSION  Rose-Cavalier-Smiths-iMac.local:36:1409821069
ORIGIN
        1 VQVYGRKKTA TAVAGLIKVN GRPIDILEPE TLRFKIEEPI LLLG------ -DIRIRVKGG
       61 GRVAQVYAIR QALAKSLVAY YQKFVDEASK KEIKDTLIQY DRTLLVSDPR RKESKKFGGA
      121 GARARYQKSY R
//
LOCUS       Ciona_intestinalis@1011031530     131 bp    PROT      linear    4-SEP-2014
DEFINITION  Ciona_intestinalis@1011031530     131 bp    PROT      linear    3-JUN-2014, 131
 ACCESSION  Rose-Cavalier-Smiths-iMac.local:37:1409821069
ORIGIN
        1 VQVYGRKKTA TAVAGLIKVN GRPIELVEPE TLRYKMEEPI LLLG------ -DIRIRVKGG
       61 GRVAQVYAIR QALAKSLVAY YQKFVDEASK KEIKDTLIQY DRTLLVSDPR RKESKKFGGA
      121 GARARYQKSY R
//
LOCUS       Closterium_pst@400004773     131 bp    PROT      linear    4-SEP-2014
DEFINITION  Closterium_pst@400004773     131 bp    PROT      linear    3-JUN-2014, 131 base
 ACCESSION  Rose-Cavalier-Smiths-iMac.local:38:1409821069
ORIGIN
        1 VQCFGRKKTA VAVAGLIRLN GSPLELIEPD TLRAKAFEPV TVLG------ -DIRIRVQGG
       61 GHVSQIYAIR QAIAKALVAY YQKYVDEQSK RELKNALLRY DRTLLVADPR RCEPKKFGGR
      121 GARARYQKSY R
//
LOCUS       Coccomyxa_sp@24531     131 bp    PROT      linear    4-SEP-2014
DEFINITION  Coccomyxa_sp@24531     131 bp    PROT      linear    3-JUN-2014, 131 bases, E27
 ACCESSION  Rose-Cavalier-Smiths-iMac.local:39:1409821069
ORIGIN
        1 VQTFGRKKNA VAVAGLLKLN GSPLELVQPD TLRWKVMEPV LLLG------ --IRIRASGG
       61 GHVSQIYAIR QAIAKGLVAF YQKYVDEQAK REIKDILLTY DRTLLVADPR RCEPKKFGGP
      121 GARARFQKSY R
//
LOCUS       Collodictyon_sp@00642_6     131 bp    PROT      linear    4-SEP-2014
DEFINITION  Collodictyon_sp@00642_6     131 bp    PROT      linear    3-JUN-2014, 131 bases
 ACCESSION  Rose-Cavalier-Smiths-iMac.local:40:1409821069
ORIGIN
        1 VQTFGRKKTA VAVAGLLKLN GVPVELVQPV ILRTKILEPI FLLG------ --IRIRVSGG
       61 GYTSQIYAVR QAIAKAVVAY NQKFVDEVSK REIKETLIAY DRSLLVADPR RCEPKKFGGR
      121 SARARFQKSY R
//
LOCUS       Cryptococc@31013     131 bp    PROT      linear    4-SEP-2014
DEFINITION  Cryptococc@31013     131 bp    PROT      linear    3-JUN-2014, 131 bases, C1526
 ACCESSION  Rose-Cavalier-Smiths-iMac.local:41:1409821069
ORIGIN
        1 VQTFGKKKTA TAVAGLIRLN GSPISLVEPV VLRYKVYEPV LVVG------ -DIRLRVKGG
       61 GHVSQLYALR QAIAKGVVAF YAKNEDAASA IELKKALVAY DRTLLVADPR RMEPKKFGGR
      121 GARARRQKSY R
//
LOCUS       Cryptospor@29901     131 bp    PROT      linear    4-SEP-2014
DEFINITION  Cryptospor@29901     131 bp    PROT      linear    3-JUN-2014, 131 bases, D4151
 ACCESSION  Rose-Cavalier-Smiths-iMac.local:42:1409821069
ORIGIN
        1 VQTFGRKKNA VAVAGLVHFN GKPLDLIQPE QLKVKAFEPI LLLG------ -DIRIRVSGG
       61 GYTSQVFAIR QALAKAIVAY TQKFVDEATK QEIRDILVSY DRSLVIADPR RCEPKKFGGP
      121 GARARIQKSY R
//
LOCUS       Cyanidioschyzon_merolae@CMER1     131 bp    PROT      linear    4-SEP-2014
DEFINITION  Cyanidioschyzon_merolae@CMER1     131 bp    PROT      linear    3-JUN-2014, 131
 ACCESSION  Rose-Cavalier-Smiths-iMac.local:43:1409821069
ORIGIN
        1 VQTFGRKKTA VAVAGIMKVN GVPLDLLEPE LLRVKVFEPL LLLGEETFAN VDVRVRVRGG
       61 GVTSQIYAIR QAISKAIVAY YQKYVDEASK RTIKDILVSY DRSLLVADPR RCEPKKFGGR
      121 GARARFQKSY R
//
LOCUS       Rhodosorus_marinus@rhomaCAMPEP0     131 bp    PROT      linear    4-SEP-2014
DEFINITION  Rhodosorus_marinus@rhomaCAMPEP0     131 bp    PROT      linear    3-JUN-2014, 1
 ACCESSION  Rose-Cavalier-Smiths-iMac.local:44:1409821069
ORIGIN
        1 VQVFGRKKTA VAVAGLVKVN GCPLDLLEPE VLRVKALEPI LILGQERFVD LDIRIRVRGS
       61 GFTSQVYAIR QAIAKGICAY YAKYVDEATR KQLRDLLISY DRSLLVADPR RCEPKKFGGR
      121 GARARFQLGY R
//
LOCUS       Galdieria0@30635     131 bp    PROT      linear    4-SEP-2014
DEFINITION  Galdieria0@30635     131 bp    PROT      linear    3-JUN-2014, 131 bases, 970D0
 ACCESSION  Rose-Cavalier-Smiths-iMac.local:45:1409821069
ORIGIN
        1 VQVFGRKKTA VAVAGLIRVN GVPLELVEPE TLRIKVFEPI LILG------ -DIRLKVKGG
       61 GRTSQIYAIR QAIAKGIVAY YQKFVDEALK RELKDTLISY DRTLLVADPR RCEPKKFGGR
      121 GARARFQKSY R
//
LOCUS         PorpYezo     131 bp    PROT      linear    4-SEP-2014
DEFINITION  PorpYezo     131 bp    PROT      linear    3-JUN-2014, 131 bases, 96764D08 chec
 ACCESSION  Rose-Cavalier-Smiths-iMac.local:46:1409821069
ORIGIN
        1 VQVFGRKKTA VAVAGLMKVN GCPIELLEPE ILRVKVFEPL LLLGQERFAG VDMRIRVRGG
       61 GYTSQIYAIR QAIAKGIVAY YQKYVDEATK KEIKDLLLSY DRSLLVADPR RCEPKKFGGH
      121 GARARFQKSY R
//
LOCUS       Cyanophora_paradoxa@CDL0000055     131 bp    PROT      linear    4-SEP-2014
DEFINITION  Cyanophora_paradoxa@CDL0000055     131 bp    PROT      linear    3-JUN-2014, 13
 ACCESSION  Rose-Cavalier-Smiths-iMac.local:47:1409821069
ORIGIN
        1 VQTFGKKKTA IAVAGLIKVN GSPVELVQPE TLRFKVFEPI LLLGRQRFAN IDIRIRVTGG
       61 GFTAQIYAVR QALAKAIVAY YQKYVDETSK KEIKDILLAY DRSLLVADPR RCEPKKFGGR
      121 GARARFQKSY R
//
LOCUS         DictDisc     131 bp    PROT      linear    4-SEP-2014
DEFINITION  DictDisc     131 bp    PROT      linear    3-JUN-2014, 131 bases, 9925C41B chec
 ACCESSION  Rose-Cavalier-Smiths-iMac.local:48:1409821069
ORIGIN
        1 VQIHGKKRTA VAVAGLIKVN GVPLEFIQPK NLKLKVYEPV LIVGKDVFSQ VDIRVRVRGG
       61 GSVAQIYAIR QAIAKSIVAY HQKYVDEESK NEIKKKILDY DRSLLVADPR RCEPKKFGGR
      121 GARFRFQKSY R
//
LOCUS       Dictyostelium_purpureum@DICPU9     131 bp    PROT      linear    4-SEP-2014
DEFINITION  Dictyostelium_purpureum@DICPU9     131 bp    PROT      linear    3-JUN-2014, 13
 ACCESSION  Rose-Cavalier-Smiths-iMac.local:49:1409821069
ORIGIN
        1 VQTHGKKRTA VAVAGLVKVN GVPLEFIQPK NLRLKVYEPL IIVGKETYSH IDIRVRVKGG
       61 GSVAQIYAIR QAIAKAVVAY HQKFVDEESK NEIKKKILDY DRSLLVADPR RCEPKKFGGR
      121 GARARFQKSY R
//
LOCUS       Filamoeba_nolandi@filnoCAMPEP01     131 bp    PROT      linear    4-SEP-2014
DEFINITION  Filamoeba_nolandi@filnoCAMPEP01     131 bp    PROT      linear    3-JUN-2014, 1
 ACCESSION  Rose-Cavalier-Smiths-iMac.local:50:1409821069
ORIGIN
        1 VQTFGKKKTA IAVAGLIXVN GSPIELLQPE VLRYKVFEPV LLLGANRFAN LDIRVRVKGG
       61 GYVAQVYAIR QAIARAVVAY HQKYVDEQQK REIKEILLAY DRSLLVSDPR RSEAKKFGGK
      121 GARSRFQKSY R
//
LOCUS       Mayorella_sp@mayorCAMPEP0174236     131 bp    PROT      linear    4-SEP-2014
DEFINITION  Mayorella_sp@mayorCAMPEP0174236     131 bp    PROT      linear    3-JUN-2014, 1
 ACCESSION  Rose-Cavalier-Smiths-iMac.local:51:1409821069
ORIGIN
        1 VQTFGRKKTA VAVAGLIKIN GCPIELVKPE ILRYKVFEPM LLIGNQRFCT VDIRVRVKGG
       61 GYTSQIYAIR QAISKAIVAY YQKYVDEAAK KEIKEILNTY DRTLLVADPR RCEPKKYGGP
      121 GARARYQKSY R
//
LOCUS       Neoparamoeba_aestuarinaI@neoaeCA     131 bp    PROT      linear    4-SEP-2014
DEFINITION  Neoparamoeba_aestuarinaI@neoaeCA     131 bp    PROT      linear    3-JUN-2014, 
 ACCESSION  Rose-Cavalier-Smiths-iMac.local:52:1409821069
ORIGIN
        1 VQTFGKKKTS VACAGQIRVN GRPLHLVQPV PLRPKLLEPG NIIGHERTRE IDIRIRVRGG
       61 GQVSQVYAIR QAISKAYVAY YQKFHNELEK QEIKEALLRF DRSLLIADPR RREPKKFGRH
      121 GARSKFTKSY R
//
LOCUS       Paramoeba_atlanticaI@paratCAMPEP     131 bp    PROT      linear    4-SEP-2014
DEFINITION  Paramoeba_atlanticaI@paratCAMPEP     131 bp    PROT      linear    3-JUN-2014, 
 ACCESSION  Rose-Cavalier-Smiths-iMac.local:53:1409821069
ORIGIN
        1 VQTFGKKKTS VACAGQIRVN GQPLHLVQPA PLRQKLFEPL HIIGAARARD IDIRIRVRGG
       61 GQVSQVYATR QAISKALVAY YQKHHSELEK QEVKEALLHF DRSLLVADPR RREPKKYGCH
      121 GARSKFTKSY R
//
LOCUS       Pessonella_sp@pesspCAMPEP016858     131 bp    PROT      linear    4-SEP-2014
DEFINITION  Pessonella_sp@pesspCAMPEP016858     131 bp    PROT      linear    3-JUN-2014, 1
 ACCESSION  Rose-Cavalier-Smiths-iMac.local:54:1409821069
ORIGIN
        1 VQVFGRKKTA TAVAGIIKVN GKPINLLQPQ ILRIKIEEPI RILGKQRFSE VDIRVRVKGG
       61 GKTAQIYAIR QAIAKGMVAY YQKYVDEASK REIKELLLNY DRTLLVADPR RCEPKKFGGP
      121 SARTRYQKSY R
//
LOCUS       Stereomyxa_ramosa@steraCAMPEP01     131 bp    PROT      linear    4-SEP-2014
DEFINITION  Stereomyxa_ramosa@steraCAMPEP01     131 bp    PROT      linear    3-JUN-2014, 1
 ACCESSION  Rose-Cavalier-Smiths-iMac.local:55:1409821069
ORIGIN
        1 VQVFGRKKTA VAVAGLIKIN GCPIELVEPE ILRYKVFEPI LLLGDKRFAD VDIRIRVRGG
       61 GHVSQIYAIR QALAKSLIAY YQKYVDEASK NELKEILLTY DRSLLVADPR RCEPKKFGGP
      121 GARARFQKSY R
//
LOCUS       Stygamoeba_regulataM@styreCAMPEP     131 bp    PROT      linear    4-SEP-2014
DEFINITION  Stygamoeba_regulataM@styreCAMPEP     131 bp    PROT      linear    3-JUN-2014, 
 ACCESSION  Rose-Cavalier-Smiths-iMac.local:56:1409821069
ORIGIN
        1 VQTFGRKKTA VAVAGLIKIN GCPIELVKPE ILRYKVFEPM LLIGNQRFCT VDIRVRVKGG
       61 GYTSQIYAIR QAISKAIVAY YQKYVDEAAK KEIKEILNTY DRTLLVADPR RCEPKKYGGP
      121 GARARYQKSY R
//
LOCUS       Trichosphaerium_sp@trichoCAMPEP     131 bp    PROT      linear    4-SEP-2014
DEFINITION  Trichosphaerium_sp@trichoCAMPEP     131 bp    PROT      linear    3-JUN-2014, 1
 ACCESSION  Rose-Cavalier-Smiths-iMac.local:57:1409821069
ORIGIN
        1 VQTFGRKKTA LAVAGVIKVN GKPWDLIEPK VLAWKIYEPI ALVGADKFTN LDIRVRVRGG
       61 GKVAQIYAIR QAMARGAVAW YQKYVDEASK RELKEIYTGY DRFLLVADPR QKEAKKFGGH
      121 GARARKRKSY R
//
LOCUS       Vannella_sp@vanJPCAMPEP01146117     131 bp    PROT      linear    4-SEP-2014
DEFINITION  Vannella_sp@vanJPCAMPEP01146117     131 bp    PROT      linear    3-JUN-2014, 1
 ACCESSION  Rose-Cavalier-Smiths-iMac.local:58:1409821069
ORIGIN
        1 VQVFGKKKNA TAVAGLIKIN GAPLHLVRPE ILRVKVMEPF MLLGTNVFSV VDIRIRVKGG
       61 GHTSQIYAIR QAIAKAIVAY YQKYVDEAEK KEIKSLLINF DRTLLVADPR RCEPKKFGGR
      121 GARSRFQKSY R
//
LOCUS       Vexillifera_JP@vexJPCAMPEP02015     131 bp    PROT      linear    4-SEP-2014
DEFINITION  Vexillifera_JP@vexJPCAMPEP02015     131 bp    PROT      linear    3-JUN-2014, 1
 ACCESSION  Rose-Cavalier-Smiths-iMac.local:59:1409821069
ORIGIN
        1 VQCFGRKKTA VAVAGLIKIN GCPIELVKPE ILRYKVFEPI LLLGNDRFAN VDIRVRAKGG
       61 GYTAQIYAIR QAIAKSIVAY YQKYVDEAEK QEIKEILLTY DRTLLVADPR RCEPKKFGGR
      121 GARARFQKSY R
//
LOCUS       Acanthamoeba_castellanii@47046     131 bp    PROT      linear    4-SEP-2014
DEFINITION  Acanthamoeba_castellanii@47046     131 bp    PROT      linear    3-JUN-2014, 13
 ACCESSION  Rose-Cavalier-Smiths-iMac.local:60:1409821069
ORIGIN
        1 VQTFGRKKTA VAVAGLIKIN GSPIELVEPE VLRYKVFEPI LLLGTDKFSG VDIRIRVKGG
       61 GHVSQVYAIR QALAKAIVAW YQKYVDEAAK KEIKEVLLTY DRSLLVADPR RCEPKKFGGP
      121 AARARYQKSY R
//
LOCUS       Cochliopodium_minutoidum@cocmi     131 bp    PROT      linear    4-SEP-2014
DEFINITION  Cochliopodium_minutoidum@cocmi     131 bp    PROT      linear    3-JUN-2014, 13
 ACCESSION  Rose-Cavalier-Smiths-iMac.local:61:1409821069
ORIGIN
        1 ---------- ---------- ---------- ---------V LILGKDKFSK IDIRVRVRGG
       61 GPVSRIYAVR QAIAKAIVAY YQKFVDESSK NEIKQTLIEY DRSLLVTDPR RMEPKKFGGP
      121 GARARYQKSY R
//
LOCUS       Coenopodium_desertum@coedeCont     131 bp    PROT      linear    4-SEP-2014
DEFINITION  Coenopodium_desertum@coedeCont     131 bp    PROT      linear    3-JUN-2014, 13
 ACCESSION  Rose-Cavalier-Smiths-iMac.local:62:1409821069
ORIGIN
        1 VQTFGKKKTA TAVAGLIKVN GVPVELLEPQ TLRFKVYEPI LILGKDKFEG IDIRVRVRGG
       61 GRIAQVYAIR QAISKGIIAF YQKFRDEESK RQLKEALHLY DRSLLVADPR RTEPKKFGGP
      121 GSRARYQKSY R
//
LOCUS       Entamoeba_histolytica@enthi27_     131 bp    PROT      linear    4-SEP-2014
DEFINITION  Entamoeba_histolytica@enthi27_     131 bp    PROT      linear    3-JUN-2014, 13
 ACCESSION  Rose-Cavalier-Smiths-iMac.local:63:1409821069
ORIGIN
        1 VQVFGKKKTA IAVCGMIRVN GVPLDLINPP VLRIKVFEPL FIVGKENYAK LDLKIRVTGG
       61 GQVAQAYAIR QAIAKALIAY NQKFVDETTK NELKAKFLEY DRTLLVADPR RCEAKKFGGP
      121 GARAKYQKSY R
//
LOCUS       Filamoeba_sinensis@flasicon022     131 bp    PROT      linear    4-SEP-2014
DEFINITION  Filamoeba_sinensis@flasicon022     131 bp    PROT      linear    3-JUN-2014, 13
 ACCESSION  Rose-Cavalier-Smiths-iMac.local:64:1409821069
ORIGIN
        1 ------XXTA IAVAGLIKLT PXPIELLQPE VLRYKVFEPV LLLGANRFAN LDIRVRVKGG
       61 GYVAQVYAIR QAIARAVVAY HQKYVDEQQK REIKEILIAY DRSLLVSDPR RSEAKSFGGK
      121 GARARFQKSY R
//
LOCUS       Flamella_fluviatilis@flaflCont     131 bp    PROT      linear    4-SEP-2014
DEFINITION  Flamella_fluviatilis@flaflCont     131 bp    PROT      linear    3-JUN-2014, 13
 ACCESSION  Rose-Cavalier-Smiths-iMac.local:65:1409821069
ORIGIN
        1 VQTFGRKKTA IAVAGLIKIN GTPIELVQPE VLRYKVFEPV LLLGTSKFAN IDIRVKVRGG
       61 GYVSQIYAIR QAIAKAVVAY YQKYVDEASK RELKDALISY DRSLLVSDPR VAEAKKFGGP
      121 GARARYQKSY R
//
LOCUS       Flamella_sp     131 bp    PROT      linear   14-APR-2015
DEFINITION  Flamella_sp, 389 bases, C30B21DB checksum.
 ACCESSION  Rose-Cavalier-Smiths-iMac.local:189:1409821138
ORIGIN
        1 IQTFGRKKTA IAVAGLIKIN GTPIELVQPE VLRYKVFEPV LLLGTAKFAN IDIRVKVRGG
       61 GYVSQIYAIR QAIAKAIVAY YQKYVDEAAK RELKDALISY DRSLLVADPR VAEAKKFGGP
      121 GAEPDTKYKY K
//
LOCUS       Aspergillus_flavus     131 bp    PROT      linear   14-APR-2015
DEFINITION  Aspergillus_flavus, 389 bases, 2BB0F10F checksum.
 ACCESSION  Rose-Cavalier-Smiths-iMac.local:200:1409821138
ORIGIN
        1 VQCFGKKKTA TAVAGLIKVN GQPLSLVQPE ILRFKVYEPL LIVGADKFAG VDIRVRVSGG
       61 GHTSQVYAIR QAIAKSLVAY YQKYVDEHSK NQLKQALVQY DRTLLVADNR RTEPKKFGGR
      121 GARARYQKSY R
//
LOCUS       Danio_rerio     131 bp    PROT      linear   14-APR-2015
DEFINITION  Danio_rerio, 389 bases, 6C785DB7 checksum.
 ACCESSION  Rose-Cavalier-Smiths-iMac.local:206:1409821138
ORIGIN
        1 VQVFGRKKTA TAVAGLIKVN GRPLEMIEPV TLQYKLLEPL LLLGKERFAG VDIRVRVKGG
       61 GHVAQVYAIR QAISKALVAY YQKYVDEASK KEIKDILIQY DRTLLVADPR RCESKKFGGP
      121 GARARYQKSY R
//
LOCUS       Tribonema_sp     131 bp    PROT      linear   14-APR-2015
DEFINITION  Tribonema_sp, 389 bases, 3D5794A checksum.
 ACCESSION  Rose-Cavalier-Smiths-iMac.local:217:1409821138
ORIGIN
        1 VQVFGRKKTA TAVAGLIKVN GCPIELLEPE ILRVKTFEPV LLLGQARFAT VDIRIRVRGG
       61 GYTSQIYAIR QAIAKAIVAF YQKYVDEASK REIKEILLNY DRNLLVADAR RCEPKKFGGP
      121 SARARYQKST E
//
LOCUS       Apis_mellifera     131 bp    PROT      linear   14-APR-2015
DEFINITION  Apis_mellifera, 389 bases, 5A80B8 checksum.
 ACCESSION  Rose-Cavalier-Smiths-iMac.local:220:1409821138
ORIGIN
        1 VQVFGRKKSA TAVAGNLRVN GRPLELVEPR VLQYKLQEPI LLLGKEKFSG VDIRVRVNGG
       61 GHVAQIYAIR QAISKALVAY YQKYVDEASK KEVKDILIQY DRTLLVADPR RCEPKKFGGP
      121 GARARYQKSY R
//
LOCUS       Heterosigma_sp     131 bp    PROT      linear   14-APR-2015
DEFINITION  Heterosigma_sp, 389 bases, BE4A410D checksum.
 ACCESSION  Rose-Cavalier-Smiths-iMac.local:252:1409821138
ORIGIN
        1 ---------- ---------- ---------- ---------- ---------- ----------
       61 ---------- -------LSY ---------- ---------- DRTLLVADPR RREPKKFGGR
      121 SARARFQKSY R
//
LOCUS       Hartmannel@17023     131 bp    PROT      linear    4-SEP-2014
DEFINITION  Hartmannel@17023     131 bp    PROT      linear    3-JUN-2014, 131 bases, 224D2
 ACCESSION  Rose-Cavalier-Smiths-iMac.local:66:1409821069
ORIGIN
        1 VQTFGRKKTS VAVAGLIKVN GQPLSLVEPE PLRFKVFEPI LLLG------ -DIRIRTNGG
       61 GYVSQIYAIR QAIAKALIAW QQKYVDEATK RKTKELLVSY DRSLLVADPR RCEPKKFGGT
      121 GARARFQKSY R
//
LOCUS       Coprprot@rps16     131 bp    PROT      linear    4-SEP-2014
DEFINITION  Coprprot@rps16     131 bp    PROT      linear   14-AUG-2014, 131 bases, 46075FA
 ACCESSION  Rose-Cavalier-Smiths-iMac.local:67:1409821069
ORIGIN
        1 VQTFGKKKTA IAVAGMIRVN GQPLKLVKPE ILQFKLWEPI LLLGKEAFSG IDIRIRVKGG
       61 GYTAQVYAIR QSIAKALIAW TQKYIDEASK VQIRETLVAY DRTLLVADPR RCEPKKFGGR
      121 GARARFQKSY R
//
LOCUS       Hartmannella_abertawensis@hara     131 bp    PROT      linear    4-SEP-2014
DEFINITION  Hartmannella_abertawensis@hara     131 bp    PROT      linear    3-JUN-2014, 13
 ACCESSION  Rose-Cavalier-Smiths-iMac.local:68:1409821069
ORIGIN
        1 ---------- ---------- ---------- ---------- ---------- VDIRVRVRGG
       61 GYVSQIYAIR QAIAKSILAW NQKFVDEATR QELREILVAY DRSLLVADPR RCEPKKAGGR
      121 GARARFQKSY R
//
LOCUS       Hyperamoeba_dachnya@HDL0000057     116 bp    PROT      linear    4-SEP-2014
DEFINITION  Hyperamoeba_dachnya@HDL0000057     116 bp    PROT      linear    3-JUN-2014, 11
 ACCESSION  Rose-Cavalier-Smiths-iMac.local:69:1409821069
ORIGIN
        1 VQTFGRKKNA IAVAGLLKVN GTPVEILEPE ILRYKIFEPI LLLGNTRFSQ LDIRVRVTGG
       61 GVVGKFYAIR QAIARAIVAY YQKYVDEAQK KEIKDLLISY DRSLLVSDPR RAEPKX
//
LOCUS       Physarum_polycephalum@PPL00000     131 bp    PROT      linear    4-SEP-2014
DEFINITION  Physarum_polycephalum@PPL00000     131 bp    PROT      linear    3-JUN-2014, 13
 ACCESSION  Rose-Cavalier-Smiths-iMac.local:70:1409821069
ORIGIN
        1 VQTFGRKKSA IAVAGLLKVN GTPLEILEPE ILRYKLFEPI LLLGNSRFST LDIRVRVKGG
       61 GSVSKFYAIR QAIAKAVVAY YQKYVDEAQK KEIKDLLISY DRSLLVADPR RSEPKKFGGP
      121 GARAKYQKSY R
//
LOCUS       Polysphondylium_pallidum@PSL00     131 bp    PROT      linear    4-SEP-2014
DEFINITION  Polysphondylium_pallidum@PSL00     131 bp    PROT      linear    3-JUN-2014, 13
 ACCESSION  Rose-Cavalier-Smiths-iMac.local:71:1409821069
ORIGIN
        1 VQTHGKKRNA VAVAGSIRVN GVPLSLVQPP TLRLKVYEPL AVAPQGSYST LDIRVRVRGG
       61 GPVAQVYAIR QALAKAVVAY NQKYVDEATK NEIKKAILAY DRSLLVADPR RCEPKKFGGR
      121 GARARFQKSY R
//
LOCUS       Stenamoeba_stenopodia@stestCon     131 bp    PROT      linear    4-SEP-2014
DEFINITION  Stenamoeba_stenopodia@stestCon     131 bp    PROT      linear    3-JUN-2014, 13
 ACCESSION  Rose-Cavalier-Smiths-iMac.local:72:1409821069
ORIGIN
        1 VQCFGRKKTA TAVAGLIKIN GSPIELVQPE ILRFKVFEPL LVLGNQRFAG VDIRVRVRGG
       61 GYTSQIYAIR QAIAKSLVAY YQKFVDEASK KEIKDILLSY DRSLLVADPR RCEPKKFGGR
      121 GARARFQKSY R
//
LOCUS       Vexillifera_bacillipedes@vexba      71 bp    PROT      linear    4-SEP-2014
DEFINITION  Vexillifera_bacillipedes@vexba      71 bp    PROT      linear    3-JUN-2014, 71
 ACCESSION  Rose-Cavalier-Smiths-iMac.local:73:1409821069
ORIGIN
        1 VQTFGRKKTA IAVAGLIKVN GCPIELVKPD ILRVKVFEPI LLVGAXXFAN LDIRIRVRSG
       61 GYTSQIYAIR X
//
LOCUS       Diplonema_papillatum@DPL000002     131 bp    PROT      linear    4-SEP-2014
DEFINITION  Diplonema_papillatum@DPL000002     131 bp    PROT      linear    3-JUN-2014, 13
 ACCESSION  Rose-Cavalier-Smiths-iMac.local:74:1409821069
ORIGIN
        1 ---------- ----GMIRVN GVPLNNVQPV GLRLKLQEPI LLAGASKFRG VDMRIRVRGG
       61 GHTSQIFAIR QAMAKSLVAY YQKYVDEPTK MEIKNAYLGF DRTLLIADPR RAEAKKFGGS
      121 GARSRYAKSY R
//
LOCUS         DrosMela     131 bp    PROT      linear    4-SEP-2014
DEFINITION  DrosMela     131 bp    PROT      linear    3-JUN-2014, 131 bases, 2292CC8E chec
 ACCESSION  Rose-Cavalier-Smiths-iMac.local:75:1409821069
ORIGIN
        1 VQVFGRKKTA TAVAGLLKVN GRPLEQIEPK VLQYKLQEPL LLLGKEKFAG VDIRVRVSGG
       61 GHVAQIYAIR QAISKALVAF YQKYVDEASK KEIKDILVQY DRTLLVGDPR RCEPKKFGGP
      121 GARARYQKSY R
//
LOCUS       Dunaliella@11842     131 bp    PROT      linear    4-SEP-2014
DEFINITION  Dunaliella@11842     131 bp    PROT      linear    3-JUN-2014, 131 bases, D8BC4
 ACCESSION  Rose-Cavalier-Smiths-iMac.local:76:1409821069
ORIGIN
        1 VQTFGRKKTA VAVAGLIKLN GSPLELVKPE ILAHKAFEPV LIIG------ -DIRLRVKGG
       61 GHVSQIYAIR QAIAKAVVAF YQKYVDEQSK TQLKDDLLQY DRSLLVADPR RCEPKKFGGR
      121 GARARFQKSY R
//
LOCUS       Ectocarpus@23941     131 bp    PROT      linear    4-SEP-2014
DEFINITION  Ectocarpus@23941     131 bp    PROT      linear    3-JUN-2014, 131 bases, CB04C
 ACCESSION  Rose-Cavalier-Smiths-iMac.local:77:1409821069
ORIGIN
        1 -----KQKTA TAVAGLIKVN GCPIELLEPA ILRVKTFEPV LLLG------ -DIRVRVRGG
       61 GYTSQIYAIR QAIAKAIVAF YQKYVDEASK REIKDLLMAY DRNLLVADPR RCEPKKFGGP
      121 SARARYQKSY R
//
LOCUS       Eimeria0te@12987     131 bp    PROT      linear    4-SEP-2014
DEFINITION  Eimeria0te@12987     131 bp    PROT      linear    3-JUN-2014, 131 bases, C0106
 ACCESSION  Rose-Cavalier-Smiths-iMac.local:78:1409821069
ORIGIN
        1 VQTFGRKKTA VAVAGLIRVN GAPLHLLKPE ALRVKACESI LVLG------ -DIRVRVRGG
       61 GFVSQVYAIR QAIAKGVVAY HQKYVDEATK REIRDALVAC DRSLVVADPR RCEPKKFGGP
      121 GARARYQKSY R
//
LOCUS         EmilHuxl     131 bp    PROT      linear    4-SEP-2014
DEFINITION  EmilHuxl     131 bp    PROT      linear    3-JUN-2014, 131 bases, 708F3246 chec
 ACCESSION  Rose-Cavalier-Smiths-iMac.local:79:1409821069
ORIGIN
        1 VQTFGRKKTA VAVAGLMKIN GVPIELVKPE VLKLKVYEPI LLLGSERFAG VDIRIRVKGG
       61 GYTSQIYAIR QAIAKAIVAY NQKYVDEASK REIKEILTAY DRSLLVADPR RCEAKKFGGP
      121 GA-ARAAKS- R
//
LOCUS         Fontalba     131 bp    PROT      linear    4-SEP-2014
DEFINITION  Fontalba     131 bp    PROT      linear    3-JUN-2014, 131 bases, 79C37D65 chec
 ACCESSION  Rose-Cavalier-Smiths-iMac.local:81:1409821069
ORIGIN
        1 VQVFGRKKTA TAVVGLIKVN GVPLHLIQPE ALRLKVQEPI LLLGKERFAN VDIRVRVSGG
       61 GQTSQIYAIR QAIAKSLVAF HQKYVDEVSK REIKDILIQF DRTLLVADPR RCEPKKFGGP
      121 GARARYQKSY R
//
LOCUS         GiarInte     131 bp    PROT      linear    4-SEP-2014
DEFINITION  GiarInte     131 bp    PROT      linear    3-JUN-2014, 131 bases, A442D847 chec
 ACCESSION  Rose-Cavalier-Smiths-iMac.local:82:1409821069
ORIGIN
        1 VHTLGKKKNS VAVAGDILVN NVPLALVRPE ILRTKVSEPI MILGESLFKG LDMNIKVAGG
       61 GHVSQIYAVR QAISRGVLA- SVK--DEAAR SELRAKLVSY DRQLVVSDPR RCEAKKFGGR
      121 GARARRQKSY R
//
LOCUS       Glaucocystis_nostochinearum@GN     131 bp    PROT      linear    4-SEP-2014
DEFINITION  Glaucocystis_nostochinearum@GN     131 bp    PROT      linear    3-JUN-2014, 13
 ACCESSION  Rose-Cavalier-Smiths-iMac.local:83:1409821069
ORIGIN
        1 VQTFGRKKTA IAVSGLIKIN GCPIELVEPE VLRYKVFEPI LLLGRAKFAG VDIRIRVKGG
       61 GFTAQIYAIR QAIAKSLVAY YQKYVGEVEK KEIKDILVNY DRTLLVADPR RCEPKKFGGR
      121 AARARFQKSY R
//
LOCUS       Gracilaria@16340     131 bp    PROT      linear    4-SEP-2014
DEFINITION  Gracilaria@16340     131 bp    PROT      linear    3-JUN-2014, 131 bases, 75C4E
 ACCESSION  Rose-Cavalier-Smiths-iMac.local:84:1409821069
ORIGIN
        1 VQVFGRKKTA VAVAGLMKIN GTPLDLLEPE GLRVKVFEPL LILG------ -DIRLRVKGG
       61 GYTAQIYAIR QAIAKGLVAY YQKFVDEVQK RELKSLLLAY DRTLLVADPR RCEPKKFGGR
      121 GARARFQKSY R
//
LOCUS       Guillardia_theta@jgiGuith115649     131 bp    PROT      linear    4-SEP-2014
DEFINITION  Guillardia_theta@jgiGuith115649     131 bp    PROT      linear    3-JUN-2014, 1
 ACCESSION  Rose-Cavalier-Smiths-iMac.local:85:1409821069
ORIGIN
        1 VQTFGKKKNA IAVAGILKVN GNPVHLLLPD SLRSKVMEPV LLVGSDKFKE VDIRVKVRGG
       61 GNTSQIYAIR QAIAKAIVAF HQKYVDEQSK REIKDTLVQF DRSLLVADPR RCEPKKFGGR
      121 GARARFQKSY R
//
LOCUS         GoniomSp     131 bp    PROT      linear    4-SEP-2014
DEFINITION  GoniomSp     131 bp    PROT      linear    3-JUN-2014, 131 bases, 3B5824C1 chec
 ACCESSION  Rose-Cavalier-Smiths-iMac.local:86:1409821069
ORIGIN
        1 ---------- ---------- -------LPR SLRHKILEPV LLVGKDKFGI VDIRVRVSGG
       61 GHISQIYAIR QAVSKAIVAY YQKFVDEFTK KEIKETLLSF DRSLLVADPR RCESKKFGGR
      121 GARARYQKSY R
//
LOCUS         RoomTrun     131 bp    PROT      linear    4-SEP-2014
DEFINITION  RoomTrun     131 bp    PROT      linear    3-JUN-2014, 131 bases, C564A998 chec
 ACCESSION  Rose-Cavalier-Smiths-iMac.local:87:1409821069
ORIGIN
        1 VQSYGRKKTA IAVAGLIKIN GSPIELVEPE ILRYKVYEPI LLLGRDKFAD VDIRVRVKGG
       61 GYTSQIYAIR QAIAKSLVAY FQKYVDEQSK QDIKEILLNF DRTLLVADSR RCEPKKFGGP
      121 SARARYQKSY R
//
LOCUS       Palpitomonas_bilix@palbiCAMPEP0     131 bp    PROT      linear    4-SEP-2014
DEFINITION  Palpitomonas_bilix@palbiCAMPEP0     131 bp    PROT      linear    3-JUN-2014, 1
 ACCESSION  Rose-Cavalier-Smiths-iMac.local:88:1409821069
ORIGIN
        1 VQCFGRKKNA VAVAGVLRVN GFPVELVKPE ILRTKVLEPV ILLGEDRFTN LDIRVRVKNG
       61 GQVAQLYSVR QAIARGIVSF YQKFEDEATK RQIKQVLVDY DRTLLVSDPR RCEPKKFGGP
      121 GARARFQKSY R
//
LOCUS         GuttMIGQ     131 bp    PROT      linear    4-SEP-2014
DEFINITION  GuttMIGQ     131 bp    PROT      linear    3-JUN-2014, 131 bases, 947DEC7E chec
 ACCESSION  Rose-Cavalier-Smiths-iMac.local:89:1409821069
ORIGIN
        1 VQVYGRKKNS IAVAGVLKVN GQSIDTINNQ TLKTKVMEPL YILGLHRFEK VDIRIRVSGG
       61 GFVSQAYAIR QAIAKAIVAY FAKQ-DEVIA SDLKTTLLAH DRTLLVADPR RRESKHAGGS
      121 SARAKKQKSY R
//
LOCUS       Gymnophrys_cometa@Gy_003_I01     131 bp    PROT      linear    4-SEP-2014
DEFINITION  Gymnophrys_cometa@Gy_003_I01     131 bp    PROT      linear    3-JUN-2014, 131 
 ACCESSION  Rose-Cavalier-Smiths-iMac.local:90:1409821069
ORIGIN
        1 ---------- ---------- ---------- -XXVKVLEPF LFLGAARFAN VDIRIRFSGG
       61 GYTSQVYAIG QAFSKALVAY SQKYVDETTK QEIKDILMSY DRTLFAQDIR RREPKKFGGP
      121 SARARFQKSY R
//
LOCUS       Helicosporidium_sp@HEL00000192     131 bp    PROT      linear    4-SEP-2014
DEFINITION  Helicosporidium_sp@HEL00000192     131 bp    PROT      linear    3-JUN-2014, 13
 ACCESSION  Rose-Cavalier-Smiths-iMac.local:91:1409821069
ORIGIN
        1 IQTFGRKKNA VAVAGELRLN GAPLDLLQPD TMRLKVLEPV LLLGRQRFAN VDVRLRVRGG
       61 GHVAQVYALR QAIAKGIVAF YQKYVDEQSK NEIKDVLVGY DRSLLVADPR RSEPKKFGGP
      121 GARARYQKSY R
//
LOCUS         HistAroi     131 bp    PROT      linear    4-SEP-2014
DEFINITION  HistAroi     131 bp    PROT      linear    3-JUN-2014, 131 bases, 81C0A12D chec
 ACCESSION  Rose-Cavalier-Smiths-iMac.local:92:1409821069
ORIGIN
        1 VQVFGRKKTA VAVAGQIKIN GRPVSLMEPE GLRYKVYEPL LLIKFGDVEN IDVRVRVNGG
       61 GQSSRIYAVR QAIAKSLVAY FGKYVDEATK RELKNLLSRY DRSLLVADPR RTEPKKFGGP
      121 GARARRQKSY R
//
LOCUS         HomoSapi     131 bp    PROT      linear    4-SEP-2014
DEFINITION  HomoSapi     131 bp    PROT      linear    3-JUN-2014, 131 bases, ED24046D chec
 ACCESSION  Rose-Cavalier-Smiths-iMac.local:93:1409821069
ORIGIN
        1 VQVFGRKKTA TAVAGLIKVN GRPLEMIEPR TLQYKLLEPV LLLGKERFAG VDIRVRVKGG
       61 GHVAQIYAIR QSTSKALVAY YQKYVDEASK KEIKDILIQY DRTLLVADPR RCKSKKFGGP
      121 GARACYQKSY R
//
LOCUS       Hydra0magn@31090     131 bp    PROT      linear    4-SEP-2014
DEFINITION  Hydra0magn@31090     131 bp    PROT      linear    3-JUN-2014, 131 bases, 26A2C
 ACCESSION  Rose-Cavalier-Smiths-iMac.local:94:1409821069
ORIGIN
        1 VQVYGRKKTA TAVAGMIKVN GRPLDLVEPV SLRMKVQEPV LLLG------ -NIQVRVKGG
       61 GQVAQLYAVR QAISKAIVAY YQKFVDEASK KEIKDVLIQY DRSLLVADPR RCEAKKFGGP
      121 GARARYQKSY R
//
LOCUS       Hydra_vulgaris@AAO20337     131 bp    PROT      linear    4-SEP-2014
DEFINITION  Hydra_vulgaris@AAO20337     131 bp    PROT      linear    3-JUN-2014, 131 bases
 ACCESSION  Rose-Cavalier-Smiths-iMac.local:95:1409821069
ORIGIN
        1 VQVYGRKKTA TAVAGMIKVN GRPLDLVEPV SLRMKVQEPV LLLG------ -NIQVRVKGG
       61 GQVAQLYAVR QAISKAIVAY YQKFVDEASK KEIKDVLIQY DRSLLVADPR RCEAKKFGGP
      121 GARARYQKSY R
//
LOCUS       Isochrysis_galbana@ISL00007035     131 bp    PROT      linear    4-SEP-2014
DEFINITION  Isochrysis_galbana@ISL00007035     131 bp    PROT      linear    3-JUN-2014, 13
 ACCESSION  Rose-Cavalier-Smiths-iMac.local:96:1409821069
ORIGIN
        1 VQTFGRKKTA VAVAGLMKIN GVPIELVKPE ILKLKVYEPI LLLGSERFAG VDIRIRVKGG
       61 GYTSQIYAIR QAIAKAIVAY NQKFVDEASK REVKEILTTY DRSLLVADPR RCEAKKFGGP
      121 GARARRQKSY R
//
LOCUS       Ixodes0sca@30346     131 bp    PROT      linear    4-SEP-2014
DEFINITION  Ixodes0sca@30346     131 bp    PROT      linear    3-JUN-2014, 131 bases, F41CD
 ACCESSION  Rose-Cavalier-Smiths-iMac.local:97:1409821069
ORIGIN
        1 VQVFGRKKTA TAVAGLLKVN GRPLENIEPL TLRYKLLEPI LLLG------ -DIRIRVKGG
       61 GNVAQIYAIR QAISKALVAY YQKYVDEQSK KEIKDTLIQY DRTLLVADPR RCEPKKFGGP
      121 GARARYQKSY R
//
LOCUS       Jakoba_libera@JLL00000761_1     131 bp    PROT      linear    4-SEP-2014
DEFINITION  Jakoba_libera@JLL00000761_1     131 bp    PROT      linear    3-JUN-2014, 131 b
 ACCESSION  Rose-Cavalier-Smiths-iMac.local:98:1409821069
ORIGIN
        1 IQTFGRKKTA VAVAS-IKVN GVPIHLLEPE GLRFKVYEPL LLIKYPEINN LDIRVRVSSG
       61 GHTSRLYAVR QAIAKSVLAY FQKFVDEESK NELKHILKRF DKSLVVADPR RTEPKKFGGP
      121 GARARYQKSY R
//
LOCUS         TsukGlob     131 bp    PROT      linear    4-SEP-2014
DEFINITION  TsukGlob     131 bp    PROT      linear    3-JUN-2014, 131 bases, B4CABFED chec
 ACCESSION  Rose-Cavalier-Smiths-iMac.local:99:1409821069
ORIGIN
        1 VQTFGRKKTA IAVA--IKVD GVPLELVQPE ALRFKVFEPL LLIGRDKFRG IDIRVRTTGG
       61 GYTSRIYAIR QAIAKAVVAY YQKYVDEASK REIKDALMSY DRTLLVADPR RCEPKKTGGI
      121 GARSKYQKSY R
//
LOCUS       Malawimonas_californiana@MCL00     131 bp    PROT      linear    4-SEP-2014
DEFINITION  Malawimonas_californiana@MCL00     131 bp    PROT      linear    3-JUN-2014, 13
 ACCESSION  Rose-Cavalier-Smiths-iMac.local:100:1409821069
ORIGIN
        1 VQTFGKKKTA TAVAGLIKVN GQPIELLQPE ILRWKVLEPI ILLGRARFAH IDIRIRVNGS
       61 GHTAQIYAIR QALAKAVVAW NQKYVDEATK KEIKDLLIHY DRSLLVADPR RMEPKKFGGS
      121 GARARMQKSY R
//
LOCUS       Malawimonas_jakobiformis@MJL00     131 bp    PROT      linear    4-SEP-2014
DEFINITION  Malawimonas_jakobiformis@MJL00     131 bp    PROT      linear    3-JUN-2014, 13
 ACCESSION  Rose-Cavalier-Smiths-iMac.local:101:1409821069
ORIGIN
        1 VQTFGKKKTA IAVAGMIKIN GQPLELLRPE LMRWKVYEPI LLLGKHRFAH VDIRVKVKGS
       61 GYTAQIYAIR QAISKAIVAY YQKYVDEASK QEIKEQLIRY DRSLLVADPR RMEPKKFGGP
      121 GARARMQKSY R
//
LOCUS       Mastigamoeba_balamuthi@MBL0000     131 bp    PROT      linear    4-SEP-2014
DEFINITION  Mastigamoeba_balamuthi@MBL0000     131 bp    PROT      linear    3-JUN-2014, 13
 ACCESSION  Rose-Cavalier-Smiths-iMac.local:102:1409821069
ORIGIN
        1 VQTFGRKKTA VAVAGLIKLN GSPIELAQPE VLRYKLFEPI LVLGKQRFSE VDIRVRVRGG
       61 GQVAQVYAIR QAIARAIVAY YQKFVDEATK KEIKEILHSY DRTLLVSDPR RCEPKKFGGP
      121 GARARYQKSY R
//
LOCUS       Mesostigma_viride@MVL00000056_     131 bp    PROT      linear    4-SEP-2014
DEFINITION  Mesostigma_viride@MVL00000056_     131 bp    PROT      linear    3-JUN-2014, 13
 ACCESSION  Rose-Cavalier-Smiths-iMac.local:103:1409821069
ORIGIN
        1 VQCYGRKKTA VAVAGLLKIN GTPLDLVQPD ILRYKVYEPI LLLGRQRFAN VDIRIRVNGG
       61 GHVSQIYAMR QAIAKAIVAF YQKYVDEVTK KEIKDILLQY DRTLLVADPR RCEAKKFGGR
      121 GARSRFQKSY R
//
LOCUS       Microhelia_sp@micspContig01834     131 bp    PROT      linear    4-SEP-2014
DEFINITION  Microhelia_sp@micspContig01834     131 bp    PROT      linear    3-JUN-2014, 13
 ACCESSION  Rose-Cavalier-Smiths-iMac.local:104:1409821069
ORIGIN
        1 ---------- ---------- ---------- -----IFEPI LIVGQDVFQK VDIRVRVRGG
       61 GYTSQVYAIR QAISKAIVAY YQKFVDELSK REIKEKLVAY DRSLLVADPR RCEPKKFGGR
      121 GARSRKQKSY R
//
LOCUS       Micromonas_pusilla@MICPU62402     131 bp    PROT      linear    4-SEP-2014
DEFINITION  Micromonas_pusilla@MICPU62402     131 bp    PROT      linear    3-JUN-2014, 131
 ACCESSION  Rose-Cavalier-Smiths-iMac.local:105:1409821069
ORIGIN
        1 VQTFGRKKTA VAVVGIIKFN GAPIELIQPE TLRIKAMEPV LLLGKQRFAN LDLRIRVKGG
       61 GHVSQMYAVR QAIAKAIVAY YQKYVDEQSK KELKDALLTY DRTLLVADPR RMEPKKFGGR
      121 GARARFQKSY R
//
LOCUS       Micromonas_RCC@MICRC93705     131 bp    PROT      linear    4-SEP-2014
DEFINITION  Micromonas_RCC@MICRC93705     131 bp    PROT      linear    3-JUN-2014, 131 bas
 ACCESSION  Rose-Cavalier-Smiths-iMac.local:106:1409821069
ORIGIN
        1 VQTFGRKKTA VAVVGLIRFN GAPIELIQPE TLKFKAMEPI ILLGRQRFAN LDLRIRVKGG
       61 GHVSQMYAVR QAIAKAIVAY YQKYVDEQSK KELKDALLTY DRTLLVADPR RMEPKKFGGR
      121 GARARFQKSY R
//
LOCUS       Micromonas_sp@MSL00000730_2     131 bp    PROT      linear    4-SEP-2014
DEFINITION  Micromonas_sp@MSL00000730_2     131 bp    PROT      linear    3-JUN-2014, 131 b
 ACCESSION  Rose-Cavalier-Smiths-iMac.local:107:1409821069
ORIGIN
        1 VQTFGRKKTA VAVVGLIRFN GAPIELIQPE TLKFKAMEPI LLLGRERFAN LDLRIRVKGG
       61 GHVSQMYAVR QAIAKALVAY YQKFVDEQSK KELKDALLTY DRTLLVADPR RMEPKKFGGR
      121 GARARFQKSY R
//
LOCUS         MonoBrev     131 bp    PROT      linear    4-SEP-2014
DEFINITION  MonoBrev     131 bp    PROT      linear    3-JUN-2014, 131 bases, 22DDA9D1 chec
 ACCESSION  Rose-Cavalier-Smiths-iMac.local:108:1409821069
ORIGIN
        1 VQVFGRKKTA TAVAGLLKVN GSPLNLYQPA TLREKIEEPV NLLGKERFDE VDIRVRVKGG
       61 GHVAQVYAIR QAIAKALVAY YQKYVDEASK KEIKDILLRY DRTLLVADPR RMEPKKFGGP
      121 GARARYQKSY R
//
LOCUS       Monosiga_ovata@MNL00000107_2     131 bp    PROT      linear    4-SEP-2014
DEFINITION  Monosiga_ovata@MNL00000107_2     131 bp    PROT      linear    3-JUN-2014, 131 
 ACCESSION  Rose-Cavalier-Smiths-iMac.local:109:1409821069
ORIGIN
        1 VQVFGRKKTA TAVAGVLKIN GFPVELLQPE TLRIKALEPV NLLGKDRFKN VDIRVRVKGG
       61 GQVSQIYAVR QAIAKSLVAY YQKFVDETSK KEIKDILLAF DRTLLVADPR RAEPKKFGGP
      121 GARARYQKSY R
//
LOCUS       Mortierella_verticillata@MAL00     131 bp    PROT      linear    4-SEP-2014
DEFINITION  Mortierella_verticillata@MAL00     131 bp    PROT      linear    3-JUN-2014, 13
 ACCESSION  Rose-Cavalier-Smiths-iMac.local:110:1409821069
ORIGIN
        1 VQCYGRKKTA TAVAGLIRLN GSPIELVEPD VLKFKVYEPI LRVGSDKFAN VDIRIRVKGG
       61 GHTSQIYAIR QALAKAIVAY YQKFVDEASK NELKQIFLQY DRTLLVADPR RCEPKKFGGA
      121 GARARYQKSY R
//
LOCUS       Mus_musculus@AAA03646     131 bp    PROT      linear    4-SEP-2014
DEFINITION  Mus_musculus@AAA03646     131 bp    PROT      linear    3-JUN-2014, 131 bases, 
 ACCESSION  Rose-Cavalier-Smiths-iMac.local:111:1409821069
ORIGIN
        1 VQVFGRKKT- LAVAGLIKVN GRPLEMIEPR ALQYKLLEPV LLLG------ -DIRVRVKGG
       61 GHVAQIYAIR QSISKALVAY YQKYVDEASK KEIKDILIQY DRTLLVADPR RCESKKFGGP
      121 GARARYQKSY R
//
LOCUS         NaegGrub     131 bp    PROT      linear    4-SEP-2014
DEFINITION  NaegGrub     131 bp    PROT      linear    3-JUN-2014, 131 bases, 66C9DF0C chec
 ACCESSION  Rose-Cavalier-Smiths-iMac.local:112:1409821069
ORIGIN
        1 VQTFGKKKTA IAVAGLIKVN GTPLEHIQPE ILRFKLFEPV LLLGKDKFKG VDIRIRTRGG
       61 GKVSQVYAIR QAICKGLVSY YQKYVDEAQK REIKQALLEF DRSLLVADPR RREPKKFGGR
      121 KATARFQKSY R
//
LOCUS       Nematostella_vectensis@NEMVE24     131 bp    PROT      linear    4-SEP-2014
DEFINITION  Nematostella_vectensis@NEMVE24     131 bp    PROT      linear    3-JUN-2014, 13
 ACCESSION  Rose-Cavalier-Smiths-iMac.local:113:1409821069
ORIGIN
        1 VQVFGRKKTA TAVAGMIKVN GVPLHLVEPS TLRFKVEEPI LLLGKERFEG VDIRVRVKGG
       61 GHTSRIYAIR QAISKSLVAY YQKYVDEVSK KEIRDILVQY DRSLLVADPR RTEAKKFGGP
      121 GARSRYQKSY R
//
LOCUS       Neurospora@31387     131 bp    PROT      linear    4-SEP-2014
DEFINITION  Neurospora@31387     131 bp    PROT      linear    3-JUN-2014, 131 bases, 7F86F
 ACCESSION  Rose-Cavalier-Smiths-iMac.local:114:1409821069
ORIGIN
        1 VQVFGKKKNA TAVAGLIKVN GVPLKLYAPE ILRAKLYEPI LLLG------ -DIRLKVSGG
       61 GHVSQVYAVR QAIAKAIVAY YAKYVDEHSK NTLKTALIQF DRTLLVADPR RCEPKKFGGK
      121 GARSRFQKSY R
//
LOCUS         OryzSati     131 bp    PROT      linear    4-SEP-2014
DEFINITION  OryzSati     131 bp    PROT      linear    3-JUN-2014, 131 bases, 6AE1087 check
 ACCESSION  Rose-Cavalier-Smiths-iMac.local:115:1409821069
ORIGIN
        1 VQCFGRKKTA VAVSGLIKVN GVPIELIRPE MLRLKAFEPI LLAGRSRFKD IDMRIRVRGG
       61 GKTSQIYAIR QAIAKALVAY YQKYVDEASK KEVKDIFARY DRTLLVADPR RCEPKKFGGR
      121 GARARFQKSY R
//
LOCUS       Ostreococcus_lucimarinus@OSTLU     131 bp    PROT      linear    4-SEP-2014
DEFINITION  Ostreococcus_lucimarinus@OSTLU     131 bp    PROT      linear    3-JUN-2014, 13
 ACCESSION  Rose-Cavalier-Smiths-iMac.local:116:1409821069
ORIGIN
        1 VQTFGRKKTA VAVAGLIRLN GVPIDLVQPD TLRLKAVEPI LLLGKERFAN VDIRIRVKGG
       61 GHVSQMYAVR QAIAKSLVAY YQKYVDEASK KEIKDLLLAY DRTLLVADPR RMEPKKAGGR
      121 GARARFQKSY R
//
LOCUS       Ostreococcus_tauri@OSTTA28249     131 bp    PROT      linear    4-SEP-2014
DEFINITION  Ostreococcus_tauri@OSTTA28249     131 bp    PROT      linear    3-JUN-2014, 131
 ACCESSION  Rose-Cavalier-Smiths-iMac.local:117:1409821069
ORIGIN
        1 VQTFGRKKTA VAVAGLIRLN GVPIDLIQPD TLRLKAVEPI LLLGKERFAN LDIRIRVKGG
       61 GHVSQMYAVR QAIAKALVAY YQKFIDEASK KEIKDLLLAY DRTLLVADPR RMEPKKAGGR
      121 GARARFQKSY R
//
LOCUS       Oxyrrhis_marina@117403650     131 bp    PROT      linear    4-SEP-2014
DEFINITION  Oxyrrhis_marina@117403650     131 bp    PROT      linear    3-JUN-2014, 131 bas
 ACCESSION  Rose-Cavalier-Smiths-iMac.local:118:1409821069
ORIGIN
        1 VQVFGRKKKA TAVAGVLRVN GNHIDTVQPE LLRAKVFEPV LLLGADRYSK VDIRIRVRGG
       61 GFTSQIYAIR QAIAKSLIAY YQKYIDEASK KEIRDILVAY DKSIVISDPR RCEAKKFGGR
      121 SARARFQKSY R
//
LOCUS       Paracercomonas_marina@CLL00000     131 bp    PROT      linear    4-SEP-2014
DEFINITION  Paracercomonas_marina@CLL00000     131 bp    PROT      linear    3-JUN-2014, 13
 ACCESSION  Rose-Cavalier-Smiths-iMac.local:119:1409821069
ORIGIN
        1 VQVFGRKKNA VAVAGMIRVN GSPLELVEPA PLRLKIQEPF FLLPKEVFSG LDIRVRVQGG
       61 GYTAQTYAIR QAICKALVSY NQKFVDEATK QKIKSTLLAY DRTLLVADPR RTEPKKFGGP
      121 SARTRYQKSY R
//
LOCUS       Paramecium@31073     131 bp    PROT      linear    4-SEP-2014
DEFINITION  Paramecium@31073     131 bp    PROT      linear    3-JUN-2014, 131 bases, 777DB
 ACCESSION  Rose-Cavalier-Smiths-iMac.local:120:1409821069
ORIGIN
        1 VQTFGRKKNA VASAGLVRVN GAPIELVNPA PLRQKALEPL LLLG------ -DIRVTVRGG
       61 GSTAQIYAIR QAISKGIVAY YQKYIDETQK REIKDLLLQY DRSLLVADPR RCEPRKYGGK
      121 GARARRQKSY R
//
LOCUS         PavlLuth     131 bp    PROT      linear    4-SEP-2014
DEFINITION  PavlLuth     131 bp    PROT      linear    3-JUN-2014, 131 bases, 8955CF44 chec
 ACCESSION  Rose-Cavalier-Smiths-iMac.local:121:1409821069
ORIGIN
        1 ---------- ---------- ---------- ---------- ---------- ----------
       61 ---------- ---------- ------EASK KEIRDILVSF DRTLLVADPR RCEPKKFGGR
      121 GARARFQKSY R
//
LOCUS          PCBtrin     131 bp    PROT      linear    4-SEP-2014
DEFINITION  PCBtrin     131 bp    PROT      linear    3-JUN-2014, 131 bases, DB6B92A0 check
 ACCESSION  Rose-Cavalier-Smiths-iMac.local:122:1409821069
ORIGIN
        1 ---------- ---------- ---------- ---------- ---------- ----------
       61 ---SQVYAIR QAISKALVSY YQKYVDEASK KEIKDILASY DRTLLVADPR RCEPKKFGGS
      121 GARARYQKSY R
//
LOCUS       Perkinsus0@25040     131 bp    PROT      linear    4-SEP-2014
DEFINITION  Perkinsus0@25040     131 bp    PROT      linear    3-JUN-2014, 131 bases, 84E04
 ACCESSION  Rose-Cavalier-Smiths-iMac.local:123:1409821069
ORIGIN
        1 CQTFGRKKNA VAVAGMIRVN GMPLDQVNPP TLRVKAMEPI LLLG------ -DIRVRVRGG
       61 GYTSQIYAIR QAIAKGIVSY YQK-IDEVSK NEIRDILIAY DRSLLVADPR RCEPKKFGGH
      121 SARARFQKSY R
//
LOCUS       Phaeodactylum_triconutum@PHATR     131 bp    PROT      linear    4-SEP-2014
DEFINITION  Phaeodactylum_triconutum@PHATR     131 bp    PROT      linear    3-JUN-2014, 13
 ACCESSION  Rose-Cavalier-Smiths-iMac.local:124:1409821069
ORIGIN
        1 VQVFGKKKTA TAVAGLIKVN GQPIELIQPE SLRLKVFEPV LIVGQEKFSN IDIRIRVKGG
       61 GITAQIYAIR AAIAKSIVAY HAKYVDEQSK NELRKTLMEY DRNMLVSDPR RCEPKKYGGR
      121 SARARFQKSY R
//
LOCUS       Phanerocha@28199     128 bp    PROT      linear    4-SEP-2014
DEFINITION  Phanerocha@28199     128 bp    PROT      linear    3-JUN-2014, 128 bases, 1BC16
 ACCESSION  Rose-Cavalier-Smiths-iMac.local:125:1409821069
ORIGIN
        1 --------TA TAVAGLIHIN GSPIDLLQPE ILRFKVYEPI LVAG------ -DIRVRVKGG
       61 GHTSQVYAIR QAIAKAVVAY YAKYIDAFSA MELKKKLVAY DRTLLIADPR RMEPKKFGGR
      121 GARARRQK
//
LOCUS       Phycomyces_blakesleeanus@PHYBL     131 bp    PROT      linear    4-SEP-2014
DEFINITION  Phycomyces_blakesleeanus@PHYBL     131 bp    PROT      linear    3-JUN-2014, 13
 ACCESSION  Rose-Cavalier-Smiths-iMac.local:126:1409821069
ORIGIN
        1 VQTFGRKKTA TAVAGLVRVN GSPLALLEPE ILKFKVYEVI LLLGEERFSN VDIRIRVNGG
       61 GHTSQIYAIR QALAKAIVAF YQKYVDEASK KEIKDILVQY DRTLLVADPR RCEPKKFGGP
      121 GARARFQKSY R
//
LOCUS       Physcomitrella_patens@PHYPA195     131 bp    PROT      linear    4-SEP-2014
DEFINITION  Physcomitrella_patens@PHYPA195     131 bp    PROT      linear    3-JUN-2014, 13
 ACCESSION  Rose-Cavalier-Smiths-iMac.local:127:1409821069
ORIGIN
        1 VQCFGRKKTA VAVTGLIKIN GCPIELVEPE ILRYKAFEPV LLLGRQKFAG VDMRIRVKGG
       61 GHTSQIYAIR QSIAKALVAY FQKYVDEQSK KEIKDVLLRY DRTLLVADPR RCEPKKFGGR
      121 GARSRFQKSY R
//
LOCUS         PhytInfe     131 bp    PROT      linear    4-SEP-2014
DEFINITION  PhytInfe     131 bp    PROT      linear    3-JUN-2014, 131 bases, D9998390 chec
 ACCESSION  Rose-Cavalier-Smiths-iMac.local:128:1409821069
ORIGIN
        1 VQVFGRKKNA TAVAGLIKVN GTPIELVEPE ILRVKTYEPV LLLGQQRFAN VDIRIRVKGG
       61 GHTAQIYAIR QAIAKAIVAY YQKYVDEASK KEIKDILLAY DRTLLVADPR RCEAKKFGGG
      121 SARARFQKSY R
//
LOCUS       Phytophthora_ramorum@PHYRA7133     131 bp    PROT      linear    4-SEP-2014
DEFINITION  Phytophthora_ramorum@PHYRA7133     131 bp    PROT      linear    3-JUN-2014, 13
 ACCESSION  Rose-Cavalier-Smiths-iMac.local:129:1409821069
ORIGIN
        1 VQVFGRKKNA TAVAGLIKVN GTPIELVEPE ILRVKTYEPV LLLGQQRFAN VDIRIRVKGG
       61 GHTAQIYAIR QAIAKAIVAY YQKYVDEASK KEIKDILLAY DRTLLVADPR RCEAKKFGGG
      121 SARARFQKSY R
//
LOCUS       Phytophthora_sojae@PHYSO109109     131 bp    PROT      linear    4-SEP-2014
DEFINITION  Phytophthora_sojae@PHYSO109109     131 bp    PROT      linear    3-JUN-2014, 13
 ACCESSION  Rose-Cavalier-Smiths-iMac.local:130:1409821069
ORIGIN
        1 VQVFGRKKNA TAVAGLIKVN GTPIELVEPE ILRVKTYEPV LLLGQQRFAN VDIRIRVKGG
       61 GHTAQIYAIR QAIAKAIVAY YQKYVDEASK KEIKDILLAY DRTLLVADPR RCEAKKFGGA
      121 SARARFQKSY R
//
LOCUS       Pinus0taed@30208     131 bp    PROT      linear    4-SEP-2014
DEFINITION  Pinus0taed@30208     131 bp    PROT      linear    3-JUN-2014, 131 bases, E887F
 ACCESSION  Rose-Cavalier-Smiths-iMac.local:131:1409821069
ORIGIN
        1 VQCFGRKKTA VAVTGLIKIN GCPIELIEPE ILRYKAFEPI LLLG------ -DMRIRVKGG
       61 GHTSQIYAIR QSIAKALVAF YQKYVDEQSK QEIKDILVRY DRTLLVADPR RCEPKKFGGR
      121 GARARFQKSY R
//
LOCUS       PirE2@PirE2_1_67165     131 bp    PROT      linear    4-SEP-2014
DEFINITION  PirE2@PirE2_1_67165     131 bp    PROT      linear    3-JUN-2014, 131 bases, 98
 ACCESSION  Rose-Cavalier-Smiths-iMac.local:132:1409821069
ORIGIN
        1 VQTYGRKKTA TAVAGLLKIN GSPIDLVEPD ILKFKIYEPI LIVGKERFAN VDIRVTVRGG
       61 GHTSQIYAIR QAIAKAIVAY YQKYVDEASK KEIKDLLVKY DRSLLVADPR RCEPKKFGGK
      121 GARSKYQKSY R
//
LOCUS       Plagioselmis_sp@06369_4     131 bp    PROT      linear    4-SEP-2014
DEFINITION  Plagioselmis_sp@06369_4     131 bp    PROT      linear    3-JUN-2014, 131 bases
 ACCESSION  Rose-Cavalier-Smiths-iMac.local:133:1409821069
ORIGIN
        1 ---------- ---------N GYPIDGLLPE SMRYKVFEPI LLVG------ --IRVRVRGG
       61 GNVSQIFAVR QAIAKAIVAF YQKYVDEASK REIKDLLVQY DRSLLVADPR RCEPKKFGGR
      121 GARARFQKSY R
//
LOCUS       Planomonas_ghana@plaghContig00     131 bp    PROT      linear    4-SEP-2014
DEFINITION  Planomonas_ghana@plaghContig00     131 bp    PROT      linear    3-JUN-2014, 13
 ACCESSION  Rose-Cavalier-Smiths-iMac.local:134:1409821069
ORIGIN
        1 ---------- ---------- ---------- ------FEPI LLLGRQRFAD VDIRVRVKGG
       61 GYTSQIYAIR QAIAKALVAY YQKYVDEASK KEIKEILINY DRSLLVADPR RCEPKKAGGA
      121 GARARYQKSY R
//
LOCUS       Planomonas_mylnikovi@plamyCont     122 bp    PROT      linear    4-SEP-2014
DEFINITION  Planomonas_mylnikovi@plamyCont     122 bp    PROT      linear    3-JUN-2014, 12
 ACCESSION  Rose-Cavalier-Smiths-iMac.local:135:1409821069
ORIGIN
        1 VQTFGRKKTA TAVAGLIKIN GCPVELLQPE ILRYKVYEPI LLLGTQRFAE IDIRVRVRGG
       61 GYVSQVYAIR QAIAKAVVAY FQKYVDEAQK KEIKEILLAY DRTLLVADPR RLEPKKAGGS
      121 GX
//
LOCUS       Plasmodiophora_brassicae@conti      59 bp    PROT      linear    4-SEP-2014
DEFINITION  Plasmodiophora_brassicae@conti      59 bp    PROT      linear    3-JUN-2014, 59
 ACCESSION  Rose-Cavalier-Smiths-iMac.local:136:1409821069
ORIGIN
        1 VQVFGRKRSA VAVAGLIKIN GTPIEFVQPE GLRIKVMEPV MLLG------ --IRVRIQG
//
LOCUS       Plasmodium@30396     131 bp    PROT      linear    4-SEP-2014
DEFINITION  Plasmodium@30396     131 bp    PROT      linear    3-JUN-2014, 131 bases, A1B91
 ACCESSION  Rose-Cavalier-Smiths-iMac.local:137:1409821069
ORIGIN
        1 VQTFGKKKTA VAVAGLIKLN GKNLDLVEPY ILKTKVYEPL WLIG------ -DIRIRVKGG
       61 GQTSQIYAIR QAIGKGIISY YQKYVDESTK KELKDVLLRY DRSLLVGDTR RCEPKKFGGK
      121 GARARYQKSY R
//
LOCUS       Plasmodium_yoelii@EAA18686     131 bp    PROT      linear    4-SEP-2014
DEFINITION  Plasmodium_yoelii@EAA18686     131 bp    PROT      linear    3-JUN-2014, 131 ba
 ACCESSION  Rose-Cavalier-Smiths-iMac.local:138:1409821069
ORIGIN
        1 VLTFGKKKTS VAVAGLIKLN GKNIDLVEPY ILRTKVYEPL WLIG------ -DIRVRVKGG
       61 GQTSQIYAIR QAISKGIISY YQKYVDESTK KELKDTLLRY DRTLLVGDTR RCEPKKFGGK
      121 GARARYQKSY R
//
LOCUS       Polytomella_parva@POL00000600_     131 bp    PROT      linear    4-SEP-2014
DEFINITION  Polytomella_parva@POL00000600_     131 bp    PROT      linear    3-JUN-2014, 13
 ACCESSION  Rose-Cavalier-Smiths-iMac.local:139:1409821069
ORIGIN
        1 VQTFGRKKSA VAVAGLIKLN GQPLELVRPE LLRDKVFEPI HLLGKSKFAS VDIRLRVKGG
       61 GHVSQVYALR QAIAKAIVAF YQKYVDEQSK QEIKNILLSY DRSLLVADCR QTEPKKFGGR
      121 GARSRFQKSY R
//
LOCUS       Proterospongia_sp@PRL00000049_     131 bp    PROT      linear    4-SEP-2014
DEFINITION  Proterospongia_sp@PRL00000049_     131 bp    PROT      linear    3-JUN-2014, 13
 ACCESSION  Rose-Cavalier-Smiths-iMac.local:140:1409821069
ORIGIN
        1 VQVFGRKKNA TAVAGLLKVN GSPLSLVQPQ LLREKIMEPI QLLGKDKFAE VDIRVRVKGG
       61 GHVAQVYAIR QAISKALVAY YQKFVDESSK KVIKDILVQY DRTLLVADPR RMEPKKFGGP
      121 GARARFQKSY R
//
LOCUS       Prototheca_wickerhamii@PWL0000     131 bp    PROT      linear    4-SEP-2014
DEFINITION  Prototheca_wickerhamii@PWL0000     131 bp    PROT      linear    3-JUN-2014, 13
 ACCESSION  Rose-Cavalier-Smiths-iMac.local:141:1409821069
ORIGIN
        1 VQTFGRKKNA VAVAGELRLN GAPLELLQPD TMRLKVLEPV LLLGKQRFSN VDIRIRVRGG
       61 GHVAQVYAIR QAIAKGIVAF YQKHVDEQSK NQIKDVLLSY DRTLLVADPR RSEPKKFGGP
      121 GARARFQKSY R
//
LOCUS       Pythium_ultimum@pytulTA3048_3     131 bp    PROT      linear    4-SEP-2014
DEFINITION  Pythium_ultimum@pytulTA3048_3     131 bp    PROT      linear    3-JUN-2014, 131
 ACCESSION  Rose-Cavalier-Smiths-iMac.local:142:1409821069
ORIGIN
        1 VQVFGRKKNA TAVAGLIKIN GTPIELVEPE ILRVKTYEPV LLLGQQRFAN VDIRIRVKGG
       61 GHTAQIYAIR QAIAKALVAY YQKYVDEASK KEIKDILLAY DRTLLVADPR RKEAKKFGGR
      121 SARARFQKSY R
//
LOCUS       Rall@OG9_002462-RA     131 bp    PROT      linear    4-SEP-2014
DEFINITION  Rall@OG9_002462-RA     131 bp    PROT      linear    3-JUN-2014, 131 bases, 26C
 ACCESSION  Rose-Cavalier-Smiths-iMac.local:143:1409821069
ORIGIN
        1 -------KTA TAVAGLIKVN GTPIELLEPE ILRLKAVEPV MILGKEIYSK LDIRVRVNGG
       61 GHTSQVYAIR QALAKAVVAY YQKVVDEASK RQIKETLVSF DRSLLVADPR RCEPKKFGGP
      121 GARARYQKSY R
//
LOCUS       Raphidiophrys_ambigua@contig27     119 bp    PROT      linear    4-SEP-2014
DEFINITION  Raphidiophrys_ambigua@contig27     119 bp    PROT      linear    3-JUN-2014, 11
 ACCESSION  Rose-Cavalier-Smiths-iMac.local:144:1409821069
ORIGIN
        1 VQTFGRKRTA TAVAGLIKIN GCPIELVNPP ILRFKVYEPL ILLTKERLAN LDIRVRVRGG
       61 GYTSQIYAIR QAIAKAVVAY YQKFVDEVSK REVKAILLQY DRTLLVADPR RCEPKKFGG
//
LOCUS       Rattus_norvegicus@AAH64030     131 bp    PROT      linear    4-SEP-2014
DEFINITION  Rattus_norvegicus@AAH64030     131 bp    PROT      linear    3-JUN-2014, 131 ba
 ACCESSION  Rose-Cavalier-Smiths-iMac.local:145:1409821069
ORIGIN
        1 VQVFGRKKTA TAVAGLIKVN GRPLEMIEPR TLQYKLLEPV LLLG------ -DIRVRVKGG
       61 GHVAQIYAIR QSISKALVAY YQKYVDEASK KEIKDILIQY DRTLLVADPR RCESKKFGGP
      121 GARARYQKSY R
//
LOCUS         ReclAmer     131 bp    PROT      linear    4-SEP-2014
DEFINITION  ReclAmer     131 bp    PROT      linear    3-JUN-2014, 131 bases, B5EB6AAC chec
 ACCESSION  Rose-Cavalier-Smiths-iMac.local:146:1409821069
ORIGIN
        1 VQVFGKKKTA VAVAGIVRVN GRPVNLVEPE GLRYKVYEPL LLLKFGQVEH VDVRVRVNGG
       61 GNTSRIYAVR QAIAKSLVAY FGKYVDEHTK RELKALLARY DRSLLVTDPR RTEPKKYGGH
      121 GSRARKQKSY R
//
LOCUS       Rhizopus0o@31272     131 bp    PROT      linear    4-SEP-2014
DEFINITION  Rhizopus0o@31272     131 bp    PROT      linear    3-JUN-2014, 131 bases, 267CB
 ACCESSION  Rose-Cavalier-Smiths-iMac.local:147:1409821069
ORIGIN
        1 VQTFGRKKTA TAVAGLIRIN GSPLELLEPE ILKFKVYEVI LLLG------ -DIRIRTHGG
       61 GHVSQVYAIR QALAKAIVAF YQKYVDEAAK KEIKEILVQY DRTLLVADPR RCEPKKFAGP
      121 GARARYQKSY R
//
LOCUS       Rhodomonas_salina@RHL00001562_     131 bp    PROT      linear    4-SEP-2014
DEFINITION  Rhodomonas_salina@RHL00001562_     131 bp    PROT      linear    3-JUN-2014, 13
 ACCESSION  Rose-Cavalier-Smiths-iMac.local:148:1409821069
ORIGIN
        1 ---------- ---------- ---------- ---------- ---------- ----------
       61 ------YAIR QAIAKGIVAF YQKYVDEQSK REIKDTLVQF DRSLLVADPR RCEPKKFGGR
      121 GARARFQKSY R
//
LOCUS       Rhynchomonas     131 bp    PROT      linear    4-SEP-2014
DEFINITION  Rhynchomonas     131 bp    PROT      linear    3-JUN-2014, 131 bases, 313B08EC 
 ACCESSION  Rose-Cavalier-Smiths-iMac.local:149:1409821069
ORIGIN
        1 VQTFGKRKNS TTVASNIKIN GVPINMLQPQ SLRAKVMEAV TLVGAKLFXX XXXXXTVRGG
       61 GQVSQAYASR QALAKGLVAY LQKYSNEVEK AAAKTKYLSY DRTLLVADPR RAETKKWGRH
      121 SARSRFTKSY R
//
LOCUS         RhynchSp     131 bp    PROT      linear    4-SEP-2014
DEFINITION  RhynchSp     131 bp    PROT      linear    3-JUN-2014, 131 bases, 5E2D9D71 chec
 ACCESSION  Rose-Cavalier-Smiths-iMac.local:150:1409821069
ORIGIN
        1 VQTYGKKKHA VAVVGMVRVN GIPLNNVKPE GLRLKLQEPV LLVGASKFRG IDMRIRVRGG
       61 GHTSQIFAIR QAMSKAVVSY YQKFVDEPRK MEIENAYLEH DRTLLIADPR RAEAKKFGGS
      121 GARSRYAKSY R
//
LOCUS       Saccharomy@31313     131 bp    PROT      linear    4-SEP-2014
DEFINITION  Saccharomy@31313     131 bp    PROT      linear    3-JUN-2014, 131 bases, 1ADF9
 ACCESSION  Rose-Cavalier-Smiths-iMac.local:151:1409821069
ORIGIN
        1 VQTFGKKKSA TAVAGLIKVN GSPITLVEPE ILRFKVYEPL LLVG------ -DIRVRVTGG
       61 GHVSQVYAIR QAIAKGLVAY HQKYVDEQSK NELKKAFTSY DRTLLIADSR RPEPKKFGGK
      121 GARSRFQKSY R
//
LOCUS       Sawyeria0m@17171     131 bp    PROT      linear    4-SEP-2014
DEFINITION  Sawyeria0m@17171     131 bp    PROT      linear    3-JUN-2014, 131 bases, 4DDDC
 ACCESSION  Rose-Cavalier-Smiths-iMac.local:152:1409821069
ORIGIN
        1 VQTYGKKKEA IAVAGFIKVN GVPLDLIQPE MLRYKVFEPM FIVG------ -DIRVRVRGG
       61 GKVGQIYAIR QAIAKAIVAF YQKYVDENSK RKIKEALLKF DRTLLVGDPR RREPKKYGGK
      121 KPRARRQKSY R
//
LOCUS       Scenedesmus_obliquus@SOL000016     131 bp    PROT      linear    4-SEP-2014
DEFINITION  Scenedesmus_obliquus@SOL000016     131 bp    PROT      linear    3-JUN-2014, 13
 ACCESSION  Rose-Cavalier-Smiths-iMac.local:153:1409821069
ORIGIN
        1 VQTFGRKKTA VAVAGLVKLN GIPLELIKPE ALGHKVFEPL LLLGKQRWGF LDIRLRVKGG
       61 GHVSQIYALR QAISKAIIAY YQKYVDEQSK VQIKETLLQY DRTLLVADPR RCEPKKFGGR
      121 GARARFQKSY R
//
LOCUS       Schizosacc@31107     131 bp    PROT      linear    4-SEP-2014
DEFINITION  Schizosacc@31107     131 bp    PROT      linear    3-JUN-2014, 131 bases, 9437E
 ACCESSION  Rose-Cavalier-Smiths-iMac.local:154:1409821069
ORIGIN
        1 VQCFGKKGNA TAVAGLIKVN GAPLSLVQPE ILRMKVYEPI LVAG------ -DIRVRVSGG
       61 GHVSQIYAIR QAISKAIVAY YQKFVDEHSK AELKKALITY DRTLLVADPR RMEPKKFGGH
      121 GARARQQKSY R
//
LOCUS         SecuEcua     131 bp    PROT      linear    4-SEP-2014
DEFINITION  SecuEcua     131 bp    PROT      linear    3-JUN-2014, 131 bases, 87A11B39 chec
 ACCESSION  Rose-Cavalier-Smiths-iMac.local:155:1409821069
ORIGIN
        1 VQVFGRKKSA VAVAGVIRVN GRPLDLTEPE GLRLKVYEPF LLVKFAAVDD LDIRVRVSSG
       61 GNTSRVYAVR QAIAKGMVAY FQKFVDEQTK QELKDILVKY DRNLLVADPR HTEPKKFGGP
      121 GARARYQKSY R
//
LOCUS       Selaginella_moellendorffii@SEL     131 bp    PROT      linear    4-SEP-2014
DEFINITION  Selaginella_moellendorffii@SEL     131 bp    PROT      linear    3-JUN-2014, 13
 ACCESSION  Rose-Cavalier-Smiths-iMac.local:156:1409821069
ORIGIN
        1 VQCFGRKKTA VAVTGLIKIN GCPIELVEPE ILRFKAVEPI LLLGRERFAG VDMRIRVRGG
       61 GHTSQIYAIR QSIAKALVAF TQKFVDEHAK KEIKDRLVSY DRTLLVADPR RCEPKKFGGR
      121 GARARFQKSY R
//
LOCUS       Sorghum_bicolor@SORBI5056291     131 bp    PROT      linear    4-SEP-2014
DEFINITION  Sorghum_bicolor@SORBI5056291     131 bp    PROT      linear    3-JUN-2014, 131 
 ACCESSION  Rose-Cavalier-Smiths-iMac.local:157:1409821069
ORIGIN
        1 VQCFGRKKTA VAVAGLIKVN GVPIELIRPE MLRLKAFEPI LLAGRSRFKD IDMRIRVRGG
       61 GKTSQIYAIR QAVAKGLVAY YQKYVDEAAK KEVKDIFSRY DRTLLVADPR RCEPKKFGGR
      121 GARARFQKSY R
//
LOCUS       Sphaeroforma_arctica@SAL000003     131 bp    PROT      linear    4-SEP-2014
DEFINITION  Sphaeroforma_arctica@SAL000003     131 bp    PROT      linear    3-JUN-2014, 13
 ACCESSION  Rose-Cavalier-Smiths-iMac.local:158:1409821069
ORIGIN
        1 VQCFGRKKTA TAVAGLIRVN GAPIDLVTPQ ILKLKVMEPL LILGKDKFAD VDIRVRVKGG
       61 GHTSQIYAIR QAIAKSIVAF YQKYVDEASK KEIKDLLLRY DRSLLVADPR RCEPKKFGGP
      121 GARARFQKSY R
//
LOCUS         SpirBark     131 bp    PROT      linear    4-SEP-2014
DEFINITION  SpirBark     131 bp    PROT      linear    3-JUN-2014, 131 bases, 6C8FC56D chec
 ACCESSION  Rose-Cavalier-Smiths-iMac.local:159:1409821069
ORIGIN
        1 TTIIAKKKTA VARAGEIRVN NVPLSLIRPE ILREKAMEAV ALVGEKNLSH ININITVRGG
       61 GYVSQLYAVR QAIAKSIVA- --SITDAEQK ENIKKLYLSV DRQMLVADTR VCEAKKFGGR
      121 GARARRQKSY R
//
LOCUS       Spongospora_subterranea@contig      63 bp    PROT      linear    4-SEP-2014
DEFINITION  Spongospora_subterranea@contig      63 bp    PROT      linear    3-JUN-2014, 63
 ACCESSION  Rose-Cavalier-Smiths-iMac.local:160:1409821069
ORIGIN
        1 VQVFGRKRSA VAVAGLIKIN GTPIEFVQPE GLRYKVMEPI MLLG------ --IRVRVQGG
       61 GFT
//
LOCUS       Spun@SPPG_08570T0     131 bp    PROT      linear    4-SEP-2014
DEFINITION  Spun@SPPG_08570T0     131 bp    PROT      linear    3-JUN-2014, 131 bases, B82F
 ACCESSION  Rose-Cavalier-Smiths-iMac.local:161:1409821069
ORIGIN
        1 VQTYGRKKTA TAVAGLIKIN GQPLDLVEPA ILRTKVYEPI YILGKERFAN VDIRVRVEGG
       61 GHVSQIYAIR QAIAKAIVAF YQKYVDEASK KEIKDLLVHY DRTLLVADPR RCEPKKFGGA
      121 GARARYQKSY R
//
LOCUS         StacLipo     131 bp    PROT      linear    4-SEP-2014
DEFINITION  StacLipo     131 bp    PROT      linear    3-JUN-2014, 131 bases, B81CF775 chec
 ACCESSION  Rose-Cavalier-Smiths-iMac.local:162:1409821069
ORIGIN
        1 ---------- ---XGLIKVN GVPIELVQPE ILRFKLFEPV LLVGKDKFKD VDIRIRVRGG
       61 GHVSQIYAIR QALAKGLLAY YQKYVNEQDK RDIKDAFLRF DRTLLVADPR RREPKKFGGR
      121 SARARRQKSY R
//
LOCUS       Sterkiella_histriomuscorum@OTL     131 bp    PROT      linear    4-SEP-2014
DEFINITION  Sterkiella_histriomuscorum@OTL     131 bp    PROT      linear    3-JUN-2014, 13
 ACCESSION  Rose-Cavalier-Smiths-iMac.local:163:1409821069
ORIGIN
        1 VQTFGRKKNA TAVAGHIRVN GKALNLVEPE SLRLKLYEPI FLVGGNRFKD LNMRVRVRGG
       61 GPSNQVFAIR QAISKALLAY YQKYHDEQSR RELKDIFLQY DKTLLVTDPR RCEPKKFGGK
      121 GARARFQKSY R
//
LOCUS       Strongyloc@31433     131 bp    PROT      linear    4-SEP-2014
DEFINITION  Strongyloc@31433     131 bp    PROT      linear    3-JUN-2014, 131 bases, 9EBCD
 ACCESSION  Rose-Cavalier-Smiths-iMac.local:164:1409821069
ORIGIN
        1 VQVFGRKKTA TAVAGLLKVN GHPLELVQPL ALQSKLMEPV YLLG------ -DIRVRVKGG
       61 GRIAQIYAIR QAISKSLVAY YQKFVDEASK KEIKDILIQY DRALLVADPR RCEPKKFGGP
      121 GARARYQKSY R
//
LOCUS       Sub@rps16_OG5_126930_EE_br_Ste     122 bp    PROT      linear    4-SEP-2014
DEFINITION  Sub@rps16_OG5_126930_EE_br_Ste     122 bp    PROT      linear    3-JUN-2014, 12
 ACCESSION  Rose-Cavalier-Smiths-iMac.local:165:1409821069
ORIGIN
        1 VQVFGRKKTA VAVAGMIRVN GQPLELVQPV GLRYKVFEPI LLLGKERYAD VDIRVRVRGG
       61 GYTSRIYAIR QALAKALVAY TQKYVDETTK REIKAQLLRY DRSLLVADPR RCEPKKYGGP
      121 GA
//
LOCUS         TeloSubt     131 bp    PROT      linear    4-SEP-2014
DEFINITION  TeloSubt     131 bp    PROT      linear    3-JUN-2014, 131 bases, 6924AC checks
 ACCESSION  Rose-Cavalier-Smiths-iMac.local:166:1409821069
ORIGIN
        1 VQTFGRKKTA VAVAGRVKVN GVPIELVQPE ALRFKVWEPI LLLGAQRYSE VDIRIRVKGG
       61 GYTSQLYAIR QAIGKALVAW YQKFVDEASK KEIKEILANY DRSLLVADPR RVEPKKFGGR
      121 GARARFQKSY R
//
LOCUS       Tetrahymena_thermophila     131 bp    PROT      linear    4-SEP-2014
DEFINITION  Tetrahymena_thermophila     131 bp    PROT      linear    3-JUN-2014, 131 bases
 ACCESSION  Rose-Cavalier-Smiths-iMac.local:167:1409821069
ORIGIN
        1 VQTFGRKKNA VAVAGLLKVN GSPIDMINPQ ILQAKIYEPI LLLG------ -DIRIRVRGS
       61 GYTSQVYAIR QALSKGIVAY HAKYVDENSK REIKEQLMQY DRSLLVADPR RMEPKKCGGR
      121 GARSKMQKAY R
//
LOCUS         TetrPyri     131 bp    PROT      linear    4-SEP-2014
DEFINITION  TetrPyri     131 bp    PROT      linear    3-JUN-2014, 131 bases, 114ADC51 chec
 ACCESSION  Rose-Cavalier-Smiths-iMac.local:168:1409821069
ORIGIN
        1 VQTFGRKKNA VAVAGLLKVN GSPIDMINPQ ILQAKIYEPI LLLGQQKFAN LDIRIRVRGS
       61 GYTSQVYAIR QALSKGIVAY HAKYVDENSK REIKEQLMQY DRSLLVADPR RMEPKKCGGR
      121 GARSKMQKAY R
//
LOCUS         ThalPseu     131 bp    PROT      linear    4-SEP-2014
DEFINITION  ThalPseu     131 bp    PROT      linear    3-JUN-2014, 131 bases, B170EE12 chec
 ACCESSION  Rose-Cavalier-Smiths-iMac.local:169:1409821069
ORIGIN
        1 VQVFGKKKTA TACAGLIKVN GQPIENIEPE CLRLKAFEPV LVLGQDKFAN LDIRIRVKGG
       61 GFTAQIYAIR SAIAKSIIAY YAKYVDESSK NELRATLMAY DRNLLVADPR RREPKKYGGR
      121 SARARFQKSY R
//
LOCUS       Thecamonas_trahens@AMSG_09620T     131 bp    PROT      linear    4-SEP-2014
DEFINITION  Thecamonas_trahens@AMSG_09620T     131 bp    PROT      linear    3-JUN-2014, 13
 ACCESSION  Rose-Cavalier-Smiths-iMac.local:170:1409821069
ORIGIN
        1 VQVFGRKKNA TAVAGLIKVN GAPLDLVAPE ILRYKLYEPV LLLGKARFAG VDIRVRTKGG
       61 GSVAQIFAIR QAISRAIVAY YAKYVDEASK SEIKNILVNY DRSLIVSDPR RCEPKKFGGP
      121 SARARAQKSY R
//
LOCUS       Theileria_annulata@.158     131 bp    PROT      linear    4-SEP-2014
DEFINITION  Theileria_annulata@.158     131 bp    PROT      linear    3-JUN-2014, 131 bases
 ACCESSION  Rose-Cavalier-Smiths-iMac.local:171:1409821069
ORIGIN
        1 VQTFGRKKRA VCVAGVVRVN GRPLDLLEPV TLRTKALESL YIVG------ -DLRLRVRGG
       61 GFTSQVYAIR QAMSKAVVAY YQKYVDEASK KKLVDELVSY DRSLLIADSR RCEPKKFGGP
      121 GARARYQKSY R
//
LOCUS       Theileria_parva@2745629589     131 bp    PROT      linear    4-SEP-2014
DEFINITION  Theileria_parva@2745629589     131 bp    PROT      linear    3-JUN-2014, 131 ba
 ACCESSION  Rose-Cavalier-Smiths-iMac.local:172:1409821069
ORIGIN
        1 VQTFGRKKRA VCVAGVVRVN GRPLDLLEPV TLRTKALESL YIVG------ -DLRLRVRGG
       61 GFTSQVYAIR QAMSKAVVAY YQKYVDEASK KKLVDELVSY DRSLLIADSR RCEPKKFGGP
      121 GARARYQKSY R
//
LOCUS         ToxoGond     131 bp    PROT      linear    4-SEP-2014
DEFINITION  ToxoGond     131 bp    PROT      linear    3-JUN-2014, 131 bases, BB2B2517 chec
 ACCESSION  Rose-Cavalier-Smiths-iMac.local:173:1409821069
ORIGIN
        1 VQTFGRKKNA VAVAGLLRVN GCPLEHLQPE ALKVKAFEPL LLLGKERFQD VDIRVRVSGG
       61 GYVAQIYAIR QAIAKAVVAF NQKYVDEATK KEVRDILVAY DRSLIVADPR RCEPKKFGGP
      121 GARARYQKSY R
//
LOCUS       Trichoplax_adhaerens@TRIAD3524     131 bp    PROT      linear    4-SEP-2014
DEFINITION  Trichoplax_adhaerens@TRIAD3524     131 bp    PROT      linear    3-JUN-2014, 13
 ACCESSION  Rose-Cavalier-Smiths-iMac.local:174:1409821069
ORIGIN
        1 VQVFGRKKTA TAVAGSIKVN GAPLELVQPE TLRYKVLEPI LLLGKDKFAG VDIRVRVRGG
       61 GATAQLYAIR QAISKSLVAY YQKYVDEASK KEIRDILIQY DRTLLVADPR RTEPKKFGGP
      121 GARARYQKSY R
//
LOCUS         TricVagi     131 bp    PROT      linear    4-SEP-2014
DEFINITION  TricVagi     131 bp    PROT      linear    3-JUN-2014, 131 bases, 73BCD757 chec
 ACCESSION  Rose-Cavalier-Smiths-iMac.local:175:1409821069
ORIGIN
        1 VQVFGRKKTA TAVAGLIKLN GTPINMVSSE TLRAKILEPL QLIGEESWGN LDIRVRVHGG
       61 GHVAQVYAIR QAVAKAIVAY YQKYVDEATK TEIKNTLLGY DRTLLVADPR RMEPKKFGGQ
      121 GARVRRQMSY R
//
LOCUS         TrimPyri     131 bp    PROT      linear    4-SEP-2014
DEFINITION  TrimPyri     131 bp    PROT      linear    3-JUN-2014, 131 bases, 3DEB47B2 chec
 ACCESSION  Rose-Cavalier-Smiths-iMac.local:176:1409821069
ORIGIN
        1 VQVFGRKKNA VAVAGLIKVN GCPIELVQPE VLRYKVFEPI LLLGRDKFAD VDIRVRVRGG
       61 GYTSQIYAIR QSIAKGICAY YQKFVDESKK KQLKDLLGHF DRSLLVADPR NMEPKKFGGR
      121 GARSRQQKSY R
//
LOCUS       Tritrichom@10347     131 bp    PROT      linear    4-SEP-2014
DEFINITION  Tritrichom@10347     131 bp    PROT      linear    3-JUN-2014, 131 bases, 84C1F
 ACCESSION  Rose-Cavalier-Smiths-iMac.local:177:1409821069
ORIGIN
        1 VQVFGRKRTA TAVAGLIKLN GTPLDQVASE TLKAKLIEPL QLIG------ -DIRLRVHGG
       61 GHVSQIYAIR QAVAKAVVAF YQKYVDEQAK DEIKRILLDY DRTLLVADPR RMEPKKFGGQ
      121 GARVRRQMSY R
//
LOCUS       Leishmania_enriettii@AAO46792     131 bp    PROT      linear    4-SEP-2014
DEFINITION  Leishmania_enriettii@AAO46792     131 bp    PROT      linear    3-JUN-2014, 131
 ACCESSION  Rose-Cavalier-Smiths-iMac.local:178:1409821069
ORIGIN
        1 VQTFGKKKTA IDRGCPVQHE GVPLQQILPD TLRAKIMEAI TVVG------ -RIDVTVHGG
       61 GQVSQAYAAR QAIAKGLVAF FQKYHNEVEK PRLKDKFLAY DKFLLRPTPA LVSPKKWGRH
      121 SCHAALPKSY R
//
LOCUS         LeisMajo     131 bp    PROT      linear    4-SEP-2014
DEFINITION  LeisMajo     131 bp    PROT      linear    3-JUN-2014, 131 bases, 6D3F3232 chec
 ACCESSION  Rose-Cavalier-Smiths-iMac.local:179:1409821069
ORIGIN
        1 VQTFGKKKTA IAVACNIKVN GVPLQQILPD TLRAKIMEAI TVVGSKYYSR LRIDVAVHGG
       61 GQVSQAYAAR QAIAKGLIAF FQKYHNEVEK PALKDKFLAY DKFF-IADPR RCERKKWGRH
      121 SARTRFTKSY R
//
LOCUS       Procryptobia_M     127 bp    PROT      linear    4-SEP-2014
DEFINITION  Procryptobia_M     127 bp    PROT      linear    3-JUN-2014, 127 bases, 53F08C8
 ACCESSION  Rose-Cavalier-Smiths-iMac.local:180:1409821069
ORIGIN
        1 VQTFGKRKTA IAVACNIKVN GIPLRQYPCD TLRAKLMEAI HVVGARRFSR MKISVSVRGG
       61 GPVCQVYAAR QAIAKGLVAY YQKYSNEVEK SAIKTALLQV DKAMLIADPR RAEAKKWGRH
      121 SARSRFT
//
LOCUS       Procryptobia_sorokini@metproCo     131 bp    PROT      linear    4-SEP-2014
DEFINITION  Procryptobia_sorokini@metproCo     131 bp    PROT      linear    3-JUN-2014, 13
 ACCESSION  Rose-Cavalier-Smiths-iMac.local:181:1409821069
ORIGIN
        1 VQTFGKRKTA IAVACNIKVN GIPLRQYPCD TLRAKLMEAI HVVGARRFSR MKISVSVRGG
       61 GPVCQVYAAR QAIAKGLVAY YQKYSNEVEK SAIKTALLQV DKAMLIADPR RAEAKKWGRH
      121 SARSRFTKSY R
//
LOCUS       Trypa0bruc@31538     131 bp    PROT      linear    4-SEP-2014
DEFINITION  Trypa0bruc@31538     131 bp    PROT      linear    3-JUN-2014, 131 bases, 73A57
 ACCESSION  Rose-Cavalier-Smiths-iMac.local:182:1409821069
ORIGIN
        1 VQTFGKKKTA IAVACNIRIN GVPISQILPE TLRAKIMEAV KVVG------ -RVDVRVRGS
       61 GQVAQAYAVR QAIAKGIIAY YQKYHNEIEK AALKDKYLEY DKFLLIADPR RCEPKKWGRH
      121 SARTRFTKSY R
//
LOCUS         TrypCruz     131 bp    PROT      linear    4-SEP-2014
DEFINITION  TrypCruz     131 bp    PROT      linear    3-JUN-2014, 131 bases, 457A2DAD chec
 ACCESSION  Rose-Cavalier-Smiths-iMac.local:183:1409821069
ORIGIN
        1 VQTFGKKKTA IAVACNIRVN GVPVSQILPE TLRAKIMEAV NVVGSRHFAR LRIDVTVRGA
       61 GQVAQAYATR QAIAKGLVAY YQKYKNEVEK AALKDKYLAY DKYLLIADPR RCEPKKWGRH
      121 SARTRFTKSY R
//
LOCUS         UstiMayd     131 bp    PROT      linear    4-SEP-2014
DEFINITION  UstiMayd     131 bp    PROT      linear    3-JUN-2014, 131 bases, 1A3C3486 chec
 ACCESSION  Rose-Cavalier-Smiths-iMac.local:184:1409821069
ORIGIN
        1 VSCFGKKKTA TAVAGLIRLN GQPISLVQPE ILRWKVFEPV LVVGEDKFST VDIRLRVSGG
       61 GATSQIYAIR QAIAKSLVAY YAKYYDAASA LELRQLFVAY DRTLLIADTR RSEPKKFGGH
      121 GARARRQKSY R
//
LOCUS       Volvox_carteri@VOLCA109027     131 bp    PROT      linear    4-SEP-2014
DEFINITION  Volvox_carteri@VOLCA109027     131 bp    PROT      linear    3-JUN-2014, 131 ba
 ACCESSION  Rose-Cavalier-Smiths-iMac.local:185:1409821069
ORIGIN
        1 VQTFGRKKTA VAVAGLIKLN GQPLELVKPE ALRFKVFEPI LVIGRQKVKN LDIRLRVKGG
       61 GHVSQIYALR QAIAKAVVAF YQKYVDEQSK QQIKDALLQF DRTLLVADPR RCEPKKFGGR
      121 GARARFQKSY R
//
LOCUS       Ignicoccus_hospitalis     131 bp    PROT      linear   14-APR-2015
DEFINITION  Ignicoccus_hospitalis, 389 bases, 88FD758F checksum.
 ACCESSION  Rose-Cavalier-Smiths-iMac.local:190:1409821138
ORIGIN
        1 VLATGKRKRA IARAIIYPIN GVPVEIVKPE IKRWRILEPL LLAGEKVMKN IDIKVFVKGG
       61 GFMAQAEAAR MAIARGLVKY -----T-GS- EELKALYEEH DRHMLSGDPR RTEPEKWMRY
      121 SARRRKQKSY R
//
LOCUS       Methanococcoides_burtonii     131 bp    PROT      linear   14-APR-2015
DEFINITION  Methanococcoides_burtonii, 389 bases, 18DEF0DE checksum.
 ACCESSION  Rose-Cavalier-Smiths-iMac.local:192:1409821138
ORIGIN
        1 VNTSGKNKTA IARATVSVIN KKPVDIYEPE FAKLKIIEPL MLAK-EAVSG LDIDVKVSGG
       61 GIMGQANAIR TAIARGIVEW -----T-ND- TDLRDAFMAY DRNLLVNDSR QTETKKFGGP
      121 GARAKYQKSY R
//
LOCUS       Methanosphaera_stadtmanae     131 bp    PROT      linear   14-APR-2015
DEFINITION  Methanosphaera_stadtmanae, 389 bases, 9B744F43 checksum.
 ACCESSION  Rose-Cavalier-Smiths-iMac.local:197:1409821138
ORIGIN
        1 VHTSGKRKTA IARGTVKEVN RKPVELYEPE LARLKIFEPL ELAG-DIVNS VDINVRVVGG
       61 GIMGQAEAAR MVIAKGLVEY -----T-GD- MNLKDRYVQY DRTMLVGDPR RSESKKFGGP
      121 GARARKQKSY R
//
LOCUS       Natromonas_pharaonis     131 bp    PROT      linear   14-APR-2015
DEFINITION  Natromonas_pharaonis, 389 bases, CF2ABC0F checksum.
 ACCESSION  Rose-Cavalier-Smiths-iMac.local:198:1409821138
ORIGIN
        1 TNTSGKKKTA VARATVSDIN AEPVELVEPE QARLKMLEPF RIAADDLRDE VDIEVTVSGG
       61 GFAGQADAVR TAIARGLVEH -----T-ND- AELRDAFMSF DRSLLVNDVR QSEPKKWGGP
      121 GARARYQKSY R
//
LOCUS       Thermoplasma_acidophilum     131 bp    PROT      linear   14-APR-2015
DEFINITION  Thermoplasma_acidophilum, 389 bases, 3C05AC78 checksum.
 ACCESSION  Rose-Cavalier-Smiths-iMac.local:204:1409821138
ORIGIN
        1 -ITTGKRKTA VARAVAKKIN GYPVELYPVR VLRNKIMEPL LIA-EDKAKD LDIAVKVRGG
       61 GVTGQADASR TAIARAIVKY -----L-ND- TELENLFRQY DRTLIVNDVR IKLPKKAGGR
      121 GARAKKQKSY R
//
LOCUS       Sulfolobus_solfataricus     131 bp    PROT      linear   14-APR-2015
DEFINITION  Sulfolobus_solfataricus, 389 bases, 9B914898 checksum.
 ACCESSION  Rose-Cavalier-Smiths-iMac.local:213:1409821138
ORIGIN
        1 VISSARRKTA RATCYIYAVN NVPIELIPIE MVRLKIMEPL LLAGNDIRSK IDAKIITYGG
       61 GIMGQADAAR MALARALVKF -----T-GS- KELEKIYRAY DRTMLAGDPR QTESEKWMRY
      121 SARRWRQKSY R
//
LOCUS       Methanopyrus_kandleri     131 bp    PROT      linear   14-APR-2015
DEFINITION  Methanopyrus_kandleri, 389 bases, 4BEE22C0 checksum.
 ACCESSION  Rose-Cavalier-Smiths-iMac.local:214:1409821138
ORIGIN
        1 VQTTGKRKTA IARAVIREVN KRPVNIIEPE MARMKIMEPL IIAGEDIVSQ VDIDVKVQGG
       61 GWMSQAEAAR IAIARGLVEW -----T-GD- PDLRDAYMAY DRHMLKGDPR RKEPKKFGGR
      121 GARARRQKSY R
//
LOCUS       Cenarchaeum_symbiosum     131 bp    PROT      linear   14-APR-2015
DEFINITION  Cenarchaeum_symbiosum, 389 bases, 818C8F4B checksum.
 ACCESSION  Rose-Cavalier-Smiths-iMac.local:219:1409821138
ORIGIN
        1 EIYFATRKAA SAHVYIIKIN NVPAEMIVHE SAREAILAPL DIAG-DARKK VDISVRVKGG
       61 GFMGQAGASA TGISRALIGW RNHPLTKTAR EDLRKRIGDF DKYLISGDAR RKEPKKFGGP
      121 GARRRKQKSY R
//
LOCUS       Nitrosopumilis_sp_AR2     131 bp    PROT      linear   14-APR-2015
DEFINITION  Nitrosopumilis_sp_AR2, 389 bases, 376D6B7A checksum.
 ACCESSION  Rose-Cavalier-Smiths-iMac.local:283:1409821138
ORIGIN
        1 EIYFATRKTA SAHVYITKIN NVPVEMIPQE TAREVILAPL EITG-DLRDK IDISVRVRGG
       61 GFMGQASAIA TGISRALTGW KDHPFPKSTR EDLRKRITDF DKYLVSGDAR RKEPKKFGGP
      121 GARRRKQKSY R
//
LOCUS       Nitrosoarchaeum_limnia     131 bp    PROT      linear   14-APR-2015
DEFINITION  Nitrosoarchaeum_limnia, 389 bases, D0DF549F checksum.
 ACCESSION  Rose-Cavalier-Smiths-iMac.local:224:1409821138
ORIGIN
        1 EIYFATRKTS SAHVYITKIN NIPIEMIPQE TAREVMLAPL EITG-DLRDK IDISVRVRGG
       61 GFMGQASAAA TGISRALTGW KDHPFPKSTR EDLRQRITDF DKYLISGDAR RKEPKKFGGP
      121 GARRRKQKSY R
//
LOCUS       Thermococcus_kodakarensis     131 bp    PROT      linear   14-APR-2015
DEFINITION  Thermococcus_kodakarensis, 389 bases, C01A842B checksum.
 ACCESSION  Rose-Cavalier-Smiths-iMac.local:235:1409821138
ORIGIN
        1 IQTAGKRKTA VARATIREIN HKPVEIIEPE IARFTIMEPL ILAGEEIVSR VDIDVKVEGG
       61 GFMGQAEAAR VAIARALVEW -----T-ND- MNLKEKFMKY DRTMLVGDSR RTEPHKPSTK
      121 GPRAKRQKSY R
//
LOCUS       Pyrolobus_fumarii_1A     131 bp    PROT      linear   14-APR-2015
DEFINITION  Pyrolobus_fumarii_1A, 389 bases, 4600119B checksum.
 ACCESSION  Rose-Cavalier-Smiths-iMac.local:240:1409821138
ORIGIN
        1 VIATGKRKTA IARAVIKPIN GVPLELWPIE MARWKMMEPL LLAGKDIWSK VDIKVNVRGG
       61 GIMAQADAVR MAIARGLVEF -----T-GS- QELREIFEEY DRSMIAGDPR QTEPEKPMRR
      121 SARRRWQKSY R
//
LOCUS       Aeropyrum_pernix_K1     131 bp    PROT      linear   14-APR-2015
DEFINITION  Aeropyrum_pernix_K1, 389 bases, 70FDDA35 checksum.
 ACCESSION  Rose-Cavalier-Smiths-iMac.local:241:1409821138
ORIGIN
        1 VISTGKRKRA IARAVIRPIN GVPLEIYPIE MARIKMMEPL LIAGEGVRSL VDIRVRVEGG
       61 GVMGQADAVR MAIARGLVEF -----FEES- DDLRTAFLEH DRTMLVGDPR RTEPEKYMRY
      121 SARRRWQKSY R
//
LOCUS       Acidilobus_saccharovorans     131 bp    PROT      linear   14-APR-2015
DEFINITION  Acidilobus_saccharovorans, 389 bases, 31D9E78B checksum.
 ACCESSION  Rose-Cavalier-Smiths-iMac.local:216:1409821138
ORIGIN
        1 IISVGKRKTA IARAYIRPVN GVPVETWPVE VARLKMMEPL IIAGDAVVRL VDIDVSVRGG
       61 GFMGQADAVR MAIARGLVDF -----FVVS- KDLRNLFTEY DRTMLAGDQR RTEPEKYMRY
      121 SARRGWQTSY R
//
LOCUS       Staphylothermus_marinus     131 bp    PROT      linear   14-APR-2015
DEFINITION  Staphylothermus_marinus, 389 bases, 3B3E4DD6 checksum.
 ACCESSION  Rose-Cavalier-Smiths-iMac.local:226:1409821138
ORIGIN
        1 VIATGKRKTS IARAVIKPIN GVPLEIWPIE LARLKMYEPL VIAG-DLWKR VDIYVNVRGG
       61 GVMSQADAVR MAIARGLLEY -----A-DN- NPLRKIFTEY DRYMLSGDPR RTEPEKWGRY
      121 SARRRWQKSY R
//
LOCUS       Hypterthermus_butylicus     131 bp    PROT      linear   14-APR-2015
DEFINITION  Hypterthermus_butylicus, 389 bases, 9F9D7030 checksum.
 ACCESSION  Rose-Cavalier-Smiths-iMac.local:242:1409821138
ORIGIN
        1 VIAVGKRKTS IARAVVKPVN GVPIELWPIE MARWKMMEPL LLAGKDIVNS VDIKVSVYGG
       61 GVMSQADAVR MAIARGLVAY -----T-GS- KELRDIFEEF DRSMIAGDPR QTEPEKPMRR
      121 SARRRWQKSY R
//
LOCUS       Metallosphaera_sedula     131 bp    PROT      linear   14-APR-2015
DEFINITION  Metallosphaera_sedula, 389 bases, 7804C54C checksum.
 ACCESSION  Rose-Cavalier-Smiths-iMac.local:244:1409821138
ORIGIN
        1 IITNSRRKMA RAKCYLFPVN DVPIELIPVE VIRMKIMEPM LLAGEGITSK VDVKIYTYGG
       61 GIMGQADAAR MALARALVRF -----T-GS- QELKELYKKY DRTMMAGDPR QTEAEKWMRY
      121 SARRWRQKSY R
//
LOCUS       Korarchaeum_cryptofilum     131 bp    PROT      linear   14-APR-2015
DEFINITION  Korarchaeum_cryptofilum, 389 bases, 103EF0CD checksum.
 ACCESSION  Rose-Cavalier-Smiths-iMac.local:248:1409821138
ORIGIN
        1 ALASARRKTA RAMAVIRKIN GLPVEVFAPE FVRMKILEPL WLAM-DHVKD LDIFARVKGG
       61 GFMAQADALR MAIGRALVNY -----T-KS- DRLKEIFKEY DRTILKGDPR QTEPKKYGGR
      121 SARARFQKSY R
//
LOCUS       Nanoarchaeum_equitans     131 bp    PROT      linear   14-APR-2015
DEFINITION  Nanoarchaeum_equitans, 389 bases, AFB742C5 checksum.
 ACCESSION  Rose-Cavalier-Smiths-iMac.local:251:1409821138
ORIGIN
        1 LVVSAKRKTS IARAYFREIN GFLLEVWQNP LARARVKEPL IIAENGITKE IDINVNVFGG
       61 GWHSQTEAVR QAIARGLVVW -----T-GS- DQLKKAFLEY DNWLLVNDPR RKEQNKSLRS
      121 KPRAWRQTSY R
//
LOCUS       Methanoculleus_marisingri     131 bp    PROT      linear   14-APR-2015
DEFINITION  Methanoculleus_marisingri, 389 bases, 5D5E4A9F checksum.
 ACCESSION  Rose-Cavalier-Smiths-iMac.local:260:1409821138
ORIGIN
        1 INSSGKRKTA IARATLKPIN SVPLEIYGTE LLRLKIAEPL LLVP-NALDG VDAAIDVSGG
       61 GTMGQAEAVR TALARGIVEW -----H-ND- PQIKDAFLAY DRTLLVNDSR QKESKKPHGP
      121 GARAKFQKSY R
//
LOCUS       Picrophilus_torridus     131 bp    PROT      linear   14-APR-2015
DEFINITION  Picrophilus_torridus, 389 bases, 7E447DC9 checksum.
 ACCESSION  Rose-Cavalier-Smiths-iMac.local:262:1409821138
ORIGIN
        1 IIKVGKRKTA IARAIIRKIN GYPIELYPIE ILREKMLEPI RILG-DRSKE IDIDVNVHGG
       61 GNTGQADATR TAMAKAIIEY -----F-KD- SDLEAEIRAY DRSMLVNDVR RKMPKKPMGY
      121 GARAKRQKSY R
//
LOCUS       Halobacterium_salinarum     131 bp    PROT      linear   14-APR-2015
DEFINITION  Halobacterium_salinarum, 389 bases, 6A6378FF checksum.
 ACCESSION  Rose-Cavalier-Smiths-iMac.local:266:1409821138
ORIGIN
        1 TNTSGKKKTA VARATVSDIN SQPVELVEPE MARLKMLEPF RISGSDLRGD VDIDIDVAGG
       61 GFAGQADAVR TAIARGLVEH -----Y-GD- AELRDAFREF DRSLLVNDVR QRESKKWGGP
      121 GARARYQKSY R
//
LOCUS       Pyrobaculum_aerophilium     131 bp    PROT      linear   14-APR-2015
DEFINITION  Pyrobaculum_aerophilium, 389 bases, 3CEE3DA4 checksum.
 ACCESSION  Rose-Cavalier-Smiths-iMac.local:270:1409821138
ORIGIN
        1 VISVGKKKTA VARAIIKPIN GYPLELWPIE MARIKMSEPL ILAG-ELAKK VDIDVNVSGG
       61 GYMGQAVAVR IAMARGLVAF -----F-QS- QELKELYERY DPYMLKGDPR RTEHKKPGIK
      121 HARSKRQKAY R
//
LOCUS       Archaeoglobus_fulgidus     131 bp    PROT      linear   14-APR-2015
DEFINITION  Archaeoglobus_fulgidus, 389 bases, 33628049 checksum.
 ACCESSION  Rose-Cavalier-Smiths-iMac.local:271:1409821138
ORIGIN
        1 VVTSGKRKTA TARAVIKPIN SVPVEIHQPE LARMKIMEPL IIAK-ELAEK VDIEVKTWGG
       61 GFMAQAEAAR TAIARALLEF -----S-GD- EELRKAFLEY DRTLLVNDVR RKLPKIQGGR
      121 GARARRQTSY R
//
LOCUS       Methanococcus_aeolicus     131 bp    PROT      linear   14-APR-2015
DEFINITION  Methanococcus_aeolicus, 389 bases, D30E16AA checksum.
 ACCESSION  Rose-Cavalier-Smiths-iMac.local:272:1409821138
ORIGIN
        1 VHTVGKRKTA IARATAKEIN KKPIEIVEPK YINAKLMEPI ILAG-DVVDG IDIDITVNGG
       61 GIVGQMDAAR TALGKAIVEF -----T-GD- MELKDRFVHY DRTILISDAR RTEPHKPSTK
      121 GPRAKRQKSY R
//
LOCUS       Methanosarcina_mazei     131 bp    PROT      linear   14-APR-2015
DEFINITION  Methanosarcina_mazei, 389 bases, CEA7B213 checksum.
 ACCESSION  Rose-Cavalier-Smiths-iMac.local:274:1409821138
ORIGIN
        1 INSSGKHKTA TARATVMKIN KIPLELYTPE LAMMKISEPL LIAGKDVVSG LDINVDVRGG
       61 GIVGQANAVR TAVARGIVEW -----T-ND- TTIRDNFAAY DRNLLVSDSR QKEAKNFGGP
      121 GARSKYQKSY R
//
LOCUS       Methanocaldococcus_jannaschii     131 bp    PROT      linear   14-APR-2015
DEFINITION  Methanocaldococcus_jannaschii, 389 bases, 701D6368 checksum.
 ACCESSION  Rose-Cavalier-Smiths-iMac.local:275:1409821138
ORIGIN
        1 VITVGKRKRA IARAVAREIN KIPIELIEPK YKRMKLMEPI LLAGEEVISQ MDIDVTVKGG
       61 GVMGQMDAAR TAIGKAIVEF -----T-GS- KELRDKFLAY DRTLLVSDAR RTEPHKPSTK
      121 GPRAKRQKSY R
//
LOCUS       Pyrococcus_horikoshii     131 bp    PROT      linear   14-APR-2015
DEFINITION  Pyrococcus_horikoshii, 389 bases, 9A149218 checksum.
 ACCESSION  Rose-Cavalier-Smiths-iMac.local:277:1409821138
ORIGIN
        1 IQTTGKRKTA IARAVIREIN GKPVEIIEPE IARFTILEPL ILAGEEIWNS VDIDVKVQGG
       61 GFMGQAEAAR IAIARALVEW -----T-GD- MNLKEKFIKY DRTMLVGDPR RTEPHKPSTK
      121 GPRAKRQKSY R
//
LOCUS       Methanobrevibacter_smithii     131 bp    PROT      linear   14-APR-2015
DEFINITION  Methanobrevibacter_smithii, 389 bases, 69926E59 checksum.
 ACCESSION  Rose-Cavalier-Smiths-iMac.local:279:1409821138
ORIGIN
        1 IHTSGKRKTA IARGTVQEIN RVPLELYSPE LANLKLQEPL TLAG-DLANE VDINIHVVGG
       61 GVMGQAEAAR MVIAKGLVQW -----S-QD- MNLKDKFIHY DRTMLVGDPR RSEPKKYGGP
      121 GARARKQKSY R
//
LOCUS       Desulfurococcus_mucosus_DSM_2162     131 bp    PROT      linear   14-APR-2015
DEFINITION  Desulfurococcus_mucosus_DSM_2162, 389 bases, F1BA38DD checksum.
 ACCESSION  Rose-Cavalier-Smiths-iMac.local:281:1409821138
ORIGIN
        1 VVSSGKRKTS IARAVIKPIN NTPLEIIPFE LARMKILEPL LLIG-DLAKT IDVKVNVNGG
       61 GYMSQAEAAR IAIARGLVEF -----F-ES- DHVKTILKEY DRYMLSGDPR QTEPKKWGRY
      121 SARRRWQKSY R
//
LOCUS       Haloarcula_marismortui     131 bp    PROT      linear   14-APR-2015
DEFINITION  Haloarcula_marismortui, 389 bases, 1DB43430 checksum.
 ACCESSION  Rose-Cavalier-Smiths-iMac.local:289:1409821138
ORIGIN
        1 TNTSGKKKTA VARATVREID SQPVELVDPE LAQLKMLEPF RIAEDDLRGE VDVEVSVEGG
       61 GVMGQADAAR TAIARGLVDH -----T-ND- AELRDAFMEF DRSLLVNDVR QSEPKKWGGP
      121 GARARYQKSY R
//
LOCUS       Parvarchaeum_acidiphilum_ARMAN-4@EEZ92859     131 bp    PROT      linear   12-MAY-2010
DEFINITION  ribosomal protein S9 [Candidatus Parvarchaeum acidiphilum ARMAN-4].
 ACCESSION  EEZ92859
  ORGANISM  Candidatus Parvarchaeum acidiphilum ARMAN-4
   AUTHORS  Baker,B.J., Comolli,L.R., Dick,G.J., Hauser,L., Hyatt,D., Dill,B.,
VERSION     EEZ92859.1  GI:269986577DBLINK      BioProject: PRJNA38567DBSOURCE    accession GG730046.1
KEYWORDS    .
SOURCE      Candidatus Parvarchaeum acidiphilum ARMAN-4 (mine drainage
            metagenome)
            Archaea; Parvarchaeota; Candidatus Parvarchaeum.
REFERENCE   1  (residues 1 to 131)
            Dill,B.D., Land,M.L., Verberkmoes,N.C., Hettich,R.L. and
            Banfield,J.F.
  TITLE     Enigmatic, ultrasmall, uncultivated Archaea
  JOURNAL   Proc. Natl. Acad. Sci. U.S.A. 107 (19), 8806-8811 (2010)
   PUBMED   20421484
REFERENCE   2  (residues 1 to 131)
            Land,M., VerBerkmoes,N.C., Hettich,R.L. and Banfield,J.F.
  TITLE     Direct Submission
  JOURNAL   Submitted (18-NOV-2009) Earth and Planetary Sciences, UC Berkeley,
            307 McCone Hall, Berkeley, CA 94720, USA
COMMENT     Method: conceptual translation.
FEATURES             Location/Qualifiers
     source          1..131
                     /organism=`Candidatus Parvarchaeum acidiphilum ARMAN-4`
                     /isolation_source=`450 nm filtrate of pink subaerial
                     biofilm microbial community collected from the base of 2m
                     high pile of pyrite sediment over which pH 1.1, 41C acid
                     mine drainage solution was flowing`
                     /db_xref=`taxon:662760`
                     /environmental_sample
                     /country=`USA: Ultra Back A (UBA) site of Richmond Mine
                     (elevation 3100ft) at Iron Mountain, CA`
                     /lat_lon=`40.68 N 122.2 W`
                     /collection_date=`Jun-2005`
                     /note=`metagenomic; derived from metagenome: mine drainage
                     metagenome`
     Protein         1..131
                     /product=`ribosomal protein S9`
     Region          1..131
                     /region_name=`Ribosomal_S9`
                     /note=`Ribosomal protein S9/S16; cl00334`
                     /db_xref=`CDD:260362`
     CDS             1..131
                     /locus_tag=`BJBARM4_0480`
                     /coded_by=`GG730046.1:3410..3805`
                     /transl_table=11

ORIGIN
        1 tiivakrkta ianaiikevn gkslysfndr lfreiasepi els-delykk yditititgg
       61 gqvaraqtir saiakslv-k -----k-e-- kslkkkfley drtllvddkr qteaqkpyrs
      121 aaralkqtsy r
//
LOCUS       Haloredivivus_sp.G17@EHK02265     131 bp    PROT      linear   25-NOV-2011
DEFINITION  30S ribosomal protein S9P [Candidatus Haloredivivus sp. G17].
 ACCESSION  EHK02265
  ORGANISM  Candidatus Haloredivivus sp. G17
   AUTHORS  Ghai,R., Pasic,L., Fernandez,A.B., Martin-Cuadrado,A.-B.,
VERSION     EHK02265.1  GI:358033745DBLINK      BioProject: PRJNA71229            BioSample: SAMN02469764
DBSOURCE    accession AGNT01000079.1
KEYWORDS    .
SOURCE      Candidatus Haloredivivus sp. G17
            Archaea; Nanohaloarchaeota; Nanohaloarchaea; Candidatus
            Haloredivivus.
REFERENCE   1  (residues 1 to 133)
            Mizuno,C.M., McMahon,K.D., Papke,R.T., Stepanauskas,R.,
            Rodriguez-Brito,B., Rohwer,F., Sanchez-Porro,C., Ventosa,A. and
            Rodriguez-Valera,F.
  TITLE     New Dominant Microbial Groups Along A Salinity Gradient
  JOURNAL   Sci Rep (2011) In press
REFERENCE   2  (residues 1 to 133)
            Mizuno,C.M., McMahon,K.D., Papke,R.T., Stepanauskas,R.,
            Rodriguez-Brito,B., Rohwer,F., Sanchez-Porro,C., Ventosa,A. and
            Rodriguez-Valera,F.
  TITLE     Direct Submission
  JOURNAL   Submitted (05-OCT-2011) Laboratorio de Microbiologia, Evolutionary
            Genomics Group, Universidad Miguel Hernandez, Ctra. de Valencia,
            s/n, San Juan de Alicante, Alicante 03550, Spain
COMMENT     Annotation was added by the NCBI Prokaryotic Genomes Automatic
            Annotation Pipeline Group. Information about the Pipeline can be
            found here:
            http://www.ncbi.nlm.nih.gov/genomes/static/Pipeline.html. Please be
            aware that the annotation is done automatically with little or no
            manual curation.
            Genome sequenced from a single-cell isolation.
            
            ##Genome-Assembly-Data-START##
            Assembly Method       :: MIRA v. 3.4
            Genome Coverage       :: 80x
            Sequencing Technology :: 454 GS-FLX Titanium
            ##Genome-Assembly-Data-END##
            Method: conceptual translation.
FEATURES             Location/Qualifiers
     source          1..133
                     /organism=`Candidatus Haloredivivus sp. G17`
                     /strain=`G17`
                     /db_xref=`taxon:1072681`
     Protein         1..133
                     /product=`30S ribosomal protein S9P`
     Region          1..133
                     /region_name=`rps9p`
                     /note=`30S ribosomal protein S9P; Reviewed; PRK00474`
                     /db_xref=`CDD:179041`
     CDS             1..133
                     /gene=`rps9p`
                     /locus_tag=`HRED_01851`
                     /coded_by=`AGNT01000079.1:5257..5658`
                     /note=`COG0103 Ribosomal protein S9`
                     /transl_table=11

ORIGIN
        1 vhtsgkrkta karatvkefn skpldvle-e smkrmieepl riagegvysd lqiqvdtegg
       61 gkngqaeaar mavaralveq -----t-dd- eelenefley drnmlvedsr rtetrkpsqs
      121 skgarkqksy r
//
LOCUS       Caldiarchaeum_subterraneum@WP_020863406     131 bp    PROT      linear   14-APR-2015
DEFINITION  30S ribosomal protein S9 [Candidatus Caldiarchaeum subterraneum].
 ACCESSION  WP_020863406
  ORGANISM  Candidatus Caldiarchaeum subterraneum
VERSION     WP_020863406.1  GI:526884140KEYWORDS    RefSeq.SOURCE      Candidatus Caldiarchaeum subterraneum
            Archaea; Thaumarchaeota; unclassified Thaumarchaeota; Candidatus
            Caldiarchaeum.
COMMENT     REFSEQ: This record represents a single, non-redundant, protein
            sequence which may be annotated on many different RefSeq genomes
            from the same, or different, species.
FEATURES             Location/Qualifiers
     source          1..131
                     /organism=`Candidatus Caldiarchaeum subterraneum`
                     /db_xref=`taxon:311458`
     Protein         1..131
                     /product=`30S ribosomal protein S9`
                     /calculated_mol_wt=14856
     Region          7..131
                     /region_name=`Ribosomal_S9`
                     /note=`Ribosomal protein S9/S16; cl00334`
                     /db_xref=`CDD:260362`

ORIGIN
        1 qifvgkrkts vakvflrpvn ktplelfnef -frskvltpl lllp-efwkk hdfhvtvkgg
       61 gvmssaeaia iavskaaaae -----s-e-- eykqrle-sy drsllvddpr raepkkp-n-
      121 rrgarkqksy r
//
LOCUS       Caldivirga_maquilingensis@IC-167_ABW02394     131 bp    PROT      linear   14-APR-2015
DEFINITION  ribosomal protein S9 [Caldivirga maquilingensis IC-167].
 ACCESSION  ABW02394
  ORGANISM  Caldivirga maquilingensis IC-167
   AUTHORS  Copeland,A., Lucas,S., Lapidus,A., Barry,K., Glavina del Rio,T.,
VERSION     ABW02394.1  GI:157920967DBLINK      BioProject: PRJNA17421            BioSample: SAMN00623034
DBSOURCE    accession CP000852.1
KEYWORDS    .
SOURCE      Caldivirga maquilingensis IC-167
            Archaea; Crenarchaeota; Thermoprotei; Thermoproteales;
            Thermoproteaceae; Caldivirga.
REFERENCE   1  (residues 1 to 154)
            Dalin,E., Tice,H., Pitluck,S., Saunders,E., Brettin,T., Bruce,D.,
            Detter,J.C., Han,C., Schmutz,J., Larimer,F., Land,M., Hauser,L.,
            Kyrpides,N., Ivanova,N., Biddle,J.F., Zhang,Z., Fitz-Gibbon,S.T.,
            Lowe,T.M., Saltikov,C., House,C.H. and Richardson,P.
  CONSRTM   US DOE Joint Genome Institute
  TITLE     Complete sequence of Caldivirga maquilingensis IC-167
  JOURNAL   Unpublished
REFERENCE   2  (residues 1 to 154)
            Dalin,E., Tice,H., Pitluck,S., Saunders,E., Brettin,T., Bruce,D.,
            Detter,J.C., Han,C., Schmutz,J., Larimer,F., Land,M., Hauser,L.,
            Kyrpides,N., Ivanova,N., Biddle,J.F., Zhang,Z., Fitz-Gibbon,S.T.,
            Lowe,T.M., Saltikov,C., House,C.H. and Richardson,P.
  CONSRTM   US DOE Joint Genome Institute
  TITLE     Direct Submission
  JOURNAL   Submitted (02-OCT-2007) US DOE Joint Genome Institute, 2800
            Mitchell Drive B100, Walnut Creek, CA 94598-1698, USA
COMMENT     Method: conceptual translation.
FEATURES             Location/Qualifiers
     source          1..154
                     /organism=`Caldivirga maquilingensis IC-167`
                     /strain=`IC-167`
                     /db_xref=`taxon:397948`
     Protein         1..154
                     /product=`ribosomal protein S9`
     Region          22..154
                     /region_name=`rps9p`
                     /note=`30S ribosomal protein S9P; Reviewed; PRK00474`
                     /db_xref=`CDD:179041`
     CDS             1..154
                     /locus_tag=`Cmaq_1571`
                     /coded_by=`CP000852.1:1646552..1647016`
                     /note=`PFAM: ribosomal protein S9;
                     KEGG: pis:Pisl_0694 ribosomal protein S9`
                     /transl_table=11
                     /db_xref=`InterPro:IPR000754`

ORIGIN
        1 viatgkrkta varavirpvn gvpltiwpme varlkmmepl alagrdivnk vdidvtvsgg
       61 gfmgqasavr maiarglaay -----f-qs- kellnlymly dstmikgder rtepkkpglk
      121 harsk-qkay r
//
LOCUS       Nanosalina_sp.J07AB43@EGQ42736     131 bp    PROT      linear   11-MAR-2013
DEFINITION  SSU ribosomal protein S9P [Candidatus Nanosalina sp. J07AB43].
 ACCESSION  EGQ42736
  ORGANISM  Candidatus Nanosalina sp. J07AB43
   AUTHORS  Narasingarao,P., Podell,S., Ugalde,J., Heidelberg,K., Banfield,J.
VERSION     EGQ42736.1  GI:339757479DBLINK      BioProject: PRJNA52647            BioSample: SAMN01940911
DBSOURCE    accession GL982576.1
KEYWORDS    .
SOURCE      Candidatus Nanosalina sp. J07AB43 (hypersaline lake metagenome)
            Archaea; Nanohaloarchaeota; Nanohaloarchaea; Candidatus Nanosalina.
REFERENCE   1  (residues 1 to 138)
            Emerson,J.B., Brocks,J.J., Heidelberg,K.B., Banfield,J.F. and
            Allen,E.E.
  TITLE     De novo metagenomic assembly reveals abundant novel major lineage
            of Archaea in hypersaline microbial communities
  JOURNAL   ISME J (2011) In press
   PUBMED   21716304
  REMARK    Publication Status: Available-Online prior to print
REFERENCE   2  (residues 1 to 138)
            and Allen,E.
  TITLE     Direct Submission
  JOURNAL   Submitted (14-OCT-2010) Scripps Institution of Oceanography,
            University of California, San Diego, 9500 Gilman Drive, La Jolla,
            CA 92093-0202, USA
COMMENT     Method: conceptual translation.
FEATURES             Location/Qualifiers
     source          1..138
                     /organism=`Candidatus Nanosalina sp. J07AB43`
                     /isolation_source=`Lake Tyrrell`
                     /db_xref=`taxon:889948`
                     /environmental_sample
                     /country=`Australia: Victoria`
                     /note=`metagenomic; derived from metagenome: hypersaline
                     lake metagenome`
     Protein         1..138
                     /product=`SSU ribosomal protein S9P`
     Region          1..138
                     /region_name=`rps9p`
                     /note=`30S ribosomal protein S9P; Reviewed; PRK00474`
                     /db_xref=`CDD:179041`
     CDS             1..138
                     /locus_tag=`J07AB43_07240`
                     /coded_by=`complement(GL982576.1:53270..53686)`
                     /transl_table=11

ORIGIN
        1 vhtsgkrkta karasvtein srpvhiwadq sqaerikepl niagsdived leitvdaegg
       61 gkqgqteair maiargivey -----t-ds- dklerdfrdy drnmmvedpr rtetrkpsqs
      121 skgarkqksy r
//
LOCUS       Nanosalinarum_sp.J07AB56@EGQ39994     131 bp    PROT      linear   11-MAR-2013
DEFINITION  SSU ribosomal protein S9P [Candidatus Nanosalinarum sp. J07AB56].
 ACCESSION  EGQ39994
  ORGANISM  Candidatus Nanosalinarum sp. J07AB56
   AUTHORS  Narasingarao,P., Podell,S., Ugalde,J., Heidelberg,K., Banfield,J.
VERSION     EGQ39994.1  GI:339756411DBLINK      BioProject: PRJNA52645            BioSample: SAMN01940911
DBSOURCE    accession GL982569.1
KEYWORDS    .
SOURCE      Candidatus Nanosalinarum sp. J07AB56 (hypersaline lake metagenome)
            Archaea; Nanohaloarchaeota; Nanohaloarchaea; Candidatus
            Nanosalinarum.
REFERENCE   1  (residues 1 to 136)
            Emerson,J.B., Brocks,J.J., Heidelberg,K.B., Banfield,J.F. and
            Allen,E.E.
  TITLE     De novo metagenomic assembly reveals abundant novel major lineage
            of Archaea in hypersaline microbial communities
  JOURNAL   ISME J (2011) In press
   PUBMED   21716304
  REMARK    Publication Status: Available-Online prior to print
REFERENCE   2  (residues 1 to 136)
            and Allen,E.
  TITLE     Direct Submission
  JOURNAL   Submitted (14-OCT-2010) Scripps Institution of Oceanography,
            University of California, San Diego, 9500 Gilman Drive, La Jolla,
            CA 92093-0202, USA
COMMENT     Method: conceptual translation.
FEATURES             Location/Qualifiers
     source          1..136
                     /organism=`Candidatus Nanosalinarum sp. J07AB56`
                     /isolation_source=`Lake Tyrrell`
                     /db_xref=`taxon:889962`
                     /environmental_sample
                     /country=`Australia: Victoria`
                     /note=`metagenomic; derived from metagenome: hypersaline
                     lake metagenome`
     Protein         1..136
                     /product=`SSU ribosomal protein S9P`
     Region          7..136
                     /region_name=`rps9p`
                     /note=`30S ribosomal protein S9P; Reviewed; PRK00474`
                     /db_xref=`CDD:179041`
     CDS             1..136
                     /locus_tag=`J07AB56_07220`
                     /coded_by=`complement(GL982569.1:326110..326520)`
                     /transl_table=11

ORIGIN
        1 ahasgsrkta saratvsefn srplhil-de sqrnrikepl liageevied vkievdaegg
       61 gkqgqaeaar mavaralvef -----t-ds- eeleqafrdy drnmmvedpr rvetrkpsqs
      121 skgarkqksy r
//
LOCUS       Nitrososphaera_viennensis@EN76_AIC14202     131 bp    PROT      linear   20-AUG-2014
DEFINITION  30S ribosomal protein S9p [Nitrososphaera viennensis EN76].
 ACCESSION  AIC14202
   AUTHORS  Kerou,M.L., Offre,P., Spang,A.M. and Schleper,C.
VERSION     AIC14202.1  GI:647810501DBLINK      BioProject: PRJEA60103            BioSample: SAMN02721150
DBSOURCE    accession CP007536.1
KEYWORDS    .
SOURCE      Nitrososphaera viennensis EN76
            Archaea; Thaumarchaeota; Nitrososphaerales; Nitrososphaeraceae;
            Nitrososphaera.
REFERENCE   1  (residues 1 to 156)
            Leisch,N. and Schleper,C.
  TITLE     Nitrososphaera viennensis gen. nov., sp. nov., an aerobic and
            mesophilic, ammonia-oxidizing archaeon from soil and a member of
            the archaeal phylum Thaumarchaeota
  JOURNAL   Int. J. Syst. Evol. Microbiol. 64 (PT 8), 2738-2752 (2014)
   PUBMED   24907263
REFERENCE   2  (residues 1 to 156)
  TITLE     Direct Submission
  JOURNAL   Submitted (01-APR-2014) Department of Ecogenomics and Systems
            Biology Group of Archaea Biology and Ecogenomics, University of
            Vienna, Althanstrasse 14, Vienna 1090, Austria
COMMENT     Method: conceptual translation.
FEATURES             Location/Qualifiers
     source          1..156
                     /organism=`Nitrososphaera viennensis EN76`
                     /strain=`EN76`
                     /isolation_source=`soil`
                     /culture_collection=`DSM:26422`
                     /culture_collection=`JCM:19564`
                     /db_xref=`taxon:926571`
                     /country=`Austria: Vienna`
                     /lat_lon=`48.229273 N 16.358947 E`
                     /collection_date=`2008`
     Protein         1..156
                     /product=`30S ribosomal protein S9p`
     Region          18..156
                     /region_name=`Ribosomal_S9`
                     /note=`Ribosomal protein S9/S16; cl00334`
                     /db_xref=`CDD:260362`
     CDS             1..156
                     /gene=`rps9p`
                     /locus_tag=`NVIE_000200`
                     /coded_by=`complement(CP007536.1:18385..18855)`
                     /inference=`ab initio prediction:AMIGene:2.0`
                     /note=`Evidence 2b : Function of strongly homologous gene;
                     Product type s : structure`
                     /transl_table=11

ORIGIN
        1 dlypgqrkts kavatiakin nipaelvqpe vakellltpl tlvg-dqrnk vdinvqvagg
       61 gfmgqafasa vaisraltgf -----p-ksv eeirkkltey drhflagdhr qseskk--fg
      121 gpgarrqksy r
//
LOCUS       Thermofilum_pendens@WP_011751952     131 bp    PROT      linear   25-MAY-2013
DEFINITION  30S ribosomal protein S9 [Thermofilum pendens].
 ACCESSION  WP_011751952
  ORGANISM  Thermofilum pendens
VERSION     WP_011751952.1  GI:500075939KEYWORDS    RefSeq.SOURCE      Thermofilum pendens
            Archaea; Crenarchaeota; Thermoprotei; Thermoproteales;
            Thermofilaceae; Thermofilum.
COMMENT     REFSEQ: This record represents a single, non-redundant, protein
            sequence which may be annotated on many different RefSeq genomes
            from the same, or different, species.
FEATURES             Location/Qualifiers
     source          1..132
                     /organism=`Thermofilum pendens`
                     /db_xref=`taxon:2269`
     Protein         1..132
                     /product=`30S ribosomal protein S9`
                     /calculated_mol_wt=14710
     Region          1..132
                     /region_name=`rps9p`
                     /note=`30S ribosomal protein S9P; Reviewed; PRK00474`
                     /db_xref=`CDD:179041`

ORIGIN
        1 vlasarrkta rarvilrdvn gtpleilepe virlkimepl rlags-laek vdiyaeaegg
       61 givsqasair taiaralvew -----s-gs- eelkklylay drrllvedpr qaepkkp--r
      121 grsarkqksy r
//
LOCUS       archaeon_SCGC_AAA011@L22_WP_026308045     131 bp    PROT      linear    8-JUN-2014
DEFINITION  30S ribosomal protein S9 [Nanoarchaeota archaeon SCGC AAA011-L22].
 ACCESSION  WP_026308045
  ORGANISM  Nanoarchaeota archaeon SCGC AAA011-L22
VERSION     WP_026308045.1  GI:648616294KEYWORDS    RefSeq.SOURCE      Nanoarchaeota archaeon SCGC AAA011-L22
            Archaea; Nanoarchaeota.
COMMENT     REFSEQ: This record represents a single, non-redundant, protein
            sequence which may be annotated on many different RefSeq genomes
            from the same, or different, species.
            COMPLETENESS: full length.
FEATURES             Location/Qualifiers
     source          1..135
                     /organism=`Nanoarchaeota archaeon SCGC AAA011-L22`
                     /db_xref=`taxon:1046946`
     Protein         1..135
                     /product=`30S ribosomal protein S9`
                     /calculated_mol_wt=15050
     Region          4..135
                     /region_name=`rps9p`
                     /note=`30S ribosomal protein S9P; Reviewed; PRK00474`
                     /db_xref=`CDD:179041`

ORIGIN
        1 ahvsgrrkra farvtisdin nqnlenygne iarmkikepl yia-eelakk tnisarvqgg
       61 gwqgqaeavr lgiakglvaf -----s-ks- dklkkafldy drhllvadvr rkettkpnds
      121 gr-arkqksy r
//
LOCUS       Micrarchaeum_acidiphilum_ARMAN-2@ABI23026     131 bp    PROT      linear   12-FEB-2007
DEFINITION  ribosomal protein small subunit S9 [Candidatus Micrarchaeum
 ACCESSION  ABI23026
  ORGANISM  Candidatus Micrarchaeum acidiphilum ARMAN-2
   AUTHORS  Baker,B.J., Tyson,G.W., Webb,R.I., Flanagan,J., Hugenholtz,P.,
acidiphilum ARMAN-2].VERSION     ABI23026.1  GI:112799402DBSOURCE    accession DQ848677.1
KEYWORDS    .
SOURCE      Candidatus Micrarchaeum acidiphilum ARMAN-2
            Archaea; Parvarchaeota; Candidatus Micrarchaeum.
REFERENCE   1  (residues 1 to 187)
            Allen,E.E. and Banfield,J.F.
  TITLE     Lineages of acidophilic archaea revealed by community genomic
            analysis
  JOURNAL   Science 314 (5807), 1933-1935 (2006)
   PUBMED   17185602
REFERENCE   2  (residues 1 to 187)
            Allen,E.E. and Banfield,J.F.
  TITLE     Direct Submission
  JOURNAL   Submitted (13-JUL-2006) Earth and Planetary Sciences, Univ. of
            California Berkeley, Berkeley, CA 94720, USA
COMMENT     Method: conceptual translation supplied by author.
FEATURES             Location/Qualifiers
     source          1..187
                     /organism=`Candidatus Micrarchaeum acidiphilum ARMAN-2`
                     /isolation_source=`acid mine drainage`
                     /db_xref=`taxon:425595`
                     /clone=`ARMAN-2`
                     /environmental_sample
     Protein         1..187
                     /product=`ribosomal protein small subunit S9`
     Region          1..176
                     /region_name=`rps4p`
                     /note=`30S ribosomal protein S4P; Validated; PRK04051`
                     /db_xref=`CDD:179730`
     Region          101..164
                     /region_name=`S4`
                     /note=`S4/Hsp/ tRNA synthetase RNA-binding domain; The
                     domain surface is populated by conserved, charged residues
                     that define a likely RNA-binding site;  Found in stress
                     proteins, ribosomal proteins and tRNA synthetases; This
                     may imply a hitherto unrecognized...; cd00165`
                     /db_xref=`CDD:238095`
     Site            order(102,114..115,117..118,120..121,124..125,127,
                     134..141,143)
                     /site_type=`other`
                     /note=`RNA binding surface [nucleotide binding]`
                     /db_xref=`CDD:238095`
     CDS             1..187
                     /coded_by=`DQ848677.1:4222..4785`
                     /transl_table=11

l_table=11


ORIGIN
        1 qseisrlrgn vrvllsgsii armvkfgile ntlekvldit pnaf-lerrl qtvvfkkgla
       61 rtikqarqli thgfiavnmy -----m-vt- taeddkisyy kpidinvnvk qpeaakpsae
      121 qekaqaeava q
//
LOCUS       Dyadobacter_fermentans_DSM_18053     131 bp    PROT      linear   14-APR-2015
DEFINITION  Dyadobacter_fermentans_DSM_18053, 389 bases, 7DF65A45 checksum.
 ACCESSION  Rose-Cavalier-Smiths-iMac.local:186:1409821138
ORIGIN
        1 INTIGRRKTA VARIYLTPVN GRDYKEYFPE VHQIVLQQPF ATI--SGGNG YDIKVNVRGG
       61 GISGQAEAIR MAVSRALVQY -----NGEFR GALK-KE-GF ----LTRDPR MVERKKYGRA
      121 KARRRFQFSK R
//
LOCUS       Thermotoga_maritima_MSB8     131 bp    PROT      linear   14-APR-2015
DEFINITION  Thermotoga_maritima_MSB8, 389 bases, E7ECA97C checksum.
 ACCESSION  Rose-Cavalier-Smiths-iMac.local:187:1409821138
ORIGIN
        1 YYGTGRRKTA VARVYLRPVN GKELNDYFKP AWTKHAIEPL EVT--NTLGK FDLVIRVNGG
       61 GLSGQSGAVR LGIARALLQY -----DQNLR PVLK-KY-KM ----LTRDPR EVERKKYGLK
      121 KARRAPQFSK R
//
LOCUS       Deinococcus_deserti_VCD115     131 bp    PROT      linear   14-APR-2015
DEFINITION  Deinococcus_deserti_VCD115, 389 bases, 313A8184 checksum.
 ACCESSION  Rose-Cavalier-Smiths-iMac.local:188:1409821138
ORIGIN
        1 FYGTGRRKSA VARVFLRPVN GKEFQTYFRL LRAVHALQAF RETG--TAGR YDAVITVNGG
       61 GPTGQADAIK LGIARALLKV -----NPDFR AQMK-PK-GL ----LTRDPR EVERKKYGLK
      121 KARRAPQFSK R
//
LOCUS       Rhodopirellula_baltica_SH_1     131 bp    PROT      linear   14-APR-2015
DEFINITION  Rhodopirellula_baltica_SH_1, 389 bases, 5C01EB71 checksum.
 ACCESSION  Rose-Cavalier-Smiths-iMac.local:191:1409821138
ORIGIN
        1 ALGTGRRKSS VARVRVRPIN GKSIEEYFVD QHRYAITETL EAAG--LTES VDLLIRVSGG
       61 GMTGQAGAVR MGLARALCSH -----DEALH DPMR-EG-SF ----LTRDSR MKERKKPGLR
      121 GARRGVQFSK R
//
LOCUS       Planctomyces_brasiliensis_DSM_5305     131 bp    PROT      linear   14-APR-2015
DEFINITION  Planctomyces_brasiliensis_DSM_5305, 389 bases, A9A022DA checksum.
 ACCESSION  Rose-Cavalier-Smiths-iMac.local:193:1409821138
ORIGIN
        1 AIGTGRRKTS VARVRVREVN GREFEEFFRE RDRAMILAPL KSV--DELGK VDVWVRVNGG
       61 GITGQTGAVV LGIARALQAR -----NPEYH HALA-DG-GY ----LTRDGR MVERKKYGKR
      121 KARRSFQFSK R
//
LOCUS       Fibrobacter_succinogenes_subsp._succinogenes_S85     131 bp    PROT      linear   14-APR-2015
DEFINITION  Fibrobacter_succinogenes_subsp._succinogenes_S85, 389 bases, F96909DD checksum.
 ACCESSION  Rose-Cavalier-Smiths-iMac.local:194:1409821138
ORIGIN
        1 YRGTGRRKNA IAAVILKPIN GRDFKEYFHE VQDMIANLPF AILG-NAE-E WDVEVTARGG
       61 GIAGQMGAVR LGISRALVAN -----DAEVK PALK-KE-GL ----MTRDAR AVERKKFGRK
      121 KARKHFQFSK R
//
LOCUS       Desulfobacca_acetoxidans_DSM_11109     131 bp    PROT      linear   14-APR-2015
DEFINITION  Desulfobacca_acetoxidans_DSM_11109, 389 bases, D448B78C checksum.
 ACCESSION  Rose-Cavalier-Smiths-iMac.local:196:1409821138
ORIGIN
        1 IHAVGKRKNA IARIYLKPVN DREFEHYFPE ISRMIIRQPL ELV--NAGGD FDIYVNVQGG
       61 GMFGQAGAIK HGISKALLLL -----NSDFR PILK-KA-GF ----LTRDAR IKERKKYGQR
      121 GARARYQYSK R
//
LOCUS       Oscillibacter_valericigenes_Sjm18-20     131 bp    PROT      linear   14-APR-2015
DEFINITION  Oscillibacter_valericigenes_Sjm18-20, 389 bases, A3080A81 checksum.
 ACCESSION  Rose-Cavalier-Smiths-iMac.local:199:1409821138
ORIGIN
        1 YYGTGRRKSS VARVHLFPVN GRGIDEYFGD TLKMVVRQPL EATD-NI-GK MDIVATVTGG
       61 GVSGQAGALR HGIARALLLA -----SEDNR PILK-KA-GF ----LTRDPR MKERKKYGLK
      121 AARRAPQFSK R
//
LOCUS       Thermus_scotoductus_SA-01     131 bp    PROT      linear   14-APR-2015
DEFINITION  Thermus_scotoductus_SA-01, 389 bases, 64755809 checksum.
 ACCESSION  Rose-Cavalier-Smiths-iMac.local:205:1409821138
ORIGIN
        1 YYGTGRRKEA VARVFLRPVN GQDFQDYFQL VRAVAALEPL RAV--DALGR FDAYITVKGG
       61 GKSGQIDAIK LGVARALLQY -----NPDYR AKLK-PL-GF ----LTRDAR VVERKKYGKH
      121 KARRAPQYSK R
//
LOCUS       Dehalococcoides_ethenogenes_195     131 bp    PROT      linear   14-APR-2015
DEFINITION  Dehalococcoides_ethenogenes_195, 389 bases, 987A1BB5 checksum.
 ACCESSION  Rose-Cavalier-Smiths-iMac.local:207:1409821138
ORIGIN
        1 YIGVGRRKTA VATVKLTSID GKPIEERFTV QERNVILNPM MVT--DTMGK YNAVIKVLGG
       61 GVAGQSGAIA HGIARALEKS -----DDKLR ATLK-SN-GL ----LTRDDR TKERKKPGLK
      121 RARKAPQYTK R
//
LOCUS       Thermovirga_lienii_DSM_17291     131 bp    PROT      linear   14-APR-2015
DEFINITION  Thermovirga_lienii_DSM_17291, 389 bases, 1C19B129 checksum.
 ACCESSION  Rose-Cavalier-Smiths-iMac.local:209:1409821138
ORIGIN
        1 YWGTGRRKTA IARVRIRPIN DREVEEYFPQ VWVNHALEPL KVTG--MEGK LDVFVSAFGG
       61 GLTGQSGAVR LGIARALLKM -----NPDLR PVLK-QG-GF ----LTRDPR MVERKKFGLK
      121 GARARRQYSK R
//
LOCUS       Thermocrinis_albus_DSM_14484     131 bp    PROT      linear   14-APR-2015
DEFINITION  Thermocrinis_albus_DSM_14484, 389 bases, 304503CE checksum.
 ACCESSION  Rose-Cavalier-Smiths-iMac.local:210:1409821138
ORIGIN
        1 YYGTGRRKES IARVWLVKVS GKEMRQYLQE TLFQKVLYPL KLTG--TEGK FGIYATVEGG
       61 GISGQADAIM YGVAKALLKY -----NPELR PTLK-KA-GL ----LTRDAR EKERKKYGLM
      121 KARKGYRWSK R
//
LOCUS       Desulfurispirillum_indicum_S5     131 bp    PROT      linear   14-APR-2015
DEFINITION  Desulfurispirillum_indicum_S5, 389 bases, 8FE218B0 checksum.
 ACCESSION  Rose-Cavalier-Smiths-iMac.local:211:1409821138
ORIGIN
        1 YYATGRRKAS IARVWLTPVN HRPFEEYFAE TVKMVAKQPL SLT--KNLEK FDLYATVSGG
       61 GLSGQAGALR LGIARALSKI -----TKDLR SDLK-RG-GF ----LTRDAR IVERKKYGRH
      121 KARRGHQFSK R
//
LOCUS       Syntrophothermus_lipocalidus_DSM_12680     131 bp    PROT      linear   14-APR-2015
DEFINITION  Syntrophothermus_lipocalidus_DSM_12680, 389 bases, 894932CC checksum.
 ACCESSION  Rose-Cavalier-Smiths-iMac.local:215:1409821138
ORIGIN
        1 YWGTGRRKTA VARVRLIPIN GRRMEEYFPL TRRLLVMQPL ELTG--MTGR FDVISRVDGG
       61 GITGQAGAVR LGIARALVQA -----NPDLR PQLR-RA-GF ----LTRDPR MKERKKYGLH
      121 KARKAPQYSK R
//
LOCUS       Zymomonas_mobilis_subsp._mobilis_NCIMB_11163     131 bp    PROT      linear   14-APR-2015
DEFINITION  Zymomonas_mobilis_subsp._mobilis_NCIMB_11163, 389 bases, A9A92D50 checksum.
 ACCESSION  Rose-Cavalier-Smiths-iMac.local:218:1409821138
ORIGIN
        1 AYATGRRKDA VARVWIKPVN GRDQEVYFAP TLRLVINQPF DVT--ERRGQ YDVVATVTGG
       61 GLSGQAGAVK HGISQALTRY -----EPALR SSVK-AA-GF ----LTRDSR AVERKKYGRA
      121 KARRSFQFSK R
//
LOCUS       Paenibacillus_sp._Y412MC10     131 bp    PROT      linear   14-APR-2015
DEFINITION  Paenibacillus_sp._Y412MC10, 389 bases, 9256AD7C checksum.
 ACCESSION  Rose-Cavalier-Smiths-iMac.local:221:1409821138
ORIGIN
        1 YYGTGRRKHS VARVRLVPIN KRDINEYFGE TLKLIVKQPL NLT--ETLGK YDVLVIAHGG
       61 GISGQAGAIR HGISRALLKA -----DPEFR PSLK-RA-GF ----LTRDPR MKERKKYGLK
      121 AARRAPQFSK R
//
LOCUS       Thermodesulfatator_indicus_DSM_15286     131 bp    PROT      linear   14-APR-2015
DEFINITION  Thermodesulfatator_indicus_DSM_15286, 389 bases, A8E346DF checksum.
 ACCESSION  Rose-Cavalier-Smiths-iMac.local:223:1409821138
ORIGIN
        1 FYATGKRKTA IARVWIMPVN NKDFEDYFDV VARHVVEQPF NVTG--TSGK FDIICTVKGG
       61 GKSAQAEAIR HGVARALIVY -----NEELR PSLK-KA-GF ----LTRDAR VKERKKYGLR
      121 GARRGQQYSK R
//
LOCUS       Neisseria_meningitidis_MC58     131 bp    PROT      linear   14-APR-2015
DEFINITION  Neisseria_meningitidis_MC58, 389 bases, E6BB84FB checksum.
 ACCESSION  Rose-Cavalier-Smiths-iMac.local:227:1409821138
ORIGIN
        1 YYGTGRRKSS VARVFLIKVN GRPVDEFFAE TSRMVVRQPL VLT--ENAES FDIKVNVVGG
       61 GETGQSGAIR HGITRALIDF -----DAALK PALS-QA-GF ----VTRDAR EVERKKPGLR
      121 KARRAKQFSK R
//
LOCUS       Cyanothece_sp._PCC_7425     131 bp    PROT      linear   14-APR-2015
DEFINITION  Cyanothece_sp._PCC_7425, 389 bases, 66034CDC checksum.
 ACCESSION  Rose-Cavalier-Smiths-iMac.local:229:1409821138
ORIGIN
        1 YIGTGRRKSS VARVRLVPIN GKSLYLQF-P TYLAIAKAPL ESLG--LEND YDILVNTSGG
       61 GLTGQADSIR LGVARALCQL -----DPENR KPLK-VE-GY ----LTRDPR AKERKKYGLR
      121 KARKAPQYSK R
//
LOCUS       Prochlorococcus_marinus_str._MIT_9303     131 bp    PROT      linear   14-APR-2015
DEFINITION  Prochlorococcus_marinus_str._MIT_9303, 389 bases, 8077C1F9 checksum.
 ACCESSION  Rose-Cavalier-Smiths-iMac.local:230:1409821138
ORIGIN
        1 YWGTGRRKTS VARVRLVPIN GRPHYLNF-P AYLAAVKAPL QTLG--LNEQ YDVLVNVHGG
       61 GLTGQADAIK QGAARALCEL -----SADNR KPLK-TE-GH ----LSRDPR AKERRKYGLK
      121 KARKAPQFSK R
//
LOCUS       Chlorobium_limicola_DSM_245     131 bp    PROT      linear   14-APR-2015
DEFINITION  Chlorobium_limicola_DSM_245, 389 bases, 7751B9A4 checksum.
 ACCESSION  Rose-Cavalier-Smiths-iMac.local:231:1409821138
ORIGIN
        1 IDTVGRRKTS VARVFMTPIN KLPVEEYFKE VRRSKALRPL ALT--ERTEE FDIKVNVQGG
       61 GITGQSGAVS LGIARALTEF -----DETVR PILK-TE-KL ----LTRDPR MVERKKFGRK
      121 KARKRFQFSK R
//
LOCUS       Prevotella_denticola_F0289     131 bp    PROT      linear   14-APR-2015
DEFINITION  Prevotella_denticola_F0289, 389 bases, E6AC4165 checksum.
 ACCESSION  Rose-Cavalier-Smiths-iMac.local:233:1409821138
ORIGIN
        1 INAIGRRKSA VARVYLSEIN KRDLTEFFPA ILQYVVKQPL QLLG--VEGQ YDIKANLDGG
       61 GFTGQSQALR LAIARALVKI -----NAEDK KNLK-DH-GF ----LTRDSR KVERKKPGQP
      121 KARAHFQFSK R
//
LOCUS       Cryptobacterium_curtum_DSM_15641     131 bp    PROT      linear   14-APR-2015
DEFINITION  Cryptobacterium_curtum_DSM_15641, 389 bases, 712881C1 checksum.
 ACCESSION  Rose-Cavalier-Smiths-iMac.local:234:1409821138
ORIGIN
        1 YYGTGRRKNA IARVRLVPVN GRDAAEYFGH QLIDYATAPF KVT--DTEDH FDVIARCNGG
       61 GISGQAGALR HGIARALLSA ------GEYR PELK-KA-GY ----LTRDSR MVERKKYGLK
      121 KARKRPQFSK R
//
LOCUS       Anaerolinea_thermophila_UNI-1     131 bp    PROT      linear   14-APR-2015
DEFINITION  Anaerolinea_thermophila_UNI-1, 389 bases, 4143143A checksum.
 ACCESSION  Rose-Cavalier-Smiths-iMac.local:237:1409821138
ORIGIN
        1 YEGVGRRKEA TARVRVMSVN DKPAEDYFTL GDLEAILAPL AAAG-EDRSR LDITVQVKGG
       61 GVTGQTDAVK LGMARALVKM -----NADLV AVMR-KY-GF ----LTRDAR VKERKKPGLK
      121 RARKAPTYTK R
//
LOCUS       Idiomarina_loihiensis_L2TR     131 bp    PROT      linear   14-APR-2015
DEFINITION  Idiomarina_loihiensis_L2TR, 389 bases, 3DC6053F checksum.
 ACCESSION  Rose-Cavalier-Smiths-iMac.local:238:1409821138
ORIGIN
        1 YYGTGRRKNS TARVFLRPIN NRELNEYFGE TAQMVVRQPL ELV--EMTEK FDMYITVSGG
       61 GTTGQAGAIR HGITRALMQY -----DEALR GPLR-KE-GY ----VTRDAR QVERKKIGLH
      121 KARKRPQFSK R
//
LOCUS       Gemmatimonas_aurantiaca_T-27     131 bp    PROT      linear   14-APR-2015
DEFINITION  Gemmatimonas_aurantiaca_T-27, 389 bases, 24DC8148 checksum.
 ACCESSION  Rose-Cavalier-Smiths-iMac.local:239:1409821138
ORIGIN
        1 IQSVGRRKEA VCRLYLTPVN GRTLGDYFPP TLVSAIQQPF TLT--DTLGR FDVKATIDGG
       61 GVSGQAGAVR LAVARALVQV -----DETNR KKLR-EF-GL ----LTRDAR EVERKKPGRA
      121 GARKRFQFSK R
//
LOCUS       Nitrosomonas_europaea_ATCC_19718     131 bp    PROT      linear   14-APR-2015
DEFINITION  Nitrosomonas_europaea_ATCC_19718, 389 bases, 5B735B75 checksum.
 ACCESSION  Rose-Cavalier-Smiths-iMac.local:245:1409821138
ORIGIN
        1 NYGTGRRKSA VARVFIKPVN HKPADEYFSE TGRMIIRQPL ELTG--NTSN LDIMVNIHGG
       61 GESGQAGAVR HGITRALIGY -----DETLK PILS-KA-GF ----VTRDAR EVERKKVGLR
      121 KARRRKQFSK R
//
LOCUS       Nitrosospira_multiformis_ATCC_25196     131 bp    PROT      linear   14-APR-2015
DEFINITION  Nitrosospira_multiformis_ATCC_25196, 389 bases, 9F34CB2 checksum.
 ACCESSION  Rose-Cavalier-Smiths-iMac.local:246:1409821138
ORIGIN
        1 SYGTGRRKSA VARVFIKPVN NKPVDEFFSE TGRMVVRQPL ELTG--NLDR FDILVNIHGG
       61 GESGQAGAVR HGITRALIDF -----DATLK PVLS-NA-GL ----VTRDAR EVERKKVGLR
      121 KARRRKQFSK R
//
LOCUS       Treponema_brennaborense_DSM_12168     131 bp    PROT      linear   14-APR-2015
DEFINITION  Treponema_brennaborense_DSM_12168, 389 bases, 19AA1D40 checksum.
 ACCESSION  Rose-Cavalier-Smiths-iMac.local:253:1409821138
ORIGIN
        1 GIGTGRRKTA VARVFLREVN GKDINEYFAA EQIRVVKQPL MVT--ACENK FDVLINVIGG
       61 GLNGQAGACL HGLSRALTQV -----DQENY TSLK-AN-GY ----LTRDSR MVERKKYGQR
      121 GARRRFQFSK R
//
LOCUS       Dictyoglomus_thermophilum_H-6-12     131 bp    PROT      linear   14-APR-2015
DEFINITION  Dictyoglomus_thermophilum_H-6-12, 389 bases, 86D5FF62 checksum.
 ACCESSION  Rose-Cavalier-Smiths-iMac.local:254:1409821138
ORIGIN
        1 IHEVGGRKTS RVKVWLRPVN DKPLEEYFGI FFHKIAKKPL ELTG--MLDQ VDVVAQAIGG
       61 GVSAQAQALA HGIAKALVAL -----KEDWR TLLK-KE-GL ----LKRDPR EKERKKYGLK
      121 RARRAPQYSK R
//
LOCUS       Xylella_fastidiosa_M23     131 bp    PROT      linear   14-APR-2015
DEFINITION  Xylella_fastidiosa_M23, 389 bases, A4CAD37B checksum.
 ACCESSION  Rose-Cavalier-Smiths-iMac.local:257:1409821138
ORIGIN
        1 NYGTGRRKSS TARVFLRKVN GRPLDEFFGE TARMIVRQPL ELT--KNVSN FDILITATGG
       61 GTTGQAGAIR LGIARALVEY -----DTSLK PELR-KA-GF ----MTRDPR EVERKKVGLH
      121 KARRATQFSK R
//
LOCUS       Coraliomargarita_akajimensis_DSM_45221     131 bp    PROT      linear   14-APR-2015
DEFINITION  Coraliomargarita_akajimensis_DSM_45221, 389 bases, 949E327B checksum.
 ACCESSION  Rose-Cavalier-Smiths-iMac.local:259:1409821138
ORIGIN
        1 FVTVGRRKTA TARVRLTRVN GMTPEDYFKE DFARAALSPL ATV--EMADQ VDITVKAQGG
       61 GLNGQAGATR LGIARALEKL -----NADLR APLK-KE-GH ----MTRDPR GRERKKSGQP
      121 GARKRFQFSK R
//
LOCUS       Thermovibrio_ammonificans_HB-1     131 bp    PROT      linear   14-APR-2015
DEFINITION  Thermovibrio_ammonificans_HB-1, 389 bases, 61FD9292 checksum.
 ACCESSION  Rose-Cavalier-Smiths-iMac.local:263:1409821138
ORIGIN
        1 YYGTGKRKTA IARVWLIPVK EIPAEEYFNL TLLKIMQQPF DVTG--TNGR FNVLCTVKGG
       61 GKSAQADAVK YGIAKALLAF -----NPELR QTLK-KA-GF ----LTRDAR IKERKKYGQR
      121 GARARYQWSK R
//
LOCUS       Acetobacter_pasteurianus_IFO_3283-01     131 bp    PROT      linear   14-APR-2015
DEFINITION  Acetobacter_pasteurianus_IFO_3283-01, 389 bases, 9754B6EF checksum.
 ACCESSION  Rose-Cavalier-Smiths-iMac.local:264:1409821138
ORIGIN
        1 SYATGRRKDA VARVWIKPVN GRPVGTYFAP VLRMLLTQPF LVS--DRYNQ FDVVCTVTGG
       61 GLSGQAGAVR HGISRALTHY -----EPELR SILK-AA-GF ----LTRDSR KVERKKYGRA
      121 KARRSFQFSK R
//
LOCUS       Methylacidiphilum_infernorum_V4     131 bp    PROT      linear   14-APR-2015
DEFINITION  Methylacidiphilum_infernorum_V4, 389 bases, DB2611D2 checksum.
 ACCESSION  Rose-Cavalier-Smiths-iMac.local:265:1409821138
ORIGIN
        1 IQATGRRKTA TATVILKPIN GKDLEFYFPF VHRYEVFKPL EVI--EGTKK FDIIAKARGG
       61 GLMGQAQALK LAVSRALIKY -----DPSYR SLLK-KE-GL ----LTRDPR MKERKKTGQP
      121 GARKRFQFSK R
//
LOCUS       Corynebacterium_pseudotuberculosis_FRC41     131 bp    PROT      linear   14-APR-2015
DEFINITION  Corynebacterium_pseudotuberculosis_FRC41, 389 bases, 99597B5E checksum.
 ACCESSION  Rose-Cavalier-Smiths-iMac.local:267:1409821138
ORIGIN
        1 IQTVGRRKRA IVRVRMVECN GRTLEEYFPK LHQQLIKAPL ALI--DRDGQ FDIQATLTGG
       61 GPTGQAGAFR LAIARALNVY -----NPADR AALK-KA-GF ----LTRDAR AVERKKAGLH
      121 KARRAPQYSK R
//
LOCUS       Fusobacterium_nucleatum_subsp._nucleatum_ATCC_25586     131 bp    PROT      linear   14-APR-2015
DEFINITION  Fusobacterium_nucleatum_subsp._nucleatum_ATCC_25586, 389 bases, 85B814F6 checks
 ACCESSION  Rose-Cavalier-Smiths-iMac.local:268:1409821138
ORIGIN
        1 YLGTGRRKTS VARVRLIPIN GKAMDEYFGA ILSRIVEQPL ALT--ETLNK FAVKVNVVGG
       61 GNSGQAGAIR HGVARALLLA -----DESLK EALR-EA-GF ----LTRDSR MVERKKYGKK
      121 KARRSPQFSK R
//
LOCUS       Syntrophus_aciditrophicus_SB     131 bp    PROT      linear   14-APR-2015
DEFINITION  Syntrophus_aciditrophicus_SB, 389 bases, 59C04903 checksum.
 ACCESSION  Rose-Cavalier-Smiths-iMac.local:269:1409821138
ORIGIN
        1 FYATGRRKSA VARVYMKEVN KRDFDDYFPE SLKMLIRQPF EVVG--KQNH FDCYVNVSGG
       61 GISGQAGAVK HAIARALQEY -----DAELR SVMK-KE-GF ----LTRDPR AKERKKYGQP
      121 GARKRFQFSK R
//
LOCUS       Lactobacillus_fermentum_IFO_3956     131 bp    PROT      linear   14-APR-2015
DEFINITION  Lactobacillus_fermentum_IFO_3956, 389 bases, 8EB2BF0B checksum.
 ACCESSION  Rose-Cavalier-Smiths-iMac.local:276:1409821138
ORIGIN
        1 YSGTGRRKDA TARVRLVPMN GKAIEDYIPA NLRAIVNQPF AAT--KTEGQ YDVLVNVNGG
       61 GFSGQAGATR HGIARALLTV -----DPDFR DALK-KA-GL ----LTRDPR MKERRKPGLK
      121 KARKASQFSK R
//
LOCUS       Denitrovibrio_acetiphilus_DSM_12809     131 bp    PROT      linear   14-APR-2015
DEFINITION  Denitrovibrio_acetiphilus_DSM_12809, 389 bases, 8CD9F34D checksum.
 ACCESSION  Rose-Cavalier-Smiths-iMac.local:286:1409821138
ORIGIN
        1 TYGTGRRKTS CARVFMKPIN GKTPSDYFSE TLCMISLQPL GVIG--AEGK FDLYITVKGG
       61 GKTGQAGAIR HGLSRALCEL -----DAANR PELK-KR-GF ----LTRDAR AVERKKPGKP
      121 KARKSPQFSK R
//
LOCUS       Meiothermus_silvanus_DSM_9946     131 bp    PROT      linear   14-APR-2015
DEFINITION  Meiothermus_silvanus_DSM_9946, 389 bases, EDBE6290 checksum.
 ACCESSION  Rose-Cavalier-Smiths-iMac.local:288:1409821138
ORIGIN
        1 FYGTGRRKTS VARVFLRPVN GIEFQDYFGL VKAVAALEPL RTV--DALNR FDATITVEGG
       61 GKAGQVDAIK LGLARALVRY -----NSDLR AKLK-PL-GF ----LTRDAR EVERKKYGKH
      121 KARRAPQFSK R
//
LOCUS       Spirochaeta_coccoides_DSM_17374     131 bp    PROT      linear   14-APR-2015
DEFINITION  Spirochaeta_coccoides_DSM_17374, 389 bases, 3963684B checksum.
 ACCESSION  Rose-Cavalier-Smiths-iMac.local:290:1409821138
ORIGIN
        1 GLGTGRRKTA VARVYLREVN GKDVNEYFSP LYVFMVRQPL DVT--DNVTK YNLVINVSGG
       61 GPSGQAGACR HGVARALVAE -----DETNR PVLH-AN-GF ----MTRDSR MVERKKFGQK
      121 GARRKFQFSK R
//
