# Supplementary material for: Multidomain ribosomal protein trees and the planctobacterial origin of neomura (eukaryotes, archaebacteria)
Source: Protoplasma. 2020 Jan 3;257(3):621–753. doi: 10.1007/s00709-019-01442-7 (PMC7203096; doi:10.1007/s00709-019-01442-7)
Supplement: Supplementary file 14 — (PDF 124 kb) [file 709_2019_1442_MOESM14_ESM.gb]

LOCUS         AcanCast     141 bp    PROT      linear    1-SEP-2014
DEFINITION  AcanCast     141 bp    PROT      linear    3-AUG-2014, 141 bases, F118DC10 chec
 ACCESSION  Rose-Cavalier-Smiths-iMac.local:0:1409575588
ORIGIN
        1 FQHILRVLNT NIDGKQKIVF ALTAIKGVGR RFANVVCKKA DVDLNKRAGE LSNDEVDKIV
       61 NIIQHPRQFK IPDWFLNRKK DIKDGKYTQA YSNILDQKLR EDFERLKRMR CHRGLRHFWG
      121 LRVRGQHTKT TGRKGRTMGV S
//
LOCUS         AlexTama     141 bp    PROT      linear    1-SEP-2014
DEFINITION  AlexTama     141 bp    PROT      linear    3-AUG-2014, 141 bases, AA34D6EF chec
 ACCESSION  Rose-Cavalier-Smiths-iMac.local:1:1409575588
ORIGIN
        1 FQHILRMCNT NVDRRQKVMY ALTAIRGIGR RISNIVCKKC DIDLNKRVGE LTTDEVNKIV
       61 AVISNPLQFK IPAWMLNRQR DVKDGKTSQK YANFLDQSLR EDFERMKRVR LHRGLRHYWG
      121 IRVRGQHTKT TGRHRAMGDA M
//
LOCUS       Allomyces_macrogynus@AML000007     141 bp    PROT      linear    1-SEP-2014
DEFINITION  Allomyces_macrogynus@AML000007     141 bp    PROT      linear    3-AUG-2014, 14
 ACCESSION  Rose-Cavalier-Smiths-iMac.local:2:1409575588
ORIGIN
        1 FSFILRVLNT NLEGKDKIMY ALTAIKGVGR RYANLVCKKA EVDLNKRAGQ LTPEELERIV
       61 TIIQNPLQFK IPKWFLNRQK DIRTGEYTQN VSNAVDNTLR EDLERLKKIR AHRGLRHHWG
      121 VRVRGQHTKT TGRRGRTVGV S
//
LOCUS         AmasBerm     134 bp    PROT      linear    1-SEP-2014
DEFINITION  AmasBerm     134 bp    PROT      linear    3-AUG-2014, 134 bases, 35376290 chec
 ACCESSION  Rose-Cavalier-Smiths-iMac.local:3:1409575588
ORIGIN
        1 FQHILRILST NVDGKQKIMF ALTAIKGVGR RFSNMICKKA GIDMNKRAGE LNEEEINKIM
       61 EILDNPRSYN IPDWYLNRRK DTKDGKWSQL FANQLDMKLR EDLERLRKIR AHRGIRHLLG
      121 LRVRGQHTKT TGRR
//
LOCUS       Amastigomonas_oxoniensis@amaox     141 bp    PROT      linear    1-SEP-2014
DEFINITION  Amastigomonas_oxoniensis@amaox     141 bp    PROT      linear    3-AUG-2014, 14
 ACCESSION  Rose-Cavalier-Smiths-iMac.local:4:1409575588
ORIGIN
        1 FEHIIRVFNT NIDGRRKVMY ALTAIKGCGR RFANIVCKKA DVDTKKRAGE LSEEEIDRLS
       61 TIIRNPRQFK IPEWFLNRQK DHKDGKFTQL VANNLDTKLR EDLERLRKIR AHRGVRHMLG
      121 LRVRGQHTKT TGRKGRTVGV A
//
LOCUS       Amoebidium_parasiticum@ABL0000     141 bp    PROT      linear    1-SEP-2014
DEFINITION  Amoebidium_parasiticum@ABL0000     141 bp    PROT      linear    3-AUG-2014, 14
 ACCESSION  Rose-Cavalier-Smiths-iMac.local:5:1409575588
ORIGIN
        1 FQYILRLLQT NVDGHRRIEF ALTVIKGVGG RYASLIWIRA NVDVNMSAGE VDEAEVEGEG
       61 TMMLMPSQYK IPDWYCIRQR DIEVGEYGQV VANALDNKLR EDLERLRKIR NHRGLRHLWG
      121 VRVRGQHTKT TGRRGRTVGV A
//
LOCUS         AncySigm     141 bp    PROT      linear    1-SEP-2014
DEFINITION  AncySigm     141 bp    PROT      linear    3-AUG-2014, 141 bases, 16314915 chec
 ACCESSION  Rose-Cavalier-Smiths-iMac.local:6:1409575588
ORIGIN
        1 FSHILRVLNT NIDGRHKVMF ALTSIKGVGR RFSNMICKKG DIDMNKRAGE LKPDEVERIV
       61 TIIQNPRQFK IPDWFLNRQN DYKTGKWMQL HANGVDMNLR DDLERMKKMR LHRGLRHYWG
      121 IRVRGQHTKT TGRGGRALAG K
//
LOCUS         AndaInca     141 bp    PROT      linear    1-SEP-2014
DEFINITION  AndaInca     141 bp    PROT      linear    3-AUG-2014, 141 bases, A4B9D706 chec
 ACCESSION  Rose-Cavalier-Smiths-iMac.local:7:1409575588
ORIGIN
        1 FQYVLRILNT NVDGRRKAPY ALTAIKGIGR RFAFLVCKKA KIDIHKRAGE LTEEEIDTIV
       61 TVMKNPLEHD IPVWFLNRRR DIRTGVDAQI LSNNLDTKLR DDFERLRKIR CERGLRHMWG
      121 LRVRGQHTKT TGRHGKTVGV S
//
LOCUS         ArabThal     141 bp    PROT      linear    1-SEP-2014
DEFINITION  ArabThal     141 bp    PROT      linear    3-AUG-2014, 141 bases, C7AEA710 chec
 ACCESSION  Rose-Cavalier-Smiths-iMac.local:8:1409575588
ORIGIN
        1 FQHILRVLNT NVDGKQKIMF ALTSIKGIGR RLANIVCKKA DVDMNKRAGE LSAAEIDNLM
       61 TIVANPRQFK IPDWFLNRQK DYKDGKYSQV VSNALDMKLR DDLERLKKIR NHRGLRHYWG
      121 LRVRGQHTKT TGRRGKTVGV S
//
LOCUS       Ascogregarina_taiwanensis@2848     139 bp    PROT      linear    1-SEP-2014
DEFINITION  Ascogregarina_taiwanensis@2848     139 bp    PROT      linear    3-AUG-2014, 13
 ACCESSION  Rose-Cavalier-Smiths-iMac.local:9:1409575588
ORIGIN
        1 FQHILRVLNT NVDGRQKVWV ALTAINGIGR RFSVLCCKKA DIDLTKRAGE LTAEE-----
       61 -----PLQFK VPKWFVNRQK DFKD------ ----LDANLR DDLERLKKIR AHRGLRHYWG
      121 VRVRGQHTKT TGRHGRTVG
//
LOCUS         AstaLong     141 bp    PROT      linear    1-SEP-2014
DEFINITION  AstaLong     141 bp    PROT      linear    3-AUG-2014, 141 bases, AD3C67B1 chec
 ACCESSION  Rose-Cavalier-Smiths-iMac.local:10:1409575588

ORIGIN
        1 FQHILRVLNT NIDGKNKVAY ALTSIKGIGR RFAILCCKKA DIDLNRRAGT LSNDEIARVV
       61 AIMQNPTQFK IPEWFLNRKK DPKDGKFSQS VSNVVEQKLR DDLEKLKKVR CHRGLRHMWG
      121 LRVRGQHTKT TGRRGRTVGV S
//
LOCUS       Aureococcus_anophagefferens@AU     141 bp    PROT      linear    1-SEP-2014
DEFINITION  Aureococcus_anophagefferens@AU     141 bp    PROT      linear    3-AUG-2014, 14
 ACCESSION  Rose-Cavalier-Smiths-iMac.local:11:1409575588
ORIGIN
        1 FQHILRVLNT NIDGRRKVMF ALTSIPGVGR RFSNVVCKKA AVDAHKRAGE LTADEVEKLV
       61 AIIQNPKQFK IPAWFLNRQK DYKTGKYSQA FANTLQQKLR EDLERLKKIR AHRGLRHYWG
      121 IRVRGQHTKS TGRRGKTMAA T
//
LOCUS         BabeBovi     141 bp    PROT      linear    1-SEP-2014
DEFINITION  BabeBovi     141 bp    PROT      linear    3-AUG-2014, 141 bases, 5ECBD534 chec
 ACCESSION  Rose-Cavalier-Smiths-iMac.local:12:1409575588
ORIGIN
        1 FQHILRILNT NVDGRQKVTV ALTAIRGIGR RMATVVCKVA GIDVTKRAGE LTTDEINKVV
       61 TIISSPADVM IPAWFLNRQK DYKEGKNLHN TANMLDTCLR DDLERMKKMR LHRGLRHYWG
      121 LRTRGQHTKS TGRHGKTVGV V
//
LOCUS       Bassomonas_sp@basspContig00273     141 bp    PROT      linear    1-SEP-2014
DEFINITION  Bassomonas_sp@basspContig00273     141 bp    PROT      linear    3-AUG-2014, 14
 ACCESSION  Rose-Cavalier-Smiths-iMac.local:13:1409575588
ORIGIN
        1 FQHILRMFST NIDGKQKINF ALTSIPGIGR RFATLICKIA EIDLTRRAGE LNAEEIAKIE
       61 DIILHPLDNK IPLWFLNRRR DYKTGITTQH TAQNLSNALR EDIERIKKIR CHRGLRHAWG
      121 LKVRGQHTKT TGRRGRALKI F
//
LOCUS       Batrachochytrium_dendrobatidis     141 bp    PROT      linear    1-SEP-2014
DEFINITION  Batrachochytrium_dendrobatidis     141 bp    PROT      linear    3-AUG-2014, 14
 ACCESSION  Rose-Cavalier-Smiths-iMac.local:14:1409575588
ORIGIN
        1 FQYIIRLLNT NIDGKRKIMY ALTSIKGIGR RYANLVLKKA DIDLNKRAGE VTNDELERVV
       61 TIMQNPRQYK IPDWFLNRQK DIKDGKYTQV IANALDNKLR EDLERLKKIR AHRGLRHYWG
      121 VRVRGQHTKT TGRRGRTVGV S
//
LOCUS         BlasEmer     141 bp    PROT      linear    1-SEP-2014
DEFINITION  BlasEmer     141 bp    PROT      linear    3-AUG-2014, 141 bases, 1C0CE54B chec
 ACCESSION  Rose-Cavalier-Smiths-iMac.local:15:1409575588
ORIGIN
        1 FSFILRVLNT NLEGKDKIMY ALTSIKGVGR RYANLVCKKA EVDTNKRAGE ITAEELERIV
       61 TIIQNPLQYK IPKWFLNRQK DIRTGEYTQH VSNAVDSTLR EDLERLKKMR VHRGLRHYWG
      121 IRVRGQHTKT TGRRGKTVGV A
//
LOCUS         BlasHomi     141 bp    PROT      linear    1-SEP-2014
DEFINITION  BlasHomi     141 bp    PROT      linear    3-AUG-2014, 141 bases, 3E539418 chec
 ACCESSION  Rose-Cavalier-Smiths-iMac.local:16:1409575588
ORIGIN
        1 FQHILRVLNT NIDGKQKIVY ALTSIKGIGR RFATAVCKKA EVDIRKRAGE LSNEEIDKLV
       61 AVISNPLQYN IPQWFLNRQK DVETGKFKQI VSNNLQANLR EDLNRLKKMR ANRGLRHYWN
      121 LKVRGQHTKT TGRFGKSVGV S
//
LOCUS             Bodo     141 bp    PROT      linear    1-SEP-2014
DEFINITION  Bodo     141 bp    PROT      linear    3-AUG-2014, 141 bases, 7378DB87 checksum
 ACCESSION  Rose-Cavalier-Smiths-iMac.local:17:1409575588
ORIGIN
        1 -QHLVRLLNT NVDGRRKIPF ALRMIKGIGI RFAYMICKKS GVDIERRAGT LTVEELEKIS
       61 DVIADPAKYK IPEWFLNRQR CPKSGKTEHV SSNTVDIRLR DDLERLKKIR AHRGVRHAYG
      121 LRVRGQHTCT SGRRGKTMGV A
//
LOCUS       Bombyx0mor@30023     141 bp    PROT      linear    1-SEP-2014
DEFINITION  Bombyx0mor@30023     141 bp    PROT      linear    3-AUG-2014, 141 bases, 6C7AA
 ACCESSION  Rose-Cavalier-Smiths-iMac.local:18:1409575588
ORIGIN
        1 FQHILRIMNT NIDGKRKVMF AMTAIKGVGR RYSNIVLKKA DIDLDKRAGE CTEEEVEKII
       61 TIMSNPRQYK IPDWFLNRQK DIVDGKYSQL TSSNLDSKLR EDLERLKKIR AHRGMRHYWG
      121 LRVRGQHTKT TGRRGRTVGV S
//
LOCUS       Breviata_anathema@brean30Conti     141 bp    PROT      linear    1-SEP-2014
DEFINITION  Breviata_anathema@brean30Conti     141 bp    PROT      linear    3-AUG-2014, 14
 ACCESSION  Rose-Cavalier-Smiths-iMac.local:19:1409575588
ORIGIN
        1 FTHILRVLNT NVDGKQNVIY AFRQIKGVGR RYAALVMKKA NIDVRKRAGE LTTAEVEKIT
       61 EVMQNPREYK IPDYFLNRRR DIITGKTSQE LSNKLDTCLR DDLERLKRVR CHRGLRHFWG
      121 LRVRGQHTKT TGRRGHTVGV S
//
LOCUS         CaenEleg     141 bp    PROT      linear    1-SEP-2014
DEFINITION  CaenEleg     141 bp    PROT      linear    3-AUG-2014, 141 bases, AF77E3DC chec
 ACCESSION  Rose-Cavalier-Smiths-iMac.local:20:1409575588
ORIGIN
        1 FQHIHRVMNT NIDGNRKVPY ALTAIKGVGR RFAFVCCRKA DVDVNKRAGE LTEEDFDKIV
       61 TIMQNPSQYK IPNWFLNRQK DIKDGKTGQL LSTAVDNKLR EDLERMKKIR LHRGLRHYWG
      121 LRVRGQHTKT TGRKGRTVGV S
//
LOCUS       Capsaspora_owczarzaki@NUL00000     141 bp    PROT      linear    1-SEP-2014
DEFINITION  Capsaspora_owczarzaki@NUL00000     141 bp    PROT      linear    3-AUG-2014, 14
 ACCESSION  Rose-Cavalier-Smiths-iMac.local:21:1409575588
ORIGIN
        1 FTHILRMLNT NIDGKVKIPF ALTKIKGVGR RYSNLVCKKA DIDLKKRAGE VNEAEVERLL
       61 SILQNPRSYK IPDWFLNRQK DIVDGKTSQV LSNGLDNKLR EDIERLKKIR AHRGLRHYWG
      121 VRVRGQHTKT TGRHGRTVGV G
//
LOCUS       Chlamydomonas_incerta@CIL00000     141 bp    PROT      linear    1-SEP-2014
DEFINITION  Chlamydomonas_incerta@CIL00000     141 bp    PROT      linear    3-AUG-2014, 14
 ACCESSION  Rose-Cavalier-Smiths-iMac.local:22:1409575588
ORIGIN
        1 FQHILRLLNT NVDGKNKIMY AMTAIRGIGR RFSNLVCKKA EVDLRKRAGE CSADELERMM
       61 GIVANPRAYK IPDWFLNRQK DHKTGRFSQL TSSQLDTSLR DDLERLKKIR NHRGLRHYWG
      121 LRVRGQHTKT TGRAGKTVGV A
//
LOCUS       Chlamydomonas_reinhardtii@CHLR     141 bp    PROT      linear    1-SEP-2014
DEFINITION  Chlamydomonas_reinhardtii@CHLR     141 bp    PROT      linear    3-AUG-2014, 14
 ACCESSION  Rose-Cavalier-Smiths-iMac.local:23:1409575588
ORIGIN
        1 FQHILRLLNT NVDGKNKIMY AMTAIRGIGR RFSNLVCKKA EVDLRKRAGE CSADELERMM
       61 GIVANPRAYK IPDWFLNRQK DHKTGRFSQL TSSQLDTVMR DDLERLKKIR NHRGLRHYWG
      121 LRVRGQHTKT TGRAGKTVGV A
//
LOCUS       Chlorella_NC64A@CHLNC34417     141 bp    PROT      linear    1-SEP-2014
DEFINITION  Chlorella_NC64A@CHLNC34417     141 bp    PROT      linear    3-AUG-2014, 141 ba
 ACCESSION  Rose-Cavalier-Smiths-iMac.local:24:1409575588
ORIGIN
        1 FTHILRVLNT NVDGKQKIMY ALTAIKGIGR RFSNICCKKA EVDLNKRAGE LSAEELESIM
       61 TIVANPRAYK IPDWFLNRQK DVKDGRYSQV TSSALDTKLR DDLERLKKIR NHRGLRHYWG
      121 LTVRGQHTKT TGRRGKTVGV A
//
LOCUS       Ciona0savi@30458     141 bp    PROT      linear    1-SEP-2014
DEFINITION  Ciona0savi@30458     141 bp    PROT      linear    3-AUG-2014, 141 bases, 88D84
 ACCESSION  Rose-Cavalier-Smiths-iMac.local:25:1409575588
ORIGIN
        1 FQHILRILNT NIDGKRHIAF ALTAIKGIGR RFSTLVCKKA DVDLTKRAGE LSDDEIDRII
       61 TIMQNPRQYK IPDWFLNRQK DTRDGKFTQV LSNQLDNKLR EDIERLKKIR AHRGLRHYWG
      121 LRVRGQHTKT TGRRGRTVGV S
//
LOCUS       Ciona_intestinalis@CIOIN204028     141 bp    PROT      linear    1-SEP-2014
DEFINITION  Ciona_intestinalis@CIOIN204028     141 bp    PROT      linear    3-AUG-2014, 14
 ACCESSION  Rose-Cavalier-Smiths-iMac.local:26:1409575588
ORIGIN
        1 FQHILRILNT NIDGRRHIAF ALTAIKGIGR RFSTLVCKKA DVDLTKRAGE LSDDEIDRIV
       61 TIMQNPRQYK IPDWFLNRQK DVRDGKFGQI LSNQLDNKLR EDIERLKKIR AHRGLRHYWG
      121 LRVRGQHTKT TGRRGRTVGV S
//
LOCUS       Closterium_pst@40000437.3     141 bp    PROT      linear    1-SEP-2014
DEFINITION  Closterium_pst@40000437.3     141 bp    PROT      linear    3-AUG-2014, 141 bas
 ACCESSION  Rose-Cavalier-Smiths-iMac.local:27:1409575588
ORIGIN
        1 FQHILRVLNT NVDGRTKIMY ALTSIRGIGR RFANIVCKKA DVDLNKRAGE LSAAELE---
       61 ----NPRQFK IPDWFLNRQK DHKDG----- ----LDMKMR DDLERLKKIR NHRGLRHYWG
      121 LRVRGQHTKT TGRRGRTVGV S
//
LOCUS       Coccolithus_braarudii@c080281     139 bp    PROT      linear    1-SEP-2014
DEFINITION  Coccolithus_braarudii@c080281     139 bp    PROT      linear    3-AUG-2014, 139
 ACCESSION  Rose-Cavalier-Smiths-iMac.local:28:1409575588
ORIGIN
        1 FQHILRVLNT NLDGKVKVMF ALTSIKGVGR RFSNICCKKA EVDLNKRAGE LTAEE-----
       61 -----PRQFK MPDWMLNRKK DVKD------ ----LDMKLR EDLERMKKIR AHRGLRHYWG
      121 LRVRGQRTKT TGRKGRTVG
//
LOCUS       Coccomyxa_sp@28287     139 bp    PROT      linear    1-SEP-2014
DEFINITION  Coccomyxa_sp@28287     139 bp    PROT      linear    3-AUG-2014, 139 bases, 741
 ACCESSION  Rose-Cavalier-Smiths-iMac.local:29:1409575588
ORIGIN
        1 FQHILRVLNT NVDGKQKIMF ALTAIRGIGR RFSNIACKKA EVDMRKRAGE LSAAE-----
       61 -----PRTFK IPDWFLNRQK DHKD------ ----LDTKLR EDLERLKKIR NHRGLRHYWG
      121 LRVKGQHTKT TGRRGRTVG
//
LOCUS       Cochliopodium_minutoidum@cocmi     141 bp    PROT      linear    1-SEP-2014
DEFINITION  Cochliopodium_minutoidum@cocmi     141 bp    PROT      linear    3-AUG-2014, 14
 ACCESSION  Rose-Cavalier-Smiths-iMac.local:30:1409575588
ORIGIN
        1 FTHILRIENT NVDGRKKLAY AITAIRGIGV RLATLACKKL DLDPNRRAGE YKVRDVEKVI
       61 NVIRKPSDFN IPVWFLNRRK DIEDGTNYQV ISXGLDSKLR EDIERMKKMR AHRGLSXXXX
      121 XKVRGQHTKT TGRKXXAVGG K
//
LOCUS       Collodictyon_sp@30964_6     120 bp    PROT      linear    1-SEP-2014
DEFINITION  Collodictyon_sp@30964_6     120 bp    PROT      linear    3-AUG-2014, 120 bases
 ACCESSION  Rose-Cavalier-Smiths-iMac.local:31:1409575588
ORIGIN
        1 FQHILRVLNT NVEGKEKIMF ALTSIRGIGR RFSNLVCKKA EVDTNKRAGE LSNEEIEKLV
       61 AIIQNPEAYK IPRWFLNRSK DIRDGSFGQL VSNSLDNKLR EDLERLKKIR AHRGLRHHWG
//
LOCUS       Cryptococc@31013     141 bp    PROT      linear    1-SEP-2014
DEFINITION  Cryptococc@31013     141 bp    PROT      linear    3-AUG-2014, 141 bases, 1751B
 ACCESSION  Rose-Cavalier-Smiths-iMac.local:32:1409575588
ORIGIN
        1 FQHILRLLNT NVKGGGKIMY ALTEIKGVGR RYANLVCKKA DVDLNKRAGE LNSDELERIV
       61 TIMQNPAQFK IPSWFLNRQR DISDGKSQHI LSNVIDQRLR EDLERLKKIR THRGLRHHWG
      121 LKVRGQHTKT TGRRGRAVAG K
//
LOCUS         CryptSpp     141 bp    PROT      linear    1-SEP-2014
DEFINITION  CryptSpp     141 bp    PROT      linear    3-AUG-2014, 141 bases, 653927FF chec
 ACCESSION  Rose-Cavalier-Smiths-iMac.local:33:1409575588
ORIGIN
        1 FQHILRIMNT NVDGRQKIMY ALTAIKGIGR RFSNIVCKKA DVNLSKRAGQ LSQEEINRIV
       61 AIVANPLQFN IPSYMLNRQK DVKDGKYKHI TSNNLEASLR EDLERLKKIR SHRGLRHHWG
      121 VRVRGQHTKT TGRGSRAAAA A
//
LOCUS         DictDisc     141 bp    PROT      linear    1-SEP-2014
DEFINITION  DictDisc     141 bp    PROT      linear    3-AUG-2014, 141 bases, EFC9F9A4 chec
 ACCESSION  Rose-Cavalier-Smiths-iMac.local:34:1409575588
ORIGIN
        1 FQHIIRIYNT NVDGRRKIQY ALTCVKGVGR RFANLVCKKA DIDTSKRAGE LSKDEVERLT
       61 TIMNHPRQYN IPTWFLNRQK DIKDGKYSHC LANQIDVKFR EDLERLKKIR AHRGVRHHFG
      121 LRVRGQKTKT TGRRGRTVGV A
//
LOCUS       Dictyostelium_purpureum@DICPU9     141 bp    PROT      linear    1-SEP-2014
DEFINITION  Dictyostelium_purpureum@DICPU9     141 bp    PROT      linear    3-AUG-2014, 14
 ACCESSION  Rose-Cavalier-Smiths-iMac.local:35:1409575588
ORIGIN
        1 FQHIIRIYNT NVDGRRKVMY ALMCVKGVGK RFADLVCKKA DVDTSKRAGE LSKDEVERLT
       61 TIMNHPRQYN IPTWFLNRQK DIKDGKYSQC LANQIDVKFR EDLERLKKIR AHRGIRHHFG
      121 LRVRGQKTKT TGRRGRTVGV A
//
LOCUS         DiplPapi     141 bp    PROT      linear    1-SEP-2014
DEFINITION  DiplPapi     141 bp    PROT      linear    3-AUG-2014, 141 bases, 9471FC08 chec
 ACCESSION  Rose-Cavalier-Smiths-iMac.local:36:1409575588
ORIGIN
        1 FQHMLRVLNT NVDGRQKVPY ALRTVKGVGR RLAFMACTRA GVSPHRRAGT LSNDQVELLV
       61 QVISKPEAFK IPLWFLNRNK DPKDGQNSQM LSNGADNKLR EDLERLKKMR NHRGLRHALG
      121 LRVRGQHTKT TGRRGRTVGV S
//
LOCUS         DrosMela     141 bp    PROT      linear    1-SEP-2014
DEFINITION  DrosMela     141 bp    PROT      linear    3-AUG-2014, 141 bases, 5B20F1D1 chec
 ACCESSION  Rose-Cavalier-Smiths-iMac.local:37:1409575588
ORIGIN
        1 FQHILRIMNT NIDGKRKVGI AMTAIKGVGR RYSNIVLKKA DVDLTKRAGE CTEEEVDKVV
       61 TIISNPLQYK VPNWFLNRQK DIIDGKYWQL TSSNLDSKLR DDLERLKKIR SHRGLRHYWG
      121 LRVRGQHTKT TGRRGRTVGV S
//
LOCUS       Dunaliella@11842     141 bp    PROT      linear    1-SEP-2014
DEFINITION  Dunaliella@11842     141 bp    PROT      linear    3-AUG-2014, 141 bases, 4EA75
 ACCESSION  Rose-Cavalier-Smiths-iMac.local:38:1409575588
ORIGIN
        1 FQHILRLLNT NVDGKHKVMY AMTAIRGIGR RFSNVVCKKA EVDMKKRAGE CSAEELERMM
       61 TIVANPRNYK IPEWFLNRQK DHKTGRFTQL TSSAIDTALR DDMERLKKIR NHRGLRAYWG
      121 FKVRGQHTKT TGRAGKVAGA V
//
LOCUS       Ectocarpus@23941     116 bp    PROT      linear    1-SEP-2014
DEFINITION  Ectocarpus@23941     116 bp    PROT      linear    3-AUG-2014, 116 bases, E00E7
 ACCESSION  Rose-Cavalier-Smiths-iMac.local:39:1409575588
ORIGIN
        1 ---------- ---------- ---------- ---------- ----XRRAGE MTADEIEKLV
       61 AIIQNPRQFK IPDWFLNRQK DWKTGKTTQI SSQTIDQKLR DDLERLKKI- -----R
//
LOCUS         EimeTene     141 bp    PROT      linear    1-SEP-2014
DEFINITION  EimeTene     141 bp    PROT      linear    3-AUG-2014, 141 bases, C3C9CC3D chec
 ACCESSION  Rose-Cavalier-Smiths-iMac.local:40:1409575588
ORIGIN
        1 FQHILRVLNT NVDGREKVVI ALTAIRGIGR RISTLICKKA DIDTDKRAGE LTADEISKIV
       61 AIVASPTQFS IPSWFLNRQK DVKDGKSRHV SANNLDSVWR EDFERLKKMR LHRGLRHYWG
      121 LKVRGQHTKT TGRHGRTVGV A
//
LOCUS         EmilHuxl     141 bp    PROT      linear    1-SEP-2014
DEFINITION  EmilHuxl     141 bp    PROT      linear    3-AUG-2014, 141 bases, C01EF93A chec
 ACCESSION  Rose-Cavalier-Smiths-iMac.local:41:1409575588
ORIGIN
        1 FQHILRVLNT NLDRKVKVMF ALTSIKGVGR RFSNICCKKA EVDLTKRAGE LTAEEVERLV
       61 TIMQNPRQFK VPDWMLNRKK DNKDGKFSQV VSNTLDMKLR DDLERLKKIR AHRGLRHYWG
      121 LRVRGQRTKT TGRKGRTVGV S
//
LOCUS         EntaHist     141 bp    PROT      linear    1-SEP-2014
DEFINITION  EntaHist     141 bp    PROT      linear    3-AUG-2014, 141 bases, B76D0AE8 chec
 ACCESSION  Rose-Cavalier-Smiths-iMac.local:42:1409575588
ORIGIN
        1 ~~~MLRVCNT NLDGRRKVPY ALTGIKGCGR RYAYLVCKRA GIDVNKRAGL MTPAEIEKIV
       61 DILNNPLNYK IPVWFLNRQK DNKDGKDSQL IANAVETRLR EDIEALKKMR AHRGLRHYWG
      121 LRVRGQHTKT TGRRGRTVGV S
//
LOCUS       Eucheuma_denticulatum@CL619Con     138 bp    PROT      linear    1-SEP-2014
DEFINITION  Eucheuma_denticulatum@CL619Con     138 bp    PROT      linear    3-AUG-2014, 13
 ACCESSION  Rose-Cavalier-Smiths-iMac.local:43:1409575588
ORIGIN
        1 FQHILRVLNT NIDGRQKVMY ALTSIKGVGR RFSNLVLKKA DVDLTKRAGS LSNEE-----
       61 -----PRQFK IPDYFLNRQR DFKD------ ----LDFKMR EDLDRLRKIR -HRGMRHYFG
      121 LRVRGQHTKT TGRRGRTV
//
LOCUS         EuglGrac     141 bp    PROT      linear    1-SEP-2014
DEFINITION  EuglGrac     141 bp    PROT      linear    3-AUG-2014, 141 bases, B2D3D0A6 chec
 ACCESSION  Rose-Cavalier-Smiths-iMac.local:44:1409575588
ORIGIN
        1 FQHILRVLNT NIDGKNKVAY ALTSIKGIGR RFAILCCKKA DIDLNRRAGT LSNDEIARLV
       61 AIMQNPTQFK IPEWFLNRKK DPKDGKFSQS VSNVVEQKMR DDLEKLKKVR CHRGLRHMWG
      121 LRVRGQHTKT TGRRGRTVGV S
//
LOCUS       Filamoeba_sinensis@flasiContig     141 bp    PROT      linear    1-SEP-2014
DEFINITION  Filamoeba_sinensis@flasiContig     141 bp    PROT      linear    3-AUG-2014, 14
 ACCESSION  Rose-Cavalier-Smiths-iMac.local:45:1409575588
ORIGIN
        1 ---------- ---------- ---------- --------XA DVPLTKRAGE LSQAEIDKIV
       61 TIMTHPRQFK IPNWMLNRQK DIKDGKFSQI ISNAIEAKLR DDIERLKKIR AHRGLRHYWG
      121 LRVRGQHTKT TGRRGRTVGV S
//
LOCUS       Flamella_fluviatilis@flaflCont     141 bp    PROT      linear    1-SEP-2014
DEFINITION  Flamella_fluviatilis@flaflCont     141 bp    PROT      linear    3-AUG-2014, 14
 ACCESSION  Rose-Cavalier-Smiths-iMac.local:46:1409575588
ORIGIN
        1 FQHILRIANT NVDGKNRVMY ALTAIKGIGR RFSNVICKKA DIDLKKRAGE LSNAEIDKLI
       61 TVIQHPRQFK IPNWMLNRQK DVRDGKFSHI FSNALDAKLR DDLERLKKIR VHKGLRHYWG
      121 LRVRGQHSKT TGRKGRTMGV S
//
LOCUS       Flamella_sp     141 bp    PROT      linear   14-APR-2015
DEFINITION  Flamella_sp, 373 bases, A6DAD6A2 checksum.
 ACCESSION  Rose-Cavalier-Smiths-iMac.local:188:1409575659
ORIGIN
        1 FQHILRIANT NVDGKDRVMY ALTAIKGIGR RFSNVICKKA DIDLKKRAGE LSNAEIDKLI
       61 TVIQHPRQFK IPNWMLNRQK DVRDGKFSHI FSNALDAKLR DDLERLKKIR VHKGLRHYWG
      121 LRVRGQHSKT TGRKGRTMGV S
//
LOCUS       Aspergillus_flavus     141 bp    PROT      linear   14-APR-2015
DEFINITION  Aspergillus_flavus, 373 bases, 4C5AA976 checksum.
 ACCESSION  Rose-Cavalier-Smiths-iMac.local:200:1409575659
ORIGIN
        1 FQYILRLLNT NVDGKQKIMY ALTQIKGVGR RYSNLVCKKA DVDLNKRAGE LTTEELERVV
       61 TILQNPTQYK IPTWFLNRQR DITDGKDSQV VSNNLDSKMR EDLERLKKIR SHRGLRHYWG
      121 LRVRGQHTKT TGRRGRTVGV S
//
LOCUS       Apis_mellifera     141 bp    PROT      linear   14-APR-2015
DEFINITION  Apis_mellifera, 373 bases, 3041D9B0 checksum.
 ACCESSION  Rose-Cavalier-Smiths-iMac.local:219:1409575659
ORIGIN
        1 FQHILRVMGT NIDGNRKVMF AMTAIKGVGR RYANIVLKKA DIDLDKRAGE CSEEEVEKIV
       61 TIMANPRQYK IPDWFLNRQK DIVDGKYSQL TSSYLDSKLR EDLERMKKIR AHRGLRHYWG
      121 LRVRGQHTKT TGRRGRTVGV S
//
LOCUS       Tribonema_sp     141 bp    PROT      linear   14-APR-2015
DEFINITION  Tribonema_sp, 373 bases, D3D60A9B checksum.
 ACCESSION  Rose-Cavalier-Smiths-iMac.local:221:1409575659
ORIGIN
        1 FQHILRILNT NIDGRIKVMY ALTKVPGVGR RFSNLICKKA EVDHTKRAGM LTADEIEKLV
       61 AIIQNPRQFK VPDWFLNRQR DWKTGKSGQT FAQNIAQKLR EDLERLKKIR SHRGIRHYWG
      121 VRVRGQHTKT TGRAAPSVST R
//
LOCUS       Danio_rerio     141 bp    PROT      linear   14-APR-2015
DEFINITION  Danio_rerio, 373 bases, 57A5456A checksum.
 ACCESSION  Rose-Cavalier-Smiths-iMac.local:222:1409575659
ORIGIN
        1 FQHILRVLNT NIDGRRKIAF AITAIKGVGR RYAHVVLRKA DIDLNKRAGE LTEDEVERVV
       61 TIMQNPRQYK IPDWFLNRQK DIKDGKYSQV LANGLDNKLR EDLERLKKIR AHRGLRHFWG
      121 LRVRGQHTKT TGRRGRTVGV S
//
LOCUS       Candida_albicans     141 bp    PROT      linear   14-APR-2015
DEFINITION  Candida_albicans, 373 bases, B241C42F checksum.
 ACCESSION  Rose-Cavalier-Smiths-iMac.local:271:1409575659
ORIGIN
        1 ------LLNT NIDGRIKIMY ALTKIRGVGR RYANLVCKKA DVELTKRAGE LTQEELERIV
       61 TIMQNPTNYK IPAWFLNRQK DQVDGKDYHV LANNLESKLR DDLERLKKIR SHRGIRHFWG
      121 LKVRGQHTKT TSR-GR---- -
//
LOCUS       Cryptococcus_gattii     141 bp    PROT      linear   14-APR-2015
DEFINITION  Cryptococcus_gattii, 373 bases, 2A3E672F checksum.
 ACCESSION  Rose-Cavalier-Smiths-iMac.local:226:1409575659
ORIGIN
        1 FQHILRLLNT NVKGGGKIMY ALTEIKGVGR RYANLVCKKA DVDLNKRAGE LNSDELERIV
       61 TIMQNPAQFK IPSWFLNRQR DITDGKSQHI LSNVIDQRLR EDLERLKKIR THRGLRHHWG
      121 LKVRGQHTKT TGRVGRAVA- G
//
LOCUS         Fontalba     141 bp    PROT      linear    1-SEP-2014
DEFINITION  Fontalba     141 bp    PROT      linear    3-AUG-2014, 141 bases, 3FB67DEA chec
 ACCESSION  Rose-Cavalier-Smiths-iMac.local:47:1409575588
ORIGIN
        1 FTHILRLLNT NVEGKRKVVY ALCSIQGVGR RFATLVVKKA GVCPEKRAGE LTVEEQDRLI
       61 DVIQNPVQYK IPNWFLNRRY DVVDGTDSHL ITTGIANKMR EDLDRLKRIY SHRGIRHYLG
      121 LKVRGQHTKT TSRRGRVMGV T
//
LOCUS         GiarInte     141 bp    PROT      linear    1-SEP-2014
DEFINITION  GiarInte     141 bp    PROT      linear    3-AUG-2014, 141 bases, F04050D4 chec
 ACCESSION  Rose-Cavalier-Smiths-iMac.local:48:1409575588
ORIGIN
        1 YRDLLRMFNT NIQGKVVLEC ALVGIKGIGR RFANVALKKA NIDVHKRAGE LTAAEEDALM
       61 KVLEDPLSHG IPAWMLNRNN DFESGKDMHI LVNTIASTHR ADLERLRKTR CERGVRHHHN
      121 LKVRGQHTKS TGRRGHVVGV Q
//
LOCUS       Glaucocystis_nostochinearum@GN     141 bp    PROT      linear    1-SEP-2014
DEFINITION  Glaucocystis_nostochinearum@GN     141 bp    PROT      linear    3-AUG-2014, 14
 ACCESSION  Rose-Cavalier-Smiths-iMac.local:49:1409575588
ORIGIN
        1 FS-----LNT NIDGTRKVPY ALTAIKGCGR RFSYIVCKKA DVDLNKRAGE MTMEEIERVV
       61 TILQNPRQFK IPDWMLNRRK DIRDGRFSQA VSNQLDNKLR EDLEMMRKIR CHRGLRHYWG
      121 LRVRGQHTKT TGRRGRTVGV S
//
LOCUS       Globobulimina_turgida@Contig36     139 bp    PROT      linear    1-SEP-2014
DEFINITION  Globobulimina_turgida@Contig36     139 bp    PROT      linear    3-AUG-2014, 13
 ACCESSION  Rose-Cavalier-Smiths-iMac.local:50:1409575588
ORIGIN
        1 YQHILRILNT NVEGGKPAPI ALTKIRGIGK RFATLICRKA EIDIRKRAGE MTQDE-----
       61 -----PRQYN IPDWFLNRRK DMQT------ ----LAAKFR EDLQKWKKTR RHRGLRHHWG
      121 LKVRGQHTKT NGHGNRTVG
//
LOCUS       Gracilaria@16340     141 bp    PROT      linear    1-SEP-2014
DEFINITION  Gracilaria@16340     141 bp    PROT      linear    3-AUG-2014, 141 bases, B0D97
 ACCESSION  Rose-Cavalier-Smiths-iMac.local:51:1409575588
ORIGIN
        1 FQHILRVLNT NIDGRQKVMY ALTSIKGVGR RFSNLVLKKA DIDLTKRAGS LTNEEIDRIV
       61 TIIQSPREFK IPDYFLNRQR DFKDGKTSQL IANQLDFKMR EDLDRLRKIR SHRGMRHYFG
      121 LRVRGQHTKT TGRRGRTVGV S
//
LOCUS       Araneofila_producta@araprConti     141 bp    PROT      linear    1-SEP-2014
DEFINITION  Araneofila_producta@araprConti     141 bp    PROT      linear    3-AUG-2014, 14
 ACCESSION  Rose-Cavalier-Smiths-iMac.local:52:1409575588
ORIGIN
        1 FQHILRVLNT NVDGRRRVMY ALTAIKGCGR RFSNMVVKKA EIDLSKRAGE LTEDEIETLK
       61 TVMQNPRQFN IPDWFLNRQK DHKDGKYSQL ISNQLDTKFR EDIERMKKIR LHRGLRHYWH
      121 LRVRGQHTKT TGRRGKTVGP S
//
LOCUS       Mataza_hastifera@mathaCAMPEP0175131578     141 bp    PROT      linear    1-SEP-2014
DEFINITION  Mataza_hastifera@mathaCAMPEP0175131578     141 bp    PROT      linear    3-AUG-
 ACCESSION  Rose-Cavalier-Smiths-iMac.local:53:1409575588
ORIGIN
        1 FQHILRVLNT NVDGRTRVAY ALTKIRGIGR RFANMVCKKA EIDLKKRAGE LSEEEIEAIK
       61 TIIANPRSFN IPDWFLNNQK DRKGGKWGQD VANGLDTRLR DNFERMKKIR LHRGLRHYWG
      121 LKVRGQHTKT TGRNARTAGP A
//
LOCUS       Helkesimastix_marina@helmaCont     141 bp    PROT      linear    1-SEP-2014
DEFINITION  Helkesimastix_marina@helmaCont     141 bp    PROT      linear    3-AUG-2014, 14
 ACCESSION  Rose-Cavalier-Smiths-iMac.local:54:1409575588
ORIGIN
        1 FQHIIRMINT NVDGKEKIAY ALTAIKGIGR RFANAIVKRA NVDINKRAGE VNESEVAAIL
       61 AVIESPENFN IPSYLLNRQK DRDTGKSFQN VSSMVDTCLR NDLERMKRNR VHRGLRHHWN
      121 IRVRGQHTNS TGRHRKSSSV T
//
LOCUS       Metopion_fluens@metproContig00     141 bp    PROT      linear    1-SEP-2014
DEFINITION  Metopion_fluens@metproContig00     141 bp    PROT      linear    3-AUG-2014, 14
 ACCESSION  Rose-Cavalier-Smiths-iMac.local:55:1409575588
ORIGIN
        1 FTHILRILNT NVDGRQKIMY ALCRIKGVGR RFANMVCKKA EVDLNKRAGE LSEEEISKLK
       61 TIILNPRQFK IPDWFLNRQK DPVDGKWSQI VSNDINSKMR DDLNRMKKIR LHRGLRHYWG
      121 IRVRGQHTKT TGRRGKTVGL S
//
LOCUS       Thaumatomonas_sp@thaspSFL6WO51     107 bp    PROT      linear    1-SEP-2014
DEFINITION  Thaumatomonas_sp@thaspSFL6WO51     107 bp    PROT      linear    3-AUG-2014, 10
 ACCESSION  Rose-Cavalier-Smiths-iMac.local:56:1409575588
ORIGIN
        1 FQHILRILNT NVDGRHRVAF ALTKIKGCGR RFATMVCKKA DVDLNKRAGE LTEQEIETIK
       61 AVIQTPRQFD IPDWFLNRQK DRKEGKYMHL TSQQLDTKLR DDFERMK
//
LOCUS       Cercomonas_clavideferens@cercl     141 bp    PROT      linear    1-SEP-2014
DEFINITION  Cercomonas_clavideferens@cercl     141 bp    PROT      linear    3-AUG-2014, 14
 ACCESSION  Rose-Cavalier-Smiths-iMac.local:57:1409575588
ORIGIN
        1 FQHILRILNT NVDGRHKVVY ALRRIRGIGR RFANLVCKKA DINLNSRAGE LTEDQIEQVK
       61 AIIANPLQFN IPEWFLNRQK DHKDGKTFQI THQNLDIKLR DDLERMKKIR LHRGLRHYWN
      121 LRVRGQHTKT TGRRGKTVGG A
//
LOCUS         BigeNata     141 bp    PROT      linear    1-SEP-2014
DEFINITION  BigeNata     141 bp    PROT      linear    3-AUG-2014, 141 bases, 96956133 chec
 ACCESSION  Rose-Cavalier-Smiths-iMac.local:58:1409575588
ORIGIN
        1 FSHMHRILGT NIDGNRKVPF ALTKIRGVGR RFATLVCKSA DIDINKRAGE LTSDEIDQIV
       61 TILQNPDQFD IPDWFLNRQR DRKTNKMMQC VSNELVQKMR EDFERMKKIR LHRALRHIWG
      121 IKVRGQHTKT TGRKGRNLGC V
//
LOCUS       Sorites_sp@sorspCAMPEP0114658180     141 bp    PROT      linear    1-SEP-2014
DEFINITION  Sorites_sp@sorspCAMPEP0114658180     141 bp    PROT      linear    3-AUG-2014, 
 ACCESSION  Rose-Cavalier-Smiths-iMac.local:59:1409575588
ORIGIN
        1 FQHILRMCNT NVDGRQKVMF ALTAIRGMGR RISNIVCKKC DIDLNKRAGE LTTDEVNKIV
       61 AVVSKPLEFK IPAWMLNRQR DIKDGKTSQK YANFLDQALR EDIERMKRVR LHRGLRHYWG
      121 IRVRGQHTKT TGRH-RAMG- G
//
LOCUS       Reticulomyxa_filosa@RETFI121_C     141 bp    PROT      linear    1-SEP-2014
DEFINITION  Reticulomyxa_filosa@RETFI121_C     141 bp    PROT      linear    3-AUG-2014, 14
 ACCESSION  Rose-Cavalier-Smiths-iMac.local:60:1409575588
ORIGIN
        1 FQHILRILNS NVAGVKPAPI ALCKIKGIGR RFATMICKKA EINIRKRAGE LTDEEISKVK
       61 AIIQNPRQYN IPDWFLNRRK DMQTGKMLHL HAHQMPTKWR EDLQKWKKCR RHRGLRHHWG
      121 LKTRGQHTKT NGHGRNTVGF G
//
LOCUS       Gromia_sphaerica@19806_6     139 bp    PROT      linear    1-SEP-2014
DEFINITION  Gromia_sphaerica@19806_6     139 bp    PROT      linear    3-AUG-2014, 139 base
 ACCESSION  Rose-Cavalier-Smiths-iMac.local:61:1409575588
ORIGIN
        1 FQHILRVLNT NVDGKVTVMY ALTKIQGVGR RFANIICKKA EVDITKRAGE LTKDE-----
       61 -----PREFH IPDWFLNRNK DMRS------ ----IAQKYR EDMERMKKMR MHRGLRHLWL
      121 LKVRGQHTKT TGRRGRTVG
//
LOCUS       Galdieria_sulphuraria@A4_38D04     141 bp    PROT      linear    1-SEP-2014
DEFINITION  Galdieria_sulphuraria@A4_38D04     141 bp    PROT      linear    3-AUG-2014, 14
 ACCESSION  Rose-Cavalier-Smiths-iMac.local:62:1409575588
ORIGIN
        1 FQHILRILNT NIDGKRKVMY ALTSIKGVGR LFSNLVLKKA EVDVSKRAGD LTAEEIDRIV
       61 TIIQNPRQFK IPDWFLNRQK DVRDGKYTQL ISNNLDFKLR EDLDRLRKIR AHRGLRHMWG
      121 LRVRGQHTKT TGRRGRTVGV S
//
LOCUS         CyanMero     141 bp    PROT      linear    1-SEP-2014
DEFINITION  CyanMero     141 bp    PROT      linear    3-AUG-2014, 141 bases, 873D3825 chec
 ACCESSION  Rose-Cavalier-Smiths-iMac.local:63:1409575588
ORIGIN
        1 FRYILRILNT NIDGKQKVAY ALTAIKGIGR RFADLVCKKA EVDLGKRAGQ LTDEEVDRIV
       61 TIIQNPRQFK IPDWFLNRRK DIRDGKYQQL VSNNLDFKLR EDLDRMRKVR LHRGLRHFWG
      121 IRVRGQKTKT TGRHGKTVGV S
//
LOCUS       Rhodosorus_marinus@rhomaCAMPEP0113966196     141 bp    PROT      linear    1-SEP-2014
DEFINITION  Rhodosorus_marinus@rhomaCAMPEP0113966196     141 bp    PROT      linear    3-AU
 ACCESSION  Rose-Cavalier-Smiths-iMac.local:64:1409575588
ORIGIN
        1 FQHILRVMNT NIDGRHKIMF ALTAIKGVGR RYSNLVLKKA DVDLNKRAGE LSNEEIDRIV
       61 QIMQNPSQYK IPNWFLNRQK DFKEGTYSQL ISNQLDFKLR EDLDRMRKIK CHRGLRHYWG
      121 LRVRGQRTKT TGRRGRTVGV S
//
LOCUS       Porphyridium_cruentum@Contig46     138 bp    PROT      linear    1-SEP-2014
DEFINITION  Porphyridium_cruentum@Contig46     138 bp    PROT      linear    3-AUG-2014, 13
 ACCESSION  Rose-Cavalier-Smiths-iMac.local:65:1409575588
ORIGIN
        1 FQHILRVLNT NIRGADKVTI ALTAVKGVGR RFSNLVLKKA DIDLNKRAGE LSNEE-----
       61 -----PAAFK IPNWFLNRQK NFKD------ ----LDGQLR EDLDRLRKIR -HRGIRHYMG
      121 IRVRGQHTKT TGRRGRTV
//
LOCUS         PorpYezo     141 bp    PROT      linear    1-SEP-2014
DEFINITION  PorpYezo     141 bp    PROT      linear    3-AUG-2014, 141 bases, 30D90D8F chec
 ACCESSION  Rose-Cavalier-Smiths-iMac.local:66:1409575588
ORIGIN
        1 FQHILRILNT NIEGRHKTMF ALTAIKGVGR RFSNLVLKKA DVDLTKRAGM LTSEEIDRIV
       61 TIIQNPRQFK IPDWFLNRQK DFKDGKYSQL IANNLDFKMR EDLDRMRKIR CHRGLRHYAG
      121 LRVRGQHTKT TGRRGRTVGV S
//
LOCUS       Cyanophora_paradoxa@CDL0000196     141 bp    PROT      linear    1-SEP-2014
DEFINITION  Cyanophora_paradoxa@CDL0000196     141 bp    PROT      linear    3-AUG-2014, 14
 ACCESSION  Rose-Cavalier-Smiths-iMac.local:67:1409575588
ORIGIN
        1 FQHILRVLNT NVDGTRKIAF AMTAIKGCGR RLAHVIVKKA EVDLQKRAGE LSAEEMDRIQ
       61 TILLNPRQFK IPDWFLNRKK DVRDGKYSQS VANTLDTKLR EDLERLRKIR CHRGLRHYWG
      121 LRVRGQHTKT TGRRGRTVGV S
//
LOCUS       Guillardia_theta@JGI250413     141 bp    PROT      linear    1-SEP-2014
DEFINITION  Guillardia_theta@JGI250413     141 bp    PROT      linear    3-AUG-2014, 141 ba
 ACCESSION  Rose-Cavalier-Smiths-iMac.local:68:1409575588
ORIGIN
        1 FQHILRILGT NIDGKQKVMY AMTSVKGIGR RFSNIVCKKA DVDMDKRAGE LTQKEMDDLV
       61 TVIQVPHEFK IPAWMLNRRK DFKDGKTSQL SSNQIDQKMR DDLERLKKIK NHRGLRHYWG
      121 LRVRGQHTKT TGRRGKTVGV S
//
LOCUS         GoniomSp     138 bp    PROT      linear    1-SEP-2014
DEFINITION  GoniomSp     138 bp    PROT      linear    3-AUG-2014, 138 bases, 10CE821 check
 ACCESSION  Rose-Cavalier-Smiths-iMac.local:69:1409575588
ORIGIN
        1 FTHILRILGT NIDGRQKIVF AMTGIRGVGR RFATLCCKKA DIDLSKRAGE LSQSEIDNLV
       61 NVIQNPGDYK IPDWFMNRQK DIRDGKSTQV SSNGLDNKLR EDLERLKKMR NHRGLRHWWG
      121 LRVRGQHTCT TGRRGRTV
//
LOCUS         RoomTrun     139 bp    PROT      linear    1-SEP-2014
DEFINITION  RoomTrun     139 bp    PROT      linear    3-AUG-2014, 139 bases, 4FCCE6B4 chec
 ACCESSION  Rose-Cavalier-Smiths-iMac.local:70:1409575588
ORIGIN
        1 FTHILRLIST NVDGKQKIPF AITAIKGVGR RFAILCCKKA DIDVNKRAGE LSVEDTDRLV
       61 TVIQNPLQFK FPLWFVNRRK DIKDGKSGQI VANQIDGKLR DDLELLKKIR AHRGLRHYWG
      121 LRVRGQHTKT TGRRGKTVG
//
LOCUS       Palpitomonas_bilix@palbiCAMPEP0113879128     141 bp    PROT      linear    1-SEP-2014
DEFINITION  Palpitomonas_bilix@palbiCAMPEP0113879128     141 bp    PROT      linear    3-AU
 ACCESSION  Rose-Cavalier-Smiths-iMac.local:71:1409575588
ORIGIN
        1 FQHILRVLNT NVDGKQKVPF AITAIRGVGR RFAIAAVNKA QVDKNKRAGE LNPEEVDRIV
       61 EVLQKPMDFD IPKWFLNRQF DIKDGTTSQL ISNALDNKYR EDMERMKKMR LHRGLRHHWG
      121 LRVRGQMTKT TGRRGKTVGV S
//
LOCUS         GuttMIGQ     134 bp    PROT      linear    1-SEP-2014
DEFINITION  GuttMIGQ     134 bp    PROT      linear    3-AUG-2014, 134 bases, 59F04B1E chec
 ACCESSION  Rose-Cavalier-Smiths-iMac.local:72:1409575588
ORIGIN
        1 ---------- ---------- ---------- --AHMVVKRA NVDINKRAGE LTPDEVARLS
       61 AVIENPAGFD IPAYLFNRQK DRDTGKSMHL VSSSVDTNLR NCLERMKRNR VHRGLRHHWN
      121 LRVRGQNMYA NARH
//
LOCUS       Gymnophrys_cometa@Gy_003_J14     141 bp    PROT      linear    1-SEP-2014
DEFINITION  Gymnophrys_cometa@Gy_003_J14     141 bp    PROT      linear    3-AUG-2014, 141 
 ACCESSION  Rose-Cavalier-Smiths-iMac.local:73:1409575588
ORIGIN
        1 ---------- ---------- ---------- ---------- ---------- ----------
       61 ----XPRQFD IPDWFLNRRK DHKDGKYFQI VAQNIDSKLR DDFERMKKMR LHKGLRHYWN
      121 LRVRGQHTCT TGRHGRTTTV I
//
LOCUS       Hartmannella_abertawensis@hara     141 bp    PROT      linear    1-SEP-2014
DEFINITION  Hartmannella_abertawensis@hara     141 bp    PROT      linear    3-AUG-2014, 14
 ACCESSION  Rose-Cavalier-Smiths-iMac.local:74:1409575588
ORIGIN
        1 FQHILRILNT NIDGKQNIVY ALTSIKGVGR RFSNLVCKKA NIDITKRAGE LSKEEIDKVL
       61 TVMQHPQQFK IPVWFLNRQK DFVTGQNKQI IANQVASSLR EDLQRLKKIR SHRGLRHYWH
      121 LKVRGQHTKT TGRFGRVVGV S
//
LOCUS       Hartmannella_vermiformis@HVL00     141 bp    PROT      linear    1-SEP-2014
DEFINITION  Hartmannella_vermiformis@HVL00     141 bp    PROT      linear    3-AUG-2014, 14
 ACCESSION  Rose-Cavalier-Smiths-iMac.local:75:1409575588
ORIGIN
        1 FQHILRVLNS NIDGREKIMY ALTAVKGIGR RFANIVCKKA EVDLNKRAGE LKADEIDRIV
       61 KIIQNPKDYK IPNWFLNRQK DHRDGTYSQI VANAVDTKLR EDIERLKKIR CHRGMRHWWG
      121 VRVRGQHTKT TGRKGRTVGV S
//
LOCUS       Heterocapsa_triquetra@HTL00001     141 bp    PROT      linear    1-SEP-2014
DEFINITION  Heterocapsa_triquetra@HTL00001     141 bp    PROT      linear    3-AUG-2014, 14
 ACCESSION  Rose-Cavalier-Smiths-iMac.local:76:1409575588
ORIGIN
        1 ---------- ---------- ---------- ---------- ---------- ----------
       61 -XMSNPLQFK IPAWMLNRQR DVKDGKTSQK YANFLDQALR EDIERMKRIR LHRGLRHYWG
      121 IRVRGQHTKT TGRHRAFGDI G
//
LOCUS         HomoSapi     141 bp    PROT      linear    1-SEP-2014
DEFINITION  HomoSapi     141 bp    PROT      linear    3-AUG-2014, 141 bases, CFAC8FBD chec
 ACCESSION  Rose-Cavalier-Smiths-iMac.local:77:1409575588
ORIGIN
        1 FQHILRVLNT NIDGRWKIAF AITAIKGVGR RYAHVVLRKA DIDLTKRAGE LIEDEVERVV
       61 TIMQNPRQYK IPDWFLNRQK DVKDGKYNQV LANGLDNELR EDLERLKNIR AHRGLSHFWG
      121 LRVRGQHTKT TGRCGRTVGV S
//
LOCUS       Hydra0magn@31090     140 bp    PROT      linear    1-SEP-2014
DEFINITION  Hydra0magn@31090     140 bp    PROT      linear    3-AUG-2014, 140 bases, 8A220
 ACCESSION  Rose-Cavalier-Smiths-iMac.local:78:1409575588
ORIGIN
        1 FQHILRVMNT NIDGKTKIMY AMTSIKGVGR RFSNICLKKA DIDLKKRAGE LTDEEVERVI
       61 TIMQNPRQYK IPDYFLNRQK DIKDGKYTQV LANALDNKLR EDLERLKKIK AHRGLRHYWG
      121 LRVRGQHTKT TGRKGRTVGV
//
LOCUS         HypeDach     141 bp    PROT      linear    1-SEP-2014
DEFINITION  HypeDach     141 bp    PROT      linear    3-AUG-2014, 141 bases, 1C45DE8B chec
 ACCESSION  Rose-Cavalier-Smiths-iMac.local:79:1409575588
ORIGIN
        1 FQHILRIQNT NIEGRRKVMY ALTAIKGCGR RFSNLVCKKA DIDLNKRAGE LTAEDIEKVV
       61 TILSHPRQFK IPDWFLNRQK DIRDGKSSQL TSNFLDVKLR DDLERLKKIR AHRGLRHYWG
      121 VRVRGQHTKT TGRRGRTVGV S
//
LOCUS         HyperaSp     141 bp    PROT      linear    1-SEP-2014
DEFINITION  HyperaSp     141 bp    PROT      linear    3-AUG-2014, 141 bases, EC9AA23D chec
 ACCESSION  Rose-Cavalier-Smiths-iMac.local:80:1409575588
ORIGIN
        1 FQHILRIQNT NIDGKRKVMY ALTAIKGCGR RFSNLVCKKA DIDLNKRAGE LTAEDIEKVV
       61 TILSHPRQFK IPDWFLNRQK DIRDGKSSQL TSNVLDIKLR DDLERLKKIR AHRGLRHYWG
      121 VRVRGQHTKT TGRKGRTVGV S
//
LOCUS       Imantonia_rotunda@2contig12721     116 bp    PROT      linear    1-SEP-2014
DEFINITION  Imantonia_rotunda@2contig12721     116 bp    PROT      linear    3-AUG-2014, 11
 ACCESSION  Rose-Cavalier-Smiths-iMac.local:81:1409575588
ORIGIN
        1 ---------- ---------- ---------- -------KKA EVDLNKRAGE LTAEEV----
       61 -----PRQFK VPDWMLNRKK DQKDG----- ----LDMKLR EDLERLKKIR AHRGLR
//
LOCUS       Isochrysis_galbana@ISL00001262     141 bp    PROT      linear    1-SEP-2014
DEFINITION  Isochrysis_galbana@ISL00001262     141 bp    PROT      linear    3-AUG-2014, 14
 ACCESSION  Rose-Cavalier-Smiths-iMac.local:82:1409575588
ORIGIN
        1 FQHILRVLNT NLDGKVKVMF ALTSIKGVGR RFSNICCKKA EVDLSKRAGE LTAEEVERLV
       61 TIVQNPRQFK VPDWMLNRKK DNKDGKFSQV VSNTLDMKLR DDLERLKKIR AHRGLRHYWG
      121 LRVRGQRTKT TGRKGRTVGV S
//
LOCUS       Ixodes0sca@30346     140 bp    PROT      linear    1-SEP-2014
DEFINITION  Ixodes0sca@30346     140 bp    PROT      linear    3-AUG-2014, 140 bases, D369A
 ACCESSION  Rose-Cavalier-Smiths-iMac.local:83:1409575588
ORIGIN
        1 FQHILRVLNT NIDGRRKVMF ALTAIKGVGR RFSNMVCKKA DVDLNKRAGE LTEEEVEKLI
       61 TIMSNPRQYK IPDWFLNRQK DIKDGKFSQV TSNALENKLR EDLERLKKIR AHRGLRHFWG
      121 LRVRGQHTKT TGRRGRTVGV
//
LOCUS         TsukGlob     138 bp    PROT      linear    1-SEP-2014
DEFINITION  TsukGlob     138 bp    PROT      linear    3-AUG-2014, 138 bases, E8628CE check
 ACCESSION  Rose-Cavalier-Smiths-iMac.local:84:1409575588
ORIGIN
        1 FVHILRILNT NVDGKQKVVF ALRSIRGVGR RFATLVCKKA DVDTNRRAGE LSPEEIERVV
       61 AIIQDPRKYK IPDWFLNRQK DVFDGAFTQI TSNGLDMKFR DDIERLRKIR NHRGLRHTWG
      121 VRVRGQHTKT TGRCGRTV
//
LOCUS       Malawimonas_californiana@MCL00     141 bp    PROT      linear    1-SEP-2014
DEFINITION  Malawimonas_californiana@MCL00     141 bp    PROT      linear    3-AUG-2014, 14
 ACCESSION  Rose-Cavalier-Smiths-iMac.local:85:1409575588
ORIGIN
        1 FQHILRVLNT NVDGRQKIMY ALTSIKGCGR RFANLVCKKA DIDMRKRAGE LKPEEVDRIV
       61 AVIQNPRQFK IPDWFLNRQK DIRTGKTFQI SSNNLEAQLR DDLVRLSKAR VHRGVRHMWG
      121 IRVRGQHTKT TGRHGKTLGV S
//
LOCUS       Malawimonas_jakobiformis@MJL00     141 bp    PROT      linear    1-SEP-2014
DEFINITION  Malawimonas_jakobiformis@MJL00     141 bp    PROT      linear    3-AUG-2014, 14
 ACCESSION  Rose-Cavalier-Smiths-iMac.local:86:1409575588
ORIGIN
        1 FQHILRILNT NVDGREKTMY ALTSIKGIGR RFAGLVCKKA DIDMRKRAGE LSSEEVDRLV
       61 AVIMNPQQFK IPEWFLNRQK DPRTGKTYQI TSNNIDASLR DDIVRLSKIR LHRGLRHTWG
      121 LRVRGQHTKT TGRHGKTVGV S
//
LOCUS       Mastigamoeba_balamuthi@MBL0000     141 bp    PROT      linear    1-SEP-2014
DEFINITION  Mastigamoeba_balamuthi@MBL0000     141 bp    PROT      linear    3-AUG-2014, 14
 ACCESSION  Rose-Cavalier-Smiths-iMac.local:87:1409575588
ORIGIN
        1 FQHIIRLMNT NIDGRQKCVF ALGAVKGLGP RLSAVVLKKA DIDLNKRAGE LTPEELEKVV
       61 AILAKPQEFK IPNWMLNRQR DIKDGSNSQL MSNTLESTLR DDIERLKKIK AHRGLRHYWG
      121 LRVRGQHTKT TGRHGRTMGV S
//
LOCUS       Mesostigma_viride@MVL00001891_     141 bp    PROT      linear    1-SEP-2014
DEFINITION  Mesostigma_viride@MVL00001891_     141 bp    PROT      linear    3-AUG-2014, 14
 ACCESSION  Rose-Cavalier-Smiths-iMac.local:88:1409575588
ORIGIN
        1 FQHIIRLMNT NVDGRQKIMY ALTSIRGVGR RFANVVCKKA EVDMSKRAGE LSAQELESLM
       61 VIVTNPRQFK IPDWFLNRKK DIKDGRYSQV TSNVLDIKLR DDLERLKKIR NHRGLRHYWG
      121 LRVRGQHTKT TGRRGKTVGV S
//
LOCUS       Microhelia_sp@micspContig02033     141 bp    PROT      linear    1-SEP-2014
DEFINITION  Microhelia_sp@micspContig02033     141 bp    PROT      linear    3-AUG-2014, 14
 ACCESSION  Rose-Cavalier-Smiths-iMac.local:89:1409575588
ORIGIN
        1 ---------- ---------- ---------- ---------- -------XGE LKPEEIEKLL
       61 QVIQYPRQYK IPDWFLNRQR DIKDGSTSQL LVNQLDTSLR EDYERMKKMR LHRGIRHFWG
      121 YKVRGQHTKS TGRGFRTQGV L
//
LOCUS       Micromonas_pusilla@MICPU49747     135 bp    PROT      linear    1-SEP-2014
DEFINITION  Micromonas_pusilla@MICPU49747     135 bp    PROT      linear    3-AUG-2014, 135
 ACCESSION  Rose-Cavalier-Smiths-iMac.local:90:1409575588
ORIGIN
        1 FQHILRVLNT NVDGRTKVMY ALTQIRGIGR RFANVVCKKA EIDMGKRAGE LSAAELESLM
       61 VIVANPRQFR IPDWFLNRQK DYKDGKYVQL TSNALDTKLR DDLERLKKIR NHRGLRHYWG
      121 IRVRGQHTKT TGRRK
//
LOCUS       Micromonas_RCC@MICRC109369     137 bp    PROT      linear    1-SEP-2014
DEFINITION  Micromonas_RCC@MICRC109369     137 bp    PROT      linear    3-AUG-2014, 137 ba
 ACCESSION  Rose-Cavalier-Smiths-iMac.local:91:1409575588
ORIGIN
        1 FQHILRVLNT NVDGRTKVMY ALTQIRGIGR RFSNVVCKKA EIDMGKRAGE LSAAELESLM
       61 VIVSNPRQFR IPDWFLNRQK NYKDGKYIQQ VSNQLDTSLR DDLERLKKIR NHRGLRHYWG
      121 IRVRGQHTKT TGRRGKR
//
LOCUS       Micromonas_sp@MSL00000036_2     139 bp    PROT      linear    1-SEP-2014
DEFINITION  Micromonas_sp@MSL00000036_2     139 bp    PROT      linear    3-AUG-2014, 139 b
 ACCESSION  Rose-Cavalier-Smiths-iMac.local:92:1409575588
ORIGIN
        1 FQHILRVLNT NVDGRTKVMY ALTQIKGIGR RFANVCCKKA EIDMGQRAGE LTAAQLESLM
       61 LIVANPRQFR IPDWFLNRQK DFKDGKYSQL SSNALDTKLR DDLERLKKIR NHRGLRHYWG
      121 IRVRGQHTKT TGRRKVVAR
//
LOCUS       Minimassisteria_diva@oxnspCont     141 bp    PROT      linear    1-SEP-2014
DEFINITION  Minimassisteria_diva@oxnspCont     141 bp    PROT      linear    3-AUG-2014, 14
 ACCESSION  Rose-Cavalier-Smiths-iMac.local:93:1409575588
ORIGIN
        1 FTRLLRVLNT NISGNEKVMV ALTKIKGVGR RFATIVLKKA GVSLERRAGE LSDEEVETIK
       61 TIIANPRQFD IPDWFLNRQK DPQTGKYSHV VANNVTSALR EDWERMKKIR LHRGLRHWWG
      121 LRVRGQRTKT SGRHAKTATL L
//
LOCUS         MonoceSp      85 bp    PROT      linear    1-SEP-2014
DEFINITION  MonoceSp      85 bp    PROT      linear    3-AUG-2014, 85 bases, 4DFCF37B check
 ACCESSION  Rose-Cavalier-Smiths-iMac.local:94:1409575588
ORIGIN
        1 FQHILRVFNT NINGTENVVY ALTAINGFGR RFSTLVCKRA NVDTTKRAGQ LQSD--IDLI
       61 NVIENPLDH- IPEYFLNHRR DIKDG
//
LOCUS       Monosiga_brevicollis@MONBR3798     141 bp    PROT      linear    1-SEP-2014
DEFINITION  Monosiga_brevicollis@MONBR3798     141 bp    PROT      linear    3-AUG-2014, 14
 ACCESSION  Rose-Cavalier-Smiths-iMac.local:95:1409575588
ORIGIN
        1 FQHILRVMNT NIAGDRNIMY AMTAIKGVGR RYSNLCLKKA EISTRRRAGE LTEDDVRRVV
       61 TIMQNPRQYK IPDWFLNRKK DIKDGTYSQL LASDLNVKLR DDLERMKKIR LHRGIRHYWG
      121 VRVRGQHTKT TGRRGRTVGV S
//
LOCUS       Monosiga_ovata@MNL00001918_3     141 bp    PROT      linear    1-SEP-2014
DEFINITION  Monosiga_ovata@MNL00001918_3     141 bp    PROT      linear    3-AUG-2014, 141 
 ACCESSION  Rose-Cavalier-Smiths-iMac.local:96:1409575588
ORIGIN
        1 RQHILRVMNT NIEGMRKVQY ALTAIKGCGR RYANVCCKKA EVDLRKRAGE LSEDEVKKLV
       61 TVMQNPRQYK IPDWFLNRQK DLRDGKYSQV LSNGLDNKMR EDLEALKKIR AHRGIRHYWG
      121 LRVRGQHTKT TGRRGRTVGV S
//
LOCUS       Mortierella_verticillata@MAL00     141 bp    PROT      linear    1-SEP-2014
DEFINITION  Mortierella_verticillata@MAL00     141 bp    PROT      linear    3-AUG-2014, 14
 ACCESSION  Rose-Cavalier-Smiths-iMac.local:97:1409575588
ORIGIN
        1 FQHILRVLNT NVEGKTKIMF AMTNIKGVGR RYANLVCKKA DIDLKKRAGE LTNEELERLV
       61 TIMQNPTQYK VPQWFLNRQK NFVDGKYTQL LANGLDNQMR EDLERLKKIR AHRGLRHYWG
      121 VRVRGQHTKT TGRRGRVVGV S
//
LOCUS       Mus_musculus@AAA16796     141 bp    PROT      linear    1-SEP-2014
DEFINITION  Mus_musculus@AAA16796     141 bp    PROT      linear    3-AUG-2014, 141 bases, 
 ACCESSION  Rose-Cavalier-Smiths-iMac.local:98:1409575588
ORIGIN
        1 FQHILRVLNT NIDGRRKIAF AITAIKGVGR RYAHVVLRKA DIDLTKRAGE LTEDEVE---
       61 ----NPRQYK IPDWFLNRQK DVKDG----- ----LHNKLR EDLERLKKIR AHRGLRHFWG
      121 LRVRGQHTKT TGRRGRTVGV S
//
LOCUS       Naegleria_gruberi@NAEGR82651     141 bp    PROT      linear    1-SEP-2014
DEFINITION  Naegleria_gruberi@NAEGR82651     141 bp    PROT      linear    3-AUG-2014, 141 
 ACCESSION  Rose-Cavalier-Smiths-iMac.local:99:1409575588
ORIGIN
        1 FKELLRLFNT NIEGRRSALY ALTSVKGIGR RFAGIVLKKA EIELTKRSGE LSEEQINKIQ
       61 DIILAPEKYK IPSWFLNRRR DWKSGATEHL VANAVDMYLR EDLERLKKIK SERGLRHMWG
      121 LRVRGQHTKT TGRRGKTVGV S
//
LOCUS       Nematostella_vectensis@NEMVE24     141 bp    PROT      linear    1-SEP-2014
DEFINITION  Nematostella_vectensis@NEMVE24     141 bp    PROT      linear    3-AUG-2014, 14
 ACCESSION  Rose-Cavalier-Smiths-iMac.local:100:1409575588
ORIGIN
        1 FQHILRVLNT NIDGKQKIMF AMTSIKGVGR RYANIVCKKA DIDMNKRAGE LTEDEVERVV
       61 TIMQNPRQYK IPDWFLNRQK DHKDGKYSQI LANGLDNKMR EDLERLKKIR AHRGLRHYWG
      121 LRVRGQHTKT TGRKGRTVGV A
//
LOCUS         NeurCras     141 bp    PROT      linear    1-SEP-2014
DEFINITION  NeurCras     141 bp    PROT      linear    3-AUG-2014, 141 bases, 7DB992FB chec
 ACCESSION  Rose-Cavalier-Smiths-iMac.local:101:1409575588
ORIGIN
        1 FNHILRLLNT NVDGKQKVVY SLTKIKGVGR RYSNLVCKKA DVDLSKRAGE LTSEELERIV
       61 TIMQNPTAYK IPAWFLNRQR DIVDGKDSQI LANGVDSKLR DDLERLKKIR AHRGLRHYWG
      121 LRVRGQHTKT TGRRGRTVGV S
//
LOCUS         NuclSimp     141 bp    PROT      linear    1-SEP-2014
DEFINITION  NuclSimp     141 bp    PROT      linear    3-AUG-2014, 141 bases, 66F81737 chec
 ACCESSION  Rose-Cavalier-Smiths-iMac.local:102:1409575588
ORIGIN
        1 FQHILRLMNT NIDGRQKVVY ALTSIKGIGR RYSALVCRKA DIDLAKRAGE LTTNELDRLM
       61 TIVQNPRQYK IPNWFLNRQK DFKDGKFSQI LANGLDNKYR EDLERLKKIR AHRGLRHHWG
      121 VRVRGQHTKT TGRRGRTVGV A
//
LOCUS         OryzSati     141 bp    PROT      linear    1-SEP-2014
DEFINITION  OryzSati     141 bp    PROT      linear    3-AUG-2014, 141 bases, A3F6E78E chec
 ACCESSION  Rose-Cavalier-Smiths-iMac.local:103:1409575588
ORIGIN
        1 FQHILRLLNT NVDGKQKIMF ALTSIKGVGR RFSNIACKKA DIDMNKRAGE LTPEELERLM
       61 TVVANPRQFK VPDWFLNRKK DYKDGRFSQV VSNALDMKLR DDLERLKKIR NHRGLRHYWG
      121 LRVRGQHTKT TGRRGKTVGV S
//
LOCUS       Ostreococcus_lucimarinus@OSTLU     135 bp    PROT      linear    1-SEP-2014
DEFINITION  Ostreococcus_lucimarinus@OSTLU     135 bp    PROT      linear    3-AUG-2014, 13
 ACCESSION  Rose-Cavalier-Smiths-iMac.local:104:1409575588
ORIGIN
        1 FQHIIRVLNT NVDGREKVMY SLTKIKGIGR RFSNLVCKKA EIDLGKRAGE LSAAELESLM
       61 VIVSNPRQFR IPDWFLNRKH DFKDGKFSQL VSNQLDTKLR DDLERLKKMR NHRGLRHYWG
      121 IRVRGQHTKT TGRGR
//
LOCUS       Ostreococcus_tauri@OSTTA29470     135 bp    PROT      linear    1-SEP-2014
DEFINITION  Ostreococcus_tauri@OSTTA29470     135 bp    PROT      linear    3-AUG-2014, 135
 ACCESSION  Rose-Cavalier-Smiths-iMac.local:105:1409575588
ORIGIN
        1 FQHIIRVLNT NVDGREKVMY SLTKIKGIGR RFSNLVCKKA EIDLGKRAGE LSAAELESLM
       61 VIVSNPRQFR IPDWFLNRKH DFKDGKFSQV VSNQLDTKLR DDLERLKKIR NHRGLRHYWG
      121 VRVRGQHTCT TGRGR
//
LOCUS       Oxnerella_sp@oxnspContig00035_     141 bp    PROT      linear    1-SEP-2014
DEFINITION  Oxnerella_sp@oxnspContig00035_     141 bp    PROT      linear    3-AUG-2014, 14
 ACCESSION  Rose-Cavalier-Smiths-iMac.local:106:1409575588
ORIGIN
        1 FTHILRLHNT NIDGKIKTPF ALTNIKGVGR RYANLVCKMA NIDLDKRAGE LTEDEQQRIL
       61 TVMQNPRQFK IPDWFLNRQK DHKDGKYKQI ISNSVDQHLR EDIERMKKIR LHRGLRHYWQ
      121 IRVRGQHTKT TGRRGRTVGV A
//
LOCUS         OxyrMari     141 bp    PROT      linear    1-SEP-2014
DEFINITION  OxyrMari     141 bp    PROT      linear    3-AUG-2014, 141 bases, 243DCACD chec
 ACCESSION  Rose-Cavalier-Smiths-iMac.local:107:1409575588
ORIGIN
        1 FQHILRVMNT NLDGREKVMY GVTAIRGVGR RFSNLVLKKC DIDFSKRTGE LSTDEVQKIC
       61 AVIQAPLQFK IPQWFLNRQR DFKESKASHV FANGIDAKMR DDLERLKKIR AHRGLRHYWG
      121 IKVRGQHTKT TGRRGARMMA G
//
LOCUS         ParaCaud     141 bp    PROT      linear    1-SEP-2014
DEFINITION  ParaCaud     141 bp    PROT      linear    3-AUG-2014, 141 bases, 2577DCB4 chec
 ACCESSION  Rose-Cavalier-Smiths-iMac.local:108:1409575588
ORIGIN
        1 ~XHIIRILNT NVDGKQRLAY GIRSIKGIGR RFAIQICKVL RLDLSKRAGE LTDDEAHKIT
       61 EVIKSPEAYN IPRWFLNRQR DFKDGKNYQV TTNELETKLR EDLERMKKIK CNRGLRHHWG
      121 LRVRGQHTKT TGRGGQTLGV E
//
LOCUS       Paracercomonas_marina@CLL00000     141 bp    PROT      linear    1-SEP-2014
DEFINITION  Paracercomonas_marina@CLL00000     141 bp    PROT      linear    3-AUG-2014, 14
 ACCESSION  Rose-Cavalier-Smiths-iMac.local:109:1409575588
ORIGIN
        1 FQHILRILNT NVDGRHKVMY ALTRIKGIGR RFSNLLCKKA QIPLATRAGE LKEAQIETIK
       61 TILANPGQFN IPDWFLNRQK DHKDGKNSQA VSNVLDTKLR EDLERMKKMR LHRGLRHYWN
      121 IRVRGQHTKT TGRRGKKAAA L
//
LOCUS          PCBtrin     141 bp    PROT      linear    1-SEP-2014
DEFINITION  PCBtrin     141 bp    PROT      linear    3-AUG-2014, 141 bases, 7C37DE47 check
 ACCESSION  Rose-Cavalier-Smiths-iMac.local:110:1409575588
ORIGIN
        1 FTHILRVLNT NVDGKQKIWV ALTAIKGVGR RFSVMVCKKA DVDINKRAGE LSEEEIERLQ
       61 TIIQNPLQYK IPKYYLNRRK DVHDGSYTQD ISNKLEQRLR EDFERLKKIR CHRGLRAFWG
      121 LRVRGQHTKT TGRRGRTVGV S
//
LOCUS       Perkinsus0@25040     135 bp    PROT      linear    1-SEP-2014
DEFINITION  Perkinsus0@25040     135 bp    PROT      linear    3-AUG-2014, 135 bases, B608D
 ACCESSION  Rose-Cavalier-Smiths-iMac.local:111:1409575588
ORIGIN
        1 FQHIQRICNT NVDGRVKVAY ALTAIKGIGR RFATLICKKC EVDTNKRAGE LTQEEIQKIV
       61 QVISNPQQFR IPQWFLNRQH DPVDGTYSQK YSNLLDASKR EDLERMKKMR LHRGLRHYWG
      121 IRVRGQHTKT SGRGG
//
LOCUS         PhaeoSpp     134 bp    PROT      linear    1-SEP-2014
DEFINITION  PhaeoSpp     134 bp    PROT      linear    3-AUG-2014, 134 bases, BAF6E3DF chec
 ACCESSION  Rose-Cavalier-Smiths-iMac.local:112:1409575588
ORIGIN
        1 FQHILRILNT NVEGKRNVVF GLTKIPGIGR RFSDLICKKA EVDVDKRAGE LTADEIEKVV
       61 AVIQNPRQFK IPLWFLNRQK DFKTGKYSQV FAQNIAAKLR DDIERLKKIR AHRGLRHWWN
      121 IRVRGQHTCS TGRR
//
LOCUS       Phanerocha@28199     141 bp    PROT      linear    1-SEP-2014
DEFINITION  Phanerocha@28199     141 bp    PROT      linear    3-AUG-2014, 141 bases, A5457
 ACCESSION  Rose-Cavalier-Smiths-iMac.local:113:1409575588
ORIGIN
        1 XQHILRLLNT NVDGKRKVMY ALTEIKGVGR RYANIVCKKA DV-----AGE LNSDELERLV
       61 TIIQNPTQFK IPTWFLNRQR DIVDGKNSQI LSNAVDSKLR DDLERLKKIR AHRGLRHFWG
      121 LRVRGQHTKT TGTRGKTVGV S
//
LOCUS       Phycomyces_blakesleeanus@PHYBL     141 bp    PROT      linear    1-SEP-2014
DEFINITION  Phycomyces_blakesleeanus@PHYBL     141 bp    PROT      linear    3-AUG-2014, 14
 ACCESSION  Rose-Cavalier-Smiths-iMac.local:114:1409575588
ORIGIN
        1 FQHIIRLLNT NVDGKNKIVT ALTSVRGVGR RFANIACKKA DVDLNKRAGE LSNEELERIV
       61 TILQNPAQYK IPNWFLNRQK DIVDGKNSQV ISNVLDTKLR DDLERLKKIR AHRGLRHYWG
      121 LRVRGQHTKT TGRRGRTVGV S
//
LOCUS       Physcomitrella_patens@PHYPA221     141 bp    PROT      linear    1-SEP-2014
DEFINITION  Physcomitrella_patens@PHYPA221     141 bp    PROT      linear    3-AUG-2014, 14
 ACCESSION  Rose-Cavalier-Smiths-iMac.local:115:1409575588
ORIGIN
        1 FQHILRVLNT NVDGRQKIMF ALTSIKGVGR RFANLVCKKA DVDMSKRAGE LSAAELENLM
       61 VIVANPRQFK IPDWFLNRKK DHKDGRFSQV VSNALDMKLR DDLERLKKIR NHRGLRHYWG
      121 LRVRGQHTKT TGRRGRTVGV S
//
LOCUS       Phytophthora_infestans@5808885     139 bp    PROT      linear    1-SEP-2014
DEFINITION  Phytophthora_infestans@5808885     139 bp    PROT      linear    3-AUG-2014, 13
 ACCESSION  Rose-Cavalier-Smiths-iMac.local:116:1409575588
ORIGIN
        1 FQHILRILNT NIDGRRKVWV ALTAIQGVGR RFSIMVCKKA EVDVTKRAGE LTNDEIERVV
       61 AIIQNPLQFK IPVWFLNRQK DFKTGKHSQV VANNLQGKWR EDLQRFKKIY AYRGLRHWWG
      121 LKVRGQHTKT TGRRGRTVG
//
LOCUS       Phytophthora_ramorum@PHYRA4700     139 bp    PROT      linear    1-SEP-2014
DEFINITION  Phytophthora_ramorum@PHYRA4700     139 bp    PROT      linear    3-AUG-2014, 13
 ACCESSION  Rose-Cavalier-Smiths-iMac.local:117:1409575588
ORIGIN
        1 FQHILRILNT NIDGRRKVWV ALTAIQGVGR RFSIMVCKKA EVDITKRAGE LTNDEIERVV
       61 AIIQNPLQFK IPVWFLNRQK DFKTGKHSQI VANNLQGKWR EDYERLKKIY AHRGLRHWWG
      121 LKVRGQHTKT TGRRGIVVG
//
LOCUS       Phytophthora_sojae@PHYSO108718     139 bp    PROT      linear    1-SEP-2014
DEFINITION  Phytophthora_sojae@PHYSO108718     139 bp    PROT      linear    3-AUG-2014, 13
 ACCESSION  Rose-Cavalier-Smiths-iMac.local:118:1409575588
ORIGIN
        1 FQHILRILNT NIDGRRKVWV ALTAIQGVGR RFSIMVCKKA EVDITKRAGE LTNDEIERVV
       61 AIIQNPLQFK IPVWFLNRQK DFKTGKHSQV VANNLQGKWR EDYERLKKIY AHRGLRHWWG
      121 LKVRGQHTKT TGRRGTTVG
//
LOCUS       Pinus_taeda@21825598.4     141 bp    PROT      linear    1-SEP-2014
DEFINITION  Pinus_taeda@21825598.4     141 bp    PROT      linear    3-AUG-2014, 141 bases,
 ACCESSION  Rose-Cavalier-Smiths-iMac.local:119:1409575588
ORIGIN
        1 FQHILRVLNT NVDGRQKIMF ALTSIKGIGR RFANLVCKKA DVDMNKRAGE LSAAELE---
       61 ----NPKQFK IPDWFLNRQK DYKDG----- ----LDMRLR DDLERLKKIR NHRGLRHYWG
      121 LRVRGQHTKT TGRRGKTVGV S
//
LOCUS       Planomonas_baikal@plabaContig0     139 bp    PROT      linear    1-SEP-2014
DEFINITION  Planomonas_baikal@plabaContig0     139 bp    PROT      linear    3-AUG-2014, 13
 ACCESSION  Rose-Cavalier-Smiths-iMac.local:120:1409575588
ORIGIN
        1 FTHILRILNT NIDGKRHVMY GLTSIRGVGR RFSNMVCKKA DIPLTKRAGE LSPEDVEKIV
       61 TVIQNPRQFK IPDWFLNRQK DITTGKWSQL TSNNLDTKLR DDIEMLKKMR AHRGLRHHWG
      121 IRVRGQHTKT TGRRGRSIP
//
LOCUS       Planomonas_ghana@plaghContig00     141 bp    PROT      linear    1-SEP-2014
DEFINITION  Planomonas_ghana@plaghContig00     141 bp    PROT      linear    3-AUG-2014, 14
 ACCESSION  Rose-Cavalier-Smiths-iMac.local:121:1409575588
ORIGIN
        1 FTHILRVLNT NIDGRQKIPF ALTSIKGIGR RFSVLACKKA EIDLNKRAGE CTKEEVERLV
       61 TIIQNPRQFK IPDWFLNRQK DIKDGKYSQV VSNGLDMKLR DDIERLKKIR NHRGLRHYWQ
      121 IRVRGQHTCT TGRRGARLAA S
//
LOCUS       Planomonas_mylnikovi@plamySFL6     108 bp    PROT      linear    1-SEP-2014
DEFINITION  Planomonas_mylnikovi@plamySFL6     108 bp    PROT      linear    3-AUG-2014, 10
 ACCESSION  Rose-Cavalier-Smiths-iMac.local:122:1409575588
ORIGIN
        1 FTHILRILNT NVEGTQRVMY GLTAIRGVGR RFSTLVCQKA DVDITKRAGE LTPEEVERLV
       61 TIIQNPLQFK IPEYFLNRQK DFTTGKYTQL TSSGLDTKLR DDLERLKK
//
LOCUS         PlasMala     141 bp    PROT      linear    1-SEP-2014
DEFINITION  PlasMala     141 bp    PROT      linear    3-AUG-2014, 141 bases, 8F7206E check
 ACCESSION  Rose-Cavalier-Smiths-iMac.local:123:1409575588
ORIGIN
        1 FHHILRILNT NVDGKEKVTI ALTAIKGIGK RIANVICKQA NVDPTKRAGE LTTEEINNIV
       61 HIMSSPSQFK IPDWFLNRRR DIKDGKNLHV IANQLDSYLR EDLERMKKIR LHRGLRHHWG
      121 LRVRGQHTKT TGRRGRTVGV A
//
LOCUS       Plasmodium_falciparum@AAN35856     141 bp    PROT      linear    1-SEP-2014
DEFINITION  Plasmodium_falciparum@AAN35856     141 bp    PROT      linear    3-AUG-2014, 14
 ACCESSION  Rose-Cavalier-Smiths-iMac.local:124:1409575588
ORIGIN
        1 FQHILRILNT NVDGKEKVII ALTAIKGIGK RMATVICKQA NVDPTKRAGE LTTEEID---
       61 ----TPTQFK IPDWFLNRRK DLKEG----- ----LDSYLR EDLERMKKIR LHRGLRHHWG
      121 LRVRGQHTKT TGRRGRTVGV A
//
LOCUS       Plasmodium_yoelii@EAA19985     141 bp    PROT      linear    1-SEP-2014
DEFINITION  Plasmodium_yoelii@EAA19985     141 bp    PROT      linear    3-AUG-2014, 141 ba
 ACCESSION  Rose-Cavalier-Smiths-iMac.local:125:1409575588
ORIGIN
        1 FHHILRILNT NVDGKEKVTI ALTAIKGIGK RIANVICKQA NVDPTKRAGE LTTEEIN---
       61 ----SPSQFK IPDWFLNRRR DIKDG----- ----LDSYLR EDLERMKKIR LHRGLRHHWG
      121 LRVRGQHTKT TGRRGRTVGV A
//
LOCUS       Polytomella_parva@POL00002297_     141 bp    PROT      linear    1-SEP-2014
DEFINITION  Polytomella_parva@POL00002297_     141 bp    PROT      linear    3-AUG-2014, 14
 ACCESSION  Rose-Cavalier-Smiths-iMac.local:126:1409575588
ORIGIN
        1 FQHILRLLNT NVEGKTKIMY ALTAIKGIGR RFSNIVCKKA EVDLRKRAGE CSADELERMM
       61 GIVANPTAYK VPNWFLNRQK DHTTGKFSQL TSSSIDTAFR DDLVRLQKIR NHRGLRHYWG
      121 LRVRGQHTKT TGRAGKTVGP T
//
LOCUS       Proterospongia_sp@PRL00000374_     141 bp    PROT      linear    1-SEP-2014
DEFINITION  Proterospongia_sp@PRL00000374_     141 bp    PROT      linear    3-AUG-2014, 14
 ACCESSION  Rose-Cavalier-Smiths-iMac.local:127:1409575588
ORIGIN
        1 ~EHILRVLNT NLAGEENIMY SLTAIRGVGR RYSNLCLKKA EINQKQRAGQ LNNDDVDRIV
       61 KVMQNPLQYK IPKWFLNRQK DPKDGAYQHC VANDLNSKLR DDFERMKKMR LHRGIRHMWG
      121 VRVRGQHTKT TGRRGKTVGV A
//
LOCUS       Prototheca_wickerhamii@PWL0000     141 bp    PROT      linear    1-SEP-2014
DEFINITION  Prototheca_wickerhamii@PWL0000     141 bp    PROT      linear    3-AUG-2014, 14
 ACCESSION  Rose-Cavalier-Smiths-iMac.local:128:1409575588
ORIGIN
        1 FTHILRVLNT NVDGKQKIQY ALTAIRGIGR RYSNICCKKA EVDLNRRAGE LSPEELESIM
       61 TIVANPRAYK IPDWFLNRQK DVKDGRYFQM TSSMLDTKLR DDLERLKKIR NHRGLRAYWG
      121 LRVRGQHTKT TGRRGKTVGV A
//
LOCUS       Pythium_ultimum@pytulTA2830_3     141 bp    PROT      linear    1-SEP-2014
DEFINITION  Pythium_ultimum@pytulTA2830_3     141 bp    PROT      linear    3-AUG-2014, 141
 ACCESSION  Rose-Cavalier-Smiths-iMac.local:129:1409575588
ORIGIN
        1 FQHILRILNT NVDGRRKVWV ALTAISGVGR RFAIMLCKKA EVDITKRAGE LTNDEIERIV
       61 AIIQNPLQFK IPVWFLNRKK DYKTGKHSQV VANNLQGKLR DDLERLKKIY AHRGLRHWWG
      121 LKVRGQHTCT TGRRGRTVGL L
//
LOCUS       Raphidiophrys_miako@0726MP2-15     141 bp    PROT      linear    1-SEP-2014
DEFINITION  Raphidiophrys_miako@0726MP2-15     141 bp    PROT      linear    3-AUG-2014, 14
 ACCESSION  Rose-Cavalier-Smiths-iMac.local:130:1409575588
ORIGIN
        1 FTHILRLHNT NIDGKVKVPF ALTAIKGIGR RFSILVCKMA DVDINKRAGE LTEDEQQRIL
       61 AVMQNPRQFK IPDWFLNRQK DHKDGKFKQM ISSQVDQYLR EDIERMKKIR LHRGLRHYWG
      121 CRVRGQHTKT SGRRGHTVGV A
//
LOCUS       Rattus_norvegicus@XP233210     141 bp    PROT      linear    1-SEP-2014
DEFINITION  Rattus_norvegicus@XP233210     141 bp    PROT      linear    3-AUG-2014, 141 ba
 ACCESSION  Rose-Cavalier-Smiths-iMac.local:131:1409575588
ORIGIN
        1 FQHILRVLNT NIDGRRKIAF AITAIKGVGR RYAHVVLRKA DIDLTKRAGE LTEDEVE---
       61 ----NPRQYK IPDWFLNRQK DVKDG----- ----LDNKLR EDLERLKKIR AHRGLRHFWG
      121 LRVRGQHTKT TGRRGHTVGV S
//
LOCUS       Reclinomonas_americana@RAL0000     141 bp    PROT      linear    1-SEP-2014
DEFINITION  Reclinomonas_americana@RAL0000     141 bp    PROT      linear    3-AUG-2014, 14
 ACCESSION  Rose-Cavalier-Smiths-iMac.local:132:1409575588
ORIGIN
        1 FQHIIRVLNT NLEGKRKVPF ALTAVKGIGR RIATLACKKA EVDITKRAGE LSREEVDKLV
       61 DVVTRPLDYN VPVWFLNRRR DFRDNTSAQI TSNDLNSKLR EDLERLRKIR AHRGIRHMYG
      121 AKVRGQHTKT TGRHGRTMGV A
//
LOCUS       Rhizopus_oryzae@ROL00000279_3     141 bp    PROT      linear    1-SEP-2014
DEFINITION  Rhizopus_oryzae@ROL00000279_3     141 bp    PROT      linear    3-AUG-2014, 141
 ACCESSION  Rose-Cavalier-Smiths-iMac.local:133:1409575588
ORIGIN
        1 FQHILRLLNT NVDGRVKIQI ALTSVKGVGR RFANIACKKA DIDLTKRAGE LSSEELERIV
       61 TILQNPAQYK IPNWFLNRQK DIVDGKSSQV ISNVLDTKYR EDLERLKKIR AHRGLRHYWG
      121 VRVRGQHTKT TGRRGRTVGV S
//
LOCUS         RhodSali     141 bp    PROT      linear    1-SEP-2014
DEFINITION  RhodSali     141 bp    PROT      linear    3-AUG-2014, 141 bases, 59D6CCBA chec
 ACCESSION  Rose-Cavalier-Smiths-iMac.local:134:1409575588
ORIGIN
        1 ---------- -------XMY AMCSVKGVGR RFSNIVCKKA DVDMDKRAGE LTQKEMDDLV
       61 NVIQNPLEYK IPQWMLNRRK DFKDGKTTQI SSNQIDQKMR DDLERLKKIR NHRGLRHYWG
      121 LRVRGQHTKT TGRRGKTVGV S
//
LOCUS       Rhynchomonas     135 bp    PROT      linear    1-SEP-2014
DEFINITION  Rhynchomonas     135 bp    PROT      linear    3-AUG-2014, 135 bases, 538A5C64 
 ACCESSION  Rose-Cavalier-Smiths-iMac.local:135:1409575588
ORIGIN
        1 FTHIIRLLNT NVDGKRKVAY AFRMIKGIGV RLAFLICKKA GIDAQRRAGT LTPAEVEKIS
       61 DVIADPLKYK IPSWFINRQR DIKNGKTEQL VSNTVDIKLR EDLERMKKMY MHRGIRHALG
      121 LRVRGQHTCN VGRRS
//
LOCUS         RhynchSp     141 bp    PROT      linear    1-SEP-2014
DEFINITION  RhynchSp     141 bp    PROT      linear    3-AUG-2014, 141 bases, 2B9656BE chec
 ACCESSION  Rose-Cavalier-Smiths-iMac.local:136:1409575588
ORIGIN
        1 ---------- ---------- ---------- ---------- ---------- ----------
       61 ------XDFK VPSWFLNRVK DPKDGTTMQC LSNAVDNKIR EDLERLKKMR NHRGLRHMWG
      121 LRVRGQHTKT TGRRGRTVGV S
//
LOCUS         SaccCere     134 bp    PROT      linear    1-SEP-2014
DEFINITION  SaccCere     134 bp    PROT      linear    3-AUG-2014, 134 bases, E1CBA5C4 chec
 ACCESSION  Rose-Cavalier-Smiths-iMac.local:137:1409575588
ORIGIN
        1 FQHILRLLNT NVDGNIKIVY ALTTIKGVGR RYSNLVCKKA DVDLHKRAGE LTQEELERIV
       61 QIMQNPTHYK IPAWFLNRQN DITDGKDYHT LANNVESKLR DDLERLKKIR AHRGIRHFWG
      121 LRVRGQHTKT TGRR
//
LOCUS         SaitComp     141 bp    PROT      linear    1-SEP-2014
DEFINITION  SaitComp     141 bp    PROT      linear    3-AUG-2014, 141 bases, 7D06FD94 chec
 ACCESSION  Rose-Cavalier-Smiths-iMac.local:138:1409575588
ORIGIN
        1 FQHILRLLNT NVDGANKIMY ALTQIKGVGR RYSNLVCKKA DVDLNKRAGE LTVEELERLV
       61 TIIQNPTQYK IPTWFLNGQK DIVDGKNGQI LSNNLDSKLR EDLERLKKIR AHRGLRHYWG
      121 LRVRGQHTKT TGRRGRTVGV S
//
LOCUS         SarcoSpp     141 bp    PROT      linear    1-SEP-2014
DEFINITION  SarcoSpp     141 bp    PROT      linear    3-AUG-2014, 141 bases, A64CD5AA chec
 ACCESSION  Rose-Cavalier-Smiths-iMac.local:139:1409575588
ORIGIN
        1 FQHILRVLNT NIDGRRKIAF AITAIKGVGR RYAHVVLRKA DIDLTKRAGE FIEDEVERVI
       61 TIMQNPRQYK IPDWFLNRQK DVKDGKYSQV LANGLDNKLR EDLERLKKIR AHRGLRHFWG
      121 LRVRGQHTKT TGRRGRTVGV S
//
LOCUS         SawyMary     141 bp    PROT      linear    1-SEP-2014
DEFINITION  SawyMary     141 bp    PROT      linear    3-AUG-2014, 141 bases, 12A45775 chec
 ACCESSION  Rose-Cavalier-Smiths-iMac.local:140:1409575588
ORIGIN
        1 FQEMIRLQNT NINGKLKIMY ALTCIKGIGR RFSNLVCKKA NVDLQLRAGQ LSKEQIKLIN
       61 DVIEDPTKYG IPLWFLNRRK EYRTGKDSHV VSNDLNMALR EDLERLKKIK CERGVRHAWG
      121 IKVRGQHTKS TGRKGKTVGV A
//
LOCUS         ScenObli     140 bp    PROT      linear    1-SEP-2014
DEFINITION  ScenObli     140 bp    PROT      linear    3-AUG-2014, 140 bases, 25346DC6 chec
 ACCESSION  Rose-Cavalier-Smiths-iMac.local:141:1409575588
ORIGIN
        1 FQHILRVLNT NVDGKQKVMY AITAIRGIGR RFSNLVCKKA EVDMAKRAGE LSAEELEQLM
       61 TIVANPRQYK IPDWFLNRQK DHKDGRFGQI TSSALETKLR DDLERLKKIR NHRGLRHYWG
      121 LRVKGQHTKT TGRRGKTVGV
//
LOCUS       Schizosacc@31107     141 bp    PROT      linear    1-SEP-2014
DEFINITION  Schizosacc@31107     141 bp    PROT      linear    3-AUG-2014, 141 bases, EF8D0
 ACCESSION  Rose-Cavalier-Smiths-iMac.local:142:1409575588
ORIGIN
        1 FQHILRLLNT NVDGKVKVMF AMTQIKGVGR RYANIVCKKA DIDMSKRAGE LTTEELERIV
       61 TIIQNPSQFK IPSWFLNRQK DINDGKSFQL LANNVDSKLR EDLERLKKIQ THRGLRHALD
      121 LRVRGQHTKT TGRRGKTVGV S
//
LOCUS       Selaginella_moellendorffii@SEL     141 bp    PROT      linear    1-SEP-2014
DEFINITION  Selaginella_moellendorffii@SEL     141 bp    PROT      linear    3-AUG-2014, 14
 ACCESSION  Rose-Cavalier-Smiths-iMac.local:143:1409575588
ORIGIN
        1 FQHILRVLNT NVDGRQKIMF ALTSIKGIGR RFANIVCKKA DVDMNKRAGE LTAAELENLM
       61 VIVANPRQFK IPDWFLNRKK DYKDGRYSQV VANALDMKLR DDLERLKKIR DHRGLRHYWG
      121 LRVRGQHTKT TERRGRTVGV S
//
LOCUS       Sorghum_bicolor@SORBI5047969     141 bp    PROT      linear    1-SEP-2014
DEFINITION  Sorghum_bicolor@SORBI5047969     141 bp    PROT      linear    3-AUG-2014, 141 
 ACCESSION  Rose-Cavalier-Smiths-iMac.local:144:1409575588
ORIGIN
        1 FQHILRLLNT NVDGKQKIMF AMTSIKGVGR RFSNIVCKKA DIDMNKRAGE LTPEELERLM
       61 TVVANPRQFK VPDWFLNRKK DYKDGRFSQV VSNALDMKLR DDLERLKKIR NHRGLRHYWG
      121 LRVRGQHTKT TGRRGKTVGV S
//
LOCUS       Sphaeroforma_arctica@SAL000008     141 bp    PROT      linear    1-SEP-2014
DEFINITION  Sphaeroforma_arctica@SAL000008     141 bp    PROT      linear    3-AUG-2014, 14
 ACCESSION  Rose-Cavalier-Smiths-iMac.local:145:1409575588
ORIGIN
        1 FHHILRLLNT NVDGKTKIVF ALTSIRGLGR RYATLVCKKA DVPLTKRAGE LNDAEIERIV
       61 TIMQNPRQYK IPDYFLNRQK DIKDGKYSQL LANNLDNKLR EDIERMRKMR IHRGLRHWWG
      121 IRVRGQHTKT TGRRGRTVGI A
//
LOCUS         SpirBark     141 bp    PROT      linear    1-SEP-2014
DEFINITION  SpirBark     141 bp    PROT      linear    3-AUG-2014, 141 bases, 7A965606 chec
 ACCESSION  Rose-Cavalier-Smiths-iMac.local:146:1409575588
ORIGIN
        1 YRDLLRIFNT NVDGKRKLEI SLTKILGIGR RFGRVCLEKA SIDPFKRGGE MTLKEEEELL
       61 KIFQDPVAHG IPVWMINKRK EVITGKDIHI TSSQFSQQTR TELEGMRRNK CNRGLRHAAG
      121 IKVRGQRTKC TGRRAGVVGV Q
//
LOCUS         SpizPunc     141 bp    PROT      linear    1-SEP-2014
DEFINITION  SpizPunc     141 bp    PROT      linear    3-AUG-2014, 141 bases, FF937E05 chec
 ACCESSION  Rose-Cavalier-Smiths-iMac.local:147:1409575588
ORIGIN
        1 FQHILRLLNT NIDGKRKVMY ALTHIKGVGR RYANIVCKKA DIDLSKRAGE LTNEELERIV
       61 VILQNPRQYK IPDWFLNRQK DIKDGKYSQV VANALDNKLR EDLERLKKIR AHRGLRHYWG
      121 VRVRGQHTKT TGRRGRTVGV S
//
LOCUS       Stachyamoeba_lipophora@SLL0000     141 bp    PROT      linear    1-SEP-2014
DEFINITION  Stachyamoeba_lipophora@SLL0000     141 bp    PROT      linear    3-AUG-2014, 14
 ACCESSION  Rose-Cavalier-Smiths-iMac.local:148:1409575588
ORIGIN
        1 ---------- ---------- ---------- ---------- ---------- ---------X
       61 DILQDPLKYK IPVWFLNRRK DYKTGKNWHA VSQDLDMCLR DDLERLKKIK CERGLRHAWG
      121 LKVRGQHTKS TGRRGKTMGV S
//
LOCUS       Stenamoeba_stenopodia@stestCon     141 bp    PROT      linear    1-SEP-2014
DEFINITION  Stenamoeba_stenopodia@stestCon     141 bp    PROT      linear    3-AUG-2014, 14
 ACCESSION  Rose-Cavalier-Smiths-iMac.local:149:1409575588
ORIGIN
        1 ---------- ---------- ---------- --------XA GVDLNKRGGE LSNDEINRLV
       61 TIIQNPQQFK IPVWFLNRQR DIKDGKSTQI FANAMDAKLR DDLERLKKIR AHRGLRHYWG
      121 LRVRGQHTKT TGRKGRTVGV S
//
LOCUS       Sterkiella_histriomuscorum@OTL     141 bp    PROT      linear    1-SEP-2014
DEFINITION  Sterkiella_histriomuscorum@OTL     141 bp    PROT      linear    3-AUG-2014, 14
 ACCESSION  Rose-Cavalier-Smiths-iMac.local:150:1409575588
ORIGIN
        1 FTHILRIQNT NVEGKRKVMF ALRVIKGVGR RFSNLILKIA QIDLNKRAGE LTEQEIEKVN
       61 DILAKPTDYN IPKWFLNRQR DIRDGNWTQL ISNALDTKLR EDLERMKKIR CNRGLRHFLG
      121 HKVRGQKTKS TGRTGRTLGV T
//
LOCUS       Strongyloc@31433     141 bp    PROT      linear    1-SEP-2014
DEFINITION  Strongyloc@31433     141 bp    PROT      linear    3-AUG-2014, 141 bases, 6A574
 ACCESSION  Rose-Cavalier-Smiths-iMac.local:151:1409575588
ORIGIN
        1 FQHILRVLNT NIDGRRKIMY ALTAIKGVGR RYANICCRKA DIDVSKRAGE LTDDEVEKLM
       61 TILQNPRQYK IPDWFLNRQM DVKDGKYGQM MANNLDNKLR EDLERLKKIR AHRGLRHYWG
      121 LRVRGQHTKT TGRRGRTVGV S
//
LOCUS       Sub@rps18_OG5_126668_EE_br_Ste     141 bp    PROT      linear    1-SEP-2014
DEFINITION  Sub@rps18_OG5_126668_EE_br_Ste     141 bp    PROT      linear    3-AUG-2014, 14
 ACCESSION  Rose-Cavalier-Smiths-iMac.local:152:1409575588
ORIGIN
        1 ---------- -------VVY ALTAIKGIGR RFTTLVCSKA DIDFNKRAGE LTKEEIERLQ
       61 TIIANPTQFK IPDYFLNRRR DEVDGTTVQL VSNKLDSKAR EDFEXMKRIR SHRAIRHYWG
      121 LRVRGQHTKT TGRGGRTVGM V
//
LOCUS         TaphDefo     141 bp    PROT      linear    1-SEP-2014
DEFINITION  TaphDefo     141 bp    PROT      linear    3-AUG-2014, 141 bases, F0FA1A28 chec
 ACCESSION  Rose-Cavalier-Smiths-iMac.local:153:1409575588
ORIGIN
        1 FQHILRLLNT NVDGKNKIMF ALTEIKGVGR RYSNLVCKKA DVDLNKRAGE LTVEELERIV
       61 TIMQNPQQYK IPDWFLNRQR DIVDGKTYQV LANSTDTKMR DDLERLKKIR AHRGLRHYWG
      121 LRVRGQHTKT TGRRGKTVGV S
//
LOCUS         TeloSubt     139 bp    PROT      linear    1-SEP-2014
DEFINITION  TeloSubt     139 bp    PROT      linear    3-AUG-2014, 139 bases, 22E1BCF9 chec
 ACCESSION  Rose-Cavalier-Smiths-iMac.local:154:1409575588
ORIGIN
        1 FQHILRMNNT NIDGRQKVPF AITSIRGIGR RFANIICKKA EINPNARAGE ISKEEVQKIH
       61 MIIDRPLQF- LPAWMVNRNK DIKDGKTTHC VSNNLDTKLR DSLERLWKIK AHRGLRHGWG
      121 LRVRGQKTCT TGRKGRTVG
//
LOCUS       Tetrahymena_thermophila@118372     141 bp    PROT      linear    1-SEP-2014
DEFINITION  Tetrahymena_thermophila@118372     141 bp    PROT      linear    3-AUG-2014, 14
 ACCESSION  Rose-Cavalier-Smiths-iMac.local:155:1409575588
ORIGIN
        1 FKYIHRILNT NIDGKRITPI ALTGIRGIGR RFAYIICKVL KIDPNARAGL LTEDQCNKIT
       61 DLIADPEAHG IPTWLLNRIN DFKDGKNYQM ASNTLDTKMR EDLERLKKIK SHRGLRHFWG
      121 LKVRGQHTKT SGRHGVVCGV V
//
LOCUS         TetrPyri     141 bp    PROT      linear    1-SEP-2014
DEFINITION  TetrPyri     141 bp    PROT      linear    3-AUG-2014, 141 bases, AE5FD60B chec
 ACCESSION  Rose-Cavalier-Smiths-iMac.local:156:1409575588
ORIGIN
        1 FKYIHRILNT NIDGKRITPI ALTGIRGIGR RFAYIICKVL KIDPNARAGL LTEDQCNKIT
       61 DLIADPEAHG IPTWLLNRIN DFKDGKNYQM ASNTLDTKMR EDLERLKKIK SHRGLRHFWG
      121 LKVRGQHTKT SGRHGVVCGV V
//
LOCUS         ThalPseu     134 bp    PROT      linear    1-SEP-2014
DEFINITION  ThalPseu     134 bp    PROT      linear    3-AUG-2014, 134 bases, F5E24EB9 chec
 ACCESSION  Rose-Cavalier-Smiths-iMac.local:157:1409575588
ORIGIN
        1 FQHILRILNT NVEGKRNVVF GLTKIKGLGR RFADLICKKA EIDVNKRAGE LTADEIEKLV
       61 AIIQNPRQFK IPLWFLNRQK DFKTGKYSQV FAQNFDAKLR DDIERMKKIR AHRGLRHWWG
      121 IRVRGQHTCS TGRR
//
LOCUS       Thecamonas_trahens@AMSG_08734T     141 bp    PROT      linear    1-SEP-2014
DEFINITION  Thecamonas_trahens@AMSG_08734T     141 bp    PROT      linear    3-AUG-2014, 14
 ACCESSION  Rose-Cavalier-Smiths-iMac.local:158:1409575588
ORIGIN
        1 FQHILRVLNT NVDGKRKIVY ALTAIKGVGR RFSTMVCKKA DIDTTKRAGE LTPEEVEKVV
       61 DIITDPMKFN IPEYFFNRQR DFATGKTMQL YSNNVDMKLR EDLERLRKIR AHRGIRHLLG
      121 IPVRGQHTKT TGRHGRVVAM R
//
LOCUS         TheiParv     141 bp    PROT      linear    1-SEP-2014
DEFINITION  TheiParv     141 bp    PROT      linear    3-AUG-2014, 141 bases, 5556BC99 chec
 ACCESSION  Rose-Cavalier-Smiths-iMac.local:159:1409575588
ORIGIN
        1 FQHILRVLNT NVDGREKVVI ALTAIRGVGR RFATVVCKEA GVDITKRAGE LTQDEINKLV
       61 AIISSPAEFK VPHWFLNRQK DVKEGKHMHN ASNLLDSCLR EDLERLKKMR LHRGLRHYWG
      121 LRTRGQHTKT TGRHGRTVGV A
//
LOCUS         ToxoGond     141 bp    PROT      linear    1-SEP-2014
DEFINITION  ToxoGond     141 bp    PROT      linear    3-AUG-2014, 141 bases, 33298F0B chec
 ACCESSION  Rose-Cavalier-Smiths-iMac.local:160:1409575588
ORIGIN
        1 FQHILRILNT NVDGREKVVV ALTAIRGIGR RVSNLICKKA DIDTNKRAGE LTADEISKVV
       61 AIASTPQQFK IPTWFLNRQK DVKDGKHKHV VANGLDTVWR EDLERLKKMR LHRGLRHYWG
      121 LKVRGQHTKT TGRHGRTVGV A
//
LOCUS       Trichoplax_adhaerens@TRIAD3545     141 bp    PROT      linear    1-SEP-2014
DEFINITION  Trichoplax_adhaerens@TRIAD3545     141 bp    PROT      linear    3-AUG-2014, 14
 ACCESSION  Rose-Cavalier-Smiths-iMac.local:161:1409575588
ORIGIN
        1 FQHILRVMGT NIDGRVKIMF ALTAIKGCGR RFANIVCKKA GVDIDKRAGE LTEDEIDKVI
       61 TIMQNPRQYK IPDWFLNRQK DIKDGKFSQV LSNNLETKLR EDLERLKKVR AHRGIRHYWG
      121 LRVRGQHTKT TGRKGRTVGV A
//
LOCUS         TricVagi     141 bp    PROT      linear    1-SEP-2014
DEFINITION  TricVagi     141 bp    PROT      linear    3-AUG-2014, 141 bases, B6F91664 chec
 ACCESSION  Rose-Cavalier-Smiths-iMac.local:162:1409575588
ORIGIN
        1 FRDMVRMLST NVDGRRPLYL ALTNISGIGR RFAYAVVRRA GLDPLRRAGT LTPKEEELIV
       61 SIIQNPTEHQ IPVWMLNRRF DRATGQNTHW VATDLSANIR AEIERMKKMR MKRGIRHGLG
      121 LKVRGQCTKS TGRRGGALGV E
//
LOCUS         TrimPyri     141 bp    PROT      linear    1-SEP-2014
DEFINITION  TrimPyri     141 bp    PROT      linear    3-AUG-2014, 141 bases, DA8C680E chec
 ACCESSION  Rose-Cavalier-Smiths-iMac.local:163:1409575588
ORIGIN
        1 FQHILRVVNT NITGTVNVMY ALTKIKGIGR RFSNLVCKKA DIDMTKRAGE LSPAEIERIL
       61 KVISEPEEWK IPLWFLNRRR DQRDGKNKQW HAQQVDIGIR DDLEALKKIR CNRGLRHYWG
      121 IRVRGQHTKT TGRHGHTIGV A
//
LOCUS       Tritrichom@10347     141 bp    PROT      linear    1-SEP-2014
DEFINITION  Tritrichom@10347     141 bp    PROT      linear    3-AUG-2014, 141 bases, 88ED1
 ACCESSION  Rose-Cavalier-Smiths-iMac.local:164:1409575588
ORIGIN
        1 FRDMVRMLAT NVDGRKPLYL ALTNIAGLGR RFSHAVCRRA GLDPLRRAGT LTAPEEERIV
       61 AIIQNPVENG IPVWMLNRRF DRATGKDLQW AGTDLGANLR NDIERMKKMR MKRGIRHGLH
      121 LKVRGQCTKS TGRRGTAVGV E
//
LOCUS         LeisMajo     141 bp    PROT      linear    1-SEP-2014
DEFINITION  LeisMajo     141 bp    PROT      linear    3-AUG-2014, 141 bases, F3E00CF check
 ACCESSION  Rose-Cavalier-Smiths-iMac.local:165:1409575588
ORIGIN
        1 FQHIVRLLNT NVEGKRKVPF ALRMVKGVGI RFAYLVCKKA GIDVERRAGT LTAEELEKIA
       61 EIIADPAKFK IPDWFLNRQR DPKTGKTEHL SSSMVDTRLR DDLERLKKMR AHRGVRHAYG
      121 LRVRGQHTCT SGRHGKTVGV S
//
LOCUS       Procryptobia_M     141 bp    PROT      linear    1-SEP-2014
DEFINITION  Procryptobia_M     141 bp    PROT      linear    3-AUG-2014, 141 bases, AAC65DA
 ACCESSION  Rose-Cavalier-Smiths-iMac.local:166:1409575588
ORIGIN
        1 FQHIVRLLNT NIDGKRKIPF ALRVLRGIGI RFAYMICKKT NIDVNRRAGT LTPEECEKIS
       61 DVVADPQKYK IPTWFLNRQR DPKTGTVEHV TSSAVATKLR DDIERLRKMR CHRGVRHAYG
      121 IRVRGQHTCT SGRRGKVMGV A
//
LOCUS       Procryptobia_sorokini@metproCo     141 bp    PROT      linear    1-SEP-2014
DEFINITION  Procryptobia_sorokini@metproCo     141 bp    PROT      linear    3-AUG-2014, 14
 ACCESSION  Rose-Cavalier-Smiths-iMac.local:167:1409575588
ORIGIN
        1 FQHIVRLLNT NIDGKRKIPL RLRVLRGIGI RFAYMICKKT NIDVNRRAGT LTPEECEKIS
       61 DVVLIP-KYK IPTWFLNRQR DPKTGPSSTL TSSAVATKLR DDIERLRKMR CHRGVRHAYG
      121 IRVRGQHTCT SGRRGKVMGV A
//
LOCUS       Trypa0bruc@31538     141 bp    PROT      linear    1-SEP-2014
DEFINITION  Trypa0bruc@31538     141 bp    PROT      linear    3-AUG-2014, 141 bases, 178FC
 ACCESSION  Rose-Cavalier-Smiths-iMac.local:168:1409575588
ORIGIN
        1 FQHIVRLLNT NVEGKRKVPF ALRMVKGIGI RFAYMVCKKA GVDVERRAGT LTAEELEKIS
       61 EVIADPAKFK IPEWFLNRQR DPKTGKTEHL TSSMVDTRLR EDLERLRKIR AHRGVRHAYG
      121 LRVRGQHTCT SGRRGKTVGV S
//
LOCUS         TrypCruz     141 bp    PROT      linear    1-SEP-2014
DEFINITION  TrypCruz     141 bp    PROT      linear    3-AUG-2014, 141 bases, 54B1D8F9 chec
 ACCESSION  Rose-Cavalier-Smiths-iMac.local:169:1409575588
ORIGIN
        1 FQHIVRLLNT NVEGKRKVPF ALRMVKGIGI RFAYMVCKKA GVDVERRAGT LSPEELEKIS
       61 EVIADPAKFK IPEWFLNRQR DPKTGKTEHL TSSMVDTRLR EDLERLRKIR AHRGVRHAYG
      121 LRVRGQHTCT SGRRGKTVGV S
//
LOCUS         UstiMayd     141 bp    PROT      linear    1-SEP-2014
DEFINITION  UstiMayd     141 bp    PROT      linear    3-AUG-2014, 141 bases, 16AFEB1B chec
 ACCESSION  Rose-Cavalier-Smiths-iMac.local:170:1409575588
ORIGIN
        1 FAFILRLLNT NVDGKIKVQY ALTQIKGVGR RYANIVCKKA DIDLSKRAGE LNSDELERIV
       61 TILQNPAEFK IPSWFLNRQR DIVDGKSSQL LSNNIDSKLR DDLERLKKIK AHRGIRHYLG
      121 LRVRGQHTKT TGRRGRTVAN K
//
LOCUS       Volvox_carteri@VOLCA78888     141 bp    PROT      linear    1-SEP-2014
DEFINITION  Volvox_carteri@VOLCA78888     141 bp    PROT      linear    3-AUG-2014, 141 bas
 ACCESSION  Rose-Cavalier-Smiths-iMac.local:171:1409575588
ORIGIN
        1 FQHILRLLNT NVDGKNKIMY AMTAIKGIGR RFSNLVCKKA EVDLRKRAGE CSADELERMM
       61 GIVANPRAYK IPDWFLNRQK DHKTGRYSQL TSSGLDTALR DDLERLKKIR NHRGLRHYWG
      121 LRVRGQHTKT TGRAGKTVGV A
//
LOCUS       Filamoeba_nolandi@filnoCAMPEP0168552822     141 bp    PROT      linear    1-SEP-2014
DEFINITION  Filamoeba_nolandi@filnoCAMPEP0168552822     141 bp    PROT      linear    3-AUG
 ACCESSION  Rose-Cavalier-Smiths-iMac.local:172:1409575588
ORIGIN
        1 FQALLRVQNT NIDGRERVMY ALTAIKGVGR RFANIVCKKA DVPLTKRAGE LSQAEIDKIV
       61 TVLTHPRQFK VPNWMLNRQK DIKDGKFQQI ISNALESKLR DDIERLKKIR AHRGLRHYWG
      121 LRVRGQHSKT TGRKGRTVGV S
//
LOCUS       Mayorella_sp@mayorCAMPEP0174229358     138 bp    PROT      linear    1-SEP-2014
DEFINITION  Mayorella_sp@mayorCAMPEP0174229358     138 bp    PROT      linear    3-AUG-2014
 ACCESSION  Rose-Cavalier-Smiths-iMac.local:173:1409575588
ORIGIN
        1 FQHILRVLGT NVDGREKVAF AFTSIRGVGR RFSILACKKA DINLDKRAGE LTEEEVNKLV
       61 DVFERPLAYK IPVWFLNRQK DVKHGHNKQV VANALSNQLR EDFDRMCRVR THRGLRHMMR
      121 LRVRGQHTKT TGRRGRRI
//
LOCUS       Minchinia_chitonisD@minch0194451946     103 bp    PROT      linear    1-SEP-2014
DEFINITION  Minchinia_chitonisD@minch0194451946     103 bp    PROT      linear    3-AUG-201
 ACCESSION  Rose-Cavalier-Smiths-iMac.local:174:1409575588
ORIGIN
        1 ---------- ---------- -------LGR RFANLICKKA EVDVNKRAGD LTADEIEKLV
       61 AIIQSPRQFK IPLWFLNRQK DFKTGKYSQI VSQNFDAKLR DDV
//
LOCUS       Neoparamoeba_aestuarinaI@neoaeCAMPEP0201521148     141 bp    PROT      linear    1-SEP-2014
DEFINITION  Neoparamoeba_aestuarinaI@neoaeCAMPEP0201521148     141 bp    PROT      linear  
 ACCESSION  Rose-Cavalier-Smiths-iMac.local:175:1409575588
ORIGIN
        1 FTHIIRMSNT NLDGKRKVPY ALRMVKGIGV RMAMIVTKKA GIDPERRAGT LTPDELDRIA
       61 DIIASPEKYK IPTWMLNRKK DPKTGKTEHV TSVAWDNKVR EDLERLKKGR IHRGIRHCYG
      121 HRVRGQHTKT SGRHGRTPGL L
//
LOCUS       Paramoeba_atlanticaI@paratCAMPEP0201486342     141 bp    PROT      linear    1-SEP-2014
DEFINITION  Paramoeba_atlanticaI@paratCAMPEP0201486342     141 bp    PROT      linear    3-
 ACCESSION  Rose-Cavalier-Smiths-iMac.local:176:1409575588
ORIGIN
        1 FTHIIRMSNT NLDGKRKIPY ALRMVKGIGV RMALVVTKKA GIDPNRRAGT LTPVELERIA
       61 EVIASPQKFN IPEWMLNRKK DRTTGNSEHC TSVSWDNKIR EDLERLKKIR AHRGIRHYYG
      121 HRVRGQHTKT SGRHGRVQGV L
//
LOCUS       Pessonella_sp@pesspCAMPEP0168595218     141 bp    PROT      linear    1-SEP-2014
DEFINITION  Pessonella_sp@pesspCAMPEP0168595218     141 bp    PROT      linear    3-AUG-201
 ACCESSION  Rose-Cavalier-Smiths-iMac.local:177:1409575588
ORIGIN
        1 ---------- ---------- ---------- ---------- ---------- ---------M
       61 TVVQYPRQFK IPVWMLNRRK DFTTGKNSHA YSNTLDTAIR DDLERLKKIR SHRGLRHYWG
      121 LKVRGQHTKS NGR-G--LG- R
//
LOCUS       Sexangularia_sp@sexspCAMPEP0170735946     141 bp    PROT      linear    1-SEP-2014
DEFINITION  Sexangularia_sp@sexspCAMPEP0170735946     141 bp    PROT      linear    3-AUG-2
 ACCESSION  Rose-Cavalier-Smiths-iMac.local:178:1409575588
ORIGIN
        1 FQHILRILNT NIDGRTKVMY AITNIKGIGR RFANIICKKA EIDMSKRAGE LKPDEIERLV
       61 AIIQNPLQFR IPQWFLNRQK DHKTGKYSQS FANNLEQKLR EDLERLKKIR AHRGLRHYWG
      121 IKVRGQHTKT TGRRGRTVGI A
//
LOCUS       Stereomyxa_ramosa@steraCAMPEP0174260770     141 bp    PROT      linear    1-SEP-2014
DEFINITION  Stereomyxa_ramosa@steraCAMPEP0174260770     141 bp    PROT      linear    3-AUG
 ACCESSION  Rose-Cavalier-Smiths-iMac.local:179:1409575588
ORIGIN
        1 FQHILRVLAT NIDGRHKTMF ALTGIKGVGR RFANIVCKKA DIDLTKRAGE LSEEEINKLI
       61 TIIEHPEQFK IPQWFLNRQK DARDGRYSQV YSNLLDAKFR EDIQFMKKIR CHRGLRHYWG
      121 LRVRGQHTKT TGRKGRTVGV S
//
LOCUS       Stygamoeba_regulata@styreCAMPEP0177631610     141 bp    PROT      linear    1-SEP-2014
DEFINITION  Stygamoeba_regulata@styreCAMPEP0177631610     141 bp    PROT      linear    3-A
 ACCESSION  Rose-Cavalier-Smiths-iMac.local:180:1409575588
ORIGIN
        1 FQHILRVLNT NIDGRQKIVF ALTAIKGIGR RFSTLVCKKA DIDLNKRAGE ITPDEINKIL
       61 TIISRPSQYK IPNWFLNRQH DIKDGTYSQV YSNQLDMKLR DDLERLKKIR AHRGLRHYWG
      121 LRVRGQHTKT TGRKGRTVGV S
//
LOCUS       Trichosphaerium_sp@trichoCAMPEP0168530428     141 bp    PROT      linear    1-SEP-2014
DEFINITION  Trichosphaerium_sp@trichoCAMPEP0168530428     141 bp    PROT      linear    3-A
 ACCESSION  Rose-Cavalier-Smiths-iMac.local:181:1409575588
ORIGIN
        1 FTYILRIMNT NVDGKRKVDH AMTAIKGIGY RFSTLACKKA EIDLRKRAGE LSQEEIERLV
       61 NVFQHPKQFG IPNWFLNRQK DFRTGEFSQV LVNGLDVKMR EDLIRLKKIR AHRGLRHHWR
      121 LRVRGQRTKT TGRRGSTIGF Q
//
LOCUS       Vannella_sp@vanJPCAMPEP0114611640     141 bp    PROT      linear    1-SEP-2014
DEFINITION  Vannella_sp@vanJPCAMPEP0114611640     141 bp    PROT      linear    3-AUG-2014,
 ACCESSION  Rose-Cavalier-Smiths-iMac.local:182:1409575588
ORIGIN
        1 FQYVLRIVNT NVDGAVNVVF ALTAIKGVGR RFAGELCRLA DINKAKRAGE LTEDEIQKLV
       61 TILQHPTQFE IPVWFLNRQR DIRDGKNTQL YSNYLDNNLR EDMQRMRKIR SHRGIRHAYG
      121 LKVRGQHTKT TGRRGRTVGV A
//
LOCUS       Vexillifera_JP@vexJPCAMPEP0201560392     141 bp    PROT      linear    1-SEP-2014
DEFINITION  Vexillifera_JP@vexJPCAMPEP0201560392     141 bp    PROT      linear    3-AUG-20
 ACCESSION  Rose-Cavalier-Smiths-iMac.local:183:1409575588
ORIGIN
        1 FSHMRRILNT NIDGSKKVVY ALTAIRGVGR RFSCIVCKKA GVDLSKRAGE LTDQEVEKIV
       61 AIIQNPLSFK IPQWFLNRQK DVTDGKYSQV VANGVASKLR EDLERLKKIR CHRGLRHYWG
      121 LRVRGQHSKT TGRRGRTVGV S
//
LOCUS       Coprprot@rps18     141 bp    PROT      linear    1-SEP-2014
DEFINITION  Coprprot@rps18     141 bp    PROT      linear    1-AUG-2014, 141 bases, ADCDF7E
 ACCESSION  Rose-Cavalier-Smiths-iMac.local:184:1409575588
ORIGIN
        1 FQHMMRVLNT NIDGAVNIVY ALTAIKGVGR RFSTLVLKKA GVDTKKRAGD VTPEELESIV
       61 NIMAEPTEFK IPTWFLNRQK DFTTGKTKHV LSNALSSVLR DDLVRLRKIR AHRGLRHYWN
      121 LRVRGQHTKT TGRNGRTVGV S
//
LOCUS       Ignicoccus_hospitalis     141 bp    PROT      linear   14-APR-2015
DEFINITION  Ignicoccus_hospitalis, 373 bases, 7905D6BD checksum.
 ACCESSION  Rose-Cavalier-Smiths-iMac.local:189:1409575659
ORIGIN
        1 FKYIVRIGDT DIDGSLPAVY GLAKIKGIGY TTALAILRKL GIDPHMRLGY LSETRIRELD
       61 EKVRDITQLG FPSWLYNRRK DYTTGKDLHL IGADLVFYAR QDIEREKRIK SWRGLRHSLG
      121 LKVRGQRTAT TGRLGMTVGV S
//
LOCUS       Methanococcoides_burtonii     141 bp    PROT      linear   14-APR-2015
DEFINITION  Methanococcoides_burtonii, 373 bases, 3636B89D checksum.
 ACCESSION  Rose-Cavalier-Smiths-iMac.local:191:1409575659
ORIGIN
        1 IRHLVRIMNT DLQGKKPVKY ALTGIRGIGL RTSRVIVDST GIDPNAVIGY LSDEDIKKLD
       61 STIDK-FEEQ LPKWMLNRQF DPLTGENKHL LGQDIILTLK EDLNDLKKSR AYRGLRHERG
      121 LKVRGQRTKS TGRRGSTIGV R
//
LOCUS       Methanosphaera_stadtmanae     141 bp    PROT      linear   14-APR-2015
DEFINITION  Methanosphaera_stadtmanae, 373 bases, 4A69D2BA checksum.
 ACCESSION  Rose-Cavalier-Smiths-iMac.local:197:1409575659
ORIGIN
        1 FRHMVRITRK DVDGNSTIAT ALTEIRGIGK AFAIAICKVL DLDQDAQIGY IDDESVKQIE
       61 AVLENPQEFG IPEWFLNRRN DYETGETKHL IESDLNMTLR DDLNRMKMIR SYKGKRHEVG
      121 LPVRGQRTKS TFRHGSSVGV S
//
LOCUS       Thermoplasma_acidophilum     141 bp    PROT      linear   14-APR-2015
DEFINITION  Thermoplasma_acidophilum, 373 bases, DE4A123 checksum.
 ACCESSION  Rose-Cavalier-Smiths-iMac.local:204:1409575659
ORIGIN
        1 FQYIVRIANK DLNGERLLPL ALSDLKGIGE RLGYVIAERL DLPIDKKIGE LKEEQLEKLR
       61 EYVEA-KEYD LPEWLLNHRR EPVTGKNLNL VSTDLEIQVQ EDINLMKKIR SYKGIRHEKG
      121 KKVRGQRTRS NGRKGLSIGV V
//
LOCUS       Sulfolobus_solfataricus     141 bp    PROT      linear   14-APR-2015
DEFINITION  Sulfolobus_solfataricus, 373 bases, 92EDB169 checksum.
 ACCESSION  Rose-Cavalier-Smiths-iMac.local:213:1409575659
ORIGIN
        1 FKYVVRIFGQ DVDGTMKLPY ALAMVKGIGY NTAKAIIRKL GMDPNARLGE LSDAEVKKVE
       61 SVISDHTIKG LPSWLYNRRK DYESGLDLHL VTSDLIFYVR NDIEREKKSR SWRGVRHSLG
      121 LKVRGQRTRT TGRTGMTIGV A
//
LOCUS       Acidilobus_saccharovorans     141 bp    PROT      linear   14-APR-2015
DEFINITION  Acidilobus_saccharovorans, 373 bases, 60100E00 checksum.
 ACCESSION  Rose-Cavalier-Smiths-iMac.local:215:1409575659
ORIGIN
        1 FTQVVRIANT DIPGEDTVIY GLSRIKGIGY ATALAIARKL GIDPTARIGY LQPDVIKRLE
       61 DAVNDLTRLS LPSWLYNRRK DYESGQDKHL VGAELIFVAR RDIDREIKIG SWRGVRHKLG
      121 YKVRGQKTHT TGRTGMTVGV K
//
LOCUS       Korarchaeum_cryptofilum     141 bp    PROT      linear   14-APR-2015
DEFINITION  Korarchaeum_cryptofilum, 373 bases, B8E1BB13 checksum.
 ACCESSION  Rose-Cavalier-Smiths-iMac.local:216:1409575659
ORIGIN
        1 LKRIVRLLNT TLDGTKPVIV ALTGVRGISH TLALTILRKA GIHPNRLLGE LSDEEYAKIE
       61 DVVNNPHKYG VPWWLMNRQK DYRNNESRIL IGDDVNWYMT QDINLMKKIG SWKGIRHELG
      121 LKVRGQRTKT TGRVGKTVGY Q
//
LOCUS       Cenarchaeum_symbiosum     141 bp    PROT      linear   14-APR-2015
DEFINITION  Cenarchaeum_symbiosum, 373 bases, 3185517D checksum.
 ACCESSION  Rose-Cavalier-Smiths-iMac.local:218:1409575659
ORIGIN
        1 YKHIVRILGN DLPGEKKAVV GLRQIRGIGY GFATAILDVL KIDNNSNIGY LTDEQVASIE
       61 KLLQDPAGAG FPTWFLNRRK DLETGEDRHI FTSDIEFTVR NDVERERVSG SWKGYRHMFG
      121 LKVRGQRTRN TGRKGGAVGV A
//
LOCUS       Nitrosoarchaeum_limnia     141 bp    PROT      linear   14-APR-2015
DEFINITION  Nitrosoarchaeum_limnia, 373 bases, 654FA699 checksum.
 ACCESSION  Rose-Cavalier-Smiths-iMac.local:223:1409575659
ORIGIN
        1 YRHIVRIVGN DIPGARKVIV GLTQIKGIGY NFATAILDTL KINTNTNIGF LSESDVQSIE
       61 KLITNPIAGN FPPWFLNRRK DIETGSNMHL LTSDIPFTLR NDIERERITN SWRGYRHMYG
      121 LKVRGQCTRT TGRKGGAVGV A
//
LOCUS       Staphylothermus_marinus     141 bp    PROT      linear   14-APR-2015
DEFINITION  Staphylothermus_marinus, 373 bases, 82E1FF0A checksum.
 ACCESSION  Rose-Cavalier-Smiths-iMac.local:225:1409575659
ORIGIN
        1 YRYIVRIAGT DIDGSLKTVY GLAEIKGVGV NLAYGICRRL GIDPEMRIGY LTDEEIKRIE
       61 DLLSNPSAYD IPSWMLNRRK DYVTGKDMHL IGAELIFYVK QDIEREKKIK SWRGIRHALG
      121 LKVRGQRTRT TGRLGLTVGV R
//
LOCUS       Pyrolobus_fumarii_1A     141 bp    PROT      linear   14-APR-2015
DEFINITION  Pyrolobus_fumarii_1A, 373 bases, D71D529 checksum.
 ACCESSION  Rose-Cavalier-Smiths-iMac.local:228:1409575659
ORIGIN
        1 FRHIVRVAGT DLDGRLKVPF ALAKIKGVGI TFAYALCRLL GIDPEKRAGY LTDAEIQKIE
       61 QALKDPKAIG IPSWMLNRRK DYETGRDMHL IGAELIYYAR QDIERLKRIK SWRGIRHALG
      121 LKVRGQRTRT TGRTGMTVGV S
//
LOCUS       Thermococcus_kodakarensis     141 bp    PROT      linear   14-APR-2015
DEFINITION  Thermococcus_kodakarensis, 373 bases, 4C001F21 checksum.
 ACCESSION  Rose-Cavalier-Smiths-iMac.local:235:1409575659
ORIGIN
        1 FRHIVRVAGV DIDGHKQVRW ALTGIKGIGI NFATMVLRVA GIDPFMKAGY LTDEQVKKIE
       61 EILADPVAHG IPAWAVNRPK DYETGKDMHL ITAKLVMAWR EDVNRLRRIR AYRGIRHELG
      121 LPVRGQRTRS NFRHGTTVGV S
//
LOCUS       Aeropyrum_pernix_K1     141 bp    PROT      linear   14-APR-2015
DEFINITION  Aeropyrum_pernix_K1, 373 bases, 1BEADAF7 checksum.
 ACCESSION  Rose-Cavalier-Smiths-iMac.local:241:1409575659
ORIGIN
        1 FKYIVRIAGV DIDGDLKLPY GLASIKGIGY TTAMAVIRML GLDPEKKVGF LTEEEIRRLD
       61 EVLRDITQLG LPKWLYNRRK DYETGKDLHL IGSELIFYAR RDIEREMKIG SWRGIRHKYG
      121 LKVRGQRTRT TGRLGMTIGV R
//
LOCUS       Hypterthermus_butylicus     141 bp    PROT      linear   14-APR-2015
DEFINITION  Hypterthermus_butylicus, 373 bases, 10270EF8 checksum.
 ACCESSION  Rose-Cavalier-Smiths-iMac.local:242:1409575659
ORIGIN
        1 YRYIVRILGT DIPGDLKVPY GLALVKGIGV NLAYALCRLL GIDPNKRIGF LTDAEIEKIE
       61 KAMANPLAIG IPVWMLNRRK DYETGKDLHL VGADLIYYVK RDIEREKRIR SWRGIRHALG
      121 LKVRGQRTAT TGRIGMTIGV R
//
LOCUS       Metallosphaera_sedula     141 bp    PROT      linear   14-APR-2015
DEFINITION  Metallosphaera_sedula, 373 bases, D4366CD3 checksum.
 ACCESSION  Rose-Cavalier-Smiths-iMac.local:244:1409575659
ORIGIN
        1 FRYIVRLFGQ DVDGTMKAPY GLAMVKGIGY NTARVILMKL NIDKDKRLGE LTDHELKKIE
       61 EMLANKKIES LPAWIFNRRK DIESGQDLHY VTSDLVFVVR NDIEREKKLK SWRGVRHSLG
      121 LKVRGQRTRT TGRTGTTIGV K
//
LOCUS       Methanopyrus_kandleri     141 bp    PROT      linear   14-APR-2015
DEFINITION  Methanopyrus_kandleri, 373 bases, 795C3E7B checksum.
 ACCESSION  Rose-Cavalier-Smiths-iMac.local:248:1409575659
ORIGIN
        1 VKPIVRIADV DLDGHKKVPY ALTGIKGIGI RMAYAICREL GLDEEKKLGE LSDEEIERIE
       61 EEIKKEGESN IPSWMYNRQK DYETGEDMHL VGAELEMTVK QDIDRLKKIR AYRGIRHELG
      121 LPVRGQRTKS SFRRGRTVGV K
//
LOCUS       Methanoculleus_marisingri     141 bp    PROT      linear   14-APR-2015
DEFINITION  Methanoculleus_marisingri, 373 bases, 65C4238B checksum.
 ACCESSION  Rose-Cavalier-Smiths-iMac.local:259:1409575659
ORIGIN
        1 IKYFVRVRNT DLDGTKAVHI ALTGIKGIGP HTSRTITALA AVDPHAILGK LDDESVGRIA
       61 NAVDT-YTEQ VPDWMVNRQK DVYTGEVRHL LGTDLTMMND DDVNRMRKMR SYRGIRHETG
      121 QKVRGQRTKS TGRTGTTVGV K
//
LOCUS       Picrophilus_torridus     141 bp    PROT      linear   14-APR-2015
DEFINITION  Picrophilus_torridus, 373 bases, 8069E064 checksum.
 ACCESSION  Rose-Cavalier-Smiths-iMac.local:261:1409575659
ORIGIN
        1 FQYIVRIANK DLNGERPLKL ALADLKGIGL RLSETIAKKL DLDPDQRIGE LGEDKIEELR
       61 KYIEGKVYDG IPYWMYNHRR DITTGKDFNL VSNDLDLQIN DDINLMKKMR SYKGIRHERG
      121 LKVRGQRMRS NGRKGLAIGV V
//
LOCUS       Halobacterium_salinarum     141 bp    PROT      linear   14-APR-2015
DEFINITION  Halobacterium_salinarum, 373 bases, A0A76216 checksum.
 ACCESSION  Rose-Cavalier-Smiths-iMac.local:265:1409575659
ORIGIN
        1 IQYFVRIGQT DLDGTKTVER ALAELGGVGR RVARIVADEA GVDRTATMGG LEDDAIESVT
       61 DAVDS-FTEH APAWLANRQN DFYTGENQHI TGTDVELTRD QDINRMRMIR SYKGIRHERG
      121 QKVRGQRTKS TGREGT-IGV N
//
LOCUS       Natromonas_pharaonis     141 bp    PROT      linear   14-APR-2015
DEFINITION  Natromonas_pharaonis, 373 bases, CA250059 checksum.
 ACCESSION  Rose-Cavalier-Smiths-iMac.local:198:1409575659
ORIGIN
        1 LQYFVRIGQT DLDGTKSVER ALTDMNGIGR RVARIIAEKA EVDRRDVLGA LDEEKIDDVV
       61 AAVEE-YGDE VPEWLTNHQK DFFTGETTHE IGNDLQMSRR QDINRMKKID AYRGVRHKRG
      121 QKVRGQRTKS TGREG-TIGV N
//
LOCUS       Pyrobaculum_aerophilium     141 bp    PROT      linear   14-APR-2015
DEFINITION  Pyrobaculum_aerophilium, 373 bases, A9DCE2BD checksum.
 ACCESSION  Rose-Cavalier-Smiths-iMac.local:269:1409575659
ORIGIN
        1 IRAIVRIGDT DLDGNKQVAY ALAKIRGIGI ASAYAICWKL GIDPHAILGA LPEDQINKLD
       61 WAVRN-LHEL APAWFLNRRK DPETGRDLHL IGSELVLAAK RDVDLMKKLK SWKGVRHSLG
      121 LKVRGQRTVT TGRFGATAGV T
//
LOCUS       Archaeoglobus_fulgidus     141 bp    PROT      linear   14-APR-2015
DEFINITION  Archaeoglobus_fulgidus, 373 bases, 116C858 checksum.
 ACCESSION  Rose-Cavalier-Smiths-iMac.local:270:1409575659
ORIGIN
        1 FKHIVRIADT DLDGNKSLMF ALTGIKGIGL RAARCIVNEL GVDGRAKLGE LDDETIEKVK
       61 KFVEE-EIES LPSWLLNRRK DPYSGQDLHL LSKDVDFARM LDIERLIKMK AYRGVRHARG
      121 KKVRGQRTRS TGRKGRTVGV V
//
LOCUS       Methanococcus_aeolicus     141 bp    PROT      linear   14-APR-2015
DEFINITION  Methanococcus_aeolicus, 373 bases, FBD1A095 checksum.
 ACCESSION  Rose-Cavalier-Smiths-iMac.local:272:1409575659
ORIGIN
        1 FRHRIRVSRT DITGEFPLEY ALQDIKGIGK AMAKAILRIT KLDGKQQAGL MSDEDVKKIE
       61 DILNEPAKHG IPSWMFNRKN DVYSGLNKHL IESDLTMAVQ EDIATMKKIR CYRGIRHELG
      121 LPCRGQRTRG SFRKGSLVGV K
//
LOCUS       Methanosarcina_mazei     141 bp    PROT      linear   14-APR-2015
DEFINITION  Methanosarcina_mazei, 373 bases, 81F346C7 checksum.
 ACCESSION  Rose-Cavalier-Smiths-iMac.local:274:1409575659
ORIGIN
        1 LRHLVRIMNT DLKGAKPVEY ALTGLPGIGR RTAILIAKGA GVDPTATLGY LPDEEVAKLD
       61 AAIGK-FEEI VPSWMLNRQK DLTTGQDKHL LGTDILLTFR EDINNLKKVR AYRGLRHERG
      121 LKVRGQRTKS TGRRGSTVGV S
//
LOCUS       Methanocaldococcus_jannaschii     141 bp    PROT      linear   14-APR-2015
DEFINITION  Methanocaldococcus_jannaschii, 373 bases, DE10CC78 checksum.
 ACCESSION  Rose-Cavalier-Smiths-iMac.local:275:1409575659
ORIGIN
        1 FKYLIRVSRT DLDGNKKLIM ALQDIYGVGE AMARAIVRVA KLDPNKLAGY LTEEEVKKIE
       61 EVLADPAKFG IPSWMFNRRK DYVTGEDKHV IESDLMIIKQ EDINRLKRIR CYRGIRHELG
      121 LPCRGQRTKS TFRRGPTVGV S
//
LOCUS       Pyrococcus_horikoshii     141 bp    PROT      linear   14-APR-2015
DEFINITION  Pyrococcus_horikoshii, 373 bases, DA604562 checksum.
 ACCESSION  Rose-Cavalier-Smiths-iMac.local:277:1409575659
ORIGIN
        1 FRHIVRVAGV DLDGNKQLRW ALTAIKGVGI NFATMVCRVA GLDPFMKAGY LTDEQVKKIE
       61 EILQDPVSHG IPRWAVNRPK DYETGKDLHL ITAKLDMAIR EDIMRLRRIR AYRGIRHELG
      121 LPVRGQRTRS NFRRGQTVGV S
//
LOCUS       Methanobrevibacter_smithii     141 bp    PROT      linear   14-APR-2015
DEFINITION  Methanobrevibacter_smithii, 373 bases, 20873063 checksum.
 ACCESSION  Rose-Cavalier-Smiths-iMac.local:279:1409575659
ORIGIN
        1 FKHLVRISRK DVDGNKTIEQ ALTEIKGVGI SLSTTMCRTL DLDSEAQIGY IADEDVLKIE
       61 EILENPQKFN IPNWMLNRRE DYETGENIHL IESDLDMTLR DDLNRMKKTR SYKGRRHEAG
      121 LPVRGQRTKS TFRNSSSVGV K
//
LOCUS       Desulfurococcus_mucosus_DSM_2162     141 bp    PROT      linear   14-APR-2015
DEFINITION  Desulfurococcus_mucosus_DSM_2162, 373 bases, 2B227357 checksum.
 ACCESSION  Rose-Cavalier-Smiths-iMac.local:281:1409575659
ORIGIN
        1 FRQIVRILET DVDGELPLVY GLSEVKGLGY AFSLAVCRVL GLDPRQRTGF LSDDTVKSIE
       61 EVVRNPGKYG IPAWIYNRRK DYATGQDLHL TSANLIYYVK EDIEREKRIK SWRGIRHALG
      121 LKVRGQRTRT TGRTGVTVGV R
//
LOCUS       Nitrosopumilis_sp_AR2     141 bp    PROT      linear   14-APR-2015
DEFINITION  Nitrosopumilis_sp_AR2, 373 bases, A5D32EAA checksum.
 ACCESSION  Rose-Cavalier-Smiths-iMac.local:283:1409575659
ORIGIN
        1 YRHIVRIVGN DIRGEKKMVI GLTQIKGLGY NFATAILDTL KINPNSNIGN LTDENVQAIE
       61 KLITDPIASN FPSWFLNRRK DIETGADLHL LTSDIPFTLR NDIERERITA SWRGYRHLSG
      121 LKVRGQRTRT SGRKGGAVGV A
//
LOCUS       Nanoarchaeum_equitans     141 bp    PROT      linear   14-APR-2015
DEFINITION  Nanoarchaeum_equitans, 373 bases, 571D6860 checksum.
 ACCESSION  Rose-Cavalier-Smiths-iMac.local:288:1409575659
ORIGIN
        1 TKDIVHIADV DLDGHKPIYV ELRKVVGVNW MFAHAVCAAL GIDKWRKIGS LSDEELEKLE
       61 DALRNPWKYG IPSWLYNRRR DPETGKDLHL VGNDYKITME FDIKREMQIN SWRGYRHREG
      121 LPVRGQRTRS HHRKGRTVGV I
//
LOCUS       Haloarcula_marismortui     141 bp    PROT      linear   14-APR-2015
DEFINITION  Haloarcula_marismortui, 373 bases, F7CF5406 checksum.
 ACCESSION  Rose-Cavalier-Smiths-iMac.local:289:1409575659
ORIGIN
        1 IRYFVRIGQT DLDGTKSVER ALTELNGIGH RAARIIAQKA DVDRRAVFGK LDDDVIERVV
       61 ERVEN-FADD VPEWMTNHQK DYFTGETTHE TGNDLQLTRR QDINRMKMID SYRGVRHKRG
      121 QKVRGQRTKS TGREGT-IGV N
//
LOCUS       Nanosalina_sp.J07AB43@EGQ42750     141 bp    PROT      linear   11-MAR-2013
DEFINITION  ribosomal protein S13 [Candidatus Nanosalina sp. J07AB43].
 ACCESSION  EGQ42750
  ORGANISM  Candidatus Nanosalina sp. J07AB43
   AUTHORS  Narasingarao,P., Podell,S., Ugalde,J., Heidelberg,K., Banfield,J.
VERSION     EGQ42750.1  GI:339757493DBLINK      BioProject: PRJNA52647            BioSample: SAMN01940911
DBSOURCE    accession GL982576.1
KEYWORDS    .
SOURCE      Candidatus Nanosalina sp. J07AB43 (hypersaline lake metagenome)
            Archaea; Nanohaloarchaeota; Nanohaloarchaea; Candidatus Nanosalina.
REFERENCE   1  (residues 1 to 159)
            Emerson,J.B., Brocks,J.J., Heidelberg,K.B., Banfield,J.F. and
            Allen,E.E.
  TITLE     De novo metagenomic assembly reveals abundant novel major lineage
            of Archaea in hypersaline microbial communities
  JOURNAL   ISME J (2011) In press
   PUBMED   21716304
  REMARK    Publication Status: Available-Online prior to print
REFERENCE   2  (residues 1 to 159)
            and Allen,E.
  TITLE     Direct Submission
  JOURNAL   Submitted (14-OCT-2010) Scripps Institution of Oceanography,
            University of California, San Diego, 9500 Gilman Drive, La Jolla,
            CA 92093-0202, USA
COMMENT     Method: conceptual translation.
FEATURES             Location/Qualifiers
     source          1..159
                     /organism=`Candidatus Nanosalina sp. J07AB43`
                     /isolation_source=`Lake Tyrrell`
                     /db_xref=`taxon:889948`
                     /environmental_sample
                     /country=`Australia: Victoria`
                     /note=`metagenomic; derived from metagenome: hypersaline
                     lake metagenome`
     Protein         1..159
                     /product=`ribosomal protein S13`
     Region          1..146
                     /region_name=`Ribosomal_S13`
                     /note=`Ribosomal protein S13/S18; cl00331`
                     /db_xref=`CDD:260360`
     CDS             1..159
                     /locus_tag=`J07AB43_07380`
                     /coded_by=`complement(GL982576.1:62936..63415)`
                     /transl_table=11

ORIGIN
        1 trevvriart gidgnkpvrk altglkgvge myanavaesm dyn-ntvign lddeeidkie
       61 ekiknpdqld vpawlrnrrk dretgedlhl ieddldlkqe fdvrrlkein sykgwrheig
      121 lpvrgqktqs sfrsgdkigv s
//
LOCUS       Nanosalinarum_sp.J07AB56@EGQ40406     141 bp    PROT      linear   11-MAR-2013
DEFINITION  ribosomal protein S13 [Candidatus Nanosalinarum sp. J07AB56].
 ACCESSION  EGQ40406
  ORGANISM  Candidatus Nanosalinarum sp. J07AB56
   AUTHORS  Narasingarao,P., Podell,S., Ugalde,J., Heidelberg,K., Banfield,J.
VERSION     EGQ40406.1  GI:339756823DBLINK      BioProject: PRJNA52645            BioSample: SAMN01940911
DBSOURCE    accession GL982569.1
KEYWORDS    .
SOURCE      Candidatus Nanosalinarum sp. J07AB56 (hypersaline lake metagenome)
            Archaea; Nanohaloarchaeota; Nanohaloarchaea; Candidatus
            Nanosalinarum.
REFERENCE   1  (residues 1 to 160)
            Emerson,J.B., Brocks,J.J., Heidelberg,K.B., Banfield,J.F. and
            Allen,E.E.
  TITLE     De novo metagenomic assembly reveals abundant novel major lineage
            of Archaea in hypersaline microbial communities
  JOURNAL   ISME J (2011) In press
   PUBMED   21716304
  REMARK    Publication Status: Available-Online prior to print
REFERENCE   2  (residues 1 to 160)
            and Allen,E.
  TITLE     Direct Submission
  JOURNAL   Submitted (14-OCT-2010) Scripps Institution of Oceanography,
            University of California, San Diego, 9500 Gilman Drive, La Jolla,
            CA 92093-0202, USA
COMMENT     Method: conceptual translation.
FEATURES             Location/Qualifiers
     source          1..160
                     /organism=`Candidatus Nanosalinarum sp. J07AB56`
                     /isolation_source=`Lake Tyrrell`
                     /db_xref=`taxon:889962`
                     /environmental_sample
                     /country=`Australia: Victoria`
                     /note=`metagenomic; derived from metagenome: hypersaline
                     lake metagenome`
     Protein         1..160
                     /product=`ribosomal protein S13`
     Region          1..147
                     /region_name=`Ribosomal_S13`
                     /note=`Ribosomal protein S13/S18; cl00331`
                     /db_xref=`CDD:260360`
     CDS             1..160
                     /locus_tag=`J07AB56_11350`
                     /coded_by=`GL982569.1:713329..713811`
                     /transl_table=11

ORIGIN
        1 tkaivrmart didgtrpipq alkslkgvgd ayanaiakav ehdpetpigd lseseidgie
       61 etlenpdetd lpswmvnrrr dretgedkhv vgsdldlqee fdirryqeig syrgwrhelg
      121 lpvrgqktks sfrsddkigv s
//
LOCUS       Thermofilum_pendens@WP_011751934     141 bp    PROT      linear   25-MAY-2013
DEFINITION  30S ribosomal protein S13 [Thermofilum pendens].
 ACCESSION  WP_011751934
  ORGANISM  Thermofilum pendens
VERSION     WP_011751934.1  GI:500075921KEYWORDS    RefSeq.SOURCE      Thermofilum pendens
            Archaea; Crenarchaeota; Thermoprotei; Thermoproteales;
            Thermofilaceae; Thermofilum.
COMMENT     REFSEQ: This record represents a single, non-redundant, protein
            sequence which may be annotated on many different RefSeq genomes
            from the same, or different, species.
FEATURES             Location/Qualifiers
     source          1..157
                     /organism=`Thermofilum pendens`
                     /db_xref=`taxon:2269`
     Protein         1..157
                     /product=`30S ribosomal protein S13`
                     /calculated_mol_wt=17268
     Region          1..148
                     /region_name=`rps13p`
                     /note=`30S ribosomal protein S13P; Reviewed; PRK04053`
                     /db_xref=`CDD:235215`

ORIGIN
        1 fryivrvagv dlpgdkalvy aladikgigv staqavakkl gldpyrllgt lseeevekls
       61 aalreieklg lppwmlnrrk dpflgvdrhl itsdllitvr ndiefmkkik sykgvrhmlg
      121 lkvrgqrtrt tgrtgltvgv k
//
LOCUS       Caldiarchaeum_subterraneum@WP_020863544     141 bp    PROT      linear   14-APR-2015
DEFINITION  30S ribosomal protein S13 [Candidatus Caldiarchaeum subterraneum].
 ACCESSION  WP_020863544
  ORGANISM  Candidatus Caldiarchaeum subterraneum
VERSION     WP_020863544.1  GI:526884629KEYWORDS    RefSeq.SOURCE      Candidatus Caldiarchaeum subterraneum
            Archaea; Thaumarchaeota; unclassified Thaumarchaeota; Candidatus
            Caldiarchaeum.
COMMENT     REFSEQ: This record represents a single, non-redundant, protein
            sequence which may be annotated on many different RefSeq genomes
            from the same, or different, species.
FEATURES             Location/Qualifiers
     source          1..161
                     /organism=`Candidatus Caldiarchaeum subterraneum`
                     /db_xref=`taxon:311458`
     Protein         1..161
                     /product=`30S ribosomal protein S13`
                     /calculated_mol_wt=17839
     Region          1..148
                     /region_name=`rps13p`
                     /note=`30S ribosomal protein S13P; Reviewed; PRK04053`
                     /db_xref=`CDD:235215`

ORIGIN
        1 lrlivrvlnt dvdgtlrlpy alarvkgigv nlgyaiaraa gidpatrlgn ltekqiekie
       61 qiarnptrfg ipawllnrrf dpvtgedrhl tgadlelaik ediqtmmrtk swkgirhslg
      121 lkvrgqrtrt tgrkgmtvgv s
//
LOCUS       Caldivirga_maquilingensis@IC-167_ABW01347     141 bp    PROT      linear   14-APR-2015
DEFINITION  ribosomal protein S13 [Caldivirga maquilingensis IC-167].
 ACCESSION  ABW01347
  ORGANISM  Caldivirga maquilingensis IC-167
   AUTHORS  Copeland,A., Lucas,S., Lapidus,A., Barry,K., Glavina del Rio,T.,
VERSION     ABW01347.1  GI:157919920DBLINK      BioProject: PRJNA17421            BioSample: SAMN00623034
DBSOURCE    accession CP000852.1
KEYWORDS    .
SOURCE      Caldivirga maquilingensis IC-167
            Archaea; Crenarchaeota; Thermoprotei; Thermoproteales;
            Thermoproteaceae; Caldivirga.
REFERENCE   1  (residues 1 to 162)
            Dalin,E., Tice,H., Pitluck,S., Saunders,E., Brettin,T., Bruce,D.,
            Detter,J.C., Han,C., Schmutz,J., Larimer,F., Land,M., Hauser,L.,
            Kyrpides,N., Ivanova,N., Biddle,J.F., Zhang,Z., Fitz-Gibbon,S.T.,
            Lowe,T.M., Saltikov,C., House,C.H. and Richardson,P.
  CONSRTM   US DOE Joint Genome Institute
  TITLE     Complete sequence of Caldivirga maquilingensis IC-167
  JOURNAL   Unpublished
REFERENCE   2  (residues 1 to 162)
            Dalin,E., Tice,H., Pitluck,S., Saunders,E., Brettin,T., Bruce,D.,
            Detter,J.C., Han,C., Schmutz,J., Larimer,F., Land,M., Hauser,L.,
            Kyrpides,N., Ivanova,N., Biddle,J.F., Zhang,Z., Fitz-Gibbon,S.T.,
            Lowe,T.M., Saltikov,C., House,C.H. and Richardson,P.
  CONSRTM   US DOE Joint Genome Institute
  TITLE     Direct Submission
  JOURNAL   Submitted (02-OCT-2007) US DOE Joint Genome Institute, 2800
            Mitchell Drive B100, Walnut Creek, CA 94598-1698, USA
COMMENT     Method: conceptual translation.
FEATURES             Location/Qualifiers
     source          1..162
                     /organism=`Caldivirga maquilingensis IC-167`
                     /strain=`IC-167`
                     /db_xref=`taxon:397948`
     Protein         1..162
                     /product=`ribosomal protein S13`
     Region          2..149
                     /region_name=`rps13p`
                     /note=`30S ribosomal protein S13P; Reviewed; PRK04053`
                     /db_xref=`CDD:235215`
     CDS             1..162
                     /locus_tag=`Cmaq_0502`
                     /coded_by=`complement(CP000852.1:538707..539195)`
                     /note=`PFAM: ribosomal protein S13;
                     KEGG: pis:Pisl_0910 ribosomal protein S13`
                     /transl_table=11
                     /db_xref=`InterPro:IPR001892`

ORIGIN
        1 grqivhigdt dldgskavay alarikgigv stavaicrnl ginplvklge lneemirkid
       61 wavrnlhqaa -pawfvnrpk dpetgrnihl igadliltar ndiererril swrgirhnlg
      121 lkvrgqrtrt tgrlgpvagv q
//
LOCUS       Micrarchaeum_acidiphilum_ARMAN-2@EET90214     141 bp    PROT      linear   12-MAY-2010
DEFINITION  ribosomal protein S13 [Candidatus Micrarchaeum acidiphilum
 ACCESSION  EET90214
  ORGANISM  Candidatus Micrarchaeum acidiphilum ARMAN-2
   AUTHORS  Baker,B.J., Comolli,L.R., Dick,G.J., Hauser,L., Hyatt,D., Dill,B.,
ARMAN-2].VERSION     EET90214.1  GI:255513949DBLINK      BioProject: PRJNA38565
DBSOURCE    accession GG697240.1
KEYWORDS    .
SOURCE      Candidatus Micrarchaeum acidiphilum ARMAN-2 (mine drainage
            metagenome)
            Archaea; Parvarchaeota; Candidatus Micrarchaeum.
REFERENCE   1  (residues 1 to 177)
            Yelton,A.P. and Banfield,J.F.
  TITLE     Community-wide analysis of microbial genome sequence signatures
  JOURNAL   Genome Biol. 10 (8), R85 (2009)
   PUBMED   19698104
REFERENCE   2  (residues 1 to 177)
            Dill,B.D., Land,M.L., Verberkmoes,N.C., Hettich,R.L. and
            Banfield,J.F.
  TITLE     Enigmatic, ultrasmall, uncultivated Archaea
  JOURNAL   Proc. Natl. Acad. Sci. U.S.A. 107 (19), 8806-8811 (2010)
   PUBMED   20421484
REFERENCE   3  (residues 1 to 177)
            Land,M., VerBerkmoes,N.C., Hettich,R.L. and Banfield,J.F.
  TITLE     Direct Submission
  JOURNAL   Submitted (31-JUL-2009) Earth and Planetary Sciences, UC Berkeley,
            307 McCone Hall, Berkeley, CA 94720, USA
COMMENT     Method: conceptual translation.
FEATURES             Location/Qualifiers
     source          1..177
                     /organism=`Candidatus Micrarchaeum acidiphilum ARMAN-2`
                     /isolation_source=`combined biofilm from UBA (pink
                     subaerial biofilm) and UBA BS (thick floating biofilm
                     subdivided into strips) samples`
                     /db_xref=`taxon:425595`
                     /environmental_sample
                     /country=`USA: Richmond Mine at Iron Mountain, CA
                     (elevation 3100 ft.)`
                     /lat_lon=`40.68 N 122.2 W`
                     /note=`metagenomic; derived from metagenome: mine drainage
                     metagenome`
     Protein         1..177
                     /product=`ribosomal protein S13`
     Region          19..163
                     /region_name=`Ribosomal_S13`
                     /note=`Ribosomal protein S13/S18; cl00331`
                     /db_xref=`CDD:260360`
     CDS             1..177
                     /locus_tag=`UNLARM2_0652`
                     /coded_by=`complement(GG697240.1:322964..323497)`
                     /transl_table=11

l_table=11

ORIGIN
        1 amsivriank dingglniqr aldqvkgigq tmshslshkf nidpstpigs lnesqvtqve
       61 elikdphkyg vpkyllnrrn dmdtgkdmhl igndlifavr qsinrdvtlr vwrgyrhqyg
      121 qkvrgqhtrs tgrtgatvgv t
//
LOCUS       Parvarchaeum_acidiphilum_ARMAN-4@EEZ92901     141 bp    PROT      linear   12-MAY-2010
DEFINITION  ribosomal protein S13 [Candidatus Parvarchaeum acidiphilum
 ACCESSION  EEZ92901
  ORGANISM  Candidatus Parvarchaeum acidiphilum ARMAN-4
   AUTHORS  Baker,B.J., Comolli,L.R., Dick,G.J., Hauser,L., Hyatt,D., Dill,B.,
ARMAN-4].VERSION     EEZ92901.1  GI:269986619DBLINK      BioProject: PRJNA38567
DBSOURCE    accession GG730046.1
KEYWORDS    .
SOURCE      Candidatus Parvarchaeum acidiphilum ARMAN-4 (mine drainage
            metagenome)
            Archaea; Parvarchaeota; Candidatus Parvarchaeum.
REFERENCE   1  (residues 1 to 179)
            Dill,B.D., Land,M.L., Verberkmoes,N.C., Hettich,R.L. and
            Banfield,J.F.
  TITLE     Enigmatic, ultrasmall, uncultivated Archaea
  JOURNAL   Proc. Natl. Acad. Sci. U.S.A. 107 (19), 8806-8811 (2010)
   PUBMED   20421484
REFERENCE   2  (residues 1 to 179)
            Land,M., VerBerkmoes,N.C., Hettich,R.L. and Banfield,J.F.
  TITLE     Direct Submission
  JOURNAL   Submitted (18-NOV-2009) Earth and Planetary Sciences, UC Berkeley,
            307 McCone Hall, Berkeley, CA 94720, USA
COMMENT     Method: conceptual translation.
FEATURES             Location/Qualifiers
     source          1..179
                     /organism=`Candidatus Parvarchaeum acidiphilum ARMAN-4`
                     /isolation_source=`450 nm filtrate of pink subaerial
                     biofilm microbial community collected from the base of 2m
                     high pile of pyrite sediment over which pH 1.1, 41C acid
                     mine drainage solution was flowing`
                     /db_xref=`taxon:662760`
                     /environmental_sample
                     /country=`USA: Ultra Back A (UBA) site of Richmond Mine
                     (elevation 3100ft) at Iron Mountain, CA`
                     /lat_lon=`40.68 N 122.2 W`
                     /collection_date=`Jun-2005`
                     /note=`metagenomic; derived from metagenome: mine drainage
                     metagenome`
     Protein         1..179
                     /product=`ribosomal protein S13`
     Region          24..171
                     /region_name=`Ribosomal_S13`
                     /note=`Ribosomal protein S13/S18; cl00331`
                     /db_xref=`CDD:260360`
     CDS             1..179
                     /locus_tag=`BJBARM4_0522`
                     /coded_by=`complement(GG730046.1:37231..37770)`
                     /transl_table=11

l_table=11

ORIGIN
        1 erkivriadt dldgskkvkd llrsitgigf sysnalmkvl kipegeklqd ldekqlnelk
       61 ealsnpfkyk lphwlfnwrr dettgldyhl lsnelrsktt mqiqkiktsr sykgyrhsfs
      121 yklrgqkvrs rganvhgrvg s
//
LOCUS       Dyadobacter_fermentans_DSM_18053     141 bp    PROT      linear   14-APR-2015
DEFINITION  Dyadobacter_fermentans_DSM_18053, 373 bases, 1B329424 checksum.
 ACCESSION  Rose-Cavalier-Smiths-iMac.local:185:1409575659
ORIGIN
        1 -----RIAGV DIPDRKRGEI SLTYIFGIGR SSAKKILEKA GVDLNKKVID WTDDESGAIR
       61 GVIAG--EYK V--------- ---EG----- ---ALKSEVQ LSIKRLMDIA CYRGLRHRKG
      121 LPLRGQRTKN NSRRGKTIAN K
//
LOCUS       Idiomarina_loihiensis_L2TR     141 bp    PROT      linear   14-APR-2015
DEFINITION  Idiomarina_loihiensis_L2TR, 373 bases, 7CF99A01 checksum.
 ACCESSION  Rose-Cavalier-Smiths-iMac.local:186:1409575659
ORIGIN
        1 -----RIAGI NVPDNKHAVI ALTAIYGVGR TRSQQILAAT GIAEDTKIGS LSEDKLDALR
       61 DAVSK---FA V--------- ---EG----- ---DLRREVS MNIKRLMDLG CFRGLRHRRS
      121 LPLRGQRTKT NARRGP---- -
//
LOCUS       Deinococcus_deserti_VCD115     141 bp    PROT      linear   14-APR-2015
DEFINITION  Deinococcus_deserti_VCD115, 373 bases, 5AD501D7 checksum.
 ACCESSION  Rose-Cavalier-Smiths-iMac.local:187:1409575659
ORIGIN
        1 -----RVAGV DLPREKRIEI ALTYIYGIGL TRSKEVLAQT GISADTRVKN LTEAEQSTLR
       61 DAIEK--TFK V--------- ---EG----- ---DLRSEVG QNIKRLMDIG AYRGLRHRRG
      121 LPVRGQRTKT NARRGPTVA- G
//
LOCUS       Rhodopirellula_baltica_SH_1     141 bp    PROT      linear   14-APR-2015
DEFINITION  Rhodopirellula_baltica_SH_1, 373 bases, 25F68F8B checksum.
 ACCESSION  Rose-Cavalier-Smiths-iMac.local:190:1409575659
ORIGIN
        1 -----RLMGV DIPNDKQIQY SLTYLYGLGL YRAREVCEKL GIDPTSPASD ISDEDVGRIA
       61 ALLER--DYL V--------- ---EG----- ---PLRRQVT QNISRMREIK SYRGIRHRVS
      121 LPVRGQRTKT NARRGPTVA- G
//
LOCUS       Planctomyces_brasiliensis_DSM_5305     141 bp    PROT      linear   14-APR-2015
DEFINITION  Planctomyces_brasiliensis_DSM_5305, 373 bases, B0F1E971 checksum.
 ACCESSION  Rose-Cavalier-Smiths-iMac.local:192:1409575659
ORIGIN
        1 -----RVQGV DIPNNKAAYI SLTYLYGIGR HTAIEICRRL QIEPTMKAKD IGDDTLAQLN
       61 NLLDT--DYV I--------- ---EG----- ---QLRRQTQ QHIARLREIQ SYRGIRHRRG
      121 LPVRGQRTIT NARRGVTVA- G
//
LOCUS       Fibrobacter_succinogenes_subsp._succinogenes_S85     141 bp    PROT      linear   14-APR-2015
DEFINITION  Fibrobacter_succinogenes_subsp._succinogenes_S85, 373 bases, A56B0BFC checksum.
 ACCESSION  Rose-Cavalier-Smiths-iMac.local:193:1409575659
ORIGIN
        1 -----RIAGV DLPKNKTVEY GLTAIYGVGL FTANKVCAQL GIDKNKKCDD LTEEEQGKIR
       61 HLLED--EYS V--------- ---EG----- ---QLRAEVT LNIKRLQDIG CYRGIRHRKG
      121 LPVRGQRSRT NARRGPTVA- N
//
LOCUS       Desulfobacca_acetoxidans_DSM_11109     141 bp    PROT      linear   14-APR-2015
DEFINITION  Desulfobacca_acetoxidans_DSM_11109, 373 bases, 9C93BF0F checksum.
 ACCESSION  Rose-Cavalier-Smiths-iMac.local:196:1409575659
ORIGIN
        1 -----RISGV DLPRNKRMEI ALTYIYGIGR TTAQKILQVA EVDGSTKSDN LTDAELTRIR
       61 NVIDA--HHK V--------- ---EG----- ---DLRREIS MNIKRLMDIG CYRGLRHRKS
      121 LPVRGQRTHT NARRGPSVV- G
//
LOCUS       Lactobacillus_fermentum_IFO_3956     141 bp    PROT      linear   14-APR-2015
DEFINITION  Lactobacillus_fermentum_IFO_3956, 373 bases, D4A77EE3 checksum.
 ACCESSION  Rose-Cavalier-Smiths-iMac.local:199:1409575659
ORIGIN
        1 -----RIAGV DLPRDKRIVI GLTYIFGIGN TTAQKILANA GVSEDIRVRD LTPDQEEKIR
       61 AEVDQ---IK V--------- ---EG----- ---DLRREVS LNIKRLQEIG SYRGMRHRHG
      121 LPVRGQHTKN NARRGKAVAI A
//
LOCUS       Thermus_scotoductus_SA-01     141 bp    PROT      linear   14-APR-2015
DEFINITION  Thermus_scotoductus_SA-01, 373 bases, 86756260 checksum.
 ACCESSION  Rose-Cavalier-Smiths-iMac.local:205:1409575659
ORIGIN
        1 -----RIAGV EIPRNKRVDV ALTYIYGVGP ARAKEALEKT GINPATRVKD LTEAEVVRLR
       61 EYVEN--TWK L--------- ---EG----- ---ELRAEVA ANIKRLMDIG CYRGLRHRRG
      121 LPVRGQRTRT NARRGPTVA- G
//
LOCUS       Thermodesulfatator_indicus_DSM_15286     141 bp    PROT      linear   14-APR-2015
DEFINITION  Thermodesulfatator_indicus_DSM_15286, 373 bases, 8886DDB7 checksum.
 ACCESSION  Rose-Cavalier-Smiths-iMac.local:206:1409575659
ORIGIN
        1 -----RIAGV DIPDNKSIEI ALTYIYGIGR TLAQKVLTKA GVDWNKKTKD LTEEELTKIR
       61 HIVER--EYK V--------- ---EG----- ---DLRREVS ANIKRLMDMG CYRGLRHRMG
      121 LPVRGQSTRS NARRGPSLR- G
//
LOCUS       Dehalococcoides_ethenogenes_195     141 bp    PROT      linear   14-APR-2015
DEFINITION  Dehalococcoides_ethenogenes_195, 373 bases, 35B04CF0 checksum.
 ACCESSION  Rose-Cavalier-Smiths-iMac.local:207:1409575659
ORIGIN
        1 -----RIAGT DIPDNKQVYF SLQYIFGIGP ARSEKVLVQA GVDKAIRVNK LTDEEINRLR
       61 EIIDK--EYR V--------- ---EG----- ---DLRKEIA LNIKRLIDIG CYRGNRHKHN
      121 LPVRGQRTKT NARRGPTVA- G
//
LOCUS       Thermovirga_lienii_DSM_17291     141 bp    PROT      linear   14-APR-2015
DEFINITION  Thermovirga_lienii_DSM_17291, 373 bases, 2D6662FF checksum.
 ACCESSION  Rose-Cavalier-Smiths-iMac.local:209:1409575659
ORIGIN
        1 -----RIAGV DLPREKRIEI ALTYIFGIGL PTSKKILEAT GIDPNTRVKD LTEDEEQKLR
       61 AEIEN--NYK V--------- ---EG----- ---DLRREIT MNIKRLMEIG CYRGLRHKLG
      121 LPVRGQKTKT NARRGPAVA- G
//
LOCUS       Thermocrinis_albus_DSM_14484     141 bp    PROT      linear   14-APR-2015
DEFINITION  Thermocrinis_albus_DSM_14484, 373 bases, 35840F83 checksum.
 ACCESSION  Rose-Cavalier-Smiths-iMac.local:210:1409575659
ORIGIN
        1 -----RIAGV DLPDHKKLEV ALTYLYGIGW SRAREICEKT GIPCTKRLGE LTPDELNTIR
       61 KFIEQ--NYK V--------- ---EG----- ---DLRREVQ LNIKRLMDMG CYRGLRHARG
      121 LPVRGQQTRT NARRGKTVG- G
//
LOCUS       Desulfurispirillum_indicum_S5     141 bp    PROT      linear   14-APR-2015
DEFINITION  Desulfurispirillum_indicum_S5, 373 bases, DA9D3085 checksum.
 ACCESSION  Rose-Cavalier-Smiths-iMac.local:211:1409575659
ORIGIN
        1 -----RVAGV DLPKNKRVEI GLTYIYGVGR SRSRQILANV SIDMDKKVGE LSEDEVNTLR
       61 KALEE---YD V--------- ---EG----- ---DLRKNVS LDIKRLKDLG CYRGLRHRSG
      121 LPVRGQNTKN NSRRGPTVG- -
//
LOCUS       Cryptobacterium_curtum_DSM_15641     141 bp    PROT      linear   14-APR-2015
DEFINITION  Cryptobacterium_curtum_DSM_15641, 373 bases, 3FD17F3C checksum.
 ACCESSION  Rose-Cavalier-Smiths-iMac.local:212:1409575659
ORIGIN
        1 -----RLVGV DLPRDKRIEV GLTYIYGIGL TTSQKILAET GVDPDTRVRD ITEEDLTKIR
       61 DYVNE--NLS V--------- ---EG----- ---DLHREVS QNVKRLMEIG CYRGLRHRKG
      121 LPVHGQRTHT NARRGPQIG- G
//
LOCUS       Syntrophothermus_lipocalidus_DSM_12680     141 bp    PROT      linear   14-APR-2015
DEFINITION  Syntrophothermus_lipocalidus_DSM_12680, 373 bases, BC386777 checksum.
 ACCESSION  Rose-Cavalier-Smiths-iMac.local:214:1409575659
ORIGIN
        1 -----RVAGV DLPRDKRVVV ALTYIFGIGR SSAEKIVKET GINPDTRVKD LTEEEIAKIR
       61 EAIDR--GYK V--------- ---EG----- ---ELRREIS MNIKRLIDIG CYRGIRHRRG
      121 LPVRGQRTRT NARRGPTVG- T
//
LOCUS       Zymomonas_mobilis_subsp._mobilis_NCIMB_11163     141 bp    PROT      linear   14-APR-2015
DEFINITION  Zymomonas_mobilis_subsp._mobilis_NCIMB_11163, 373 bases, E03ACB00 checksum.
 ACCESSION  Rose-Cavalier-Smiths-iMac.local:217:1409575659
ORIGIN
        1 -----RIAGV NIPTNKRVEI ALTYIHGIGP TTAKKIVTKL GIAPERRVQD LSDNEVLQIR
       61 EAIDA--DYT V--------- ---EG----- ---DLRRQVA MNIKRLMDLA CYRGLRHRKG
      121 LPVRGQRTHT NARRGKPIA- G
//
LOCUS       Paenibacillus_sp._Y412MC10     141 bp    PROT      linear   14-APR-2015
DEFINITION  Paenibacillus_sp._Y412MC10, 373 bases, 3D8B74C4 checksum.
 ACCESSION  Rose-Cavalier-Smiths-iMac.local:220:1409575659
ORIGIN
        1 -----RIAGV DLPRDKRVEI ALTYIFGIGK TTSQKVLKET GINADTRVRD LTEDEVSKLR
       61 ETIDG--MVK V--------- ---EG----- ---DLRREIS LNIKRLTEIG CYRGIRHRRG
      121 LPVRGQRTKT NARRGPTVAN K
//
LOCUS       Neisseria_meningitidis_MC58     141 bp    PROT      linear   14-APR-2015
DEFINITION  Neisseria_meningitidis_MC58, 373 bases, FD8C0DDE checksum.
 ACCESSION  Rose-Cavalier-Smiths-iMac.local:227:1409575659
ORIGIN
        1 -----RIAGV NIPNNAHIVI GLQAIYGIGA TRAKLICEAA NIAPDTKAKD LDETQLDALR
       61 DQVAK---YE V--------- ---EG----- ---DLRREVT MSIKRLMDMG CYRGFRHRRG
      121 LPCRGQRTRT NARRGPAIA- G
//
LOCUS       Cyanothece_sp._PCC_7425     141 bp    PROT      linear   14-APR-2015
DEFINITION  Cyanothece_sp._PCC_7425, 373 bases, 81074A51 checksum.
 ACCESSION  Rose-Cavalier-Smiths-iMac.local:229:1409575659
ORIGIN
        1 -----RIAGV DLPRDKRVEI GLTYIYGIGL TRSQHILAET GVNPDTRIRE LTDADISALR
       61 TAVEA---YQ V--------- ---EG----- ---DLRRLEN MNIKRLQDIG CYRGRRHRMG
      121 LPVRGQRTRT NARRGGTVA- G
//
LOCUS       Prochlorococcus_marinus_str._MIT_9303     141 bp    PROT      linear   14-APR-2015
DEFINITION  Prochlorococcus_marinus_str._MIT_9303, 373 bases, 12C5D904 checksum.
 ACCESSION  Rose-Cavalier-Smiths-iMac.local:230:1409575659
ORIGIN
        1 -----RIAGV DIPRDKRVEV ALTYIYGIGL TRAKTILTKS GVNPDIRVKD LEDGDVQKLR
       61 TALEA---FT I--------- ---EG----- ---DLRRQEG MALKRLQDIG CLRGRRHRMS
      121 LPVRGQRTRT NARRGATVA- G
//
LOCUS       Chlorobium_limicola_DSM_245     141 bp    PROT      linear   14-APR-2015
DEFINITION  Chlorobium_limicola_DSM_245, 373 bases, D200B292 checksum.
 ACCESSION  Rose-Cavalier-Smiths-iMac.local:231:1409575659
ORIGIN
        1 -----RIAGV NLPLNKHAVI ALTHVYGIGR TSAENILQRA GIAPERKISE LNDEEAHAIR
       61 EIIAE--DYK V--------- ---EG----- ---QARGEQQ TAIKRLMDIG CYRGLRHRRS
      121 LPVRGQRTQT NARRGKTVA- G
//
LOCUS       Prevotella_denticola_F0289     141 bp    PROT      linear   14-APR-2015
DEFINITION  Prevotella_denticola_F0289, 373 bases, D2B87587 checksum.
 ACCESSION  Rose-Cavalier-Smiths-iMac.local:233:1409575659
ORIGIN
        1 -----RIVGV DLPQNKRGEI ALTYIYGIGR SSSAKILDKA GINRDLKVSE WSDDQAAKIR
       61 EIIGA--EFK V--------- ---EG----- ---DLRSEIQ MNIKRLMDIG CYRGVRHRNG
      121 LPVRGQSTKN NARRGKTVA- N
//
LOCUS       Anaerolinea_thermophila_UNI-1     141 bp    PROT      linear   14-APR-2015
DEFINITION  Anaerolinea_thermophila_UNI-1, 373 bases, E78A611B checksum.
 ACCESSION  Rose-Cavalier-Smiths-iMac.local:237:1409575659
ORIGIN
        1 -----RIEGV DLPRNKRVEV ALTYIYGIGP TRARETLAAT KVNPDTRVKD LTEAEVNALR
       61 DYIAR--NYT V--------- ---EG----- ---DLRREVQ MSIKRLIEIG CYRGLRHRRN
      121 LPVRGQRTRT NARRGPTVA- G
//
LOCUS       Thermotoga_maritima_MSB8     141 bp    PROT      linear   14-APR-2015
DEFINITION  Thermotoga_maritima_MSB8, 373 bases, 7A5D4FB6 checksum.
 ACCESSION  Rose-Cavalier-Smiths-iMac.local:238:1409575659
ORIGIN
        1 -----RIVGV ELPNNKKVWV ALTYIYGIGR SRSFEILKNT GIDPEKRVGD LTDEEISKIT
       61 KYIQD--HFK V--------- ---EG----- ---ELRSEVE RNIRRLIEIG CYRGIRHKLG
      121 LPVRGQKTRS NARRGPRIK- T
//
LOCUS       Gemmatimonas_aurantiaca_T-27     141 bp    PROT      linear   14-APR-2015
DEFINITION  Gemmatimonas_aurantiaca_T-27, 373 bases, 9C5F31DD checksum.
 ACCESSION  Rose-Cavalier-Smiths-iMac.local:239:1409575659
ORIGIN
        1 -----RIAGV DLPREKKVEI GLTYIFGIGR KTAQKILEAS GVSSAQRVRD LNDNDLNKLR
       61 QEIER--NHR V--------- ---EG----- ---ALRTEVA MNIKRLMDIG SYRGTRHRRG
      121 LPVRGQRTHT NARKGPAIA- G
//
LOCUS       Nitrosospira_multiformis_ATCC_25196     141 bp    PROT      linear   14-APR-2015
DEFINITION  Nitrosospira_multiformis_ATCC_25196, 373 bases, C94831D5 checksum.
 ACCESSION  Rose-Cavalier-Smiths-iMac.local:246:1409575659
ORIGIN
        1 -----RIAGV NIPNHQHAEI ALTAIYGIGR ARAREICEAA GINVSTKMKD VTDAEMDKLR
       61 DNVAK---FV V--------- ---EG----- ---DLRREVS MNIKRLMDLG CYRGLRHRRG
      121 LPVRGQRTRT NARRGPAVRA S
//
LOCUS       Meiothermus_silvanus_DSM_9946     141 bp    PROT      linear   14-APR-2015
DEFINITION  Meiothermus_silvanus_DSM_9946, 373 bases, 2CE82385 checksum.
 ACCESSION  Rose-Cavalier-Smiths-iMac.local:250:1409575659
ORIGIN
        1 -----RIAGV EIPRNKRVDV ALTYIFGVGW SRAKEALAAT NVDPATRVKD LSEAEVARLR
       61 EHIEN--TYK L--------- ---EG----- ---ELRAEIA GNIKRLMDIG CYRGLRHRRG
      121 LPVRGQRTRT NARRGPTVA- G
//
LOCUS       Treponema_brennaborense_DSM_12168     141 bp    PROT      linear   14-APR-2015
DEFINITION  Treponema_brennaborense_DSM_12168, 373 bases, DD471A76 checksum.
 ACCESSION  Rose-Cavalier-Smiths-iMac.local:252:1409575659
ORIGIN
        1 -----RIAGV DLP-NKHVNI ALTYIYGIGR SSADEICKKT KINPDAMIND LSQDDLAALR
       61 TVIDG--EYK V--------- ---EG----- ---RLRSEIG LNIKRLMDIG CYRGLRHRKG
      121 LPVRGQRTRT NSRRGKTVA- G
//
LOCUS       Dictyoglomus_thermophilum_H-6-12     141 bp    PROT      linear   14-APR-2015
DEFINITION  Dictyoglomus_thermophilum_H-6-12, 373 bases, 17FCD886 checksum.
 ACCESSION  Rose-Cavalier-Smiths-iMac.local:253:1409575659
ORIGIN
        1 -----RIAGV DLPSNKKIEI ALTYIYGIGR TTSKKILQAT GVDPNKRVKD LTEEEISKLR
       61 EEIEN--NYK V--------- ---EG----- ---DLRQEVA ANIRRLIEIG CYRGIRHKRG
      121 LPVRGQRTRC NARRGPTVGA K
//
LOCUS       Xylella_fastidiosa_M23     141 bp    PROT      linear   14-APR-2015
DEFINITION  Xylella_fastidiosa_M23, 373 bases, 15A049EC checksum.
 ACCESSION  Rose-Cavalier-Smiths-iMac.local:256:1409575659
ORIGIN
        1 -----RIAGV NLAIQKHVWI GLQSIYGIGR TRSRKVCDAA NVAIYTKIRD LSESEIERLR
       61 VEVGK---YV I--------- ---EG----- ---DLRREVG MAIKRLMDLN CYRGLRHRRC
      121 LPLRGQRTRT NARRGP---- -
//
LOCUS       Coraliomargarita_akajimensis_DSM_45221     141 bp    PROT      linear   14-APR-2015
DEFINITION  Coraliomargarita_akajimensis_DSM_45221, 373 bases, EB3C36E7 checksum.
 ACCESSION  Rose-Cavalier-Smiths-iMac.local:258:1409575659
ORIGIN
        1 -----RILGV DIPANKKLEY SLRYVYGIGP TRAKTIVAEA GFDPDRRAGD LSEEELNQLA
       61 TIVAD-KQYV V--------- ---EG----- ---DLRREIT ANLKRLIAVR SWRGMRHARG
      121 LPVRGQRTKT NARRGG-VK- P
//
LOCUS       Thermovibrio_ammonificans_HB-1     141 bp    PROT      linear   14-APR-2015
DEFINITION  Thermovibrio_ammonificans_HB-1, 373 bases, AE2D3B28 checksum.
 ACCESSION  Rose-Cavalier-Smiths-iMac.local:262:1409575659
ORIGIN
        1 -----RIAGV DIPDNKKVPY SLAYIYGIGI KSGFKICEKA GVDPEKRVKD LTEEEIAKIR
       61 RIIEN--EYK V--------- ---EG----- ---DLRKEIA MNIKRLIEIG CYRGVRHRLG
      121 LPVRGQRTRT NARRGPTVA- G
//
LOCUS       Acetobacter_pasteurianus_IFO_3283-01     141 bp    PROT      linear   14-APR-2015
DEFINITION  Acetobacter_pasteurianus_IFO_3283-01, 373 bases, 826A344D checksum.
 ACCESSION  Rose-Cavalier-Smiths-iMac.local:263:1409575659
ORIGIN
        1 -----RIAGV NVPTNKRVVI GLQYIYGIGA TKAVEICKAL EIPEAKRVNE LSDDEILKLR
       61 ELIDS--KYR V--------- ---EG----- ---DLRREIA MNIKRLMDLG CYRGLRHRRG
      121 LPVHGQRTHT NARRGKAVAI A
//
LOCUS       Methylacidiphilum_infernorum_V4     141 bp    PROT      linear   14-APR-2015
DEFINITION  Methylacidiphilum_infernorum_V4, 373 bases, 6C665E7C checksum.
 ACCESSION  Rose-Cavalier-Smiths-iMac.local:264:1409575659
ORIGIN
        1 -----RILGV EIPGNKPLIS ALPVIYGIGR SRAKLICEQA ELNPQMRAKD LTNQQINRII
       61 QVIEE-NGFV V--------- ---EG----- ---DLRREIQ QNIKRLQSIR CYRGIRHIRG
      121 LPVRGQRTST NARRGPTIGV V
//
LOCUS       Corynebacterium_pseudotuberculosis_FRC41     141 bp    PROT      linear   14-APR-2015
DEFINITION  Corynebacterium_pseudotuberculosis_FRC41, 373 bases, D238C864 checksum.
 ACCESSION  Rose-Cavalier-Smiths-iMac.local:266:1409575659
ORIGIN
        1 -----RLAGV DLPRNKRMEV ALTYIYGIGP ARAAQLLKET GISPDLRTDN LTDEQVSALR
       61 DVIEA--TWK V--------- ---EG----- ---DLRRQVQ ADIRRKIEIG CYQGLRHRRG
      121 LPVRGQRTKT NARRGPTIA- G
//
LOCUS       Fusobacterium_nucleatum_subsp._nucleatum_ATCC_25586     141 bp    PROT      linear   14-APR-2015
DEFINITION  Fusobacterium_nucleatum_subsp._nucleatum_ATCC_25586, 373 bases, 3ADDD093 checks
 ACCESSION  Rose-Cavalier-Smiths-iMac.local:267:1409575659
ORIGIN
        1 -----RIAGV DIPRNKRVEI ALTYIYGIGK PTSQKILKEA GINFDTRVKD LTEEEINKIR
       61 EIIKD---IK V--------- ---EG----- ---DLRKEVR LSVKRLMDIK CYRGLRHKMN
      121 LPVRGQSSKT NARVGP---- -
//
LOCUS       Syntrophus_aciditrophicus_SB     141 bp    PROT      linear   14-APR-2015
DEFINITION  Syntrophus_aciditrophicus_SB, 373 bases, CA93E4A4 checksum.
 ACCESSION  Rose-Cavalier-Smiths-iMac.local:268:1409575659
ORIGIN
        1 -----RIAGV DLPKNKRMEI ALTYIYGIGR TKAKEILEKA EISFDTKTDE LADSEINAIR
       61 TIIDR--DHK V--------- ---EG----- ---DLRRDIS MSIKRLMDVG AYRGLRHRKG
      121 LPVRGQRTHT NARRGPAIA- G
//
LOCUS       Oscillibacter_valericigenes_Sjm18-20     141 bp    PROT      linear   14-APR-2015
DEFINITION  Oscillibacter_valericigenes_Sjm18-20, 373 bases, E9937485 checksum.
 ACCESSION  Rose-Cavalier-Smiths-iMac.local:276:1409575659
ORIGIN
        1 -----RIAGI DLPKDKRIEI GLTYIYGIGR KSAKDILAQT GINPDTRVKD LTDADEQKIR
       61 DAIES---YS V--------- ---EG----- ---DMRRQTA LDIKRLTEIG CYRGIRHRRG
      121 LPVRGQRSKT NARRGPTIA- N
//
LOCUS       Denitrovibrio_acetiphilus_DSM_12809     141 bp    PROT      linear   14-APR-2015
DEFINITION  Denitrovibrio_acetiphilus_DSM_12809, 373 bases, 947344FE checksum.
 ACCESSION  Rose-Cavalier-Smiths-iMac.local:286:1409575659
ORIGIN
        1 -----RIAGV DIQNNKKVEV GLTNIYGVGR ATARLILADI NVDLSKRIGD LSEQDISAIR
       61 KFIED--NLT V--------- ---EG----- ---DLRKETA LNIKRLMEIN CYRGSRHKMH
      121 LPCRGQKTRS NARRG-AGKR G
//
LOCUS       Nitrosomonas_europaea_ATCC_19718     141 bp    PROT      linear   14-APR-2015
DEFINITION  Nitrosomonas_europaea_ATCC_19718, 373 bases, 96262620 checksum.
 ACCESSION  Rose-Cavalier-Smiths-iMac.local:287:1409575659
ORIGIN
        1 -----RIAGV NLPSNKHVNI ALTAIYGIGN TTARKICSDL QIPPFIKLKD LEDIKLDELR
       61 ESVSK---LI V--------- ---EG----- ---DLRREIS MNIKRLIDLG SYRGLRHRRG
      121 LPVRGQRTKT NARRGPAIG- A
//
LOCUS       Spirochaeta_coccoides_DSM_17374     141 bp    PROT      linear   14-APR-2015
DEFINITION  Spirochaeta_coccoides_DSM_17374, 373 bases, 9FF8B315 checksum.
 ACCESSION  Rose-Cavalier-Smiths-iMac.local:290:1409575659
ORIGIN
        1 -----RIAGV DLP-NKAVKI ALTYIYGIGN YSAAKICEQT AVNPDERLNN LSSEDLSKLR
       61 EIIEN--NFK V--------- ---EG----- ---RLRTEVG LNIKRLMDIG CYRGLRHRKG
      121 LPVRGQRTKT NARRGKTVA- G
//
