# Supplementary material for: Multidomain ribosomal protein trees and the planctobacterial origin of neomura (eukaryotes, archaebacteria)
Source: Protoplasma. 2020 Jan 3;257(3):621–753. doi: 10.1007/s00709-019-01442-7 (PMC7203096; doi:10.1007/s00709-019-01442-7)
Supplement: Supplementary file 15 — (PDF 83.1 kb) [file 709_2019_1442_MOESM15_ESM.gb]

LOCUS       Acetabularia_acetabulum@AAL000     123 bp    PROT      linear    1-SEP-2014
DEFINITION  Acetabularia_acetabulum@AAL000     122 bp    PROT      linear    3-JUN-2014, 12
 ACCESSION  Rose-Cavalier-Smiths-iMac.local:0:1409580143
ORIGIN
        1 CVKELHAEDF ILAYAQHLKS TDKLQLPDWV DLVKTGSHKE LAPYNPDWYY VRAASICRKL
       61 YIKH-NLGVG MLKRIYGGTR SEHYHKGAGG LVRHVLKQLE DAGLVETGRL LTDEGRRDMD
      121 LIA
//
LOCUS       Allomyces_macrogynus@AML000004     123 bp    PROT      linear    1-SEP-2014
DEFINITION  Allomyces_macrogynus@AML000004     122 bp    PROT      linear    3-JUN-2014, 12
 ACCESSION  Rose-Cavalier-Smiths-iMac.local:1:1409580143
ORIGIN
        1 ----VAAADF IPALAAHLKK SGKLQVPAWT ELAKTASFKE HGPQDPDWFY THAAALARHI
       61 YLRR-G-GVG ALRKVYGGCA PNHFGLASGS VQRKALQALE KVKILEQGRQ ITPTGRRELD
      121 RIA
//
LOCUS       Amastigomonas_oxoniensis@amaox     123 bp    PROT      linear    1-SEP-2014
DEFINITION  Amastigomonas_oxoniensis@amaox     122 bp    PROT      linear    3-JUN-2014, 12
 ACCESSION  Rose-Cavalier-Smiths-iMac.local:2:1409580143
ORIGIN
        1 TVKDVKPSAF IVAYAAHLKR SGKVEVPKWA DYVKTAAYKE LAPYDPDWYY VRAASMARKI
       61 YLRG-GNGVG AFKKMYGGNR PSHFAEGSGA IVRHILHQLE KINVVEKSRR ISKDGRRDLD
      121 RIA
//
LOCUS       Thecamonas_trahens@AMSG_08635T     123 bp    PROT      linear    1-SEP-2014
DEFINITION  Thecamonas_trahens@AMSG_08635T     122 bp    PROT      linear    3-JUN-2014, 12
 ACCESSION  Rose-Cavalier-Smiths-iMac.local:3:1409580143
ORIGIN
        1 NVKDVHAEKF IMALSQFLKE NGGMKVPDWA EYVKTAHFKE ASPTDNDWYF VRAAAIARQV
       61 YLRG-ATGVG MFKRIYGGTA PNHVATGSGA VARSCLNNLE TIKFVTRDRI LTSEGRRHMD
      121 RIA
//
LOCUS       Planomonas_mylnikovi@plamyCont     123 bp    PROT      linear    1-SEP-2014
DEFINITION  Planomonas_mylnikovi@plamyCont     122 bp    PROT      linear    3-JUN-2014, 12
 ACCESSION  Rose-Cavalier-Smiths-iMac.local:4:1409580143
ORIGIN
        1 TVKDVSPAAF IEAYAAHLKK TGKVTVPKWC DIAKTSSSRE LGPLNPDWFY VRAASLARKI
       61 YLRK-GHRVG AFRKVYGKTK KTHFAKASSH VIRAAIQALE KLGNVEKGRR ITKGGQRDLD
      121 AIA
//
LOCUS       Planomonas_ghana@plaghContig00     123 bp    PROT      linear    1-SEP-2014
DEFINITION  Planomonas_ghana@plaghContig00     122 bp    PROT      linear    3-JUN-2014, 12
 ACCESSION  Rose-Cavalier-Smiths-iMac.local:5:1409580143
ORIGIN
        1 TVKDVASLDF IEAYAAHLKK SGKVELPAWV DLVKTSTASE LSPLNEDWFY VRTAALARRV
       61 YLRG-GTGVG AFTRAFGGAK TNHFHKCNGN IIRKALAQLE KIGVIEKGRR ITRNGQRDLD
      121 AIA
//
LOCUS       Bassomonas_sp@basspContig00999     123 bp    PROT      linear    1-SEP-2014
DEFINITION  Bassomonas_sp@basspContig00999     122 bp    PROT      linear    3-JUN-2014, 12
 ACCESSION  Rose-Cavalier-Smiths-iMac.local:6:1409580143
ORIGIN
        1 TVKDVPAIDF IRAYAKHLKR QGKLELPKNV EIIKTACFKE LGPQDESWFF IRAASIARQV
       61 YIRP-GIGMG HLKRHYGGYR PSHHGDAATG NIRKALQGLS DLGIVV-GRY ISEKGRTDLD
      121 RVA
//
LOCUS       Arabidopsi@31544     121 bp    PROT      linear    1-SEP-2014
DEFINITION  Arabidopsi@31544     120 bp    PROT      linear    3-JUN-2014, 120 bases, 861E7
 ACCESSION  Rose-Cavalier-Smiths-iMac.local:7:1409580143
ORIGIN
        1 TVKDVSPHDF VKAYASHLKR SGKIELPTWT DIVKTGKLKE LAPYDPDWYY IRAASMARKV
       61 YLRG-GLGVG AFRRIYGGSR PPHFCKSSGG IARHILQQLE TMNIVELGRR ITSSGQRDLD
      121 Q
//
LOCUS       Aureococcus_anophagefferens@AU     123 bp    PROT      linear    1-SEP-2014
DEFINITION  Aureococcus_anophagefferens@AU     122 bp    PROT      linear    3-JUN-2014, 12
 ACCESSION  Rose-Cavalier-Smiths-iMac.local:8:1409580143
ORIGIN
        1 ---------- IESYAAHLKN SDRFEIPKWC DLVKTGVHKE LAPTNEDWYF VRAASIARKV
       61 YLKP-GIGIG ALRKWYGGSR AKCYQKAAAG VIRSVLQQLE ETKVLEKGRA ITRVGQQDLD
      121 RIA
//
LOCUS       Babesia0bo@15488     123 bp    PROT      linear    1-SEP-2014
DEFINITION  Babesia0bo@15488     122 bp    PROT      linear    3-JUN-2014, 122 bases, 62982
 ACCESSION  Rose-Cavalier-Smiths-iMac.local:9:1409580143
ORIGIN
        1 SLNDCQPDVF IAAFAQQMEL KNYIDPPKWI DYVKTSCAKE LAPQDPKWFY IRSAAILRHL
       61 YFHP-DEGIG RLRRVYASCA PNHTCPASGK IIRTIVQQLE ANGFLEKGRR LSRRGCNIVN
      121 EFA
//
LOCUS       Blastoclad@24427     123 bp    PROT      linear    1-SEP-2014
DEFINITION  Blastoclad@24427     122 bp    PROT      linear    3-JUN-2014, 122 bases, BB886
 ACCESSION  Rose-Cavalier-Smiths-iMac.local:10:1409580143
ORIGIN
        1 AVKDVAAADF ITAFSAHLKK GGKIQVPQWM ELAKTAPHKE LGPIDPDFYF VHVAAVARHV
       61 YLRK-G-GVG DLRKRHGGVA PNHFGLASGN IQRKALQTLE KLKFVEKGRQ ITAAGRRELD
      121 RIA
//
LOCUS       Blastocyst@18036     123 bp    PROT      linear    1-SEP-2014
DEFINITION  Blastocyst@18036     122 bp    PROT      linear    3-JUN-2014, 122 bases, 56F82
 ACCESSION  Rose-Cavalier-Smiths-iMac.local:11:1409580143
ORIGIN
        1 TAKDVEAMPL IKAYADFLKR SGKIELPKLH DLMRTKVYSE YTPYDEDWYY IRCAAIARHL
       61 YMRP--CGIN TLRDAFGTHA YHDHANGN-- LIRHCIHNLE KMGLVEEGRK LTKNGQKELD
      121 LVA
//
LOCUS       Bombyx0mor@30023     123 bp    PROT      linear    1-SEP-2014
DEFINITION  Bombyx0mor@30023     122 bp    PROT      linear    3-JUN-2014, 122 bases, BEAB7
 ACCESSION  Rose-Cavalier-Smiths-iMac.local:12:1409580143
ORIGIN
        1 TVKDVEQDKI VKTVAAHLKK TGKVKVPEHM DLVKTARFKE LAPYDPDWFY VRCAAILRHI
       61 YIRS-PVGVK TVTKIFGGVT PSHFCRSSGS IARKALQSLE ALKLVEKGRI LTTQGRRDLD
      121 RIA
//
LOCUS       Breviata_anathema@BREANContig1     123 bp    PROT      linear    1-SEP-2014
DEFINITION  Breviata_anathema@BREANContig1     122 bp    PROT      linear    3-JUN-2014, 12
 ACCESSION  Rose-Cavalier-Smiths-iMac.local:13:1409580143
ORIGIN
        1 TIKDVSAADF IKAYADHLQK SRKMTPPEWA EWCKSGTHTE LGPYEENFWF VRAAAIVRRV
       61 YLKP-STSVL DLSRAFGGAQ APTHVAGTGH IPRLILQQLE KMQVLEKGRR ITKIGRRDLD
      121 RIA
//
LOCUS       Capsaspora_owczarzaki@NUL00000     123 bp    PROT      linear    1-SEP-2014
DEFINITION  Capsaspora_owczarzaki@NUL00000     122 bp    PROT      linear    3-JUN-2014, 12
 ACCESSION  Rose-Cavalier-Smiths-iMac.local:14:1409580143
ORIGIN
        1 TLKDVESHAF VKAYAAHLKK SGKVELPKYL DLVKTAVGRE LPPYDPDWYY VRLAAIARRL
       61 YLHQ-GLGVG ALRVQFGGAK PPHAHLASGS VIRSAVQQLE KLKVVEKGRR ISQTGQRDID
      121 RIA
//
LOCUS       PirE2@PirE2_1_51542     123 bp    PROT      linear    1-SEP-2014
DEFINITION  PirE2@PirE2_1_51542     122 bp    PROT      linear    3-JUN-2014, 122 bases, 33
 ACCESSION  Rose-Cavalier-Smiths-iMac.local:15:1409580143
ORIGIN
        1 TVKDVNPHVF VKAYAAYLKK TGKLDVPKWV DLVKTATFKE LAPYDQDWYY IRAASIARHI
       61 YLRQ-GVGIG ALRKKHGSTR PSHHCDASGN ILRKIVQGLE KMDLLEKGRR ITQNGRKSLD
      121 LIA
//
LOCUS       Rall@OG9_001670-RA     123 bp    PROT      linear    1-SEP-2014
DEFINITION  Rall@OG9_001670-RA     122 bp    PROT      linear    3-JUN-2014, 122 bases, 5E8
 ACCESSION  Rose-Cavalier-Smiths-iMac.local:16:1409580143
ORIGIN
        1 TVKDVPAASF IAAYAAHLKK SGKFDVPKWV DIVKTGAYKE LAPYDPDWYF IRAASVARHI
       61 YLRQ-GVGVG ALKKLHGGNR PSHHADGSGS VARKVMQSLE KIKVLEKGRK ITVEGQRDLD
      121 RIA
//
LOCUS       Spun@SPPG_03528T0     123 bp    PROT      linear    1-SEP-2014
DEFINITION  Spun@SPPG_03528T0     122 bp    PROT      linear    3-JUN-2014, 122 bases, 1785
 ACCESSION  Rose-Cavalier-Smiths-iMac.local:17:1409580143
ORIGIN
        1 TVKDVSAHDF VKAYAAYLKR TGKLEVPKWV DLVKTGTYKE LAPYDQDWYY IRAASVARHV
       61 YLRN-GVGVG GLKKNYGGNR PHHHSSSSGS IARKVMQSLE KIKVLEKGRR ISQDGQKDLD
      121 RIA
//
LOCUS       Chlamydomonas_incerta@CIL00000     123 bp    PROT      linear    1-SEP-2014
DEFINITION  Chlamydomonas_incerta@CIL00000     122 bp    PROT      linear    3-JUN-2014, 12
 ACCESSION  Rose-Cavalier-Smiths-iMac.local:18:1409580143
ORIGIN
        1 SVKDVPAEDF IKAYAAHLKA NDKIQLPSWV DVVKTGKFKE LAPYDPDWYY VRAASVARKL
       61 YIRQ-GMGVG LFRTQYGGSK PEFQSKASGG LVRHIMKQLE ECGLMEKGRR LTANGQRDMD
      121 QIA
//
LOCUS       Chlamydomonas_reinhardtii@CHLR     123 bp    PROT      linear    1-SEP-2014
DEFINITION  Chlamydomonas_reinhardtii@CHLR     122 bp    PROT      linear    3-JUN-2014, 12
 ACCESSION  Rose-Cavalier-Smiths-iMac.local:19:1409580143
ORIGIN
        1 SVKDVPAEDF IKAYAAHLKA NDKIQLPSWV DVVKTGKFKE LAPYDPDWYY VRAASVARKL
       61 YIRQ-GMGVG LFRTQYGGSK PEFQSKASGG LVRHIMKQLE ECGLMEKGRR LTANGQRDMD
      121 QIA
//
LOCUS       Ciona0savi@30458     123 bp    PROT      linear    1-SEP-2014
DEFINITION  Ciona0savi@30458     122 bp    PROT      linear    3-JUN-2014, 122 bases, 5E567
 ACCESSION  Rose-Cavalier-Smiths-iMac.local:20:1409580143
ORIGIN
        1 TVKDVSQQDF VMALAAHLKK SGKMKVPEWV DLIKTGKHKE LSPYNPDWYY VRCASTIRHL
       61 YIRG-GVGVK SFMKIYGGTK PSHFCRGSSS VARKVLQSLE SIKMVTKGRR ITPHGQRDLD
      121 RIA
//
LOCUS       Ciona_intestinalis@CIOIN234141     123 bp    PROT      linear    1-SEP-2014
DEFINITION  Ciona_intestinalis@CIOIN234141     122 bp    PROT      linear    3-JUN-2014, 12
 ACCESSION  Rose-Cavalier-Smiths-iMac.local:21:1409580143
ORIGIN
        1 ---------- ---------- ---MKVPEWV DLIKTGKHKE LSPYNPDWYY VRCASTIRHL
       61 YIRG-GVGVK SFIKIYGGTK PSHFCAGSSS VARKVLQSLE SIKLVTKGRR ITPSGQRDLD
      121 RIA
//
LOCUS       Bigelowiel@11187     123 bp    PROT      linear    1-SEP-2014
DEFINITION  Bigelowiel@11187     122 bp    PROT      linear    3-JUN-2014, 122 bases, 1F9EE
 ACCESSION  Rose-Cavalier-Smiths-iMac.local:22:1409580143
ORIGIN
        1 TVKDVPAAPF IKALAEHFKS GGQFEVPEYC RYIKTASFKE LGPYDPDFYF VRAASIARKV
       61 YLEG-GVGVG GLARIYGGTR KCHFQRGSRG ILRHILRQLD DIKIVQKGRF ITSTGQKTLD
      121 VIA
//
LOCUS       Sorites_sp@sorspCAMPEP011465772     123 bp    PROT      linear    1-SEP-2014
DEFINITION  Sorites_sp@sorspCAMPEP011465772     122 bp    PROT      linear    3-JUN-2014, 1
 ACCESSION  Rose-Cavalier-Smiths-iMac.local:23:1409580143
ORIGIN
        1 TVKDVEPSKF ISAFSQHLKR QGRFELPKWA DVVKTSKAKE LPPSDPDWLY VRTASMVRKI
       61 YIRK-GMGVG AFXKVYGGQR RCTFTKSSGK IARYILQQLE EMGLVEGGRM ITKEGQRELD
      121 TVA
//
LOCUS       Reticulomyxa_filosa@contig99135     119 bp    PROT      linear    1-SEP-2014
DEFINITION  Reticulomyxa_filosa@contig99135     118 bp    PROT      linear    3-JUN-2014, 1
 ACCESSION  Rose-Cavalier-Smiths-iMac.local:24:1409580143
ORIGIN
        1 PVKDVNQSAF VRRLASWLKK SGKVATPAWL DYVKTGHFKE FSPQNPDWYY -RIAAVARRV
       61 YMRC-PSGVG ALSRRFGGVR PNHTAKGSRK IIRHSLKEMG FVKKAYKGRK LTANG-R-L
//
LOCUS       Araneofila_producta@araprConti     123 bp    PROT      linear    1-SEP-2014
DEFINITION  Araneofila_producta@araprConti     122 bp    PROT      linear    3-JUN-2014, 12
 ACCESSION  Rose-Cavalier-Smiths-iMac.local:25:1409580143
ORIGIN
        1 TVKDVPAADF INALALHLKK QGKIEVPGWT DLVKTATFKE HGPYNPDWYF VRAASVARRI
       61 YLRG-GTGVG AFTKVYGGGQ PEAFHRANKG ILRHVLQQLQ EIDIVTKGRW LTRNGQRELD
      121 TIA
//
LOCUS       Mataza_hastifera@mathaCAMPEP017     123 bp    PROT      linear    1-SEP-2014
DEFINITION  Mataza_hastifera@mathaCAMPEP017     122 bp    PROT      linear    3-JUN-2014, 1
 ACCESSION  Rose-Cavalier-Smiths-iMac.local:26:1409580143
ORIGIN
        1 TVKDVDPTEF IKALAAYFKQ SGKIDLPDWH DLVKTATHKE MCPIDPDWYY IRAASLARKV
       61 YIRG-GTGVG AFKKVYGGSQ KEHFNKACGG LIRHILKQLG EMEIVEKGRW LTKNGQRQLD
      121 TIA
//
LOCUS       Cercomonas_clavideferens@cercl     123 bp    PROT      linear    1-SEP-2014
DEFINITION  Cercomonas_clavideferens@cercl     122 bp    PROT      linear    3-JUN-2014, 12
 ACCESSION  Rose-Cavalier-Smiths-iMac.local:27:1409580143
ORIGIN
        1 TVKDVPAIDF VAALAAHLKK --KLELPAWH DLVKTANFKE LPPLNPDWYF VRAASLARKV
       61 YLRG-GAGVG AFTKVYGGTK RNKYDTASKG LLRHILQQLQ EIDFVQKGRW ITKNGQHELD
      121 VIA
//
LOCUS       Planomonas_baikal@plabaContig0     123 bp    PROT      linear    1-SEP-2014
DEFINITION  Planomonas_baikal@plabaContig0     122 bp    PROT      linear    3-JUN-2014, 12
 ACCESSION  Rose-Cavalier-Smiths-iMac.local:28:1409580143
ORIGIN
        1 NVNDVSAGDF IAAYAAHLKK NGKLEVPKWH DLVKTGCQRE LAPLDADWFY TRTASIARRL
       61 YLRK-GLGVD TLAKTYGGTR PSHFSVSSRN VIRKSVQALE KIGNVEKRRR ISKKGQRDLD
      121 AIA
//
LOCUS       Coenopodium_desertum@coedeCont     123 bp    PROT      linear    1-SEP-2014
DEFINITION  Coenopodium_desertum@coedeCont     122 bp    PROT      linear    3-JUN-2014, 12
 ACCESSION  Rose-Cavalier-Smiths-iMac.local:29:1409580143
ORIGIN
        1 TVKDVSAAAF VKAYARFLKR SGKIELPKWH DLVKTGTERQ LPPLSVNWYY IRAASIARKV
       61 YVRS-GTGIG GLRFYYGNVA GTHKSWSAGG VLRHIVHQLE KLKVIEKGRR VSATGRKDLD
      121 LIA
//
LOCUS       Cryptococc@31013     123 bp    PROT      linear    1-SEP-2014
DEFINITION  Cryptococc@31013     122 bp    PROT      linear    3-JUN-2014, 122 bases, 4A880
 ACCESSION  Rose-Cavalier-Smiths-iMac.local:30:1409580143
ORIGIN
        1 -VRDISAEAF IKAYSSHLKR SGKLEIPTWV DIVKTGPQKE LAPYDPDWFY VRAAAVARHI
       61 YLRK-HVGVG ALAKLHGTTR PSHHRDSSTG VQRTVVQSLE KIGVLEAGRK ISQDGMRDLD
      121 RIA
//
LOCUS       Cryptospor@29901     123 bp    PROT      linear    1-SEP-2014
DEFINITION  Cryptospor@29901     122 bp    PROT      linear    3-JUN-2014, 122 bases, ED0B2
 ACCESSION  Rose-Cavalier-Smiths-iMac.local:31:1409580143
ORIGIN
        1 TAKDVPAGIL IEKFAQQLKK GGKMTMPEWV DHVKTASSKE LPPQNSDWLY IRAASILRHL
       61 YVRP-NVGVG ALSKFY--TA RNHSAVASRG IIRYCLIQLQ SLGLVEFTRR LSPQGQRELD
      121 SIA
//
LOCUS       Cyanophora_paradoxa@CDL0000174     123 bp    PROT      linear    1-SEP-2014
DEFINITION  Cyanophora_paradoxa@CDL0000174     122 bp    PROT      linear    3-JUN-2014, 12
 ACCESSION  Rose-Cavalier-Smiths-iMac.local:32:1409580143
ORIGIN
        1 TVRDVAPADF IAAYAAHLKR TGKLEVPKWV DLVKTGVHKE LAPYDADWYY IRAASMARKI
       61 YLRG-GQGVG KFKRTYGGVL PAHFQYASGS ILRNILKGLE KIKVLSKGRK ITADGQRDLD
      121 RIA
//
LOCUS       Dictyostelium_purpureum@DICPU5     123 bp    PROT      linear    1-SEP-2014
DEFINITION  Dictyostelium_purpureum@DICPU5     122 bp    PROT      linear    3-JUN-2014, 12
 ACCESSION  Rose-Cavalier-Smiths-iMac.local:33:1409580143
ORIGIN
        1 TVKDVCPQEF IATYARFLKK TGRVQIPKWA DIAKTATYKE LPPSNPDWIY YRIATLARKV
       61 YLRG-GDGVG TYQRAFGGVR PNHFADANSG NIRYCLKQLQ SLKVVEVGRT ITATGRRDLD
      121 RIA
//
LOCUS       Acanthamoeba_castellanii@ACL00     123 bp    PROT      linear    1-SEP-2014
DEFINITION  Acanthamoeba_castellanii@ACL00     122 bp    PROT      linear    3-JUN-2014, 12
 ACCESSION  Rose-Cavalier-Smiths-iMac.local:34:1409580143
ORIGIN
        1 TVKDVPAQEF VQAYAQHLKR SGKIRVPKWT DLVKTATYKE LSPYDPDWYY IRAASIARKV
       61 YLRG-GLGVG KLRQLYGGTR PSHHCRASGA VPRSILQQLE KIKVLEKGRK ITSNGQRDLD
      121 RIA
//
LOCUS       Mayorella_sp@mayorCAMPEP0174232     123 bp    PROT      linear    1-SEP-2014
DEFINITION  Mayorella_sp@mayorCAMPEP0174232     122 bp    PROT      linear    3-JUN-2014, 1
 ACCESSION  Rose-Cavalier-Smiths-iMac.local:35:1409580143
ORIGIN
        1 TVKDVPADVF IKEYAAHLKR SGRIRLPKWV DLVKTAHFKE LSPYDQDWYY VRAASIARRI
       61 YLRG-GVGVG AFRHIYGGTI RSHHAPAAGG LIRHILQSLE SLEVVQQGRI ISSIGRRDLD
      121 RVA
//
LOCUS       Stygamoeba_regulata@styreCAMPEP     123 bp    PROT      linear    1-SEP-2014
DEFINITION  Stygamoeba_regulata@styreCAMPEP     122 bp    PROT      linear    3-JUN-2014, 1
 ACCESSION  Rose-Cavalier-Smiths-iMac.local:36:1409580143
ORIGIN
        1 TVKDVPADVF IKEYAAHLKR SGRIRLPKWV DLVKTAHFKE LSPYDQDWYY VRAASIARRI
       61 YLRG-GVGVG AFRHIYGGTI RSHHAPAAGG LIRHILQSLE SLEVVQQGRI ISSIGRRDLD
      121 RVA
//
LOCUS       Neoparamoeba_aestuarina@neoaeCA     123 bp    PROT      linear    1-SEP-2014
DEFINITION  Neoparamoeba_aestuarina@neoaeCA     122 bp    PROT      linear    3-JUN-2014, 1
 ACCESSION  Rose-Cavalier-Smiths-iMac.local:37:1409580143
ORIGIN
        1 TVKDVPADVF IREYSLHLKR SGLLTLPKWV DLVKTGTNKE LAPYDPDWYF VRAASLARHI
       61 YLRG-GTGVG AFRKVYGGTC PSHFVRANGG LIRHILQQLE KAKVVEKGRR ITSTGQRDLD
      121 RIA
//
LOCUS       Paramoeba_atlantica@paratCAMPEP     123 bp    PROT      linear    1-SEP-2014
DEFINITION  Paramoeba_atlantica@paratCAMPEP     122 bp    PROT      linear    3-JUN-2014, 1
 ACCESSION  Rose-Cavalier-Smiths-iMac.local:38:1409580143
ORIGIN
        1 TVKDVPADVF IREYSAHLKR SGRLTLPKWV DLIKTGAGKE LAPYDPDWYF VRAASLARHI
       61 YLRG-GTGVG SFRKVYGGTC PSHFQKVSGG LIRHILQQLE KAKVVEKGRR ITPTGQRDLD
      121 RIA
//
LOCUS       Pessonella_sp@pesspCAMPEP016858     123 bp    PROT      linear    1-SEP-2014
DEFINITION  Pessonella_sp@pesspCAMPEP016858     122 bp    PROT      linear    3-JUN-2014, 1
 ACCESSION  Rose-Cavalier-Smiths-iMac.local:39:1409580143
ORIGIN
        1 TVKDVDAQAF VEAYAKYLKR SGRVVLPKYV DYAKTAPRKE LAPADPDWYY VRCASIARRV
       61 YVKG-GVGVG WLARAYGGVR RNHHVNAASG VIRSCIQSLE SMKVLEQGRV VTSTGRRDLD
      121 RIA
//
LOCUS       Sexangularia_spV@sexspCAMPEP0170     123 bp    PROT      linear    1-SEP-2014
DEFINITION  Sexangularia_spV@sexspCAMPEP0170     122 bp    PROT      linear    3-JUN-2014, 
 ACCESSION  Rose-Cavalier-Smiths-iMac.local:40:1409580143
ORIGIN
        1 TPKNISPDVF IAEYAKHLKR SGLVKNPKGV THIKTAAHKE LPPCDKDWFY TRAAAIARKV
       61 YLTK-NRGVG SMRREFGGVR PNHQSLAAGG NIRYAMLQLE KAGIVAKRGG RVITPKGQRD
      121 LDR
//
LOCUS       Stereomyxa_ramosa@steraCAMPEP01     123 bp    PROT      linear    1-SEP-2014
DEFINITION  Stereomyxa_ramosa@steraCAMPEP01     122 bp    PROT      linear    3-JUN-2014, 1
 ACCESSION  Rose-Cavalier-Smiths-iMac.local:41:1409580143
ORIGIN
        1 TVKDVPAAEF VVRYAQHLKR SGKISVPKWV DLVKTAAFKE LAPYNPDWYY IRAASIARRV
       61 YLRG-GRGVG AFKKIYGGTK PAHHADASGA IIRHILQQLE KIKVIQKGRR VTSTGQRDLD
      121 RIA
//
LOCUS       Trichosphaerium_sp@trichoCAMPEP     123 bp    PROT      linear    1-SEP-2014
DEFINITION  Trichosphaerium_sp@trichoCAMPEP     122 bp    PROT      linear    3-JUN-2014, 1
 ACCESSION  Rose-Cavalier-Smiths-iMac.local:42:1409580143
ORIGIN
        1 GVKDVKAKHF VTAMGQYLKA SGKLEVPSWV DIVKTGRFKE YSPRNPDWFY IRCAAIARVI
       61 YING-GVGTS ALLNRFGGVR PSRHGKASPA LIRTCVKALE KAGILQKGRI ISAAGRKEMD
      121 NVA
//
LOCUS       Vannella_sp@vanJPCAMPEP01146040     123 bp    PROT      linear    1-SEP-2014
DEFINITION  Vannella_sp@vanJPCAMPEP01146040     122 bp    PROT      linear    3-JUN-2014, 1
 ACCESSION  Rose-Cavalier-Smiths-iMac.local:43:1409580143
ORIGIN
        1 TVRDVAADEF VVAFSAHLKK AGNLPVPKWT TFCKTATHKE LGPYDQDWYY VRAASIARQV
       61 YLKP-SIGVG ALRHRYGGTR PNHHHNSSGS VVRTALQGLE TLGFVEKGRQ ITQKGQRELD
      121 RIA
//
LOCUS       Vexillifera_JP@vexJPCAMPEP02015     123 bp    PROT      linear    1-SEP-2014
DEFINITION  Vexillifera_JP@vexJPCAMPEP02015     122 bp    PROT      linear    3-JUN-2014, 1
 ACCESSION  Rose-Cavalier-Smiths-iMac.local:44:1409580143
ORIGIN
        1 TVKDVSSEKF IAAYAEHLKK SGKLEIPSWV DIVKTSSSKE LSPLNDDWYY IRAASIARKI
       61 YLRP-GTGVG ALRRIYGGTR TNAYRKASGG VIRHVLQQLE KQNLIKKGRR ISSRGQRDLD
      121 RIA
//
LOCUS       Entamoeba_histolytica@enthi350     123 bp    PROT      linear    1-SEP-2014
DEFINITION  Entamoeba_histolytica@enthi350     122 bp    PROT      linear    3-JUN-2014, 12
 ACCESSION  Rose-Cavalier-Smiths-iMac.local:45:1409580143
ORIGIN
        1 NIKDVVAIDF IKAYAEHLKK SGKLEIPEWV DTVKTGMCKE LAPLNPDWIY IRAAAIARKV
       61 YLNN-GIGVM ALRRAYGDYN PSHRTLGSGK VNRYILQQLE KMGLVAKGRT LTKEGRKDMD
      121 KIA
//
LOCUS       Filamoeba_sinensis@flasiContig     123 bp    PROT      linear    1-SEP-2014
DEFINITION  Filamoeba_sinensis@flasiContig     122 bp    PROT      linear    3-JUN-2014, 12
 ACCESSION  Rose-Cavalier-Smiths-iMac.local:46:1409580143
ORIGIN
        1 GVRDVSPQDF ITAYARFLKR SGRVDVPKWA DIVKTGNFKE LPPADADWFF VRSAAIARRI
       61 YLHG-GLGLG AFKRIFGGTS PGHFTTASGS VIRAALHQLE KLKVIEKGRR ITSVGQRDLD
      121 RIA
//
LOCUS       Flamella_fluviatilis@flaflCont     123 bp    PROT      linear    1-SEP-2014
DEFINITION  Flamella_fluviatilis@flaflCont     122 bp    PROT      linear    3-JUN-2014, 12
 ACCESSION  Rose-Cavalier-Smiths-iMac.local:47:1409580143
ORIGIN
        1 TVRDVAAADF IKAYARYLKR SGRVELPKWV DIVKTGIHKQ LAPLDSDWFF VRMASMARKV
       61 YLNG-PIGVG KFTRIYGTYR TPHFKTASGN VARYALHQLE SLKVVEKGRK ITFTGQRDLD
      121 RIA
//
LOCUS       Hartmannella_abertawensis@hara     123 bp    PROT      linear    1-SEP-2014
DEFINITION  Hartmannella_abertawensis@hara     122 bp    PROT      linear    3-JUN-2014, 12
 ACCESSION  Rose-Cavalier-Smiths-iMac.local:48:1409580143
ORIGIN
        1 TLKDVDSAKF IAEYAAHLKR SNWLKLPDWV DLVKTATFKE MPPMNEDWYY IRAAALARKI
       61 YLRG-GVGVG YYRHTFGGAR RNHHAKASGA IIRHVIKQLE AIGVVEKGRR ITTEGQRDID
      121 RIA
//
LOCUS       Hartmannella_vermiformis@HVL00     123 bp    PROT      linear    1-SEP-2014
DEFINITION  Hartmannella_vermiformis@HVL00     122 bp    PROT      linear    3-JUN-2014, 12
 ACCESSION  Rose-Cavalier-Smiths-iMac.local:49:1409580143
ORIGIN
        1 ------AAAF VKTYAAHLKK TSKIQLPTWV DIVKTGTHKE LAPYDPNWFY VRAAAVARKV
       61 YLRN-GLGLG DFRKIYGGPR GVIFTKGSGS VARTVLKQLE KIGVVEKGRR ITSAGQRDLD
      121 RIA
//
LOCUS       Hyperamoeba_dachnya@HDL0000018     123 bp    PROT      linear    1-SEP-2014
DEFINITION  Hyperamoeba_dachnya@HDL0000018     122 bp    PROT      linear    3-JUN-2014, 12
 ACCESSION  Rose-Cavalier-Smiths-iMac.local:50:1409580143
ORIGIN
        1 SLKDVPAQEF ITAYAKYLKK SGNIELPKWV DIVKTGINKS LPPSNIDWFF VRIAALARKI
       61 YLNT-GRGIK TYKKVFGGAH PPITVTASES VIRAAVKQLT KLKVVELGRR ISNTGRRDLD
      121 RIA
//
LOCUS       Hyperamoeba_sp@HSL00000030_3     123 bp    PROT      linear    1-SEP-2014
DEFINITION  Hyperamoeba_sp@HSL00000030_3     122 bp    PROT      linear    3-JUN-2014, 122 
 ACCESSION  Rose-Cavalier-Smiths-iMac.local:51:1409580143
ORIGIN
        1 SVKDVPPADF INAYAKYLKK SGNVELPKWV DIVKTGIHKD LPPSNPDWFY IRAAALARKI
       61 YLNT-GHGIY TYKKVFGGSL PNIVVTASES VIRAAVKQLT KLKVVELGRR ISATGRRDLD
      121 RIA
//
LOCUS       Polysphondylium_pallidum@PSL00     123 bp    PROT      linear    1-SEP-2014
DEFINITION  Polysphondylium_pallidum@PSL00     122 bp    PROT      linear    3-JUN-2014, 12
 ACCESSION  Rose-Cavalier-Smiths-iMac.local:52:1409580143
ORIGIN
        1 ---------- IAHYAKFLKK TGRVHIPRWV DIVKTATHKE LPPSNPDWLY VRIAALARKV
       61 YLRG-GDGVG CYRKAFGGVR PNHFHQANGG VIRYCLRQLN VLKVIETGRR ITATGRRDLD
      121 RIA
//
LOCUS       Stenamoeba_stenopodia@stestCon     123 bp    PROT      linear    1-SEP-2014
DEFINITION  Stenamoeba_stenopodia@stestCon     122 bp    PROT      linear    3-JUN-2014, 12
 ACCESSION  Rose-Cavalier-Smiths-iMac.local:53:1409580143
ORIGIN
        1 TVKDVGAREF IVTYATYLKK TGKVDVPNWT DVVKTGTFKE LAPYDRNWYF IRMASVARKI
       61 YLVS-GLGVG ALKRIYGGTT PSHFRAGSGS VARSVLKNLE KLKVIEKGRR LTQTGQRDLD
      121 RIA
//
LOCUS       Diplonema_papillatum@DPL000012     123 bp    PROT      linear    1-SEP-2014
DEFINITION  Diplonema_papillatum@DPL000012     122 bp    PROT      linear    3-JUN-2014, 12
 ACCESSION  Rose-Cavalier-Smiths-iMac.local:54:1409580143
ORIGIN
        1 TLKDADAAKF VAAYAKHLKA QGKLEIPKWT ELAKTGTMCE LAPQDPDWFF NRVASVARQV
       61 YIRS-GSGIG GLRKRYGGCI RPHFQRAAGG PIRKALQSLE ALGILEKGRQ ITAKGAQDMD
      121 RIA
//
LOCUS       Dunaliella@11842     123 bp    PROT      linear    1-SEP-2014
DEFINITION  Dunaliella@11842     122 bp    PROT      linear    3-JUN-2014, 122 bases, B97EA
 ACCESSION  Rose-Cavalier-Smiths-iMac.local:55:1409580143
ORIGIN
        1 -VKDVSANDF IATYAAHLKS NDKLQLPTWV DVVKTAHAKE LPPMDEDWYF VRAAAICRRL
       61 YSRP-DIGIG RFTTLFGTQR KERQSKAAAG LIRHICKALE EVGILEKGRK LTASGQRDMD
      121 LIA
//
LOCUS       Ectocarpus@23941     107 bp    PROT      linear    1-SEP-2014
DEFINITION  Ectocarpus@23941     106 bp    PROT      linear    3-JUN-2014, 106 bases, BC9D7
 ACCESSION  Rose-Cavalier-Smiths-iMac.local:56:1409580143
ORIGIN
        1 TVRDVAAADF IKAYAEHLKN TGRVELPSWC DLVKTAPHKE MCPYDQDWYY IRAAAVARKV
       61 YLRP-GRGVG GLSKAFGTTM TNTHKPAATG IIRHVLQQLE ALKVXXX
//
LOCUS       Eimeria0te@12987     123 bp    PROT      linear    1-SEP-2014
DEFINITION  Eimeria0te@12987     122 bp    PROT      linear    3-JUN-2014, 122 bases, 3CD71
 ACCESSION  Rose-Cavalier-Smiths-iMac.local:57:1409580143
ORIGIN
        1 TVKDVTAQTF IEAYANHLKK RGKFQVPMWA DLVKTGYGKS LAPHDPDWIF KRAAAILRHL
       61 YLRP-SCGVG AFRKVF--CS PGHTSKASGK IIRYILQQFE TMGLVESGRR LTKVGQKELD
      121 VIA
//
LOCUS       Emiliania_huxleyi@EMIHU439486     123 bp    PROT      linear    1-SEP-2014
DEFINITION  Emiliania_huxleyi@EMIHU439486     122 bp    PROT      linear    3-JUN-2014, 122
 ACCESSION  Rose-Cavalier-Smiths-iMac.local:58:1409580143
ORIGIN
        1 NVKDVASDQF VVAYAAHLKR IGKIEVPKWA DLVKTASYKE LAPYDPDWYY IRAAAMARRV
       61 YMRG-GVGVG GFKKIYGGTR PETSAKGSGS IARHILKQLE VLKIVEKGRR ITPQGQRDLD
      121 SIA
//
LOCUS       Euglena_gracilis@ELL00000037_1     123 bp    PROT      linear    1-SEP-2014
DEFINITION  Euglena_gracilis@ELL00000037_1     122 bp    PROT      linear    3-JUN-2014, 12
 ACCESSION  Rose-Cavalier-Smiths-iMac.local:59:1409580143
ORIGIN
        1 VVKDVDPQKF IAAYAAYLKK AGKIEIPKYV DVIKLAQFKE LAPADPDWYY TRCAAIARRI
       61 YINP-GTGVG GFRKVFGGVR PGRFTKSSGG IIRHCLQQLE KMGIVEVGRI MTKEGQRDLD
      121 RIA
//
LOCUS       Galdieria0@30635     123 bp    PROT      linear    1-SEP-2014
DEFINITION  Galdieria0@30635     122 bp    PROT      linear    3-JUN-2014, 122 bases, A545F
 ACCESSION  Rose-Cavalier-Smiths-iMac.local:60:1409580143
ORIGIN
        1 TVKDVPAADF IASYATFLKR TGSVELPPWV DYVKTSTRNE LAPYDPDWFY VRMAALARQI
       61 YTRP-GRGVG AFRRVYGGSK PSHFALASGS VIRHALRQLE KLEIIEKGRR LTRKGRQELD
      121 LQA
//
LOCUS       Giardia0la@27121     123 bp    PROT      linear    1-SEP-2014
DEFINITION  Giardia0la@27121     122 bp    PROT      linear    3-JUN-2014, 122 bases, 39241
 ACCESSION  Rose-Cavalier-Smiths-iMac.local:61:1409580143
ORIGIN
        1 SVTRVPADVF INSFAAHLKN RGIIKCPAFT DYVKTGVSRQ YAPRDADWFY IKAASVIRHF
       61 YISG-SIGVA GLARKYSSTT PHHTKRASCK VIRSIVSQFL GQKLLIAGRH ISPNGRKMVE
      121 DFA
//
LOCUS       Glaucocystis_nostochinearum@GN     123 bp    PROT      linear    1-SEP-2014
DEFINITION  Glaucocystis_nostochinearum@GN     122 bp    PROT      linear    3-JUN-2014, 12
 ACCESSION  Rose-Cavalier-Smiths-iMac.local:62:1409580143
ORIGIN
        1 TVRDVPSHEF VTAYAAHLKR TGKVEVPKWV DLVKTGISKE LAPYDPDWYY IRAASMARKV
       61 YLRS-GTGVG AFRKVYGDTR PRHFVKSSGS IARSVLKELE KMKVVEKGRR ITQDGQRDLD
      121 RIA
//
LOCUS       Goniomonas_pacifica@gonpaConti     123 bp    PROT      linear    1-SEP-2014
DEFINITION  Goniomonas_pacifica@gonpaConti     122 bp    PROT      linear    3-JUN-2014, 12
 ACCESSION  Rose-Cavalier-Smiths-iMac.local:63:1409580143
ORIGIN
        1 NVKDVPAQEF VVAFATHLKR SGKVELPSWT DLVKTGVYKE LAPYDPDWYY VRMASLARKV
       61 YVRK-GSGVG KFTRAYGGSV PPHFGKAAGG VIRSCLQSLE KLGFVEKGRR ITKLGQQELD
      121 RVA
//
LOCUS       Gracilaria@16340     123 bp    PROT      linear    1-SEP-2014
DEFINITION  Gracilaria@16340     122 bp    PROT      linear    3-JUN-2014, 122 bases, D1F89
 ACCESSION  Rose-Cavalier-Smiths-iMac.local:64:1409580143
ORIGIN
        1 TVKDVPPAEF ITTYASYLKR VGLVELPPWV DTVKTAPSKE LAPYDQDWLY IRIASIARKI
       61 YIRG-GIGTG EFRKMYGTMK PSRSSKAAGG LIRNALQQLE RLGVIEKGRR LTTKGQAEMD
      121 TQA
//
LOCUS       Guillardia_theta@jgiGuith116374     123 bp    PROT      linear    1-SEP-2014
DEFINITION  Guillardia_theta@jgiGuith116374     122 bp    PROT      linear    3-JUN-2014, 1
 ACCESSION  Rose-Cavalier-Smiths-iMac.local:65:1409580143
ORIGIN
        1 TVKDVSPHEF VKAYAAYLKK QDKIKLPEML DLIKTGPMKE LAPYNDNWFY VRCAALARRL
       61 YVRQ-GTGVG GFSKVFGGTL PGHFTRASRG ILRKALQELE NIGVLEKGRR ITKKGQQDLD
      121 RIA
//
LOCUS       Helicosporidium_sp@HEL00000187     123 bp    PROT      linear    1-SEP-2014
DEFINITION  Helicosporidium_sp@HEL00000187     122 bp    PROT      linear    3-JUN-2014, 12
 ACCESSION  Rose-Cavalier-Smiths-iMac.local:66:1409580143
ORIGIN
        1 TVKDVPVDAF LVAFAAHLKK SGKIELPRNV DLIKTATFKE LPPMDLDWFY TRTAAVARRV
       61 YMRA-GLGMT DFRRTFGGVM PEHFKLAAGG NIRHALQQLE KMGIVAMGRK ITVEGRRLMD
      121 LVA
//
LOCUS       Homo0sapie@26601     123 bp    PROT      linear    1-SEP-2014
DEFINITION  Homo0sapie@26601     122 bp    PROT      linear    3-JUN-2014, 122 bases, 11A55
 ACCESSION  Rose-Cavalier-Smiths-iMac.local:67:1409580143
ORIGIN
        1 TVKDVNQQEF VRALAAFLKK SGKLKVPEWV DTVKLAKHKE LAPYDENWFY TRAASTARHL
       61 YLRG-GAGVG SMTKIYGGVR PSHFSRGSKS VARRVLQALE GLKMVEKGRK LTPQGQRDLD
      121 RIA
//
LOCUS       Hydra0magn@31090     123 bp    PROT      linear    1-SEP-2014
DEFINITION  Hydra0magn@31090     122 bp    PROT      linear    3-JUN-2014, 122 bases, A5DBD
 ACCESSION  Rose-Cavalier-Smiths-iMac.local:68:1409580143
ORIGIN
        1 TVKDASPQEF VKAFAGHLKK GNKFKVPEFV EIVKTSKACE LGPSDPDWFY IRAAAVARHI
       61 YLRP-NLGVG AIRKIYGRTR PSHSCLGSAS IARKVLQSLE AMKLVTKGRS LTPAGRRDMD
      121 RIA
//
LOCUS       Ixodes0sca@30346     123 bp    PROT      linear    1-SEP-2014
DEFINITION  Ixodes0sca@30346     122 bp    PROT      linear    3-JUN-2014, 122 bases, 76B27
 ACCESSION  Rose-Cavalier-Smiths-iMac.local:69:1409580143
ORIGIN
        1 GVKDVEQQAF VRALSAFLKK SGKLKVPDWV DVVKTGIYKE LAPCDEDWFY TRCASVARHL
       61 YMRS-PSGVK AMRKIYGGVK PSHFCPASAS VARKALQALE QLKLVEQGRK LTSQGRKDLD
      121 RIA
//
LOCUS       Jakoba_bahamensis@JBL00001494_     123 bp    PROT      linear    1-SEP-2014
DEFINITION  Jakoba_bahamensis@JBL00001494_     122 bp    PROT      linear    3-JUN-2014, 12
 ACCESSION  Rose-Cavalier-Smiths-iMac.local:70:1409580143
ORIGIN
        1 TVRDVPASEF CKAYAAHLKR QGKFRLPANV DIIKTGHFKQ LSPYDPDWFY QRAASVARKI
       61 YLRP-GKGVG FLSRKFGGFR PKRHANGSRK IIRFILQQLE DLRLVVGGRF MTPDGQRDLD
      121 TVA
//
LOCUS       Jakoba_libera@JLL00001835_2     123 bp    PROT      linear    1-SEP-2014
DEFINITION  Jakoba_libera@JLL00001835_2     122 bp    PROT      linear    3-JUN-2014, 122 b
 ACCESSION  Rose-Cavalier-Smiths-iMac.local:71:1409580143
ORIGIN
        1 SVRDVPASAF IRALSEHLKQ -DKIQAPEWV DLIKTGTFKE LAPTNPDWYY VRAASLARKV
       61 YLQP-GKGVG YFKRKYGGHA PEHHRDAAGG LIRQILQSLE AANLVCKGRF MTPTGQKELD
      121 LIA
//
LOCUS       Karlodinium_micrum@KML00000250     123 bp    PROT      linear    1-SEP-2014
DEFINITION  Karlodinium_micrum@KML00000250     122 bp    PROT      linear    3-JUN-2014, 12
 ACCESSION  Rose-Cavalier-Smiths-iMac.local:72:1409580143
ORIGIN
        1 TVKDVKAAQF ITAFAQHLKR QGRFEIPKWA DVVKTGRRKE LPPSDPDWLY VRTASIVRKI
       61 YIRG-GSGVG AFTKVYGGTC TKVFATGSGK IIRYILQQLE EMGLVEQGRK ITKEGQRELD
      121 TVA
//
LOCUS       Leishmania@31140     123 bp    PROT      linear    1-SEP-2014
DEFINITION  Leishmania@31140     122 bp    PROT      linear    3-JUN-2014, 122 bases, 70FC6
 ACCESSION  Rose-Cavalier-Smiths-iMac.local:73:1409580143
ORIGIN
        1 TLKDVSAWRW IKTAARHFKQ EGKIFVPNCT EIMKSSHGRE RAPQNPDWYY IRCAAVLRAI
       61 YLRP-GVGYG GLSKRFG-SR PEHTVTSSTG PLHWACKSLT KLGLVEPGQR LTRKGHKFAD
      121 SLA
//
LOCUS       Malawimonas_californiana@MCL00     123 bp    PROT      linear    1-SEP-2014
DEFINITION  Malawimonas_californiana@MCL00     122 bp    PROT      linear    3-JUN-2014, 12
 ACCESSION  Rose-Cavalier-Smiths-iMac.local:74:1409580143
ORIGIN
        1 TVKDVPARQF IDAYAAQLKQ SGKVELPAWV DLVKTATFKE LPPIDPDWFY TRLASMARRV
       61 YIRG-SIGIG SFKKIYGGPR PGHFCDSSGS VARAAVKALL KLGVVGQPKK ITREGQRDLD
      121 RVA
//
LOCUS       Malawimonas_jakobiformis@MJL00     123 bp    PROT      linear    1-SEP-2014
DEFINITION  Malawimonas_jakobiformis@MJL00     122 bp    PROT      linear    3-JUN-2014, 12
 ACCESSION  Rose-Cavalier-Smiths-iMac.local:75:1409580143
ORIGIN
        1 TVKDVSAEKF IKQYAAALKR S-DLKLPAWI DLVKTGAYKQ LPPFDPDWYF VRAAAIARRI
       61 YLRG-SIGVG AFRKIFGGAK PDHVAKASGA VIRHILHQLA DKGIITHPYK LTNEGRKALD
      121 RVA
//
LOCUS       Mastigamoeba_balamuthi@MBL0000     123 bp    PROT      linear    1-SEP-2014
DEFINITION  Mastigamoeba_balamuthi@MBL0000     122 bp    PROT      linear    3-JUN-2014, 12
 ACCESSION  Rose-Cavalier-Smiths-iMac.local:76:1409580143
ORIGIN
        1 TVKDVATEAF IPALARHFKR EGKIAVPAWV DLVKTGVNRE LPPNDADWFY VRCAAVARKI
       61 YLRG-QAGIT GLRKAFGGTC PGHFALASGN VLRQAIHQLE ALGLVTKGRC ITPVGRQTLD
      121 RIA
//
LOCUS       Mesostigma_viride@MVL00000570_     123 bp    PROT      linear    1-SEP-2014
DEFINITION  Mesostigma_viride@MVL00000570_     122 bp    PROT      linear    3-JUN-2014, 12
 ACCESSION  Rose-Cavalier-Smiths-iMac.local:77:1409580143
ORIGIN
        1 TVKDVPAHSF VDAYAQHLKR TGKMEVPAWV DLVKTGTFKE LAPYDPDWFY IRAASIARQI
       61 YLRQ-GLGVG NLRVKYGGVM PHHFAKASGN IIRSCLKQLE AMKIVEKGRR ITADGTRDLD
      121 RIA
//
LOCUS       Protocryptobia_sorokini@metpro     123 bp    PROT      linear    1-SEP-2014
DEFINITION  Protocryptobia_sorokini@metpro     122 bp    PROT      linear    3-JUN-2014, 12
 ACCESSION  Rose-Cavalier-Smiths-iMac.local:78:1409580143
ORIGIN
        1 TVRDVDTWRW VKTMAKHFKD EGKLFVPSCT EIVKTSHGRE RAPQNNDWYY IRCAAVLRAI
       61 YLRP-GTGYG GLAKRFSXSR PEIYCKAATG LLHWCCRSLE GLKLLAKGRV ITKAGRKRAD
      121 TIA
//
LOCUS       Tribonema_sp     123 bp    PROT      linear    1-SEP-2014
DEFINITION  Tribonema_sp, 498 bases, 4B2BFEAB checksum.
 ACCESSION  Rose-Cavalier-Smiths-iMac.local:136:1409580187
ORIGIN
        1 SVRDVAPAKF IKAYADHLKN TGRFELPPWV DLVKTATQRE LAPYDPDWYY VRAAAVARKV
       61 YLRP-GRGVG GLKKAFGSTR TNHHAKASGG LIRHILQQLE TMSVVEKGRK VTREGQQDLD
      121 RIA
//
LOCUS       Flamella_sp     123 bp    PROT      linear    1-SEP-2014
DEFINITION  Flamella_sp, 498 bases, B173569 checksum.
 ACCESSION  Rose-Cavalier-Smiths-iMac.local:139:1409580187
ORIGIN
        1 LLSESAAADF IKAYARDLKR SGRVELPKWV DIVKTGIHKQ LAPLNPDWFF VRMASMARKV
       61 YLNG-PIGVG KFTKIYGTYR TPHFKTSSGS VARYALHQLE NMKVVEKERS LS------LD
      121 KIL
//
LOCUS          Bodo_sp     123 bp    PROT      linear    1-SEP-2014
DEFINITION  Bodo_sp, 498 bases, 653AF0DA checksum.
 ACCESSION  Rose-Cavalier-Smiths-iMac.local:140:1409580187
ORIGIN
        1 ---------- ---------- ---------- ---------- --------GY IRCAAVLRAI
       61 YVRP-GQGYG GLSKRFGISQ PEITTRAARG PLHWACRSLE GLKLITKGRV ITKEGRKKVD
      121 TIA
//
LOCUS       Apis_mellifera     123 bp    PROT      linear    1-SEP-2014
DEFINITION  Apis_mellifera, 498 bases, 8DBA7C84 checksum.
 ACCESSION  Rose-Cavalier-Smiths-iMac.local:148:1409580187
ORIGIN
        1 TLKDVDQHKF VKAFAAFLKK TGKMRVPEWV DIVKSARFKE LAPYDPDWYY IRCAALVRHI
       61 YIRS-PIGVG AVTKIFGGTH PSHFCRSAGG VARKALQSLE QLKLIEKGRK LTSQGRRDLD
      121 RIA
//
LOCUS       Arachnula_sp     123 bp    PROT      linear    1-SEP-2014
DEFINITION  Arachnula_sp, 498 bases, 1F564696 checksum.
 ACCESSION  Rose-Cavalier-Smiths-iMac.local:156:1409580187
ORIGIN
        1 TVKDVSAHDF ITAYARFLKR SGRVEVPKWV DLVKTGTHKQ LAPQDADWFY TRLAAVARRV
       61 YIMG-GLGVG AFNRIFGGVR PSSFTTSSGS INRAVLKQLE KLQVVEKGRR ITHTGQRDLD
      121 RIA
//
LOCUS       Cryptococcus_gattii     123 bp    PROT      linear    1-SEP-2014
DEFINITION  Cryptococcus_gattii, 498 bases, 5AA45FB5 checksum.
 ACCESSION  Rose-Cavalier-Smiths-iMac.local:168:1409580187
ORIGIN
        1 GVRDISAEAF IKAYSSHLKR SGKLEIPTWV DIVKTGPQKE LAPYDPDWFY VRAAAVARHI
       61 YLRK-HVGVG ALAKLHGTTR PSHHRDSSTG VQRTVVQSLE KIGVLEAGRK ISQDGMRDLD
      121 RIA
//
LOCUS       Danio_rerio     123 bp    PROT      linear    1-SEP-2014
DEFINITION  Danio_rerio, 498 bases, F82B8CB9 checksum.
 ACCESSION  Rose-Cavalier-Smiths-iMac.local:184:1409580187
ORIGIN
        1 TVKDVNQQEF VRALAAFLKK SGKLKVPDWV DIVKLAKHKE LAPCDENWFY IRAASTVRHL
       61 YLRG-GVGVG SMTKIYGGVC PSHFSVGSKN VARKVLQALE GLKMVEKGRR LTPQGTRDLD
      121 RIA
//
LOCUS       Microhelia_sp@micspRFL6WO5101B     123 bp    PROT      linear    1-SEP-2014
DEFINITION  Microhelia_sp@micspRFL6WO5101B     122 bp    PROT      linear    3-JUN-2014, 12
 ACCESSION  Rose-Cavalier-Smiths-iMac.local:79:1409580143
ORIGIN
        1 TVKDVPAHDF IVAYAAFLKK SGKIQIPEWA DLVKTAPHKE LSPLDKDWYY VRAAAIARQV
       61 YLRK-TAGVG GLREHFGSVA RNKHAISSGG LLRKILQQLE SIDVVKTGRV ITKQGQQDLD
      121 RIA
//
LOCUS       Micromonas_pusilla@MICPU49693     123 bp    PROT      linear    1-SEP-2014
DEFINITION  Micromonas_pusilla@MICPU49693     122 bp    PROT      linear    3-JUN-2014, 122
 ACCESSION  Rose-Cavalier-Smiths-iMac.local:80:1409580143
ORIGIN
        1 TVKDVPAQEF VVALAQYFRS TGKMEVPTWV DIVKTASYKE LAPYDPDWFY IRAASMARKL
       61 YVSG-NMGVG AFRKNYSGVC RHHYAIGSGS VARSILKQLE AVGVVEKGRR ITPSGQRDLD
      121 RIA
//
LOCUS       Micromonas_RCC@MICRC107171     123 bp    PROT      linear    1-SEP-2014
DEFINITION  Micromonas_RCC@MICRC107171     122 bp    PROT      linear    3-JUN-2014, 122 ba
 ACCESSION  Rose-Cavalier-Smiths-iMac.local:81:1409580143
ORIGIN
        1 TVKDVPAQEF VIALAQYFRS TGKMEVPTWV DIVKTASYKE LAPYDPDWFY IRAASMARKL
       61 YVSG-NMGVG AFRKNYGGVC RFHHAIGSGS VARAILKQLE AVGVVEKGRR ITPSGQRDLD
      121 RIA
//
LOCUS       Micromonas_sp@MSL00000405_3     123 bp    PROT      linear    1-SEP-2014
DEFINITION  Micromonas_sp@MSL00000405_3     122 bp    PROT      linear    3-JUN-2014, 122 b
 ACCESSION  Rose-Cavalier-Smiths-iMac.local:82:1409580143
ORIGIN
        1 TVKDVPAQEF VIALAQYFRS TGKMEVPTWV DIVKTASYKE LAPYDPDWFY IRAASIARKL
       61 YVSG-SMGVG AFRKNYGGVC RHHHGVGSGS VARACLKQLE AVGVVEKGRR ITSTGMRDLD
      121 RIA
//
LOCUS       Monosiga_ovata@MNL00000516_3     123 bp    PROT      linear    1-SEP-2014
DEFINITION  Monosiga_ovata@MNL00000516_3     122 bp    PROT      linear    3-JUN-2014, 122 
 ACCESSION  Rose-Cavalier-Smiths-iMac.local:83:1409580143
ORIGIN
        1 TVKDVAAEKF VPAFAEFLKR TGKVQVPKWV DVVKTGTHKE LGPYNPDWFY VRMASVARHI
       61 YLRQ-GVGLG ALTKVYGGVR PSHANLGSGS VARHAVKCLE SIKILEKGRQ ISKTGRRDLD
      121 RIA
//
LOCUS       Monosiga_brevicollis@MRL000001     123 bp    PROT      linear    1-SEP-2014
DEFINITION  Monosiga_brevicollis@MRL000001     122 bp    PROT      linear    3-JUN-2014, 12
 ACCESSION  Rose-Cavalier-Smiths-iMac.local:84:1409580143
ORIGIN
        1 -VKDVPADQL IAAYAALLKR QGKIPVPSWV DLVKTSTAKE LAPYNDDWFY VRCAALARHL
       61 YVRG-GVGIG ALRRVYGGNR PSRFERASGS IIRKALQGLE AIKVVEKGRK LTRTGQRDLD
      121 RIA
//
LOCUS       Mortierella_verticillata@MAL00     123 bp    PROT      linear    1-SEP-2014
DEFINITION  Mortierella_verticillata@MAL00     122 bp    PROT      linear    3-JUN-2014, 12
 ACCESSION  Rose-Cavalier-Smiths-iMac.local:85:1409580143
ORIGIN
        1 TVQDINAHDF NRAYAAYLKR SGKLEIPKWV DIVKTGTYKE LAPYDPDWFY VRAASVARHI
       61 YLRR-GVGVG ALKKMHGGSR PSHHVKSSGS IARKVLQALE KINVLEAGRK ITVDGQRDLD
      121 RIA
//
LOCUS       Naegleria_gruberi@NAEGR39417     123 bp    PROT      linear    1-SEP-2014
DEFINITION  Naegleria_gruberi@NAEGR39417     122 bp    PROT      linear    3-JUN-2014, 122 
 ACCESSION  Rose-Cavalier-Smiths-iMac.local:86:1409580143
ORIGIN
        1 TLKDVNPQQW VVAYAEHLKK QGKIVLPKWV DIAKTAVHKE LPPMNPDWFY VHCAAVARNI
       61 YLRP-GTGVQ GLRKRYGMYA PYHHERASRT VQRKCMQELE RIGVLASGRR VTSQGRQDMD
      121 RIA
//
LOCUS       Nematostella_vectensis@NEMVE17     123 bp    PROT      linear    1-SEP-2014
DEFINITION  Nematostella_vectensis@NEMVE17     122 bp    PROT      linear    3-JUN-2014, 12
 ACCESSION  Rose-Cavalier-Smiths-iMac.local:87:1409580143
ORIGIN
        1 TVKDVDSHKF VKALAAFLKK SGNLKIPDWV DLVKTGKFKE LAPYDPDWYY IRAAAILRHI
       61 YLRG-GVGVG ALRKIYGGSA PSHFEVGSAS VARSVLKGLE QIKLVEKGRN ITSQGQRDMD
      121 RIA
//
LOCUS       Neurospora@31387     123 bp    PROT      linear    1-SEP-2014
DEFINITION  Neurospora@31387     122 bp    PROT      linear    3-JUN-2014, 122 bases, E9A2B
 ACCESSION  Rose-Cavalier-Smiths-iMac.local:88:1409580143
ORIGIN
        1 TVRDVEPHKF VNAYAAFLKR QGKLPVPGWV DTVKTGPAKE MPPQDIDWFY VRAASVARHV
       61 YLRK-TVGVG RLRRVHGTSR PSHHVEASGS VDRKVLQALE KIGVLEHGRR ITQQGQRDLD
      121 RIA
//
LOCUS       Oryza0sati@30477     122 bp    PROT      linear    1-SEP-2014
DEFINITION  Oryza0sati@30477     121 bp    PROT      linear    3-JUN-2014, 121 bases, 40C45
 ACCESSION  Rose-Cavalier-Smiths-iMac.local:89:1409580143
ORIGIN
        1 TVKDVNPHEF VKAYSAHLKR SGKMELPEWV DIVKTARFKE LPPYDPDWYY TRAASIARKI
       61 YLRQ-GIGVG GFQKIYGGSR PPHFCKSSGA ISRNILQQLQ KMGIIDVGRL ITSQGRRDLD
      121 QV
//
LOCUS       Ostreococcus_lucimarinus@OSTLU     123 bp    PROT      linear    1-SEP-2014
DEFINITION  Ostreococcus_lucimarinus@OSTLU     122 bp    PROT      linear    3-JUN-2014, 12
 ACCESSION  Rose-Cavalier-Smiths-iMac.local:90:1409580143
ORIGIN
        1 TVKDVPAQEF VIALAQYFRS TGKMEVPQWV DTVKTATYKE LAPYDPDWFY IRAASVARKL
       61 YTKG-NMGVG ALRKSYCGVR RHHHQIGSGS VARAVLKQLE SIGVVEKGRR ITPSGQRDLD
      121 RIA
//
LOCUS       Ostreococcus_tauri@OSTTA7450     123 bp    PROT      linear    1-SEP-2014
DEFINITION  Ostreococcus_tauri@OSTTA7450     122 bp    PROT      linear    3-JUN-2014, 122 
 ACCESSION  Rose-Cavalier-Smiths-iMac.local:91:1409580143
ORIGIN
        1 TVKDVPAQEF VVALAQYFRS TGKMEVPQWV DTXKTATYKE LAPYDPDWXL YSCAPFARKI
       61 YVNG-NMGVG ALRKSYCGTR RHKHQIGSGS VARAVLKQLE SIGVVEKGRR ITPSGQRDLD
      121 RIA
//
LOCUS       Minimassisteria_diva@oxnspCont     123 bp    PROT      linear    1-SEP-2014
DEFINITION  Minimassisteria_diva@oxnspCont     122 bp    PROT      linear    3-JUN-2014, 12
 ACCESSION  Rose-Cavalier-Smiths-iMac.local:92:1409580143
ORIGIN
        1 TVKDVPAQAF IKALATHLKD SGKLALPDWA DLVKTGTLKE LSPYDQDWYF TRAASIARRV
       61 YLRG-GTGVG GLARHYGAVR RNHFGRAARG VIRHILQQLE EADLVGSGRW ITQEGQRELD
      121 SVA
//
LOCUS       Paramecium@31073     123 bp    PROT      linear    1-SEP-2014
DEFINITION  Paramecium@31073     122 bp    PROT      linear    3-JUN-2014, 122 bases, D4F41
 ACCESSION  Rose-Cavalier-Smiths-iMac.local:93:1409580143
ORIGIN
        1 TVKDVPAQDF IHAYAEYLKK NNKIKIPEWG SIVKTGLGKE ISPIDQDWMY VRAAALARKI
       61 YVRG-HWGVG NLTHMF---- -KHE-SGSGK VIRYLLQQLE AIKVLKKSRI VTKEGQQDLN
      121 RIA
//
LOCUS       Paulinella_chromatophora@pauch     123 bp    PROT      linear    1-SEP-2014
DEFINITION  Paulinella_chromatophora@pauch     122 bp    PROT      linear    3-JUN-2014, 12
 ACCESSION  Rose-Cavalier-Smiths-iMac.local:94:1409580143
ORIGIN
        1 ---DVPANEF IVALAAYLKK SNKLDLPQWA NIVKTGKFKE MPPMNQDWYF VRAASVARKV
       61 YIRQ-GTGIG ALSRVYGGTM RKHFNTGSTG LLRHXLTNLA GMGLVEKGRF ITTQGQRELD
      121 TIA
//
LOCUS       Pavlova_lutheri@PLL00002633_2     123 bp    PROT      linear    1-SEP-2014
DEFINITION  Pavlova_lutheri@PLL00002633_2     122 bp    PROT      linear    3-JUN-2014, 122
 ACCESSION  Rose-Cavalier-Smiths-iMac.local:95:1409580143
ORIGIN
        1 TVKDVPAGDF IVAYAAHLKR TGKIELPKWS DLVKTSKARE LAPYDPDWYY VRAAAIARRV
       61 YLRG-NVGVG AMRKIYGGTV KEKFALSGGS IPRHIFAQLE KMKILEKGRR ITETGQRDLD
      121 SIA
//
LOCUS       Phaeodactylum_triconutum@PHATR     123 bp    PROT      linear    1-SEP-2014
DEFINITION  Phaeodactylum_triconutum@PHATR     122 bp    PROT      linear    3-JUN-2014, 12
 ACCESSION  Rose-Cavalier-Smiths-iMac.local:96:1409580143
ORIGIN
        1 CVRDVAATDF IKSYAEHLKN SDKFDLPVWS DTVKTAVFKE LAPYGDDWYY IRAASIARKV
       61 YLRP-GVGIG QLQKWYGGTR SEHFRKAASG IIRSVLIQLE EMKVVEKGRR VSVVGQQDLD
      121 RIA
//
LOCUS       Phanerocha@28199     123 bp    PROT      linear    1-SEP-2014
DEFINITION  Phanerocha@28199     122 bp    PROT      linear    3-JUN-2014, 122 bases, 93427
 ACCESSION  Rose-Cavalier-Smiths-iMac.local:97:1409580143
ORIGIN
        1 -----SAEAF IAAYASHLKR SGKLEVPTWV DIVKTGAFKE LAPYDPDWYY VRAAAVARHI
       61 YLRK-DVGIG ALTKLHGGNR PSHHADASAS VQRKICQSLE KIGVLEKGRR ISQDGQRDLD
      121 RIA
//
LOCUS       Phycomyces_blakesleeanus@PHYBL     123 bp    PROT      linear    1-SEP-2014
DEFINITION  Phycomyces_blakesleeanus@PHYBL     122 bp    PROT      linear    3-JUN-2014, 12
 ACCESSION  Rose-Cavalier-Smiths-iMac.local:98:1409580143
ORIGIN
        1 TVKDVNAHEF IKAYSAYLKR TGKLEVPKFV DIVKTGSYKE LAPYDPDWYY VRAASVARHI
       61 YIRK-SVGVG ALNKVHGGFR PSHHVEASGS VNRKVLQSLE KIGVLEQGRR ITQDGQRDLD
      121 RIA
//
LOCUS       Physcomitrella_patens@PHYPA186     123 bp    PROT      linear    1-SEP-2014
DEFINITION  Physcomitrella_patens@PHYPA186     122 bp    PROT      linear    3-JUN-2014, 12
 ACCESSION  Rose-Cavalier-Smiths-iMac.local:99:1409580143
ORIGIN
        1 TVKDVPSHEF VRNYAAHLKR SGKIEVPAWA DLVKTATFKE LAPYDADWFY IRTASMARKI
       61 YLRG-GIGVG AFKKIYGGVR PSHFAKSSGS IARHCLKQLE ALNIVEKGRR ITSDGQRDLD
      121 QVA
//
LOCUS       Phytophthora_sojae@PHYSO109411     123 bp    PROT      linear    1-SEP-2014
DEFINITION  Phytophthora_sojae@PHYSO109411     122 bp    PROT      linear    3-JUN-2014, 12
 ACCESSION  Rose-Cavalier-Smiths-iMac.local:100:1409580143
ORIGIN
        1 TVRDVKPADF IKAYAEHLKR SGKIELPAWW DVVKTASFKE YSPADPDWYY IRAASIARKV
       61 YLRQ-YTGVG SLKKVYGGVH RQHFQKASGG LIRHILHQLE EMKVVEKGRK ISSHGQQDLD
      121 RIA
//
LOCUS       Phytophthora_ramorum@PHYRA7237     123 bp    PROT      linear    1-SEP-2014
DEFINITION  Phytophthora_ramorum@PHYRA7237     122 bp    PROT      linear    3-JUN-2014, 12
 ACCESSION  Rose-Cavalier-Smiths-iMac.local:101:1409580143
ORIGIN
        1 TVRDVKPADF IKAYAEHLKR SGKIELPAWW DVVKTAAFKE YSPADPDWYY IRAASIARKV
       61 YLRQ-YTGVG SLKKVYGGVQ RQHFQKASGG LIRHILQQLE EMKVVEKGRK ISSHGQQDLD
      121 RIA
//
LOCUS       Pinus0taed@30208     121 bp    PROT      linear    1-SEP-2014
DEFINITION  Pinus0taed@30208     120 bp    PROT      linear    3-JUN-2014, 120 bases, D0B01
 ACCESSION  Rose-Cavalier-Smiths-iMac.local:102:1409580143
ORIGIN
        1 TVKDVSPHEF VTAYAAHLKR SGKIELPHWT DLVKTATFKE LAPYDPDWYY VRAASMARKI
       61 YLRK-GIGVG AFCKIYGGSR PPHFCKSSGS IARHVLQQLE KMNIVEMGRR ITSSGQRDLD
      121 Q
//
LOCUS       Plasmodium@30396     123 bp    PROT      linear    1-SEP-2014
DEFINITION  Plasmodium@30396     122 bp    PROT      linear    3-JUN-2014, 122 bases, D85F1
 ACCESSION  Rose-Cavalier-Smiths-iMac.local:103:1409580143
ORIGIN
        1 CIKDVDADLF IRSYATHLKL HNKITYPKWC TFVKTGKGRK LAPLNEDWYF IRASSILRRL
       61 YLHP-DIGVG FLRRQFSSVA PNHTSLASGK ILRSILQQLE NLGYVEQGRR LTTKGENAIN
      121 NFA
//
LOCUS       Polytomella_parva@POL00000059_     123 bp    PROT      linear    1-SEP-2014
DEFINITION  Polytomella_parva@POL00000059_     122 bp    PROT      linear    3-JUN-2014, 12
 ACCESSION  Rose-Cavalier-Smiths-iMac.local:104:1409580143
ORIGIN
        1 SVKDVSAEAF IKAYAAHLKN NDKIQLPSWV DVVKTGKHKE LSPYNPDWYY VRAASVARKL
       61 YFRQ-GMGVG LFRTVYGGVI PEKHSKAAGG LVRHILHQLE EVGLVEKGRR VTDNGQRDMD
      121 QIA
//
LOCUS       Porphyra0y@19684     123 bp    PROT      linear    1-SEP-2014
DEFINITION  Porphyra0y@19684     122 bp    PROT      linear    3-JUN-2014, 122 bases, A3179
 ACCESSION  Rose-Cavalier-Smiths-iMac.local:105:1409580143
ORIGIN
        1 TVKDVAAADF VTVYAAHLKR VGNLELPKWV DVVKTATFKE LAPYDPDWYY IRVASLARKV
       61 YLRS-GTGVG AFTKVYGGTR PSHFAKASKG IIRSALQQLE ALGVVEKGRR ITRKGMAEMD
      121 TQA
//
LOCUS       Prototheca_wickerhamii@PWL0000     123 bp    PROT      linear    1-SEP-2014
DEFINITION  Prototheca_wickerhamii@PWL0000     122 bp    PROT      linear    3-JUN-2014, 12
 ACCESSION  Rose-Cavalier-Smiths-iMac.local:106:1409580143
ORIGIN
        1 TLKDVPADEF IAAFSAYLKK TGKIQLPSSV DIMKTGAFKE LAPYDADWYY VRAAAIARRV
       61 YIRQ-GLGVG AFRKIFGGVA PEHFAKAAGG VVRHALQQLE ALXLVEKGRK VTPEGQRQMD
      121 LVA
//
LOCUS       Prymnesium_parvum@PRYPA319423_     123 bp    PROT      linear    1-SEP-2014
DEFINITION  Prymnesium_parvum@PRYPA319423_     122 bp    PROT      linear    3-JUN-2014, 12
 ACCESSION  Rose-Cavalier-Smiths-iMac.local:107:1409580143
ORIGIN
        1 TVKDVASHDF VIAYAAHLKR IGKIEVPKWA DLVKTATHKE LAPYDPDWYY IRAAAIARRV
       61 YLRA-GTGVG AFKKVFGGTR PEHFGKASGS IARHILKELE TLKIVEKGRR VTSQGQRDLD
      121 SIA
//
LOCUS       Pythium_ultimum@pytulTA2690_3     123 bp    PROT      linear    1-SEP-2014
DEFINITION  Pythium_ultimum@pytulTA2690_3     122 bp    PROT      linear    3-JUN-2014, 122
 ACCESSION  Rose-Cavalier-Smiths-iMac.local:108:1409580143
ORIGIN
        1 -------ADF IKAYAEHLKR SGKIELPSWW DIVKTASFKE YSPNDPDWYF VRAASIARKV
       61 YLRQ-YTGVG ALKKVYGGVH RQHFQQASGG LIRHILQQLE EMKVVEKGRK ITSHGQQDLD
      121 RIA
//
LOCUS       Reclinomonas_americana@RAL0000     123 bp    PROT      linear    1-SEP-2014
DEFINITION  Reclinomonas_americana@RAL0000     122 bp    PROT      linear    3-JUN-2014, 12
 ACCESSION  Rose-Cavalier-Smiths-iMac.local:109:1409580143
ORIGIN
        1 VVKDVAPKDL VTEFAKQLKS QGALRLPEWL DHVKTACFKE LSPYDPDWYY VRAAACLRKV
       61 YLKP-GVGVG YLRKKFGGSQ PNRQGIAAGG IIRHVLQELE RAELVQTGRY ITSKGQRELD
      121 LAA
//
LOCUS       Rhizopus_oryzae@ROL00000502_2     123 bp    PROT      linear    1-SEP-2014
DEFINITION  Rhizopus_oryzae@ROL00000502_2     122 bp    PROT      linear    3-JUN-2014, 122
 ACCESSION  Rose-Cavalier-Smiths-iMac.local:110:1409580143
ORIGIN
        1 TVKDVNAHAF IKAYAAYLKR TGKLEVPKWV DLVKTGTFKE LAPYDPDWYY VRAASVARHI
       61 YIRK-NVGVG ALNKVHGGSR PSHHVDASGS VNRKVLQSLE KIGVLEKGRK ITQDGQRDLD
      121 RIA
//
LOCUS       Saccharomy@31313     123 bp    PROT      linear    1-SEP-2014
DEFINITION  Saccharomy@31313     122 bp    PROT      linear    3-JUN-2014, 122 bases, 424B8
 ACCESSION  Rose-Cavalier-Smiths-iMac.local:111:1409580143
ORIGIN
        1 SVRDVAAQDF INAYASFLQR QGKLEVPGYV DIVKTSSGNE MPPQDAEWFY KRAASVARHI
       61 YMRK-QVGVG KLNKLYGGVR PYKHIDASGS INRKVLQALE KIGIVEIGRR ISENGQRDLD
      121 RIA
//
LOCUS       Sawyeria_marylandensis@SML0000     123 bp    PROT      linear    1-SEP-2014
DEFINITION  Sawyeria_marylandensis@SML0000     122 bp    PROT      linear    3-JUN-2014, 12
 ACCESSION  Rose-Cavalier-Smiths-iMac.local:112:1409580143
ORIGIN
        1 SCKRCRCCKI YRCFTAFIKK QGKINVPNWV DLVKTGFTRE LAPDNKDWFY VRCAAIARYV
       61 YLHP--CGAQ TLQMRYGRSQ VYRKAYGSRA VIRRCLKELE TIGYIEKGRR ISKLGRKELD
      121 RIS
//
LOCUS       Schizosacc@31107     123 bp    PROT      linear    1-SEP-2014
DEFINITION  Schizosacc@31107     122 bp    PROT      linear    3-JUN-2014, 122 bases, F2868
 ACCESSION  Rose-Cavalier-Smiths-iMac.local:113:1409580143
ORIGIN
        1 SVKDVDAQKF ITAYAAFLKR SGKMTTPQWI DIVKTGTHKE LAPYDPDWYY VRAAAIARHI
       61 YLRK-QVGVG RLCKVYGGMR PSHHRDGSGS VQRKVVQSLE KIGVLEKGRR ISQQGQRDLD
      121 RIA
//
LOCUS       Selaginella_moellendorffii@SEL     123 bp    PROT      linear    1-SEP-2014
DEFINITION  Selaginella_moellendorffii@SEL     122 bp    PROT      linear    3-JUN-2014, 12
 ACCESSION  Rose-Cavalier-Smiths-iMac.local:114:1409580143
ORIGIN
        1 TVKDVSSHEF VRAYAAHLKR SGKVELPPWT DIVKTSVAKE LAPYDPDWFY VRAASMARKI
       61 YLRG-GIGVG AFKKIYGGAR PSHFCKSSGA IARHVLKQLE KIDIIEKGRR ITSQGRRDLD
      121 QVA
//
LOCUS       Sorghum_bicolor@SORBI5058960     123 bp    PROT      linear    1-SEP-2014
DEFINITION  Sorghum_bicolor@SORBI5058960     122 bp    PROT      linear    3-JUN-2014, 122 
 ACCESSION  Rose-Cavalier-Smiths-iMac.local:115:1409580143
ORIGIN
        1 TVKDVNPHEF VKAYSAHLKR SGKMELPEWV DIVKTARFKE LPPYDPDWYY TRAASIARKI
       61 YLRQ-GIGVG GFQKIYGGSR PPHFCKSSGA ISRNILQQLQ KMGIIDVGRL ITAQGRRDLD
      121 QVA
//
LOCUS       Sphaeroforma_arctica@SAL000001     123 bp    PROT      linear    1-SEP-2014
DEFINITION  Sphaeroforma_arctica@SAL000001     122 bp    PROT      linear    3-JUN-2014, 12
 ACCESSION  Rose-Cavalier-Smiths-iMac.local:116:1409580143
ORIGIN
        1 TVKDVETHKF VVALADYLKQ SGKIEQPKWV DTVKTATFKE LSPYDQDWFY VRCAAAARHI
       61 YVRA-PVGVG SMRKIFGGCA PNHSHIGSAS VARAVLKQLD SIGITEAGRV ISSEGRRDLD
      121 RIA
//
LOCUS       Spironucle@15417     123 bp    PROT      linear    1-SEP-2014
DEFINITION  Spironucle@15417     122 bp    PROT      linear    3-JUN-2014, 122 bases, D5BC6
 ACCESSION  Rose-Cavalier-Smiths-iMac.local:117:1409580143
ORIGIN
        1 SVYDVDYRVF ISSLAQKLKS DNKLQQPAWT HFVKTSVSRQ IAPEEQNWYY VRAAAILRRI
       61 YCQG-PLGIT DLKVAFGNVI PSHFTKASGK IIRIICQDLA KMNIIKTGRT LTDNGKKTLD
      121 QFA
//
LOCUS       Stachyamoeba_lipophora@SLL0000     123 bp    PROT      linear    1-SEP-2014
DEFINITION  Stachyamoeba_lipophora@SLL0000     122 bp    PROT      linear    3-JUN-2014, 12
 ACCESSION  Rose-Cavalier-Smiths-iMac.local:118:1409580143
ORIGIN
        1 LKRKKRNLER EKVRLQSVQK SKKVQLPAWV DIAKTGAFKE LAPIDPDWFY VRVAAVARLT
       61 YIRP-G-GVG KLQRRFGGVN PSHKALASGN VIRKAYQQLE QLGVVEKARR ISSKGRRELD
      121 RIA
//
LOCUS       Sterkiella_histriomuscorum@OTL     123 bp    PROT      linear    1-SEP-2014
DEFINITION  Sterkiella_histriomuscorum@OTL     122 bp    PROT      linear    3-JUN-2014, 12
 ACCESSION  Rose-Cavalier-Smiths-iMac.local:119:1409580143
ORIGIN
        1 GVKDVPAKEF IEAFSKHLKK SNKFKIPDWA TYVKTGCFKE LAPYDSDWLY VRAASVAYQL
       61 FIRG-KVGIS ALRTHYGGTC PPHQRQSSGK IIRYCLKQLE EQGLVGQGKT LTDKGQTDMN
      121 RIA
//
LOCUS       Strongyloc@31433     123 bp    PROT      linear    1-SEP-2014
DEFINITION  Strongyloc@31433     122 bp    PROT      linear    3-JUN-2014, 122 bases, 7C07E
 ACCESSION  Rose-Cavalier-Smiths-iMac.local:120:1409580143
ORIGIN
        1 TVKDVDQQEF VVALGAFFKK SGKMKVPDWV DIVKTGTHKE LGPVDPDWFY TRAASTARHL
       61 YYRG-GVGVN AIARIYGGTR PSHFHSGSTS VARKVLQALE GVQIIEKGRR ITSQGQRDLD
      121 RIA
//
LOCUS       Tetrahymen@31119     123 bp    PROT      linear    1-SEP-2014
DEFINITION  Tetrahymen@31119     122 bp    PROT      linear    3-JUN-2014, 122 bases, 60117
 ACCESSION  Rose-Cavalier-Smiths-iMac.local:121:1409580143
ORIGIN
        1 TVKDVAAADF IREYASHLKK ANKLSIPEFT QWTTTSVARE LAPQDSDWVY IRTAALARKV
       61 YLKP-HTGIS TLKHIF--NL RNKHQACHGK ILRWALKSLE DLKIIRKSRV ITKEGMTELN
      121 RIA
//
LOCUS       Thalassios@30561     123 bp    PROT      linear    1-SEP-2014
DEFINITION  Thalassios@30561     122 bp    PROT      linear    3-JUN-2014, 122 bases, 9A78C
 ACCESSION  Rose-Cavalier-Smiths-iMac.local:122:1409580143
ORIGIN
        1 CVRDVPAKAF IAAYAEHLKN SDKFELPVWA DLVKTTVANE LAPYGDDWYY IRAASIARKV
       61 YLRP-GVGVG QLRTWYGGAK TEHFRKANAG IIRSVLIQLE EMKVTERGRQ MTRVGQQDLD
      121 RIA
//
LOCUS       Theileria0@28171     123 bp    PROT      linear    1-SEP-2014
DEFINITION  Theileria0@28171     122 bp    PROT      linear    3-JUN-2014, 122 bases, A1D71
 ACCESSION  Rose-Cavalier-Smiths-iMac.local:123:1409580143
ORIGIN
        1 SLKDCNPDLF VKAFAEHMKL KGYLECPKRL DYAKTSVAKE LAPQDPDWFY IRAAAVLRHL
       61 YFHP-DSGVD RLRKVYSSSA PNHTCRASGK ILRTIVQQLE SIGFLEQGRR LSRKGCNTVN
      121 AFA
//
LOCUS       Toxoplasma@27609     123 bp    PROT      linear    1-SEP-2014
DEFINITION  Toxoplasma@27609     122 bp    PROT      linear    3-JUN-2014, 122 bases, CCB14
 ACCESSION  Rose-Cavalier-Smiths-iMac.local:124:1409580143
ORIGIN
        1 TVKDVKADAF IALYANHLKK RGRFQLPKWI DYVKTAHAKE LAPYDPDWLY IRAAAILRHL
       61 YIRP-DCGVG GFRKVF--VR PNHTSKASGK IIRYILQQFE EMGLVESGRR LTKNGQRELD
      121 VIA
//
LOCUS       Trichomona@29996     123 bp    PROT      linear    1-SEP-2014
DEFINITION  Trichomona@29996     122 bp    PROT      linear    3-JUN-2014, 122 bases, F1272
 ACCESSION  Rose-Cavalier-Smiths-iMac.local:125:1409580143
ORIGIN
        1 QAREISADVF VNALAKHFQE NRIVKPPEWA DLVKTAALKQ MAPSNQNWFY TRAAAVIRQI
       61 YMHH-DASLS GLSFHYGATM PKHHHNASRK VIRSILQQLE KSDLVKVGRQ LTPKGQRLLD
      121 QVA
//
LOCUS       Trichoplax_adhaerens@TRIAD3810     123 bp    PROT      linear    1-SEP-2014
DEFINITION  Trichoplax_adhaerens@TRIAD3810     122 bp    PROT      linear    3-JUN-2014, 12
 ACCESSION  Rose-Cavalier-Smiths-iMac.local:126:1409580143
ORIGIN
        1 TVKDVSPHDF VKAFAAYLKK SGKLNVPDHV DLAKTNISKE LAPYDPDWYY IRAAAVARRI
       61 YLQG-GQGVG RIRRKYGASR PCHYSPGISG VARAVLQSLE GMKIIQKGRY ITSGGQRDLD
      121 RIA
//
LOCUS       Tritrichom@10347      89 bp    PROT      linear    1-SEP-2014
DEFINITION  Tritrichom@10347      88 bp    PROT      linear    3-JUN-2014, 88 bases, 99247E
 ACCESSION  Rose-Cavalier-Smiths-iMac.local:127:1409580143
ORIGIN
        1 -----SAHLF SQTNSLNIFQ NNKIEAPKWA DLVKTGCLKQ MPPNFQNWWY TRAASVCRQV
       61 YLHP-NTSVQ ELRNRYGAVA PRHHAKCSG
//
LOCUS       Trypa0bruc@31538     123 bp    PROT      linear    1-SEP-2014
DEFINITION  Trypa0bruc@31538     122 bp    PROT      linear    3-JUN-2014, 122 bases, B1D35
 ACCESSION  Rose-Cavalier-Smiths-iMac.local:128:1409580143
ORIGIN
        1 TLRDVHPWRW VKICSQHFKQ EGKMMVPNCA EIVKTSHGRE RAPQNPDWYY IRCAAVLRAV
       61 YLRP-GVGYG GLSKRFS-SR PEITTRASKG LLHWCCKSLT KLELLEKGHR VTKLGRKVAD
      121 TIA
//
LOCUS       Trypa0cruc@30812     123 bp    PROT      linear    1-SEP-2014
DEFINITION  Trypa0cruc@30812     122 bp    PROT      linear    3-JUN-2014, 122 bases, 3858C
 ACCESSION  Rose-Cavalier-Smiths-iMac.local:129:1409580143
ORIGIN
        1 TMKDVHPWRW VKLCSQHFKQ EGKLMVPNCT EIVKSSHGRE RAPQNPDWYY IRCAAILRAV
       61 YMRP-GVGYG GLSKRFS-SR PEITVRASKG LLHWGCKSLT KLGLIEKGHR ITKNGRKLAD
      121 AIA
//
LOCUS       Ustilago0m@31064     123 bp    PROT      linear    1-SEP-2014
DEFINITION  Ustilago0m@31064     122 bp    PROT      linear    3-JUN-2014, 122 bases, 4E3C5
 ACCESSION  Rose-Cavalier-Smiths-iMac.local:130:1409580143
ORIGIN
        1 XVRDVDASTF IDAYAQHLKR SGKIEVPTWV DIVKTGHFKE QAPYNPDWFY VRAAALARHI
       61 YLRK-AVGIG HLRKFHGGFR PSHHADASGS VQRKVVQGLE GIGVLEKGRR ISQDGMRDLD
      121 RIA
//
LOCUS       Volvox_carteri@VOLCA75391     123 bp    PROT      linear    1-SEP-2014
DEFINITION  Volvox_carteri@VOLCA75391     122 bp    PROT      linear    3-JUN-2014, 122 bas
 ACCESSION  Rose-Cavalier-Smiths-iMac.local:131:1409580143
ORIGIN
        1 SVKDVPAEDF IKHYAAHLKA NDKIQLPSWV DVVKTGCFKE LAPYDPDWYY VRAASVARKL
       61 YIRQ-GMGVG LFRIQYGGSK PEFQSKASGG VVRHILKQLE ECGLVEKGRR LTSNGQRDMD
      121 QIA
//
LOCUS       Aeropyrum_pernix_K1     123 bp    PROT      linear    1-SEP-2014
DEFINITION  Aeropyrum_pernix_K1, 498 bases, 45B2431C checksum.
 ACCESSION  Rose-Cavalier-Smiths-iMac.local:133:1409580187
ORIGIN
        1 NALEVPADLL IRRVARKLKK YPQVKPPAWA YFAKTGPHKE RPPTDRDWWY VRAASILRKL
       61 YKSP-PIGIE TFRTIYGGSA PEHFRKAGGS VPRKILQQLE EAGLVVKGRT ISPAGRSLLD
      121 TTA
//
LOCUS       Hypterthermus_butylicus     123 bp    PROT      linear    1-SEP-2014
DEFINITION  Hypterthermus_butylicus, 498 bases, CBE7566F checksum.
 ACCESSION  Rose-Cavalier-Smiths-iMac.local:134:1409580187
ORIGIN
        1 TALEVPADLL IKRVAEKLKK MPQIRPPAWA YYVKTGVHKE RPPEDPDWWY YRAASILRKL
       61 YKRG-PVGVE RLRTAYGGVA PEHFAKGSGS IIRKILQQLE RAGLVVRGRT LSPRGRSLLD
      121 NTA
//
LOCUS       Acidilobus_saccharovorans     123 bp    PROT      linear    1-SEP-2014
DEFINITION  Acidilobus_saccharovorans, 498 bases, 8DD3F817 checksum.
 ACCESSION  Rose-Cavalier-Smiths-iMac.local:135:1409580187
ORIGIN
        1 TVADVPADKF IERLAARLKN IEQVKPPEWT LYAKTGVSRE RPPDDPNWWY TRAASILRKL
       61 YLSE-PIGVG AFRVIYGGVR PAHFAEGGGS NIRRILQQLE QAGLVKSGRV LSPKGRSLLD
      121 EVA
//
LOCUS       Metallosphaera_sedula     123 bp    PROT      linear    1-SEP-2014
DEFINITION  Metallosphaera_sedula, 498 bases, 98AA99BC checksum.
 ACCESSION  Rose-Cavalier-Smiths-iMac.local:138:1409580187
ORIGIN
        1 TANMVPPDLL VKRLSDYIKN VSEVQPPDWS LITKTASFKE RIPDDPQWWY MRAASILRKL
       61 YVLE-HFGVS ESTRLYGGTK PPVSARAPGH STRLIFQQLE RAGLVAKGRV LTPKGRSLLD
      121 KMA
//
LOCUS       Archaeoglobus_fulgidus     123 bp    PROT      linear    1-SEP-2014
DEFINITION  Archaeoglobus_fulgidus, 498 bases, E7D45F7A checksum.
 ACCESSION  Rose-Cavalier-Smiths-iMac.local:141:1409580187
ORIGIN
        1 TVYDVPADLL IKRVAERLK- -DMVAPPEWA KYVKTGVHKE RSPEQDDWWY LRLASIFRRV
       61 YIDG-PVGIE RLRTFYGGSK PPKFRKGSGA IVRNALHQLE QLGFVKKGRV VTPMGRSFLD
      121 KVA
//
LOCUS       Desulfurococcus_mucosus_DSM_2162     123 bp    PROT      linear    1-SEP-2014
DEFINITION  Desulfurococcus_mucosus_DSM_2162, 498 bases, FA38E23A checksum.
 ACCESSION  Rose-Cavalier-Smiths-iMac.local:142:1409580187
ORIGIN
        1 TALEVPADKL INRLAEYLKN VPEVKPPEWS IFVKTSSHKE RPPSNPEWWY YRAASILRKL
       61 YKAG-PVGLS ELRREYGGVR PERTIRAPGG AIRKILQQLE QAQLVRRGRV LTPQGKSMLD
      121 RLS
//
LOCUS       Korarchaeum_cryptofilum     123 bp    PROT      linear    1-SEP-2014
DEFINITION  Korarchaeum_cryptofilum, 498 bases, 211D3E8B checksum.
 ACCESSION  Rose-Cavalier-Smiths-iMac.local:145:1409580187
ORIGIN
        1 TAREVRADLL IERLKEELKK FDGIKPPDWA YYTKTGSHKE RPPIQEDWWY IRAASLLRTL
       61 YLRG-PVGVE RLRTKYGGVR PERFAKGSGH VIRLILQQLE SLGLVEKGRR ISPAGISLLD
      121 KLA
//
LOCUS       Methanococcus_aeolicus     123 bp    PROT      linear    1-SEP-2014
DEFINITION  Methanococcus_aeolicus, 498 bases, D658F0B4 checksum.
 ACCESSION  Rose-Cavalier-Smiths-iMac.local:146:1409580187
ORIGIN
        1 TVFDVPPTKL IENIAEKLK- EMNIEEPTWA SFVKTGTHKE RQPDNDDWWY VRCAALLRKV
       61 YTNG-PVGIE SLRSAYGGHK PEKFVKGSGN VLRTALKALE KAELITKGRA IAPKGQSLAD
      121 NAA
//
LOCUS       Nanoarchaeum_equitans     123 bp    PROT      linear    1-SEP-2014
DEFINITION  Nanoarchaeum_equitans, 498 bases, 1EF914AE checksum.
 ACCESSION  Rose-Cavalier-Smiths-iMac.local:150:1409580187
ORIGIN
        1 TVKDVPGQLM VEKLSEVLKQ YEELKPPEWA KFIKTNPANE RPPDEPEWWY KRVASVLRRV
       61 YLLG-PIGLS RLRKYYGGMR KRHKVKGSGK LLRYILQQLE KAGLIQWGRA ITKKGKELLD
      121 KVA
//
LOCUS       Halobacterium_salinarum     123 bp    PROT      linear    1-SEP-2014
DEFINITION  Halobacterium_salinarum, 498 bases, EEA37E51 checksum.
 ACCESSION  Rose-Cavalier-Smiths-iMac.local:151:1409580187
ORIGIN
        1 TLYDAPVDEL IDELAADLE- -TRLDEPDWA NYAKTGAGRE LPPEQSDFWA TRAASLLRKV
       61 AIDG-PIGVK RLSEAYGSVA PSTTTAGSRN IVRTILQQLE AEGLVEQGRV VTGDGRSLLD
      121 ETA
//
LOCUS       Methanosarcina_mazei     123 bp    PROT      linear    1-SEP-2014
DEFINITION  Methanosarcina_mazei, 498 bases, B3F73AC8 checksum.
 ACCESSION  Rose-Cavalier-Smiths-iMac.local:152:1409580187
ORIGIN
        1 TVFDVPAAEM IDKLAGILKE NENVVPPQWA GNVKTGVHKD LPPTNDDWWY VRCAAVLRKI
       61 YTDG-PIGIE RLRSVYGGSQ PYHKAKGSGS IARKSVQQLE AAGFLQKGRT VSAKGRSMMD
      121 NAA
//
LOCUS       Ignicoccus_hospitalis     123 bp    PROT      linear    1-SEP-2014
DEFINITION  Ignicoccus_hospitalis, 498 bases, BB438B00 checksum.
 ACCESSION  Rose-Cavalier-Smiths-iMac.local:153:1409580187
ORIGIN
        1 TPREVPPERF NQRLAMYLKR FPEIRPPEWA MYAKTGCFKD RPPLDEDWWY YRAASILRKL
       61 YLAG-PLGIE TFRTIYGGVA PPHFRKAGGS HIRKILQQLE KAGLVKKGRV LTPAGRSVLD
      121 HVA
//
LOCUS       Methanopyrus_kandleri     123 bp    PROT      linear    1-SEP-2014
DEFINITION  Methanopyrus_kandleri, 498 bases, 5D4F9F20 checksum.
 ACCESSION  Rose-Cavalier-Smiths-iMac.local:155:1409580187
ORIGIN
        1 DAYVVPGSEL VERLAEKLKD FEEIKPPEWA KYVKTGRHKE RPPEDPDWWY MRAASILRRV
       61 YMDG-PVGVS RLRTYYGGAR PERFRKGSGA IIRKILQQLE EAGLVEKGRV VTPEGRSLVD
      121 STA
//
LOCUS       Micrarchaeum_acidiphilum_ARMAN-2@EET89796     123 bp    PROT      linear   12-MAY-2010
DEFINITION  Ribosomal protein S19e [Candidatus Micrarchaeum acidiphilum
 ACCESSION  EET89796
  ORGANISM  Candidatus Micrarchaeum acidiphilum ARMAN-2
   AUTHORS  Baker,B.J., Comolli,L.R., Dick,G.J., Hauser,L., Hyatt,D., Dill,B.,
ARMAN-2].VERSION     EET89796.1  GI:255513530DBLINK      BioProject: PRJNA38565
DBSOURCE    accession GG697241.1
KEYWORDS    .
SOURCE      Candidatus Micrarchaeum acidiphilum ARMAN-2 (mine drainage
            metagenome)
            Archaea; Parvarchaeota; Candidatus Micrarchaeum.
REFERENCE   1  (residues 1 to 142)
            Yelton,A.P. and Banfield,J.F.
  TITLE     Community-wide analysis of microbial genome sequence signatures
  JOURNAL   Genome Biol. 10 (8), R85 (2009)
   PUBMED   19698104
REFERENCE   2  (residues 1 to 142)
            Dill,B.D., Land,M.L., Verberkmoes,N.C., Hettich,R.L. and
            Banfield,J.F.
  TITLE     Enigmatic, ultrasmall, uncultivated Archaea
  JOURNAL   Proc. Natl. Acad. Sci. U.S.A. 107 (19), 8806-8811 (2010)
   PUBMED   20421484
REFERENCE   3  (residues 1 to 142)
            Land,M., VerBerkmoes,N.C., Hettich,R.L. and Banfield,J.F.
  TITLE     Direct Submission
  JOURNAL   Submitted (31-JUL-2009) Earth and Planetary Sciences, UC Berkeley,
            307 McCone Hall, Berkeley, CA 94720, USA
COMMENT     Method: conceptual translation.
FEATURES             Location/Qualifiers
     source          1..142
                     /organism=`Candidatus Micrarchaeum acidiphilum ARMAN-2`
                     /isolation_source=`combined biofilm from UBA (pink
                     subaerial biofilm) and UBA BS (thick floating biofilm
                     subdivided into strips) samples`
                     /db_xref=`taxon:425595`
                     /environmental_sample
                     /country=`USA: Richmond Mine at Iron Mountain, CA
                     (elevation 3100 ft.)`
                     /lat_lon=`40.68 N 122.2 W`
                     /note=`metagenomic; derived from metagenome: mine drainage
                     metagenome`
     Protein         1..142
                     /product=`Ribosomal protein S19e`
     Region          1..138
                     /region_name=`Ribosomal_S19e`
                     /note=`Ribosomal protein S19e; cl00969`
                     /db_xref=`CDD:260724`
     CDS             1..142
                     /locus_tag=`UNLARM2_0910`
                     /coded_by=`GG697241.1:238599..239027`
                     /transl_table=11

l_table=11

ORIGIN
        1 npydvkasel ialaaerlk- dkikk-peyi nyvksgsgrd rppenqdfwy mrsasilrqv
       61 yvng-pvgvs rlrtkygvvh rkhhvkaggs iirdsfqale sikfi-kgrv itpegksfmd
      121 kis
//
LOCUS       Nitrososphaera_viennensis@EN76_AIC16705     123 bp    PROT      linear   20-AUG-2014
DEFINITION  30S ribosomal protein S19e [Nitrososphaera viennensis EN76].
 ACCESSION  AIC16705
  ORGANISM  Nitrososphaera viennensis EN76
   AUTHORS  Kerou,M.L., Offre,P., Spang,A.M. and Schleper,C.
VERSION     AIC16705.1  GI:647813004DBLINK      BioProject: PRJEA60103            BioSample: SAMN02721150
DBSOURCE    accession CP007536.1
KEYWORDS    .
SOURCE      Nitrososphaera viennensis EN76
            Archaea; Thaumarchaeota; Nitrososphaerales; Nitrososphaeraceae;
            Nitrososphaera.
REFERENCE   1  (residues 1 to 151)
            Leisch,N. and Schleper,C.
  TITLE     Nitrososphaera viennensis gen. nov., sp. nov., an aerobic and
            mesophilic, ammonia-oxidizing archaeon from soil and a member of
            the archaeal phylum Thaumarchaeota
  JOURNAL   Int. J. Syst. Evol. Microbiol. 64 (PT 8), 2738-2752 (2014)
   PUBMED   24907263
REFERENCE   2  (residues 1 to 151)
  TITLE     Direct Submission
  JOURNAL   Submitted (01-APR-2014) Department of Ecogenomics and Systems
            Biology Group of Archaea Biology and Ecogenomics, University of
            Vienna, Althanstrasse 14, Vienna 1090, Austria
COMMENT     Method: conceptual translation.
FEATURES             Location/Qualifiers
     source          1..151
                     /organism=`Nitrososphaera viennensis EN76`
                     /strain=`EN76`
                     /isolation_source=`soil`
                     /culture_collection=`DSM:26422`
                     /culture_collection=`JCM:19564`
                     /db_xref=`taxon:926571`
                     /country=`Austria: Vienna`
                     /lat_lon=`48.229273 N 16.358947 E`
                     /collection_date=`2008`
     Protein         1..151
                     /product=`30S ribosomal protein S19e`
     Region          1..151
                     /region_name=`PRK09333`
                     /note=`30S ribosomal protein S19e; Provisional`
                     /db_xref=`CDD:236470`
     CDS             1..151
                     /gene=`rps19e`
                     /locus_tag=`NVIE_024400`
                     /coded_by=`CP007536.1:2052789..2053244`
                     /inference=`ab initio prediction:AMIGene:2.0`
                     /note=`Evidence 2b : Function of strongly homologous gene;
                     Product type s : structure`
                     /transl_table=11

ORIGIN
        1 kvydvpadel iaklaeqlkk dkkieppaws afvktgshae kipqnrdwwy trcasllrki
       61 ylhg-pigvs dlkvayggyn lshhkdagga iirhaiqqle aagyvtkgrv vtsegtkkld
      121 rla
//
LOCUS       Parvarchaeum_acidiphilum_ARMAN-4@EEZ92853     123 bp    PROT      linear   12-MAY-2010
DEFINITION  Ribosomal protein S19e [Candidatus Parvarchaeum acidiphilum
 ACCESSION  EEZ92853
  ORGANISM  Candidatus
   AUTHORS  Baker,B.J., Comolli,L.R., Dick,G.J., Hauser,L., Hyatt,D., Dill,B.,
ARMAN-4].VERSION     EEZ92853.1  GI:269986571DBLINK      BioProject: PRJNA38567
DBSOURCE    accession GG730046.1
KEYWORDS    .
SOURCE      Candidatus Parvarchaeum acidiphilum ARMAN-4 (mine drainage
            metagenome)
            Archaea; Parvarchaeota; Candidatus Parvarchaeum.
REFERENCE   1  (residues 1 to 143)
            Dill,B.D., Land,M.L., Verberkmoes,N.C., Hettich,R.L. and
            Banfield,J.F.
  TITLE     Enigmatic, ultrasmall, uncultivated Archaea
  JOURNAL   Proc. Natl. Acad. Sci. U.S.A. 107 (19), 8806-8811 (2010)
   PUBMED   20421484
REFERENCE   2  (residues 1 to 143)
            Land,M., VerBerkmoes,N.C., Hettich,R.L. and Banfield,J.F.
  TITLE     Direct Submission
  JOURNAL   Submitted (18-NOV-2009) Earth and Planetary Sciences, UC Berkeley,
            307 McCone Hall, Berkeley, CA 94720, USA
COMMENT     Method: conceptual translation.
FEATURES             Location/Qualifiers
     source          1..143
                     /organism=`Candidatus Parvarchaeum acidiphilum ARMAN-4`
                     /isolation_source=`450 nm filtrate of pink subaerial
                     biofilm microbial community collected from the base of 2m
                     high pile of pyrite sediment over which pH 1.1, 41C acid
                     mine drainage solution was flowing`
                     /db_xref=`taxon:662760`
                     /environmental_sample
                     /country=`USA: Ultra Back A (UBA) site of Richmond Mine
                     (elevation 3100ft) at Iron Mountain, CA`
                     /lat_lon=`40.68 N 122.2 W`
                     /collection_date=`Jun-2005`
                     /note=`metagenomic; derived from metagenome: mine drainage
                     metagenome`
     Protein         1..143
                     /product=`Ribosomal protein S19e`
     Region          1..142
                     /region_name=`Ribosomal_S19e`
                     /note=`Ribosomal protein S19e; cl00969`
                     /db_xref=`CDD:260724`
     CDS             1..143
                     /locus_tag=`BJBARM4_0474`
                     /coded_by=`complement(GG730046.1:847..1278)`
                     /transl_table=11

l_table=11

ORIGIN
        1 rgydvnqirl vnelanklee dkltippawa mfvktgsakd ripsqnnwwy lraasimrrm
       61 yvdkrpigvn rlrniygrys gkhfkpasga virhilqele kaelikknhf graltpkgia
      121 fnd
//
LOCUS       Haloredivivus_sp.G17@EHK02392     123 bp    PROT      linear   25-NOV-2011
DEFINITION  30S ribosomal protein S19e [Candidatus Haloredivivus sp. G17].
 ACCESSION  EHK02392
  ORGANISM  Candidatus Haloredivivus sp. G17
   AUTHORS  Ghai,R., Pasic,L., Fernandez,A.B., Martin-Cuadrado,A.-B.,
VERSION     EHK02392.1  GI:358033894DBLINK      BioProject: PRJNA71229            BioSample: SAMN02469764
DBSOURCE    accession AGNT01000057.1
KEYWORDS    .
SOURCE      Candidatus Haloredivivus sp. G17
            Archaea; Nanohaloarchaeota; Nanohaloarchaea; Candidatus
            Haloredivivus.
REFERENCE   1  (residues 1 to 134)
            Mizuno,C.M., McMahon,K.D., Papke,R.T., Stepanauskas,R.,
            Rodriguez-Brito,B., Rohwer,F., Sanchez-Porro,C., Ventosa,A. and
            Rodriguez-Valera,F.
  TITLE     New Dominant Microbial Groups Along A Salinity Gradient
  JOURNAL   Sci Rep (2011) In press
REFERENCE   2  (residues 1 to 134)
            Mizuno,C.M., McMahon,K.D., Papke,R.T., Stepanauskas,R.,
            Rodriguez-Brito,B., Rohwer,F., Sanchez-Porro,C., Ventosa,A. and
            Rodriguez-Valera,F.
  TITLE     Direct Submission
  JOURNAL   Submitted (05-OCT-2011) Laboratorio de Microbiologia, Evolutionary
            Genomics Group, Universidad Miguel Hernandez, Ctra. de Valencia,
            s/n, San Juan de Alicante, Alicante 03550, Spain
COMMENT     Annotation was added by the NCBI Prokaryotic Genomes Automatic
            Annotation Pipeline Group. Information about the Pipeline can be
            found here:
            http://www.ncbi.nlm.nih.gov/genomes/static/Pipeline.html. Please be
            aware that the annotation is done automatically with little or no
            manual curation.
            Genome sequenced from a single-cell isolation.
            
            ##Genome-Assembly-Data-START##
            Assembly Method       :: MIRA v. 3.4
            Genome Coverage       :: 80x
            Sequencing Technology :: 454 GS-FLX Titanium
            ##Genome-Assembly-Data-END##
            Method: conceptual translation.
FEATURES             Location/Qualifiers
     source          1..134
                     /organism=`Candidatus Haloredivivus sp. G17`
                     /strain=`G17`
                     /db_xref=`taxon:1072681`
     Protein         1..134
                     /product=`30S ribosomal protein S19e`
     Region          1..134
                     /region_name=`Ribosomal_S19e`
                     /note=`Ribosomal protein S19e; cl00969`
                     /db_xref=`CDD:260724`
     CDS             1..134
                     /locus_tag=`HRED_01576`
                     /coded_by=`AGNT01000057.1:13816..14220`
                     /note=`COG2238 Ribosomal protein S19E (S16A)`
                     /transl_table=11

ORIGIN
        1 tvydveaepl iqsvaeelen efda--pewt nyaktaankd k-ppeqenwy irtaailrri
       61 ytdg-plgts klrtifggha pqhhgkasgk virtalqnle eaglvetgre itedgqalld
      121 dka
//
LOCUS       Nanosalina_sp.J07AB43@EGQ43402     123 bp    PROT      linear   11-MAR-2013
DEFINITION  SSU ribosomal protein S19E [Candidatus Nanosalina sp. J07AB43].
 ACCESSION  EGQ43402
  ORGANISM  Candidatus Nanosalina sp. J07AB43
   AUTHORS  Narasingarao,P., Podell,S., Ugalde,J., Heidelberg,K., Banfield,J.
VERSION     EGQ43402.1  GI:339758145DBLINK      BioProject: PRJNA52647            BioSample: SAMN01940911
DBSOURCE    accession GL982576.1
KEYWORDS    .
SOURCE      Candidatus Nanosalina sp. J07AB43 (hypersaline lake metagenome)
            Archaea; Nanohaloarchaeota; Nanohaloarchaea; Candidatus Nanosalina.
REFERENCE   1  (residues 1 to 135)
            Emerson,J.B., Brocks,J.J., Heidelberg,K.B., Banfield,J.F. and
            Allen,E.E.
  TITLE     De novo metagenomic assembly reveals abundant novel major lineage
            of Archaea in hypersaline microbial communities
  JOURNAL   ISME J (2011) In press
   PUBMED   21716304
  REMARK    Publication Status: Available-Online prior to print
REFERENCE   2  (residues 1 to 135)
            and Allen,E.
  TITLE     Direct Submission
  JOURNAL   Submitted (14-OCT-2010) Scripps Institution of Oceanography,
            University of California, San Diego, 9500 Gilman Drive, La Jolla,
            CA 92093-0202, USA
COMMENT     Method: conceptual translation.
FEATURES             Location/Qualifiers
     source          1..135
                     /organism=`Candidatus Nanosalina sp. J07AB43`
                     /isolation_source=`Lake Tyrrell`
                     /db_xref=`taxon:889948`
                     /environmental_sample
                     /country=`Australia: Victoria`
                     /note=`metagenomic; derived from metagenome: hypersaline
                     lake metagenome`
     Protein         1..135
                     /product=`SSU ribosomal protein S19E`
     Region          1..135
                     /region_name=`Ribosomal_S19e`
                     /note=`Ribosomal protein S19e; cl00969`
                     /db_xref=`CDD:260724`
     CDS             1..135
                     /locus_tag=`J07AB43_13930`
                     /coded_by=`complement(GL982576.1:557598..558005)`
                     /transl_table=11

ORIGIN
        1 tvydvkaepl iqevadnlqe efea--pewt kyvksgsnrd n-ppeqedwy irsaailrki
       61 ytdg-plgvs klrtiygghg pehhgkasgk virtalqnle eadlvetgrk itdqgksfld
      121 eks
//
LOCUS       Nanosalinarum_sp.J07AB56@EGQ39752     123 bp    PROT      linear   11-MAR-2013
DEFINITION  ribosomal protein S19E, S16A [Candidatus Nanosalinarum sp.
 ACCESSION  EGQ39752
  ORGANISM  Candidatus Nanosalinarum sp. J07AB56
   AUTHORS  Narasingarao,P., Podell,S., Ugalde,J., Heidelberg,K., Banfield,J.
J07AB56].VERSION     EGQ39752.1  GI:339756169DBLINK      BioProject: PRJNA52645
            BioSample: SAMN01940911
DBSOURCE    accession GL982569.1
KEYWORDS    .
SOURCE      Candidatus Nanosalinarum sp. J07AB56 (hypersaline lake metagenome)
            Archaea; Nanohaloarchaeota; Nanohaloarchaea; Candidatus
            Nanosalinarum.
REFERENCE   1  (residues 1 to 135)
            Emerson,J.B., Brocks,J.J., Heidelberg,K.B., Banfield,J.F. and
            Allen,E.E.
  TITLE     De novo metagenomic assembly reveals abundant novel major lineage
            of Archaea in hypersaline microbial communities
  JOURNAL   ISME J (2011) In press
   PUBMED   21716304
  REMARK    Publication Status: Available-Online prior to print
REFERENCE   2  (residues 1 to 135)
            and Allen,E.
  TITLE     Direct Submission
  JOURNAL   Submitted (14-OCT-2010) Scripps Institution of Oceanography,
            University of California, San Diego, 9500 Gilman Drive, La Jolla,
            CA 92093-0202, USA
COMMENT     Method: conceptual translation.
FEATURES             Location/Qualifiers
     source          1..135
                     /organism=`Candidatus Nanosalinarum sp. J07AB56`
                     /isolation_source=`Lake Tyrrell`
                     /db_xref=`taxon:889962`
                     /environmental_sample
                     /country=`Australia: Victoria`
                     /note=`metagenomic; derived from metagenome: hypersaline
                     lake metagenome`
     Protein         1..135
                     /product=`ribosomal protein S19E, S16A`
     Region          1..135
                     /region_name=`Ribosomal_S19e`
                     /note=`Ribosomal protein S19e; cl00969`
                     /db_xref=`CDD:260724`
     CDS             1..135
                     /locus_tag=`J07AB56_04800`
                     /coded_by=`complement(GL982569.1:146652..147059)`
                     /transl_table=11

l_table=11

ORIGIN
        1 taydvrpqpl vesltgeleg evdr--pdwa nysksgsdrq rv-pdqedwy rrcasilrkl
       61 yidg-psgvs rlrtyyggha pehsgkasgk virtalqkle shgyvetgrs ltddgkslvd
      121 sha
//
LOCUS       Thermofilum_pendens@WP_011752144     123 bp    PROT      linear   14-APR-2015
DEFINITION  30S ribosomal protein S19e [Thermofilum pendens].
 ACCESSION  WP_011752144
VERSION     WP_011752144.1  GI:500076131KEYWORDS    RefSeq.SOURCE      Thermofilum pendens
            Archaea; Crenarchaeota; Thermoprotei; Thermoproteales;
            Thermofilaceae; Thermofilum.
COMMENT     REFSEQ: This record represents a single, non-redundant, protein
            sequence which may be annotated on many different RefSeq genomes
            from the same, or different, species.
FEATURES             Location/Qualifiers
     source          1..163
                     /organism=`Thermofilum pendens`
                     /db_xref=`taxon:2269`
     Protein         1..163
                     /product=`30S ribosomal protein S19e`
                     /calculated_mol_wt=18278
     Region          1..151
                     /region_name=`PRK09333`
                     /note=`30S ribosomal protein S19e; Provisional`
                     /db_xref=`CDD:236470`

ORIGIN
        1 nakfvpprll ieelaaylke nvkeippewa lyaktgptre rppqdpdwwy krcaallrki
       61 yleg-pvgle rlrtaygtvk rkhfkkaggs airkalqqle saglvakgrv itekgralvd
      121 tta
//
LOCUS       Methanocaldococcus_jannaschii     123 bp    PROT      linear    1-SEP-2014
DEFINITION  Methanocaldococcus_jannaschii, 498 bases, 48B3124 checksum.
 ACCESSION  Rose-Cavalier-Smiths-iMac.local:157:1409580187
ORIGIN
        1 TVYDVPADKL IQKTAEKLK- EMNIGVPEWV DFVKTGVSRE RRPDQDDWWY IRCASILRKI
       61 YIYG-PVGVS RLRTAYGGHE PEHFYKGSGN IIRKALQELE KLGLVEKGRV VTPKGRSFLD
      121 NIA
//
LOCUS       Methanococcoides_burtonii     123 bp    PROT      linear    1-SEP-2014
DEFINITION  Methanococcoides_burtonii, 498 bases, 344E74E5 checksum.
 ACCESSION  Rose-Cavalier-Smiths-iMac.local:158:1409580187
ORIGIN
        1 TAYDVPASDI IAKLAENLKE NDQIKPPEWA AFVKTGVHKE HSPVDKDWWY IRCAAIMRTI
       61 YMQG-PVGVE RLRSVYGGAN PSRKAKGSGS VVREAFQQLE TAGFVRKGRV IAPAGQSLLD
      121 NLS
//
LOCUS       Methanosphaera_stadtmanae     123 bp    PROT      linear    1-SEP-2014
DEFINITION  Methanosphaera_stadtmanae, 498 bases, 26A5B73D checksum.
 ACCESSION  Rose-Cavalier-Smiths-iMac.local:159:1409580187
ORIGIN
        1 TAFDVPAESL ISAVSKELKE NDKINTPTWA MFVKTGVHKE RRPENPDWWY VRTAALLRRV
       61 YVDG-PVGIS RLQTKYGGTS PEKFKRGSGS IIRHALQQLE AAGYVQQGRT VTPAGQSYLD
      121 NKA
//
LOCUS       Nitrosoarchaeum_limnia     123 bp    PROT      linear    1-SEP-2014
DEFINITION  Nitrosoarchaeum_limnia, 498 bases, 1EEBC777 checksum.
 ACCESSION  Rose-Cavalier-Smiths-iMac.local:160:1409580187
ORIGIN
        1 KVYDVPSDVL ISRLAAILK- NEDIPAPSWI PFVKTGAHAD KPPQDRDWWH TRCASLMRKI
       61 YLHG-PLGIN ELRKIYGGYG AAHHKDAGGA IIRNAVQALE KLGYIEKGRV VSKQGMQKLD
      121 RLS
//
LOCUS       Staphylothermus_marinus     123 bp    PROT      linear    1-SEP-2014
DEFINITION  Staphylothermus_marinus, 498 bases, B8327E4 checksum.
 ACCESSION  Rose-Cavalier-Smiths-iMac.local:162:1409580187
ORIGIN
        1 TALEVPADKL IARLATYLKN VPEVKPLPWA YFVKTGAHKE RPPQDPDWWY YRAASILRKL
       61 YKSG-PIGIE TFRTIYGGSA PEHFVKSGGS IIRRILQQLE QARLVRKGRI LTPQGRALLD
      121 RLA
//
LOCUS       Natromonas_pharaonis     123 bp    PROT      linear    1-SEP-2014
DEFINITION  Natromonas_pharaonis, 498 bases, F5C540B8 checksum.
 ACCESSION  Rose-Cavalier-Smiths-iMac.local:166:1409580187
ORIGIN
        1 TLYDVPAEDL IEAVADELE- -DELEAPEWL AYSKTGTGRE LPPEQDDFWS RRAASLLRKV
       61 AVDG-PVGVE RLRTAYGNVR PKHKQDGSGN VIRTALQQLE DAGYIETGRT ITGDGRALLD
      121 ETA
//
LOCUS       Methanobrevibacter_smithii     123 bp    PROT      linear    1-SEP-2014
DEFINITION  Methanobrevibacter_smithii, 498 bases, 1955FC5B checksum.
 ACCESSION  Rose-Cavalier-Smiths-iMac.local:173:1409580187
ORIGIN
        1 TVFDVPADLL IKKVAEEFKN NDKINSPAWS NFVKTGVHKE RKPEDVDWWY TRCASIIRRV
       61 YMDG-PVGVM SLRTFYGGVT PEVFRKGSGA IVRNALHQLE DAGYVEKGRV VTPAGRSFLD
      121 KIS
//
LOCUS       Pyrolobus_fumarii_1A     123 bp    PROT      linear    1-SEP-2014
DEFINITION  Pyrolobus_fumarii_1A, 498 bases, 6353F6AA checksum.
 ACCESSION  Rose-Cavalier-Smiths-iMac.local:174:1409580187
ORIGIN
        1 TALEVPADLL IKRVAEELKK YPQIRPPVWA YYVKTGVHKE LPPQDPDWWY YRAASILRKL
       61 YKRG-PVGVE RLRTAYGGVA PEHFRKGSGS IIRKILQQLE AAGLVVKGRT LSPKGRSLLD
      121 NIA
//
LOCUS       Methanoculleus_marisingri     123 bp    PROT      linear    1-SEP-2014
DEFINITION  Methanoculleus_marisingri, 498 bases, F47D7C37 checksum.
 ACCESSION  Rose-Cavalier-Smiths-iMac.local:176:1409580187
ORIGIN
        1 TVYDIPADML IRQVAEEFKT NSQIQPPDWA AFAKTGVHKE MPPENDDWWY VRAAAVFRRI
       61 YIDG-PVGIQ RMRSAYGGAA PNRFKRGSGS VVRKIFQQLE AAGYVAHGRT VTPAGRSFLD
      121 NVA
//
LOCUS       Haloarcula_marismortui     123 bp    PROT      linear    1-SEP-2014
DEFINITION  Haloarcula_marismortui, 498 bases, FBAE8961 checksum.
 ACCESSION  Rose-Cavalier-Smiths-iMac.local:180:1409580187
ORIGIN
        1 TLYDVPPEEL IEALTETLAD EDDIEAPDWA EFTKTGVDRE LPPEQEDFWT RRAASLLRKV
       61 AVDG-PVGVN ALRSEYGTVR PHQKTKGSGN IIRTALQQLE DAGYVETGRR VTGDGRSLLD
      121 DTA
//
LOCUS       Picrophilus_torridus     123 bp    PROT      linear    1-SEP-2014
DEFINITION  Picrophilus_torridus, 498 bases, C8A1D3EE checksum.
 ACCESSION  Rose-Cavalier-Smiths-iMac.local:182:1409580187
ORIGIN
        1 DVKKVPADLL INDVASKLK- SMNIEQPEWV SYLKDGMGKQ KSWDQEDWYY TRLASMMRKL
       61 YLYG-NLGIM HMSEEYGGTK RYHPAAGSRY IVRQLFKKLE ELGLVKKGRV LSPQGRSMLD
      121 KSA
//
LOCUS       Thermoplasma_acidophilum     123 bp    PROT      linear    1-SEP-2014
DEFINITION  Thermoplasma_acidophilum, 498 bases, 6FA1DE27 checksum.
 ACCESSION  Rose-Cavalier-Smiths-iMac.local:183:1409580187
ORIGIN
        1 SVKYVPSDLL INYVSEKLKS EKKIAEPDWS KYVKTGISRE KSPVNRDWIY VRAAAMLRKL
       61 YING-YLGIS RMSSEYGGSK RYHAAQGSRS IIRYLFHELE KAGYVQKGRS LSPQGMSLLD
      121 NAS
//
LOCUS       Pyrococcus_horikoshii     123 bp    PROT      linear    1-SEP-2014
DEFINITION  Pyrococcus_horikoshii, 498 bases, BB50060A checksum.
 ACCESSION  Rose-Cavalier-Smiths-iMac.local:186:1409580187
ORIGIN
        1 TVYDVPGDLL VERVAQRLKE IPEIKPPEWA PFVKTGRHKE RLPEQEDWWY YRVASILRRV
       61 YIDG-PVGIE RLRTYYGGHA PERFYKAGGS IIRKALQQLE AAGFIEKGRV VTPKGRSFLD
      121 KIA
//
LOCUS       Thermococcus_kodakarensis     123 bp    PROT      linear    1-SEP-2014
DEFINITION  Thermococcus_kodakarensis, 498 bases, FF305A01 checksum.
 ACCESSION  Rose-Cavalier-Smiths-iMac.local:188:1409580187
ORIGIN
        1 TVYDVPGDLL VERVAKALKE VPEIKPPEWA PFVKTGRHKE RLPEQEDWWY YRVASVFRKV
       61 YIDG-PVGIE RLRTWYGGHA PEHFYKAGGS IIRKALQQLE AAGFVQKGRI VTPKGQSFLD
      121 KIA
//
LOCUS       Pyrobaculum_aerophilium     123 bp    PROT      linear    1-SEP-2014
DEFINITION  Pyrobaculum_aerophilium, 498 bases, 8D9042FE checksum.
 ACCESSION  Rose-Cavalier-Smiths-iMac.local:189:1409580187
ORIGIN
        1 SVKDVPADLL IAELARYIKN VPQVKPPVWA PFVKTGANKE RPPMNPDWWY IRAASLLRKL
       61 YLHG-PAGIG SLRTAYGYMR PERTRKAGGA IIRKILQQLE QAGYVAKGRV LTPEGRSLVD
      121 RIA
//
LOCUS       Cenarchaeum_symbiosum     123 bp    PROT      linear    1-SEP-2014
DEFINITION  Cenarchaeum_symbiosum, 498 bases, E08562EB checksum.
 ACCESSION  Rose-Cavalier-Smiths-iMac.local:191:1409580187
ORIGIN
        1 ----MPADVL IGRLAEILK- KEELPRPDWV PFVKTGVHAD KPPQDRAWWH TRCASLMRKI
       61 YLHG-PIGIN GLRSEYGGYG AANHRKAGGA IIRNAVHGLE KLGYIEKGRI VSRQGMQKLD
      121 RLS
//
LOCUS       Sulfolobus_solfataricus     123 bp    PROT      linear    1-SEP-2014
DEFINITION  Sulfolobus_solfataricus, 498 bases, 4FCB6DCE checksum.
 ACCESSION  Rose-Cavalier-Smiths-iMac.local:194:1409580187
ORIGIN
        1 TAEMVPPDLL IKRLAIYLKN VKTVDPPEWA LLAKTASFKE RVPDNADWWY IRAASLLRKL
       61 YVNS-IIGIE KTRTIYGGTR PEKFVKAPGH VNRLIFQQLE KAGLVQKGRS LSPKGRSLLD
      121 KLA
//
