# Supplementary material for: Multidomain ribosomal protein trees and the planctobacterial origin of neomura (eukaryotes, archaebacteria)
Source: Protoplasma. 2020 Jan 3;257(3):621–753. doi: 10.1007/s00709-019-01442-7 (PMC7203096; doi:10.1007/s00709-019-01442-7)
Supplement: Supplementary file 17 — (PDF 64.7 kb) [file 709_2019_1442_MOESM17_ESM.gb]

LOCUS       Hartmannella_abertawensis@hara      95 bp    PROT      linear    2-SEP-2014
DEFINITION  Hartmannella_abertawensis@hara      95 bp    PROT      linear    3-JUN-2014, 95
 ACCESSION  Rose-Cavalier-Smiths-iMac.local:0:1409640671
ORIGIN
        1 YLFTSVNRST HIAMGAQKKK KWSKGNVRDK VSLAIALTPE MLAKLEGDVP KKLITTSVIS
       61 DRLKVNGSLA PRLIKHLEEK GLIVAIHNMQ GIYTT
//
LOCUS       Hartmannella_vermiformis@HVL00      95 bp    PROT      linear    2-SEP-2014
DEFINITION  Hartmannella_vermiformis@HVL00      95 bp    PROT      linear    3-JUN-2014, 95
 ACCESSION  Rose-Cavalier-Smiths-iMac.local:1:1409640671
ORIGIN
        1 AAKASA-KGA G-GGSKKEKK KWSKGKVKDK QSNKVVFDKD TWSKLQQEIP KKVITPSIIS
       61 DRFRVNASLA RRAIKELAAK GLIKKVHNRI SIYTR
//
LOCUS       Vexillifera_bacillipedes@vexba      95 bp    PROT      linear    2-SEP-2014
DEFINITION  Vexillifera_bacillipedes@vexba      95 bp    PROT      linear    3-JUN-2014, 95
 ACCESSION  Rose-Cavalier-Smiths-iMac.local:2:1409640671
ORIGIN
        1 ---------- ---------- -----KVKDK VQRAVIYERA XLTXALKDVP SRMIT-STVS
       61 DRLKVNLSLA RRTISELVES GAIKAAHSSC YLYTK
//
LOCUS       Stenamoeba_stenopodia@stestCon      95 bp    PROT      linear    2-SEP-2014
DEFINITION  Stenamoeba_stenopodia@stestCon      95 bp    PROT      linear    3-JUN-2014, 95
 ACCESSION  Rose-Cavalier-Smiths-iMac.local:3:1409640671
ORIGIN
        1 ---------- ----GKAKKK KWSKGKVREK LSNLVLFDKA TYEKLLAEVP SKLITPSIVS
       61 ERLXXNGSLA RRAIKELLNK NLIKCVHHNQ LVYTR
//
LOCUS       Mayorella_sp@mayorCAMPEP0174228      95 bp    PROT      linear    2-SEP-2014
DEFINITION  Mayorella_sp@mayorCAMPEP0174228      95 bp    PROT      linear    3-JUN-2014, 9
 ACCESSION  Rose-Cavalier-Smiths-iMac.local:4:1409640671
ORIGIN
        1 TQKKVDPKKA AKLKGKTAKK KWSKGKVKEK VAKAVVFTQA EYDNMLKDVA GKLITPSVVS
       61 DRLKITGSLA RRAIADLEAS GTIRPLHHSQ LIYTR
//
LOCUS       Neoparamoeba_aestuarina@neoaeCA      95 bp    PROT      linear    2-SEP-2014
DEFINITION  Neoparamoeba_aestuarina@neoaeCA      95 bp    PROT      linear    3-JUN-2014, 9
 ACCESSION  Rose-Cavalier-Smiths-iMac.local:5:1409640671
ORIGIN
        1 AASKAQAASK AKGGKGAKKK KWSKTKVKEN VEKVVVYDQK LYDQMLKDVP TKLITTAIVS
       61 DRLKVNASLA RRSINQLEKE GKIKRVRSGQ LIYTR
//
LOCUS       Neoparamoeba_aestuarinaI@neoaeCA      95 bp    PROT      linear    2-SEP-2014
DEFINITION  Neoparamoeba_aestuarinaI@neoaeCA      95 bp    PROT      linear    3-JUN-2014, 
 ACCESSION  Rose-Cavalier-Smiths-iMac.local:6:1409640671
ORIGIN
        1 SKTKEQKAAA AAASSKAKKK KWSKGKTRDP LDNAVMWEQS TVDRLVNEIT KKVITVSIIS
       61 DRLKVSGSLA REALKYMEAN GLARAVTSKC KVYTR
//
LOCUS       Paramoeba_atlanticaI@paratCAMPEP      95 bp    PROT      linear    2-SEP-2014
DEFINITION  Paramoeba_atlanticaI@paratCAMPEP      95 bp    PROT      linear    3-JUN-2014, 
 ACCESSION  Rose-Cavalier-Smiths-iMac.local:7:1409640671
ORIGIN
        1 ---------- ---------- ---------- ------WDTA AMDKLVAEVP KKVITVSVIS
       61 DRLKVAGSLA REALRYLEAQ GLIRAVAGKC KIYTR
//
LOCUS       Filamoeba_nolandi@filnoCAMPEP01      95 bp    PROT      linear    2-SEP-2014
DEFINITION  Filamoeba_nolandi@filnoCAMPEP01      95 bp    PROT      linear    3-JUN-2014, 9
 ACCESSION  Rose-Cavalier-Smiths-iMac.local:8:1409640671
ORIGIN
        1 IQAAKSAAKG GSGGGKAKKK KWSKGKTKEK LVNLVLFDKA TYDKVVKELP TKVITPAVVS
       61 ERFKINGSLA RKAIKDLAGK GLIKKVHHHQ YIYTR
//
LOCUS       Arachnula_sp      86 bp    PROT      linear    2-SEP-2014
DEFINITION  Arachnula_sp, 212 bases, 4CB6E86C checksum.
 ACCESSION  Rose-Cavalier-Smiths-iMac.local:157:1409640703
ORIGIN
        1 -GMAKDAAAP AKKGGKAKKK KWSKVKTKEK LANAVVFDKA TYDKLLKEIP AKLITPSVVS
       61 ERLKINGSLA RRAIRELKGK GLIKQV
//
LOCUS       Pessonella_sp@pesspCAMPEP016860      95 bp    PROT      linear    2-SEP-2014
DEFINITION  Pessonella_sp@pesspCAMPEP016860      95 bp    PROT      linear    3-JUN-2014, 9
 ACCESSION  Rose-Cavalier-Smiths-iMac.local:9:1409640671
ORIGIN
        1 PAKKADKAAA IAKSGKGKKK KWSKGKTREK LNNAIVWDQA TYDKLIKEVP AKLITPSVVA
       61 DRLRVGGALA KQGLRHLESK GLIRCVRHSQ MIYTR
//
LOCUS       Pessonella_sp2@pesspCAMPEP016858      95 bp    PROT      linear    2-SEP-2014
DEFINITION  Pessonella_sp2@pesspCAMPEP016858      95 bp    PROT      linear    3-JUN-2014, 
 ACCESSION  Rose-Cavalier-Smiths-iMac.local:10:1409640671
ORIGIN
        1 PAKKADKAAA IAKSGKGKKK KWSKGKTREK LNNAIVWDQA TYDKLIKEVP AKLITPSVVA
       61 DRLRVGGALA KQGLRHLESK GLIRCVRHSQ MIYTR
//
LOCUS       Sexangularia_sp@sexspCAMPEP0170      95 bp    PROT      linear    2-SEP-2014
DEFINITION  Sexangularia_sp@sexspCAMPEP0170      95 bp    PROT      linear    3-JUN-2014, 9
 ACCESSION  Rose-Cavalier-Smiths-iMac.local:11:1409640671
ORIGIN
        1 PAKKADKAAA IAKSSKSKKK KWSKGKTREK LNNAVLFEQA TYDKLMKDVP AKVITPAVIS
       61 DRMKITSSLA RAALRELEQK GMIKRVRHRQ VLYTR
//
LOCUS       Vannella_sp@vanJPCAMPEP01146140      95 bp    PROT      linear    2-SEP-2014
DEFINITION  Vannella_sp@vanJPCAMPEP01146140      95 bp    PROT      linear    3-JUN-2014, 9
 ACCESSION  Rose-Cavalier-Smiths-iMac.local:12:1409640671
ORIGIN
        1 QKSKEAKAKA ASGGGKAKKK KWNKGKVKDK ANNAVVFDQA TYDKLFQEIP HRYITVATVS
       61 DRLKVNGSLA RRALAELEKQ GVIRPVKHSC LIYTR
//
LOCUS       Trichosphaerium_sp@trichoCAMPEP      95 bp    PROT      linear    2-SEP-2014
DEFINITION  Trichosphaerium_sp@trichoCAMPEP      95 bp    PROT      linear    3-JUN-2014, 9
 ACCESSION  Rose-Cavalier-Smiths-iMac.local:13:1409640671
ORIGIN
        1 KVSKSKAGQA AKSGAKAAKK KWSKGKVSDK LDNNVLFPED VYTRFCTEVP KKFITLSIIS
       61 EKYKVRATVA TRALKQLEKE GKVKLVRYKI LIWTR
//
LOCUS       Stereomyxa_ramosa@steraCAMPEP01      95 bp    PROT      linear    2-SEP-2014
DEFINITION  Stereomyxa_ramosa@steraCAMPEP01      95 bp    PROT      linear    3-JUN-2014, 9
 ACCESSION  Rose-Cavalier-Smiths-iMac.local:14:1409640671
ORIGIN
        1 QQSKA-AQXK KATKGKAKKK KWSKGKTKDK LNNQVLFDEA TYEKLIKEVP QKLITPSVLS
       61 ERLRINGSLA RQAIKELMAK GLIRQVAHGQ SIYTR
//
LOCUS       Stygamoeba_regulata@styreCAMPEP      95 bp    PROT      linear    2-SEP-2014
DEFINITION  Stygamoeba_regulata@styreCAMPEP      95 bp    PROT      linear    3-JUN-2014, 9
 ACCESSION  Rose-Cavalier-Smiths-iMac.local:15:1409640671
ORIGIN
        1 GGKTQQKAKP SSGGGKAKKK KWSKGKVREK LNNLVLFDKA TYERLYSEVP SKLITPSIVG
       61 DRLKLNGSLA RRGLRELANK GLITLVKHNQ VIYTR
//
LOCUS       Acanthamoeba_castellanii@ACL00      95 bp    PROT      linear    2-SEP-2014
DEFINITION  Acanthamoeba_castellanii@ACL00      95 bp    PROT      linear    3-JUN-2014, 95
 ACCESSION  Rose-Cavalier-Smiths-iMac.local:16:1409640671
ORIGIN
        1 SVQSAKGAVK KAGKAKGKKK KWSKGKTKEK LNNLVLFDQA TYEKLLKEVP TKLITPSVIS
       61 ERLKINGSLA RRAINELMAK GLIRQVHSAQ TIYTR
//
LOCUS       Filamoeba_sinensis@flasiContig      95 bp    PROT      linear    2-SEP-2014
DEFINITION  Filamoeba_sinensis@flasiContig      95 bp    PROT      linear    3-JUN-2014, 95
 ACCESSION  Rose-Cavalier-Smiths-iMac.local:17:1409640671
ORIGIN
        1 QAAKSAAKGG S-SGGKAKKK KWSKGKTKEK LVNLVLFDKP TYDKVVKELP TKVITTAVVS
       61 ERFKINGSLA RRAIKDLASK GLIKKIHHRQ YIYTR
//
LOCUS       Flamella_fluviatilis@flaflCont      95 bp    PROT      linear    2-SEP-2014
DEFINITION  Flamella_fluviatilis@flaflCont      95 bp    PROT      linear    3-JUN-2014, 95
 ACCESSION  Rose-Cavalier-Smiths-iMac.local:18:1409640671
ORIGIN
        1 ----GSWLPG GKKGGKQKKK KWSKNKTREK LSNLVI-DKP TYDKLLKEIP SKLITPSVVS
       61 ERLKINGSLA RRAIKELSSK GLIKAVHSKQ EIYTR
//
LOCUS       Coenopodium_desertum@coedeCont      95 bp    PROT      linear    2-SEP-2014
DEFINITION  Coenopodium_desertum@coedeCont      95 bp    PROT      linear    3-JUN-2014, 95
 ACCESSION  Rose-Cavalier-Smiths-iMac.local:19:1409640671
ORIGIN
        1 KDNKAKAAEP ADKGPKKSKK KWSTGKTRET LDNLVLFNKE TYQKFLKEVP KAVITLASVS
       61 ERFKISGSLA RRALTDMHAN KLIKRVSKGL LLYTK
//
LOCUS       Entamoeba_histolytica@enthi288      95 bp    PROT      linear    2-SEP-2014
DEFINITION  Entamoeba_histolytica@enthi288      95 bp    PROT      linear    3-JUN-2014, 95
 ACCESSION  Rose-Cavalier-Smiths-iMac.local:20:1409640671
ORIGIN
        1 ---------- -------PKK SWSKTKVKEK LNNAVLFDKA TLDKCTKEVP SKVITPAVVA
       61 DRMKITCSLA KILLKDLEKK ELIVPVDNHI WIYTR
//
LOCUS       Mastigamoeba_balamuthi@MBL0000      95 bp    PROT      linear    2-SEP-2014
DEFINITION  Mastigamoeba_balamuthi@MBL0000      95 bp    PROT      linear    3-JUN-2014, 95
 ACCESSION  Rose-Cavalier-Smiths-iMac.local:21:1409640671
ORIGIN
        1 DVAKEPKEGG SKHSNK-GKK KWSKSKVKEK LNNMVLLDKA TLDKINKEVP QKLITISLVS
       61 DRLKINGSLA RHVIDDLVAR GVIRPVHHAI GVYTR
//
LOCUS       Dictyostel@31502      94 bp    PROT      linear    2-SEP-2014
DEFINITION  Dictyostel@31502      94 bp    PROT      linear    3-JUN-2014, 94 bases, 1F5A37
 ACCESSION  Rose-Cavalier-Smiths-iMac.local:22:1409640671
ORIGIN
        1 ---------- ---------- -WSKGR---K LNNAILFDKE TYAKLLKEMP TKVITTAVVS
       61 ERMKCNGSLA RRAIKELLSK GLIKQIGHGN GVYT
//
LOCUS       Dictyostelium_purpureum@DICPU1      94 bp    PROT      linear    2-SEP-2014
DEFINITION  Dictyostelium_purpureum@DICPU1      94 bp    PROT      linear    3-JUN-2014, 94
 ACCESSION  Rose-Cavalier-Smiths-iMac.local:23:1409640671
ORIGIN
        1 IQAAKAA-SK TSSSGSAGRK KWGKGRSKDK LNNAVLFDKE TYAKLLKEIP TKVITTAVVS
       61 ERIKINGSLA RRAIRELLSK GLIKQVSHGN GVYT
//
LOCUS       Polysphondylium_pallidum@PSL00      95 bp    PROT      linear    2-SEP-2014
DEFINITION  Polysphondylium_pallidum@PSL00      95 bp    PROT      linear    3-JUN-2014, 95
 ACCESSION  Rose-Cavalier-Smiths-iMac.local:24:1409640671
ORIGIN
        1 IQAGKSA-AK SS-GSKAGRK KWSKGKSREK LNNMILFDKE TFNKINKELP GKVITIASVS
       61 DKYKCNGSLA RRVIRDFAAK GQIKKVGHGS GIFTK
//
LOCUS       Physarum_polycephalum@PPL00001      95 bp    PROT      linear    2-SEP-2014
DEFINITION  Physarum_polycephalum@PPL00001      95 bp    PROT      linear    3-JUN-2014, 95
 ACCESSION  Rose-Cavalier-Smiths-iMac.local:25:1409640671
ORIGIN
        1 ---------- -----KA-RK KWSKGKAKEK LNNAVVFDKA TYDKLVKEVP TKLITPYIVS
       61 DRLKISGSLA IKGLRDLHAK GLIRPVSHSQ KIYTR
//
LOCUS       Hyperamoeba_dachnya@HDL0000058      95 bp    PROT      linear    2-SEP-2014
DEFINITION  Hyperamoeba_dachnya@HDL0000058      95 bp    PROT      linear    3-JUN-2014, 95
 ACCESSION  Rose-Cavalier-Smiths-iMac.local:26:1409640671
ORIGIN
        1 KQPAKAPKAE KGGSGKS-KK KWSKGKSKEK LNNLVVFDKV TYDKLVKEVP TKLITPYMVS
       61 DRLKISGSLA IKGIRDLAAK GLIRPVNHAQ LIYTR
//
LOCUS       Ciona0savi@30458      95 bp    PROT      linear    2-SEP-2014
DEFINITION  Ciona0savi@30458      95 bp    PROT      linear    3-JUN-2014, 95 bases, 16EEF1
 ACCESSION  Rose-Cavalier-Smiths-iMac.local:27:1409640671
ORIGIN
        1 ---------- ---------- -WSKGK---K LNNLILFDQA TYDKLYKEVP NKLITPAVVS
       61 ERLKIRGSLA RRGLIELLNK GLIIQVHSAQ VIYTR
//
LOCUS       Ciona_intestinalis@CIOIN226873      95 bp    PROT      linear    2-SEP-2014
DEFINITION  Ciona_intestinalis@CIOIN226873      95 bp    PROT      linear    3-JUN-2014, 95
 ACCESSION  Rose-Cavalier-Smiths-iMac.local:28:1409640671
ORIGIN
        1 GGKTSQKASK PSGSGKAKKK KWSKGKVRDK LNNLILFDKA TYDKLYKEVP NKLITPAVVS
       61 ERLKIRGSLA RRGLIELLNK GLIKQVHSSQ VIYTR
//
LOCUS       Bombyx0mor@30023      95 bp    PROT      linear    2-SEP-2014
DEFINITION  Bombyx0mor@30023      95 bp    PROT      linear    3-JUN-2014, 95 bases, 11F1B1
 ACCESSION  Rose-Cavalier-Smiths-iMac.local:29:1409640671
ORIGIN
        1 ---------- ---------- -WSKGK---K LNNQVLFDKP TYEKLYKEVP QKLITPAVVS
       61 ERLKVRGSLA RRALIELREK GLIKQVHHGQ VIYTR
//
LOCUS       Homo0sapie@26601      95 bp    PROT      linear    2-SEP-2014
DEFINITION  Homo0sapie@26601      95 bp    PROT      linear    3-JUN-2014, 95 bases, 139E63
 ACCESSION  Rose-Cavalier-Smiths-iMac.local:30:1409640671
ORIGIN
        1 ---------- ---------- -WSKGK---K LNNLVLFDKA TYDKLCKEVP NKLITPAVVS
       61 ERLKIRGSLA RAALQELLSK GLIKLVHRAQ VIYTR
//
LOCUS       Strongyloc@31433      95 bp    PROT      linear    2-SEP-2014
DEFINITION  Strongyloc@31433      95 bp    PROT      linear    3-JUN-2014, 95 bases, 4ECFF4
 ACCESSION  Rose-Cavalier-Smiths-iMac.local:31:1409640671
ORIGIN
        1 ---------- ---------- -WSKGK---K LNNLVMFDKA TYEKLYKEVP TKLITPSVVS
       61 ERLKIRGSLA RFALEELLRK GLIKLVHSSQ LIYTR
//
LOCUS       Hydra0magn@31090      95 bp    PROT      linear    2-SEP-2014
DEFINITION  Hydra0magn@31090      95 bp    PROT      linear    3-JUN-2014, 95 bases, 5A3189
 ACCESSION  Rose-Cavalier-Smiths-iMac.local:32:1409640671
ORIGIN
        1 ---------- ---------- -WSKGK---K LNNMVLFDKA TYEKLYKEVP QKLITPSVVS
       61 ERLKIRLSLA RAALVEMKNN GKIREVHHAQ KIYTR
//
LOCUS       Nematostella_vectensis@NEMVE19      95 bp    PROT      linear    2-SEP-2014
DEFINITION  Nematostella_vectensis@NEMVE19      95 bp    PROT      linear    3-JUN-2014, 95
 ACCESSION  Rose-Cavalier-Smiths-iMac.local:33:1409640671
ORIGIN
        1 Q--KAQKP-A GSGGGKAKKK KWSKGKVRDK LNNLVLFDKA TYDKLYKEVP SRLITPSVVS
       61 ERLKIRGSLA RRALLELQSK GLIKEVHHSQ LIYTR
//
LOCUS       Trichoplax_adhaerens@TRIAD3517      95 bp    PROT      linear    2-SEP-2014
DEFINITION  Trichoplax_adhaerens@TRIAD3517      95 bp    PROT      linear    3-JUN-2014, 95
 ACCESSION  Rose-Cavalier-Smiths-iMac.local:34:1409640671
ORIGIN
        1 IKSKDQKAKA ASGGGKAKKK KWSKVKARDK LNNLVLFDKA TYDKLYKEIP SKLITPSVVS
       61 ERLKIRISLA KRALQELQQK GLIKVIHHAQ VIYTR
//
LOCUS       Ixodes0sca@30346      95 bp    PROT      linear    2-SEP-2014
DEFINITION  Ixodes0sca@30346      95 bp    PROT      linear    3-JUN-2014, 95 bases, BD9735
 ACCESSION  Rose-Cavalier-Smiths-iMac.local:35:1409640671
ORIGIN
        1 ---------- ---------- -WSKGK---K LNNLVLFDKA TYDKLLKEVP SKLITPSVVS
       61 ERLKVRGSLA RKALDELLQK GLIKLVHHSQ VIYTR
//
LOCUS       Capsaspora_owczarzaki@NUL00000      95 bp    PROT      linear    2-SEP-2014
DEFINITION  Capsaspora_owczarzaki@NUL00000      95 bp    PROT      linear    3-JUN-2014, 95
 ACCESSION  Rose-Cavalier-Smiths-iMac.local:36:1409640671
ORIGIN
        1 QKTKEAKAIA AASGGKSKKK KWSKGKVRDK LNNAVLFDKD GYQRLLKEVP SKLITPSVLS
       61 ERLKIRGSLA RAALKELADK GLVKLVHSAQ YIYTR
//
LOCUS       Sphaeroforma_arctica@SAL000000      95 bp    PROT      linear    2-SEP-2014
DEFINITION  Sphaeroforma_arctica@SAL000000      95 bp    PROT      linear    3-JUN-2014, 95
 ACCESSION  Rose-Cavalier-Smiths-iMac.local:37:1409640671
ORIGIN
        1 ~~~KEQIAKA AAAGGKGKKK KWSKGKVRDK LNNAVFFDKN TLEKFMKEVK TKFITPSVVS
       61 ERLRIGGSLA RAALRDLAKE GLIKPVHQSQ MIYTR
//
LOCUS       Amoebidium_parasiticum@ABL0000      95 bp    PROT      linear    2-SEP-2014
DEFINITION  Amoebidium_parasiticum@ABL0000      95 bp    PROT      linear    3-JUN-2014, 95
 ACCESSION  Rose-Cavalier-Smiths-iMac.local:38:1409640671
ORIGIN
        1 KKTKEQIAKA AAAGGKAKKK KWSKGKVRDK LNNLVLFDKA TLEKFNKEVP TKLITPAVVS
       61 ERLKLGGSLA RAALREMASK GLIKPVHHSQ IIYTR
//
LOCUS       Monosiga_ovata@MNL00000079_1      95 bp    PROT      linear    2-SEP-2014
DEFINITION  Monosiga_ovata@MNL00000079_1      95 bp    PROT      linear    3-JUN-2014, 95 b
 ACCESSION  Rose-Cavalier-Smiths-iMac.local:39:1409640671
ORIGIN
        1 SKT-DKAEKA SKSGGKAKKK KWSKGKVRDK LNNAVLMDVS TYEKLTKEVP SKLITPAVVS
       61 DRLKVRGSLA RRAMTELINK GLIKPVHARL LICTR
//
LOCUS       Monosiga_brevicollis@MONBR1433      95 bp    PROT      linear    2-SEP-2014
DEFINITION  Monosiga_brevicollis@MONBR1433      95 bp    PROT      linear    3-JUN-2014, 95
 ACCESSION  Rose-Cavalier-Smiths-iMac.local:40:1409640671
ORIGIN
        1 ---------- ---------- -WSKGKSRDK LNNAPLLNKE QQDRLLKEIP VRLITPSTVS
       61 DRLKIKASLA RRAIADLIKK DLIKPVHHGQ IICTR
//
LOCUS       Ustilago0m@31064      95 bp    PROT      linear    2-SEP-2014
DEFINITION  Ustilago0m@31064      95 bp    PROT      linear    3-JUN-2014, 95 bases, 2F7D7B
 ACCESSION  Rose-Cavalier-Smiths-iMac.local:41:1409640671
ORIGIN
        1 ---------- ---------- -WSKGK---K AQNMVVLDRP TYDRILKEVP TKMISQSTLI
       61 DRMKINGSLA RVAIRHLERE GQIKRLHHGQ LVYTR
//
LOCUS       Cryptococc@31013      95 bp    PROT      linear    2-SEP-2014
DEFINITION  Cryptococc@31013      95 bp    PROT      linear    3-JUN-2014, 95 bases, F646F6
 ACCESSION  Rose-Cavalier-Smiths-iMac.local:42:1409640671
ORIGIN
        1 ---------- ---------- -WSKGK---K ANNAVIVDKA VYDRIIKEVP TKLISQSVLI
       61 DRMKINGSLA RRAIAFLEKE GLIKRVHHAQ LIYTR
//
LOCUS       Phanerocha@28199      94 bp    PROT      linear    2-SEP-2014
DEFINITION  Phanerocha@28199      94 bp    PROT      linear    3-JUN-2014, 94 bases, 19A9D3
 ACCESSION  Rose-Cavalier-Smiths-iMac.local:43:1409640671
ORIGIN
        1 ---------- ---------- -WSKGK---K AQHAVALDKA LYDRIMKEVP TRFISQSILI
       61 ERLKINGSLA RVAIRHLEKE GQIKRIHSGQ LIYS
//
LOCUS       Neurospora@31387      95 bp    PROT      linear    2-SEP-2014
DEFINITION  Neurospora@31387      95 bp    PROT      linear    3-JUN-2014, 95 bases, 306BAE
 ACCESSION  Rose-Cavalier-Smiths-iMac.local:44:1409640671
ORIGIN
        1 ---------- ---------- -WSKGK---K AQHAVILDKS TSDKLYKDVQ SRLVTVATLV
       61 DRLKINGSLA RRCLKDLEEK GQIKQVHSKM KIYTR
//
LOCUS       Schizosacc@31107      95 bp    PROT      linear    2-SEP-2014
DEFINITION  Schizosacc@31107      95 bp    PROT      linear    3-JUN-2014, 95 bases, 825A4E
 ACCESSION  Rose-Cavalier-Smiths-iMac.local:45:1409640671
ORIGIN
        1 ---------- ---------- -WSKGK---K AQHATVFDKS IIDRINKEVP AKFISVSVLV
       61 DRMKINGSLA RIAIRDLAER GVIQKVHSKQ AIYTR
//
LOCUS       Phycomyces_blakesleeanus@PHYBL      95 bp    PROT      linear    2-SEP-2014
DEFINITION  Phycomyces_blakesleeanus@PHYBL      95 bp    PROT      linear    3-JUN-2014, 95
 ACCESSION  Rose-Cavalier-Smiths-iMac.local:46:1409640671
ORIGIN
        1 ---------- --------KK KWSAKKVKDK SNNLVVLDKP THERLFKEVP TKLISQSVLV
       61 DRLRLNGSLA RIAIRELEAQ GLIKPLHHAQ VIYTR
//
LOCUS       Rhizopus_oryzae@ROL00001079_3      95 bp    PROT      linear    2-SEP-2014
DEFINITION  Rhizopus_oryzae@ROL00001079_3      95 bp    PROT      linear    3-JUN-2014, 95 
 ACCESSION  Rose-Cavalier-Smiths-iMac.local:47:1409640671
ORIGIN
        1 AKKDVAAKPS SSSGGKKAKK KWSAKKVKDK ANNLVILDKP TYERLFKEVP TKLISQSVLV
       61 DRLKLNGSLA RIAIRELESQ GLIKPIHHAQ IIYTR
//
LOCUS       Mortierella_verticillata@MAL00      95 bp    PROT      linear    2-SEP-2014
DEFINITION  Mortierella_verticillata@MAL00      95 bp    PROT      linear    3-JUN-2014, 95
 ACCESSION  Rose-Cavalier-Smiths-iMac.local:48:1409640671
ORIGIN
        1 AKKDVAAKPS SSSGGKAKKK KWSKGKVKDK ANNAVILDKT TYDKLMKEVP TKLISPSVLV
       61 DRLRINGSLA RAAIRELTTM GLIVPVHGAQ WIYTR
//
LOCUS       Allomyces_macrogynus@AML000005      95 bp    PROT      linear    2-SEP-2014
DEFINITION  Allomyces_macrogynus@AML000005      95 bp    PROT      linear    3-JUN-2014, 95
 ACCESSION  Rose-Cavalier-Smiths-iMac.local:49:1409640671
ORIGIN
        1 PTTCPRAEF- GTRANIAKKK KWSKGKVKDK ANNAVTLDKA TYDKIYKEVP TRLITPSVVV
       61 DRMRISGSLA RVALRELESK GLIKLVHASQ LIYTR
//
LOCUS       Batrachochytrium_dendrobatidis      95 bp    PROT      linear    2-SEP-2014
DEFINITION  Batrachochytrium_dendrobatidis      95 bp    PROT      linear    3-JUN-2014, 95
 ACCESSION  Rose-Cavalier-Smiths-iMac.local:50:1409640671
ORIGIN
        1 ~LKNKYMRFS AIHLKKKKKK KWSKGRVKDK FNNAVVFDKP TYEKLYKEVP TKLVTTSILV
       61 DRLRINGSLA RAAIRELESK GLIRVVHGSQ GIYTR
//
LOCUS       Blastoclad@24427      95 bp    PROT      linear    2-SEP-2014
DEFINITION  Blastoclad@24427      95 bp    PROT      linear    3-JUN-2014, 95 bases, E276CD
 ACCESSION  Rose-Cavalier-Smiths-iMac.local:51:1409640671
ORIGIN
        1 ---------- ---------- -WSKGK---K ANNAVVFDKA TYDKLFKEVP TRLITPSVLV
       61 DRLRINGSLA RLALKELEKQ GEIKLVHNSQ LIYTR
//
LOCUS       Amastigomonas_media@amameSFL6W      87 bp    PROT      linear    2-SEP-2014
DEFINITION  Amastigomonas_media@amameSFL6W      87 bp    PROT      linear    3-JUN-2014, 87
 ACCESSION  Rose-Cavalier-Smiths-iMac.local:52:1409640671
ORIGIN
        1 -------AKA AAANKKQKKK KWSKGKVRDK LNNAVYLDED KMKKLYKEVP TKVISTSVLS
       61 DRLQITGSLA RRAIKELAEA GLIRPVX
//
LOCUS       Amastigomonas_oxoniensis@amaox      94 bp    PROT      linear    2-SEP-2014
DEFINITION  Amastigomonas_oxoniensis@amaox      94 bp    PROT      linear    3-JUN-2014, 94
 ACCESSION  Rose-Cavalier-Smiths-iMac.local:53:1409640671
ORIGIN
        1 --------KG EKGGKKS-KK KWSKGKSRDK LQNLVFFDKV TYERLYKEVP TKVITVSVLS
       61 ERLKINGSLA RKAIKELQTK GLIKPVHHQQ LLYT
//
LOCUS       Thecamonas_trahens@AMSG_00100T      95 bp    PROT      linear    2-SEP-2014
DEFINITION  Thecamonas_trahens@AMSG_00100T      95 bp    PROT      linear    3-JUN-2014, 95
 ACCESSION  Rose-Cavalier-Smiths-iMac.local:54:1409640671
ORIGIN
        1 -------M-- --AGAK--KK KWSKTRSRDK IENAVFANEE KYAEIMAEVP KRLITPSIIA
       61 ERMRVNGSVA RAAIKDMLAE GLIIEVHRSQ SIYTK
//
LOCUS       Bassomonas_sp@basspContig00295      95 bp    PROT      linear    2-SEP-2014
DEFINITION  Bassomonas_sp@basspContig00295      95 bp    PROT      linear    3-JUN-2014, 95
 ACCESSION  Rose-Cavalier-Smiths-iMac.local:55:1409640671
ORIGIN
        1 --SKEAKAKA AASGGKSKKK KWSKGKAKDK LDNSVFLDEE QRERMYKEVP TRLITPSTVV
       61 DRLRVNASLA RAALKELEKT GAIREVHNSQ IIYTR
//
LOCUS       Planomonas_baikal@plabaContig0      76 bp    PROT      linear    2-SEP-2014
DEFINITION  Planomonas_baikal@plabaContig0      76 bp    PROT      linear    3-JUN-2014, 76
 ACCESSION  Rose-Cavalier-Smiths-iMac.local:56:1409640671
ORIGIN
        1 -KSKEAKMKA AQSSGKSKKK KWSKGKTRDK LNNAVTFDQA TFDRLMKEVP LKMVTISNVS
       61 ERLRVNGSLA RAAIAH
//
LOCUS       Planomonas_ghana@plaghContig00      95 bp    PROT      linear    2-SEP-2014
DEFINITION  Planomonas_ghana@plaghContig00      95 bp    PROT      linear    3-JUN-2014, 95
 ACCESSION  Rose-Cavalier-Smiths-iMac.local:57:1409640671
ORIGIN
        1 -KSKAAKMKA ASGGSKGKKK KWSKGKTREK LNNAVTFNQA TYDKLFKEIP PRLITQSSIS
       61 ERLKVNGSLA RRAIRELVNQ GLIRQVHHSQ NIFTR
//
LOCUS       Planomonas_mylnikovi@plamyCont      95 bp    PROT      linear    2-SEP-2014
DEFINITION  Planomonas_mylnikovi@plamyCont      95 bp    PROT      linear    3-JUN-2014, 95
 ACCESSION  Rose-Cavalier-Smiths-iMac.local:58:1409640671
ORIGIN
        1 -KQ-PAKKKE GSGGGKAKKK KWSKGKVRDK LNNLILFDKA TYDKFKKEVP TKLITPSVVS
       61 ERMKVRGSLA KIALRELHKE GKIKLVHHSQ FIYTR
//
LOCUS       Chlamydomonas_incerta@CIL00000      95 bp    PROT      linear    2-SEP-2014
DEFINITION  Chlamydomonas_incerta@CIL00000      95 bp    PROT      linear    3-JUN-2014, 95
 ACCESSION  Rose-Cavalier-Smiths-iMac.local:59:1409640671
ORIGIN
        1 QKSKEAKALA AANSSKGKRK KWSKGKMKEK VNNAVLFDKA VYEKLLNEVP KKMISPSVLA
       61 DRLRIGGSLA RAAIRELSNK GLIKPIHHGQ MVYTR
//
LOCUS       Volvox_carteri@VOLCA82071      95 bp    PROT      linear    2-SEP-2014
DEFINITION  Volvox_carteri@VOLCA82071      95 bp    PROT      linear    3-JUN-2014, 95 base
 ACCESSION  Rose-Cavalier-Smiths-iMac.local:60:1409640671
ORIGIN
        1 QKSKEAKALA AANSSKGKRK KWSKGKMKEK VNNAILFDKA VYEKLLNEVP KKMISPSVLA
       61 DRLRINGSLA RAAIRELLNK GLIKPIHHSQ LVYTR
//
LOCUS       Dunaliella@11842      95 bp    PROT      linear    2-SEP-2014
DEFINITION  Dunaliella@11842      95 bp    PROT      linear    3-JUN-2014, 95 bases, 64E327
 ACCESSION  Rose-Cavalier-Smiths-iMac.local:61:1409640671
ORIGIN
        1 ---------- ---------- -WSKGK---K VNNMVLFDKP VYDKMLAEVP KKMITQSILS
       61 DRLRINGSLA RAAIQELHSK GLIRPVHSSQ QIFTR
//
LOCUS       Scenedesmus_obliquus@SOL000000      95 bp    PROT      linear    2-SEP-2014
DEFINITION  Scenedesmus_obliquus@SOL000000      95 bp    PROT      linear    3-JUN-2014, 95
 ACCESSION  Rose-Cavalier-Smiths-iMac.local:62:1409640671
ORIGIN
        1 QKSKEAKAMA AMNSSKGKKK KWSKGKMKEK VNNLVLFDQA TYDKLIGEVP KKMITPSILA
       61 DRLRLNGSLA RAAIRELLSK GLIKPIHASQ KIYTR
//
LOCUS       Helicosporidium_sp@HEL00000316      95 bp    PROT      linear    2-SEP-2014
DEFINITION  Helicosporidium_sp@HEL00000316      95 bp    PROT      linear    3-JUN-2014, 95
 ACCESSION  Rose-Cavalier-Smiths-iMac.local:63:1409640671
ORIGIN
        1 ---------- -MSSSKGKRK KWSKGKMKEK VNNQVLFDKA TYEKLSAEVP KKMITPSILS
       61 DRLRINGSLA RAAIRELLEQ GLIKEVTHRQ QVYTR
//
LOCUS       Polytomella_parva@POL00001467_      95 bp    PROT      linear    2-SEP-2014
DEFINITION  Polytomella_parva@POL00001467_      95 bp    PROT      linear    3-JUN-2014, 95
 ACCESSION  Rose-Cavalier-Smiths-iMac.local:64:1409640671
ORIGIN
        1 QKSKEAKALA AANSSKGKKK KWSKGKTKEK VQNTVLFDKS AFEKIKTDVL KKVVSPSILS
       61 DRLRINGSLA RAFIKMLADD QVIEPVHAKQ LVYTR
//
LOCUS       Chlorella_NC64A@CHLNC27566      95 bp    PROT      linear    2-SEP-2014
DEFINITION  Chlorella_NC64A@CHLNC27566      95 bp    PROT      linear    3-JUN-2014, 95 bas
 ACCESSION  Rose-Cavalier-Smiths-iMac.local:65:1409640671
ORIGIN
        1 ---------- ---------Q KWSKGKLKEK SNNMVLFDAA TYEKLLSEVP KKMITPSVLS
       61 DRLRINGSLA RAAIKELVGK GLIKEVSRAQ SIYTR
//
LOCUS       Micromonas_pusilla@MICPU28202      95 bp    PROT      linear    2-SEP-2014
DEFINITION  Micromonas_pusilla@MICPU28202      95 bp    PROT      linear    3-JUN-2014, 95 
 ACCESSION  Rose-Cavalier-Smiths-iMac.local:66:1409640671
ORIGIN
        1 PESKAAKAAK AQAGGKAKKK KWSKGKNKEK ANNQVLFEQS TYDKLLAEVP KKMITISILC
       61 DRLRITCSLA RKAIQILIAK GLIRPVHSKQ QVYTR
//
LOCUS       Micromonas_RCC@MICRC82663      95 bp    PROT      linear    2-SEP-2014
DEFINITION  Micromonas_RCC@MICRC82663      95 bp    PROT      linear    3-JUN-2014, 95 base
 ACCESSION  Rose-Cavalier-Smiths-iMac.local:67:1409640671
ORIGIN
        1 ~~~~~~~~~~ ~~~~~~~RQQ KWSKGKAKEK ANNQVLFEQS TYDKLLAEVP KKMISISILT
       61 DRLRITCSLA RKAIAILIAK GLIKPVHSKQ QIYTR
//
LOCUS       Micromonas_sp@MSL00000710_2      95 bp    PROT      linear    2-SEP-2014
DEFINITION  Micromonas_sp@MSL00000710_2      95 bp    PROT      linear    3-JUN-2014, 95 ba
 ACCESSION  Rose-Cavalier-Smiths-iMac.local:68:1409640671
ORIGIN
        1 PESKAAKAAK ATAGGKAKKK KWSKGKNKEK ANNQVLFEQS TYDKLMAEVP KKMITVSILT
       61 DRLRITCSLA RKAIAILIAK GAIKPVHSKQ QIYTK
//
LOCUS       Ostreococcus_lucimarinus@OSTLU      95 bp    PROT      linear    2-SEP-2014
DEFINITION  Ostreococcus_lucimarinus@OSTLU      95 bp    PROT      linear    3-JUN-2014, 95
 ACCESSION  Rose-Cavalier-Smiths-iMac.local:69:1409640671
ORIGIN
        1 ---------- ---------- KWSKGKMKEK ANNQVLFEQS TYDKLLAEVP KKMITISILC
       61 DRLRITCSLA RKGIAILLAK GLIKPLHSKQ HIYTT
//
LOCUS       Ostreococcus_tauri@OSTTA20561      95 bp    PROT      linear    2-SEP-2014
DEFINITION  Ostreococcus_tauri@OSTTA20561      95 bp    PROT      linear    3-JUN-2014, 95 
 ACCESSION  Rose-Cavalier-Smiths-iMac.local:70:1409640671
ORIGIN
        1 ---------- ------ARAQ KWSKGKMKEK ANNQVLFEQS TYDKLLAEVP KKMITTAVLC
       61 DRLRITCSLA RKGIAILQAK GLIKPLHAAL NVYTN
//
LOCUS       Sorghum_bicolor@SORBI5053930      95 bp    PROT      linear    2-SEP-2014
DEFINITION  Sorghum_bicolor@SORBI5053930      95 bp    PROT      linear    3-JUN-2014, 95 b
 ACCESSION  Rose-Cavalier-Smiths-iMac.local:71:1409640671
ORIGIN
        1 KAPPPSSKPA KSGGGKQKKK KWSKGKQKEK VNNAVLFDQA TYDKLLSEVP KKQITPSVLS
       61 ERLRINGSLA RRAIKDLMAR GLIRMVHSSQ QIYTR
//
LOCUS       Arabidopsi@31544      95 bp    PROT      linear    2-SEP-2014
DEFINITION  Arabidopsi@31544      95 bp    PROT      linear    3-JUN-2014, 95 bases, 3F0094
 ACCESSION  Rose-Cavalier-Smiths-iMac.local:72:1409640671
ORIGIN
        1 ---------- ---------- -WSKGK---K VNNMVLFDQA TYDKLLSEAP KKLITPSILS
       61 DRLRINGSLA RRAIRELMAK GTIRMVHSSQ QIYTR
//
LOCUS       Oryza0sati@30477      95 bp    PROT      linear    2-SEP-2014
DEFINITION  Oryza0sati@30477      95 bp    PROT      linear    3-JUN-2014, 95 bases, ED2C42
 ACCESSION  Rose-Cavalier-Smiths-iMac.local:73:1409640671
ORIGIN
        1 ---------- ---------- -WSKGK---K VNNSVLFDQA TYDKLLSEVP KKQITPSVLS
       61 ERLRINGSLA RRAINDLMTR GLIRM-HSSQ QIYTR
//
LOCUS       Pinus0taed@30208      95 bp    PROT      linear    2-SEP-2014
DEFINITION  Pinus0taed@30208      95 bp    PROT      linear    3-JUN-2014, 95 bases, F1067C
 ACCESSION  Rose-Cavalier-Smiths-iMac.local:74:1409640671
ORIGIN
        1 ---------- ---------- -WSKGK---K VNNMVLFDQA TYDKLLVEVP KKLITPSILS
       61 DRLRINGSLA RKAIKDLMAK GSIRMIHSSQ QIYTR
//
LOCUS       Physcomitrella_patens@PHYPA564      95 bp    PROT      linear    2-SEP-2014
DEFINITION  Physcomitrella_patens@PHYPA564      95 bp    PROT      linear    3-JUN-2014, 95
 ACCESSION  Rose-Cavalier-Smiths-iMac.local:75:1409640671
ORIGIN
        1 ETPQAAKPAK SGGGGKQKKK KWSKGKQKEK VNNMVLFDQA TYDKLLSEVP KKLVTPSVLS
       61 DRLRITGSLA RKAIKELMAK GTIRLVHANQ QIYTR
//
LOCUS       Selaginella_moellendorffii@SEL      95 bp    PROT      linear    2-SEP-2014
DEFINITION  Selaginella_moellendorffii@SEL      95 bp    PROT      linear    3-JUN-2014, 95
 ACCESSION  Rose-Cavalier-Smiths-iMac.local:76:1409640671
ORIGIN
        1 KAAPAAKPAK SGGGGKQKKK KWSKGKQKEK VNNMVLFDQA TFDKLMAEVP KKLITPSVLS
       61 DRLRITGSLA RRAIKELTAK GVIRSVHASQ QIYTR
//
LOCUS       Mesostigma_viride@MVL00000237_      95 bp    PROT      linear    2-SEP-2014
DEFINITION  Mesostigma_viride@MVL00000237_      95 bp    PROT      linear    3-JUN-2014, 95
 ACCESSION  Rose-Cavalier-Smiths-iMac.local:77:1409640671
ORIGIN
        1 -MAPKAAAPA AKSGGKQKKK KWSKGKQKEK AANMVLFDQT TYEKLLAEAP KKLITTSILS
       61 DRLRISGSLA RKAIRELMSR GLIRMVHANQ QIYTR
//
LOCUS       Gracilaria@16340      95 bp    PROT      linear    2-SEP-2014
DEFINITION  Gracilaria@16340      95 bp    PROT      linear    3-JUN-2014, 95 bases, D3F081
 ACCESSION  Rose-Cavalier-Smiths-iMac.local:78:1409640671
ORIGIN
        1 ---------- ---------- -WSKGK---K ANNLVLFDDD TYEKLYKEAP KKLITPSVLA
       61 DRLHINGSLA RMAIKELMAK DEIRMVHSSQ LIYTR
//
LOCUS       Galdieria0@30635      95 bp    PROT      linear    2-SEP-2014
DEFINITION  Galdieria0@30635      95 bp    PROT      linear    3-JUN-2014, 95 bases, FC72AB
 ACCESSION  Rose-Cavalier-Smiths-iMac.local:79:1409640671
ORIGIN
        1 ---------- ---------- -WSKGK---K VTNTVFLDQE TYEKLYKEVP KKLITPAIVS
       61 ERLHVNGSLA RQAIRELLAK GQISLIQRGT LICSR
//
LOCUS       Rhodosorus_marinus@rhomaCAMPEP0      95 bp    PROT      linear    2-SEP-2014
DEFINITION  Rhodosorus_marinus@rhomaCAMPEP0      95 bp    PROT      linear    3-JUN-2014, 9
 ACCESSION  Rose-Cavalier-Smiths-iMac.local:80:1409640671
ORIGIN
        1 NKAAASAQSA SKGGKSAKKK KWSKGKVKEK ANNLVLFDQD TYEKLYKEAP YKLITPSVLS
       61 ERLRINGSLA RQAIKELNAK NEIRSVHSSQ LIYTR
//
LOCUS       Porphyra0y@19684      95 bp    PROT      linear    2-SEP-2014
DEFINITION  Porphyra0y@19684      95 bp    PROT      linear    3-JUN-2014, 95 bases, DC4486
 ACCESSION  Rose-Cavalier-Smiths-iMac.local:81:1409640671
ORIGIN
        1 ---------- ---------- -WSKGK---K SENLVLFDED TYEKLYKEVP KKLITPSVLS
       61 ERLRINGSLA RQAIKELMAK DQIRMVHSSQ LIYTR
//
LOCUS       Cyanophora_paradoxa@CDL0000054      95 bp    PROT      linear    2-SEP-2014
DEFINITION  Cyanophora_paradoxa@CDL0000054      95 bp    PROT      linear    3-JUN-2014, 95
 ACCESSION  Rose-Cavalier-Smiths-iMac.local:82:1409640671
ORIGIN
        1 KAAKAGKPSS SSSGGKGKKK KWSKGKMKEK VNNLVLFDKA TYDKLISEVP KKLITPSVIS
       61 ERLKVNGSLA RRGIKELMAK GLIRLVHSAQ SIYTR
//
LOCUS       Glaucocystis_nostochinearum@GN      95 bp    PROT      linear    2-SEP-2014
DEFINITION  Glaucocystis_nostochinearum@GN      95 bp    PROT      linear    3-JUN-2014, 95
 ACCESSION  Rose-Cavalier-Smiths-iMac.local:83:1409640671
ORIGIN
        1 QIQ-AQKAAS KSSGGKAKKK KWSKGKTKDK VSNLVLFDKA TYDKLISEVP KKLITPPIIS
       61 ERLKTNVSLA RRSIKELMAK GLIRLVHSEQ SIYTR
//
LOCUS       Guillardia_theta@jgiGuith194344      95 bp    PROT      linear    2-SEP-2014
DEFINITION  Guillardia_theta@jgiGuith194344      95 bp    PROT      linear    3-JUN-2014, 9
 ACCESSION  Rose-Cavalier-Smiths-iMac.local:84:1409640671
ORIGIN
        1 DAASSKAQSS KAGGGKAKKK KWSKGKQKEK LNAAVFFDKN LYEKLKKEVP SKLITPSIIS
       61 ERMRCNVSMA RRAIVDLESK GMIRAIHASQ SIYTR
//
LOCUS       Paulinella_chromatophora@pauchB      54 bp    PROT      linear    2-SEP-2014
DEFINITION  Paulinella_chromatophora@pauchB      54 bp    PROT      linear    3-JUN-2014, 5
 ACCESSION  Rose-Cavalier-Smiths-iMac.local:85:1409640671
ORIGIN
        1 ~--------- -SSGGKGKKK KWSKGKMKEK VNNLVLFGKA TYDKLISEVP K-LX
//
LOCUS       Isochrysis_galbana@ISL00004162      95 bp    PROT      linear    2-SEP-2014
DEFINITION  Isochrysis_galbana@ISL00004162      95 bp    PROT      linear    3-JUN-2014, 95
 ACCESSION  Rose-Cavalier-Smiths-iMac.local:86:1409640671
ORIGIN
        1 ---------- ---------- ---------- --NLVLFDKV SYEKMIADVP KKLITPSIIS
       61 EKLKCNGSLA RRAVKELLSQ KLIRPIHKSQ SVYTR
//
LOCUS       Emiliania_huxleyi@EMIHU60285      95 bp    PROT      linear    2-SEP-2014
DEFINITION  Emiliania_huxleyi@EMIHU60285      95 bp    PROT      linear    3-JUN-2014, 95 b
 ACCESSION  Rose-Cavalier-Smiths-iMac.local:87:1409640671
ORIGIN
        1 ---------- ---------- ---------- ---LVLFDKI TYDKMLADVP KKLITPSIIS
       61 EKLKCNGSLA RKAVKELLSQ KLIRPIHKSQ CVYTR
//
LOCUS       Pavlova_lutheri@PLL00001526_3      95 bp    PROT      linear    2-SEP-2014
DEFINITION  Pavlova_lutheri@PLL00001526_3      95 bp    PROT      linear    3-JUN-2014, 95 
 ACCESSION  Rose-Cavalier-Smiths-iMac.local:88:1409640671
ORIGIN
        1 ---------- ATSGGKGKKK KWSKGKVKEK LQNLVLFDKN TYEKLLSDIP KKLITPSIVS
       61 EKLKVNGSLA RKAVKELIAK GLTRVVHHAQ SIYTR
//
LOCUS       Microhelia_sp@micspContig01678      95 bp    PROT      linear    2-SEP-2014
DEFINITION  Microhelia_sp@micspContig01678      95 bp    PROT      linear    3-JUN-2014, 95
 ACCESSION  Rose-Cavalier-Smiths-iMac.local:89:1409640671
ORIGIN
        1 QKTKEQKAKA AMAGGRARKK KWSKGKTKEN ANRLVVIEQE LYDKIEKEVP KKLITTSILI
       61 ERMGVNGSVA RRCIQELAGK GLIRPVNSSQ LIYTR
//
LOCUS       Oxnerella_sp@oxnspContig00189_      95 bp    PROT      linear    2-SEP-2014
DEFINITION  Oxnerella_sp@oxnspContig00189_      95 bp    PROT      linear    3-JUN-2014, 95
 ACCESSION  Rose-Cavalier-Smiths-iMac.local:90:1409640671
ORIGIN
        1 KKTKEAIAKA ASASGXGKKK KWSKXKAKEK LQNAVLFDKD LYNKILAEVP KAVITPSNVS
       61 EKYKMGGSXX RKAILHLFEK GLIRKVHHSQ MIYTR
//
LOCUS       Minimassisteria_diva@oxnspCont      95 bp    PROT      linear    2-SEP-2014
DEFINITION  Minimassisteria_diva@oxnspCont      95 bp    PROT      linear    3-JUN-2014, 95
 ACCESSION  Rose-Cavalier-Smiths-iMac.local:91:1409640671
ORIGIN
        1 SKAAKMLAAQ SSSK-KGKKK KWSKGKVKEK ADRAVVIDQA TFDRIAKDM- KKVVTTNTLV
       61 QNYKVTASVA RHVMTQLAEE GVLKPVSKIQ YLYTR
//
LOCUS       Bigelowiel@11187      93 bp    PROT      linear    2-SEP-2014
DEFINITION  Bigelowiel@11187      93 bp    PROT      linear    3-JUN-2014, 93 bases, 2973A8
 ACCESSION  Rose-Cavalier-Smiths-iMac.local:92:1409640671
ORIGIN
        1 ---------- ---------- -WSKGK---K KNYAVVLSQA MKDDIFTNVP KKMITVYTMV
       61 EAYKINASVA RRCIKELAAA GKIKCIHSQM PIY
//
LOCUS       Reticulomyxa_filosa@solexa37581      95 bp    PROT      linear    2-SEP-2014
DEFINITION  Reticulomyxa_filosa@solexa37581      95 bp    PROT      linear    3-JUN-2014, 9
 ACCESSION  Rose-Cavalier-Smiths-iMac.local:93:1409640671
ORIGIN
        1 QKTKEQKLAA ALAGGRSKKR KWAKGKVREK KDNSVIFFEE SYESAMKEVP KKVV--ATVS
       61 EKLKITGSLA RRFILKLAKD GHLKK--GQM LIYTK
//
LOCUS       Sorites_sp@sorspCAMPEP011467594      95 bp    PROT      linear    2-SEP-2014
DEFINITION  Sorites_sp@sorspCAMPEP011467594      95 bp    PROT      linear    3-JUN-2014, 9
 ACCESSION  Rose-Cavalier-Smiths-iMac.local:94:1409640671
ORIGIN
        1 ----EAKMKA AMAGGKSRKK KWAKGKVKEK LANLVMFDKA TYDKMLKEIP KRLITPSVVS
       61 ERLKVNGSVA RQAIRHLEEK GMIHEKSSKQ MIYTR
//
LOCUS       Mataza_hastifera@mathaCAMPEP017      95 bp    PROT      linear    2-SEP-2014
DEFINITION  Mataza_hastifera@mathaCAMPEP017      95 bp    PROT      linear    3-JUN-2014, 9
 ACCESSION  Rose-Cavalier-Smiths-iMac.local:95:1409640671
ORIGIN
        1 TKAAKALAAQ SAGKA-GKKK RWTKGKLREK RDHRVVLNKV LLDKMTKEIP KKVITIYNLI
       61 EGYKINGSVA RRVVRQLEES KAIKPVCTKS GMYTK
//
LOCUS       Minchinia_chitonisM@minch0194451      95 bp    PROT      linear    2-SEP-2014
DEFINITION  Minchinia_chitonisM@minch0194451      95 bp    PROT      linear    3-JUN-2014, 
 ACCESSION  Rose-Cavalier-Smiths-iMac.local:96:1409640671
ORIGIN
        1 ---------- --AGGKAKKK KWSKGKAKEK ANNQILFEQS TYDKLMAEVP KKMITISILC
       61 DRLRITCSLA RKAIAILIAK GEIKPVHSKQ QIYTR
//
LOCUS       Metopion_fluens@metproContig00      84 bp    PROT      linear    2-SEP-2014
DEFINITION  Metopion_fluens@metproContig00      84 bp    PROT      linear    3-JUN-2014, 84
 ACCESSION  Rose-Cavalier-Smiths-iMac.local:97:1409640671
ORIGIN
        1 -ESRQVAGCP VRVQGKGKKK KWSKGKVREK KNYRVVFDKA IYDKFLKEVP KKVITIYSVM
       61 EQYRINGSLA RRGIAELKSK GLIK
//
LOCUS       Araneofila_producta@araprConti      95 bp    PROT      linear    2-SEP-2014
DEFINITION  Araneofila_producta@araprConti      95 bp    PROT      linear    3-JUN-2014, 95
 ACCESSION  Rose-Cavalier-Smiths-iMac.local:98:1409640671
ORIGIN
        1 SKAAKLLAAS SSSKSKGKKK KWSKGKLREK RNNRVVYNQA LYDKAIKEIP KKVITVYSLI
       61 ENYKINGSVA RRTIRDLLKR GTIVPRRRPD ERLHW
//
LOCUS       Paracercomonas_marina@CLL00000      95 bp    PROT      linear    2-SEP-2014
DEFINITION  Paracercomonas_marina@CLL00000      95 bp    PROT      linear    3-JUN-2014, 95
 ACCESSION  Rose-Cavalier-Smiths-iMac.local:99:1409640671
ORIGIN
        1 SKEAKLLAAQ SASKGKG-KK KWSKGKVREK KNYRVVFNAE LLAKMIKEVP RKVVTTYSLV
       61 EAYKINGSLA RRSIKELLAK DLIKPVHHAA GIWQS
//
LOCUS       Helkesimastix_marina@helmaCont      95 bp    PROT      linear    2-SEP-2014
DEFINITION  Helkesimastix_marina@helmaCont      95 bp    PROT      linear    3-JUN-2014, 95
 ACCESSION  Rose-Cavalier-Smiths-iMac.local:100:1409640671
ORIGIN
        1 SKAQKLLAAQ SASKGNKNKK KWAKSKLREK KNNRVAFTQG LFDTCMTSAH KRAMTLYTLI
       61 ENYKIGGSLA RKLVRELLKS GSIKCVAGNM SVYTS
//
LOCUS       Thaumatomonas_sp@thaspContig01      83 bp    PROT      linear    2-SEP-2014
DEFINITION  Thaumatomonas_sp@thaspContig01      83 bp    PROT      linear    3-JUN-2014, 83
 ACCESSION  Rose-Cavalier-Smiths-iMac.local:101:1409640671
ORIGIN
        1 SKAAKLLAAT SASKSKGKKK KWNKGKLREK RNHRVVFNQS TLDKLLKEVP KKVITVYSLI
       61 DQYKINGSLA RRAMKLLREA GTV
//
LOCUS       Sandona_ubiquita@sanubContig01      95 bp    PROT      linear    2-SEP-2014
DEFINITION  Sandona_ubiquita@sanubContig01      95 bp    PROT      linear    3-JUN-2014, 95
 ACCESSION  Rose-Cavalier-Smiths-iMac.local:102:1409640671
ORIGIN
        1 ---------- ---------- ---------- ---------- -----IQEVP KNIITIFNLV
       61 ENYKINCSLA RKGIRELVKR NLISAVSGTY CVYTK
//
LOCUS       Babesia0bo@15488      95 bp    PROT      linear    2-SEP-2014
DEFINITION  Babesia0bo@15488      95 bp    PROT      linear    3-JUN-2014, 95 bases, 3E966D
 ACCESSION  Rose-Cavalier-Smiths-iMac.local:103:1409640671
ORIGIN
        1 ---------- ---------- -W--VKVK-K ANHAVFFDKA TYDKLMSDIP KRLITISTIV
       61 DKLKVNASMA RKALAHLEEQ KLIKPVHHAQ RLYTK
//
LOCUS       Theileria0@28171      95 bp    PROT      linear    2-SEP-2014
DEFINITION  Theileria0@28171      95 bp    PROT      linear    3-JUN-2014, 95 bases, A0046B
 ACCESSION  Rose-Cavalier-Smiths-iMac.local:104:1409640671
ORIGIN
        1 ---------- ---------- -W--VKVR-K LNNSVLFDKT AYDKLMNEIP KKLITVSVVS
       61 ERLKVNGSLA RQALRELESL NLIKP-HHAQ LLYTK
//
LOCUS       Toxoplasma@27609      95 bp    PROT      linear    2-SEP-2014
DEFINITION  Toxoplasma@27609      95 bp    PROT      linear    3-JUN-2014, 95 bases, 93B178
 ACCESSION  Rose-Cavalier-Smiths-iMac.local:105:1409640671
ORIGIN
        1 ---------- ---------- -WSKGK---K LNHSVLFDKA TYDKLLADIP KRLITPHTVC
       61 ERLKVNASLA RQAIRYLKDQ GLIKIVHHSQ YIYTR
//
LOCUS       Plasmodium@30396      95 bp    PROT      linear    2-SEP-2014
DEFINITION  Plasmodium@30396      95 bp    PROT      linear    3-JUN-2014, 95 bases, AD95D3
 ACCESSION  Rose-Cavalier-Smiths-iMac.local:106:1409640671
ORIGIN
        1 ---------- ---------- -WGKGK---K LNHAVFIDKS LHSKIL-ECK NKVITPSAIA
       61 EKYKVNLSVA RAVINHLADK KLIAEV--SQ KLYTK
//
LOCUS       Eimeria0te@12987      93 bp    PROT      linear    2-SEP-2014
DEFINITION  Eimeria0te@12987      93 bp    PROT      linear    3-JUN-2014, 93 bases, C071A9
 ACCESSION  Rose-Cavalier-Smiths-iMac.local:107:1409640671
ORIGIN
        1 ---------- ---------- -WSKGK---K LNYAVMFDAG TLEKFLSEVP KKLVTPFSIC
       61 ERFRINASLA RRGIRELYRQ QQLRPLHHSH YIF
//
LOCUS       Cryptospor@29901      95 bp    PROT      linear    2-SEP-2014
DEFINITION  Cryptospor@29901      95 bp    PROT      linear    3-JUN-2014, 95 bases, FC4259
 ACCESSION  Rose-Cavalier-Smiths-iMac.local:108:1409640671
ORIGIN
        1 ---------- ---------- -WSKGK---K ANHSVLFDKK TADRFHSDVL KRLLTPAVVV
       61 NQLKVNASAA RAMLRDCESK GIIKPV-HGQ MIYTK
//
LOCUS       Alexandriu@8834      95 bp    PROT      linear    2-SEP-2014
DEFINITION  Alexandriu@8834      95 bp    PROT      linear    3-JUN-2014, 95 bases, 4B9D7AE
 ACCESSION  Rose-Cavalier-Smiths-iMac.local:109:1409640671
ORIGIN
        1 ---------- ---------- -WSKGK---K LANMVMFDKP TYDKLMKEIP KKLITPSVVS
       61 ERLKVNGSVA REAIRHLEEK GLIVHVPHAQ MIYTR
//
LOCUS       Karlodinium_micrum@KML00004532      95 bp    PROT      linear    2-SEP-2014
DEFINITION  Karlodinium_micrum@KML00004532      95 bp    PROT      linear    3-JUN-2014, 95
 ACCESSION  Rose-Cavalier-Smiths-iMac.local:110:1409640671
ORIGIN
        1 QKSKEAKMKA AMAGGRSKKK KWSKGKVKEK LANLVMFDKA TYDKLLKEIP KKLITPSVVS
       61 ERLKVNGSVA RQAIRHLEEK DLIAHVHHAQ MIYTR
//
LOCUS       Perkinsus0@25040      95 bp    PROT      linear    2-SEP-2014
DEFINITION  Perkinsus0@25040      95 bp    PROT      linear    3-JUN-2014, 95 bases, 8D5FBE
 ACCESSION  Rose-Cavalier-Smiths-iMac.local:111:1409640671
ORIGIN
        1 ---------- ---------- -WSKGK---K LNNAVCWDKA TVAKLQKEIP KKLITPAIVS
       61 ERIKVNGSLA RQALRMLEST GQISRVHSRA LIYTR
//
LOCUS       Paramecium@31073      95 bp    PROT      linear    2-SEP-2014
DEFINITION  Paramecium@31073      95 bp    PROT      linear    3-JUN-2014, 95 bases, EC9DC4
 ACCESSION  Rose-Cavalier-Smiths-iMac.local:112:1409640671
ORIGIN
        1 ---------- ---------- -WTKGR---K LNNAVFLDNT SYKQIETQLP KALITVSTVS
       61 DKFKVNGSLA RRCIRHFAKS GLLVPANSKQ YIFTV
//
LOCUS       Tetrahymen@31119      94 bp    PROT      linear    2-SEP-2014
DEFINITION  Tetrahymen@31119      94 bp    PROT      linear    3-JUN-2014, 94 bases, 810811
 ACCESSION  Rose-Cavalier-Smiths-iMac.local:113:1409640671
ORIGIN
        1 ---------- ---------- -WTKGK---K VNHAVFIEKK NVESIINN-P SKVLTVSTVV
       61 EKLKVNGSLA RQLMRTMADR KLVEKVNGNQ WVYS
//
LOCUS       Sterkiella_histriomuscorum@OTL      95 bp    PROT      linear    2-SEP-2014
DEFINITION  Sterkiella_histriomuscorum@OTL      95 bp    PROT      linear    3-JUN-2014, 95
 ACCESSION  Rose-Cavalier-Smiths-iMac.local:114:1409640671
ORIGIN
        1 AGFDENYYQI SRSHQSDKKK SWTKVKIKEK LNNAVFLDAK AYERIVKEAP KQNLTVSIVS
       61 DKFKVNGAVA RKVLRDLHAK ALIKQVGDHH SSFTL
//
LOCUS       Aureococcus_anophagefferens@AU      95 bp    PROT      linear    2-SEP-2014
DEFINITION  Aureococcus_anophagefferens@AU      95 bp    PROT      linear    3-JUN-2014, 95
 ACCESSION  Rose-Cavalier-Smiths-iMac.local:115:1409640671
ORIGIN
        1 KSKEAKMAAA MAGGKSK-KK KWSKGKVREK MANKVLFDED TYARLLAEIP KKLITPSALV
       61 ERLKVNGALA RAAIKELQEK GLIKQVHHTQ WIFTR
//
LOCUS       Phaeodactylum_triconutum@PHATR      95 bp    PROT      linear    2-SEP-2014
DEFINITION  Phaeodactylum_triconutum@PHATR      95 bp    PROT      linear    3-JUN-2014, 95
 ACCESSION  Rose-Cavalier-Smiths-iMac.local:116:1409640671
ORIGIN
        1 -SKEQKMAAA MAGGKGK-KK KWSKGKSRDK VDNKVLMSKE QFDRLHEEVP KKLITVSAVV
       61 EKLKISGGLA RRALRDLADE GKIRPVSRAQ QIYTR
//
LOCUS       Ectocarpus@23941      95 bp    PROT      linear    2-SEP-2014
DEFINITION  Ectocarpus@23941      95 bp    PROT      linear    3-JUN-2014, 95 bases, 7ACA0C
 ACCESSION  Rose-Cavalier-Smiths-iMac.local:117:1409640671
ORIGIN
        1 ---------- ---------- -~~~~~~~~~ ~~~~~~~~~~ ~~~~~~~~~~ ~KLITASGLV
       61 ERLKVNGSLA RAAIRELEEK GLIRKVHHAQ VIYTR
//
LOCUS       Nannochloropsis_oculata@nanocR      95 bp    PROT      linear    2-SEP-2014
DEFINITION  Nannochloropsis_oculata@nanocR      95 bp    PROT      linear    3-JUN-2014, 95
 ACCESSION  Rose-Cavalier-Smiths-iMac.local:118:1409640671
ORIGIN
        1 KTKEQKLAAA MAGGKSK-KK KWSKGKMREK VANKVLFDEE MYNRLLTEIP KKLITPSSLV
       61 ERLKINGSLA RAALRELKEK GLIKPIHHSQ IIYTR
//
LOCUS       Thalassios@30561      95 bp    PROT      linear    2-SEP-2014
DEFINITION  Thalassios@30561      95 bp    PROT      linear    3-JUN-2014, 95 bases, 3CB820
 ACCESSION  Rose-Cavalier-Smiths-iMac.local:119:1409640671
ORIGIN
        1 ---------- ---------- -WSKGK---K VDNKVLFTKE QHDRLNSEVP KKLITVSSVV
       61 EKLKISGGLA RRALNQLAEE GVIRPVSRAQ RIYTR
//
LOCUS       Pythium_ultimum@pytulTA1659_2      95 bp    PROT      linear    2-SEP-2014
DEFINITION  Pythium_ultimum@pytulTA1659_2      95 bp    PROT      linear    3-JUN-2014, 95 
 ACCESSION  Rose-Cavalier-Smiths-iMac.local:120:1409640671
ORIGIN
        1 KTKEQKMAAA MAGGKGKGKK KWSKGKVREK VANKVLYDQE TYERLLNEVP KKLITASAIV
       61 ERLKVNAALA RASIHELEES GVITKVHHAQ YIYTR
//
LOCUS       Phytophthora_ramorum@PHYRA5496      95 bp    PROT      linear    2-SEP-2014
DEFINITION  Phytophthora_ramorum@PHYRA5496      95 bp    PROT      linear    3-JUN-2014, 95
 ACCESSION  Rose-Cavalier-Smiths-iMac.local:121:1409640671
ORIGIN
        1 -TKEQKMAAA MAGGKGKGKK KWSKGKVREK VANKVLYDQE TYERLLVEVP KKLITASAIV
       61 ERLKVNAALA RASIHELEDN GTISKVHHTQ LIYTR
//
LOCUS       Blastocyst@18036      95 bp    PROT      linear    2-SEP-2014
DEFINITION  Blastocyst@18036      95 bp    PROT      linear    3-JUN-2014, 95 bases, DB809A
 ACCESSION  Rose-Cavalier-Smiths-iMac.local:122:1409640671
ORIGIN
        1 ---------- ---------- -WNKGK---T VNNKVYFEKA DYDKLLAEVP KKLITVYGIV
       61 DRLKINGSCA RAGIRELVKQ GKIVEV--GH FILTR
//
LOCUS       Malawimonas_californiana@MCL00      95 bp    PROT      linear    2-SEP-2014
DEFINITION  Malawimonas_californiana@MCL00      95 bp    PROT      linear    3-JUN-2014, 95
 ACCESSION  Rose-Cavalier-Smiths-iMac.local:123:1409640671
ORIGIN
        1 EASKEAKAKS AAAGGKARKK KWSKAKTKEK VSNLVLFDKA TYEKMIKEVP TKLITPSILA
       61 ERLRINGSLA RQGLSELQEK GLIRCVHTSQ TIYTR
//
LOCUS       Malawimonas_jakobiformis@MJL00      95 bp    PROT      linear    2-SEP-2014
DEFINITION  Malawimonas_jakobiformis@MJL00      95 bp    PROT      linear    3-JUN-2014, 95
 ACCESSION  Rose-Cavalier-Smiths-iMac.local:124:1409640671
ORIGIN
        1 FKMPRASTGT GGSGASAKKK KWSKGKTKEK VVNLIMFDRA TYEKMMKEAP TKLITPSIMA
       61 ERLKINGSLA RVGLAELEKQ GLIKAVSQSQ SIYTR
//
LOCUS       Giardia0la@27121      95 bp    PROT      linear    2-SEP-2014
DEFINITION  Giardia0la@27121      95 bp    PROT      linear    3-JUN-2014, 95 bases, 2B4E76
 ACCESSION  Rose-Cavalier-Smiths-iMac.local:125:1409640671
ORIGIN
        1 ---------- ---------- -WTKA----K VDYPTLFDEA AMNEALKFIK NKCITHTQIC
       61 ERLRVSVALA KRVMRQLVKS GDFAIV--RM TIFKN
//
LOCUS       Reclinomonas_americana@RAL0000      95 bp    PROT      linear    2-SEP-2014
DEFINITION  Reclinomonas_americana@RAL0000      95 bp    PROT      linear    3-JUN-2014, 95
 ACCESSION  Rose-Cavalier-Smiths-iMac.local:126:1409640671
ORIGIN
        1 -SGKDAKSAA IKQSSKQKKK KWSKGKSKDK VNHAVKFDEK TWEKFKADMP KKCITPSTVC
       61 ERMKISVSLA RAALRELVAT GAIRQVHHAQ CIFTR
//
LOCUS       Seculamonas_ecuadoriensis@SEL0      95 bp    PROT      linear    2-SEP-2014
DEFINITION  Seculamonas_ecuadoriensis@SEL0      95 bp    PROT      linear    3-JUN-2014, 95
 ACCESSION  Rose-Cavalier-Smiths-iMac.local:127:1409640671
ORIGIN
        1 ---------- -------KKK KWSKGRSKDK LNNAVFFDEK TYDRLTSEIV KKVISLSSIS
       61 DRLKVTASLA RLAIRELVEK GAIRPEHQGQ LIYTR
//
LOCUS       Histiona_aroides@HAL00000065_2      95 bp    PROT      linear    2-SEP-2014
DEFINITION  Histiona_aroides@HAL00000065_2      95 bp    PROT      linear    3-JUN-2014, 95
 ACCESSION  Rose-Cavalier-Smiths-iMac.local:128:1409640671
ORIGIN
        1 FFNMADKAKV SKAGGKNKKK KWSKGKTKEK ANLAVKFDEK TYDRLNNEIP KKLITPSIVS
       61 DRLKITVSLA RAAMRELLER GLIRNVHSSQ EVYTR
//
LOCUS       Trypa0bruc@31538      95 bp    PROT      linear    2-SEP-2014
DEFINITION  Trypa0bruc@31538      95 bp    PROT      linear    3-JUN-2014, 95 bases, 246403
 ACCESSION  Rose-Cavalier-Smiths-iMac.local:129:1409640671
ORIGIN
        1 ---------- ---------- -WSKGR---A LQNAVMFDKE TMDKLMKEVP KKVITPSIIS
       61 DRLKISVALA GKGLQHLCRQ GLIRLV--KF RVYTR
//
LOCUS       Trypa0cruc@30812      95 bp    PROT      linear    2-SEP-2014
DEFINITION  Trypa0cruc@30812      95 bp    PROT      linear    3-JUN-2014, 95 bases, 2978B6
 ACCESSION  Rose-Cavalier-Smiths-iMac.local:130:1409640671
ORIGIN
        1 ---------- ---------- -WSKGR---A LQNAVVFDKE TMDKLLSEVP KKVITPSIIS
       61 DRLKISVALA AKGLQHLCRQ KLIKLV--KF RLYSR
//
LOCUS       Sawyeria_marylandensis@SML0000      95 bp    PROT      linear    2-SEP-2014
DEFINITION  Sawyeria_marylandensis@SML0000      95 bp    PROT      linear    3-JUN-2014, 95
 ACCESSION  Rose-Cavalier-Smiths-iMac.local:131:1409640671
ORIGIN
        1 KKSAVRDAAA -KGGG--KKK KWTKGKTKEK LDNAVIFNKK LFQKLLKEVP KKVITTSKVS
       61 EVMGITGSLA MVAIRHLAKE GYIKPIHHKI LIYTA
//
LOCUS       Naegleria_gruberi@NAEGR5359      92 bp    PROT      linear    2-SEP-2014
DEFINITION  Naegleria_gruberi@NAEGR5359      92 bp    PROT      linear    3-JUN-2014, 92 ba
 ACCESSION  Rose-Cavalier-Smiths-iMac.local:132:1409640671
ORIGIN
        1 ---------- -------KKK KWSKSRVKEK LNNKVLFDTK SFNQLVKEVP KKLITIARVS
       61 EALGVTGSVA KKGLRYLEEK DLIKPVHSNM MI
//
LOCUS       Stachyamoeba_lipophora@SLL0000      95 bp    PROT      linear    2-SEP-2014
DEFINITION  Stachyamoeba_lipophora@SLL0000      95 bp    PROT      linear    3-JUN-2014, 95
 ACCESSION  Rose-Cavalier-Smiths-iMac.local:133:1409640671
ORIGIN
        1 -KAASK-SGS -KDAGKKDKK KWSQGRIKEK LANKVVYDKK TYNELLKQVP KKIITTARVS
       61 ESLGVNGSLA KIGIRHLASE GLITPVHGKQ LLYTV
//
LOCUS       Rhynchomonas      95 bp    PROT      linear    2-SEP-2014
DEFINITION  Rhynchomonas      95 bp    PROT      linear    3-JUN-2014, 95 bases, A35DA87 ch
 ACCESSION  Rose-Cavalier-Smiths-iMac.local:134:1409640671
ORIGIN
        1 TKEQKAKAAQ AGSRANAKKK KWSKGKTREK LANAVLFDKS TVAKLETEVP KKVITPSVIS
       61 DRLKISVALA NRGLKYLCKK KLIKMVSSKF HVYTR
//
LOCUS             Bodo      95 bp    PROT      linear    2-SEP-2014
DEFINITION  Bodo      95 bp    PROT      linear    3-JUN-2014, 95 bases, 44DB2830 checksum.
 ACCESSION  Rose-Cavalier-Smiths-iMac.local:135:1409640671
ORIGIN
        1 ---------- ---------- ---------- ---------- ---------- ----------
       61 DRLKISVALA GKGLAHLCAK KQIKLVSSKF KIYTR
//
LOCUS       Leishmania@31140      95 bp    PROT      linear    2-SEP-2014
DEFINITION  Leishmania@31140      95 bp    PROT      linear    3-JUN-2014, 95 bases, B1F3DD
 ACCESSION  Rose-Cavalier-Smiths-iMac.local:136:1409640671
ORIGIN
        1 ---------- ---------- -WSKG---QA LQNAVMFDKE TYDKLRSEVP KKLITPSIIS
       61 DRLKIAVSIA AAGLKQLCRE KLIRLV--KT RVYTR
//
LOCUS       Procryptobia_M      95 bp    PROT      linear    2-SEP-2014
DEFINITION  Procryptobia_M      95 bp    PROT      linear    3-JUN-2014, 95 bases, 35E2CBB5
 ACCESSION  Rose-Cavalier-Smiths-iMac.local:137:1409640671
ORIGIN
        1 ---------- ---------- -----KSRDP LQNAVMFDQV TLDKLEKEVP KKLITPSVIS
       61 DRLKISVAVA GQGLVMLAKK GAIKLVSSKF KIYTR
//
LOCUS       Procryptobia_sorokini@metproCo      95 bp    PROT      linear    2-SEP-2014
DEFINITION  Procryptobia_sorokini@metproCo      95 bp    PROT      linear    3-JUN-2014, 95
 ACCESSION  Rose-Cavalier-Smiths-iMac.local:138:1409640671
ORIGIN
        1 CRPASKKAAA ANKGGKKTTK KWSKGKSRDP LQNAVMFDQV TLDKLEKEVP KKLITPSVIS
       61 DRLKISVAVA GHGLVMLAKK GAIKLVS-KF KIYTR
//
LOCUS       Diplonema_papillatum@DPL000014      95 bp    PROT      linear    2-SEP-2014
DEFINITION  Diplonema_papillatum@DPL000014      95 bp    PROT      linear    3-JUN-2014, 95
 ACCESSION  Rose-Cavalier-Smiths-iMac.local:139:1409640671
ORIGIN
        1 D-AKKAAPKK AAKGGKAKKK KWSKGKTREQ LNNAVMWDKN LVDKLEKDTP KKVITTAILS
       61 ERLKINGSLA RQALFYLEGK GVIKEVSSKI RVYTR
//
LOCUS       Euglena_gracilis@ELL00003485_1      95 bp    PROT      linear    2-SEP-2014
DEFINITION  Euglena_gracilis@ELL00003485_1      95 bp    PROT      linear    3-JUN-2014, 95
 ACCESSION  Rose-Cavalier-Smiths-iMac.local:140:1409640671
ORIGIN
        1 KGAKKGKDSK SSGGGKAKKK KWSKGKVREK LHNAVMWEKV IRDKLYSEVP KKVITVSVIS
       61 DRLKVNGSLA REALKVLHAE GLIKPVNANC RLYTR
//
LOCUS       Astasia_longa@ALL00001630_5      91 bp    PROT      linear    2-SEP-2014
DEFINITION  Astasia_longa@ALL00001630_5      91 bp    PROT      linear    3-JUN-2014, 91 ba
 ACCESSION  Rose-Cavalier-Smiths-iMac.local:141:1409640671
ORIGIN
        1 ---------- ---GGKAKKK KWSKGKVREK LHNAVMWEKA TRDKLYSEVP KKVITVSVIS
       61 DRLKVNGSLA REALKALHAE GLIKPVNGNC R
//
LOCUS          Bodo_sp      95 bp    PROT      linear    2-SEP-2014
DEFINITION  Bodo_sp, 212 bases, DFF1D5DA checksum.
 ACCESSION  Rose-Cavalier-Smiths-iMac.local:150:1409640703
ORIGIN
        1 ---------- ---------- ----GK---- ---------- ---------- -KLITPSIIS
       61 DRLKISVALA GKGLAHLCSK KQIKLVSSKF KIYTR
//
LOCUS       Candida_albicans      95 bp    PROT      linear    2-SEP-2014
DEFINITION  Candida_albicans, 212 bases, E8E4F791 checksum.
 ACCESSION  Rose-Cavalier-Smiths-iMac.local:151:1409640703
ORIGIN
        1 QTKAAKAAAA LAGGKK-GKK KWNKGKVKDK AQHIVILDQE KYDRILKDVP TKYVSVSVLV
       61 DRLKIGGSLA RVALRQLEED GIITPVHSKQ AIYTR
//
LOCUS       Heterosigma_sp      95 bp    PROT      linear    2-SEP-2014
DEFINITION  Heterosigma_sp, 212 bases, 84DA7048 checksum.
 ACCESSION  Rose-Cavalier-Smiths-iMac.local:156:1409640703
ORIGIN
        1 VEGRKLLAAQ SSSKSKGKKK KWSKGKLREK KQHATVFNKA LFDKFIAEVP KSVITIFNLV
       61 ENYKINCSLA RKGIQELLKR NLISPVSGTY CVYTK
//
LOCUS       Tribonema_sp      95 bp    PROT      linear    2-SEP-2014
DEFINITION  Tribonema_sp, 212 bases, 8309F6B8 checksum.
 ACCESSION  Rose-Cavalier-Smiths-iMac.local:159:1409640703
ORIGIN
        1 KSKEQKAAAA MAGGKS-RKK KWSKNKARDK ILNEVLFKEP TYERMMNEVP KKLVTTSALV
       61 ERLKINGSLA RAAIRELEEK GVIRCIHSSQ LVYTR
//
LOCUS       Danio_rerio      95 bp    PROT      linear    2-SEP-2014
DEFINITION  Danio_rerio, 212 bases, 5704AD2F checksum.
 ACCESSION  Rose-Cavalier-Smiths-iMac.local:160:1409640703
ORIGIN
        1 GKSKKDKDPV NKSGGKAKKK KWSKGKVRDK LNNLVLFDKA TYDKLYKEVP NKLITPAVVS
       61 ERLKIRGSLA RAALQELLGK GLIKLVHRAQ VIYTR
//
LOCUS       Cryptococcus_gattii      95 bp    PROT      linear    2-SEP-2014
DEFINITION  Cryptococcus_gattii, 212 bases, 2EAC91D8 checksum.
 ACCESSION  Rose-Cavalier-Smiths-iMac.local:169:1409640703
ORIGIN
        1 AAA---MAGS ----KAGKKK KWSKGKVKDK ANNAVVVDKA VYDRILKEVP TKLISQSVLI
       61 DRMKINGSLA RRAIAFLEKE GLIKRVHHAQ LIYTR
//
LOCUS       Aspergillus_flavus      95 bp    PROT      linear    2-SEP-2014
DEFINITION  Aspergillus_flavus, 212 bases, 735D4E14 checksum.
 ACCESSION  Rose-Cavalier-Smiths-iMac.local:171:1409640703
ORIGIN
        1 ---------- ----MAPARK KWSKGKVKDK AQHAVVLEKT VAERLNKDVQ SRLITVATLV
       61 DRLKINGSLA RKALEDLEEK GQIKKVHSKL NIYTR
//
LOCUS       Apis_mellifera      95 bp    PROT      linear    2-SEP-2014
DEFINITION  Apis_mellifera, 212 bases, 188A7915 checksum.
 ACCESSION  Rose-Cavalier-Smiths-iMac.local:172:1409640703
ORIGIN
        1 QPQKTQKKKE GGSGGKAKKK KWSKGKVRDK LNNQVLFDKS TYEKLLKEVP QKLITPSIVS
       61 ERLKIRGSLA RRALIELQQK GLIKQVHHAQ LIYTR
//
LOCUS       Flamella_sp      95 bp    PROT      linear    2-SEP-2014
DEFINITION  Flamella_sp, 212 bases, B046DDAC checksum.
 ACCESSION  Rose-Cavalier-Smiths-iMac.local:187:1409640703
ORIGIN
        1 KADTKAAATG GKKGGKQKKK KWSKTKTREK LSNLVIFDKA TYDKLLKEIP SKLITPSVVS
       61 ERLKINGSLA RRAIKELSSK GLIKAVHSKQ EIYTR
//
LOCUS       Aeropyrum_pernix_K1      95 bp    PROT      linear    2-SEP-2014
DEFINITION  Aeropyrum_pernix_K1, 212 bases, D4474975 checksum.
 ACCESSION  Rose-Cavalier-Smiths-iMac.local:144:1409640703
ORIGIN
        1 KAPSAKEGEK -QQG------ --------FK EIIPEVTEKL VEQAR-KEVA RRWVTPHKLA
       61 QKMGVKVSIA RRVLRILEEE GVLVLFNRRS PLYLP
//
LOCUS       Pyrobaculum_aerophilium      95 bp    PROT      linear    2-SEP-2014
DEFINITION  Pyrobaculum_aerophilium, 212 bases, 5E5083C7 checksum.
 ACCESSION  Rose-Cavalier-Smiths-iMac.local:148:1409640703
ORIGIN
        1 QLAKKAEKEK AQQAQ-KAKK EVKKEETPAK RTIQVLDEK- VFQAIAKEVQ NRVITPYEIA
       61 SKYGIKMSVA FKVLRNLKER GDLVLVGHRT EIYVP
//
LOCUS       Staphylothermus_marinus      95 bp    PROT      linear    2-SEP-2014
DEFINITION  Staphylothermus_marinus, 212 bases, AD63015F checksum.
 ACCESSION  Rose-Cavalier-Smiths-iMac.local:163:1409640703
ORIGIN
        1 EVKEGSETPK ISIAS----- QIDL--TPE- --LMKRFE-R -ELKRGSF-- N-VLTPYTLA
       61 QAYSIRISVA KKLLREAAKR GLIILYGR-T PIYIK
//
LOCUS       Desulfurococcus_mucosus_DSM_2162      95 bp    PROT      linear    2-SEP-2014
DEFINITION  Desulfurococcus_mucosus_DSM_2162, 212 bases, FA45EB9C checksum.
 ACCESSION  Rose-Cavalier-Smiths-iMac.local:167:1409640703
ORIGIN
        1 EKKKPAPQTP SEKGA----- ---------- RA-N-IFEPS EDLLKRLKTA SKYYTPYTLA
       61 QELNIRISVA RKLLREAEKR GIVKLYGRRA PVYIP
//
LOCUS       Ignicoccus_hospitalis      95 bp    PROT      linear    2-SEP-2014
DEFINITION  Ignicoccus_hospitalis, 212 bases, D396BBC3 checksum.
 ACCESSION  Rose-Cavalier-Smiths-iMac.local:155:1409640703
ORIGIN
        1 AIEKR--QMK QLL--R-ELR QKMIEERKEK RG-VTRVVAE ANVVDQAQKA R-V-TPTILA
       61 EKMGISVGLA KRVLRDLETR GVLKLYNRRV QVYVP
//
LOCUS       Pyrolobus_fumarii_1A      95 bp    PROT      linear    2-SEP-2014
DEFINITION  Pyrolobus_fumarii_1A, 212 bases, 4EB90CFB checksum.
 ACCESSION  Rose-Cavalier-Smiths-iMac.local:176:1409640703
ORIGIN
        1 ----RI-SLS ISL---EDWA SHALRGKKFV TVYEVARMLG VSPKTAGKIL RSLGIVERWR
       61 RAYRVKLEVA GVANRDVQA- S--EAGHSRA SSFAQ
//
LOCUS       Hypterthermus_butylicus      95 bp    PROT      linear    2-SEP-2014
DEFINITION  Hypterthermus_butylicus, 212 bases, DADD537A checksum.
 ACCESSION  Rose-Cavalier-Smiths-iMac.local:177:1409640703
ORIGIN
        1 --E-R--Q-G -----R-EYT A--------- --Y-V--PEQ LYKRIAREVK RSFVTPYMLA
       61 EKYNMTISLA RQVLKRLAKE GIVELYSRRA PIYVV
//
LOCUS       Metallosphaera_sedula      95 bp    PROT      linear    2-SEP-2014
DEFINITION  Metallosphaera_sedula, 212 bases, C0E9D7BB checksum.
 ACCESSION  Rose-Cavalier-Smiths-iMac.local:185:1409640703
ORIGIN
        1 NIEKRIKKEA EAQQKK-EKK KV-SKTGNEV ISKNITISDE MIKRVQEEIK KKIITPYTLA
       61 TKANITLSVA KRILKDLNEQ GTIKEANRRT AIYVA
//
LOCUS       Caldivirga_maquilingensis@WP_012185844      95 bp    PROT      linear   16-MAY-2013
DEFINITION  30S ribosomal protein S25 [Caldivirga maquilingensis].
 ACCESSION  WP_012185844
  ORGANISM  Caldivirga maquilingensis
VERSION     WP_012185844.1  GI:501137314KEYWORDS    RefSeq.SOURCE      Caldivirga maquilingensis
            Archaea; Crenarchaeota; Thermoprotei; Thermoproteales;
            Thermoproteaceae; Caldivirga.
COMMENT     REFSEQ: This record represents a single, non-redundant, protein
            sequence which may be annotated on many different RefSeq genomes
            from the same, or different, species.
FEATURES             Location/Qualifiers
     source          1..118
                     /organism=`Caldivirga maquilingensis`
                     /db_xref=`taxon:76887`
     Protein         1..118
                     /product=`30S ribosomal protein S25`
                     /calculated_mol_wt=12988
     Region          37..107
                     /region_name=`PRK09334`
                     /note=`30S ribosomal protein S25e; Provisional`
                     /db_xref=`CDD:181784`

ORIGIN
        1 sqlakkeske keqtekkgkg kgkaaeepvk kivatvpael ydqiakdvqk meyvttylis
       61 skyglkmgaa srvlndlvkr gelvlvshrm nvytp
//
LOCUS       Thermofilum_pendens@WP_011752681      95 bp    PROT      linear   16-MAY-2013
DEFINITION  30S ribosomal protein S25e [Thermofilum pendens].
 ACCESSION  WP_011752681
  ORGANISM  Thermofilum pendens
VERSION     WP_011752681.1  GI:500076668KEYWORDS    RefSeq.SOURCE      Thermofilum pendens
            Archaea; Crenarchaeota; Thermoprotei; Thermoproteales;
            Thermofilaceae; Thermofilum.
COMMENT     REFSEQ: This record represents a single, non-redundant, protein
            sequence which may be annotated on many different RefSeq genomes
            from the same, or different, species.
FEATURES             Location/Qualifiers
     source          1..112
                     /organism=`Thermofilum pendens`
                     /db_xref=`taxon:2269`
     Protein         1..112
                     /product=`30S ribosomal protein S25e`
                     /calculated_mol_wt=12447
     Region          31..104
                     /region_name=`PRK09334`
                     /note=`30S ribosomal protein S25e; Provisional`
                     /db_xref=`CDD:181784`

ORIGIN
        1 sqlekrvtke ekkkeeggk- kpqmkleast gnltevs--- lehvikeirg lkyvtpyvla
       61 skfslklsra kkvlrelesr gvvvaydsrv piyvp
//
LOCUS       Caldiarchaeum_subterraneum@WP_020864727      95 bp    PROT      linear   25-JUL-2013
DEFINITION  small subunit ribosomal protein S25e [Candidatus Caldiarchaeum
 ACCESSION  WP_020864727
  ORGANISM  Candidatus Caldiarchaeum subterraneum
subterraneum].VERSION     WP_020864727.1  GI:526887776KEYWORDS    RefSeq.
SOURCE      Candidatus Caldiarchaeum subterraneum
            Archaea; Thaumarchaeota; unclassified Thaumarchaeota; Candidatus
            Caldiarchaeum.
COMMENT     REFSEQ: This record represents a single, non-redundant, protein
            sequence which may be annotated on many different RefSeq genomes
            from the same, or different, species.
FEATURES             Location/Qualifiers
     source          1..121
                     /organism=`Candidatus Caldiarchaeum subterraneum`
                     /db_xref=`taxon:311458`
     Protein         1..121
                     /product=`small subunit ribosomal protein S25e`
                     /calculated_mol_wt=12905
     Region          <35..89
                     /region_name=`Ribosomal_S25`
                     /note=`S25 ribosomal protein; cl02050`
                     /db_xref=`CDD:261161`

DD:261161`

ORIGIN
        1 -------sse akkkggkekk apekkeevve rgvmgvaaps leevreyvkg vkvltpasia
       61 erfkvrlsva kallrdlvsk glvkevvnrl rvyap
//
LOCUS       Nitrososphaera_viennensis@EN76_AIC15063      95 bp    PROT      linear   20-AUG-2014
DEFINITION  30S ribosomal protein S25e [Nitrososphaera viennensis EN76].
 ACCESSION  AIC15063
  ORGANISM  Nitrososphaera viennensis EN76
   AUTHORS  Kerou,M.L., Offre,P., Spang,A.M. and Schleper,C.
VERSION     AIC15063.1  GI:647811362DBLINK      BioProject: PRJEA60103            BioSample: SAMN02721150
DBSOURCE    accession CP007536.1
KEYWORDS    .
SOURCE      Nitrososphaera viennensis EN76
            Archaea; Thaumarchaeota; Nitrososphaerales; Nitrososphaeraceae;
            Nitrososphaera.
REFERENCE   1  (residues 1 to 105)
            Leisch,N. and Schleper,C.
  TITLE     Nitrososphaera viennensis gen. nov., sp. nov., an aerobic and
            mesophilic, ammonia-oxidizing archaeon from soil and a member of
            the archaeal phylum Thaumarchaeota
  JOURNAL   Int. J. Syst. Evol. Microbiol. 64 (PT 8), 2738-2752 (2014)
   PUBMED   24907263
REFERENCE   2  (residues 1 to 105)
  TITLE     Direct Submission
  JOURNAL   Submitted (01-APR-2014) Department of Ecogenomics and Systems
            Biology Group of Archaea Biology and Ecogenomics, University of
            Vienna, Althanstrasse 14, Vienna 1090, Austria
COMMENT     Method: conceptual translation.
FEATURES             Location/Qualifiers
     source          1..105
                     /organism=`Nitrososphaera viennensis EN76`
                     /strain=`EN76`
                     /isolation_source=`soil`
                     /culture_collection=`DSM:26422`
                     /culture_collection=`JCM:19564`
                     /db_xref=`taxon:926571`
                     /country=`Austria: Vienna`
                     /lat_lon=`48.229273 N 16.358947 E`
                     /collection_date=`2008`
     Protein         1..105
                     /product=`30S ribosomal protein S25e`
     Region          <52..94
                     /region_name=`Ribosomal_S25`
                     /note=`S25 ribosomal protein; cl02050`
                     /db_xref=`CDD:261161`
     CDS             1..105
                     /gene=`rps25e`
                     /locus_tag=`NVIE_008440`
                     /coded_by=`CP007536.1:695636..695953`
                     /inference=`ab initio prediction:AMIGene:2.0`
                     /note=`Evidence 2b : Function of strongly homologous gene;
                     Product type s : structure`
                     /transl_table=11

ORIGIN
        1 kpaakqdkgt avgpageikp aakeekkkpq qkqklavtid enqgmkaiqg mkaitvqsva
       61 kaagvkisva nslvktleak gvvkkvgsgh kvyak
//
LOCUS       Sulfolobus_solfataricus      95 bp    PROT      linear    2-SEP-2014
DEFINITION  Sulfolobus_solfataricus, 212 bases, DE1C829D checksum.
 ACCESSION  Rose-Cavalier-Smiths-iMac.local:190:1409640703
ORIGIN
        1 TMEKRLKKEA EKQQKAEEKK KGPSKTGKEI ISRAVTIDEE TKKKVLDEIK KSIITPYALA
       61 TKSGISISVA RKILKELENQ NVVKLYNRRL EIYIA
//
LOCUS       Korarchaeum_cryptofilum      95 bp    PROT      linear    2-SEP-2014
DEFINITION  Korarchaeum_cryptofilum, 212 bases, 1DADCBFA checksum.
 ACCESSION  Rose-Cavalier-Smiths-iMac.local:146:1409640703
ORIGIN
        1 ---------- ---------- -MSAEKAE-K IIRDVEVKPQ VMDQIRKEVV RSYITPQSIA
       61 MKYNIRVSVA RRLLREFERE GLVIYVNSRI RIYKG
//
LOCUS       Cenarchaeum_symbiosum      95 bp    PROT      linear    2-SEP-2014
DEFINITION  Cenarchaeum_symbiosum, 212 bases, 899E3050 checksum.
 ACCESSION  Rose-Cavalier-Smiths-iMac.local:149:1409640703
ORIGIN
        1 QRE-KAQG-R SPDPKK-GKK GDKGDGSVPK AAIRVTLTDE QASKILKE-- -KVITIQHLG
       61 TSAGVKASAS KAYLRDAERR GLVKAVRRGH ILYQL
//
LOCUS       Nitrosoarchaeum_limnia      95 bp    PROT      linear    2-SEP-2014
DEFINITION  Nitrosoarchaeum_limnia, 212 bases, 866C4C05 checksum.
 ACCESSION  Rose-Cavalier-Smiths-iMac.local:161:1409640703
ORIGIN
        1 -KQDKAQGAK DGKDSK-KSR KDKGESGPRK AEITVMVNEK EAIKIIQN-- -KVVTVHDLA
       61 RQTGVKVSAA NAFLRDSAKK GTIKRVYSGH YIYQA
//
LOCUS       Nitrosopumilis_sp_AR2      95 bp    PROT      linear    2-SEP-2014
DEFINITION  Nitrosopumilis_sp_AR2, 212 bases, F00D21F5 checksum.
 ACCESSION  Rose-Cavalier-Smiths-iMac.local:170:1409640703
ORIGIN
        1 NKD-K--SA- GSKDTK-K-K KDKGEGGPKK AEITVKVNEQ QALKIIQN-- -KVVTVQDLA
       61 RQTGVKISAA NAFLKESTNK GIVKRVYSGH HLYQA
//
