# Supplementary material for: Multidomain ribosomal protein trees and the planctobacterial origin of neomura (eukaryotes, archaebacteria)
Source: Protoplasma. 2020 Jan 3;257(3):621–753. doi: 10.1007/s00709-019-01442-7 (PMC7203096; doi:10.1007/s00709-019-01442-7)
Supplement: Supplementary file 19 — (PDF 85.1 kb) [file 709_2019_1442_MOESM19_ESM.gb]

LOCUS       Acanthamoe@24334      76 bp    PROT      linear    2-SEP-2014
DEFINITION  Acanthamoe@24334      76 bp    PROT      linear    3-AUG-2014, 76 bases, 9E89CA
 ACCESSION  Rose-Cavalier-Smiths-iMac.local:0:1409650164
ORIGIN
        1 DLLHPNPKAE ARKHKLKRLV QSPNSYFMDV KCPGCFNITT VFSHAQTVVL CSGCSTVLCQ
       61 PTGGRCRLTE GCSFRR
//
LOCUS         AlexTama      76 bp    PROT      linear    2-SEP-2014
DEFINITION  AlexTama      76 bp    PROT      linear    3-AUG-2014, 76 bases, 84E07D38 check
 ACCESSION  Rose-Cavalier-Smiths-iMac.local:1:1409650164
ORIGIN
        1 DLLNPDPKEE KAKHKLKRMI QSPNSFFMDV KCPGCLQITT VYSHAQTVVL CGNCNVMLCQ
       61 PTGGLARLTE GCSFRR
//
LOCUS       Allomyces_macrogynus@AML000021      76 bp    PROT      linear    2-SEP-2014
DEFINITION  Allomyces_macrogynus@AML000021      76 bp    PROT      linear    3-AUG-2014, 76
 ACCESSION  Rose-Cavalier-Smiths-iMac.local:2:1409650164
ORIGIN
        1 DLLNPSLESQ KRKHKLKRLV QAPNSYFMDV RCSGCAAINT VFSHAQTVVL CQSCQTVLAT
       61 PTGGKARLTE GSSYRA
//
LOCUS         AmasBerm      76 bp    PROT      linear    2-SEP-2014
DEFINITION  AmasBerm      76 bp    PROT      linear    3-AUG-2014, 76 bases, FFA93019 check
 ACCESSION  Rose-Cavalier-Smiths-iMac.local:3:1409650164
ORIGIN
        1 DLLFPSEAEE QRRHKLKRLV QRPNSFFMDV KCPGCINITT VFSHAQSVVY CASGNTVLCQ
       61 PTGGKAKLTE GCSVRQ
//
LOCUS       Amastigomonas_oxoniensis@amaox      76 bp    PROT      linear    2-SEP-2014
DEFINITION  Amastigomonas_oxoniensis@amaox      76 bp    PROT      linear    3-AUG-2014, 76
 ACCESSION  Rose-Cavalier-Smiths-iMac.local:4:1409650164
ORIGIN
        1 DLLHPSPSSE IRKHKLKRLV QRPNSYFMDV KCPGCIAITV VFSHAQTVVY CGSXXXXLCQ
       61 PTGGRARLME GCSFRR
//
LOCUS         AmphCart      76 bp    PROT      linear    2-SEP-2014
DEFINITION  AmphCart      76 bp    PROT      linear    3-AUG-2014, 76 bases, 7662AD5A check
 ACCESSION  Rose-Cavalier-Smiths-iMac.local:5:1409650164
ORIGIN
        1 ---------- ---------- ---------- RCPGCLQITT VYSHAQTVVL CGNCNQMLCQ
       61 PTGGLARLTE GCSFRR
//
LOCUS         AncySigm      76 bp    PROT      linear    2-SEP-2014
DEFINITION  AncySigm      76 bp    PROT      linear    3-AUG-2014, 76 bases, 1B1BF88C check
 ACCESSION  Rose-Cavalier-Smiths-iMac.local:6:1409650164
ORIGIN
        1 DLLNPSPAEE ARKNKLKTLV QGPRSFFMDV KCPGCFNITT VFSHAQTVVL CSGCTTVLCQ
       61 PTGGRAHLTE GCSFRR
//
LOCUS         AndaInca      76 bp    PROT      linear    2-SEP-2014
DEFINITION  AndaInca      76 bp    PROT      linear    3-AUG-2014, 76 bases, 6B05B48E check
 ACCESSION  Rose-Cavalier-Smiths-iMac.local:7:1409650164
ORIGIN
        1 ---------- ---------- ---------- --------TT VFSHAQTVVV CENCQNVLCQ
       61 PTGGKARVTE GCSFRK
//
LOCUS       Arabidopsi@31544      76 bp    PROT      linear    2-SEP-2014
DEFINITION  Arabidopsi@31544      76 bp    PROT      linear    3-AUG-2014, 76 bases, 6AEB05
 ACCESSION  Rose-Cavalier-Smiths-iMac.local:8:1409650164
ORIGIN
        1 DLLNPPAELE KRKHKLKRLV QSPNSFFMDV KCQGCFNITT VFSHSQTVVV CGNCQTILCQ
       61 PTGGKAKLTE GCSFRR
//
LOCUS       Astasia_longa@ALL00000198_3      76 bp    PROT      linear    2-SEP-2014
DEFINITION  Astasia_longa@ALL00000198_3      76 bp    PROT      linear    3-AUG-2014, 76 ba
 ACCESSION  Rose-Cavalier-Smiths-iMac.local:9:1409650164
ORIGIN
        1 NLLFPPEASE KRKHKLKRLV QGQNSYFMDV KCPTCWAITI VFSHVAKVVV CSSCNTVLAQ
       61 PTGGKAKLTE GCSFRK
//
LOCUS       Aureococcus_anophagefferens@AU      76 bp    PROT      linear    2-SEP-2014
DEFINITION  Aureococcus_anophagefferens@AU      76 bp    PROT      linear    3-AUG-2014, 76
 ACCESSION  Rose-Cavalier-Smiths-iMac.local:10:1409650164
ORIGIN
        1 DLLHPSSVEE KRKHKLKRLV QSPNSFFMDV KCPGCFNITT VFSHAQTTVL CGSCSMMLCQ
       61 PTGGKARLTE GCSFRK
//
LOCUS       Babesia0bo@15488      76 bp    PROT      linear    2-SEP-2014
DEFINITION  Babesia0bo@15488      76 bp    PROT      linear    3-AUG-2014, 76 bases, 11985F
 ACCESSION  Rose-Cavalier-Smiths-iMac.local:11:1409650164
ORIGIN
        1 DILNVDPKVE ARKHKLKRFV QSPNSFFMDV RCPGCLTITT VFSHAQTAVI CGSCNVVLSE
       61 PTGGKCRLTK GCSFRR
//
LOCUS       Bassomonas_sp@basspContig00250      76 bp    PROT      linear    2-SEP-2014
DEFINITION  Bassomonas_sp@basspContig00250      76 bp    PROT      linear    3-AUG-2014, 76
 ACCESSION  Rose-Cavalier-Smiths-iMac.local:12:1409650164
ORIGIN
        1 DLLNPDAEEE KSQHKLKRLV QSPNSYFLDV KCVGCKNLTT VFSHAQTVVL CGNCSSVLAQ
       61 PTGGKAHLXX XXXXXX
//
LOCUS       Blastoclad@24427      76 bp    PROT      linear    2-SEP-2014
DEFINITION  Blastoclad@24427      76 bp    PROT      linear    3-AUG-2014, 76 bases, 7F03C2
 ACCESSION  Rose-Cavalier-Smiths-iMac.local:13:1409650164
ORIGIN
        1 DLLNPSREAE LRKHKLKRLV QAPNSYFMDV RCSGCSAINT VFSHAQTVVL CSSCQTVLAT
       61 PTGGKARLTE GSSFRP
//
LOCUS       Blastocyst@18036      76 bp    PROT      linear    2-SEP-2014
DEFINITION  Blastocyst@18036      76 bp    PROT      linear    3-AUG-2014, 76 bases, 50ECE6
 ACCESSION  Rose-Cavalier-Smiths-iMac.local:14:1409650164
ORIGIN
        1 DLRYPSAEEE AQKHKLKRLV QAPNSYFMDV KCPGCFNITT VFSHAQTAVV CENCNTLLCT
       61 PTGGKARIVA GCAVRP
//
LOCUS             Bodo      76 bp    PROT      linear    2-SEP-2014
DEFINITION  Bodo      76 bp    PROT      linear    3-AUG-2014, 76 bases, 9B667EC checksum.
 ACCESSION  Rose-Cavalier-Smiths-iMac.local:15:1409650164
ORIGIN
        1 DLSYPTVRSE RQKHKRARLV QGPNSFFMDV KCPSCFAITT VYSHATNQVS CNGCSTVLAR
       61 STGGKAKLTD GCSFRK
//
LOCUS       Bombyx0mor@30023      76 bp    PROT      linear    2-SEP-2014
DEFINITION  Bombyx0mor@30023      76 bp    PROT      linear    3-AUG-2014, 76 bases, 28494A
 ACCESSION  Rose-Cavalier-Smiths-iMac.local:16:1409650164
ORIGIN
        1 DLLHPSPASE RRKHKLKRLV PHPNSYFMDV KCPGCYKITT VFSHAQRVVV CAGCSTILCQ
       61 PTGGRARLTE GCSFRR
//
LOCUS       Capsaspora_owczarzaki@NUL00000      76 bp    PROT      linear    2-SEP-2014
DEFINITION  Capsaspora_owczarzaki@NUL00000      76 bp    PROT      linear    3-AUG-2014, 76
 ACCESSION  Rose-Cavalier-Smiths-iMac.local:17:1409650164
ORIGIN
        1 DLLHPTLEDE KSKHKLKRLV QSPDSFFMDV KCPGCYAITT VFSHAQTVVQ CTGCSTVLCQ
       61 PTGGRARLTE GCSFRK
//
LOCUS       Sorites_sp@sorspCAMPEP0114663606      76 bp    PROT      linear    2-SEP-2014
DEFINITION  Sorites_sp@sorspCAMPEP0114663606      76 bp    PROT      linear    3-AUG-2014, 
 ACCESSION  Rose-Cavalier-Smiths-iMac.local:18:1409650164
ORIGIN
        1 DLLNPDAKEE KCKHKLKRMI QSPNSFFMDV KCPGCIQITT VFSHAQTVVL CGNCNVMLCQ
       61 PTGGLARLTE GCSFRR
//
LOCUS       Cercomonas_clavideferens@cercl      76 bp    PROT      linear    2-SEP-2014
DEFINITION  Cercomonas_clavideferens@cercl      76 bp    PROT      linear    3-AUG-2014, 76
 ACCESSION  Rose-Cavalier-Smiths-iMac.local:19:1409650164
ORIGIN
        1 DLLAPXXAYE AKLHKLKRLV QKPNSFFMDV KCAGCFQITT MFSHASTVVY CASCATVLSQ
       61 PTGGKARLTE GCSFRR
//
LOCUS       Araneofila_producta@araprConti      76 bp    PROT      linear    2-SEP-2014
DEFINITION  Araneofila_producta@araprConti      76 bp    PROT      linear    3-AUG-2014, 76
 ACCESSION  Rose-Cavalier-Smiths-iMac.local:20:1409650164
ORIGIN
        1 DLLNPPAVYE AKLHKLKRLV QRPNSFFMDV KCPGCFQITT VFSHAAGVVV CASCSTILCQ
       61 PTGGKARLTE GCSFRR
//
LOCUS       Mataza_hastifera@mathaCAMPEP0175135800      76 bp    PROT      linear    2-SEP-2014
DEFINITION  Mataza_hastifera@mathaCAMPEP0175135800      76 bp    PROT      linear    3-AUG-
 ACCESSION  Rose-Cavalier-Smiths-iMac.local:21:1409650164
ORIGIN
        1 DLLHPPAFYE NQQHKLKRLV QHPNSFFMDV KCPGCFQITT MFSHAATVVF CASCSQVLCQ
       61 PTGGKARLTE GCSFRK
//
LOCUS       Bigelowiel@11187      76 bp    PROT      linear    2-SEP-2014
DEFINITION  Bigelowiel@11187      76 bp    PROT      linear    3-AUG-2014, 76 bases, BAAEDF
 ACCESSION  Rose-Cavalier-Smiths-iMac.local:22:1409650164
ORIGIN
        1 DLRHPPAHYE QKLHKLKRLV QKPNSFFMDV KCPGCFQITT VFSHAHTVVY CASCNSILCQ
       61 PTGGRASLTH GCKFRK
//
LOCUS         GuttMIGQ      76 bp    PROT      linear    2-SEP-2014
DEFINITION  GuttMIGQ      76 bp    PROT      linear    3-AUG-2014, 76 bases, 424ACE18 check
 ACCESSION  Rose-Cavalier-Smiths-iMac.local:23:1409650164
ORIGIN
        1 ---------- ---------- --PKSFFMDV KCPGCFQISV VFSHATSQVT CQNCSQILAT
       61 STGGKAKLAP GCSYRL
//
LOCUS       Helkesimastix_marina@helmaCont      76 bp    PROT      linear    2-SEP-2014
DEFINITION  Helkesimastix_marina@helmaCont      76 bp    PROT      linear    3-AUG-2014, 76
 ACCESSION  Rose-Cavalier-Smiths-iMac.local:24:1409650164
ORIGIN
        1 DLLNPPAHVE AKQHKLKRLV PTPNSYFLDV RCPGCFQITV VFSHATSVVT CSSCQTVIAT
       61 PTGGKARMTS GCSFRL
//
LOCUS       Metopion_fluens@metproContig00      76 bp    PROT      linear    2-SEP-2014
DEFINITION  Metopion_fluens@metproContig00      76 bp    PROT      linear    3-AUG-2014, 76
 ACCESSION  Rose-Cavalier-Smiths-iMac.local:25:1409650164
ORIGIN
        1 DLLNPPQAYE DKLHKLKRLV QRPNSTFVDV KCPGCYQITT MFSHAATVVF CSSCATVISQ
       61 PTGGKARLTE GCSFRQ
//
LOCUS       Minimassisteria_diva@oxnspCont      76 bp    PROT      linear    2-SEP-2014
DEFINITION  Minimassisteria_diva@oxnspCont      76 bp    PROT      linear    3-AUG-2014, 76
 ACCESSION  Rose-Cavalier-Smiths-iMac.local:26:1409650164
ORIGIN
        1 DLLNPPAVVE ARKHKLKRLV PKPDSFFMDV KCPGCFHITT VFSHAHRVVY CSACSTMLCQ
       61 PTGGKARLTE GCSIRK
//
LOCUS       Sandona_ubiquita@sanubContig00      76 bp    PROT      linear    2-SEP-2014
DEFINITION  Sandona_ubiquita@sanubContig00      76 bp    PROT      linear    3-AUG-2014, 76
 ACCESSION  Rose-Cavalier-Smiths-iMac.local:27:1409650164
ORIGIN
        1 DLLNPPAEYE AKLHKLRRLV QSPNSFFMDV KCPGCFQITT VFSHASTVVF CGACSTVLCQ
       61 PTGGKARLTE GCSFRR
//
LOCUS       Thaumatomonas_sp@thaspContig01      76 bp    PROT      linear    2-SEP-2014
DEFINITION  Thaumatomonas_sp@thaspContig01      76 bp    PROT      linear    3-AUG-2014, 76
 ACCESSION  Rose-Cavalier-Smiths-iMac.local:28:1409650164
ORIGIN
        1 DLLNPPAEYE QKLHKLKRLV QRPNSFFMDV KCPGCYQITT MFSHAATVVV CATCATVLCQ
       61 PTGGKARLTE GCSFRR
//
LOCUS       Chlamydomonas_incerta@CIL00000      76 bp    PROT      linear    2-SEP-2014
DEFINITION  Chlamydomonas_incerta@CIL00000      76 bp    PROT      linear    3-AUG-2014, 76
 ACCESSION  Rose-Cavalier-Smiths-iMac.local:29:1409650164
ORIGIN
        1 DLLNPPAELE KTKHKRKRLV QSPNSFFMDV KCQGCFNITT VFSHSQTVVM CGSCSSVLCT
       61 PTGGRARLTE GCSFRR
//
LOCUS       Chlamydomonas_reinhardtii@CHLR      76 bp    PROT      linear    2-SEP-2014
DEFINITION  Chlamydomonas_reinhardtii@CHLR      76 bp    PROT      linear    3-AUG-2014, 76
 ACCESSION  Rose-Cavalier-Smiths-iMac.local:30:1409650164
ORIGIN
        1 DLLNPPAELE KTKHKRKRLV QSPNSFFMDV KCQGCFNITT VFSHSQTVVM CGSCSSVLCT
       61 PTGGRARLTE GCSFRR
//
LOCUS       Chlorella_NC64A@CHLNC59674      76 bp    PROT      linear    2-SEP-2014
DEFINITION  Chlorella_NC64A@CHLNC59674      76 bp    PROT      linear    3-AUG-2014, 76 bas
 ACCESSION  Rose-Cavalier-Smiths-iMac.local:31:1409650164
ORIGIN
        1 DLLNPPAELE KRKHKLKRLV ASPNSYFMDV KCQGCFTITT VFSHSQTVVV CPSCNTVLCV
       61 PTGGKARLTE GCSFRR
//
LOCUS         ChonCris      76 bp    PROT      linear    2-SEP-2014
DEFINITION  ChonCris      76 bp    PROT      linear    3-AUG-2014, 76 bases, FF0A653A check
 ACCESSION  Rose-Cavalier-Smiths-iMac.local:32:1409650164
ORIGIN
        1 DLLNPDHAVE MKKHKLKRLV QSPNSYFMDV KCPGCYVITT VFSHAQTVVV CGDCTMVLCQ
       61 PTGGKARLTE GCSFRK
//
LOCUS       Ciona0savi@30458      76 bp    PROT      linear    2-SEP-2014
DEFINITION  Ciona0savi@30458      76 bp    PROT      linear    3-AUG-2014, 76 bases, A28450
 ACCESSION  Rose-Cavalier-Smiths-iMac.local:33:1409650164
ORIGIN
        1 DLLHPSPEEE KRRHKKKRLV QSPNSYFMDV KCPGCYKITT VFSHAQTVVL CVGCSTVLCQ
       61 PTGGRARLTE GCSFRR
//
LOCUS       Ciona_intestinalis@CIOIN288255      76 bp    PROT      linear    2-SEP-2014
DEFINITION  Ciona_intestinalis@CIOIN288255      76 bp    PROT      linear    3-AUG-2014, 76
 ACCESSION  Rose-Cavalier-Smiths-iMac.local:34:1409650164
ORIGIN
        1 DILHPSPEEE KRRHKKKRLV QSPNSYFMDV KCPGCYKITT VFSHAQTVVL CVGCSTVLCQ
       61 PTGGRARLTE GXXXXX
//
LOCUS       Coccomyxa_sp@22016      71 bp    PROT      linear    2-SEP-2014
DEFINITION  Coccomyxa_sp@22016      71 bp    PROT      linear    3-AUG-2014, 71 bases, FB4E
 ACCESSION  Rose-Cavalier-Smiths-iMac.local:35:1409650164
ORIGIN
        1 ----PPAELE KQKHKTKRLV QSPNSFFMDV KCQGC--ITT VFSHSQSVVV CSSCSAVLCT
       61 PTGGKARLTE G
//
LOCUS       Cochliopodium_minutoidum@cocmi      76 bp    PROT      linear    2-SEP-2014
DEFINITION  Cochliopodium_minutoidum@cocmi      76 bp    PROT      linear    3-AUG-2014, 76
 ACCESSION  Rose-Cavalier-Smiths-iMac.local:36:1409650164
ORIGIN
        1 DLLHPTREDQ SRKHKXXRLV QAPNSFFMDV KCPGCYAVTT VFSHATTIVK CQGCNTIIST
       61 PTGGRCRLTE GCSYRR
//
LOCUS       Coenopodium_desertum@coedeCont      76 bp    PROT      linear    2-SEP-2014
DEFINITION  Coenopodium_desertum@coedeCont      76 bp    PROT      linear    3-AUG-2014, 76
 ACCESSION  Rose-Cavalier-Smiths-iMac.local:37:1409650164
ORIGIN
        1 DLLHPTASDE AKKHKLKRLI PKPNSFFMDV KCPGCWNVTT VFSHAQTVVM CGSCSTILCQ
       61 PTGGRARLPD GFVFRR
//
LOCUS       Collodictyon_sp@34868_3      76 bp    PROT      linear    2-SEP-2014
DEFINITION  Collodictyon_sp@34868_3      76 bp    PROT      linear    3-AUG-2014, 76 bases,
 ACCESSION  Rose-Cavalier-Smiths-iMac.local:38:1409650164
ORIGIN
        1 DLLHPSESVE KRKHKLKRLI PSPNSYFLDV RCNGCSFITT VFSHASTVVV CSSCSNIIAT
       61 PTGGIAKLSE GCQYRR
//
LOCUS       Cryptococc@31013      76 bp    PROT      linear    2-SEP-2014
DEFINITION  Cryptococc@31013      76 bp    PROT      linear    3-AUG-2014, 76 bases, CD883F
 ACCESSION  Rose-Cavalier-Smiths-iMac.local:39:1409650164
ORIGIN
        1 DLINRPASVQ ARTHKLKKIV PEPNSFFMDV KCPGCFAITT VFSHASTVVQ CQGCATALCQ
       61 PTGGKAKLTE GCSFRR
//
LOCUS       Cryptospor@29901      76 bp    PROT      linear    2-SEP-2014
DEFINITION  Cryptospor@29901      76 bp    PROT      linear    3-AUG-2014, 76 bases, ABAD53
 ACCESSION  Rose-Cavalier-Smiths-iMac.local:40:1409650164
ORIGIN
        1 NLLNPDPRVE AQKHKLKRLI QSPNSFFMDV RCPGCLQITT VFSHAQSVVF CGNCSAPLCQ
       61 PTGGRCKLTD GCSFRR
//
LOCUS       Cyanophora@16740      76 bp    PROT      linear    2-SEP-2014
DEFINITION  Cyanophora@16740      76 bp    PROT      linear    3-AUG-2014, 76 bases, C5F738
 ACCESSION  Rose-Cavalier-Smiths-iMac.local:41:1409650164
ORIGIN
        1 DLLHPSEANE KRRHKLKRLV QSPNSFFMDV KCPGCFNITT VFSHAQTVVL CGSCSTVLCQ
       61 PTGGKARLTE GCSFRR
//
LOCUS         DictDisc      76 bp    PROT      linear    2-SEP-2014
DEFINITION  DictDisc      76 bp    PROT      linear    3-AUG-2014, 76 bases, BFD23DF4 check
 ACCESSION  Rose-Cavalier-Smiths-iMac.local:42:1409650164
ORIGIN
        1 DLLFPSIESE KRKHKLKRLV QAPNSFFMDI NCHGCRTITT VFSHAQNVVI CSSCSTVIAQ
       61 PTGGRARITA GCRLRQ
//
LOCUS       Dictyostelium_purpureum@DICPU4      76 bp    PROT      linear    2-SEP-2014
DEFINITION  Dictyostelium_purpureum@DICPU4      76 bp    PROT      linear    3-AUG-2014, 76
 ACCESSION  Rose-Cavalier-Smiths-iMac.local:43:1409650164
ORIGIN
        1 DLLFPSIESE KRKHKLKRLV QSPNSFFMDI NCHGCRTITT VFSHAQNVVI CSSCSTVIAQ
       61 PTGGKARITA GCRLRH
//
LOCUS         DiplPapi      75 bp    PROT      linear    2-SEP-2014
DEFINITION  DiplPapi      75 bp    PROT      linear    3-AUG-2014, 75 bases, DBD2A0C6 check
 ACCESSION  Rose-Cavalier-Smiths-iMac.local:44:1409650164
ORIGIN
        1 DLLYPSLKDQ KNAHKKKRLL QGPKSSFLDV RCQSCSKVTN VFSHASTVVM CSACSAVLAQ
       61 PAGGKARLTA GSSFR
//
LOCUS         DrosMela      76 bp    PROT      linear    2-SEP-2014
DEFINITION  DrosMela      76 bp    PROT      linear    3-AUG-2014, 76 bases, 79B6D93E check
 ACCESSION  Rose-Cavalier-Smiths-iMac.local:45:1409650164
ORIGIN
        1 DLLHPLPAEE KRKHKLKRLV QHPNSYFMDV KCPGCYRITT VFSHAQGVVV CAGCATILCQ
       61 PTGGRAKLTE GCSFRR
//
LOCUS       Dunaliella@11842      76 bp    PROT      linear    2-SEP-2014
DEFINITION  Dunaliella@11842      76 bp    PROT      linear    3-AUG-2014, 76 bases, 451BB5
 ACCESSION  Rose-Cavalier-Smiths-iMac.local:46:1409650164
ORIGIN
        1 DLLNPPVELE KSKHKLKRLV QSPNSFFMDV KCQGCFNITT VFSHSQTVVL CGSCSTVLCT
       61 PTGGRARLTE GCSFRK
//
LOCUS       Ectocarpus@23941      76 bp    PROT      linear    2-SEP-2014
DEFINITION  Ectocarpus@23941      76 bp    PROT      linear    3-AUG-2014, 76 bases, B0BC73
 ACCESSION  Rose-Cavalier-Smiths-iMac.local:47:1409650164
ORIGIN
        1 ---------- ---------- ---------- ---------- -----QTVVV CGSCSTILCQ
       61 PTGGKARLTE GCSFRK
//
LOCUS       Eimeria0te@12987      76 bp    PROT      linear    2-SEP-2014
DEFINITION  Eimeria0te@12987      76 bp    PROT      linear    3-AUG-2014, 76 bases, 1F603D
 ACCESSION  Rose-Cavalier-Smiths-iMac.local:48:1409650164
ORIGIN
        1 DLLHPDPLEE AKKHKLKRLI PNPKSFFMDV KCPGCYSIAT VFSHAQTVVL CGSCNVMLCQ
       61 PTGGKCKLTE GCSFRK
//
LOCUS         EmilHuxl      76 bp    PROT      linear    2-SEP-2014
DEFINITION  EmilHuxl      76 bp    PROT      linear    3-AUG-2014, 76 bases, E2C09D17 check
 ACCESSION  Rose-Cavalier-Smiths-iMac.local:49:1409650164
ORIGIN
        1 DLLHPLPAEE KKKPKLKRLV QHPKSYFMDV KCPGCYKITT VFSHAQRVVV CTGCSTILCQ
       61 PTGGRAKLTE GSSFRK
//
LOCUS       Entamoeba_histolytica@enthi127      76 bp    PROT      linear    2-SEP-2014
DEFINITION  Entamoeba_histolytica@enthi127      76 bp    PROT      linear    3-AUG-2014, 76
 ACCESSION  Rose-Cavalier-Smiths-iMac.local:50:1409650164
ORIGIN
        1 DLLNPTAASE AKAHKMKRLV PTPNSYFLEI KCPKCGATTT TFSHAHRQIV CQKCGQPLGQ
       61 PTGGKLKLTQ QCKFRK
//
LOCUS       Eucheuma_denticulatum@CL452Con      71 bp    PROT      linear    2-SEP-2014
DEFINITION  Eucheuma_denticulatum@CL452Con      71 bp    PROT      linear    3-AUG-2014, 71
 ACCESSION  Rose-Cavalier-Smiths-iMac.local:51:1409650164
ORIGIN
        1 ----PDRASE LRKHKLKRLV QSPNSYFMDV KCPGC--ITT VFSHAQTVVV CGDCTMVLCQ
       61 PTGGKARLTE G
//
LOCUS       Euglena0gr@19613      75 bp    PROT      linear    2-SEP-2014
DEFINITION  Euglena0gr@19613      75 bp    PROT      linear    3-AUG-2014, 75 bases, 3AAD76
 ACCESSION  Rose-Cavalier-Smiths-iMac.local:52:1409650164
ORIGIN
        1 NLLFPPEASE KRKHKLKRLV QGQNSFFMDV KCPSCWAITI VFSHVAKVVV CSSCNTVLAQ
       61 PTGGKAKLTE GCSFR
//
LOCUS       Filamoeba_sinensis@flasiContig      76 bp    PROT      linear    2-SEP-2014
DEFINITION  Filamoeba_sinensis@flasiContig      76 bp    PROT      linear    3-AUG-2014, 76
 ACCESSION  Rose-Cavalier-Smiths-iMac.local:53:1409650164
ORIGIN
        1 D-------SE KRKHKLKRLV QSPNSFFMDV KCPGCFVITT VFSHAQTVVL CGSCNTVLCQ
       61 PTGGKARLTE GCSFRR
//
LOCUS       Flamella_fluviatilis@flaflCont      76 bp    PROT      linear    2-SEP-2014
DEFINITION  Flamella_fluviatilis@flaflCont      76 bp    PROT      linear    3-AUG-2014, 76
 ACCESSION  Rose-Cavalier-Smiths-iMac.local:54:1409650164
ORIGIN
        1 DLLHPSAEAE QTMHKKKRLI QSPNSYFMDV KCPGCFQITT VFSHAQTVVL CGSCSTVLCQ
       61 PTGGKARLTE GCSFRR
//
LOCUS       Flamella_sp      76 bp    PROT      linear    2-SEP-2014
DEFINITION  Flamella_sp, 322 bases, D82F9425 checksum.
 ACCESSION  Rose-Cavalier-Smiths-iMac.local:162:1409650202
ORIGIN
        1 DLLHPSADSE AVKHKKKRLI QSPNSYFMEL ---------- ---------- ----------
       61 ---------- ------
//
LOCUS       Apis_mellifera      76 bp    PROT      linear    2-SEP-2014
DEFINITION  Apis_mellifera, 322 bases, 247CE933 checksum.
 ACCESSION  Rose-Cavalier-Smiths-iMac.local:169:1409650202
ORIGIN
        1 DFLHPSPAEE KRKHKLKRLV QKPNSYFMDV KCPGCYAIKT IFSHAQRSVE CDGCRTILCT
       61 STGGKARLTX GCSFRR
//
LOCUS       Danio_rerio      76 bp    PROT      linear    2-SEP-2014
DEFINITION  Danio_rerio, 322 bases, 27C7086 checksum.
 ACCESSION  Rose-Cavalier-Smiths-iMac.local:178:1409650202
ORIGIN
        1 DLINPSFDLE RRQHKKKRLV QSPNSYFMDV KCPGCYKITT VFSHAQTVVL CVGCSTVLCQ
       61 PTGGKARLTE GCSFRR
//
LOCUS       Heterosigma_sp      76 bp    PROT      linear    2-SEP-2014
DEFINITION  Heterosigma_sp, 322 bases, 2790F431 checksum.
 ACCESSION  Rose-Cavalier-Smiths-iMac.local:199:1409650202
ORIGIN
        1 DLLNPPAEFE ARQHKLKRLV QSPNSFFMDV KCPGCFQITT VFSHASTVVF CGACSTVLCQ
       61 PTGGKARLTE GCSFRR
//
LOCUS       Tribonema_sp      76 bp    PROT      linear    2-SEP-2014
DEFINITION  Tribonema_sp, 322 bases, 422CC8CD checksum.
 ACCESSION  Rose-Cavalier-Smiths-iMac.local:207:1409650202
ORIGIN
        1 DLLHPSAAEE QRMHKLKRLV QSPNSFFMDV KCPGCFNITT VFSHAQQLGV AADGGLLLPQ
       61 EGGLDAPLSR SCSAGV
//
LOCUS         Fontalba      76 bp    PROT      linear    2-SEP-2014
DEFINITION  Fontalba      76 bp    PROT      linear    3-AUG-2014, 76 bases, 2BE75AC2 check
 ACCESSION  Rose-Cavalier-Smiths-iMac.local:55:1409650164
ORIGIN
        1 DLLNPNPQAE KQKHKLDRLV QSPNSYFMDV KCRDCYQVNV VFSHAQSVVL CAGCSAVLCH
       61 PTGGKARIVE GC--RR
//
LOCUS       Galdieria0@30635      75 bp    PROT      linear    2-SEP-2014
DEFINITION  Galdieria0@30635      75 bp    PROT      linear    3-AUG-2014, 75 bases, B057EE
 ACCESSION  Rose-Cavalier-Smiths-iMac.local:56:1409650164
ORIGIN
        1 DLLHPDPAVE ARKHKLRRLI PSPNSFFMDV KCPGCFQITT VFSHAQTVVM CGNCATVLCQ
       61 PTGGKARLME SCSFR
//
LOCUS       Giardia0la@27121      75 bp    PROT      linear    2-SEP-2014
DEFINITION  Giardia0la@27121      75 bp    PROT      linear    3-AUG-2014, 75 bases, 365E71
 ACCESSION  Rose-Cavalier-Smiths-iMac.local:57:1409650164
ORIGIN
        1 DLLYPDPVEE QRKHKLKRLV QGPNSYFLEI KCAGCQDIVV VYSHANTPVF CPGCTSQISI
       61 PTGGKCAFTQ VERYR
//
LOCUS       Glaucocyst@13425      76 bp    PROT      linear    2-SEP-2014
DEFINITION  Glaucocyst@13425      76 bp    PROT      linear    3-AUG-2014, 76 bases, 7D28E2
 ACCESSION  Rose-Cavalier-Smiths-iMac.local:58:1409650164
ORIGIN
        1 DLLHPSEASE KRKYKLKRLV QSPNSFFMDV KCPGCFNITT VFSHAQTVVL CGSCSTVLCQ
       61 PTGGKARLTE GCSFRR
//
LOCUS       Gracilaria@16340      76 bp    PROT      linear    2-SEP-2014
DEFINITION  Gracilaria@16340      76 bp    PROT      linear    3-AUG-2014, 76 bases, FF0A65
 ACCESSION  Rose-Cavalier-Smiths-iMac.local:59:1409650164
ORIGIN
        1 DLLNPDHAVE MKKHKLKRLV QSPNSYFMDV KCPGCYVITT VFSHAQTVVV CGDCTMVLCQ
       61 PTGGKARLTE GCSFRK
//
LOCUS       Gromia_sphaerica@11475_4      75 bp    PROT      linear    2-SEP-2014
DEFINITION  Gromia_sphaerica@11475_4      75 bp    PROT      linear    3-AUG-2014, 75 bases
 ACCESSION  Rose-Cavalier-Smiths-iMac.local:60:1409650164
ORIGIN
        1 ~LLHPDPEKE KRKHKLKRLV QEPNSYFLDV KCPGCFGITT VYSHAATVVY CVACATVLCQ
       61 PTGGKARLTE GCSFR
//
LOCUS       Guillardia_theta@jgiGuith189755      76 bp    PROT      linear    2-SEP-2014
DEFINITION  Guillardia_theta@jgiGuith189755      76 bp    PROT      linear    3-AUG-2014, 7
 ACCESSION  Rose-Cavalier-Smiths-iMac.local:61:1409650164
ORIGIN
        1 DLLHPNPAAE KRKHKLKRLV PTPNSFFMDV KCPGCFNITT VFSHAQSVVL CGNCNQVLCQ
       61 PTGGKARLME GCSFRK
//
LOCUS         GoniomSp      76 bp    PROT      linear    2-SEP-2014
DEFINITION  GoniomSp      76 bp    PROT      linear    3-AUG-2014, 76 bases, F368A3FD check
 ACCESSION  Rose-Cavalier-Smiths-iMac.local:62:1409650164
ORIGIN
        1 DLLHPNAENE KRRHKLKRLV QSPNSYFLDV KCPGCLSITT MFSHAQTVVL CGNCSAVLCQ
       61 PTGGKARLTE GCSFRR
//
LOCUS         RoomTrun      76 bp    PROT      linear    2-SEP-2014
DEFINITION  RoomTrun      76 bp    PROT      linear    3-AUG-2014, 76 bases, 47A8B808 check
 ACCESSION  Rose-Cavalier-Smiths-iMac.local:63:1409650164
ORIGIN
        1 DLLHPDLASE KRKHKLKRLV QSPNSFFMDV KCPGCFAITT VFSNAQTVVF CGSCSTVLSQ
       61 PTGGKCRLTE GCSFRK
//
LOCUS       Palpitomonas_bilix@palbiCAMPEP0113892820      48 bp    PROT      linear    2-SEP-2014
DEFINITION  Palpitomonas_bilix@palbiCAMPEP0113892820      48 bp    PROT      linear    3-AU
 ACCESSION  Rose-Cavalier-Smiths-iMac.local:64:1409650164
ORIGIN
        1 DFLHPSAEAE KRQHKLKRLV QSPNSYFMDV KCHGCYQITT VFSHAQTV
//
LOCUS       Hartmannel@17023      76 bp    PROT      linear    2-SEP-2014
DEFINITION  Hartmannel@17023      76 bp    PROT      linear    3-AUG-2014, 76 bases, 446365
 ACCESSION  Rose-Cavalier-Smiths-iMac.local:65:1409650164
ORIGIN
        1 ----PNENVE KTLHKKKRLV QSPNSYFMDV KCDGCYAITT VFSHAQTVVL CGSCSTVLCQ
       61 PTGGRCRLTE GCKYRR
//
LOCUS       Hartmannella_abertawensis@hara      76 bp    PROT      linear    2-SEP-2014
DEFINITION  Hartmannella_abertawensis@hara      76 bp    PROT      linear    3-AUG-2014, 76
 ACCESSION  Rose-Cavalier-Smiths-iMac.local:66:1409650164
ORIGIN
        1 DLLNPSADQL KRQHKKKRLV QSPNSFFMDV KCPGCFNITT VFSHAQTVVT CAACSTVLCQ
       61 PTGGITRLTE GCSFRP
//
LOCUS       Helicosporidium_sp@HEL00000186      76 bp    PROT      linear    2-SEP-2014
DEFINITION  Helicosporidium_sp@HEL00000186      76 bp    PROT      linear    3-AUG-2014, 76
 ACCESSION  Rose-Cavalier-Smiths-iMac.local:67:1409650164
ORIGIN
        1 DLLHPPADFE KRKHKLKRLV ASPNSYFMDV KCQGCFVITT VFSHSQTVVV CPNCNTVLCV
       61 PTGGKARLTE GCSFRR
//
LOCUS         HomoSapi      76 bp    PROT      linear    2-SEP-2014
DEFINITION  HomoSapi      76 bp    PROT      linear    3-AUG-2014, 76 bases, 80E0279B check
 ACCESSION  Rose-Cavalier-Smiths-iMac.local:68:1409650164
ORIGIN
        1 DLLHPSPEEE KRKHKKKRLV QSPNSYFMDV KCPGCYKITT VFSHAQTVVL CVGCSTVLCQ
       61 PTGGKARLTE GCSFRR
//
LOCUS       Hydra0magn@31090      76 bp    PROT      linear    2-SEP-2014
DEFINITION  Hydra0magn@31090      76 bp    PROT      linear    3-AUG-2014, 76 bases, 4D0ADD
 ACCESSION  Rose-Cavalier-Smiths-iMac.local:69:1409650164
ORIGIN
        1 DLLHPSLEEE RRKHKFSRLV PSPNSYFMDV KCPGCYKITT VFSHAQTVVL CTSCSTVLCQ
       61 PTGGKARLTE GSSFRK
//
LOCUS       Hyperamoeba_sp@HSL00000455_1      76 bp    PROT      linear    2-SEP-2014
DEFINITION  Hyperamoeba_sp@HSL00000455_1      76 bp    PROT      linear    3-AUG-2014, 76 b
 ACCESSION  Rose-Cavalier-Smiths-iMac.local:70:1409650164
ORIGIN
        1 DLLHPSEESE RRKHKLKRLV QSPNSYFMDV KCPGCFNITT VFSHAQTVVL CGSCSTVLCQ
       61 PTGGRARLTE GCSFRK
//
LOCUS       Ixodes0sca@30346      76 bp    PROT      linear    2-SEP-2014
DEFINITION  Ixodes0sca@30346      76 bp    PROT      linear    3-AUG-2014, 76 bases, 23294C
 ACCESSION  Rose-Cavalier-Smiths-iMac.local:71:1409650164
ORIGIN
        1 DLLNPSPEDE RRKCKLKRLV QQPKSFFMDV KCPGCYKITT VFSHAQTVVL CVGCSTVLCQ
       61 PTGGRARLTE GCSFRK
//
LOCUS       Jakoba_bahamensis@JBL00001556_      62 bp    PROT      linear    2-SEP-2014
DEFINITION  Jakoba_bahamensis@JBL00001556_      62 bp    PROT      linear    3-AUG-2014, 62
 ACCESSION  Rose-Cavalier-Smiths-iMac.local:72:1409650164
ORIGIN
        1 ---------- ---------- ---------- RCQNCYNITT GFSHAQNVIV CSECNQLLCS
       61 PX
//
LOCUS         TsukGlob      76 bp    PROT      linear    2-SEP-2014
DEFINITION  TsukGlob      76 bp    PROT      linear    3-AUG-2014, 76 bases, 2D0FF8CF check
 ACCESSION  Rose-Cavalier-Smiths-iMac.local:73:1409650164
ORIGIN
        1 DLLHPSAAAE AKKHKKKRLV QTPNSYFMDV KCSGCFSITT VFSHARTVVV CGSCSTVLCQ
       61 PTGGKARLTE GCSFRK
//
LOCUS       Malawi0cal@13755      76 bp    PROT      linear    2-SEP-2014
DEFINITION  Malawi0cal@13755      76 bp    PROT      linear    3-AUG-2014, 76 bases, 1A86C9
 ACCESSION  Rose-Cavalier-Smiths-iMac.local:74:1409650164
ORIGIN
        1 DLLHPSAENE KQKHKMKRLV ASPDSFFMDV KCPSCFQITT VFSHAQTVVV CASCAQVLCQ
       61 PTGGRARLTE GCSFRR
//
LOCUS       Malawi0jak@18147      76 bp    PROT      linear    2-SEP-2014
DEFINITION  Malawi0jak@18147      76 bp    PROT      linear    3-AUG-2014, 76 bases, 810F70
 ACCESSION  Rose-Cavalier-Smiths-iMac.local:75:1409650164
ORIGIN
        1 DLLHPSAEEE ARKHKMKRLV ASPNSFFMDV KCPSCYQIST DFSHAQTVVV SAACSQVLCQ
       61 PTGGKARLME GCSFRR
//
LOCUS       Mastigamoeba_balamuthi@MBL0000      76 bp    PROT      linear    2-SEP-2014
DEFINITION  Mastigamoeba_balamuthi@MBL0000      76 bp    PROT      linear    3-AUG-2014, 76
 ACCESSION  Rose-Cavalier-Smiths-iMac.local:76:1409650164
ORIGIN
        1 ~~~~PRPRLR ARKHKLKRLV QAPNSYFMDV KCPGCYNITT VFSHAQTVVL CGSCSSVLCQ
       61 PTGGRARLTE GCSFRK
//
LOCUS       Mesostigma_viride@MVL00000105_      76 bp    PROT      linear    2-SEP-2014
DEFINITION  Mesostigma_viride@MVL00000105_      76 bp    PROT      linear    3-AUG-2014, 76
 ACCESSION  Rose-Cavalier-Smiths-iMac.local:77:1409650164
ORIGIN
        1 DLLHPPAEVE KTRHKLKRLV QSPNSFFMDV KCQGCFSITT VFSHSQTVVL CGACSAVLCQ
       61 PTGGRARLTE GCSFRR
//
LOCUS       Microhelia_sp@micspContig01857      76 bp    PROT      linear    2-SEP-2014
DEFINITION  Microhelia_sp@micspContig01857      76 bp    PROT      linear    3-AUG-2014, 76
 ACCESSION  Rose-Cavalier-Smiths-iMac.local:78:1409650164
ORIGIN
        1 ---------- ---------- ---------- ---------- ---------- -----XVICT
       61 PTGGKCRLSE GSSFRR
//
LOCUS       Micromonas_pusilla@MICPU28127      76 bp    PROT      linear    2-SEP-2014
DEFINITION  Micromonas_pusilla@MICPU28127      76 bp    PROT      linear    3-AUG-2014, 76 
 ACCESSION  Rose-Cavalier-Smiths-iMac.local:79:1409650164
ORIGIN
        1 DLLHPPAALE ARKHKLKRLV QSPNSFFMDV KCQGCFNITT VFSHSQTVVL CGSCSAVLCQ
       61 PTGGRARLTE GCSFRR
//
LOCUS       Micromonas_RCC@MICRC108364      76 bp    PROT      linear    2-SEP-2014
DEFINITION  Micromonas_RCC@MICRC108364      76 bp    PROT      linear    3-AUG-2014, 76 bas
 ACCESSION  Rose-Cavalier-Smiths-iMac.local:80:1409650164
ORIGIN
        1 DLLHPPAALE ARRHKLKRLV QSPNSFFMDV KCQGCFNITT VFSHSQTVVL CGSCSAVLCQ
       61 PTGGKARLTE GCSFRR
//
LOCUS         MicromSp      75 bp    PROT      linear    2-SEP-2014
DEFINITION  MicromSp      75 bp    PROT      linear    3-AUG-2014, 75 bases, 2B8483DE check
 ACCESSION  Rose-Cavalier-Smiths-iMac.local:81:1409650164
ORIGIN
        1 DLMNPPKELE DRKHKLKRLV QSPNSFFMDV KCQGCFNITT VFSHSQTVVL CGSCSAVLCQ
       61 PTGGKARLTE GCSFR
//
LOCUS       Monosiga0b@30077      76 bp    PROT      linear    2-SEP-2014
DEFINITION  Monosiga0b@30077      76 bp    PROT      linear    3-AUG-2014, 76 bases, 67AE8A
 ACCESSION  Rose-Cavalier-Smiths-iMac.local:82:1409650164
ORIGIN
        1 DLLNPRPEDE ARKHKLKRLV QSPNSFFMDV RCPGCANIST VYSHAQTVVM CGECSQIICR
       61 PSGGKARLTE GCSFRK
//
LOCUS       Monosiga0o@21256      76 bp    PROT      linear    2-SEP-2014
DEFINITION  Monosiga0o@21256      76 bp    PROT      linear    3-AUG-2014, 76 bases, ACB2C5
 ACCESSION  Rose-Cavalier-Smiths-iMac.local:83:1409650164
ORIGIN
        1 --------EE ASKHKLKRLV QSPNSYFMDV KCPGCVAIST VFSHAQTVVV CGSCSQVLCR
       61 PPGGKAILTE GCSFRK
//
LOCUS       Mortierella_verticillata@MAL00      76 bp    PROT      linear    2-SEP-2014
DEFINITION  Mortierella_verticillata@MAL00      76 bp    PROT      linear    3-AUG-2014, 76
 ACCESSION  Rose-Cavalier-Smiths-iMac.local:84:1409650164
ORIGIN
        1 --LNPSHALE QKTHKLKRLV QSPNSYFMDV KCPGCVQITT VFSHAQTVVM CSSCANVLAQ
       61 PTGGITRLTE GCSFRR
//
LOCUS       Naegleria_gruberi@NAEGR56264      76 bp    PROT      linear    2-SEP-2014
DEFINITION  Naegleria_gruberi@NAEGR56264      76 bp    PROT      linear    3-AUG-2014, 76 b
 ACCESSION  Rose-Cavalier-Smiths-iMac.local:85:1409650164
ORIGIN
        1 DLLYPNAKQQ ATQHKLKRLI PTPNSFFMDV KCPGCYKITT VFSHAKRVVL CGTCSTVLCQ
       61 PTGGKARLTE GCSFRV
//
LOCUS       Nematostella_vectensis@NEMVE23      76 bp    PROT      linear    2-SEP-2014
DEFINITION  Nematostella_vectensis@NEMVE23      76 bp    PROT      linear    3-AUG-2014, 76
 ACCESSION  Rose-Cavalier-Smiths-iMac.local:86:1409650164
ORIGIN
        1 DLLNVNPIEE KRRHKLKRLV QSPNSYFMDV KCPGCYKITT VFSHAQTVVL CVACSMVLCQ
       61 PTGGRARLTE GCSFRQ
//
LOCUS       Neurospora@31387      76 bp    PROT      linear    2-SEP-2014
DEFINITION  Neurospora@31387      76 bp    PROT      linear    3-AUG-2014, 76 bases, A737C2
 ACCESSION  Rose-Cavalier-Smiths-iMac.local:87:1409650164
ORIGIN
        1 DLLNPSPASE ARKHKLKTLV PAPRSFFMDV KCPGCFTITT VFSHAQTVVI CQGCTTVLCQ
       61 PTGGKARLTE GCSFRR
//
LOCUS         OryzSati      76 bp    PROT      linear    2-SEP-2014
DEFINITION  OryzSati      76 bp    PROT      linear    3-AUG-2014, 76 bases, 49067035 check
 ACCESSION  Rose-Cavalier-Smiths-iMac.local:88:1409650164
ORIGIN
        1 DLLNPPAELE KLKHKKKRLV QSPNSFFMDV KCQGCFNITT VFSHSQTVVV CPGCQTVLCQ
       61 PTGGKARLTE GCSFRR
//
LOCUS       Ostreococcus_lucimarinus@OSTLU      76 bp    PROT      linear    2-SEP-2014
DEFINITION  Ostreococcus_lucimarinus@OSTLU      76 bp    PROT      linear    3-AUG-2014, 76
 ACCESSION  Rose-Cavalier-Smiths-iMac.local:89:1409650164
ORIGIN
        1 DLLNPPAALE AGKHKLKRLV QSPNSFFMDV KCQGCFNITT IFSHSQSVVL CGSCSAVLCQ
       61 PTGGKARLTE GCEWRR
//
LOCUS       Ostreococcus_tauri@OSTTA9106      76 bp    PROT      linear    2-SEP-2014
DEFINITION  Ostreococcus_tauri@OSTTA9106      76 bp    PROT      linear    3-AUG-2014, 76 b
 ACCESSION  Rose-Cavalier-Smiths-iMac.local:90:1409650164
ORIGIN
        1 DLLNPPAALE AGKHKLKRLV QSPNSFFMDV KCQGCFNITT VFSHSQTVVL CGSCSAVLCQ
       61 PTGGKARLTE GCSFRR
//
LOCUS       Oxnerella_sp@oxnspContig00514_      76 bp    PROT      linear    2-SEP-2014
DEFINITION  Oxnerella_sp@oxnspContig00514_      76 bp    PROT      linear    3-AUG-2014, 76
 ACCESSION  Rose-Cavalier-Smiths-iMac.local:91:1409650164
ORIGIN
        1 DLLNPSLEDE SKKHKLKRLV QSPNSFFMDV KCPGCYSITT VFSHAQTVVM CASCNTTLCQ
       61 PTGGKARLTE GCSFRK
//
LOCUS       Paracercomonas_marina@CLL00000      76 bp    PROT      linear    2-SEP-2014
DEFINITION  Paracercomonas_marina@CLL00000      76 bp    PROT      linear    3-AUG-2014, 76
 ACCESSION  Rose-Cavalier-Smiths-iMac.local:92:1409650164
ORIGIN
        1 DMLNPPATYE EKLHKLKRLV QKPNSFFMDV RCSGCFQIST VFSHAASAVV CATCNTVLCQ
       61 PTGGKARLSV GCSFRK
//
LOCUS       Paramecium@31073      76 bp    PROT      linear    2-SEP-2014
DEFINITION  Paramecium@31073      76 bp    PROT      linear    3-AUG-2014, 76 bases, A045C0
 ACCESSION  Rose-Cavalier-Smiths-iMac.local:93:1409650164
ORIGIN
        1 DLLRPQYESE KRKHKLKRLI QAPNSYFMDV KCPQCQANNT VFSHARGIIT CIKCSSQLGR
       61 STGGKLQLVL GAKYKT
//
LOCUS          PCBtrin      76 bp    PROT      linear    2-SEP-2014
DEFINITION  PCBtrin      76 bp    PROT      linear    3-AUG-2014, 76 bases, E3C556C5 checks
 ACCESSION  Rose-Cavalier-Smiths-iMac.local:94:1409650164
ORIGIN
        1 DLLHPSVSKE AEKHKLKRLV QSPNSFFMDV KCPGCFQVTT VFSHASSVVL CGNCNTILSQ
       61 PTGGKARLTE GCSFRR
//
LOCUS       Perkinsus0@25040      76 bp    PROT      linear    2-SEP-2014
DEFINITION  Perkinsus0@25040      76 bp    PROT      linear    3-AUG-2014, 76 bases, 4F5B20
 ACCESSION  Rose-Cavalier-Smiths-iMac.local:95:1409650164
ORIGIN
        1 DLLHPDPELE KSKHKLKRLV QSPNSYFMDV KCPGCSQITT VFSHAQTVVL CGNCNVMLCQ
       61 PTGGRARLTE GTSYRR
//
LOCUS       Phaeodacty@30821      76 bp    PROT      linear    2-SEP-2014
DEFINITION  Phaeodacty@30821      76 bp    PROT      linear    3-AUG-2014, 76 bases, 958761
 ACCESSION  Rose-Cavalier-Smiths-iMac.local:96:1409650164
ORIGIN
        1 DLLHPSPEQE LHTHKLKRLV QTPNSYFMDI KCPGCFQITT VFSHAQTVVL CSGCNVHLCE
       61 PTGGKARLTE GCSYRK
//
LOCUS       Phanerocha@28199      71 bp    PROT      linear    2-SEP-2014
DEFINITION  Phanerocha@28199      71 bp    PROT      linear    3-AUG-2014, 71 bases, A484DA
 ACCESSION  Rose-Cavalier-Smiths-iMac.local:97:1409650164
ORIGIN
        1 DLLNPSPAAE ARRHKLKRLV QSPNSYFMDV KCPGCFAITT VFSHAQTVVL CGACTSVLCQ
       61 PTGGKARLTE G
//
LOCUS       Phycomyces_blakesleeanus@PHYBL      76 bp    PROT      linear    2-SEP-2014
DEFINITION  Phycomyces_blakesleeanus@PHYBL      76 bp    PROT      linear    3-AUG-2014, 76
 ACCESSION  Rose-Cavalier-Smiths-iMac.local:98:1409650164
ORIGIN
        1 DLLNPSVEHE KRSHKLKRLV QSPNSYFMDV KCPGCLNIST VFSHAQTVVL CSSCGTVLCQ
       61 PTGGKARLTE GSSFRR
//
LOCUS       Physarum0p@21109      76 bp    PROT      linear    2-SEP-2014
DEFINITION  Physarum0p@21109      76 bp    PROT      linear    3-AUG-2014, 76 bases, BC902B
 ACCESSION  Rose-Cavalier-Smiths-iMac.local:99:1409650164
ORIGIN
        1 DLLHPTAESE ARKHKLKRLV QSPNSYFMDV KCPGCFNITT VFSHAQTVVL CGSCSTVLCQ
       61 PTGGRARLTE GCSFRK
//
LOCUS       Physcomitrella_patens@PHYPA594      76 bp    PROT      linear    2-SEP-2014
DEFINITION  Physcomitrella_patens@PHYPA594      76 bp    PROT      linear    3-AUG-2014, 76
 ACCESSION  Rose-Cavalier-Smiths-iMac.local:100:1409650164
ORIGIN
        1 DLLHPPAELE KRKHKLKRLV QSPNSFFMDV KCQGCFSITT VFSHSQTVVL CGSCSTVLCQ
       61 PTGGRARLTE GCSFRK
//
LOCUS       Phytophthora_ramorum@PHYRA4400      76 bp    PROT      linear    2-SEP-2014
DEFINITION  Phytophthora_ramorum@PHYRA4400      76 bp    PROT      linear    3-AUG-2014, 76
 ACCESSION  Rose-Cavalier-Smiths-iMac.local:101:1409650164
ORIGIN
        1 DLLHPSAADE ASKHKLRRLV QAPNSYFMDV KCPGCFNITT VFSHAQTVVL CGSCSVMLCQ
       61 PTGGKARLTD GCQYRK
//
LOCUS       Phytophthora_sojae@PHYSO111303      76 bp    PROT      linear    2-SEP-2014
DEFINITION  Phytophthora_sojae@PHYSO111303      76 bp    PROT      linear    3-AUG-2014, 76
 ACCESSION  Rose-Cavalier-Smiths-iMac.local:102:1409650164
ORIGIN
        1 DLLHPSAAEE ASKHKLRRLV QAPNSYFMDV KCPGCFNITT VFSHAQTVVL CGSCSVMLCQ
       61 PTGGKARLTD GCQYRK
//
LOCUS       Pinus0taed@30208      76 bp    PROT      linear    2-SEP-2014
DEFINITION  Pinus0taed@30208      76 bp    PROT      linear    3-AUG-2014, 76 bases, 511DA6
 ACCESSION  Rose-Cavalier-Smiths-iMac.local:103:1409650164
ORIGIN
        1 DLLHPPAELE KRKHKLKRLV QSPNSFFMDV KCQGCFNITT VFSHSQTVVV CGSCQTVLCQ
       61 PTGGKARLTE GCSFRK
//
LOCUS       Planomonas_ghana@plaghD94CP_CY      76 bp    PROT      linear    2-SEP-2014
DEFINITION  Planomonas_ghana@plaghD94CP_CY      76 bp    PROT      linear    3-AUG-2014, 76
 ACCESSION  Rose-Cavalier-Smiths-iMac.local:104:1409650164
ORIGIN
        1 DLLHPPAEYE KTQHKLKRLV QSPNSFFMDV KCPGCYSITT VFSHAQTVVL CSSCSTVLCQ
       61 PTGGRARLTE GCSFRR
//
LOCUS       Plasmodiophora_brassicae@conti      76 bp    PROT      linear    2-SEP-2014
DEFINITION  Plasmodiophora_brassicae@conti      76 bp    PROT      linear    3-AUG-2014, 76
 ACCESSION  Rose-Cavalier-Smiths-iMac.local:105:1409650164
ORIGIN
        1 DLLFPSAESE ARKHKLKRLV QSPDSFFMDV KCPGCFNITT VFSHASTVVF CTACSTILCQ
       61 PTGGKARPTE GCSFRK
//
LOCUS       Plasmodium@30396      76 bp    PROT      linear    2-SEP-2014
DEFINITION  Plasmodium@30396      76 bp    PROT      linear    3-AUG-2014, 76 bases, A68B4E
 ACCESSION  Rose-Cavalier-Smiths-iMac.local:106:1409650164
ORIGIN
        1 DLLNPDPVEE SKKHKLKRLI PTPNSYFMDV KCPGCLQITT LFSHAQNVVL CGSCNIMLCQ
       61 PTGGKCKLTE GCSFRK
//
LOCUS       Polysphondylium_pallidum@PSL00      76 bp    PROT      linear    2-SEP-2014
DEFINITION  Polysphondylium_pallidum@PSL00      76 bp    PROT      linear    3-AUG-2014, 76
 ACCESSION  Rose-Cavalier-Smiths-iMac.local:107:1409650164
ORIGIN
        1 DLLFPSIESE KRKHKLKRLV QSPNSYFMDI NCHGCHTITV VFSHAQTVVL CSSCSTVIAQ
       61 PSGGRAKITP GCRLRH
//
LOCUS       Polytomella_parva@POL00000039_      76 bp    PROT      linear    2-SEP-2014
DEFINITION  Polytomella_parva@POL00000039_      76 bp    PROT      linear    3-AUG-2014, 76
 ACCESSION  Rose-Cavalier-Smiths-iMac.local:108:1409650164
ORIGIN
        1 DLLNPPAELE KLKHKRKRLV QSPNSFYMDV KCAGCFDITT VFSHSQTVIV CSSCSSVLCT
       61 PTGGKARLTE GCGYRR
//
LOCUS       Porphyridium_cruentum@Contig22      71 bp    PROT      linear    2-SEP-2014
DEFINITION  Porphyridium_cruentum@Contig22      71 bp    PROT      linear    3-AUG-2014, 71
 ACCESSION  Rose-Cavalier-Smiths-iMac.local:109:1409650164
ORIGIN
        1 ----PDPKAE ARKYKLKRLV QTPNSCFLDV KCPGC--ITM VFSHAQTVVV CGGCSQVVCT
       61 PTGGKVKLTE G
//
LOCUS         PorpYezo      76 bp    PROT      linear    2-SEP-2014
DEFINITION  PorpYezo      76 bp    PROT      linear    3-AUG-2014, 76 bases, 530EFE5A check
 ACCESSION  Rose-Cavalier-Smiths-iMac.local:110:1409650164
ORIGIN
        1 DLLHPDPAVE AKKHKLKRLV QSPNSFFMDV KCPGCFTITT VFSHAQTVVQ CGGCMQVLCQ
       61 PTGGKARLTE GCSFRK
//
LOCUS       Proterospongia_sp@PRL00000224_      76 bp    PROT      linear    2-SEP-2014
DEFINITION  Proterospongia_sp@PRL00000224_      76 bp    PROT      linear    3-AUG-2014, 76
 ACCESSION  Rose-Cavalier-Smiths-iMac.local:111:1409650164
ORIGIN
        1 DLLNPRPERE ATKHKLKRLV QSPDSYFMDV RCPGCAFIST VFSHASTVVV CSNCTQILCQ
       61 PTGGKARLTE GCSFRK
//
LOCUS       Prototheca_wickerhamii@PWL0000      76 bp    PROT      linear    2-SEP-2014
DEFINITION  Prototheca_wickerhamii@PWL0000      76 bp    PROT      linear    3-AUG-2014, 76
 ACCESSION  Rose-Cavalier-Smiths-iMac.local:112:1409650164
ORIGIN
        1 DLLNPPKELE KRKHKLHRLV SSPNSYFMDV KCQGCFNITT VFSHSQTVVV CTNCNTVLCV
       61 PTGGKARLTE GCSFRR
//
LOCUS       Prymnesium_parvum@PRYPA321650_      76 bp    PROT      linear    2-SEP-2014
DEFINITION  Prymnesium_parvum@PRYPA321650_      76 bp    PROT      linear    3-AUG-2014, 76
 ACCESSION  Rose-Cavalier-Smiths-iMac.local:113:1409650164
ORIGIN
        1 DLLHPPRELE LRRHKLKRLV QAPNSFFMDV KCPGCFNITT VFSHAQCVVI CSGCSTVLCQ
       61 PTGGKARLTE GCSFRK
//
LOCUS       Pythium_ultimum@pytulTA2923_2      76 bp    PROT      linear    2-SEP-2014
DEFINITION  Pythium_ultimum@pytulTA2923_2      76 bp    PROT      linear    3-AUG-2014, 76 
 ACCESSION  Rose-Cavalier-Smiths-iMac.local:114:1409650164
ORIGIN
        1 DLLHPSASEX XXKHKLRRLV QTPNSYFMDV KCPGCFNITT VFSHAQTVVL CGSCSVMLCQ
       61 PTGGKARLTD GCQYRK
//
LOCUS       Raphidiophrys_ambigua@contig21      71 bp    PROT      linear    2-SEP-2014
DEFINITION  Raphidiophrys_ambigua@contig21      71 bp    PROT      linear    3-AUG-2014, 71
 ACCESSION  Rose-Cavalier-Smiths-iMac.local:115:1409650164
ORIGIN
        1 ----PSAESE RQKHKLKRLV QSPNSFFMDV KCPGC--ITT VFSHSQTVVM CASCNTTLCQ
       61 PTGGKARLTE G
//
LOCUS         ReclAmer      76 bp    PROT      linear    2-SEP-2014
DEFINITION  ReclAmer      76 bp    PROT      linear    3-AUG-2014, 76 bases, A924ADB6 check
 ACCESSION  Rose-Cavalier-Smiths-iMac.local:116:1409650164
ORIGIN
        1 DILHPVEDSE KRKHKLKRLV QGPNSHFLDV RCSNCFNITT VFSHAHTVVV CAECNQVLCT
       61 PTGGKVRLTP GCQYRP
//
LOCUS       Rhizopus0o@31272      76 bp    PROT      linear    2-SEP-2014
DEFINITION  Rhizopus0o@31272      76 bp    PROT      linear    3-AUG-2014, 76 bases, 77A87E
 ACCESSION  Rose-Cavalier-Smiths-iMac.local:117:1409650164
ORIGIN
        1 DLLNPSVEHE KRSHKLKRLV QSPNSYFMDV KCPGCLNIST VFSHAQTVVL CSSCGTVLCQ
       61 PTGGRARLTE GCSFRK
//
LOCUS       Rhynchomonas      76 bp    PROT      linear    2-SEP-2014
DEFINITION  Rhynchomonas      76 bp    PROT      linear    3-AUG-2014, 76 bases, CF1E5FD1 c
 ACCESSION  Rose-Cavalier-Smiths-iMac.local:118:1409650164
ORIGIN
        1 DLCYPTARAE RNKHKKRRLV QGPNSLLXXX XXXXXXXXXX XXXXXXXXVN CKQCSAVLSR
       61 PTGGKAKLVE GCSFRK
//
LOCUS       Saccharomy@31313      76 bp    PROT      linear    2-SEP-2014
DEFINITION  Saccharomy@31313      76 bp    PROT      linear    3-AUG-2014, 76 bases, 4E95FA
 ACCESSION  Rose-Cavalier-Smiths-iMac.local:119:1409650164
ORIGIN
        1 DLLHPTAASE ARKHKLKTLV QGPRSYFLDV KCPGCLNITT VFSHAQTAVT CESCSTVLCT
       61 PTGGKAKLSE GTSFRR
//
LOCUS       Sawyeria0m@17171      76 bp    PROT      linear    2-SEP-2014
DEFINITION  Sawyeria0m@17171      76 bp    PROT      linear    3-AUG-2014, 76 bases, 687380
 ACCESSION  Rose-Cavalier-Smiths-iMac.local:120:1409650164
ORIGIN
        1 ~ILYPNQNKE KQKHKLKRLI PEPNSYFLDV KCPGCYKINT IFSHAKTVVV CGGCSTVLST
       61 PTGGKARLTE GCSYRK
//
LOCUS       Scenedesmus_obliquus@SOL000005      76 bp    PROT      linear    2-SEP-2014
DEFINITION  Scenedesmus_obliquus@SOL000005      76 bp    PROT      linear    3-AUG-2014, 76
 ACCESSION  Rose-Cavalier-Smiths-iMac.local:121:1409650164
ORIGIN
        1 DLLNPPAELE RTKHKLKRLV QSPNSFFMDV KCTGCFSITT VFSHSQSVVL CGSCSTVLCT
       61 PTGGRARLTE GCSFRR
//
LOCUS       Schizochytrium_sp@schspContig0      76 bp    PROT      linear    2-SEP-2014
DEFINITION  Schizochytrium_sp@schspContig0      76 bp    PROT      linear    3-AUG-2014, 76
 ACCESSION  Rose-Cavalier-Smiths-iMac.local:122:1409650164
ORIGIN
        1 DLLHPSIAEE KRKHKLKRLV QSPNSFFMDV KCPGCFKITT IFSHAQTRVI CAACSVVLCQ
       61 PTGGKARLTE GCSFRK
//
LOCUS       Schizosacc@31107      76 bp    PROT      linear    2-SEP-2014
DEFINITION  Schizosacc@31107      76 bp    PROT      linear    3-AUG-2014, 76 bases, AB6E05
 ACCESSION  Rose-Cavalier-Smiths-iMac.local:123:1409650164
ORIGIN
        1 DLLNPSHESE MRKHKLKQLV QGPRSFFMDV KCPGCFNITT VFSHAQTVVI CGSCASVLCQ
       61 PTGGKARLME GCSFRR
//
LOCUS       Selaginella_moellendorffii@SEL      76 bp    PROT      linear    2-SEP-2014
DEFINITION  Selaginella_moellendorffii@SEL      76 bp    PROT      linear    3-AUG-2014, 76
 ACCESSION  Rose-Cavalier-Smiths-iMac.local:124:1409650164
ORIGIN
        1 DLLHPPAELE KRKHKLKRLV PTPNSFFMDV KCQGCFNITT VFSHSQTVVF CSNCQNVLCQ
       61 PTGGKARLTE GCSFRK
//
LOCUS       Sorghum_bicolor@SORBI5055109      76 bp    PROT      linear    2-SEP-2014
DEFINITION  Sorghum_bicolor@SORBI5055109      76 bp    PROT      linear    3-AUG-2014, 76 b
 ACCESSION  Rose-Cavalier-Smiths-iMac.local:125:1409650164
ORIGIN
        1 DLLNPPAELE KLKHKKKRLV QSPNSFFMDV KCQGCFSITT VFSHSQTVVV CPGCQTVLCQ
       61 PTGGKARLTE GCSFRR
//
LOCUS         SphaArct      76 bp    PROT      linear    2-SEP-2014
DEFINITION  SphaArct      76 bp    PROT      linear    3-AUG-2014, 76 bases, 2ED3BDC0 check
 ACCESSION  Rose-Cavalier-Smiths-iMac.local:126:1409650164
ORIGIN
        1 DLLYPSAEHE ASQHKLKRLV QGPDSFFMDV KCPGCFNITT VFSHAQSVVL CGSCAQILCQ
       61 PRGGKTRLTE GCSFRK
//
LOCUS         StacLipo      76 bp    PROT      linear    2-SEP-2014
DEFINITION  StacLipo      76 bp    PROT      linear    3-AUG-2014, 76 bases, 5B77907A check
 ACCESSION  Rose-Cavalier-Smiths-iMac.local:127:1409650164
ORIGIN
        1 ---------- ---------- ---------- KCPGCYKITT VFSHAKTVVL CGGCSTVLCQ
       61 PTGGKARLTE GCAFKK
//
LOCUS       Stenamoeba_stenopodia@stestCon      76 bp    PROT      linear    2-SEP-2014
DEFINITION  Stenamoeba_stenopodia@stestCon      76 bp    PROT      linear    3-AUG-2014, 76
 ACCESSION  Rose-Cavalier-Smiths-iMac.local:128:1409650164
ORIGIN
        1 DLLHPSDASE KRKHKKKRLV QSPNSYFMDV KCPGCYTITT VFSHAQTVVL CGSCNTVLCQ
       61 PTGGRARLTE GCSFRR
//
LOCUS       Sterkiella@30581      76 bp    PROT      linear    2-SEP-2014
DEFINITION  Sterkiella@30581      76 bp    PROT      linear    3-AUG-2014, 76 bases, 81EB04
 ACCESSION  Rose-Cavalier-Smiths-iMac.local:129:1409650164
ORIGIN
        1 DLLNVDPVQE EKLHKLKRLV QSPNSYFMDV KCPQCYNITT IFSHAQTAVA CSGCGFVLCA
       61 PTGGKCKLSL GTAWRR
//
LOCUS       Strongyloc@31433      76 bp    PROT      linear    2-SEP-2014
DEFINITION  Strongyloc@31433      76 bp    PROT      linear    3-AUG-2014, 76 bases, C5552C
 ACCESSION  Rose-Cavalier-Smiths-iMac.local:130:1409650164
ORIGIN
        1 DLLNPTLESE RRRHKKKRLV QSPNSYFMDV KCPGCYKITT VFSHAQTVVL CVGCSTVLCQ
       61 PTGGKARLTE GCSFRR
//
LOCUS       Telonema_subtilis@2contig25316      71 bp    PROT      linear    2-SEP-2014
DEFINITION  Telonema_subtilis@2contig25316      71 bp    PROT      linear    3-AUG-2014, 71
 ACCESSION  Rose-Cavalier-Smiths-iMac.local:131:1409650164
ORIGIN
        1 ----PTPDEE KRKHKLKRLV QSPNSFFMDV KCPGC--ITP VFRHAQTVVF CSACATALCQ
       61 PTGGKCRLTE G
//
LOCUS         TetrPyri      76 bp    PROT      linear    2-SEP-2014
DEFINITION  TetrPyri      76 bp    PROT      linear    3-AUG-2014, 76 bases, 28607273 check
 ACCESSION  Rose-Cavalier-Smiths-iMac.local:132:1409650164
ORIGIN
        1 DLLNPIYEEE KQKNKFKRLI QAPNSYFMDV KCAQCQNIQM IFSNAQSTII CEKCSAILCK
       61 PTGGKVQIQA GCAFKI
//
LOCUS         ThalPseu      76 bp    PROT      linear    2-SEP-2014
DEFINITION  ThalPseu      76 bp    PROT      linear    3-AUG-2014, 76 bases, AD50C406 check
 ACCESSION  Rose-Cavalier-Smiths-iMac.local:133:1409650164
ORIGIN
        1 DLLHPTAEQE ARTHKLKRLV ASPNSFFMDI KCPGCFQITT VFSHAQTVVL CGSCNVMLCQ
       61 PTGGRARLTE GCSYRK
//
LOCUS       Thecamonas_trahens@AMSG_12128      76 bp    PROT      linear    2-SEP-2014
DEFINITION  Thecamonas_trahens@AMSG_12128      76 bp    PROT      linear    3-AUG-2014, 76 
 ACCESSION  Rose-Cavalier-Smiths-iMac.local:134:1409650164
ORIGIN
        1 DMTNPAPADE ARKHKMKRLV ASPNSFFMDV KCPGCIAITT VFSHAQSVIY CASCNQVLCQ
       61 PTGGAVSLQE GASFRK
//
LOCUS         ToxoGond      76 bp    PROT      linear    2-SEP-2014
DEFINITION  ToxoGond      76 bp    PROT      linear    3-AUG-2014, 76 bases, B73D2B0F check
 ACCESSION  Rose-Cavalier-Smiths-iMac.local:135:1409650164
ORIGIN
        1 DLLHPDPKVE ASKHKLKRLI PNPNSFFMDV KCPGCLQITT VFSHAQTVVL CGSCNIMLCQ
       61 PTGGKCKLTE GCSFRK
//
LOCUS       Trichomona@29996      76 bp    PROT      linear    2-SEP-2014
DEFINITION  Trichomona@29996      76 bp    PROT      linear    3-AUG-2014, 76 bases, 963F10
 ACCESSION  Rose-Cavalier-Smiths-iMac.local:136:1409650164
ORIGIN
        1 DILHPSVEQE AHTNKKKTLV PNPRSEFLSL RCPSCTGLTT AFSHSNVPVF CKNCQTPLAT
       61 PTGGRILLAD QVEIRP
//
LOCUS       Trichoplax_adhaerens@TRIAD3747      76 bp    PROT      linear    2-SEP-2014
DEFINITION  Trichoplax_adhaerens@TRIAD3747      76 bp    PROT      linear    3-AUG-2014, 76
 ACCESSION  Rose-Cavalier-Smiths-iMac.local:137:1409650164
ORIGIN
        1 DLLHPNRKEE RRKHKLKRLV QSPNSYFMDV KCPGCFKITT VFSHAQTVVL CVSCSTVLSQ
       61 PTGGRCRLTE GCSFRR
//
LOCUS         TrimPyri      76 bp    PROT      linear    2-SEP-2014
DEFINITION  TrimPyri      76 bp    PROT      linear    3-AUG-2014, 76 bases, F5CE4415 check
 ACCESSION  Rose-Cavalier-Smiths-iMac.local:138:1409650164
ORIGIN
        1 DLLHPRKDDE ARKHKLKRLV QSPNSFFMDV KCPSCHRIMT VFSHATTVVL CGNCQTVVCQ
       61 PTGGKARLAE GMSYRR
//
LOCUS       Tritrichom@10347      76 bp    PROT      linear    2-SEP-2014
DEFINITION  Tritrichom@10347      76 bp    PROT      linear    3-AUG-2014, 76 bases, 8EEB7B
 ACCESSION  Rose-Cavalier-Smiths-iMac.local:139:1409650164
ORIGIN
        1 DILHPTVAQE NQCCKKKTLV PNPRSEFLSL RCASCMQLTT AFSHSNIPIS CAECNAPLAF
       61 PTGGRIRLVE GVESRP
//
LOCUS       Leishmania@31140      76 bp    PROT      linear    2-SEP-2014
DEFINITION  Leishmania@31140      76 bp    PROT      linear    3-AUG-2014, 76 bases, 37B367
 ACCESSION  Rose-Cavalier-Smiths-iMac.local:140:1409650164
ORIGIN
        1 DLSYPTVRTE RMKHKRRRLV QGPNSYFMDV SCPRCRQVTV VYSHATTSVE CKGCSKKLCR
       61 PTGGKALLVE GCGYRR
//
LOCUS       Procryptobia_M      76 bp    PROT      linear    2-SEP-2014
DEFINITION  Procryptobia_M      76 bp    PROT      linear    3-AUG-2014, 76 bases, 433CF2F 
 ACCESSION  Rose-Cavalier-Smiths-iMac.local:141:1409650164
ORIGIN
        1 DLAYPTVRVE RLKHKRARLV QGPNSFFVDC KCPQCNVIST VYSHATTMVP CGACGDSLTR
       61 QTGGKVRFVE GASVRR
//
LOCUS       Procryptobia_sorokini@metproCo      76 bp    PROT      linear    2-SEP-2014
DEFINITION  Procryptobia_sorokini@metproCo      76 bp    PROT      linear    3-AUG-2014, 76
 ACCESSION  Rose-Cavalier-Smiths-iMac.local:142:1409650164
ORIGIN
        1 DLAYPTVRVE RLKHKRARLV QGPNSFFVDC KCPQCFAVTT VYSHATTEVK CAGCDEKLTR
       61 QTGGKVRFVE GASVRR
//
LOCUS       Trypa0bruc@31538      76 bp    PROT      linear    2-SEP-2014
DEFINITION  Trypa0bruc@31538      76 bp    PROT      linear    3-AUG-2014, 76 bases, 89EE62
 ACCESSION  Rose-Cavalier-Smiths-iMac.local:143:1409650164
ORIGIN
        1 DLSYPTVRTE RMKHKRRRLV QGPNSYFMDV KCPGCKNITV VYSHATSEVK CNGCATLLCR
       61 PTGGKAMLVT GCGFRK
//
LOCUS       Trypa0cruc@30812      76 bp    PROT      linear    2-SEP-2014
DEFINITION  Trypa0cruc@30812      76 bp    PROT      linear    3-AUG-2014, 76 bases, 7FED72
 ACCESSION  Rose-Cavalier-Smiths-iMac.local:144:1409650164
ORIGIN
        1 DLSYPTVRSE RMKHKRRRLV QGPNSYFMDV KCPGCNAITI VYSHATSEVQ CNGCATKLCR
       61 PTGGKAMLTT GCGFRK
//
LOCUS         UstiMayd      76 bp    PROT      linear    2-SEP-2014
DEFINITION  UstiMayd      76 bp    PROT      linear    3-AUG-2014, 76 bases, 2CDA8BC5 check
 ACCESSION  Rose-Cavalier-Smiths-iMac.local:145:1409650164
ORIGIN
        1 DLLNPSAEQQ ARSHKLKRLV QNPNSFFMDV KCPGCFAITT VFSHAQTVVV CGSCAQVLSQ
       61 PTGGKARLTE GCSFRK
//
LOCUS       Volvox_carteri@VOLCA85510      76 bp    PROT      linear    2-SEP-2014
DEFINITION  Volvox_carteri@VOLCA85510      76 bp    PROT      linear    3-AUG-2014, 76 base
 ACCESSION  Rose-Cavalier-Smiths-iMac.local:146:1409650164
ORIGIN
        1 DLLNPPADLE KQKHKRKRLV QSPNSFFMDV KCQGCFNITT VFSHSQTVVM CGSCSSVLCT
       61 PTGGRARLTE GCSFRK
//
LOCUS       Minchinia_chitonis@minch0194451238      76 bp    PROT      linear    2-SEP-2014
DEFINITION  Minchinia_chitonis@minch0194451238      76 bp    PROT      linear    3-AUG-2014
 ACCESSION  Rose-Cavalier-Smiths-iMac.local:147:1409650164
ORIGIN
        1 DLLHPPAALE ARRHKLKRLV QSPNSFFMDV KCQGCFNITT VFSHSQTVVL CGSCSAVLCQ
       61 PTGGKARLTE GCSFRR
//
LOCUS       Neoparamoeba_aestuarina@neoaeCAMPEP0201507656      76 bp    PROT      linear    2-SEP-2014
DEFINITION  Neoparamoeba_aestuarina@neoaeCAMPEP0201507656      76 bp    PROT      linear   
 ACCESSION  Rose-Cavalier-Smiths-iMac.local:148:1409650164
ORIGIN
        1 DLLYPSAAEE ARKHKMKRLV PSPNSYFMDV KCPTCLAIST VYSHAQTVVL CNSCTTVLCR
       61 PTGGRCRLTD GCSYRK
//
LOCUS       Sexangularia_sp@sexspCAMPEP0170742322      76 bp    PROT      linear    2-SEP-2014
DEFINITION  Sexangularia_sp@sexspCAMPEP0170742322      76 bp    PROT      linear    3-AUG-2
 ACCESSION  Rose-Cavalier-Smiths-iMac.local:149:1409650164
ORIGIN
        1 DYLNPDPKRE ALRHKKKRLV ASPNSYFMDV KCPGCFQITT VFSHAQSVVL CANCNSVLCT
       61 PTGGKARLTE GCAFRP
//
LOCUS       Trichosphaerium_sp@trichoCAMPEP0168522678      76 bp    PROT      linear    2-SEP-2014
DEFINITION  Trichosphaerium_sp@trichoCAMPEP0168522678      76 bp    PROT      linear    3-A
 ACCESSION  Rose-Cavalier-Smiths-iMac.local:150:1409650164
ORIGIN
        1 DLLYPSAEEE ARKYKKHRLL PNPNSYFMDV KCPGCYNITT VFSHASTVVL CGACSTVLCQ
       61 PTGGKARLTE GCSFRR
//
LOCUS       Coprprot@rps27      76 bp    PROT      linear    2-SEP-2014
DEFINITION  Coprprot@rps27      76 bp    PROT      linear    1-AUG-2014, 76 bases, 50AC6302
 ACCESSION  Rose-Cavalier-Smiths-iMac.local:151:1409650164
ORIGIN
        1 DLLHPRAEDE QQKHKKKRLV QSPNSYFMEV KCRNCQEITT AFSHTQTVIL CSSCSTVLCQ
       61 PTGGICRLTD KCYFRV
//
LOCUS       Vannella_sp@vanJPCAMPEP0114611910      76 bp    PROT      linear    2-SEP-2014
DEFINITION  Vannella_sp@vanJPCAMPEP0114611910      76 bp    PROT      linear    3-AUG-2014,
 ACCESSION  Rose-Cavalier-Smiths-iMac.local:152:1409650164
ORIGIN
        1 DMLNPKPADE RRKHKLKRLV QSPDSYFMDV KCPGCYNITT IFSHAQTVVL CASCSTVLCQ
       61 PTGGRARLTE GCSFRR
//
LOCUS       Vexillifera_JP@vexJPCAMPEP0201544340      76 bp    PROT      linear    2-SEP-2014
DEFINITION  Vexillifera_JP@vexJPCAMPEP0201544340      76 bp    PROT      linear    3-AUG-20
 ACCESSION  Rose-Cavalier-Smiths-iMac.local:153:1409650164
ORIGIN
        1 DLLNPSAVEE AKKHKLKRLV QSPNSYFMDV KCPGCLGIST VFSHAQTVVL CGSCATVLCQ
       61 PTGGICRLTE GCSYRK
//
LOCUS       Korarchaeum_cryptofilum      76 bp    PROT      linear    2-SEP-2014
DEFINITION  Korarchaeum_cryptofilum, 322 bases, B6C13D4D checksum.
 ACCESSION  Rose-Cavalier-Smiths-iMac.local:171:1409650202
ORIGIN
        1 ---------- ------KELI PLPKSYFVRV RCPKCGNEQI IFSHASRVVR CQVCDEVLAR
       61 PRGGKAEIL- -APQME
//
LOCUS       Nitrosoarchaeum_limnia      76 bp    PROT      linear    2-SEP-2014
DEFINITION  Nitrosoarchaeum_limnia, 322 bases, 4B59A4BD checksum.
 ACCESSION  Rose-Cavalier-Smiths-iMac.local:179:1409650202
ORIGIN
        1 ---------- --K-KDHIEI PKPSSKFQKV NCNECGELQV VYSHATQAVV CNSCGNNIAE
       61 PTGSKAKIN- -GKISG
//
LOCUS       Nitrosopumilis_sp_AR2      76 bp    PROT      linear    2-SEP-2014
DEFINITION  Nitrosopumilis_sp_AR2, 322 bases, 82A24AC checksum.
 ACCESSION  Rose-Cavalier-Smiths-iMac.local:188:1409650202
ORIGIN
        1 ---------- --K-KDHVEI PKPSSKFQKV NCNECGELQI IYSHASTQIA CNSCGNTISE
       61 PTGSKAQIN- -GKISG
//
LOCUS       Cenarchaeum_symbiosum      76 bp    PROT      linear    2-SEP-2014
DEFINITION  Cenarchaeum_symbiosum, 322 bases, 4D4CF30B checksum.
 ACCESSION  Rose-Cavalier-Smiths-iMac.local:211:1409650202
ORIGIN
        1 ---------- ---------V PEPTSRFVKI ECESCGSPTI VYSMAKSAVN CRFCGNLLAE
       61 PAGGKAVLF- -GKLQA
//
LOCUS       Aeropyrum_pernix_K1      76 bp    PROT      linear    2-SEP-2014
DEFINITION  Aeropyrum_pernix_K1, 322 bases, EB4AC493 checksum.
 ACCESSION  Rose-Cavalier-Smiths-iMac.local:156:1409650202
ORIGIN
        1 ---FAPP-LP IRRRK--VLI PRPRSRFLLV TCPKCGNRQV VFSHSTFRAR CLNCGEVLVE
       61 PTGGKARIL- -GKIER
//
LOCUS       Desulfurococcus_mucosus_DSM_2162      76 bp    PROT      linear    2-SEP-2014
DEFINITION  Desulfurococcus_mucosus_DSM_2162, 322 bases, F41028E4 checksum.
 ACCESSION  Rose-Cavalier-Smiths-iMac.local:164:1409650202
ORIGIN
        1 ---------- --KKK-RILI PAPRSRFYKV ICKVCGAENV VFSHASFPAR CKVCGTQLVQ
       61 PTGGKARILK DAEIVA
//
LOCUS       Ignicoccus_hospitalis      76 bp    PROT      linear    2-SEP-2014
DEFINITION  Ignicoccus_hospitalis, 322 bases, 608A44FB checksum.
 ACCESSION  Rose-Cavalier-Smiths-iMac.local:172:1409650202
ORIGIN
        1 ---------P RKRKLYKILT PEPRSKFLKV RCPTCHNEQI VFSHATYPAT CLMCGTPLVR
       61 PRGGKAEIL- -GEIVR
//
LOCUS       Staphylothermus_marinus      76 bp    PROT      linear    2-SEP-2014
DEFINITION  Staphylothermus_marinus, 322 bases, 33E499C1 checksum.
 ACCESSION  Rose-Cavalier-Smiths-iMac.local:181:1409650202
ORIGIN
        1 ---------- --VKKRKILI PQPRSRFLKV ICKVCGAENV VFSHATFPVR CKVCGTVLVK
       61 PTGGKAYILR DAEIVA
//
LOCUS       Pyrolobus_fumarii_1A      76 bp    PROT      linear    2-SEP-2014
DEFINITION  Pyrolobus_fumarii_1A, 322 bases, D9CDD09B checksum.
 ACCESSION  Rose-Cavalier-Smiths-iMac.local:193:1409650202
ORIGIN
        1 ---------- --VKKLKIAI PEPRSRFLLV RCPNCGHEQV VFSHATFPAR CLVCGTVLVQ
       61 PTGGKAKIL- -GQVLR
//
LOCUS       Hypterthermus_butylicus      76 bp    PROT      linear    2-SEP-2014
DEFINITION  Hypterthermus_butylicus, 322 bases, 71733F35 checksum.
 ACCESSION  Rose-Cavalier-Smiths-iMac.local:158:1409650202
ORIGIN
        1 ---------- --VSKFKILV PQPRSRFLLV RCPVCGNEQV IFSHATFPAR CLVCGAQLVE
       61 PTGGKAKIL- -GQVVR
//
LOCUS       Pyrococcus_horikoshii      76 bp    PROT      linear    2-SEP-2014
DEFINITION  Pyrococcus_horikoshii, 322 bases, 45541DD checksum.
 ACCESSION  Rose-Cavalier-Smiths-iMac.local:206:1409650202
ORIGIN
        1 ---------- ---SLPRNVI PMPRSRFLRV KCIDCGNEQI VFSHPATRVR CLVCGATLVE
       61 PTGGKGIVK- -AKILE
//
LOCUS       Thermococcus_kodakarensis      76 bp    PROT      linear    2-SEP-2014
DEFINITION  Thermococcus_kodakarensis, 322 bases, B3EA9586 checksum.
 ACCESSION  Rose-Cavalier-Smiths-iMac.local:208:1409650202
ORIGIN
        1 ---------- ---ALPKNLI PMPRSRFLRV KCIDCGNEQI VFSHPATPVR CLVCGATLVE
       61 PTGGKGIIK- -AKVLE
//
LOCUS       Pyrobaculum_aerophilium      76 bp    PROT      linear    2-SEP-2014
DEFINITION  Pyrobaculum_aerophilium, 322 bases, 56A4F702 checksum.
 ACCESSION  Rose-Cavalier-Smiths-iMac.local:209:1409650202
ORIGIN
        1 ---------P --VRFSKVLI PQPKSKFIKT RCPDCGNEQI TFSHAAMVVR CLVCGRVLAI
       61 PTGGKAKLA- -GHVVK
//
LOCUS       Sulfolobus_solfataricus      76 bp    PROT      linear    2-SEP-2014
DEFINITION  Sulfolobus_solfataricus, 322 bases, 2894E183 checksum.
 ACCESSION  Rose-Cavalier-Smiths-iMac.local:213:1409650202
ORIGIN
        1 ---------- --MRKLRVLI PEPKSRFLRV KCPNCGNEQT IFSHATFPVR CLSCGTELVY
       61 SMGGKAKIV- -GEVVR
//
LOCUS       Metallosphaera_sedula      76 bp    PROT      linear    2-SEP-2014
DEFINITION  Metallosphaera_sedula, 322 bases, 295E46DA checksum.
 ACCESSION  Rose-Cavalier-Smiths-iMac.local:161:1409650202
ORIGIN
        1 ---------- --RKT-RILI PEPASHFVRV KCTNCNNEQV IFSHSTFPAR CLACGTQLVY
       61 PRGGKAKIV- -GEELR
//
LOCUS       Nanosalina_sp.J07AB43@EGQ43499      76 bp    PROT      linear   11-MAR-2013
DEFINITION  SSU ribosomal protein S27E [Candidatus Nanosalina sp. J07AB43].
 ACCESSION  EGQ43499
  ORGANISM  Candidatus Nanosalina sp. J07AB43
   AUTHORS  Narasingarao,P., Podell,S., Ugalde,J., Heidelberg,K., Banfield,J.
VERSION     EGQ43499.1  GI:339758242DBLINK      BioProject: PRJNA52647            BioSample: SAMN01940911
DBSOURCE    accession GL982576.1
KEYWORDS    .
SOURCE      Candidatus Nanosalina sp. J07AB43 (hypersaline lake metagenome)
            Archaea; Nanohaloarchaeota; Nanohaloarchaea; Candidatus Nanosalina.
REFERENCE   1  (residues 1 to 57)
            Emerson,J.B., Brocks,J.J., Heidelberg,K.B., Banfield,J.F. and
            Allen,E.E.
  TITLE     De novo metagenomic assembly reveals abundant novel major lineage
            of Archaea in hypersaline microbial communities
  JOURNAL   ISME J (2011) In press
   PUBMED   21716304
  REMARK    Publication Status: Available-Online prior to print
REFERENCE   2  (residues 1 to 57)
            and Allen,E.
  TITLE     Direct Submission
  JOURNAL   Submitted (14-OCT-2010) Scripps Institution of Oceanography,
            University of California, San Diego, 9500 Gilman Drive, La Jolla,
            CA 92093-0202, USA
COMMENT     Method: conceptual translation.
FEATURES             Location/Qualifiers
     source          1..57
                     /organism=`Candidatus Nanosalina sp. J07AB43`
                     /isolation_source=`Lake Tyrrell`
                     /db_xref=`taxon:889948`
                     /environmental_sample
                     /country=`Australia: Victoria`
                     /note=`metagenomic; derived from metagenome: hypersaline
                     lake metagenome`
     Protein         1..57
                     /product=`SSU ribosomal protein S27E`
     Region          1..55
                     /region_name=`Ribosomal_S27e`
                     /note=`Ribosomal protein S27; cl00897`
                     /db_xref=`CDD:260687`
     CDS             1..57
                     /locus_tag=`J07AB43_14900`
                     /coded_by=`complement(GL982576.1:631836..632009)`
                     /transl_table=11

ORIGIN
        1 ---------- ---------- --prn-fira ectecsnqqv ifsrpahkve clvcsstlae
       61 ptggaadve- -anvve
//
LOCUS       Nanosalinarum_sp.J07AB56@EGQ39951      76 bp    PROT      linear   11-MAR-2013
DEFINITION  ribosomal protein S27E [Candidatus Nanosalinarum sp. J07AB56].
 ACCESSION  EGQ39951
  ORGANISM  Candidatus Nanosalinarum sp. J07AB56
   AUTHORS  Narasingarao,P., Podell,S., Ugalde,J., Heidelberg,K., Banfield,J.
VERSION     EGQ39951.1  GI:339756368DBLINK      BioProject: PRJNA52645            BioSample: SAMN01940911
DBSOURCE    accession GL982569.1
KEYWORDS    .
SOURCE      Candidatus Nanosalinarum sp. J07AB56 (hypersaline lake metagenome)
            Archaea; Nanohaloarchaeota; Nanohaloarchaea; Candidatus
            Nanosalinarum.
REFERENCE   1  (residues 1 to 57)
            Emerson,J.B., Brocks,J.J., Heidelberg,K.B., Banfield,J.F. and
            Allen,E.E.
  TITLE     De novo metagenomic assembly reveals abundant novel major lineage
            of Archaea in hypersaline microbial communities
  JOURNAL   ISME J (2011) In press
   PUBMED   21716304
  REMARK    Publication Status: Available-Online prior to print
REFERENCE   2  (residues 1 to 57)
            and Allen,E.
  TITLE     Direct Submission
  JOURNAL   Submitted (14-OCT-2010) Scripps Institution of Oceanography,
            University of California, San Diego, 9500 Gilman Drive, La Jolla,
            CA 92093-0202, USA
COMMENT     Method: conceptual translation.
FEATURES             Location/Qualifiers
     source          1..57
                     /organism=`Candidatus Nanosalinarum sp. J07AB56`
                     /isolation_source=`Lake Tyrrell`
                     /db_xref=`taxon:889962`
                     /environmental_sample
                     /country=`Australia: Victoria`
                     /note=`metagenomic; derived from metagenome: hypersaline
                     lake metagenome`
     Protein         1..57
                     /product=`ribosomal protein S27E`
     Region          5..>44
                     /region_name=`Ribosomal_S27e`
                     /note=`Ribosomal protein S27; cl00897`
                     /db_xref=`CDD:260687`
     CDS             1..57
                     /locus_tag=`J07AB56_06790`
                     /coded_by=`complement(GL982569.1:290102..290275)`
                     /transl_table=11

ORIGIN
        1 ---------- ---------- --pat-fyrv ecqecgsrqk ifsrpaseid cnvcsetiae
       61 psggqaele- -selie
//
LOCUS       Caldiarchaeum_subterraneum@WP_020864627      76 bp    PROT      linear   15-APR-2015
DEFINITION  30S ribosomal protein S27ae [Candidatus Caldiarchaeum
 ACCESSION  WP_020864627
  ORGANISM  Candidatus Caldiarchaeum subterraneum
subterraneum].VERSION     WP_020864627.1  GI:526887566KEYWORDS    RefSeq.
SOURCE      Candidatus Caldiarchaeum subterraneum
            Archaea; Thaumarchaeota; unclassified Thaumarchaeota; Candidatus
            Caldiarchaeum.
COMMENT     REFSEQ: This record represents a single, non-redundant, protein
            sequence which may be annotated on many different RefSeq genomes
            from the same, or different, species.
FEATURES             Location/Qualifiers
     source          1..66
                     /organism=`Candidatus Caldiarchaeum subterraneum`
                     /db_xref=`taxon:311458`
     Protein         1..66
                     /product=`30S ribosomal protein S27ae`
                     /calculated_mol_wt=6987
     Region          8..66
                     /region_name=`rps27e`
                     /note=`30S ribosomal protein S27e; Reviewed; PRK00415`
                     /db_xref=`CDD:179013`

DD:179013`

ORIGIN
        1 ---------- --selwrgli pspqskfliv tcnecgnnqi vfdsakiivk cnvcgavlak
       61 psggkaiil- -gkker
//
LOCUS       Caldivirga_maquilingensis@IC-167_ABW01049      76 bp    PROT      linear   15-APR-2015
DEFINITION  Ribosomal protein S27E [Caldivirga maquilingensis IC-167].
 ACCESSION  ABW01049
  ORGANISM  Caldivirga maquilingensis IC-167
   AUTHORS  Copeland,A., Lucas,S., Lapidus,A., Barry,K., Glavina del Rio,T.,
VERSION     ABW01049.1  GI:157919622DBLINK      BioProject: PRJNA17421            BioSample: SAMN00623034
DBSOURCE    accession CP000852.1
KEYWORDS    .
SOURCE      Caldivirga maquilingensis IC-167
            Archaea; Crenarchaeota; Thermoprotei; Thermoproteales;
            Thermoproteaceae; Caldivirga.
REFERENCE   1  (residues 1 to 69)
            Dalin,E., Tice,H., Pitluck,S., Saunders,E., Brettin,T., Bruce,D.,
            Detter,J.C., Han,C., Schmutz,J., Larimer,F., Land,M., Hauser,L.,
            Kyrpides,N., Ivanova,N., Biddle,J.F., Zhang,Z., Fitz-Gibbon,S.T.,
            Lowe,T.M., Saltikov,C., House,C.H. and Richardson,P.
  CONSRTM   US DOE Joint Genome Institute
  TITLE     Complete sequence of Caldivirga maquilingensis IC-167
  JOURNAL   Unpublished
REFERENCE   2  (residues 1 to 69)
            Dalin,E., Tice,H., Pitluck,S., Saunders,E., Brettin,T., Bruce,D.,
            Detter,J.C., Han,C., Schmutz,J., Larimer,F., Land,M., Hauser,L.,
            Kyrpides,N., Ivanova,N., Biddle,J.F., Zhang,Z., Fitz-Gibbon,S.T.,
            Lowe,T.M., Saltikov,C., House,C.H. and Richardson,P.
  CONSRTM   US DOE Joint Genome Institute
  TITLE     Direct Submission
  JOURNAL   Submitted (02-OCT-2007) US DOE Joint Genome Institute, 2800
            Mitchell Drive B100, Walnut Creek, CA 94598-1698, USA
COMMENT     Method: conceptual translation.
FEATURES             Location/Qualifiers
     source          1..69
                     /organism=`Caldivirga maquilingensis IC-167`
                     /strain=`IC-167`
                     /db_xref=`taxon:397948`
     Protein         1..69
                     /product=`Ribosomal protein S27E`
     Region          11..69
                     /region_name=`rps27e`
                     /note=`30S ribosomal protein S27e; Reviewed; PRK00415`
                     /db_xref=`CDD:179013`
     CDS             1..69
                     /locus_tag=`Cmaq_0200`
                     /coded_by=`complement(CP000852.1:239326..239535)`
                     /note=`PFAM: Ribosomal protein S27E;
                     KEGG: pis:Pisl_0434 ribosomal protein S27E`
                     /transl_table=11
                     /db_xref=`InterPro:IPR000592`

ORIGIN
        1 ---------d gmpnfrsvli papksrfirv rcnqcgneqi ifdhatvevr clvcgnllar
       61 ptggraevl- -gtvvr
//
LOCUS       Nitrososphaera_viennensis@EN76_AIC16693      76 bp    PROT      linear   20-AUG-2014
DEFINITION  30S ribosomal protein S27e [Nitrososphaera viennensis EN76].
 ACCESSION  AIC16693
  ORGANISM  Nitrososphaera viennensis EN76
   AUTHORS  Kerou,M.L., Offre,P., Spang,A.M. and Schleper,C.
VERSION     AIC16693.1  GI:647812992DBLINK      BioProject: PRJEA60103            BioSample: SAMN02721150
DBSOURCE    accession CP007536.1
KEYWORDS    .
SOURCE      Nitrososphaera viennensis EN76
            Archaea; Thaumarchaeota; Nitrososphaerales; Nitrososphaeraceae;
            Nitrososphaera.
REFERENCE   1  (residues 1 to 66)
            Leisch,N. and Schleper,C.
  TITLE     Nitrososphaera viennensis gen. nov., sp. nov., an aerobic and
            mesophilic, ammonia-oxidizing archaeon from soil and a member of
            the archaeal phylum Thaumarchaeota
  JOURNAL   Int. J. Syst. Evol. Microbiol. 64 (PT 8), 2738-2752 (2014)
   PUBMED   24907263
REFERENCE   2  (residues 1 to 66)
  TITLE     Direct Submission
  JOURNAL   Submitted (01-APR-2014) Department of Ecogenomics and Systems
            Biology Group of Archaea Biology and Ecogenomics, University of
            Vienna, Althanstrasse 14, Vienna 1090, Austria
COMMENT     Method: conceptual translation.
FEATURES             Location/Qualifiers
     source          1..66
                     /organism=`Nitrososphaera viennensis EN76`
                     /strain=`EN76`
                     /isolation_source=`soil`
                     /culture_collection=`DSM:26422`
                     /culture_collection=`JCM:19564`
                     /db_xref=`taxon:926571`
                     /country=`Austria: Vienna`
                     /lat_lon=`48.229273 N 16.358947 E`
                     /collection_date=`2008`
     Protein         1..66
                     /product=`30S ribosomal protein S27e`
     Region          7..65
                     /region_name=`Ribosomal_S27e`
                     /note=`Ribosomal protein S27; cl00897`
                     /db_xref=`CDD:260687`
     CDS             1..66
                     /gene=`rps27e`
                     /locus_tag=`NVIE_024280`
                     /coded_by=`CP007536.1:2043311..2043511`
                     /inference=`ab initio prediction:AMIGene:2.0`
                     /note=`Evidence 2b : Function of strongly homologous gene;
                     Product type s : structure`
                     /transl_table=11

ORIGIN
        1 ---------- ---krenilv pkprsnfisv qcekcgarav ifshttseik csgcgetlat
       61 ssgskaria- -gkvig
//
LOCUS       Parvarchaeum_acidiphilum_ARMAN-4@EEZ93098      76 bp    PROT      linear   12-MAY-2010
DEFINITION  Ribosomal protein S27E [Candidatus Parvarchaeum acidiphilum
 ACCESSION  EEZ93098
  ORGANISM  Candidatus Parvarchaeum acidiphilum ARMAN-4
   AUTHORS  Baker,B.J., Comolli,L.R., Dick,G.J., Hauser,L., Hyatt,D., Dill,B.,
ARMAN-4].VERSION     EEZ93098.1  GI:269986820DBLINK      BioProject: PRJNA38567
DBSOURCE    accession GG730042.1
KEYWORDS    .
SOURCE      Candidatus Parvarchaeum acidiphilum ARMAN-4 (mine drainage
            metagenome)
            Archaea; Parvarchaeota; Candidatus Parvarchaeum.
REFERENCE   1  (residues 1 to 63)
            Dill,B.D., Land,M.L., Verberkmoes,N.C., Hettich,R.L. and
            Banfield,J.F.
  TITLE     Enigmatic, ultrasmall, uncultivated Archaea
  JOURNAL   Proc. Natl. Acad. Sci. U.S.A. 107 (19), 8806-8811 (2010)
   PUBMED   20421484
REFERENCE   2  (residues 1 to 63)
            Land,M., VerBerkmoes,N.C., Hettich,R.L. and Banfield,J.F.
  TITLE     Direct Submission
  JOURNAL   Submitted (18-NOV-2009) Earth and Planetary Sciences, UC Berkeley,
            307 McCone Hall, Berkeley, CA 94720, USA
COMMENT     Method: conceptual translation.
FEATURES             Location/Qualifiers
     source          1..63
                     /organism=`Candidatus Parvarchaeum acidiphilum ARMAN-4`
                     /isolation_source=`450 nm filtrate of pink subaerial
                     biofilm microbial community collected from the base of 2m
                     high pile of pyrite sediment over which pH 1.1, 41C acid
                     mine drainage solution was flowing`
                     /db_xref=`taxon:662760`
                     /environmental_sample
                     /country=`USA: Ultra Back A (UBA) site of Richmond Mine
                     (elevation 3100ft) at Iron Mountain, CA`
                     /lat_lon=`40.68 N 122.2 W`
                     /collection_date=`Jun-2005`
                     /note=`metagenomic; derived from metagenome: mine drainage
                     metagenome`
     Protein         1..63
                     /product=`Ribosomal protein S27E`
     Region          11..60
                     /region_name=`rps27e`
                     /note=`30S ribosomal protein S27e; Reviewed; PRK00415`
                     /db_xref=`CDD:179013`
     CDS             1..63
                     /locus_tag=`BJBARM4_0296`
                     /coded_by=`GG730042.1:42154..42345`
                     /transl_table=11

l_table=11

ORIGIN
        1 ---------- -----eeiif rpsegkfskv rcnkckneqv iftkastevk clvcnevlak
       61 ptggkakil- -aevie
//
LOCUS       Haloredivivus_sp.G17@EHK02467      57 bp    PROT      linear   25-NOV-2011
DEFINITION  30S ribosomal protein S27a [Candidatus Haloredivivus sp. G17].
 ACCESSION  EHK02467
  ORGANISM  Candidatus
   AUTHORS  Ghai,R., Pasic,L., Fernandez,A.B., Martin-Cuadrado,A.-B.,
VERSION     EHK02467.1  GI:358033986DBLINK      BioProject: PRJNA71229            BioSample: SAMN02469764
DBSOURCE    accession AGNT01000040.1
KEYWORDS    .
SOURCE      Candidatus Haloredivivus sp. G17
            Archaea; Nanohaloarchaeota; Nanohaloarchaea; Candidatus
            Haloredivivus.
REFERENCE   1  (residues 1 to 49)
            Mizuno,C.M., McMahon,K.D., Papke,R.T., Stepanauskas,R.,
            Rodriguez-Brito,B., Rohwer,F., Sanchez-Porro,C., Ventosa,A. and
            Rodriguez-Valera,F.
  TITLE     New Dominant Microbial Groups Along A Salinity Gradient
  JOURNAL   Sci Rep (2011) In press
REFERENCE   2  (residues 1 to 49)
            Mizuno,C.M., McMahon,K.D., Papke,R.T., Stepanauskas,R.,
            Rodriguez-Brito,B., Rohwer,F., Sanchez-Porro,C., Ventosa,A. and
            Rodriguez-Valera,F.
  TITLE     Direct Submission
  JOURNAL   Submitted (05-OCT-2011) Laboratorio de Microbiologia, Evolutionary
            Genomics Group, Universidad Miguel Hernandez, Ctra. de Valencia,
            s/n, San Juan de Alicante, Alicante 03550, Spain
COMMENT     Annotation was added by the NCBI Prokaryotic Genomes Automatic
            Annotation Pipeline Group. Information about the Pipeline can be
            found here:
            http://www.ncbi.nlm.nih.gov/genomes/static/Pipeline.html. Please be
            aware that the annotation is done automatically with little or no
            manual curation.
            Genome sequenced from a single-cell isolation.
            
            ##Genome-Assembly-Data-START##
            Assembly Method       :: MIRA v. 3.4
            Genome Coverage       :: 80x
            Sequencing Technology :: 454 GS-FLX Titanium
            ##Genome-Assembly-Data-END##
            Method: conceptual translation.
FEATURES             Location/Qualifiers
     source          1..49
                     /organism=`Candidatus Haloredivivus sp. G17`
                     /strain=`G17`
                     /db_xref=`taxon:1072681`
     Protein         1..49
                     /product=`30S ribosomal protein S27a`
     Region          5..46
                     /region_name=`Ribosomal_S27`
                     /note=`Ribosomal protein S27a; cl00876`
                     /db_xref=`CDD:260673`
     CDS             1..49
                     /locus_tag=`HRED_04368`
                     /coded_by=`AGNT01000040.1:568..717`
                     /note=`COG1998 Ribosomal protein S27AE`
                     /transl_table=11

ORIGIN
        1 ---------a khekvelhqk ynedgsknqe rcprcgsfla dhedrmscgk cgytkhq
//
LOCUS       Thermofilum_pendens@Hrk5_ABL78045      76 bp    PROT      linear   28-JAN-2014
DEFINITION  SSU ribosomal protein S27E [Thermofilum pendens Hrk 5].
 ACCESSION  ABL78045
  ORGANISM  Thermofilum pendens Hrk 5
   AUTHORS  Copeland,A., Lucas,S., Lapidus,A., Barry,K., Detter,J.C., Glavina
VERSION     ABL78045.1  GI:119524673DBLINK      BioProject: PRJNA16331            BioSample: SAMN02598366
DBSOURCE    accession CP000505.1
KEYWORDS    .
SOURCE      Thermofilum pendens Hrk 5
            Archaea; Crenarchaeota; Thermoprotei; Thermoproteales;
            Thermofilaceae; Thermofilum.
REFERENCE   1  (residues 1 to 65)
            del Rio,T., Dalin,E., Tice,H., Pitluck,S., Thompson,L.S.,
            Brettin,T., Bruce,D., Han,C., Tapia,R., Schmutz,J., Larimer,F.,
            Land,M., Hauser,L., Kyrpides,N., Kim,E., Anderson,I., Olsen,G.,
            Reich,C., Woese,C. and Richardson,P.
  CONSRTM   US DOE Joint Genome Institute
  TITLE     Complete sequence of Chromosome1 of Thermofilum pendens Hrk 5
  JOURNAL   Unpublished
REFERENCE   2  (residues 1 to 65)
            del Rio,T., Dalin,E., Tice,H., Pitluck,S., Thompson,L.S.,
            Brettin,T., Bruce,D., Han,C., Tapia,R., Schmutz,J., Larimer,F.,
            Land,M., Hauser,L., Kyrpides,N., Kim,E., Anderson,I., Olsen,G.,
            Reich,C., Woese,C. and Richardson,P.
  CONSRTM   US DOE Joint Genome Institute
  TITLE     Direct Submission
  JOURNAL   Submitted (14-DEC-2006) US DOE Joint Genome Institute, 2800
            Mitchell Drive B100, Walnut Creek, CA 94598-1698, USA
COMMENT     Method: conceptual translation.
FEATURES             Location/Qualifiers
     source          1..65
                     /organism=`Thermofilum pendens Hrk 5`
                     /strain=`Hrk 5`
                     /db_xref=`taxon:368408`
     Protein         1..65
                     /product=`SSU ribosomal protein S27E`
     Region          8..65
                     /region_name=`rps27e`
                     /note=`30S ribosomal protein S27e; Reviewed; PRK00415`
                     /db_xref=`CDD:179013`
     CDS             1..65
                     /locus_tag=`Tpen_0643`
                     /coded_by=`complement(CP000505.1:594868..595065)`
                     /note=`PFAM: Ribosomal protein S27E;
                     KEGG: pfu:PF0218 30S ribosomal protein S27e`
                     /transl_table=11
                     /db_xref=`InterPro:IPR000592`

ORIGIN
        1 ---------g ---herkali pqprskflki rcpdcgnilv tyshastkvk cpkcgkilve
       61 ptggkalii- -aeile
//
LOCUS       archaeon_SCGC_AAA011@L22_WP_018203780      76 bp    PROT      linear   28-JUN-2013
DEFINITION  hypothetical protein [Nanoarchaeota archaeon SCGC AAA011-L22].
 ACCESSION  WP_018203780
  ORGANISM  Nanoarchaeota archaeon SCGC AAA011-L22
VERSION     WP_018203780.1  GI:516994003KEYWORDS    RefSeq.SOURCE      Nanoarchaeota archaeon SCGC AAA011-L22
            Archaea; Nanoarchaeota.
COMMENT     REFSEQ: This record represents a single, non-redundant, protein
            sequence which may be annotated on many different RefSeq genomes
            from the same, or different, species.
            COMPLETENESS: full length.
FEATURES             Location/Qualifiers
     source          1..59
                     /organism=`Nanoarchaeota archaeon SCGC AAA011-L22`
                     /db_xref=`taxon:1046946`
     Protein         1..59
                     /product=`hypothetical protein`
                     /calculated_mol_wt=6986
     Region          16..59
                     /region_name=`Ribosomal_S27`
                     /note=`Ribosomal protein S27a; cl00876`
                     /db_xref=`CDD:260673`

ORIGIN
        1 ---------- -------gkk kkpknkrpsk kwek---ykv eagklvkakt cprc-rihfl
       61 adhkdrwycg nchyle
//
LOCUS       Micrarchaeum_acidiphilum_ARMAN-2@EET90362      73 bp    PROT      linear   12-MAY-2010
DEFINITION  hypothetical protein UNLARM2_0254 [Candidatus Micrarchaeum
 ACCESSION  EET90362
  ORGANISM  Candidatus Micrarchaeum acidiphilum ARMAN-2
   AUTHORS  Baker,B.J., Comolli,L.R., Dick,G.J., Hauser,L., Hyatt,D., Dill,B.,
acidiphilum ARMAN-2].VERSION     EET90362.1  GI:255514099DBLINK      BioProject: PRJNA38565
DBSOURCE    accession GG697238.1
KEYWORDS    .
SOURCE      Candidatus Micrarchaeum acidiphilum ARMAN-2 (mine drainage
            metagenome)
            Archaea; Parvarchaeota; Candidatus Micrarchaeum.
REFERENCE   1  (residues 1 to 38)
            Yelton,A.P. and Banfield,J.F.
  TITLE     Community-wide analysis of microbial genome sequence signatures
  JOURNAL   Genome Biol. 10 (8), R85 (2009)
   PUBMED   19698104
REFERENCE   2  (residues 1 to 38)
            Dill,B.D., Land,M.L., Verberkmoes,N.C., Hettich,R.L. and
            Banfield,J.F.
  TITLE     Enigmatic, ultrasmall, uncultivated Archaea
  JOURNAL   Proc. Natl. Acad. Sci. U.S.A. 107 (19), 8806-8811 (2010)
   PUBMED   20421484
REFERENCE   3  (residues 1 to 38)
            Land,M., VerBerkmoes,N.C., Hettich,R.L. and Banfield,J.F.
  TITLE     Direct Submission
  JOURNAL   Submitted (31-JUL-2009) Earth and Planetary Sciences, UC Berkeley,
            307 McCone Hall, Berkeley, CA 94720, USA
COMMENT     Method: conceptual translation.
FEATURES             Location/Qualifiers
     source          1..38
                     /organism=`Candidatus Micrarchaeum acidiphilum ARMAN-2`
                     /isolation_source=`combined biofilm from UBA (pink
                     subaerial biofilm) and UBA BS (thick floating biofilm
                     subdivided into strips) samples`
                     /db_xref=`taxon:425595`
                     /environmental_sample
                     /country=`USA: Richmond Mine at Iron Mountain, CA
                     (elevation 3100 ft.)`
                     /lat_lon=`40.68 N 122.2 W`
                     /note=`metagenomic; derived from metagenome: mine drainage
                     metagenome`
     Protein         1..38
                     /product=`hypothetical protein`
     Region          <1..29
                     /region_name=`Ribosomal_S27`
                     /note=`Ribosomal protein S27a; cl00876`
                     /db_xref=`CDD:260673`
     CDS             1..38
                     /locus_tag=`UNLARM2_0254`
                     /coded_by=`GG697238.1:47577..47693`
                     /transl_table=11

l_table=11

ORIGIN
        1 ---------- ---------- ---------- -cpkcns-rm -aeh-sdrfs cgkcgysefk
       61 tqhkensdg- -kh
//
LOCUS       Methanosarcina_mazei      76 bp    PROT      linear    2-SEP-2014
DEFINITION  Methanosarcina_mazei, 322 bases, D965E5DF checksum.
 ACCESSION  Rose-Cavalier-Smiths-iMac.local:157:1409650202
ORIGIN
        1 ---------- ------VDYT QRPKSRFLRV KCNDCENEQI IFGSASRKIT CVVCGRTLAE
       61 PTGGKSTIT- -THILE
//
LOCUS       Archaeoglobus_fulgidus      76 bp    PROT      linear    2-SEP-2014
DEFINITION  Archaeoglobus_fulgidus, 322 bases, 1C0485DF checksum.
 ACCESSION  Rose-Cavalier-Smiths-iMac.local:163:1409650202
ORIGIN
        1 ---------- ---------- ---HSRFVKV KCPDCEHEQV IFDHPSTIVK CIICGRTVAE
       61 PTGGKGNIK- -AEIIE
//
LOCUS       Methanococcoides_burtonii      76 bp    PROT      linear    2-SEP-2014
DEFINITION  Methanococcoides_burtonii, 322 bases, C8363FC3 checksum.
 ACCESSION  Rose-Cavalier-Smiths-iMac.local:166:1409650202
ORIGIN
        1 ---------- ---------- TNPKSRFLRV KCNDCSNEQV IFGSASRKVN CLVCGRTLAE
       61 STGGKSTIT- -THILE
//
LOCUS       Methanococcus_aeolicus      76 bp    PROT      linear    2-SEP-2014
DEFINITION  Methanococcus_aeolicus, 322 bases, 9438079E checksum.
 ACCESSION  Rose-Cavalier-Smiths-iMac.local:167:1409650202
ORIGIN
        1 ---------- ---A----LI PKPRSRFLKV QCPDCSSTQT IFGCPATDVV CITCGKVLAK
       61 PRASKGLIK- -AKILG
//
LOCUS       Halobacterium_salinarum      76 bp    PROT      linear    2-SEP-2014
DEFINITION  Halobacterium_salinarum, 322 bases, 1BE69392 checksum.
 ACCESSION  Rose-Cavalier-Smiths-iMac.local:170:1409650202
ORIGIN
        1 ---------- ---------- ---SGGFYNV ECPDCENEQT VFGKASTEVA CAVCGTTLAR
       61 PTGGEADLL- -GEVIE
//
LOCUS       Nanoarchaeum_equitans      76 bp    PROT      linear    2-SEP-2014
DEFINITION  Nanoarchaeum_equitans, 322 bases, 533D9A67 checksum.
 ACCESSION  Rose-Cavalier-Smiths-iMac.local:173:1409650202
ORIGIN
        1 ---------- VK--QVNDYI VKPRSRFIKV RCK-CGNEQI IFDRASTIVK CHKCGNILAK
       61 PTGGKAQIF- -GEIVE
//
LOCUS       Methanopyrus_kandleri      76 bp    PROT      linear    2-SEP-2014
DEFINITION  Methanopyrus_kandleri, 322 bases, 6C5A1A checksum.
 ACCESSION  Rose-Cavalier-Smiths-iMac.local:174:1409650202
ORIGIN
        1 -----DEKRF LKRFTESDLV PQPRSRFLRV ECVDCGNEQI IFGNASTEVK CHICGRTLAK
       61 PTGGKAKIL- -TKIKE
//
LOCUS       Methanocaldococcus_jannaschii      76 bp    PROT      linear    2-SEP-2014
DEFINITION  Methanocaldococcus_jannaschii, 322 bases, 8E1020E6 checksum.
 ACCESSION  Rose-Cavalier-Smiths-iMac.local:176:1409650202
ORIGIN
        1 ---------- ------MELI PQPRTKFLRV QCPECNNEQI VFGSPATVVK CLTCGKVLVE
       61 PRGGKGKVK- -AKILE
//
LOCUS       Haloarcula_marismortui      76 bp    PROT      linear    2-SEP-2014
DEFINITION  Haloarcula_marismortui, 322 bases, 617BFFE3 checksum.
 ACCESSION  Rose-Cavalier-Smiths-iMac.local:177:1409650202
ORIGIN
        1 ---------- ---------- ---AGSFITV ECPDCENEQS LFEKAASEVS CAVCGHTIAR
       61 PTGGKADIE- -GEVTA
//
LOCUS       Natromonas_pharaonis      76 bp    PROT      linear    2-SEP-2014
DEFINITION  Natromonas_pharaonis, 322 bases, 8D4D7E95 checksum.
 ACCESSION  Rose-Cavalier-Smiths-iMac.local:185:1409650202
ORIGIN
        1 ---------- ---------- ---AGDFIRV HCDDCENEQV LFGKAANTVN CAVCGSTLAT
       61 PTGGEADLH- -GDVVD
//
LOCUS       Methanobrevibacter_smithii      76 bp    PROT      linear    2-SEP-2014
DEFINITION  Methanobrevibacter_smithii, 322 bases, 10C41A8C checksum.
 ACCESSION  Rose-Cavalier-Smiths-iMac.local:192:1409650202
ORIGIN
        1 ---------- ---------V SKGRGNFLKV KCLDCDNEQI IFDRAASDVK CIICGKTLVK
       61 SRGAKAKIM- -AHIDK
//
LOCUS       Methanoculleus_marisingri      76 bp    PROT      linear    2-SEP-2014
DEFINITION  Methanoculleus_marisingri, 322 bases, C9286F3B checksum.
 ACCESSION  Rose-Cavalier-Smiths-iMac.local:195:1409650202
ORIGIN
        1 ---------- ------VRVN RENRSTFLRV KCPDCENEQV VFERASTVVE CTVCGRILAE
       61 PHGGKADIK- -AEIMA
//
LOCUS       Picrophilus_torridus      76 bp    PROT      linear    2-SEP-2014
DEFINITION  Picrophilus_torridus, 322 bases, 71CC885B checksum.
 ACCESSION  Rose-Cavalier-Smiths-iMac.local:201:1409650202
ORIGIN
        1 ---------- ----KDFVKI RHVNDHFVKI KCRNCGNEQL VFARISSQVT CNICGSTIAK
       61 PTGGLLAAA- -GDLVG
//
LOCUS       Thermoplasma_acidophilum      76 bp    PROT      linear    2-SEP-2014
DEFINITION  Thermoplasma_acidophilum, 322 bases, B4A0B0EE checksum.
 ACCESSION  Rose-Cavalier-Smiths-iMac.local:202:1409650202
ORIGIN
        1 ---------- --ADVKFVKP KNINGHFVKI KCRDCGNVQV VFARPSSTVT CNICGATIAK
       61 PTGGILATS- -GEVVE
//
LOCUS       Methanosphaera_stadtmanae      76 bp    PROT      linear    2-SEP-2014
DEFINITION  Methanosphaera_stadtmanae, 322 bases, 22B06ACD checksum.
 ACCESSION  Rose-Cavalier-Smiths-iMac.local:204:1409650202
ORIGIN
        1 ---------- ---------- PKQQSNFLKV KCGDCENHQI IFDHAASTVK CVICGKTLVE
       61 PKGGRSKIC- -AQIVE
//
