# Supplementary material for: Multidomain ribosomal protein trees and the planctobacterial origin of neomura (eukaryotes, archaebacteria)
Source: Protoplasma. 2020 Jan 3;257(3):621–753. doi: 10.1007/s00709-019-01442-7 (PMC7203096; doi:10.1007/s00709-019-01442-7)
Supplement: Supplementary file 21 — (PDF 70.5 kb) [file 709_2019_1442_MOESM21_ESM.gb]

LOCUS       Strongyloc@31433      44 bp    PROT      linear    2-SEP-2014
DEFINITION  Strongyloc@31433      44 bp    PROT      linear    3-AUG-2014, 44 bases, B1A4BD
 ACCESSION  Rose-Cavalier-Smiths-iMac.local:0:1409653023
ORIGIN
        1 -----YGPGS RCCRVCGNRH GLIRKYALNI CRQCFRQYAK DIGF
//
LOCUS       Bombyx0mor@30023      44 bp    PROT      linear    2-SEP-2014
DEFINITION  Bombyx0mor@30023      44 bp    PROT      linear    3-AUG-2014, 44 bases, 89D91A
 ACCESSION  Rose-Cavalier-Smiths-iMac.local:1:1409653023
ORIGIN
        1 -----YGQGS RSCRSCSNRH GLIRKYGLNI CRQCFREYAH DIGF
//
LOCUS       Ciona0savi@30458      44 bp    PROT      linear    2-SEP-2014
DEFINITION  Ciona0savi@30458      44 bp    PROT      linear    3-AUG-2014, 44 bases, 16D4CA
 ACCESSION  Rose-Cavalier-Smiths-iMac.local:2:1409653023
ORIGIN
        1 -----YGRGS RFCRITGNKH GLIRKYGLNI SRQCFREFAK DIGF
//
LOCUS       Ciona_intestinalis@CIOIN282486      44 bp    PROT      linear    2-SEP-2014
DEFINITION  Ciona_intestinalis@CIOIN282486      44 bp    PROT      linear    3-AUG-2014, 44
 ACCESSION  Rose-Cavalier-Smiths-iMac.local:3:1409653023
ORIGIN
        1 SHPRKYGRGS RFCRITGNKH GLIRKYGLNI SRQCFREFAK DIGF
//
LOCUS       Homo0sapie@26601      44 bp    PROT      linear    2-SEP-2014
DEFINITION  Homo0sapie@26601      44 bp    PROT      linear    3-AUG-2014, 44 bases, 69B499
 ACCESSION  Rose-Cavalier-Smiths-iMac.local:4:1409653023
ORIGIN
        1 -----FGQGS RSCRVCSNRH GLIRKYGLNM CRQCFRQYAK DIGF
//
LOCUS       Hydra0magn@31090      44 bp    PROT      linear    2-SEP-2014
DEFINITION  Hydra0magn@31090      44 bp    PROT      linear    3-AUG-2014, 44 bases, 1634F3
 ACCESSION  Rose-Cavalier-Smiths-iMac.local:5:1409653023
ORIGIN
        1 -----YGPGS RQCRVCSNGH GLIRKYGLNL CRQCFGEYAA DIGF
//
LOCUS       Ixodes0sca@30346      44 bp    PROT      linear    2-SEP-2014
DEFINITION  Ixodes0sca@30346      44 bp    PROT      linear    3-AUG-2014, 44 bases, B5B05B
 ACCESSION  Rose-Cavalier-Smiths-iMac.local:6:1409653023
ORIGIN
        1 -----YGPGS RYCRVCANHH GLIRKYGLNI CRRCFRQYAA DIGF
//
LOCUS       Nematostella_vectensis@NEMVE22      44 bp    PROT      linear    2-SEP-2014
DEFINITION  Nematostella_vectensis@NEMVE22      44 bp    PROT      linear    3-AUG-2014, 44
 ACCESSION  Rose-Cavalier-Smiths-iMac.local:7:1409653023
ORIGIN
        1 SHPRSYGPGS RSCRVCSNHH GLIRKYGLNI CRRCFRQYAK DIGF
//
LOCUS       Trichoplax_adhaerens@TRIAD3684      44 bp    PROT      linear    2-SEP-2014
DEFINITION  Trichoplax_adhaerens@TRIAD3684      44 bp    PROT      linear    3-AUG-2014, 44
 ACCESSION  Rose-Cavalier-Smiths-iMac.local:8:1409653023
ORIGIN
        1 SHPRKFGPGS RGCRVTGNHH GIIRKYGLNV QRQWFREHAL EIGF
//
LOCUS       Monosiga_brevicollis@MONBR3829      44 bp    PROT      linear    2-SEP-2014
DEFINITION  Monosiga_brevicollis@MONBR3829      44 bp    PROT      linear    3-AUG-2014, 44
 ACCESSION  Rose-Cavalier-Smiths-iMac.local:9:1409653023
ORIGIN
        1 SHPKKYGPGS RQCRVCGNRH GLIRKYGMNI CRQCFQLYAK DIGF
//
LOCUS       Proterospongia_sp@PRL00000410_      44 bp    PROT      linear    2-SEP-2014
DEFINITION  Proterospongia_sp@PRL00000410_      44 bp    PROT      linear    3-AUG-2014, 44
 ACCESSION  Rose-Cavalier-Smiths-iMac.local:10:1409653023
ORIGIN
        1 SRPRKFGPGS RSCRVCGNHH GLIRKYGINM CRQCFRERAK DIGF
//
LOCUS       Capsaspora_owczarzaki@NUL00000      44 bp    PROT      linear    2-SEP-2014
DEFINITION  Capsaspora_owczarzaki@NUL00000      44 bp    PROT      linear    3-AUG-2014, 44
 ACCESSION  Rose-Cavalier-Smiths-iMac.local:11:1409653023
ORIGIN
        1 SHPRKFGPGS RQCTVCSNRH GMIRKYHLDM CRQCFRQYAA DIGF
//
LOCUS       Sphaeroforma_arctica@SAL000000      44 bp    PROT      linear    2-SEP-2014
DEFINITION  Sphaeroforma_arctica@SAL000000      44 bp    PROT      linear    3-AUG-2014, 44
 ACCESSION  Rose-Cavalier-Smiths-iMac.local:12:1409653023
ORIGIN
        1 SHPKNYGPGS RACRVCDNKH GLIRKYHLNI CRQCFRQYAN DIGF
//
LOCUS       Amoebidium_parasiticum@ABL0000      44 bp    PROT      linear    2-SEP-2014
DEFINITION  Amoebidium_parasiticum@ABL0000      44 bp    PROT      linear    3-AUG-2014, 44
 ACCESSION  Rose-Cavalier-Smiths-iMac.local:13:1409653023
ORIGIN
        1 SHPKSYGPGS RRCRVCSNRH GLIRKYHLDL CRQCVRQYSS DIGF
//
LOCUS       Allomyces_macrogynus@AML000007      44 bp    PROT      linear    2-SEP-2014
DEFINITION  Allomyces_macrogynus@AML000007      44 bp    PROT      linear    3-AUG-2014, 44
 ACCESSION  Rose-Cavalier-Smiths-iMac.local:14:1409653023
ORIGIN
        1 SHPKSHGKGS RECRLCTHRA GLIRKYGLNL CRQCFREKAN DIGF
//
LOCUS       Mortierella_verticillata@MAL00      44 bp    PROT      linear    2-SEP-2014
DEFINITION  Mortierella_verticillata@MAL00      44 bp    PROT      linear    3-AUG-2014, 44
 ACCESSION  Rose-Cavalier-Smiths-iMac.local:15:1409653023
ORIGIN
        1 SHPRGYGKGS RECRVCTHPA GLIRKYGLNI CRQCFRENSA AIGF
//
LOCUS       Phycomyces_blakesleeanus@PHYBL      44 bp    PROT      linear    2-SEP-2014
DEFINITION  Phycomyces_blakesleeanus@PHYBL      44 bp    PROT      linear    3-AUG-2014, 44
 ACCESSION  Rose-Cavalier-Smiths-iMac.local:16:1409653023
ORIGIN
        1 AHPRSNGKGS RQCRVCAHRA GLIRKYNINI CRQCFREYAS DIGF
//
LOCUS       Rhizopus_oryzae@ROL00001564_1      44 bp    PROT      linear    2-SEP-2014
DEFINITION  Rhizopus_oryzae@ROL00001564_1      44 bp    PROT      linear    3-AUG-2014, 44 
 ACCESSION  Rose-Cavalier-Smiths-iMac.local:17:1409653023
ORIGIN
        1 SHPKTFGKGS RQCRVCAHRA GLIRKYNLNI CRQCFREYAS DIGF
//
LOCUS       Cryptococc@31013      44 bp    PROT      linear    2-SEP-2014
DEFINITION  Cryptococc@31013      44 bp    PROT      linear    3-AUG-2014, 44 bases, F29328
 ACCESSION  Rose-Cavalier-Smiths-iMac.local:18:1409653023
ORIGIN
        1 -----YGKGS RQCRLCAHQA GLIRKWGLDL CRQCFREKSK VIGF
//
LOCUS       Ustilago0m@31064      44 bp    PROT      linear    2-SEP-2014
DEFINITION  Ustilago0m@31064      44 bp    PROT      linear    3-AUG-2014, 44 bases, 975F09
 ACCESSION  Rose-Cavalier-Smiths-iMac.local:19:1409653023
ORIGIN
        1 -----FGKGS RQCRVCGNQG GIIRKYGLDI CRQCFRERAD QIGF
//
LOCUS       Neurospora@31387      44 bp    PROT      linear    2-SEP-2014
DEFINITION  Neurospora@31387      44 bp    PROT      linear    3-AUG-2014, 44 bases, 89FDDF
 ACCESSION  Rose-Cavalier-Smiths-iMac.local:20:1409653023
ORIGIN
        1 -----YGKGS RSCRVCTHSA GLIRKYGLNI CRQCFREKAN DIGF
//
LOCUS       Saccharomy@31313      44 bp    PROT      linear    2-SEP-2014
DEFINITION  Saccharomy@31313      44 bp    PROT      linear    3-AUG-2014, 44 bases, C47E3B
 ACCESSION  Rose-Cavalier-Smiths-iMac.local:21:1409653023
ORIGIN
        1 -----YGKGS RQCRVCSSHT GLIRKYGLNI CRQCFREKAN DIGF
//
LOCUS       Schizosacc@31107      44 bp    PROT      linear    2-SEP-2014
DEFINITION  Schizosacc@31107      44 bp    PROT      linear    3-AUG-2014, 44 bases, 5972A1
 ACCESSION  Rose-Cavalier-Smiths-iMac.local:22:1409653023
ORIGIN
        1 -----YGKGS RQCAHTGRRL GLIRKYGLNI SRQSFREYAN DIGF
//
LOCUS       Phanerocha@28199      44 bp    PROT      linear    2-SEP-2014
DEFINITION  Phanerocha@28199      44 bp    PROT      linear    3-AUG-2014, 44 bases, 93174B
 ACCESSION  Rose-Cavalier-Smiths-iMac.local:23:1409653023
ORIGIN
        1 -----FGKGS RQSRHCAHQA GLIRKYGLDL CRQCFREKAD AIGF
//
LOCUS       Planomonas_baikal@plabaContig0      44 bp    PROT      linear    2-SEP-2014
DEFINITION  Planomonas_baikal@plabaContig0      44 bp    PROT      linear    3-AUG-2014, 44
 ACCESSION  Rose-Cavalier-Smiths-iMac.local:24:1409653023
ORIGIN
        1 SRPHNFGKGS RECRKCGARQ GLIRKYGLDV CRRCFREAAN DLGF
//
LOCUS       Planomonas_ghana@plaghContig00      44 bp    PROT      linear    2-SEP-2014
DEFINITION  Planomonas_ghana@plaghContig00      44 bp    PROT      linear    3-AUG-2014, 44
 ACCESSION  Rose-Cavalier-Smiths-iMac.local:25:1409653023
ORIGIN
        1 THPRKYGSGS RTCRVCNSHR GVIRKYNLMM CRRCFREYAP SIGF
//
LOCUS       Amastigomonas_media@amameSFL6W      37 bp    PROT      linear    2-SEP-2014
DEFINITION  Amastigomonas_media@amameSFL6W      37 bp    PROT      linear    3-AUG-2014, 37
 ACCESSION  Rose-Cavalier-Smiths-iMac.local:26:1409653023
ORIGIN
        1 THNHTYGPGS RQCRVCATRR GLIRKYGLNI CRRCFRE
//
LOCUS       Thecamonas_trahens@AMSG_05436T0_      44 bp    PROT      linear    2-SEP-2014
DEFINITION  Thecamonas_trahens@AMSG_05436T0_      44 bp    PROT      linear    3-AUG-2014, 
 ACCESSION  Rose-Cavalier-Smiths-iMac.local:27:1409653023
ORIGIN
        1 SHPRNFGPGS RSCRVCGNGH AIIRKYGLMI CRQCFREKAN DIGF
//
LOCUS       Bassomonas_sp@basspSFL6WO5101A      44 bp    PROT      linear    2-SEP-2014
DEFINITION  Bassomonas_sp@basspSFL6WO5101A      44 bp    PROT      linear    3-AUG-2014, 44
 ACCESSION  Rose-Cavalier-Smiths-iMac.local:28:1409653023
ORIGIN
        1 ---------S RSCRVCKTRR GLIRKYGMDI CRRCFRERAN DIGF
//
LOCUS       Cochliopodium_minutoidum@cocmi      44 bp    PROT      linear    2-SEP-2014
DEFINITION  Cochliopodium_minutoidum@cocmi      44 bp    PROT      linear    3-AUG-2014, 44
 ACCESSION  Rose-Cavalier-Smiths-iMac.local:29:1409653023
ORIGIN
        1 ---HKTRKGG RSCRVCSRVS GIIRKYGLNI CRQCLRDYAK DIGF
//
LOCUS       Coenopodium_desertum@coedeSFL6      44 bp    PROT      linear    2-SEP-2014
DEFINITION  Coenopodium_desertum@coedeSFL6      44 bp    PROT      linear    3-AUG-2014, 44
 ACCESSION  Rose-Cavalier-Smiths-iMac.local:30:1409653023
ORIGIN
        1 THSRKFGKGS RYCRVCGNQK GMIRKYGLHV CRQCFKEKRX XXXX
//
LOCUS       Acanthamoeba_castellanii@ACL00      44 bp    PROT      linear    2-SEP-2014
DEFINITION  Acanthamoeba_castellanii@ACL00      44 bp    PROT      linear    3-AUG-2014, 44
 ACCESSION  Rose-Cavalier-Smiths-iMac.local:31:1409653023
ORIGIN
        1 SHPRKFGPDA RSCRRCGNNH GLIRKYGLMM CRRCFRERAE EIGF
//
LOCUS       Dictyostel@31502      44 bp    PROT      linear    2-SEP-2014
DEFINITION  Dictyostel@31502      44 bp    PROT      linear    3-AUG-2014, 44 bases, DB69D0
 ACCESSION  Rose-Cavalier-Smiths-iMac.local:32:1409653023
ORIGIN
        1 -----FGPGS RTCRKCGNHH GIIRKYDLNM CRRCFRTDAE AIGF
//
LOCUS       Dictyostelium_purpureum@DICPU5      44 bp    PROT      linear    2-SEP-2014
DEFINITION  Dictyostelium_purpureum@DICPU5      44 bp    PROT      linear    3-AUG-2014, 44
 ACCESSION  Rose-Cavalier-Smiths-iMac.local:33:1409653023
ORIGIN
        1 THPRTFGPGS RTCRTCGNHH GIIRKYGLMM CRRCFRSNAE AIGF
//
LOCUS       Hyperamoeba_sp@HSL00000780_5      44 bp    PROT      linear    2-SEP-2014
DEFINITION  Hyperamoeba_sp@HSL00000780_5      44 bp    PROT      linear    3-AUG-2014, 44 b
 ACCESSION  Rose-Cavalier-Smiths-iMac.local:34:1409653023
ORIGIN
        1 AHPRHYGAGS RQCRTCGNRR GIIRKYGLMM CRRCFRTFAT DIGF
//
LOCUS       Physarum_polycephalum@PPL00000      44 bp    PROT      linear    2-SEP-2014
DEFINITION  Physarum_polycephalum@PPL00000      44 bp    PROT      linear    3-AUG-2014, 44
 ACCESSION  Rose-Cavalier-Smiths-iMac.local:35:1409653023
ORIGIN
        1 ---------- -------XXX XLIRKYGLMM CRRCFRTFAT DIGF
//
LOCUS       Polysphondylium_pallidum@PSL00      44 bp    PROT      linear    2-SEP-2014
DEFINITION  Polysphondylium_pallidum@PSL00      44 bp    PROT      linear    3-AUG-2014, 44
 ACCESSION  Rose-Cavalier-Smiths-iMac.local:36:1409653023
ORIGIN
        1 SHPREMGPGS RVCRTCGNHH GIIRKYALMM CRRCFRANAE AIGF
//
LOCUS       Entamoeba_histolytica@enthi44_      44 bp    PROT      linear    2-SEP-2014
DEFINITION  Entamoeba_histolytica@enthi44_      44 bp    PROT      linear    3-AUG-2014, 44
 ACCESSION  Rose-Cavalier-Smiths-iMac.local:37:1409653023
ORIGIN
        1 AHPRNYGNGS RTCRKCGARK GLIRKYGLDL CRRCFREKAV EIGF
//
LOCUS       Flamella_fluviatilis@flaflCont      44 bp    PROT      linear    2-SEP-2014
DEFINITION  Flamella_fluviatilis@flaflCont      44 bp    PROT      linear    3-AUG-2014, 44
 ACCESSION  Rose-Cavalier-Smiths-iMac.local:38:1409653023
ORIGIN
        1 SHPKKFGPGS RSCRRCGNQH GLIRKYGLMM CRKCFRDNAA TIGF
//
LOCUS       Mastigamoeba_balamuthi@MBL0000      44 bp    PROT      linear    2-SEP-2014
DEFINITION  Mastigamoeba_balamuthi@MBL0000      44 bp    PROT      linear    3-AUG-2014, 44
 ACCESSION  Rose-Cavalier-Smiths-iMac.local:39:1409653023
ORIGIN
        1 SHPHNYGPGS RQCRVCMNHK ALIRKYGLDI CRRCFREKAA AIGF
//
LOCUS       Stenamoeba_stenopodia@stestCon      44 bp    PROT      linear    2-SEP-2014
DEFINITION  Stenamoeba_stenopodia@stestCon      44 bp    PROT      linear    3-AUG-2014, 44
 ACCESSION  Rose-Cavalier-Smiths-iMac.local:40:1409653023
ORIGIN
        1 SHPRNYGRGS RNCRHCGNRH GLIRKYGINM CRQCFREKAN DIGF
//
LOCUS       Hartmannella_abertawensis@hara      44 bp    PROT      linear    2-SEP-2014
DEFINITION  Hartmannella_abertawensis@hara      44 bp    PROT      linear    3-AUG-2014, 44
 ACCESSION  Rose-Cavalier-Smiths-iMac.local:41:1409653023
ORIGIN
        1 THPRKYGKGC RQCRVCGAHQ GLIRKYDMNM CRRCFREYAN DIGF
//
LOCUS       Sorites_sp@sorspCAMPEP0114658294      44 bp    PROT      linear    2-SEP-2014
DEFINITION  Sorites_sp@sorspCAMPEP0114658294      44 bp    PROT      linear    3-AUG-2014, 
 ACCESSION  Rose-Cavalier-Smiths-iMac.local:42:1409653023
ORIGIN
        1 ---------- ---------- ALIRKYGIMM KRQEFREKAE EIGF
//
LOCUS       Guillardia_theta@GTL00000395_1      44 bp    PROT      linear    2-SEP-2014
DEFINITION  Guillardia_theta@GTL00000395_1      44 bp    PROT      linear    3-AUG-2014, 44
 ACCESSION  Rose-Cavalier-Smiths-iMac.local:43:1409653023
ORIGIN
        1 ~DSRTYGKGS RGCRICGNRS GLIRKYGLSI CRQCFREKSQ NLGF
//
LOCUS       Palpitomonas_bilix@palbiCAMPEP0113879892      44 bp    PROT      linear    2-SEP-2014
DEFINITION  Palpitomonas_bilix@palbiCAMPEP0113879892      44 bp    PROT      linear    3-AU
 ACCESSION  Rose-Cavalier-Smiths-iMac.local:44:1409653023
ORIGIN
        1 SHPRNYGKGS RQCRICTARQ GLIRKYDLMV CRRCFRDYAS DLGF
//
LOCUS       Emiliania_huxleyi@EMIHU351633      44 bp    PROT      linear    2-SEP-2014
DEFINITION  Emiliania_huxleyi@EMIHU351633      44 bp    PROT      linear    3-AUG-2014, 44 
 ACCESSION  Rose-Cavalier-Smiths-iMac.local:45:1409653023
ORIGIN
        1 IHPKENSAGA RHCRVCHSVR GLIRKYGLDI CRRCFREYAK DIGF
//
LOCUS       Pavlova_lutheri@PLL00002423_1      44 bp    PROT      linear    2-SEP-2014
DEFINITION  Pavlova_lutheri@PLL00002423_1      44 bp    PROT      linear    3-AUG-2014, 44 
 ACCESSION  Rose-Cavalier-Smiths-iMac.local:46:1409653023
ORIGIN
        1 SHPKGYGKGS RVCRMTGRKM GLIRKYGINM KRQAFREYAK DMGW
//
LOCUS       Microhelia_sp@micspSFL6WO5101A      44 bp    PROT      linear    2-SEP-2014
DEFINITION  Microhelia_sp@micspSFL6WO5101A      44 bp    PROT      linear    3-AUG-2014, 44
 ACCESSION  Rose-Cavalier-Smiths-iMac.local:47:1409653023
ORIGIN
        1 THPRNYGKGS RCCRVCGARQ GLIRKYDLEM CRRCFREYAK DIGF
//
LOCUS       Minimassisteria_diva@oxnspContig00086_      44 bp    PROT      linear    2-SEP-2014
DEFINITION  Minimassisteria_diva@oxnspContig00086_      44 bp    PROT      linear    3-AUG-
 ACCESSION  Rose-Cavalier-Smiths-iMac.local:48:1409653023
ORIGIN
        1 ARKSTSGKGT RSCRVCAAHQ GLIRKYGLMI CRRCFRERAY DIGF
//
LOCUS       Metopion_fluens@metproContig00      44 bp    PROT      linear    2-SEP-2014
DEFINITION  Metopion_fluens@metproContig00      44 bp    PROT      linear    3-AUG-2014, 44
 ACCESSION  Rose-Cavalier-Smiths-iMac.local:49:1409653023
ORIGIN
        1 AHPKKKGAEN RKCRVCAGRR GVIRKYALQI CRRCFRERAG QIGF
//
LOCUS       Paracercomonas_marina@CLL00000      44 bp    PROT      linear    2-SEP-2014
DEFINITION  Paracercomonas_marina@CLL00000      44 bp    PROT      linear    3-AUG-2014, 44
 ACCESSION  Rose-Cavalier-Smiths-iMac.local:50:1409653023
ORIGIN
        1 SHPCKMGCGT KRCRICNNSH GVIRKYGLMI CRRCIRDKAK DIGF
//
LOCUS       Bigelowiella_natans@jgiBigna136559      44 bp    PROT      linear    2-SEP-2014
DEFINITION  Bigelowiella_natans@jgiBigna136559      44 bp    PROT      linear    3-AUG-2014
 ACCESSION  Rose-Cavalier-Smiths-iMac.local:51:1409653023
ORIGIN
        1 AHSRKFGKGS RSCRVCGARQ GLIRKYGLDI CRRCFRERAK NIGF
//
LOCUS       Cercomonas_clavideferens@cercl      44 bp    PROT      linear    2-SEP-2014
DEFINITION  Cercomonas_clavideferens@cercl      44 bp    PROT      linear    3-AUG-2014, 44
 ACCESSION  Rose-Cavalier-Smiths-iMac.local:52:1409653023
ORIGIN
        1 AHPSKFGKGS RRCRVCSNMH GLIRKYGLNV CRRCFRDKAF EIGF
//
LOCUS       Helkesimastix_marina@helmaSFL6      44 bp    PROT      linear    2-SEP-2014
DEFINITION  Helkesimastix_marina@helmaSFL6      44 bp    PROT      linear    3-AUG-2014, 44
 ACCESSION  Rose-Cavalier-Smiths-iMac.local:53:1409653023
ORIGIN
        1 APVKHYGKGA RRCRITNNGR GIIRKYGLYV SRRCFREVAK DIGF
//
LOCUS       Sandona_ubiquita@sanubContig01      44 bp    PROT      linear    2-SEP-2014
DEFINITION  Sandona_ubiquita@sanubContig01      44 bp    PROT      linear    3-AUG-2014, 44
 ACCESSION  Rose-Cavalier-Smiths-iMac.local:54:1409653023
ORIGIN
        1 ---------- --CRVCNNTH GLIRKYGLMM CRRCFREYAN DIGF
//
LOCUS       Nudifila_producta@araprConti      44 bp    PROT      linear    2-SEP-2014
DEFINITION  Nudifila_producta@araprConti      44 bp    PROT      linear    3-AUG-2014, 44 b
 ACCESSION  Rose-Cavalier-Smiths-iMac.local:55:1409653023
ORIGIN
        1 AHPCKFGPGS RRCRVCKNTH GLIRKYGLMT CRRCFREQAP AIGF
//
LOCUS       Thaumatomonas_sp@thaspSFL6WO51      44 bp    PROT      linear    2-SEP-2014
DEFINITION  Thaumatomonas_sp@thaspSFL6WO51      44 bp    PROT      linear    3-AUG-2014, 44
 ACCESSION  Rose-Cavalier-Smiths-iMac.local:56:1409653023
ORIGIN
        1 -----FFIFS RNC--CA-RQ GLIRKYGLML RRRCFREHAL AIGF
//
LOCUS       Ectocarpus@23941      44 bp    PROT      linear    2-SEP-2014
DEFINITION  Ectocarpus@23941      44 bp    PROT      linear    3-AUG-2014, 44 bases, 9DA621
 ACCESSION  Rose-Cavalier-Smiths-iMac.local:57:1409653023
ORIGIN
        1 -----FGKGG RHCRVCSNQH GLIRKYGLYM CRQCFRVYAT EIGF
//
LOCUS       Phaeodactylum_triconutum@PHATR      44 bp    PROT      linear    2-SEP-2014
DEFINITION  Phaeodactylum_triconutum@PHATR      44 bp    PROT      linear    3-AUG-2014, 44
 ACCESSION  Rose-Cavalier-Smiths-iMac.local:58:1409653023
ORIGIN
        1 THPKNYGKGS RQCRVTGRMM GLIRKYGINM KRQVFRERAL DMGW
//
LOCUS       Phytophtho@31525      44 bp    PROT      linear    2-SEP-2014
DEFINITION  Phytophtho@31525      44 bp    PROT      linear    3-AUG-2014, 44 bases, 8AD8E4
 ACCESSION  Rose-Cavalier-Smiths-iMac.local:59:1409653023
ORIGIN
        1 -----YGKDS RHCRVCKTTR GLIRKYHLNM CRRCFRERAT DIGF
//
LOCUS       Phytophthora_ramorum@PHYRA3876      44 bp    PROT      linear    2-SEP-2014
DEFINITION  Phytophthora_ramorum@PHYRA3876      44 bp    PROT      linear    3-AUG-2014, 44
 ACCESSION  Rose-Cavalier-Smiths-iMac.local:60:1409653023
ORIGIN
        1 SHPRNYGKDS RHCRVCKTTR GLIRKYHLNM CRRCFRERAT DIGF
//
LOCUS       Phytophthora_sojae@PHYSO121481      44 bp    PROT      linear    2-SEP-2014
DEFINITION  Phytophthora_sojae@PHYSO121481      44 bp    PROT      linear    3-AUG-2014, 44
 ACCESSION  Rose-Cavalier-Smiths-iMac.local:61:1409653023
ORIGIN
        1 SHPRNYGKDS RHCRVCKTTR GLIRKYHLNM CRRCFRERAT DIGF
//
LOCUS       Aureococcus_anophagefferens@AU      44 bp    PROT      linear    2-SEP-2014
DEFINITION  Aureococcus_anophagefferens@AU      44 bp    PROT      linear    3-AUG-2014, 44
 ACCESSION  Rose-Cavalier-Smiths-iMac.local:62:1409653023
ORIGIN
        1 SRPKKYGKGG RRCRVCGNQG GMIRKYNMNI CRQCFRQYAA DIGF
//
LOCUS       Blastoclad@24427      44 bp    PROT      linear    2-SEP-2014
DEFINITION  Blastoclad@24427      44 bp    PROT      linear    3-AUG-2014, 44 bases, 62BA48
 ACCESSION  Rose-Cavalier-Smiths-iMac.local:63:1409653023
ORIGIN
        1 -----FGKGS RECRNCTHRA GLIRKYGLNL CRQCFREKAN DIGF
//
LOCUS       Blastocyst@18036      44 bp    PROT      linear    2-SEP-2014
DEFINITION  Blastocyst@18036      44 bp    PROT      linear    3-AUG-2014, 44 bases, DF0E23
 ACCESSION  Rose-Cavalier-Smiths-iMac.local:64:1409653023
ORIGIN
        1 -----FGPGS RCCRACGNRR GLIRKYDLFL CRRCFREQAP KIGF
//
LOCUS       Schizochytrium_sp@SschspROSCHA      44 bp    PROT      linear    2-SEP-2014
DEFINITION  Schizochytrium_sp@SschspROSCHA      44 bp    PROT      linear    3-AUG-2014, 44
 ACCESSION  Rose-Cavalier-Smiths-iMac.local:65:1409653023
ORIGIN
        1 THPRKYGKGS RQCRVCASRS GLIRKYHLNM CRQCFRERAT DIGF
//
LOCUS       Sterkiella_histriomuscorum@OTL      44 bp    PROT      linear    2-SEP-2014
DEFINITION  Sterkiella_histriomuscorum@OTL      44 bp    PROT      linear    3-AUG-2014, 44
 ACCESSION  Rose-Cavalier-Smiths-iMac.local:66:1409653023
ORIGIN
        1 SHPRKYGKDS RACRVCNNTH GLIRKYQLMV CRRCFRENAN LIGF
//
LOCUS       Paramecium@31073      44 bp    PROT      linear    2-SEP-2014
DEFINITION  Paramecium@31073      44 bp    PROT      linear    3-AUG-2014, 44 bases, 62CBA2
 ACCESSION  Rose-Cavalier-Smiths-iMac.local:67:1409653023
ORIGIN
        1 -----YGKDS RECRVCAARQ GLIRKYGMNV CRRCFRENYE LIGF
//
LOCUS       Tetrahymen@31119      44 bp    PROT      linear    2-SEP-2014
DEFINITION  Tetrahymen@31119      44 bp    PROT      linear    3-AUG-2014, 44 bases, B2F6E3
 ACCESSION  Rose-Cavalier-Smiths-iMac.local:68:1409653023
ORIGIN
        1 -----YGKDS KECRVCGARQ GLITKYEMMT CRRCFREQAP HIGF
//
LOCUS       Karlodinium_micrum@KML00007637      44 bp    PROT      linear    2-SEP-2014
DEFINITION  Karlodinium_micrum@KML00007637      44 bp    PROT      linear    3-AUG-2014, 44
 ACCESSION  Rose-Cavalier-Smiths-iMac.local:69:1409653023
ORIGIN
        1 XXXXXXXXGQ RVSRISGRRM GLIRKYGIMM KRQEFREKAE EIGF
//
LOCUS       Perkinsus0@25040      44 bp    PROT      linear    2-SEP-2014
DEFINITION  Perkinsus0@25040      44 bp    PROT      linear    3-AUG-2014, 44 bases, ED2179
 ACCESSION  Rose-Cavalier-Smiths-iMac.local:70:1409653023
ORIGIN
        1 -------PGS RQCRVCSNQH GLIRKYGLMM CRQCFREKAN DIGF
//
LOCUS       Plasmodium@30396      44 bp    PROT      linear    2-SEP-2014
DEFINITION  Plasmodium@30396      44 bp    PROT      linear    3-AUG-2014, 44 bases, 239B08
 ACCESSION  Rose-Cavalier-Smiths-iMac.local:71:1409653023
ORIGIN
        1 -----YGQGS RQCRVCSNKH AIIRKYNINI CRQCFRERAD IIGF
//
LOCUS       Cryptospor@29901      44 bp    PROT      linear    2-SEP-2014
DEFINITION  Cryptospor@29901      44 bp    PROT      linear    3-AUG-2014, 44 bases, 9146B2
 ACCESSION  Rose-Cavalier-Smiths-iMac.local:72:1409653023
ORIGIN
        1 -----YGQGS RCCRVCYNHH GLIRKYSLNI CRQCFRERAE AIGF
//
LOCUS       Eimeria0te@12987      44 bp    PROT      linear    2-SEP-2014
DEFINITION  Eimeria0te@12987      44 bp    PROT      linear    3-AUG-2014, 44 bases, 3D9CBC
 ACCESSION  Rose-Cavalier-Smiths-iMac.local:73:1409653023
ORIGIN
        1 -----FGPGS RQCRVCFNRH GMVRKYGINM FLQCFRERAA LIGF
//
LOCUS       Toxoplasma@27609      44 bp    PROT      linear    2-SEP-2014
DEFINITION  Toxoplasma@27609      44 bp    PROT      linear    3-AUG-2014, 44 bases, 78D48A
 ACCESSION  Rose-Cavalier-Smiths-iMac.local:74:1409653023
ORIGIN
        1 -----~~PGS RQCRVCFNRH GMVRKYGLMM CRQCFRERAN QIGF
//
LOCUS       Oryza0sati@30477      44 bp    PROT      linear    2-SEP-2014
DEFINITION  Oryza0sati@30477      44 bp    PROT      linear    3-AUG-2014, 44 bases, 30FAF6
 ACCESSION  Rose-Cavalier-Smiths-iMac.local:75:1409653023
ORIGIN
        1 -----YGPGS RVCRVCGNPH GLIRKYGLMC CRQCFRSNAK DIGF
//
LOCUS       Arabidopsi@31544      44 bp    PROT      linear    2-SEP-2014
DEFINITION  Arabidopsi@31544      44 bp    PROT      linear    3-AUG-2014, 44 bases, 8B126B
 ACCESSION  Rose-Cavalier-Smiths-iMac.local:76:1409653023
ORIGIN
        1 -----YGPGS RLCRVCGNSH GLIRKYGLNC CRQCFRSNAK EIGF
//
LOCUS       Chlamydomonas_incerta@CIL00000      44 bp    PROT      linear    2-SEP-2014
DEFINITION  Chlamydomonas_incerta@CIL00000      44 bp    PROT      linear    3-AUG-2014, 44
 ACCESSION  Rose-Cavalier-Smiths-iMac.local:77:1409653023
ORIGIN
        1 SHPKGYGQGS RHCRVCNNNH ALIRKYGLNI CRQCFREKAA DIGF
//
LOCUS       Chlamydomonas_reinhardtii@CHLR      44 bp    PROT      linear    2-SEP-2014
DEFINITION  Chlamydomonas_reinhardtii@CHLR      44 bp    PROT      linear    3-AUG-2014, 44
 ACCESSION  Rose-Cavalier-Smiths-iMac.local:78:1409653023
ORIGIN
        1 SHPKGYGQGS RHCRVCNNNH ALIRKYGLNI CRQCFREKAA DIGF
//
LOCUS       Dunaliella@11842      44 bp    PROT      linear    2-SEP-2014
DEFINITION  Dunaliella@11842      44 bp    PROT      linear    3-AUG-2014, 44 bases, CA44F5
 ACCESSION  Rose-Cavalier-Smiths-iMac.local:79:1409653023
ORIGIN
        1 -----MGSGN RSCRVCGNHH GLIRKYGINI CRQCFREYAK DIGF
//
LOCUS       Helicosporidium_sp@HEL00000704      44 bp    PROT      linear    2-SEP-2014
DEFINITION  Helicosporidium_sp@HEL00000704      44 bp    PROT      linear    3-AUG-2014, 44
 ACCESSION  Rose-Cavalier-Smiths-iMac.local:80:1409653023
ORIGIN
        1 SHPKNYGKGS RCCRICSNQG GLIRKYGLNV CRQCFREKAA DIGF
//
LOCUS       Mesostigma_viride@MVL00001855_      44 bp    PROT      linear    2-SEP-2014
DEFINITION  Mesostigma_viride@MVL00001855_      44 bp    PROT      linear    3-AUG-2014, 44
 ACCESSION  Rose-Cavalier-Smiths-iMac.local:81:1409653023
ORIGIN
        1 SHPRKFGPGS RTCRVCGNHH GIIRKYALSM CRQCFRQYAK DIGF
//
LOCUS       Micromonas_pusilla@MICPU33459      44 bp    PROT      linear    2-SEP-2014
DEFINITION  Micromonas_pusilla@MICPU33459      44 bp    PROT      linear    3-AUG-2014, 44 
 ACCESSION  Rose-Cavalier-Smiths-iMac.local:82:1409653023
ORIGIN
        1 TKAECTGKGQ RRCRVCANQW GIIRKYNLNI CRQCFREYAK DIGF
//
LOCUS       Micromonas_RCC@MICRC91099      44 bp    PROT      linear    2-SEP-2014
DEFINITION  Micromonas_RCC@MICRC91099      44 bp    PROT      linear    3-AUG-2014, 44 base
 ACCESSION  Rose-Cavalier-Smiths-iMac.local:83:1409653023
ORIGIN
        1 TKAECNGKGQ RRCRVCANQW GIIRKYNLNI CRQCFREYAK DIGF
//
LOCUS       Micromonas_sp@MSL00000634_3      44 bp    PROT      linear    2-SEP-2014
DEFINITION  Micromonas_sp@MSL00000634_3      44 bp    PROT      linear    3-AUG-2014, 44 ba
 ACCESSION  Rose-Cavalier-Smiths-iMac.local:84:1409653023
ORIGIN
        1 TRQECNGKGQ RRCRVCANQW GIIRKYNLNI CRQCFREYAK DIGF
//
LOCUS       Ostreococcus_lucimarinus@OSTLU      44 bp    PROT      linear    2-SEP-2014
DEFINITION  Ostreococcus_lucimarinus@OSTLU      44 bp    PROT      linear    3-AUG-2014, 44
 ACCESSION  Rose-Cavalier-Smiths-iMac.local:85:1409653023
ORIGIN
        1 SHPANYGKGS RRCRVCENQW AIIRKYDLNI CRQCFREYAK DIGF
//
LOCUS       Ostreococcus_tauri@OSTTA28720      44 bp    PROT      linear    2-SEP-2014
DEFINITION  Ostreococcus_tauri@OSTTA28720      44 bp    PROT      linear    3-AUG-2014, 44 
 ACCESSION  Rose-Cavalier-Smiths-iMac.local:86:1409653023
ORIGIN
        1 SHPANYGKGS RRCRVCENQW AIIRKYNLNI CRQCFREYAK DIGF
//
LOCUS       Physcomitrella_patens@PHYPA184      44 bp    PROT      linear    2-SEP-2014
DEFINITION  Physcomitrella_patens@PHYPA184      44 bp    PROT      linear    3-AUG-2014, 44
 ACCESSION  Rose-Cavalier-Smiths-iMac.local:87:1409653023
ORIGIN
        1 SHPKGYGPGS RTCRVCGNSC GMIRKYGINT CRQCFRIYSK DIGF
//
LOCUS       Pinus0taed@30208      44 bp    PROT      linear    2-SEP-2014
DEFINITION  Pinus0taed@30208      44 bp    PROT      linear    3-AUG-2014, 44 bases, D6AEC1
 ACCESSION  Rose-Cavalier-Smiths-iMac.local:88:1409653023
ORIGIN
        1 -----YGPGS RTCRVCGNPH GLIRKYGLNC CRQCFRSYAK DIGF
//
LOCUS       Polytomella_parva@POL00000067_      44 bp    PROT      linear    2-SEP-2014
DEFINITION  Polytomella_parva@POL00000067_      44 bp    PROT      linear    3-AUG-2014, 44
 ACCESSION  Rose-Cavalier-Smiths-iMac.local:89:1409653023
ORIGIN
        1 SCPKTYGPGS RKCRICGNGH AIIRKYNLNI CRQCFREKAA DIGF
//
LOCUS       Prototheca_wickerhamii@PWL0000      44 bp    PROT      linear    2-SEP-2014
DEFINITION  Prototheca_wickerhamii@PWL0000      44 bp    PROT      linear    3-AUG-2014, 44
 ACCESSION  Rose-Cavalier-Smiths-iMac.local:90:1409653023
ORIGIN
        1 SHPKGYGKGS RRCRVSGNRG GIIRKYGLNM CRQAFRELAA DIGF
//
LOCUS       Scenedesmus_obliquus@SOL000000      44 bp    PROT      linear    2-SEP-2014
DEFINITION  Scenedesmus_obliquus@SOL000000      44 bp    PROT      linear    3-AUG-2014, 44
 ACCESSION  Rose-Cavalier-Smiths-iMac.local:91:1409653023
ORIGIN
        1 SHPKEYGKGG RKCRVCSNQG GIIRKYNLNI CRQCFREYAN DIGF
//
LOCUS       Selaginella_moellendorffii@SEL      44 bp    PROT      linear    2-SEP-2014
DEFINITION  Selaginella_moellendorffii@SEL      44 bp    PROT      linear    3-AUG-2014, 44
 ACCESSION  Rose-Cavalier-Smiths-iMac.local:92:1409653023
ORIGIN
        1 SHPKKYGPGS RQCRVCGNGH GLIRKYGIMC CRQCFKTYAK DIGF
//
LOCUS       Sorghum_bicolor@SORBI5059575      44 bp    PROT      linear    2-SEP-2014
DEFINITION  Sorghum_bicolor@SORBI5059575      44 bp    PROT      linear    3-AUG-2014, 44 b
 ACCESSION  Rose-Cavalier-Smiths-iMac.local:93:1409653023
ORIGIN
        1 SHPKNYGPGS RVCRVCANPH GLIRKYGLMC CRQCFRSNAK DIGF
//
LOCUS       Volvox_carteri@VOLCA74966      44 bp    PROT      linear    2-SEP-2014
DEFINITION  Volvox_carteri@VOLCA74966      44 bp    PROT      linear    3-AUG-2014, 44 base
 ACCESSION  Rose-Cavalier-Smiths-iMac.local:94:1409653023
ORIGIN
        1 SHPKEYGQGS RFCRVCGNNH AIIRKYGLNI CRQCFREKAA DIGF
//
LOCUS       Galdieria0@30635      44 bp    PROT      linear    2-SEP-2014
DEFINITION  Galdieria0@30635      44 bp    PROT      linear    3-AUG-2014, 44 bases, DD9054
 ACCESSION  Rose-Cavalier-Smiths-iMac.local:95:1409653023
ORIGIN
        1 -----YGKGC RQCRVCFARS GLIRKYGLNL CRRCFREQAK YIGF
//
LOCUS       Gracilaria@16340      44 bp    PROT      linear    2-SEP-2014
DEFINITION  Gracilaria@16340      44 bp    PROT      linear    3-AUG-2014, 44 bases, 8239A3
 ACCESSION  Rose-Cavalier-Smiths-iMac.local:96:1409653023
ORIGIN
        1 -----YGKGS RACRVCGSRI GVIRKYGLDV CRRCFRENAN NIGF
//
LOCUS       Porphyra0y@19684      44 bp    PROT      linear    2-SEP-2014
DEFINITION  Porphyra0y@19684      44 bp    PROT      linear    3-AUG-2014, 44 bases, 1B80A2
 ACCESSION  Rose-Cavalier-Smiths-iMac.local:97:1409653023
ORIGIN
        1 -----YGKGS RACRVCGSKI GLIRKYSLDI CRRCFRENAN AIGF
//
LOCUS       Cyanophora_paradoxa@CDL0000296      44 bp    PROT      linear    2-SEP-2014
DEFINITION  Cyanophora_paradoxa@CDL0000296      44 bp    PROT      linear    3-AUG-2014, 44
 ACCESSION  Rose-Cavalier-Smiths-iMac.local:98:1409653023
ORIGIN
        1 SHPKKYGAGS GQCRVCNNHH GLIRKYGLMM CRRCFRDHSA NIGF
//
LOCUS       Glaucocystis_nostochinearum@GN      44 bp    PROT      linear    2-SEP-2014
DEFINITION  Glaucocystis_nostochinearum@GN      44 bp    PROT      linear    3-AUG-2014, 44
 ACCESSION  Rose-Cavalier-Smiths-iMac.local:99:1409653023
ORIGIN
        1 SHPRKYGPGS RQCRVCANHH GLIRKYHLNM CRRCFRENAN SIGF
//
LOCUS       Malawimonas_californiana@MCL00      44 bp    PROT      linear    2-SEP-2014
DEFINITION  Malawimonas_californiana@MCL00      44 bp    PROT      linear    3-AUG-2014, 44
 ACCESSION  Rose-Cavalier-Smiths-iMac.local:100:1409653023
ORIGIN
        1 TRPHEFGKGG RTCRICSNHR GLIRKYHLMI CRRCFREYAN DIGF
//
LOCUS       Malawimonas_jakobiformis@MJL00      44 bp    PROT      linear    2-SEP-2014
DEFINITION  Malawimonas_jakobiformis@MJL00      44 bp    PROT      linear    3-AUG-2014, 44
 ACCESSION  Rose-Cavalier-Smiths-iMac.local:101:1409653023
ORIGIN
        1 TRPHKFGKGS RSYRVCLARK GLIRKYNLNV CRRCFRENAN DIGF
//
LOCUS       Trichomona@29996      44 bp    PROT      linear    2-SEP-2014
DEFINITION  Trichomona@29996      44 bp    PROT      linear    3-AUG-2014, 44 bases, 6EBFF3
 ACCESSION  Rose-Cavalier-Smiths-iMac.local:102:1409653023
ORIGIN
        1 -----NAKGS RSCRICGKRR GVIRQYRLNI CRRCFRERAE LLGF
//
LOCUS       Giardia0la@27121      44 bp    PROT      linear    2-SEP-2014
DEFINITION  Giardia0la@27121      44 bp    PROT      linear    3-AUG-2014, 44 bases, B23542
 ACCESSION  Rose-Cavalier-Smiths-iMac.local:103:1409653023
ORIGIN
        1 -----HIAHK RECRICGNYN SVYRKYGLFI CRRCFKENAG KIGF
//
LOCUS       Naegleria0@31164      44 bp    PROT      linear    2-SEP-2014
DEFINITION  Naegleria0@31164      44 bp    PROT      linear    3-AUG-2014, 44 bases, BC6376
 ACCESSION  Rose-Cavalier-Smiths-iMac.local:104:1409653023
ORIGIN
        1 -----NSKGA RRCKVCGNRK GMIRKYGLNI CRQCFRENAA LIGF
//
LOCUS       Seculamonas_ecuadoriensis@SEL0      44 bp    PROT      linear    2-SEP-2014
DEFINITION  Seculamonas_ecuadoriensis@SEL0      44 bp    PROT      linear    3-AUG-2014, 44
 ACCESSION  Rose-Cavalier-Smiths-iMac.local:105:1409653023
ORIGIN
        1 THHKKFGPGA RYCRICGNGH GMIRKYGLDT CRQCFKENAN EIGF
//
LOCUS       Histiona_aroides@HAL00000217_1      44 bp    PROT      linear    2-SEP-2014
DEFINITION  Histiona_aroides@HAL00000217_1      44 bp    PROT      linear    3-AUG-2014, 44
 ACCESSION  Rose-Cavalier-Smiths-iMac.local:106:1409653023
ORIGIN
        1 SHPRKFGKGS RTCRICTNHY ALIRKYGLNI CRQCFKENAN DIGF
//
LOCUS       Euglena_gracilis@ELL00005719_3      44 bp    PROT      linear    2-SEP-2014
DEFINITION  Euglena_gracilis@ELL00005719_3      44 bp    PROT      linear    3-AUG-2014, 44
 ACCESSION  Rose-Cavalier-Smiths-iMac.local:107:1409653023
ORIGIN
        1 SHPG-RGRGT RRCRISGNRH GIIRKYGLMM TRREFREIAG DIGF
//
LOCUS       Procryptobia_sorokini@metproSF      44 bp    PROT      linear    2-SEP-2014
DEFINITION  Procryptobia_sorokini@metproSF      44 bp    PROT      linear    3-AUG-2014, 44
 ACCESSION  Rose-Cavalier-Smiths-iMac.local:108:1409653023
ORIGIN
        1 FPSEDPAGGS RHCVICSNQK ALIRKYELNV CRQCFRENSA HLGF
//
LOCUS       Leishmania@31140      44 bp    PROT      linear    2-SEP-2014
DEFINITION  Leishmania@31140      44 bp    PROT      linear    3-AUG-2014, 44 bases, 940F8A
 ACCESSION  Rose-Cavalier-Smiths-iMac.local:109:1409653023
ORIGIN
        1 -----MGKGA RCCVICSNQK ALIRKYELNV CRQCFRENAE HIGF
//
LOCUS       Trypa0bruc@31538      44 bp    PROT      linear    2-SEP-2014
DEFINITION  Trypa0bruc@31538      44 bp    PROT      linear    3-AUG-2014, 44 bases, 8D2188
 ACCESSION  Rose-Cavalier-Smiths-iMac.local:110:1409653023
ORIGIN
        1 -----MGKGS RHCVICSNQK ALIRKYELNV CRQCFRENAE NIGF
//
LOCUS       Trypa0cruc@30812      44 bp    PROT      linear    2-SEP-2014
DEFINITION  Trypa0cruc@30812      44 bp    PROT      linear    3-AUG-2014, 44 bases, 94FC38
 ACCESSION  Rose-Cavalier-Smiths-iMac.local:111:1409653023
ORIGIN
        1 -----MGKGS RHCVICSNQK AVIRKYELNV CRQCFRENAA NIGF
//
LOCUS       Vannella_sp@vanJPCAMPEP0114612396      44 bp    PROT      linear    2-SEP-2014
DEFINITION  Vannella_sp@vanJPCAMPEP0114612396      44 bp    PROT      linear    3-AUG-2014,
 ACCESSION  Rose-Cavalier-Smiths-iMac.local:112:1409653023
ORIGIN
        1 SHPKKFGKGS RQCRVCANKH GLIRKYNMNI CRQCFREYAK DIGF
//
LOCUS       Diplonema_sp      40 bp    PROT      linear    2-SEP-2014
DEFINITION  Diplonema_sp, 372 bases, AD0600B7 checksum.
 ACCESSION  Rose-Cavalier-Smiths-iMac.local:121:1409653067
ORIGIN
        1 IRKALGGRAG REVQPCGLAR ACCSRPSLDF CLRAFREAAQ
//
LOCUS       Aspergillus_flavus      44 bp    PROT      linear    2-SEP-2014
DEFINITION  Aspergillus_flavus, 372 bases, 3E1A2A4D checksum.
 ACCESSION  Rose-Cavalier-Smiths-iMac.local:126:1409653067
ORIGIN
        1 SRPRTYGKGS RGCRVCTHRA GLIRKYGMNI CRQCFREKSQ DIGF
//
LOCUS       Danio_rerio      44 bp    PROT      linear    2-SEP-2014
DEFINITION  Danio_rerio, 372 bases, 924EBAD3 checksum.
 ACCESSION  Rose-Cavalier-Smiths-iMac.local:130:1409653067
ORIGIN
        1 SHPRKYGQGS RSCRVCSNRH GLIRKYGLNM CRQCFRQYAK DIGF
//
LOCUS       Tribonema_sp      44 bp    PROT      linear    2-SEP-2014
DEFINITION  Tribonema_sp, 372 bases, 8A0C10A6 checksum.
 ACCESSION  Rose-Cavalier-Smiths-iMac.local:132:1409653067
ORIGIN
        1 SHPKAYGKGG HKSRVCANQH GIVPKYGINM CRQCFRQYAY DIGL
//
LOCUS       Apis_mellifera      44 bp    PROT      linear    2-SEP-2014
DEFINITION  Apis_mellifera, 372 bases, 669693DC checksum.
 ACCESSION  Rose-Cavalier-Smiths-iMac.local:144:1409653067
ORIGIN
        1 SHPRKYGQGS RSCRACANRH GLIRKYGLNI CRQCFREYAA DIGF
//
LOCUS       Methanobrevibacter_smithii      44 bp    PROT      linear    2-SEP-2014
DEFINITION  Methanobrevibacter_smithii, 372 bases, 2F637253 checksum.
 ACCESSION  Rose-Cavalier-Smiths-iMac.local:202:1409653067
ORIGIN
        1 -MPRKYGKAA KKCTRCGDHS AMISRYGLSL CRQCFREIAP KIGF
//
LOCUS       Methanococcoides_burtonii      44 bp    PROT      linear    2-SEP-2014
DEFINITION  Methanococcoides_burtonii, 372 bases, 36E9AA33 checksum.
 ACCESSION  Rose-Cavalier-Smiths-iMac.local:118:1409653067
ORIGIN
        1 VKN--FGRGA NECKRCGRKQ GLVRKYGIYL CRHCFREIAH DMGF
//
LOCUS       Methanosphaera_stadtmanae      44 bp    PROT      linear    2-SEP-2014
DEFINITION  Methanosphaera_stadtmanae, 372 bases, FE9D9C21 checksum.
 ACCESSION  Rose-Cavalier-Smiths-iMac.local:123:1409653067
ORIGIN
        1 ARK--YGKAA RKCSRCGDHS AIVRRYGLNL CRQCFREIAP KIGF
//
LOCUS       Natromonas_pharaonis      44 bp    PROT      linear    2-SEP-2014
DEFINITION  Natromonas_pharaonis, 372 bases, 6928139A checksum.
 ACCESSION  Rose-Cavalier-Smiths-iMac.local:124:1409653067
ORIGIN
        1 QAAKRTG-QL ETCQRCGRKQ GLVGKYDIWL CRQCFREVAR GMGF
//
LOCUS       Haloarcula_marismortui      44 bp    PROT      linear    2-SEP-2014
DEFINITION  Haloarcula_marismortui, 372 bases, DFB7C13B checksum.
 ACCESSION  Rose-Cavalier-Smiths-iMac.local:211:1409653067
ORIGIN
        1 DEPERTG-QL ESCQRCGREQ GLVGKYDIWL CRQCFREISR GMGF
//
LOCUS       Pyrolobus_fumarii_1A      44 bp    PROT      linear    2-SEP-2014
DEFINITION  Pyrolobus_fumarii_1A, 372 bases, 54AA55D3 checksum.
 ACCESSION  Rose-Cavalier-Smiths-iMac.local:164:1409653067
ORIGIN
        1 PRVRKYGRGA IKCQRCGSHD AIIRKYGIYL CRQCFRELAV SLGF
//
LOCUS       Thermoplasma_acidophilum      44 bp    PROT      linear    2-SEP-2014
DEFINITION  Thermoplasma_acidophilum, 372 bases, 5C4C4366 checksum.
 ACCESSION  Rose-Cavalier-Smiths-iMac.local:128:1409653067
ORIGIN
        1 PKK-KYG-HI DGCVRCGRKR GIVRRYGLHL CRQCFRETAR QLGF
//
LOCUS       Sulfolobus_solfataricus      44 bp    PROT      linear    2-SEP-2014
DEFINITION  Sulfolobus_solfataricus, 372 bases, F86E32A checksum.
 ACCESSION  Rose-Cavalier-Smiths-iMac.local:137:1409653067
ORIGIN
        1 PAERKYGKGV QSCQRCGSKD SVIQKYGIYL CRQCFREVAY ELGF
//
LOCUS       Acidilobus_saccharovorans      44 bp    PROT      linear    2-SEP-2014
DEFINITION  Acidilobus_saccharovorans, 372 bases, ADF3A1C0 checksum.
 ACCESSION  Rose-Cavalier-Smiths-iMac.local:140:1409653067
ORIGIN
        1 PKAKVMGRGA QKCQRCGTRD AVIQKYGLYL CRQCFREIAV ELGF
//
LOCUS       Korarchaeum_cryptofilum      44 bp    PROT      linear    2-SEP-2014
DEFINITION  Korarchaeum_cryptofilum, 372 bases, 43A902E4 checksum.
 ACCESSION  Rose-Cavalier-Smiths-iMac.local:141:1409653067
ORIGIN
        1 KKKRTKGKGA YVCRRCGRVY GIIRKYDLYL CRSCFLEVAP LMGW
//
LOCUS       Cenarchaeum_symbiosum      44 bp    PROT      linear    2-SEP-2014
DEFINITION  Cenarchaeum_symbiosum, 372 bases, C28E499B checksum.
 ACCESSION  Rose-Cavalier-Smiths-iMac.local:143:1409653067
ORIGIN
        1 FTGHDFGRGS RWCRKCGDYT AVIQKYDLML CRRCFREVAV SLGF
//
LOCUS       Ignicoccus_hospitalis      44 bp    PROT      linear    2-SEP-2014
DEFINITION  Ignicoccus_hospitalis, 372 bases, 6AF414E3 checksum.
 ACCESSION  Rose-Cavalier-Smiths-iMac.local:145:1409653067
ORIGIN
        1 PKYRRFGRGA RRCQRCGSQD AVITKYGLYL CRQCFREVAP TLGF
//
LOCUS       Nitrosoarchaeum_limnia      44 bp    PROT      linear    2-SEP-2014
DEFINITION  Nitrosoarchaeum_limnia, 372 bases, B45107A0 checksum.
 ACCESSION  Rose-Cavalier-Smiths-iMac.local:148:1409653067
ORIGIN
        1 ATGHDFGRGS KWCKRCGDYT AVIQKYDLMI CRRCFREVAT SLGF
//
LOCUS       Staphylothermus_marinus      44 bp    PROT      linear    2-SEP-2014
DEFINITION  Staphylothermus_marinus, 372 bases, 4C536CE7 checksum.
 ACCESSION  Rose-Cavalier-Smiths-iMac.local:150:1409653067
ORIGIN
        1 PKIYKFGKGS RKCRRCGTRD AVIQVYGLYL CRQCFREIAP SLGF
//
LOCUS       Thermococcus_kodakarensis      44 bp    PROT      linear    2-SEP-2014
DEFINITION  Thermococcus_kodakarensis, 372 bases, C9BD7BC5 checksum.
 ACCESSION  Rose-Cavalier-Smiths-iMac.local:159:1409653067
ORIGIN
        1 KRKRKFGKGA RRCMRCGQYG PIIRIHGLML CRHCFREVAP KLGF
//
LOCUS       Aeropyrum_pernix_K1      44 bp    PROT      linear    2-SEP-2014
DEFINITION  Aeropyrum_pernix_K1, 372 bases, 46CDB4F2 checksum.
 ACCESSION  Rose-Cavalier-Smiths-iMac.local:165:1409653067
ORIGIN
        1 PKPKRMGRGA QRCQRCGTRD AVIQKYGLYL CRQCFREIAP TLGF
//
LOCUS       Metallosphaera_sedula      44 bp    PROT      linear    2-SEP-2014
DEFINITION  Metallosphaera_sedula, 372 bases, D8DD8581 checksum.
 ACCESSION  Rose-Cavalier-Smiths-iMac.local:168:1409653067
ORIGIN
        1 PAERKHGKGV QYCRRCGSTD SVIQKYGIYL CRQCFREVAY PLGF
//
LOCUS       Hypterthermus_butylicus      44 bp    PROT      linear    2-SEP-2014
DEFINITION  Hypterthermus_butylicus, 372 bases, 7FD10A54 checksum.
 ACCESSION  Rose-Cavalier-Smiths-iMac.local:172:1409653067
ORIGIN
        1 PRVVKYGRGA YRCQRCGSHD AVIKKYGLML CRQCFRELAV SLGF
//
LOCUS       Nanoarchaeum_equitans      44 bp    PROT      linear    2-SEP-2014
DEFINITION  Nanoarchaeum_equitans, 372 bases, 55AB59AA checksum.
 ACCESSION  Rose-Cavalier-Smiths-iMac.local:174:1409653067
ORIGIN
        1 LKIRKFGKGA RRCERCGRYD GIIRRYGLYL CKDCFKEVAH ELGF
//
LOCUS       Methanopyrus_kandleri      44 bp    PROT      linear    2-SEP-2014
DEFINITION  Methanopyrus_kandleri, 372 bases, F2DBF761 checksum.
 ACCESSION  Rose-Cavalier-Smiths-iMac.local:175:1409653067
ORIGIN
        1 -----FGKGA RRCRRCGDTH GVIQKYGIML CRQCFREVAE KMGF
//
LOCUS       Methanoculleus_marisingri      44 bp    PROT      linear    2-SEP-2014
DEFINITION  Methanoculleus_marisingri, 372 bases, 7700359 checksum.
 ACCESSION  Rose-Cavalier-Smiths-iMac.local:183:1409653067
ORIGIN
        1 PATRKFGRGA NECRICGRKQ GLVRKYGIYF CRQCFREWAS KMGF
//
LOCUS       Picrophilus_torridus      44 bp    PROT      linear    2-SEP-2014
DEFINITION  Picrophilus_torridus, 372 bases, BAA0C7C6 checksum.
 ACCESSION  Rose-Cavalier-Smiths-iMac.local:185:1409653067
ORIGIN
        1 RKN--FG-HK EGCVRCGRKR GLVRRYGIRM CRQCFRETAN QIGF
//
LOCUS       Halobacterium_salinarum      44 bp    PROT      linear    2-SEP-2014
DEFINITION  Halobacterium_salinarum, 372 bases, F43F6CD checksum.
 ACCESSION  Rose-Cavalier-Smiths-iMac.local:189:1409653067
ORIGIN
        1 AEE--TG-QT HECRRCGREQ GLVGKYDIWL CRQCFREIAR SMGF
//
LOCUS       Pyrobaculum_aerophilium      44 bp    PROT      linear    2-SEP-2014
DEFINITION  Pyrobaculum_aerophilium, 372 bases, 9E9E06EB checksum.
 ACCESSION  Rose-Cavalier-Smiths-iMac.local:193:1409653067
ORIGIN
        1 PKERPYGKSK IRCLRCGTRE AVIRKYGLYL CRRCFREVAP QLGF
//
LOCUS       Archaeoglobus_fulgidus      44 bp    PROT      linear    2-SEP-2014
DEFINITION  Archaeoglobus_fulgidus, 372 bases, 40ACE2D9 checksum.
 ACCESSION  Rose-Cavalier-Smiths-iMac.local:194:1409653067
ORIGIN
        1 ERTKVFGRGA NECRRCGRRR GLIRMYGLYL CRQCFREVAS ELGF
//
LOCUS       Methanococcus_aeolicus      44 bp    PROT      linear    2-SEP-2014
DEFINITION  Methanococcus_aeolicus, 372 bases, 2F2DFBF3 checksum.
 ACCESSION  Rose-Cavalier-Smiths-iMac.local:195:1409653067
ORIGIN
        1 -FKKKYGYGS KICKRCGKNP GIISKYGINM CRQCFRQLAS ELGF
//
LOCUS       Methanosarcina_mazei      44 bp    PROT      linear    2-SEP-2014
DEFINITION  Methanosarcina_mazei, 372 bases, DFF097E5 checksum.
 ACCESSION  Rose-Cavalier-Smiths-iMac.local:197:1409653067
ORIGIN
        1 DKS---GRGV NECKRCGRKQ GLVRKYDIYL CRHCFREIAH EMGF
//
LOCUS       Methanocaldococcus_jannaschii      44 bp    PROT      linear    2-SEP-2014
DEFINITION  Methanocaldococcus_jannaschii, 372 bases, 9A9777F8 checksum.
 ACCESSION  Rose-Cavalier-Smiths-iMac.local:198:1409653067
ORIGIN
        1 ---KKYGYGI RPCQRCGHVP GLIRKYGLNL CRQCFREIAH KLGF
//
LOCUS       Pyrococcus_horikoshii      44 bp    PROT      linear    2-SEP-2014
DEFINITION  Pyrococcus_horikoshii, 372 bases, C01EF82C checksum.
 ACCESSION  Rose-Cavalier-Smiths-iMac.local:200:1409653067
ORIGIN
        1 KRKRKFGKGA RRCIRCGQYG PIIRIHGLML CRHCFREVAP KLGF
//
LOCUS       Nitrosopumilis_sp_AR2      44 bp    PROT      linear    2-SEP-2014
DEFINITION  Nitrosopumilis_sp_AR2, 372 bases, EC04FAD4 checksum.
 ACCESSION  Rose-Cavalier-Smiths-iMac.local:205:1409653067
ORIGIN
        1 ATGHDFGRGS RWCKRCGDYT AVIQKYDLML CRRCFREVAT SLGF
//
LOCUS       Meiothermus_silvanus_DSM_9946      44 bp    PROT      linear    2-SEP-2014
DEFINITION  Meiothermus_silvanus_DSM_9946, 372 bases, CCB11AC0 checksum.
 ACCESSION  Rose-Cavalier-Smiths-iMac.local:210:1409653067
ORIGIN
        1 VKAPKFSRAY TRCERCGRPR AVYRYFGL-- CRICIRELAH KGGV
//
LOCUS       Thermofilum_pendens@Hrk5_ABL77651      44 bp    PROT      linear   28-JAN-2014
DEFINITION  SSU ribosomal protein S14P [Thermofilum pendens Hrk 5].
 ACCESSION  ABL77651
  ORGANISM  Thermofilum pendens Hrk 5
   AUTHORS  Copeland,A., Lucas,S., Lapidus,A., Barry,K., Detter,J.C., Glavina
VERSION     ABL77651.1  GI:119524279DBLINK      BioProject: PRJNA16331            BioSample: SAMN02598366
DBSOURCE    accession CP000505.1
KEYWORDS    .
SOURCE      Thermofilum pendens Hrk 5
            Archaea; Crenarchaeota; Thermoprotei; Thermoproteales;
            Thermofilaceae; Thermofilum.
REFERENCE   1  (residues 1 to 54)
            del Rio,T., Dalin,E., Tice,H., Pitluck,S., Thompson,L.S.,
            Brettin,T., Bruce,D., Han,C., Tapia,R., Schmutz,J., Larimer,F.,
            Land,M., Hauser,L., Kyrpides,N., Kim,E., Anderson,I., Olsen,G.,
            Reich,C., Woese,C. and Richardson,P.
  CONSRTM   US DOE Joint Genome Institute
  TITLE     Complete sequence of Chromosome1 of Thermofilum pendens Hrk 5
  JOURNAL   Unpublished
REFERENCE   2  (residues 1 to 54)
            del Rio,T., Dalin,E., Tice,H., Pitluck,S., Thompson,L.S.,
            Brettin,T., Bruce,D., Han,C., Tapia,R., Schmutz,J., Larimer,F.,
            Land,M., Hauser,L., Kyrpides,N., Kim,E., Anderson,I., Olsen,G.,
            Reich,C., Woese,C. and Richardson,P.
  CONSRTM   US DOE Joint Genome Institute
  TITLE     Direct Submission
  JOURNAL   Submitted (14-DEC-2006) US DOE Joint Genome Institute, 2800
            Mitchell Drive B100, Walnut Creek, CA 94598-1698, USA
COMMENT     Method: conceptual translation.
FEATURES             Location/Qualifiers
     source          1..54
                     /organism=`Thermofilum pendens Hrk 5`
                     /strain=`Hrk 5`
                     /db_xref=`taxon:368408`
     Protein         1..54
                     /product=`SSU ribosomal protein S14P`
     Region          3..54
                     /region_name=`rps14P`
                     /note=`30S ribosomal protein S14P; Reviewed; PRK05766`
                     /db_xref=`CDD:235598`
     CDS             1..54
                     /locus_tag=`Tpen_0241`
                     /coded_by=`complement(CP000505.1:214085..214249)`
                     /note=`PFAM: ribosomal protein S14;
                     KEGG: pai:PAE2097 ribosomal protein S14`
                     /transl_table=11
                     /db_xref=`InterPro:IPR001209`

ORIGIN
        1 pkkrkygkgs rrcircgthe aiirvyglnl crrcfrevae eigf
//
LOCUS       Caldiarchaeum_subterraneum@WP_020863558      44 bp    PROT      linear   25-JUL-2013
DEFINITION  small subunit ribosomal protein S14 [Candidatus Caldiarchaeum
 ACCESSION  WP_020863558
  ORGANISM  Candidatus Caldiarchaeum subterraneum
subterraneum].VERSION     WP_020863558.1  GI:526884690KEYWORDS    RefSeq.
SOURCE      Candidatus Caldiarchaeum subterraneum
            Archaea; Thaumarchaeota; unclassified Thaumarchaeota; Candidatus
            Caldiarchaeum.
COMMENT     REFSEQ: This record represents a single, non-redundant, protein
            sequence which may be annotated on many different RefSeq genomes
            from the same, or different, species.
FEATURES             Location/Qualifiers
     source          1..53
                     /organism=`Candidatus Caldiarchaeum subterraneum`
                     /db_xref=`taxon:311458`
     Protein         1..53
                     /product=`small subunit ribosomal protein S14`
                     /calculated_mol_wt=5976
     Region          2..53
                     /region_name=`rps14P`
                     /note=`30S ribosomal protein S14P; Reviewed; PRK05766`
                     /db_xref=`CDD:235598`

DD:235598`

ORIGIN
        1 pkqrkfgkgv hvcrrcgtsv gvirkyglyi crrcineiap klgf
//
LOCUS       Caldivirga_maquilingensis@WP_012186878      44 bp    PROT      linear   16-MAY-2013
DEFINITION  30S ribosomal protein S14 [Caldivirga maquilingensis].
 ACCESSION  WP_012186878
  ORGANISM  Caldivirga maquilingensis
VERSION     WP_012186878.1  GI:501138408KEYWORDS    RefSeq.SOURCE      Caldivirga maquilingensis
            Archaea; Crenarchaeota; Thermoprotei; Thermoproteales;
            Thermoproteaceae; Caldivirga.
COMMENT     REFSEQ: This record represents a single, non-redundant, protein
            sequence which may be annotated on many different RefSeq genomes
            from the same, or different, species.
FEATURES             Location/Qualifiers
     source          1..54
                     /organism=`Caldivirga maquilingensis`
                     /db_xref=`taxon:76887`
     Protein         1..54
                     /product=`30S ribosomal protein S14`
                     /calculated_mol_wt=6223
     Region          3..53
                     /region_name=`rps14P`
                     /note=`30S ribosomal protein S14P; Reviewed; PRK05766`
                     /db_xref=`CDD:235598`

ORIGIN
        1 srtrefgkgs lrcvrcgthe avirryglml crrcfrevap qlgf
//
LOCUS       Nitrososphaera_viennensis@EN76_AIC14695      44 bp    PROT      linear   20-AUG-2014
DEFINITION  30S ribosomal protein S14p [Nitrososphaera viennensis EN76].
 ACCESSION  AIC14695
   AUTHORS  Kerou,M.L., Offre,P., Spang,A.M. and Schleper,C.
VERSION     AIC14695.1  GI:647810994DBLINK      BioProject: PRJEA60103            BioSample: SAMN02721150
DBSOURCE    accession CP007536.1
KEYWORDS    .
SOURCE      Nitrososphaera viennensis EN76
            Archaea; Thaumarchaeota; Nitrososphaerales; Nitrososphaeraceae;
            Nitrososphaera.
REFERENCE   1  (residues 1 to 59)
            Leisch,N. and Schleper,C.
  TITLE     Nitrososphaera viennensis gen. nov., sp. nov., an aerobic and
            mesophilic, ammonia-oxidizing archaeon from soil and a member of
            the archaeal phylum Thaumarchaeota
  JOURNAL   Int. J. Syst. Evol. Microbiol. 64 (PT 8), 2738-2752 (2014)
   PUBMED   24907263
REFERENCE   2  (residues 1 to 59)
  TITLE     Direct Submission
  JOURNAL   Submitted (01-APR-2014) Department of Ecogenomics and Systems
            Biology Group of Archaea Biology and Ecogenomics, University of
            Vienna, Althanstrasse 14, Vienna 1090, Austria
COMMENT     Method: conceptual translation.
FEATURES             Location/Qualifiers
     source          1..59
                     /organism=`Nitrososphaera viennensis EN76`
                     /strain=`EN76`
                     /isolation_source=`soil`
                     /culture_collection=`DSM:26422`
                     /culture_collection=`JCM:19564`
                     /db_xref=`taxon:926571`
                     /country=`Austria: Vienna`
                     /lat_lon=`48.229273 N 16.358947 E`
                     /collection_date=`2008`
     Protein         1..59
                     /product=`30S ribosomal protein S14p`
     Region          9..59
                     /region_name=`rps14P`
                     /note=`30S ribosomal protein S14P; Reviewed; PRK05766`
                     /db_xref=`CDD:235598`
     CDS             1..59
                     /gene=`rps14p`
                     /locus_tag=`NVIE_005000`
                     /coded_by=`complement(CP007536.1:408711..408890)`
                     /inference=`ab initio prediction:AMIGene:2.0`
                     /note=`Evidence 2b : Function of strongly homologous gene;
                     Product type s : structure`
                     /transl_table=11

ORIGIN
        1 rkqlahgrgv rwckrcgsyn glirkynlml crqcfrevae slgf
//
LOCUS       archaeon_SCGC_AAA011@L22_WP_026308109      44 bp    PROT      linear    8-JUN-2014
DEFINITION  30S ribosomal protein S14 [Nanoarchaeota archaeon SCGC AAA011-L22].
 ACCESSION  WP_026308109
  ORGANISM  Nanoarchaeota archaeon SCGC AAA011-L22
VERSION     WP_026308109.1  GI:648616358KEYWORDS    RefSeq.SOURCE      Nanoarchaeota archaeon SCGC AAA011-L22
            Archaea; Nanoarchaeota.
COMMENT     REFSEQ: This record represents a single, non-redundant, protein
            sequence which may be annotated on many different RefSeq genomes
            from the same, or different, species.
            COMPLETENESS: full length.
FEATURES             Location/Qualifiers
     source          1..57
                     /organism=`Nanoarchaeota archaeon SCGC AAA011-L22`
                     /db_xref=`taxon:1046946`
     Protein         1..57
                     /product=`30S ribosomal protein S14`
                     /calculated_mol_wt=6578
     Region          6..57
                     /region_name=`rps14P`
                     /note=`30S ribosomal protein S14P; Reviewed; PRK05766`
                     /db_xref=`CDD:235598`

ORIGIN
        1 pkdrtfgist krckrcgrfg ahigkydlhl crqcfrdvat klgf
//
LOCUS       Haloredivivus_sp.G17@EHK02304      44 bp    PROT      linear   25-NOV-2011
DEFINITION  30S ribosomal protein S14P [Candidatus Haloredivivus sp. G17].
 ACCESSION  EHK02304
  ORGANISM  Candidatus Haloredivivus sp. G17
   AUTHORS  Ghai,R., Pasic,L., Fernandez,A.B., Martin-Cuadrado,A.-B.,
VERSION     EHK02304.1  GI:358033790DBLINK      BioProject: PRJNA71229            BioSample: SAMN02469764
DBSOURCE    accession AGNT01000073.1
KEYWORDS    .
SOURCE      Candidatus Haloredivivus sp. G17
            Archaea; Nanohaloarchaeota; Nanohaloarchaea; Candidatus
            Haloredivivus.
REFERENCE   1  (residues 1 to 74)
            Mizuno,C.M., McMahon,K.D., Papke,R.T., Stepanauskas,R.,
            Rodriguez-Brito,B., Rohwer,F., Sanchez-Porro,C., Ventosa,A. and
            Rodriguez-Valera,F.
  TITLE     New Dominant Microbial Groups Along A Salinity Gradient
  JOURNAL   Sci Rep (2011) In press
REFERENCE   2  (residues 1 to 74)
            Mizuno,C.M., McMahon,K.D., Papke,R.T., Stepanauskas,R.,
            Rodriguez-Brito,B., Rohwer,F., Sanchez-Porro,C., Ventosa,A. and
            Rodriguez-Valera,F.
  TITLE     Direct Submission
  JOURNAL   Submitted (05-OCT-2011) Laboratorio de Microbiologia, Evolutionary
            Genomics Group, Universidad Miguel Hernandez, Ctra. de Valencia,
            s/n, San Juan de Alicante, Alicante 03550, Spain
COMMENT     Annotation was added by the NCBI Prokaryotic Genomes Automatic
            Annotation Pipeline Group. Information about the Pipeline can be
            found here:
            http://www.ncbi.nlm.nih.gov/genomes/static/Pipeline.html. Please be
            aware that the annotation is done automatically with little or no
            manual curation.
            Genome sequenced from a single-cell isolation.
            
            ##Genome-Assembly-Data-START##
            Assembly Method       :: MIRA v. 3.4
            Genome Coverage       :: 80x
            Sequencing Technology :: 454 GS-FLX Titanium
            ##Genome-Assembly-Data-END##
            Method: conceptual translation.
FEATURES             Location/Qualifiers
     source          1..74
                     /organism=`Candidatus Haloredivivus sp. G17`
                     /strain=`G17`
                     /db_xref=`taxon:1072681`
     Protein         1..74
                     /product=`30S ribosomal protein S14P`
     Region          22..73
                     /region_name=`rps14P`
                     /note=`30S ribosomal protein S14P; Reviewed; PRK05766`
                     /db_xref=`CDD:235598`
     CDS             1..74
                     /gene=`rps14P`
                     /locus_tag=`HRED_04744`
                     /coded_by=`AGNT01000073.1:1786..2010`
                     /note=`COG0199 Ribosomal protein S14`
                     /transl_table=11

ORIGIN
        1 pkdrdygksk kecrrcgrtr gviskydlnf crqcfrevae dlgf
//
LOCUS       Nanosalina_sp.J07AB43@EGQ43962      44 bp    PROT      linear   11-MAR-2013
DEFINITION  ribosomal protein S14p/S29e [Candidatus Nanosalina sp. J07AB43].
 ACCESSION  EGQ43962
  ORGANISM  Candidatus Nanosalina sp. J07AB43
   AUTHORS  Narasingarao,P., Podell,S., Ugalde,J., Heidelberg,K., Banfield,J.
VERSION     EGQ43962.1  GI:339758708DBLINK      BioProject: PRJNA52647            BioSample: SAMN01940911
DBSOURCE    accession GL982573.1
KEYWORDS    .
SOURCE      Candidatus Nanosalina sp. J07AB43 (hypersaline lake metagenome)
            Archaea; Nanohaloarchaeota; Nanohaloarchaea; Candidatus Nanosalina.
REFERENCE   1  (residues 1 to 74)
            Emerson,J.B., Brocks,J.J., Heidelberg,K.B., Banfield,J.F. and
            Allen,E.E.
  TITLE     De novo metagenomic assembly reveals abundant novel major lineage
            of Archaea in hypersaline microbial communities
  JOURNAL   ISME J (2011) In press
   PUBMED   21716304
  REMARK    Publication Status: Available-Online prior to print
REFERENCE   2  (residues 1 to 74)
            and Allen,E.
  TITLE     Direct Submission
  JOURNAL   Submitted (14-OCT-2010) Scripps Institution of Oceanography,
            University of California, San Diego, 9500 Gilman Drive, La Jolla,
            CA 92093-0202, USA
COMMENT     Method: conceptual translation.
FEATURES             Location/Qualifiers
     source          1..74
                     /organism=`Candidatus Nanosalina sp. J07AB43`
                     /isolation_source=`Lake Tyrrell`
                     /db_xref=`taxon:889948`
                     /environmental_sample
                     /country=`Australia: Victoria`
                     /note=`metagenomic; derived from metagenome: hypersaline
                     lake metagenome`
     Protein         1..74
                     /product=`ribosomal protein S14p/S29e`
     Region          22..74
                     /region_name=`Ribosomal_S14`
                     /note=`Ribosomal protein S14p/S29e; cl00355`
                     /db_xref=`CDD:260378`
     CDS             1..74
                     /locus_tag=`J07AB43_04380`
                     /coded_by=`complement(GL982573.1:29990..30214)`
                     /transl_table=11

ORIGIN
        1 pkerdfgksk kvcrrcgrtr gviskygldy crqcfreiae elgf
//
LOCUS       Nanosalinarum_sp.J07AB56@EGQ40650      44 bp    PROT      linear   11-MAR-2013
DEFINITION  SSU ribosomal protein S14P [Candidatus Nanosalinarum sp. J07AB56].
 ACCESSION  EGQ40650
  ORGANISM  Candidatus Nanosalinarum sp. J07AB56
   AUTHORS  Narasingarao,P., Podell,S., Ugalde,J., Heidelberg,K., Banfield,J.
VERSION     EGQ40650.1  GI:339757067DBLINK      BioProject: PRJNA52645            BioSample: SAMN01940911
DBSOURCE    accession GL982569.1
KEYWORDS    .
SOURCE      Candidatus Nanosalinarum sp. J07AB56 (hypersaline lake metagenome)
            Archaea; Nanohaloarchaeota; Nanohaloarchaea; Candidatus
            Nanosalinarum.
REFERENCE   1  (residues 1 to 74)
            Emerson,J.B., Brocks,J.J., Heidelberg,K.B., Banfield,J.F. and
            Allen,E.E.
  TITLE     De novo metagenomic assembly reveals abundant novel major lineage
            of Archaea in hypersaline microbial communities
  JOURNAL   ISME J (2011) In press
   PUBMED   21716304
  REMARK    Publication Status: Available-Online prior to print
REFERENCE   2  (residues 1 to 74)
            and Allen,E.
  TITLE     Direct Submission
  JOURNAL   Submitted (14-OCT-2010) Scripps Institution of Oceanography,
            University of California, San Diego, 9500 Gilman Drive, La Jolla,
            CA 92093-0202, USA
COMMENT     Method: conceptual translation.
FEATURES             Location/Qualifiers
     source          1..74
                     /organism=`Candidatus Nanosalinarum sp. J07AB56`
                     /isolation_source=`Lake Tyrrell`
                     /db_xref=`taxon:889962`
                     /environmental_sample
                     /country=`Australia: Victoria`
                     /note=`metagenomic; derived from metagenome: hypersaline
                     lake metagenome`
     Protein         1..74
                     /product=`SSU ribosomal protein S14P`
     Region          22..74
                     /region_name=`Ribosomal_S14`
                     /note=`Ribosomal protein S14p/S29e; cl00355`
                     /db_xref=`CDD:260378`
     CDS             1..74
                     /locus_tag=`J07AB56_13800`
                     /coded_by=`GL982569.1:919173..919397`
                     /transl_table=11

ORIGIN
        1 pkertngksq kecrrcgrtr giiskydlny crqcfrevae elgf
//
LOCUS       Dyadobacter_fermentans_DSM_18053      44 bp    PROT      linear    2-SEP-2014
DEFINITION  Dyadobacter_fermentans_DSM_18053, 372 bases, F6EA1E51 checksum.
 ACCESSION  Rose-Cavalier-Smiths-iMac.local:113:1409653067
ORIGIN
        1 AREERYARLH NRCKITGRPR GYMRKFGI-- SRVLFRDMAS DGGV
//
LOCUS       Idiomarina_loihiensis_L2TR      44 bp    PROT      linear    2-SEP-2014
DEFINITION  Idiomarina_loihiensis_L2TR, 372 bases, 8DF86441 checksum.
 ACCESSION  Rose-Cavalier-Smiths-iMac.local:114:1409653067
ORIGIN
        1 ARDSKYARQR NRCRITGRPH GFLRKFGM-- SRIKVREMAM RGGL
//
LOCUS       Deinococcus_deserti_VCD115      44 bp    PROT      linear    2-SEP-2014
DEFINITION  Deinococcus_deserti_VCD115, 372 bases, B522D830 checksum.
 ACCESSION  Rose-Cavalier-Smiths-iMac.local:115:1409653067
ORIGIN
        1 VKAHKFAQNY SRCSRCGRAR GYYRFFGM-- CRICIREMAH KGGV
//
LOCUS       Paenibacillus_sp._Y412MC10      44 bp    PROT      linear    2-SEP-2014
DEFINITION  Paenibacillus_sp._Y412MC10, 372 bases, 25BA6A3B checksum.
 ACCESSION  Rose-Cavalier-Smiths-iMac.local:116:1409653067
ORIGIN
        1 VKEAKYARLH HRCAVSGRPR GYISKFGV-- SRIVFRELAH KGGI
//
LOCUS       Rhodopirellula_baltica_SH_1      44 bp    PROT      linear    2-SEP-2014
DEFINITION  Rhodopirellula_baltica_SH_1, 372 bases, F06E1289 checksum.
 ACCESSION  Rose-Cavalier-Smiths-iMac.local:117:1409653067
ORIGIN
        1 AKAPKFSRKE NRCKFCGRPR SVYRKFGL-- CRICFRENAN AGGV
//
LOCUS       Planctomyces_brasiliensis_DSM_5305      44 bp    PROT      linear    2-SEP-2014
DEFINITION  Planctomyces_brasiliensis_DSM_5305, 372 bases, 4587F194 checksum.
 ACCESSION  Rose-Cavalier-Smiths-iMac.local:119:1409653067
ORIGIN
        1 EKQEKFARLR RLCQLTGRAR GNYRKFQI-- SRIMLRDMAL DGGM
//
LOCUS       Fibrobacter_succinogenes_subsp._succinogenes_S85      44 bp    PROT      linear    2-SEP-2014
DEFINITION  Fibrobacter_succinogenes_subsp._succinogenes_S85, 372 bases, 7C71E6FA checksum.
 ACCESSION  Rose-Cavalier-Smiths-iMac.local:120:1409653067
ORIGIN
        1 EKCPKYTRGY NRCKRCGRPH AFMRRFGL-- CRICFREMAL AGGI
//
LOCUS       Desulfobacca_acetoxidans_DSM_11109      44 bp    PROT      linear    2-SEP-2014
DEFINITION  Desulfobacca_acetoxidans_DSM_11109, 372 bases, 2EA9EED3 checksum.
 ACCESSION  Rose-Cavalier-Smiths-iMac.local:122:1409653067
ORIGIN
        1 AKAPKFSRKY NRCPLCGRPR AYIRKFGI-- CRLCFRSLAL KGGV
//
LOCUS       Oscillibacter_valericigenes_Sjm18-20      44 bp    PROT      linear    2-SEP-2014
DEFINITION  Oscillibacter_valericigenes_Sjm18-20, 372 bases, 6AF0F2A8 checksum.
 ACCESSION  Rose-Cavalier-Smiths-iMac.local:125:1409653067
ORIGIN
        1 LKQAKFSRKY NRCKICGRPH AYLRDYGV-- CRICFRELAY KGGV
//
LOCUS       Thermus_scotoductus_SA-01      44 bp    PROT      linear    2-SEP-2014
DEFINITION  Thermus_scotoductus_SA-01, 372 bases, A0702B3F checksum.
 ACCESSION  Rose-Cavalier-Smiths-iMac.local:129:1409653067
ORIGIN
        1 EKAPKFKRAY TRCVRCGRAR SVYRYFGL-- CRICLRELAH KGGV
//
LOCUS       Dehalococcoides_ethenogenes_195      44 bp    PROT      linear    2-SEP-2014
DEFINITION  Dehalococcoides_ethenogenes_195, 372 bases, E278CD66 checksum.
 ACCESSION  Rose-Cavalier-Smiths-iMac.local:131:1409653067
ORIGIN
        1 VQSSKFKQHH NRCSRCGRPR GYINRFGL-- CRICFRELAL QGGV
//
LOCUS       Thermovirga_lienii_DSM_17291      44 bp    PROT      linear    2-SEP-2014
DEFINITION  Thermovirga_lienii_DSM_17291, 372 bases, 568C5198 checksum.
 ACCESSION  Rose-Cavalier-Smiths-iMac.local:133:1409653067
ORIGIN
        1 HKAPKFARAY NRCPLCGRVH SYMRKFNM-- CRCCFRKLAR EGGV
//
LOCUS       Thermocrinis_albus_DSM_14484      44 bp    PROT      linear    2-SEP-2014
DEFINITION  Thermocrinis_albus_DSM_14484, 372 bases, 472A4540 checksum.
 ACCESSION  Rose-Cavalier-Smiths-iMac.local:134:1409653067
ORIGIN
        1 AKDPKYKRQK NRCPLCGRPR GFIRYFGM-- CRLCFRELAL KGGV
//
LOCUS       Desulfurispirillum_indicum_S5      44 bp    PROT      linear    2-SEP-2014
DEFINITION  Desulfurispirillum_indicum_S5, 372 bases, FF7CCEDF checksum.
 ACCESSION  Rose-Cavalier-Smiths-iMac.local:135:1409653067
ORIGIN
        1 AKAPKFAQQY NRCEICGRPR AYIRKFRI-- CRVCFRKLAG EGGV
//
LOCUS       Syntrophothermus_lipocalidus_DSM_12680      44 bp    PROT      linear    2-SEP-2014
DEFINITION  Syntrophothermus_lipocalidus_DSM_12680, 372 bases, A215E161 checksum.
 ACCESSION  Rose-Cavalier-Smiths-iMac.local:139:1409653067
ORIGIN
        1 AKQGKFSRHY NRCKICGRPR AYMRKFGM-- CRICFRTLAH RGGI
//
LOCUS       Zymomonas_mobilis_subsp._mobilis_NCIMB_11163      44 bp    PROT      linear    2-SEP-2014
DEFINITION  Zymomonas_mobilis_subsp._mobilis_NCIMB_11163, 372 bases, DB29EAB8 checksum.
 ACCESSION  Rose-Cavalier-Smiths-iMac.local:142:1409653067
ORIGIN
        1 NKNKAYARVR NRCALTGRPR GYYRKFQL-- CRIQLRDLAN KGGV
//
LOCUS       Thermodesulfatator_indicus_DSM_15286      44 bp    PROT      linear    2-SEP-2014
DEFINITION  Thermodesulfatator_indicus_DSM_15286, 372 bases, FFF52EEE checksum.
 ACCESSION  Rose-Cavalier-Smiths-iMac.local:147:1409653067
ORIGIN
        1 VKAPKFRRKR NRCSICGRAR AYIRRFGL-- CRICFRNLAS QGGV
//
LOCUS       Neisseria_meningitidis_MC58      44 bp    PROT      linear    2-SEP-2014
DEFINITION  Neisseria_meningitidis_MC58, 372 bases, E24B851 checksum.
 ACCESSION  Rose-Cavalier-Smiths-iMac.local:151:1409653067
ORIGIN
        1 NRDKKYARQR RRCALTGRPR GTFRKFGL-- GRIKIREIAM RGGV
//
LOCUS       Cyanothece_sp._PCC_7425      44 bp    PROT      linear    2-SEP-2014
DEFINITION  Cyanothece_sp._PCC_7425, 372 bases, FAC840F1 checksum.
 ACCESSION  Rose-Cavalier-Smiths-iMac.local:153:1409653067
ORIGIN
        1 EREDKYARLR NRCWLTGRPR GYYRDFGV-- CRHVLRDMAH QGGV
//
LOCUS       Prochlorococcus_marinus_str._MIT_9303      44 bp    PROT      linear    2-SEP-2014
DEFINITION  Prochlorococcus_marinus_str._MIT_9303, 372 bases, D0027560 checksum.
 ACCESSION  Rose-Cavalier-Smiths-iMac.local:154:1409653067
ORIGIN
        1 ARDERYARIR NRCWATGKPR GVYRDFGL-- CRNQLRERAH KGGV
//
LOCUS       Chlorobium_limicola_DSM_245      44 bp    PROT      linear    2-SEP-2014
DEFINITION  Chlorobium_limicola_DSM_245, 372 bases, 9F49904C checksum.
 ACCESSION  Rose-Cavalier-Smiths-iMac.local:155:1409653067
ORIGIN
        1 ARNEKYARVK NRCVLTGRGR GVYEKFGL-- CRQMFRKFAL EGGV
//
LOCUS       Prevotella_denticola_F0289      44 bp    PROT      linear    2-SEP-2014
DEFINITION  Prevotella_denticola_F0289, 372 bases, 1DF52B30 checksum.
 ACCESSION  Rose-Cavalier-Smiths-iMac.local:157:1409653067
ORIGIN
        1 AREARYARLH NRCKITGRPK GYIRQFGL-- SRIQFREMAS QGGV
//
LOCUS       Cryptobacterium_curtum_DSM_15641      44 bp    PROT      linear    2-SEP-2014
DEFINITION  Cryptobacterium_curtum_DSM_15641, 372 bases, A30EDBF7 checksum.
 ACCESSION  Rose-Cavalier-Smiths-iMac.local:158:1409653067
ORIGIN
        1 AKAPKFSRQH NRCSRCGRPR AYYRKFGL-- CRVCLRELAN KGGV
//
LOCUS       Anaerolinea_thermophila_UNI-1      44 bp    PROT      linear    2-SEP-2014
DEFINITION  Anaerolinea_thermophila_UNI-1, 372 bases, 7841F0C6 checksum.
 ACCESSION  Rose-Cavalier-Smiths-iMac.local:161:1409653067
ORIGIN
        1 YRE-KYERVR NRCERCGRPR GYIRRFGL-- CRICFRELAL QGGV
//
LOCUS       Thermotoga_maritima_MSB8      44 bp    PROT      linear    2-SEP-2014
DEFINITION  Thermotoga_maritima_MSB8, 372 bases, CE26BC25 checksum.
 ACCESSION  Rose-Cavalier-Smiths-iMac.local:162:1409653067
ORIGIN
        1 ERWKKYKREY TRCHICGRPR AVYREFGL-- CRICFRKLAL EGGV
//
LOCUS       Gemmatimonas_aurantiaca_T-27      44 bp    PROT      linear    2-SEP-2014
DEFINITION  Gemmatimonas_aurantiaca_T-27, 372 bases, E78888F0 checksum.
 ACCESSION  Rose-Cavalier-Smiths-iMac.local:163:1409653067
ORIGIN
        1 ARNQRYARIR NRCSISGRPR AYLRHFGL-- SRIALRDMAL NGGV
//
LOCUS       Nitrosospira_multiformis_ATCC_25196      44 bp    PROT      linear    2-SEP-2014
DEFINITION  Nitrosospira_multiformis_ATCC_25196, 372 bases, 5B356EF0 checksum.
 ACCESSION  Rose-Cavalier-Smiths-iMac.local:169:1409653067
ORIGIN
        1 NRDKKFERLR NRCSLTGRPR GVYSKFGL-- GRGKLRDIAM SGGM
//
LOCUS       Treponema_brennaborense_DSM_12168      44 bp    PROT      linear    2-SEP-2014
DEFINITION  Treponema_brennaborense_DSM_12168, 372 bases, 26BE5D5C checksum.
 ACCESSION  Rose-Cavalier-Smiths-iMac.local:176:1409653067
ORIGIN
        1 IKAPKYSRKY NRCQICGRPR GYLRKYKM-- CRLCFRKLAS EGGV
//
LOCUS       Dictyoglomus_thermophilum_H-6-12      44 bp    PROT      linear    2-SEP-2014
DEFINITION  Dictyoglomus_thermophilum_H-6-12, 372 bases, C998E76A checksum.
 ACCESSION  Rose-Cavalier-Smiths-iMac.local:177:1409653067
ORIGIN
        1 VKWKKYKREY NRCRICGRPR GYIRKFGL-- CRLCFRELAL KGGV
//
LOCUS       Xylella_fastidiosa_M23      44 bp    PROT      linear    2-SEP-2014
DEFINITION  Xylella_fastidiosa_M23, 372 bases, 8C2CDE92 checksum.
 ACCESSION  Rose-Cavalier-Smiths-iMac.local:180:1409653067
ORIGIN
        1 NRDKKFARLR NRCEISGRPR GVYCKFGL-- GRNKLREAAM RGGL
//
LOCUS       Coraliomargarita_akajimensis_DSM_45221      44 bp    PROT      linear    2-SEP-2014
DEFINITION  Coraliomargarita_akajimensis_DSM_45221, 372 bases, BF030971 checksum.
 ACCESSION  Rose-Cavalier-Smiths-iMac.local:182:1409653067
ORIGIN
        1 HRNAKYARAR NRCSVTGRPR AYIRKFGL-- SRITFRELAS QGGV
//
LOCUS       Thermovibrio_ammonificans_HB-1      44 bp    PROT      linear    2-SEP-2014
DEFINITION  Thermovibrio_ammonificans_HB-1, 372 bases, F36FCBA checksum.
 ACCESSION  Rose-Cavalier-Smiths-iMac.local:186:1409653067
ORIGIN
        1 VKAPKFKRKY NRCPLCGRPR GYIREFGM-- CRLCFRTLAL QGGL
//
LOCUS       Acetobacter_pasteurianus_IFO_3283-01      44 bp    PROT      linear    2-SEP-2014
DEFINITION  Acetobacter_pasteurianus_IFO_3283-01, 372 bases, 45D08C81 checksum.
 ACCESSION  Rose-Cavalier-Smiths-iMac.local:187:1409653067
ORIGIN
        1 LRNARMARVR LRCKLTGRSR GNYRKFEL-- CRIAFRDLAS EGGV
//
LOCUS       Methylacidiphilum_infernorum_V4      44 bp    PROT      linear    2-SEP-2014
DEFINITION  Methylacidiphilum_infernorum_V4, 372 bases, F6001980 checksum.
 ACCESSION  Rose-Cavalier-Smiths-iMac.local:188:1409653067
ORIGIN
        1 AKQPKFSRKY NRCRISGRRR AYIRKFGL-- SRIQFRELAS WGGV
//
LOCUS       Corynebacterium_pseudotuberculosis_FRC41      44 bp    PROT      linear    2-SEP-2014
DEFINITION  Corynebacterium_pseudotuberculosis_FRC41, 372 bases, 22E2B8E0 checksum.
 ACCESSION  Rose-Cavalier-Smiths-iMac.local:190:1409653067
ORIGIN
        1 AKNARYARVR NRDSRDGRPR GFLRKFGV-- SRVRMREMAH RGGV
//
LOCUS       Fusobacterium_nucleatum_subsp._nucleatum_ATCC_25586      44 bp    PROT      linear    2-SEP-2014
DEFINITION  Fusobacterium_nucleatum_subsp._nucleatum_ATCC_25586, 372 bases, ED26382D checks
 ACCESSION  Rose-Cavalier-Smiths-iMac.local:191:1409653067
ORIGIN
        1 ARDDKYARKR NRCQLDGRPR GYMREFGI-- SRVKFRQLAG AGGV
//
LOCUS       Syntrophus_aciditrophicus_SB      44 bp    PROT      linear    2-SEP-2014
DEFINITION  Syntrophus_aciditrophicus_SB, 372 bases, DA3792E checksum.
 ACCESSION  Rose-Cavalier-Smiths-iMac.local:192:1409653067
ORIGIN
        1 AKAQKYSRTY NRCSICGRPR AYYRKFGM-- CRICLRKLSS KGGV
//
LOCUS       Lactobacillus_fermentum_IFO_3956      44 bp    PROT      linear    2-SEP-2014
DEFINITION  Lactobacillus_fermentum_IFO_3956, 372 bases, 4A734325 checksum.
 ACCESSION  Rose-Cavalier-Smiths-iMac.local:199:1409653067
ORIGIN
        1 AKLAKYARLH NRDQYDGRPH AYMRQFGM-- SRLTFRELAH KGGV
//
LOCUS       Denitrovibrio_acetiphilus_DSM_12809      44 bp    PROT      linear    2-SEP-2014
DEFINITION  Denitrovibrio_acetiphilus_DSM_12809, 372 bases, AD9C55D6 checksum.
 ACCESSION  Rose-Cavalier-Smiths-iMac.local:208:1409653067
ORIGIN
        1 HSAKKYKRED NRCPICGRPR AFMRRFNM-- CRLCFRKFAL EGGV
//
LOCUS       Nitrosomonas_europaea_ATCC_19718      44 bp    PROT      linear    2-SEP-2014
DEFINITION  Nitrosomonas_europaea_ATCC_19718, 372 bases, C09E0900 checksum.
 ACCESSION  Rose-Cavalier-Smiths-iMac.local:209:1409653067
ORIGIN
        1 NRNNKYARLR QRCALTGRPR GVFSKFGL-- GRIKLREIAM RGGL
//
LOCUS       Spirochaeta_coccoides_DSM_17374      44 bp    PROT      linear    2-SEP-2014
DEFINITION  Spirochaeta_coccoides_DSM_17374, 372 bases, 776C01D9 checksum.
 ACCESSION  Rose-Cavalier-Smiths-iMac.local:212:1409653067
ORIGIN
        1 IKAPKFSRAV NRCKVCGRPR GYLRKFGM-- CRICFRKLAS EGGV
//
