# Supplementary material for: Multidomain ribosomal protein trees and the planctobacterial origin of neomura (eukaryotes, archaebacteria)
Source: Protoplasma. 2020 Jan 3;257(3):621–753. doi: 10.1007/s00709-019-01442-7 (PMC7203096; doi:10.1007/s00709-019-01442-7)
Supplement: Supplementary file 22 — (PDF 116 kb) [file 709_2019_1442_MOESM22_ESM.gb]

LOCUS       Sub@rpl15_OG5_127033_EE_br_Ste     163 bp    PROT      linear   29-AUG-2014
DEFINITION  Sub@rpl15_OG5_127033_EE_br_Ste     163 bp    PROT      linear    2-AUG-2014, 16
 ACCESSION  Rose-Cavalier-Smiths-iMac.local:0:1409315521
ORIGIN
        1 ---KYLEELW RHKQSDVMRY LNRIRCWEYR QLPAVTRLTR PTRPDKAHRL GYKRIQGMVV
       61 YRVRVRRGGR KRPNPKGIVY GKPVHQGINE LKFARNLRSI AEERVGRGNL RVLNSYWIGQ
      121 DATFKFFEVI LVDPQHQRVR NDPRLQWICA PVMKHREMRG LTA
//
LOCUS       PirE2@PirE2_1_68045     193 bp    PROT      linear   29-AUG-2014
DEFINITION  PirE2@PirE2_1_68045     201 bp    PROT      linear    2-AUG-2014, 201 bases, 92
 ACCESSION  Rose-Cavalier-Smiths-iMac.local:1:1409315521
ORIGIN
        1 GAYKYIEELY KRKQSDVLGF LGRVRCWEYR QLNVIHRASR PSRPDKARRL GYKAKQGYVI
       61 YRIRVRRGGR KRPNPKGIVY GKPVHQGIAE LKYQKKFRAT AEERVARGNL RVLNSYWVNE
      121 DATYKYYEVI LVDPSHKAIR RDARINWIIN PVHKHREARG LTATGKKSRG H-NKGHRYNN
      181 TSGGRRATWK KQN
//
LOCUS       Rall@OG9_003384-RA     193 bp    PROT      linear   29-AUG-2014
DEFINITION  Rall@OG9_003384-RA     201 bp    PROT      linear    2-AUG-2014, 201 bases, 8FE
 ACCESSION  Rose-Cavalier-Smiths-iMac.local:2:1409315521

ORIGIN
        1 GAYKYIEELY KKKQSDVLRF LMRIRCWEYR QLPAIHRASR PSRPDKARRL GYKAKQGYVI
       61 YRVRVRRGGR KRPNPKGQVY GKPKSQGINQ LKAKRSHRAL AEERVGRGNL RVLNSYWICQ
      121 DATYKVYEVI LVDPSHKAIR RDPRINWIVA PTHKHRECRG VTGAGKKSRG I-GKGHRFNN
      181 TKGSRYKAWK RRN
//
LOCUS       Homo_sapiens@88992455     193 bp    PROT      linear   29-AUG-2014
DEFINITION  Homo_sapiens@88992455     201 bp    PROT      linear    2-AUG-2014, 201 bases, 
 ACCESSION  Rose-Cavalier-Smiths-iMac.local:3:1409315521
ORIGIN
        1 GAYKYIQELW RKKQSDVMRF LLRVRCWQYR QLSALHRAPR PTRPDKARRL GYKAKQGYVI
       61 YRIRVRRGGR KRPVPKGATY GKPVHHGVNQ LKFARSLQSV AEERVGRGAL RVLNSYWVGE
      121 DSTYKFFEVI LIDPFHKAIR RNPDTQWITK PVHKHREMRG LTSAGRKSRG L-GKGHKFHH
      181 TIGSRRAAWR RRN
//
LOCUS       Mus_musculus@BAB27107     193 bp    PROT      linear   29-AUG-2014
DEFINITION  Mus_musculus@BAB27107     201 bp    PROT      linear    2-AUG-2014, 201 bases, 
 ACCESSION  Rose-Cavalier-Smiths-iMac.local:4:1409315521
ORIGIN
        1 GAYKYIQELW RKKQSDVMRF LLRVRCWQYR QLSALHRAPR PTRPDKARRL GYKAKQGYVI
       61 YRIRVRRGGR KRPVPKGATY GKPVHHGVNQ LKFARSLQSV AEERAGRGAL RVLNSYWVGE
      121 DSTYKFFEVI LIDPFHKAIR RNPDTQWITK PVHKHREMRG LTSAGRKSRG L-GKG-----
      181 -------AWR GRN
//
LOCUS       Drosophila_melanogaster@AAR100     193 bp    PROT      linear   29-AUG-2014
DEFINITION  Drosophila_melanogaster@AAR100     201 bp    PROT      linear    2-AUG-2014, 20
 ACCESSION  Rose-Cavalier-Smiths-iMac.local:5:1409315521
ORIGIN
        1 GAYRYMQELY RKKQSDVMRY LLRIRVWQYR QLTKLHRSPR PTRPDKARRL GYRAKQGFVI
       61 YRIRVRRGGR KRPVPKGCTY GKPKSHGVNQ LKPYRGLQSI AEERVGRGGL RVLNSYWIAQ
      121 DASYKYFEVI LIDTHHSAIR RDPKINWICK HVHKHRELRG LTSAGKSSRG I-GKG-----
      181 -------AWK RKN
//
LOCUS       Bombyx0mor@30023     193 bp    PROT      linear   29-AUG-2014
DEFINITION  Bombyx0mor@30023     201 bp    PROT      linear    2-AUG-2014, 201 bases, 8FFF5
 ACCESSION  Rose-Cavalier-Smiths-iMac.local:6:1409315521
ORIGIN
        1 GAYRYIQELY RKKLSDVMRF LLRVRVWQYR QLTRMHRAPR PTRPDKARRL GYRAKQGYVV
       61 FRIRVRRGGR KRPVAKGATY GKPKSHGVNQ LKPTRNLQSI AEERVGRGGL RVLSSYWVAQ
      121 DSSYKYFEVI LVDPSHKAIR RDPKINWIVN AVHKHREMRG LTSAGRSSRG L-GKG-----
      181 ---SRRAAWL RRN
//
LOCUS       Ciona_intestinalis@168960536     193 bp    PROT      linear   29-AUG-2014
DEFINITION  Ciona_intestinalis@168960536     201 bp    PROT      linear    2-AUG-2014, 201 
 ACCESSION  Rose-Cavalier-Smiths-iMac.local:7:1409315521
ORIGIN
        1 GAYKYMSEVW RKKQSDVLRY LLRIRCWHFR QLSSVHRASR PTRPDKARKL GYKAKQGFVI
       61 YRARVRRGGR KKPVPKGATY GKPVHQGVNQ LKFARNLQSV AEERVGRGAL RVLNSYWVAE
      121 DSTYKYFEVI LADPMHKTIR RDPNIQWICK STMKHREMRG LTSAGKSSRG L-GKG-----
      181 -------AWK RRN
//
LOCUS       Ciona_savignyi@51746792.26     193 bp    PROT      linear   29-AUG-2014
DEFINITION  Ciona_savignyi@51746792.26     201 bp    PROT      linear    2-AUG-2014, 201 ba
 ACCESSION  Rose-Cavalier-Smiths-iMac.local:8:1409315521
ORIGIN
        1 GAYKYMSEVW RKKQSDVLRY LLRIRCWHFR QLSAVHRAPR PTRPDKARRL GYKAKQGFVI
       61 YRARVRRGGR KKPVPKGATY GKPVHQGVNQ LKFARSLQSV AEERVGRGAL RVLNSYWVAE
      121 DSTYKYFEVI LVDPMHKTIR RDTGIQWICK SVMKHREMRG LTSAGRSSRG L-GKG-----
      181 -------AWK RKN
//
LOCUS       Hydra_magnipapillata@30096320     193 bp    PROT      linear   29-AUG-2014
DEFINITION  Hydra_magnipapillata@30096320     201 bp    PROT      linear    2-AUG-2014, 201
 ACCESSION  Rose-Cavalier-Smiths-iMac.local:9:1409315521
ORIGIN
        1 GAYKYLEELY KKKQSDLLRF LFRIRCWQLR HLNAIHRASR PTRPDKARRL GYKAKQGFVI
       61 YRVRVRRGGR KRPVAKGITY GKPKGEGVNQ LKFQRSIRSV AEERAGRGGL RVLNSYWIAQ
      121 DSTYKYFEVI MVDPAHKAVR RDPRINWICK AVHKHRELRG LTAAGKKNRG M-RKG-----
      181 -------NWK KHN
//
LOCUS       Ixodes0sca@30346     193 bp    PROT      linear   29-AUG-2014
DEFINITION  Ixodes0sca@30346     201 bp    PROT      linear    2-AUG-2014, 201 bases, 7B3D8
 ACCESSION  Rose-Cavalier-Smiths-iMac.local:10:1409315521
ORIGIN
        1 GAYKYMQELW RKKQSDVMRF LLRLRCWHYR QLNTCHRAPR PTRPDKARRL GYRAKQGYVI
       61 YRIRIRRGGR KKQVPKGCTY GKPKNHGVNS LKPVRNHQSI AEERVGRKAL RVLNSYWVAQ
      121 DSTFKYFEVI LVDPFHKAVR RDPKANWICE AVHKHRELRG LTSAGRKSRG L-GKG-----
      181 ---SRRACWK RRN
//
LOCUS       Strongyloc@31433     193 bp    PROT      linear   29-AUG-2014
DEFINITION  Strongyloc@31433     201 bp    PROT      linear    2-AUG-2014, 201 bases, 247A2
 ACCESSION  Rose-Cavalier-Smiths-iMac.local:11:1409315521
ORIGIN
        1 GAYKYMSEVW RKKQSDVMRF LVRVRTWQFR QLSAIHRATR PMRPDKARSM GYRAKQGYVI
       61 YRIRLRRGGR KRPVPKGATY GKPTNQGVNQ LKYQKSLQST AEERVGRGAL RVLNSYWICE
      121 DSTYKYFEII LIDPMHKAIR RNPDTQWITK SVHKHRECRG LTSASRKSRG L-GKG-----
      181 ---SRKASWK RRN
//
LOCUS       Monosiga0b@30077     193 bp    PROT      linear   29-AUG-2014
DEFINITION  Monosiga0b@30077     201 bp    PROT      linear    2-AUG-2014, 201 bases, 29E67
 ACCESSION  Rose-Cavalier-Smiths-iMac.local:12:1409315521
ORIGIN
        1 GCYKYLEELY KRKQCDLLRF MLRIRAWQYR QLTAVHRVTH PTRPDKARRL GYKAKQGYVV
       61 YRVRVKRGGR KRPVPKGRTM GKPKDQGINE LKFQRSLRSQ AEERVGRGGL RVLNSYWVAE
      121 DGTYKFFEVI LVDPAHKAIR RDARINWICN PVHKHRELRG LTSAGKLNRG M-HKG-----
      181 ---SRRHNWK RRN
//
LOCUS       Monosiga0o@21256     193 bp    PROT      linear   29-AUG-2014
DEFINITION  Monosiga0o@21256     201 bp    PROT      linear    2-AUG-2014, 201 bases, 83A8D
 ACCESSION  Rose-Cavalier-Smiths-iMac.local:13:1409315521
ORIGIN
        1 GAYKYLEELY KKKQSDILRF LLRVRCWQYR QLAAIHRASR PSRPDKARRL GYKAKQGYVI
       61 YRVRVKRGGR KRPVTKGQTY GKPKTHGVNS LKNQRGLRSI AEERVGRGGL RVLNSYWVAQ
      121 DSTYKFYEVI LVDPAHKAIR RDPRINWIAK AVHKHRELRG TTAAGRANRG T-GKG-----
      181 ---SRRAVWK RNN
//
LOCUS       Blastoclad@24427     193 bp    PROT      linear   29-AUG-2014
DEFINITION  Blastoclad@24427     201 bp    PROT      linear    2-AUG-2014, 201 bases, 653AD
 ACCESSION  Rose-Cavalier-Smiths-iMac.local:14:1409315521
ORIGIN
        1 GAYKYIEELQ KKKQSDVLRF LARVRVWEYR HLSAVHRASR PSRPDKARRL GYKAKQGYVV
       61 YRVRVRRGSR KRPVPKGQTY GKPKTHGVNQ LKFQRSARSV AEERVGRGNL RVLNSYWINQ
      121 DAVYKYFEVI LVDPQHKAIR RDARINWIVN ATHKHRELRG LTSTGKKSRG I-GKG-----
      181 ---SRRASWK RRN
//
LOCUS       Amoebidium_parasiticum@ABL0000     193 bp    PROT      linear   29-AUG-2014
DEFINITION  Amoebidium_parasiticum@ABL0000     201 bp    PROT      linear    2-AUG-2014, 20
 ACCESSION  Rose-Cavalier-Smiths-iMac.local:15:1409315521
ORIGIN
        1 ---------- -------LRF LCRVRAWQFR QLASIHRASR PTRPDKARRL GYKAKQGYVI
       61 YRVRVRRGNR KRPVPKGQTY GKPATHGVNE LKWQKSGQAL AEMRAGRGNL RVLNSYWVVQ
      121 DATYKYFEVI MVDPQHKAIR RDPTINWICK AVHKRREQRG LTSAGRKNRG VTGRGHLYNK
      181 TKGSRRATWK RNN
//
LOCUS       Capsaspora_owczarzaki     193 bp    PROT      linear   29-AUG-2014
DEFINITION  Capsaspora_owczarzaki     201 bp    PROT      linear    2-AUG-2014, 201 bases, 
 ACCESSION  Rose-Cavalier-Smiths-iMac.local:16:1409315521
ORIGIN
        1 GAYKYLEELY KKKQSDVLRF LVRLRCWQYR QLPAIHRASR PTRPDKARRL GYKAKQGYVI
       61 YRIRLRRGGR KRPVFKGIIY GKPAAQGVTQ LKNQRSHRAI AEERIGRGGL RVLNSYWICQ
      121 DSTFKYYEVI MVDTAHKAIR RDPRINWICE NVHKHRELRG LTAAGRKHRG V-GKGHLHNK
      181 TAGSRRANWK RRN
//
LOCUS       Sphaeroforma_arctica     193 bp    PROT      linear   29-AUG-2014
DEFINITION  Sphaeroforma_arctica     201 bp    PROT      linear    2-AUG-2014, 201 bases, A
 ACCESSION  Rose-Cavalier-Smiths-iMac.local:17:1409315521
ORIGIN
        1 GAYKYLEELY KRKQCDVLRF LLRMRAWQFR QLTSIHRAPR PTRPDKARRL GYKAKQGVVI
       61 YRVRVRRGGR KRPVAKGITY GKPGGEGINE LKWQKSHQAL AEMRAGRGNL RVLNSYWVTQ
      121 DSTYKYYEVI MIDIHHKAIR KDPSMNWICK PVHKRREQRG LTSAGRKNRG I-NKGHLYNK
      181 VIGGRRQNWK KHN
//
LOCUS       Salpingoeca_rosetta     193 bp    PROT      linear   29-AUG-2014
DEFINITION  Salpingoeca_rosetta     201 bp    PROT      linear    2-AUG-2014, 201 bases, EE
 ACCESSION  Rose-Cavalier-Smiths-iMac.local:18:1409315521
ORIGIN
        1 GVYKYVEELY KRKQCDVLRF VLRIRAWKLR QLTSVHRASQ PSRPDKARRL GYKAKQGYVI
       61 YRVRVRRGGR KRKVSKGAVC GKPTNQGVNH LKFQRSKQSV AEERAGRGGL RVLNSYWVAQ
      121 DATYKYYEVI LVDPAHKAIR RDARINWICK NVHKHREMRA LTSAGRKNRG L-GHGHRYNK
      181 TTGSRRASWK RRN
//
LOCUS       Allomyces_macrogynus     193 bp    PROT      linear   29-AUG-2014
DEFINITION  Allomyces_macrogynus     201 bp    PROT      linear    2-AUG-2014, 201 bases, C
 ACCESSION  Rose-Cavalier-Smiths-iMac.local:19:1409315521
ORIGIN
        1 GAYKYLEELQ KKKQSDLMRF LARVRVWEYR HLNAIHRASR PTRPDKARRL GYKAKQGFVV
       61 YRVRVRRGSR KRPVPKGQTY GKPKTHGVNQ LKFQRSLQSV AEERVGRGNL RVLNSYWVNQ
      121 DAVYKYFEVI LVDPQHKAIR RDARINWIVN ATHKHRELRG LTSAGRKNRG I-GKGHRYNK
      181 VKGSRRASWK RRN
//
LOCUS       Spizellomyces_punctatus     193 bp    PROT      linear   29-AUG-2014
DEFINITION  Spizellomyces_punctatus     201 bp    PROT      linear    2-AUG-2014, 201 bases
 ACCESSION  Rose-Cavalier-Smiths-iMac.local:20:1409315521
ORIGIN
        1 GAYKYLEELY KKKQSDVLRF LLRVRCWEYR QLNVIHRASR PSRPDKARRL GYKAKQGYVI
       61 YRIRVRRGNR KRLAPKGQVY GKPASQGISE LKYQRAARAT AEERVGRPNL RVLNSYWVNQ
      121 DATYKFFEVI LVDPQHKAIR RDPRINWIVK PVHKHRESRG LTAIGKKNRG I-GKGHLHNK
      181 VRGGRYASWL RRN
//
LOCUS       Batrachochytrium_dendrobatidis     193 bp    PROT      linear   29-AUG-2014
DEFINITION  Batrachochytrium_dendrobatidis     201 bp    PROT      linear    2-AUG-2014, 20
 ACCESSION  Rose-Cavalier-Smiths-iMac.local:21:1409315521
ORIGIN
        1 ---------- ---------- -------EYR QLNVIHRASR PSRPDKARRL GYKAKQGYVI
       61 YRVRVRRGNR KRQVAKGATF GKPASQGVSQ LKFQRSHKSV GEERVGRPNL RVLNSYWVNQ
      121 DATYKFYEVI LVDPQHKAIR RDPRINWIAK PVHKHREARG LTAIGKKNRG I-GKGHRFNK
      181 TQGGRYANWL RRN
//
LOCUS       Cryptococcus_neoformans     193 bp    PROT      linear   29-AUG-2014
DEFINITION  Cryptococcus_neoformans     201 bp    PROT      linear    2-AUG-2014, 201 bases
 ACCESSION  Rose-Cavalier-Smiths-iMac.local:22:1409315521
ORIGIN
        1 GAYKYLQELY TKKQSDVLQF VSRVRCWEYR QLAVIHRASR PSRPDKARRL GYKAKQGYLI
       61 YRVRVRRGNR KKQAPKGATY GKPVRQGVNH LKSPRGLKAT AEERVARGNL RVLNSYWVNQ
      121 DGVYKYYEVI LVDPSHKAIR RDARINWIAN PVHKHREMRG LTAEGKKNRG L-GKG-----
      181 ---GQKATWK KHN
//
LOCUS       Phanerocha@28199     193 bp    PROT      linear   29-AUG-2014
DEFINITION  Phanerocha@28199     201 bp    PROT      linear    2-AUG-2014, 201 bases, 1F4E9
 ACCESSION  Rose-Cavalier-Smiths-iMac.local:23:1409315521
ORIGIN
        1 GAYKYIGELY KKKQSDVLRF LLRVRC---- -------ATR PSRP------ ----------
       61 ---------- ------GATY GKPVRQGVNQ LKPQRSLQSV AEERVGRGNL RVLNSYWVNQ
      121 DGVYKYYEVI LVDPSHKAIR RDPRINWITK PVHKHRESRG LTSTGKKNRG L-GKG-----
      181 ---G-WSTWK KHN
//
LOCUS       Mver@MVEG_02019T0     193 bp    PROT      linear   29-AUG-2014
DEFINITION  Mver@MVEG_02019T0     201 bp    PROT      linear    2-AUG-2014, 201 bases, F065
 ACCESSION  Rose-Cavalier-Smiths-iMac.local:24:1409315521
ORIGIN
        1 GAYKYLEELA KKKQSDVMRF LLRVRCWEYR QLNVIHRASR PSRPDKARRL GYKAKQGYVV
       61 YRIRVRRGGR KKPVAKGATF GKPGGHGVNQ LKYQRSLQAT AEERVGRGNL RVLNSYWVNQ
      121 DSTYKYFEVI LVDPSHKAIR RDARINWIVN PVHKRREARG LTSATKKNRG F-GKGHGFHK
      181 TIGGRRANWK RRN
//
LOCUS       Rhizopus0o@31272     193 bp    PROT      linear   29-AUG-2014
DEFINITION  Rhizopus0o@31272     201 bp    PROT      linear    2-AUG-2014, 201 bases, 5C438
 ACCESSION  Rose-Cavalier-Smiths-iMac.local:25:1409315521
ORIGIN
        1 GAYKYLEELA RKKQSDVSRF LLRVRCWEYR QLNVIHRASR PSRPDKARRL GYKAKQGYVI
       61 YRIRVRRGGR KRPVPKGATY GKPVNEGVSQ LKYQRSLRST AEERVGRRNL RVLNSYWINQ
      121 DATYKYFEVI LVDPSHKAIR NDARINWIVN PVHKRREARG LTAVGKKSRG H-QKGHRFNN
      181 TKGGRRATWK RRN
//
LOCUS       Saccharomyces_cerevisiae@CAA97     193 bp    PROT      linear   29-AUG-2014
DEFINITION  Saccharomyces_cerevisiae@CAA97     201 bp    PROT      linear    2-AUG-2014, 20
 ACCESSION  Rose-Cavalier-Smiths-iMac.local:26:1409315521
ORIGIN
        1 GAYKYLEELQ RKKQSDVLRF LQRVRVWEYR QKNVIHRAAR PTRPDKARRL GYKAKQGFVI
       61 YRVRVRRGNR KRPVPKGATY GKPTNQGVNE LKYQRSLRAT AEERVGRANL RVLNSYWVNQ
      121 DSTYKYFEVI LVDPQHKAIR RDARYNWICN PVHKHREARG LTATGKKSRG I-NKG-----
      181 ----RRKTWK RQN
//
LOCUS       Schizosacc@31107     193 bp    PROT      linear   29-AUG-2014
DEFINITION  Schizosacc@31107     201 bp    PROT      linear    2-AUG-2014, 201 bases, 8320E
 ACCESSION  Rose-Cavalier-Smiths-iMac.local:27:1409315521
ORIGIN
        1 GAYKYLEELA KKKQSDVNLF LSRVRAWEYR QMNVIHRASR PSRPDKARRL GYKAKQGYVI
       61 YRIRVRRGGR KRPVPKGQTY GKPVHQGVNH LKYQRSARCT AEERVGRSNL RVLNSYWVNQ
      121 DATYKFFEVI LVDPSHKAIR RDPRINWIVN PVHKHRESRG LTSIGKKSRG I-GKG-----
      181 ----QHATWL RHN
//
LOCUS       Neurospora@31387     193 bp    PROT      linear   29-AUG-2014
DEFINITION  Neurospora@31387     201 bp    PROT      linear    2-AUG-2014, 201 bases, 6E2F6
 ACCESSION  Rose-Cavalier-Smiths-iMac.local:28:1409315521
ORIGIN
        1 GALKYLEELQ KKKQSDVVRF LLRVRCWELR QLNVIHRASR PSRPDKARRL GYKAKQGYVI
       61 YRARVRRGGR KKPVPKGATY GKPTNQGVNQ LKYQRSLKST AEERVGRANL RVLNSYWINQ
      121 DSTYKYFEVI LVDPQHKAIR RDPRINWIVN PVHKHRESRG LTSTGKRSRG L-NKG-----
      181 ----RRKTWK RHN
//
LOCUS       Ustilago0m@31064     193 bp    PROT      linear   29-AUG-2014
DEFINITION  Ustilago0m@31064     201 bp    PROT      linear    2-AUG-2014, 201 bases, 51F3E
 ACCESSION  Rose-Cavalier-Smiths-iMac.local:29:1409315521
ORIGIN
        1 GAYKYVEELY KKKQSDVLRF LLRVRCWEYR QLNVIHRASR PSRLDKAHRL GYKAKQGYVV
       61 YRIRVRRGNR KKPVPKGATY GKPVRQGVNH LKYQRSLRAT AEERVGRSNL RILNSYWINQ
      121 DGVYKYFEVI AVDPQHKAIR RDARINWIAK AVHKRRECRG LTATGKKSRG Q-GKG-----
      181 ---GKNSTIR KRD
//
LOCUS       Acanthamoe@24334     193 bp    PROT      linear   29-AUG-2014
DEFINITION  Acanthamoe@24334     201 bp    PROT      linear    2-AUG-2014, 201 bases, 3CA74
 ACCESSION  Rose-Cavalier-Smiths-iMac.local:30:1409315521
ORIGIN
        1 ---------- ---------- LARLRCWEYR QYPMVLRVSR PSRPDKARRL GYKAKQGFVI
       61 YRVRVRRGGR KRKIRKGRVH GKPATQGVNA LKFQRSLRSV AEERAGRGNL RVLNSYWVAQ
      121 DATFKFFEII LVDPFHKAVR RDPKMNWIAA PTHKHREMRG LTSAGKKYRG LRGKGHNYTK
      181 SRPSRRAVWK RNN
//
LOCUS       Mastigamoeba_balamuthi@MBL0000     193 bp    PROT      linear   29-AUG-2014
DEFINITION  Mastigamoeba_balamuthi@MBL0000     201 bp    PROT      linear    2-AUG-2014, 20
 ACCESSION  Rose-Cavalier-Smiths-iMac.local:31:1409315521
ORIGIN
        1 GAYKYLSELW KKKQSDVMRF IQRVRCWELR HLPRVHRAPR PTRPDKARRL GYRAKQGYVV
       61 YRVRIRRGGR KRPAHRGKVW RKPRNSYING MMRKRSLRSF AEGRAGRPNL RVLNSYYIAQ
      121 DATWKWFEVI MVDPSHKAIR RDAKINWICK STMKHRELRG LTSTGRSYRG LAGKGPRYNK
      181 SRPGRRHVWK RNN
//
LOCUS       Dictyostel@31502     193 bp    PROT      linear   29-AUG-2014
DEFINITION  Dictyostel@31502     201 bp    PROT      linear    2-AUG-2014, 201 bases, F7966
 ACCESSION  Rose-Cavalier-Smiths-iMac.local:32:1409315521
ORIGIN
        1 GAYKYLQELY KKKQSDAVRF LLRVRCWEYR NLPVCHRASH PTRVDKARRL GYKATQGFVV
       61 YRIRVRRGGR KRQVPGGRTG GKPKTHGVNE LKPSRNLRSV AEERVGRPNL RVLNSYWVNQ
      121 DSTYKYYEVI LVDNSHNAIR NDPRYNWICK PVHKHRELRG LTSAGIKARG LRRKG-----
      181 ---SRQANYK RRN
//
LOCUS       Physarum_polycephalum@PPL00000     193 bp    PROT      linear   29-AUG-2014
DEFINITION  Physarum_polycephalum@PPL00000     201 bp    PROT      linear    2-AUG-2014, 20
 ACCESSION  Rose-Cavalier-Smiths-iMac.local:33:1409315521
ORIGIN
        1 GAYKYLQELA RKKQSDTSRY LHRIRSWEYR QLPRVVRATR PTRPDKARLL GYKAKQGFVI
       61 YRSRVRRGGR KRPVHKGRIM RKPKNQGVQH INYAQSLKAM AEHRAGRGGL RVLNSYWIAQ
      121 DSVYKWFEVI LVDPFHKAIR RDPRIHWICN PVHKHRELRG LTSSGREHRG LHGKSRGFRK
      181 NRPSVRASWR RRN
//
LOCUS       Hyperamoeba_dachnya@HDL0000029     193 bp    PROT      linear   29-AUG-2014
DEFINITION  Hyperamoeba_dachnya@HDL0000029     196 bp    PROT      linear    2-AUG-2014, 19
 ACCESSION  Rose-Cavalier-Smiths-iMac.local:34:1409315521
ORIGIN
        1 GAYKYLQELA RKKQSDSSRY LHRVRSWEFR QLPRIVRANN PTRPDKARLL GYKAKQGFVV
       61 YRSRVRRGGR KRPVHKGRIM RKPKNQGVTQ INYAQGLQAQ AEHRAGRGGL RVLNSYWIAQ
      121 DSVYKWFEVI LVDTFHPAIR KDPRMHWICN PVHKHRELRG LTSAGRSHRG LHGKSRGFRK
      181 NRPSVRASWH RRN
//
LOCUS       Polysphondylium_pallidum@PSL00     193 bp    PROT      linear   29-AUG-2014
DEFINITION  Polysphondylium_pallidum@PSL00     195 bp    PROT      linear    2-AUG-2014, 19
 ACCESSION  Rose-Cavalier-Smiths-iMac.local:35:1409315521
ORIGIN
        1 ---HEVQELY KKKQSDAVRF LLRIRCWEYR NLPVCHRAAH PSRPDRARRL GYKATQGFVV
       61 YRIRVRRGGR KRQVPGGRTG GKPKTHGVNE LKPSRNLRSV AEERVGRPNL RVLNSYWVNQ
      121 DSTYKYYEVI LVDHSHQAVR NDARYNWICN PVHKHRELRG LTGAGVTARG LRNKGRTSGK
      181 ARPSRRANYK RRN
//
LOCUS       Hartmannella_vermiformis@HVL00     193 bp    PROT      linear   29-AUG-2014
DEFINITION  Hartmannella_vermiformis@HVL00     201 bp    PROT      linear    2-AUG-2014, 20
 ACCESSION  Rose-Cavalier-Smiths-iMac.local:36:1409315521
ORIGIN
        1 GAYKYLQELW KKKQSDALRF LLRMRCWEYR QLPAIHRASH PTRPDKARRL GYKAKQGYVI
       61 YRVRVRRGGR KRPVPKGITY GKPKTHGVNS LKNQRSHRAI AEERAGRGNL RVLNAYWVAQ
      121 DGTYKFFEVI MVDPSHPAIR RDPRINWIAN PVHKHRELRG LTAAGKKARG L-GKGRGTKK
      181 SHPSRRANWK RRN
//
LOCUS       Hartmannella_abertawensis@hara     193 bp    PROT      linear   29-AUG-2014
DEFINITION  Hartmannella_abertawensis@hara     201 bp    PROT      linear    2-AUG-2014, 20
 ACCESSION  Rose-Cavalier-Smiths-iMac.local:37:1409315521
ORIGIN
        1 GAYKYLEEIW NKKQSDAMRF LQRVRCWEYR QLTALTRATR PTRIDKARRL GYKNKQGVVI
       61 YRVRVRRGGR KKPNPKGIVN GKPVRQGVNQ LKNQRSLRAV AEEKVGRGNL RVLNSYWVNQ
      121 DGTYKYFEVI LVDPSHNAIR GDARLKWITN ATHKHRELRG LTAAGKKSRG LRGKGNKFDK
      181 KRPSVRAVWK RRN
//
LOCUS       Cochliopodium_minutoidum@cocmi     193 bp    PROT      linear   29-AUG-2014
DEFINITION  Cochliopodium_minutoidum@cocmi     201 bp    PROT      linear    2-AUG-2014, 20
 ACCESSION  Rose-Cavalier-Smiths-iMac.local:38:1409315521
ORIGIN
        1 MAYKYITQLY HHKQSDGLRF LNRIRCWEYR QLPTLVRASQ PTRPDKARRL GYKAKQGYVI
       61 FRVRIRRGGR KRKLHNGIAH GKTKNQGITG LKNQRSIKTL AETRVGRGNL RVLNSYWINE
      121 DSTYKYFEII LVDPQHTAIR KDPRINWIVN PVHKHREMRG LTSSGKRARG LHGKGVKFHK
      181 NRPSTYSTWK RNN
//
LOCUS       Coenopodium_desertum@coedeCont     193 bp    PROT      linear   29-AUG-2014
DEFINITION  Coenopodium_desertum@coedeCont     201 bp    PROT      linear    2-AUG-2014, 20
 ACCESSION  Rose-Cavalier-Smiths-iMac.local:39:1409315521
ORIGIN
        1 GIYKYMEELS RKKQSDSIRF LQRVRCWELR HLPSIHRAAR PTRPDKARRL GYKAKQGYVV
       61 YRVRVRRGNR RKNVHRGRTN GKPRNQGVST RKQDISLKTM GEARVGKANL RVLNSYWVNQ
      121 DATYKYFEVI LVDPSHATIR NDPRIRWITA PVMKHRESRG LTASGRKSRG LVGKGHRFAK
      181 LRPSVGANWK RRN
//
LOCUS       Filamoeba_nolandi@filnoCAMPEP0168554684     193 bp    PROT      linear   29-AUG-2014
DEFINITION  Filamoeba_nolandi@filnoCAMPEP0168554684     201 bp    PROT      linear    2-AUG
 ACCESSION  Rose-Cavalier-Smiths-iMac.local:40:1409315521
ORIGIN
        1 GAYKYLEELY RKKQSDVIRX LLRVRVWEYR QVPAVVRITR PSRPXKARNL GYKAKQGYVI
       61 YRVRVRRGGR KKPVAKGKTM GKPKNQGVTG LKYARNYRNM AEERVGKAGL RVLNSYWINQ
      121 DATYKYYEVI LVDPFHKAVR RDARINWIAK PVHKHRELRG LTSAGKAARG LHGKSRGYSK
      181 NRPSKRANWK RRN
//
LOCUS       Mayorella_sp@mayorCAMPEP0174239938     193 bp    PROT      linear   29-AUG-2014
DEFINITION  Mayorella_sp@mayorCAMPEP0174239938     201 bp    PROT      linear    2-AUG-2014
 ACCESSION  Rose-Cavalier-Smiths-iMac.local:41:1409315521
ORIGIN
        1 GAYKYLEELY TKKQSDVMRF LFRVRCWEYR QLPSVVRASR PTRPDKARRL GYKAKQGFVV
       61 YRVRIRRGGR KKPVPKGCTS GKPVNQGVNH LKFQRNHRSV AEERAGKGNL RVLNSYWVNQ
      121 DSTYKYFEVI MVDPSHAAIR QDPRINWICN PTMKHRELRG VTAAGRKGRG MVGKGHRFHS
      181 NKPSQTAYWK KNN
//
LOCUS       Neoparamoeba_aestuarinaI@neoaeCAMPEP0201523204     193 bp    PROT      linear   29-AUG-2014
DEFINITION  Neoparamoeba_aestuarinaI@neoaeCAMPEP0201523204     201 bp    PROT      linear  
 ACCESSION  Rose-Cavalier-Smiths-iMac.local:42:1409315521
ORIGIN
        1 ------NELW RKKGSEVMTY LQRLRAWEYR HQKRISSITR PTRPEKARRL GYKRKTGYCL
       61 YRVRVRRGGH KRPVHRGITY GKPKTAGVLG RKLVKNSRVV AEQRIGKGNI RVLNSYWVNQ
      121 DSVYKWFEVI CVDPQQKAIR DDPQINWICK SVHKHREARG LTSAGRKHRG LRNRGSKANK
      181 LRPSKRAVWK KHK
//
LOCUS       Paramoeba_atlanticaI@paratCAMPEP0201477990     193 bp    PROT      linear   29-AUG-2014
DEFINITION  Paramoeba_atlanticaI@paratCAMPEP0201477990     201 bp    PROT      linear    2-
 ACCESSION  Rose-Cavalier-Smiths-iMac.local:43:1409315521
ORIGIN
        1 GAYTYMNELW RKKGSDVMTY LQRLRAWEYR HQHRIIPLTR STRPEKARRL GYKRKAGYCL
       61 FRVRIRRGGR KKPVHRGITY GKPKTAGVLG RKLVKNSRVV AEQRVGNGNL RILNSYWSNQ
      121 DATFQWFEVI CVDPMRKNIR EDPQINWICK PTQKRREQRG LTSAGRKHRG LRAKGSKANK
      181 LRPSVHAAWK RNK
//
LOCUS       Pessonella_sp@pesspCAMPEP0168583198     193 bp    PROT      linear   29-AUG-2014
DEFINITION  Pessonella_sp@pesspCAMPEP0168583198     201 bp    PROT      linear    2-AUG-201
 ACCESSION  Rose-Cavalier-Smiths-iMac.local:44:1409315521
ORIGIN
        1 ---------- ---------- ---------- ---------- ---------- ----------
       61 ---------- ---------- GKPRAQGVNQ LKPKRNRRTV AEERVARPNL RVLNSYWVNQ
      121 DATFKYFEVI MVDANLKSIR NDPRINWICA PVMKRRAHRG LTASGKKARG LQGKGLKRTH
      181 SRPSKHASWL RRN
//
LOCUS       Stygamoeba_regulataM@styreCAMPEP0177629308     193 bp    PROT      linear   29-AUG-2014
DEFINITION  Stygamoeba_regulataM@styreCAMPEP0177629308     201 bp    PROT      linear    2-
 ACCESSION  Rose-Cavalier-Smiths-iMac.local:45:1409315521
ORIGIN
        1 GAYKYLEELY TKKQSDVMRF LFRVRCWEYR QLPSVVRASR PTRPDKARRL GYKAKQGFVV
       61 YRVRIRRGGR KKPVPKGCTS GKPVNQGVNH LKFQRNHRSV AEERAGKGNL RVLNSYWVNQ
      121 DSTYKYFEVI MVDPSHAAIR QDPRINWICN PTMKHRELRG VTAAGRKGRG MVGKGHRFHS
      181 NKPSQTAYWK KNN
//
LOCUS       Trichosphaerium_sp@trichoCAMPEP0168526416     193 bp    PROT      linear   29-AUG-2014
DEFINITION  Trichosphaerium_sp@trichoCAMPEP0168526416     309 bp    PROT      linear    2-A
 ACCESSION  Rose-Cavalier-Smiths-iMac.local:46:1409315521
ORIGIN
        1 GAYKYMCELW RKKQSDSMRY VLRFRAWEYR QRKSMHKCVR PSRTDKAHRL GYKTKPGFLV
       61 YRIRIRKGGR RRDVSRGMPR RKPINHSIRH RKHPMSHQVI AETRVGKNGL RVLNSYWVAA
      121 DGSHKYFEVI LVDPHHPVIR NDPRI----- ---------- ---------- ----------
      181 ---------- ---
//
LOCUS       Vannella_sp@vanJPCAMPEP0114604322     193 bp    PROT      linear   29-AUG-2014
DEFINITION  Vannella_sp@vanJPCAMPEP0114604322     201 bp    PROT      linear    2-AUG-2014,
 ACCESSION  Rose-Cavalier-Smiths-iMac.local:47:1409315521
ORIGIN
        1 GAYKYLEELW KRKQSDVMRF LFRVRCWEYR QLPSLVRVNH PTRPDKARRL GYKAKQGYVV
       61 YRVRVRRGGR KRPNSKGIVY GKPTNHGITQ LKFKRNLRSV AEERIGRGNL RVLNSYWVNQ
      121 DATYKYYEVI LVDPSHNAIR NDPRINWIAN ATHKHRELRG LTSAGKHHRG LTGKGNKFTK
      181 HRGSQRATWK KHN
//
LOCUS       Vexillifera_JP@vexJPCAMPEP0201545768     193 bp    PROT      linear   29-AUG-2014
DEFINITION  Vexillifera_JP@vexJPCAMPEP0201545768     201 bp    PROT      linear    2-AUG-20
 ACCESSION  Rose-Cavalier-Smiths-iMac.local:48:1409315521
ORIGIN
        1 GAYKYMQEIQ RKKQSDLMRF LLRVRCWEYR QQNRIVRCTR PSRPDKARRL GYKAKQGYVV
       61 YRVRVRRGGR KRPISKGIVY GKPTNHGVKY LKAQTNLQSV AEGRAGRSNL RVLNSYWVNQ
      121 DATFKWFEVI LVDPQHKVIR KDPRINWVVR PVHKHREMRG LTSAGRKHRG LRRKGRGASK
      181 LRPSVRSTWK RHN
//
LOCUS       Coprprot@Rpl15     193 bp    PROT      linear   29-AUG-2014
DEFINITION  Coprprot@Rpl15     201 bp    PROT      linear    1-AUG-2014, 201 bases, A8558F2
 ACCESSION  Rose-Cavalier-Smiths-iMac.local:49:1409315521
ORIGIN
        1 GAYKYLAELW KKKQSDSLRF LLRVRCWEYR QLPALVRVQH PTRPDKARRL GYKAKQGYVI
       61 YRVKVRRGGR KKPVSKGIVY GKPATHGVNQ LKNQRSIRCI AEDRVGKGAL RVLNSYWINQ
      121 DSTYKYFEVI LVDPFHKAIR SDARINWICD PVHKHRENRG LTSAGKKARG MREKGNNYTK
      181 SRPSRRADWK RRD
//
LOCUS       Stenamoeba_stenopodia@stestCon     193 bp    PROT      linear   29-AUG-2014
DEFINITION  Stenamoeba_stenopodia@stestCon     195 bp    PROT      linear    2-AUG-2014, 19
 ACCESSION  Rose-Cavalier-Smiths-iMac.local:50:1409315521
ORIGIN
        1 GAYKYLEELY KKKQSDVLRF ILRVRCWEYR HLPAVHRATR PSRPDKARRL GYKAKQGYVI
       61 FRVRVRRGGR KRPVAKGIVY GKPKSQGVNQ LKFQRSLRSV AEERAGRSNL RVLNSYWVNQ
      121 DATYKFYEVI LVDPHHKAIR RDARINWIAK PVMKHRELRG LTSAGRRGRG LHRKGYGSHK
      181 DRPSRTATWK KNN
//
LOCUS       Flamella_fluviatilis@flaflRFL6     193 bp    PROT      linear   29-AUG-2014
DEFINITION  Flamella_fluviatilis@flaflRFL6     201 bp    PROT      linear    2-AUG-2014, 20
 ACCESSION  Rose-Cavalier-Smiths-iMac.local:51:1409315521
ORIGIN
        1 ---------- ---------- ---------- --------TR PSK-----RL GYKAKQGYVV
       61 YRIRIRRGGR KRPVHKGKTM GKSKNQGVTG LKNKRSLQAI AEERVGRANL RVLNSYWINQ
      121 DATYKYFEVI LVDPHHKAVR RDAAINWIAG PEHKHRENRG LTAQGRKYRG LVGKGHKHRA
      181 LRPSVRAAWK RHN
//
LOCUS       Flamella_sp     193 bp    PROT      linear   29-AUG-2014
DEFINITION  Flamella_sp, 375 bases, 1F774607 checksum.
 ACCESSION  Rose-Cavalier-Smiths-iMac.local:168:1409315558
ORIGIN
        1 GAYKYVQELY KKKQSDVMRF LFRVRAWHLR QLPAVHRATH PTRPDKARRL GYKAKQGYL-
       61 ---------- ---RPKGKTM GKPKNQGVTG LKAKRSLQAV AEERVGRANM RVLNSYWINQ
      121 DATYKYFEVI LVDPHHKAVR RDAAINWIAD ATHKHRETRG LTAQGRKYRG LVGKGHKHR-
      181 -LPGEDTLSP SED
//
LOCUS       Arachnula_sp     193 bp    PROT      linear   29-AUG-2014
DEFINITION  Arachnula_sp, 375 bases, 71B2722C checksum.
 ACCESSION  Rose-Cavalier-Smiths-iMac.local:185:1409315558
ORIGIN
        1 GAYKYLEELY RKKQSDVLRF LLRVRCWQYR QERTFQRVTG PTRPDKARKL GYKAKQGYV-
       61 ---------- ---------- ---------- ---------- ---------- ------WINQ
      121 DATHKYYEVI LVDPSHKAIR RDATINWIAN PVHKHRELRG LTSAGRKHRG LVGKGPKQLT
      181 LNPTLFEDTN KRN
//
LOCUS       Apis_mellifera     193 bp    PROT      linear   29-AUG-2014
DEFINITION  Apis_mellifera, 375 bases, DCB746AC checksum.
 ACCESSION  Rose-Cavalier-Smiths-iMac.local:177:1409315558
ORIGIN
        1 GAYKYMQELY RKKQSDVLRF LLRVRCWQYR QLTKMHRAPR PSRPDKARRL GYKAKQGFVI
       61 FRIRVRRGGR KRPVPKGATY GKPKSHGVNQ LKPTRKLQSV AEERVGRGGL RVLNSYWVAQ
      121 DSSYKYYEVI LVDPAHKAIR NDPKVNWICN AVHKHRELRG KTSAGRSSRG L-GKGHRYSQ
      181 TGGSRRAAWL RRN
//
LOCUS       Filamoeba_sinensis@flasiContig     193 bp    PROT      linear   29-AUG-2014
DEFINITION  Filamoeba_sinensis@flasiContig     201 bp    PROT      linear    2-AUG-2014, 20
 ACCESSION  Rose-Cavalier-Smiths-iMac.local:52:1409315521
ORIGIN
        1 GAYKYLEELY RKKQSDVIRF LLRVRVWEFR QVPAIIRLTR PSRPDKARTL GYRAKQGFVV
       61 YRVRVRRGGR KKPVPKGKTM GKPKNQGVTG LKYARNYRNM AEERVGRAGL RVLNSYWINQ
      121 DATYKYYEVI LVDPHHKAIT RDARNNWIAK PVHKHRELRG LTSAGKAARG LHGKSRGYSK
      181 NRPSKRANWK RRN
//
LOCUS       Thecamonas_trahens@AMSG_04094     193 bp    PROT      linear   29-AUG-2014
DEFINITION  Thecamonas_trahens@AMSG_04094     201 bp    PROT      linear    2-AUG-2014, 201
 ACCESSION  Rose-Cavalier-Smiths-iMac.local:53:1409315521
ORIGIN
        1 GAYKYLEELW KKKQSDALRF LQRVRCWEYR QLPSVHRLTR PTRPDKARRL GYRAKQGYVV
       61 YRVRVKRGDR KRRVRKGAVT GKPTNQGVRK IKQRRSKRSV AEERAGRGNL RVLNSYWVNE
      121 DAANRYFEVI LVDPHHTVIR NDPRINWICN PVHKHRELRG LTAAGKKARG MH-KGHRFNH
      181 NGPSKHAVWK RHN
//
LOCUS       Bassomonas_sp@basspContig00816     193 bp    PROT      linear   29-AUG-2014
DEFINITION  Bassomonas_sp@basspContig00816     201 bp    PROT      linear    2-AUG-2014, 20
 ACCESSION  Rose-Cavalier-Smiths-iMac.local:54:1409315521
ORIGIN
        1 GAYKYMEELQ KRKQSDVLRF VMRIRAWQFR QEVGVLRATH PTRPDKARRL GYKAKQGYVI
       61 YRVRVRRGGR KRP-P----- ---------- ---------- ---------- ----------
      121 --TFKWYEVI LVDPNHKTIR RDPRINWIVS SKHKHREMRG LTTAGRKARG LKTKGHLFHK
      181 NRPSVYANWK RRQ
//
LOCUS       Pinus0taed@30208     193 bp    PROT      linear   29-AUG-2014
DEFINITION  Pinus0taed@30208     201 bp    PROT      linear    2-AUG-2014, 201 bases, 3FCB9
 ACCESSION  Rose-Cavalier-Smiths-iMac.local:55:1409315521
ORIGIN
        1 GAYKYIEELW KKKQSDVMRF LQRVRCWEYR QLPGIVRITR PTRPDKARRL GYKAKQGYVV
       61 YRIRVRRGGR KRPVPKGIVY GKPKNQGITQ LKFQRSLRSV AEERAGRGGL RVLNSYWINQ
      121 DSTYKYYEVI LVDQAHKVIR NDPRINWICN AVHKHRELRG LTSAGKKYRG LRGRG-----
      181 ---SKRATWK RNN
//
LOCUS       Arabidopsi@31544     193 bp    PROT      linear   29-AUG-2014
DEFINITION  Arabidopsi@31544     201 bp    PROT      linear    2-AUG-2014, 201 bases, 46CDE
 ACCESSION  Rose-Cavalier-Smiths-iMac.local:56:1409315521
ORIGIN
        1 GAYKYVSELW RKKQSDVMRF LQRVRCWEYR QQPSIVRLVR PTRPDKARRL GYKAKQGFVV
       61 YRVRVRRGGR KRPVPKGIVY GKPTNQGVTQ LKFQRSKRSV AEERAGRGGL RVVNSYWLNE
      121 DSTYKYYEII LVDPAHNAVR NDPRINWICN PVHKHRELRG LTSEGKKNRG LRGKG-----
      181 ---SRRATWK KNN
//
LOCUS       Oryza0sati@30477     193 bp    PROT      linear   29-AUG-2014
DEFINITION  Oryza0sati@30477     201 bp    PROT      linear    2-AUG-2014, 201 bases, 54F60
 ACCESSION  Rose-Cavalier-Smiths-iMac.local:57:1409315521
ORIGIN
        1 GAYKYVSELW RRKQSDVMRF VQRVRCWEYR QQPAIVRLTR PTRPDKARRL GYKAKQGYVV
       61 YRVRVRRGGR KRPVPKGIVY GKPKHQGITQ LKFQRNKRSV AEERAGRGGL RVLNSYWVNE
      121 DSTYKYFEII LVDVAHSAIR NDPRINWLCK PVHKHRELRG LTSAGKKYRG LRGKG-----
      181 ---SRRATWK RNQ
//
LOCUS       Closterium_pst@40001036.8     175 bp    PROT      linear   29-AUG-2014
DEFINITION  Closterium_pst@40001036.8     175 bp    PROT      linear    2-AUG-2014, 175 bas
 ACCESSION  Rose-Cavalier-Smiths-iMac.local:58:1409315521
ORIGIN
        1 GAYKYVSELW KKKQSDVMRF LLRVRCWEYR QLPSIIRVSR PTRPDKARRL GYKAKQGYVV
       61 YRVRVRRGGR KKPVAKGIVY GKPKSQGVTQ LKFQRNKRAV AEERAGRGGL RVLNSYWVNQ
      121 DSAFKYFEVI LVDPHHQAIR NDAHINWLCR PVMKHRELRG LTSAGRHHRG LLRKG
//
LOCUS       Mesostigma_viride@MVL00000568_     193 bp    PROT      linear   29-AUG-2014
DEFINITION  Mesostigma_viride@MVL00000568_     201 bp    PROT      linear    2-AUG-2014, 20
 ACCESSION  Rose-Cavalier-Smiths-iMac.local:59:1409315521
ORIGIN
        1 GAYKYLEELW RKKQSDVMRF LLRVRCWEYR HLPSVVRVSR PTRPDKARRL GYKAKQGFVI
       61 YRCRVRRGGR KRPVPKGQVY GKPKHQGIQQ LKAQRNLRSV AEERVGRGNL RVLNSYWVNQ
      121 DSTYKFFEVI MVDPFHKAVR NDPRINWICT PNKKHRELRG LTSAGRHYRG LQGKGHRVSS
      181 NRPSRRATWK RKQ
//
LOCUS       Physcomitr@29555     193 bp    PROT      linear   29-AUG-2014
DEFINITION  Physcomitr@29555     201 bp    PROT      linear    2-AUG-2014, 201 bases, 57854
 ACCESSION  Rose-Cavalier-Smiths-iMac.local:60:1409315521
ORIGIN
        1 GAYKYIEELW RKKQSDVLRF LLRVRCWEYR QLPGIVRVTR PSRPDKARRL GYKAKQGYVV
       61 YRVRVRRGGR KRPVAKGIVY GKPKNQGITQ LKFQRNLRSV AEERAGRGGL RVLNSYWINQ
      121 DSTYKYFEII LVDPQHTVIR KDPRINWIVN PVHKHRELRG LTSAGKKYRG LRGRG-----
      181 ---SIRATWK RNN
//
LOCUS       Selaginell@31480     193 bp    PROT      linear   29-AUG-2014
DEFINITION  Selaginell@31480     201 bp    PROT      linear    2-AUG-2014, 201 bases, 31A1F
 ACCESSION  Rose-Cavalier-Smiths-iMac.local:61:1409315521
ORIGIN
        1 GAYKYIEELW RKKQSDVMRF LMRVRCWEYR QLPGIVRIQR PTRPDKARRL GFKAKQGYVV
       61 YRVRVRRGGR KRPVSKGIVY GKPKNQGITQ LKFQRNLRSV AEERAGRGNL RVLNSYWINQ
      121 DSTYKYFEII LIDPMHTAIR KDPRINWICQ PVHKHRELRG ITSAGRKHRG LRGKG-----
      181 ---SIRATWK RNN
//
LOCUS       Scenedesmus_obliquus@SOL000016     193 bp    PROT      linear   29-AUG-2014
DEFINITION  Scenedesmus_obliquus@SOL000016     201 bp    PROT      linear    2-AUG-2014, 20
 ACCESSION  Rose-Cavalier-Smiths-iMac.local:62:1409315521
ORIGIN
        1 -------ELW RKKQSDVLRF LLRVRCWEFR QLPGIVRLSR PSRPDKARRM GFKAKQGFCV
       61 YRVRVRRGGR KRPVHKGIVY GKPVNQGITQ LKPNRNHRSM AEERVGRGSL RVLNSYWVNQ
      121 DSTYKYFEVI MVDPNHNAVR NDARANWICN PVHKHRELRG LTSAGQKYRG LRGKGHRYCK
      181 ARPSVRGAYR RNQ
//
LOCUS       Chlamydomonas_incerta@CIL00000     193 bp    PROT      linear   29-AUG-2014
DEFINITION  Chlamydomonas_incerta@CIL00000     201 bp    PROT      linear    2-AUG-2014, 20
 ACCESSION  Rose-Cavalier-Smiths-iMac.local:63:1409315521
ORIGIN
        1 GAYKYIEELW RKKQSDVLRF LLRVRCWEYR QMPSCVRLTR PSRPDKARRM GYKAKQGYVV
       61 YRVRVRRGNR KRPVHKGIVY GKPVNQGITQ LKPARNLRNV AEERAGRGGL RVLNSYWVNQ
      121 DSCYKYFEVI MVDPAHNAIR NDARVNWLCN PVHKHRELRG LTAAGKNYRG LRAKGHKASK
      181 TRPSKRASWK RRN
//
LOCUS       Micromonas_sp@MSL00000334_3     193 bp    PROT      linear   29-AUG-2014
DEFINITION  Micromonas_sp@MSL00000334_3     195 bp    PROT      linear    2-AUG-2014, 195 b
 ACCESSION  Rose-Cavalier-Smiths-iMac.local:64:1409315521
ORIGIN
        1 ---------- ---------- --RVRVWEYR QLPSVVRVTR PTRPDKARRL GYKSKQGFCI
       61 YRARVRRGGR KRPVSRGIRY GKPVHQGVKK LKFARNLRSV AEERAARGAL RVLNSYWLNE
      121 DSVYKYFEVI MVDPMHKVIR NDPRINWICA PVHKHRELRG LTSAGRKYRG LGGKGHNYNK
      181 ARPSKRGTWK RNQ
//
LOCUS       Polytomella_parva@POL00000033_     193 bp    PROT      linear   29-AUG-2014
DEFINITION  Polytomella_parva@POL00000033_     201 bp    PROT      linear    2-AUG-2014, 20
 ACCESSION  Rose-Cavalier-Smiths-iMac.local:65:1409315521
ORIGIN
        1 GAYKYIEELW RKKQSDVLRF LLRVRCWEYR QLPSVSRLTR PTRPDKARRL GYKAKQGYVV
       61 YRVRVRRGGR KRPVSKGIIY GKPVNQGITQ LKSTRNLRSV AEERVGRGGL RVLNSYWVNQ
      121 DSAYKYYEVI LVDTAHAAIR NDARANWICN PVHKHRELRG LTSAGKHYRG LRAKGHLASK
      181 TRPSKRASWR RRN
//
LOCUS       Dunaliella@11842     193 bp    PROT      linear   29-AUG-2014
DEFINITION  Dunaliella@11842     201 bp    PROT      linear    2-AUG-2014, 201 bases, 55F9F
 ACCESSION  Rose-Cavalier-Smiths-iMac.local:66:1409315521
ORIGIN
        1 GAYKYVEELW KKKQSDVLRF LLRMRCWEYR QLPAIMRVTH PSRPDKARRM GYKAKQGFVV
       61 YRARVRRGGR KKPVKGGMVC GKPTNQGVTQ LKPTRNLRSV AEERVGRGAL RVMNSYWVNE
      121 DSTFKYFEVI TVDPAHNAIR NDPRANWLCA PTQKHRELRG LTSAGKSYRG LRAKG-----
      181 ---SKRANHK RRN
//
LOCUS       Helicosporidium_sp@HEL00000087     193 bp    PROT      linear   29-AUG-2014
DEFINITION  Helicosporidium_sp@HEL00000087     201 bp    PROT      linear    2-AUG-2014, 20
 ACCESSION  Rose-Cavalier-Smiths-iMac.local:67:1409315521
ORIGIN
        1 ---------- --------RF LLRVRCWEFR QLPRIMRLTG PSRPDKARRM GYKAKQGYVI
       61 YRVRVRRGGR KKPVSKGIVY GKPVNQGITQ LKPRRNLQSI AEGRVGRRGL RVLNSYWVNQ
      121 DASHKYYEVI LVDPAHTAIR NDARINWICN PVHKHREGHG LTSAGKKHRG LGGKGHGYAH
      181 ARPSRRAMWR RTQ
//
LOCUS       Cyanidioschyzon_merolae@CMER.1     193 bp    PROT      linear   29-AUG-2014
DEFINITION  Cyanidioschyzon_merolae@CMER.1     201 bp    PROT      linear    2-AUG-2014, 20
 ACCESSION  Rose-Cavalier-Smiths-iMac.local:68:1409315521
ORIGIN
        1 GAYKYLQELW RKKQSEALRF LQRVRAWEYR QRPTVHRATR PSRPDKARRL GYRAKQGYVI
       61 YRVRVRRGGR KRPVPKGIQY GKPKHQGITQ LKFQRNKRSV AEERVGRANL RVLNSYWINE
      121 DALYKYYEVI LIDPNHNAIR RDPRINWICR PTMKHRELRG LTSAGRKGRG LHRKG-----
      181 -------VWK RHN
//
LOCUS       Cyanophora_paradoxa@CPL0000045     193 bp    PROT      linear   29-AUG-2014
DEFINITION  Cyanophora_paradoxa@CPL0000045     201 bp    PROT      linear    2-AUG-2014, 20
 ACCESSION  Rose-Cavalier-Smiths-iMac.local:69:1409315521
ORIGIN
        1 GAYKYLEELW RKKQSDVLRF LLRVRVWEYR HLPVLHRASR PSRPDKARRL GYKAKQGYVI
       61 YRVRVRRGGR KRPVPKGITY GKPKTHGVHQ LTFQRSLRSV AEERVGRGGL RVLSSYWVNH
      121 DATYKYFEVI CVDPAHKAIR RDPRINWICK PVMKHRELRG QTSAGKANRG LRSKGHGANK
      181 IRPSRRANWK RRN
//
LOCUS       Porphyridium_cruentum@Contig57     193 bp    PROT      linear   29-AUG-2014
DEFINITION  Porphyridium_cruentum@Contig57     201 bp    PROT      linear    2-AUG-2014, 20
 ACCESSION  Rose-Cavalier-Smiths-iMac.local:70:1409315521
ORIGIN
        1 GAYKYLEELW RKKQSDVMRF LLRVRAWEYR QLPAVHR-CK PTRPDKARTL GYKAKQGYVV
       61 YRVRVRRGGR KRPVSKGIQY GKPKHQG--- LKFARNKRSV AEERAG-GNL RVLNSLRVNE
      121 DSVYKYYEVI MVDPSH-AIR RDPRINWIAK PVMKHRERRG LTSAGRK--- ----------
      181 --------WK RHN
//
LOCUS       Guillardia_theta@jgiGuith195822_     193 bp    PROT      linear   29-AUG-2014
DEFINITION  Guillardia_theta@jgiGuith195822_     201 bp    PROT      linear    2-AUG-2014, 
 ACCESSION  Rose-Cavalier-Smiths-iMac.local:71:1409315521
ORIGIN
        1 GAYKYMEELW KKKQSDVLRF LSRVRVWEYR QLPAIHRCTR PTRPDKARRL GYKAKQGIVI
       61 YRVRVRRGSR KRPVHKGTVW GKPKSSGINK FKCTRNLRSL AEERVGRGDL RVLNSYWVAQ
      121 DGMYKFYEVI LVDPAHRVVR NDPRLNWICS AKMKHRELRG LTAAGRKGRG V-ARGHGNHR
      181 FMPSRRAVWK KHN
//
LOCUS         GoniomSp     193 bp    PROT      linear   29-AUG-2014
DEFINITION  GoniomSp     201 bp    PROT      linear    2-AUG-2014, 201 bases, 63C8790B chec
 ACCESSION  Rose-Cavalier-Smiths-iMac.local:72:1409315521
ORIGIN
        1 ------EELW RKKQSDVMRF LMRVRNWEYR QLPAVHRASR PTRPDKARRL GYKAKQGYVV
       61 YRVRVRRGGR KRPNSKGIVY GKPKHHGINQ LKFARSLRSV AEERVGRGGL RVLNSYWTGQ
      121 DGIYKYYEVI LVDPHHNAIR RDPRINWIVN PVMKHRELRG LTGAGRNGRG ---RGHGV--
      181 ---SRRAVWK RHQ
//
LOCUS         RoomTrun     193 bp    PROT      linear   29-AUG-2014
DEFINITION  RoomTrun     201 bp    PROT      linear    2-AUG-2014, 201 bases, D36A5DF0 chec
 ACCESSION  Rose-Cavalier-Smiths-iMac.local:73:1409315521
ORIGIN
        1 GAYKYLEELW KKKQSDVMRF LLRVRCWEYR QLPRIHRASR PSRPDKARHL GYKAKQGYVI
       61 YRTAVRRGGR KRPNPKGIVY GKPKHHGIKH LKFARSLRSV AEERVGRGNL RVLNSYWVNQ
      121 DCSYKYFEVI LVDPSHKTIR NDPRINWICN PTHKHRELRG VTSAGRANRG ---KGHAA--
      181 ---SRRAVWK RNN
//
LOCUS       Palpitomonas_bilix@palbiCAMPEP0113899768     193 bp    PROT      linear   29-AUG-2014
DEFINITION  Palpitomonas_bilix@palbiCAMPEP0113899768     201 bp    PROT      linear    2-AU
 ACCESSION  Rose-Cavalier-Smiths-iMac.local:74:1409315521
ORIGIN
        1 GAYKYLEELW KKKQSDVLRF LLRVRVFEYR QLPAVHRASR PTRPDKARRL GYKAKQGFVV
       61 YRVRVRRGGR KRPNPKGIVH GKPKNQGINE IKFQRSLRNV AEERAGRGGL RVLNSXWINQ
      121 DATYKYFEVI LVDPAHPVIR NDPRVNWMCK PVMKHRELRG LTASGKKGRG LLKKGHRAHS
      181 RRPSVRSSWK RNN
//
LOCUS       Rhodosorus_marinus@rhomaCAMPEP0113954398     189 bp    PROT      linear   29-AUG-2014
DEFINITION  Rhodosorus_marinus@rhomaCAMPEP0113954398     189 bp    PROT      linear    2-AU
 ACCESSION  Rose-Cavalier-Smiths-iMac.local:75:1409315521
ORIGIN
        1 GAYKYVSELW RKKQSDVMRF LLRVRAWEYR HLPAIHRASR PTRPDKARKL GYRAKQGFVI
       61 YRVRVRRGGR KRPVSKGIQY GKPKHQGISE LKFQRNKRSV AEERAGRGNL RVLNSYWVNQ
      121 DSSYKYYEIV MVDPFHKAIR RDPKANWICK PVMKHRELRG LTAAGRKARG LNKKGHTVAK
      181 MRPSIRGIW
//
LOCUS       Porphyra_yezoensis@AV438923     147 bp    PROT      linear   29-AUG-2014
DEFINITION  Porphyra_yezoensis@AV438923     147 bp    PROT      linear    2-AUG-2014, 147 b
 ACCESSION  Rose-Cavalier-Smiths-iMac.local:76:1409315521
ORIGIN
        1 GAYKYLEELW RKKQSDVLRF LLRVRAWEFR HLPAIHRATR PSRPDKARRL GYKAKQGFVI
       61 YRVRVRRGGR KRPVSKGIQY GKPKHQGISQ LKFQRNKRSV AEERAGRGNM RVLNSYWVNH
      121 DSVYKYYEVI MVDPSHKAIR RDPRINW
//
LOCUS       Galdieria0@30635     193 bp    PROT      linear   29-AUG-2014
DEFINITION  Galdieria0@30635     201 bp    PROT      linear    2-AUG-2014, 201 bases, 31CE3
 ACCESSION  Rose-Cavalier-Smiths-iMac.local:77:1409315521
ORIGIN
        1 GAYKYMQELW RKKQSDVMRF LLRVRAWEYR HLPSVHRASR PTRPDKARML GYKAKQGFVI
       61 YRVRVRRGGR KRPVPKGIQY GKPKNQGITQ LKFKRNKRSV AEERAGRGNL RVLNSYWINQ
      121 DGIYKYFEVI LVDPNHKAIR RDPRIHWICK PTMKHRERRG LTSAGRAHRG LRRKG-----
      181 ---SVRANWK RRN
//
LOCUS       Gracilaria@16340     193 bp    PROT      linear   29-AUG-2014
DEFINITION  Gracilaria@16340     201 bp    PROT      linear    2-AUG-2014, 201 bases, 19F3C
 ACCESSION  Rose-Cavalier-Smiths-iMac.local:78:1409315521
ORIGIN
        1 GAYKYLEELW RHKQSDVMRF LLRVRAWEYR QLPSVHRASK PTRPEKARRL GYKSKQGFSV
       61 YRVRIRRGGR KRPVKKGIQY GKPKHQGVTE LKFKRNKRSV AEERAGRGNL RVLNSYWVNE
      121 DSVYKYYEVI MVDPSHNAVR NDPRLNWLTK PTMKHRELRG LTSAGRKHRG LHVRG-----
      181 ---SVRSTWK SHN
//
LOCUS       Rhodomonas_salina@RHL00000206_     180 bp    PROT      linear   29-AUG-2014
DEFINITION  Rhodomonas_salina@RHL00000206_     180 bp    PROT      linear    2-AUG-2014, 18
 ACCESSION  Rose-Cavalier-Smiths-iMac.local:79:1409315521
ORIGIN
        1 GAYKYMEELW KKKQSDVLRF LQRVRVWEYR QLPAIHRCSR PTRPDKARRL GYKAKQGYVI
       61 YRVRVRRGTR KRPVRKGIVN GKPGKSG--- VKFPRSLRSV AEERVG-GNL RVLNSYWVAV
      121 DGCYKFFEVI LVDPAH-VIR DDPRINWICK AVMKHRELRG LTAAGRKWKK HNSVSMKRYR
//
LOCUS       Microhelia_sp@micspContig00085     193 bp    PROT      linear   29-AUG-2014
DEFINITION  Microhelia_sp@micspContig00085     201 bp    PROT      linear    2-AUG-2014, 20
 ACCESSION  Rose-Cavalier-Smiths-iMac.local:80:1409315521
ORIGIN
        1 GAYKYMEELY KKKQSDVLRF LLRVRAWEYR QLSAVNRLTR PTRPDKARRL GYKAKQGMVV
       61 YRVRVRRGGR KRPVHKGQTM GKPVNEGVKQ LKWNRNLRSL AEERVARGNL RVLNSYWVNQ
      121 DATFKWFEVI LVDPSHKAIR RDARFNWICD PVHKHREAHG LTSAGKKARG FRVKGHGANK
      181 KRPSVRSSWK RRN
//
LOCUS         TeloSubt     193 bp    PROT      linear   29-AUG-2014
DEFINITION  TeloSubt     201 bp    PROT      linear    2-AUG-2014, 201 bases, A9D49D61 chec
 ACCESSION  Rose-Cavalier-Smiths-iMac.local:81:1409315521
ORIGIN
        1 GAYKYLRELW NRKQSDVMRF LMRVRAWELR QLPTVHRASR PTRPDKARRL GYKAKQGFVI
       61 YRVRVRRGGR KRPIHKGQVY GKPRNAGVNQ LKFRRSIRSK AEEKVGRGNL RVLNSYWVNS
      121 DGTFKYYEVI MVDPSHKAIT RDPRVNWICA PTHKHRELRG LTAAGRDNRG ---KGHG-N-
      181 ---SRFGTWK RQQ
//
LOCUS       Minimassisteria_diva@oxnspCont     193 bp    PROT      linear   29-AUG-2014
DEFINITION  Minimassisteria_diva@oxnspCont     201 bp    PROT      linear    2-AUG-2014, 20
 ACCESSION  Rose-Cavalier-Smiths-iMac.local:82:1409315521
ORIGIN
        1 GAYKYMEELW KRKQSDSLRF LQRIRCWEYR QLPSIHRSTH PTRPDKARRL GYKAKQGYVV
       61 YRVRVRRGTR KRPRSKGIVY GKPVHAGINH LKWERNLRSV AEERVGRGNL RVLNSYWINQ
      121 DSTYKYYEII LVDPSHTAIR NDPRINWICN PVHKHRELRG LTAAGKKSRG LTVKGGRSHK
      181 ARPSRRASWK RNN
//
LOCUS       Bigelowiella_natans@66859887     193 bp    PROT      linear   29-AUG-2014
DEFINITION  Bigelowiella_natans@66859887     201 bp    PROT      linear    2-AUG-2014, 201 
 ACCESSION  Rose-Cavalier-Smiths-iMac.local:83:1409315521
ORIGIN
        1 --YRYLEELY KKKQCDAMRF LLRVRCWELR QLPVMHRAPR STRPDKARRL GYRAKQGYVI
       61 YRVRVRRGGR KRPNWKGIVY GKPVHQGVKG LKFERNLRSV AEERVGRGNL RVLNSYWINQ
      121 DATYKYFEVI LVDPHHNAIR HDPRINWIVN PVHKHREMRG LTSAGKHSRG L-S-NPKY--
      181 -RPSRKAGWK RNN
//
LOCUS       Minchinia_chitonis@minch0194451774     142 bp    PROT      linear   29-AUG-2014
DEFINITION  Minchinia_chitonis@minch0194451774     142 bp    PROT      linear    2-AUG-2014
 ACCESSION  Rose-Cavalier-Smiths-iMac.local:84:1409315521
ORIGIN
        1 ---------- ---------- ---------- ---------- ---------- ----------
       61 ---------- --PVSKGIRY GKPVHQGVKK LKFARNLRSV AEERAARGAL RVLNSYWLNE
      121 DSVYKYYEVI MVDPMHRAIR SD
//
LOCUS       Mataza_hastifera@mathaCAMPEP0175138024     193 bp    PROT      linear   29-AUG-2014
DEFINITION  Mataza_hastifera@mathaCAMPEP0175138024     201 bp    PROT      linear    2-AUG-
 ACCESSION  Rose-Cavalier-Smiths-iMac.local:85:1409315521
ORIGIN
        1 GAYKYLEELW KKKQSDVLRF LLRVRCWEYR QLPAIHRASR PTRPDKARRL GYKAKQGYVI
       61 YRVRVRRGGR KRPNHGGMVC GKPTNQGISQ IKFQRNIRSK AEERVGRGNL RVLNSYWVNQ
      121 DSSYKYFEVI LVDPMHTTIR NDPRINWLCN PVHKHRELRG LTAAGKHSRG L-GRGSKYQQ
      181 TKPSKQAKLR RRD
//
LOCUS       Paracercomonas_marina@CLL00000     170 bp    PROT      linear   29-AUG-2014
DEFINITION  Paracercomonas_marina@CLL00000     170 bp    PROT      linear    2-AUG-2014, 17
 ACCESSION  Rose-Cavalier-Smiths-iMac.local:86:1409315521
ORIGIN
        1 AG-----ELW KKKQSDVLRF LLRIRCWEYR QLAAVHRASR PSRPDKARRL GYKAKQGFVI
       61 YRARVRRGNR KRPVKKGIVY GKPANQGVMQ VKFERNLRSV AEERVGRGNL RVLNSYWVNQ
      121 DGLYKYYEVI LVDPSHNAIR NDPRINWICN ATMKHRELRG LTGAGRKSRG
//
LOCUS       Cercomonas_clavideferens@cercl     193 bp    PROT      linear   29-AUG-2014
DEFINITION  Cercomonas_clavideferens@cercl     201 bp    PROT      linear    2-AUG-2014, 20
 ACCESSION  Rose-Cavalier-Smiths-iMac.local:87:1409315521
ORIGIN
        1 ------EELW KKKQSDVLRF LLRVRCWEFR QLPSVHRVSR PSRPDKARRL GYKAKQGYVI
       61 YRARVRRGGR KKPNPKGIVY GKPKTQGIMQ LKPKRNLRSL AESRVGKRNL RVLNSYWVNQ
      121 DSTYKYYEVI LVDPSHKAIR RDPRINWICD PTQKRREARG LTGAGKKARG V-GRGPKHVR
      181 TNPSQGLAAK LRN
//
LOCUS       Aulacantha_scolymantha@GX8CY1H     170 bp    PROT      linear   29-AUG-2014
DEFINITION  Aulacantha_scolymantha@GX8CY1H     170 bp    PROT      linear    2-AUG-2014, 17
 ACCESSION  Rose-Cavalier-Smiths-iMac.local:88:1409315521
ORIGIN
        1 GALINIKNYW -KKNNGCLRF LKRIRAWEYR QLNGLHRCPK PSRPDKARRL GYKAKQGYVI
       61 YRVRIRRGGR KVPNPKGIVY GKPANQGINH IKWCRSKKNL AEERIGCGNL RVLNSYWINE
      121 DSTYKYFEVI LVDPSHSAIR RDPRINWIVK YR-------- --------RG
//
LOCUS       Araneofila_producta@araprConti     193 bp    PROT      linear   29-AUG-2014
DEFINITION  Araneofila_producta@araprConti     195 bp    PROT      linear    2-AUG-2014, 19
 ACCESSION  Rose-Cavalier-Smiths-iMac.local:89:1409315521
ORIGIN
        1 GAYKYLEELW KKKQSDVLRF LLRIRCWEYR QLPVVHRCTR PSRPDKARRL GYKAKQGYVI
       61 YRTRVRRGGR KRPVHKGIVY GKPHNQGVNE LKFERNLRSV AEERVGRGNL RVLNSYWVNQ
      121 DATYKYYEVI LVDPSHSAIR RDPRINWICA ATHKHRELRG VTAAGRKGRG MQGKGPKRTR
      181 LRPSKNHVWR SRI
//
LOCUS       Thaumatomonas_sp@thaspSFL6WO51     193 bp    PROT      linear   29-AUG-2014
DEFINITION  Thaumatomonas_sp@thaspSFL6WO51     201 bp    PROT      linear    2-AUG-2014, 20
 ACCESSION  Rose-Cavalier-Smiths-iMac.local:90:1409315521
ORIGIN
        1 GAYKYVQELY KKKQSDVMRF LLRVRAWNLR QLPAVHRATH PTRPDKARRL GYKAKQGYVV
       61 YRIRIRRGGR KRPVHKGKTM GKPKNQGVTG LKNKRSLRAI AEERVGRGNL RVLNSYWVNA
      121 DASYKWFEVI LVDPSHNAIR NDPRINWIVN PVHKRRESRG LTPAGRKSRG LYKKGSGVTR
      181 IKPSKAAAWR NRD
//
LOCUS         GuttMIGQ     193 bp    PROT      linear   29-AUG-2014
DEFINITION  GuttMIGQ     201 bp    PROT      linear    2-AUG-2014, 201 bases, 6BA8E63B chec
 ACCESSION  Rose-Cavalier-Smiths-iMac.local:91:1409315521
ORIGIN
        1 GAYKYLQELW RKKQSDVMRF VLRLRTWEFR QLKSVHRATK PSRPDKARRL GYKAKQGYVI
       61 YRIRVRRGST KRPNHNGIVY GKPKRQGIRG LKAQRSLRCG AEQKAARGNL RVLNSYWVAE
      121 DATYKYFEVI LVDPAKKTIR NDPRINWIVA GTQKRRDQRG LTSAGKQSRG LRVKGNFANR
      181 MRPSIRATSR KKI
//
LOCUS       Helkesimastix_marina@helmaCont     193 bp    PROT      linear   29-AUG-2014
DEFINITION  Helkesimastix_marina@helmaCont     201 bp    PROT      linear    2-AUG-2014, 20
 ACCESSION  Rose-Cavalier-Smiths-iMac.local:92:1409315521
ORIGIN
        1 GAYKYLQELW RKKQSDVMRF VLRLRCWEYR QLPAVYRVPK SSRPDKARRL GYKSKQGYVI
       61 YRIRVPRGSP KRKNAKGIVY GKPVNQGIKG IKAARSLRAV AEQRAAKGNL RVLNSYWSAE
      121 DATFKYFEVI MVDPSHKAIR RDARINWIVS GVHKHRELHG LTSAGKKSRG LRVKGNFATR
      181 VRPSRRAVTK RRA
//
LOCUS       Filoreta_marina@FIL1Con168_3     193 bp    PROT      linear   29-AUG-2014
DEFINITION  Filoreta_marina@FIL1Con168_3     201 bp    PROT      linear    2-AUG-2014, 201 
 ACCESSION  Rose-Cavalier-Smiths-iMac.local:93:1409315521
ORIGIN
        1 GAYKYINELW RKKQSDVMRF VLRMRAWEYR QRKTIHRCSR PSRPEKARML GYKSKQGYVI
       61 YRIKVRRGGR KRPNSKGIVY GKPKHQGIH- LQAKRSLQRI AEERVGRKNL RVLNSYWAAQ
      121 DGSFKFFEVI LVDPSHEAIR NDARINWICN ATHKRRETRG LTSAGHKSRG LRLKGNRHRH
      181 FRPSVTAAWK RNN
//
LOCUS       Phaeodactylum_tricornum@PTMM10     193 bp    PROT      linear   29-AUG-2014
DEFINITION  Phaeodactylum_tricornum@PTMM10     201 bp    PROT      linear    2-AUG-2014, 20
 ACCESSION  Rose-Cavalier-Smiths-iMac.local:94:1409315521
ORIGIN
        1 GAYKYMEELW RHKQSDALRF LLRVRAWEYR QRPNILTCNR PARTEKAHRL GYKAKQGYVI
       61 VRAGVRRGGR KRQNHRGMVF GKPKHQGINQ LKFERNLQNV AEEKVGRANL RVLNSYWVNQ
      121 DATMKYYEVI LVDPNHPKIR NDPRANWIVN PVHKHREMRG LTSAGRKGRG LRKKGHRANG
      181 IKGSYRAAWL RRN
//
LOCUS       Phytophtho@31525     193 bp    PROT      linear   29-AUG-2014
DEFINITION  Phytophtho@31525     201 bp    PROT      linear    2-AUG-2014, 201 bases, FA297
 ACCESSION  Rose-Cavalier-Smiths-iMac.local:95:1409315521
ORIGIN
        1 GAYKYLEELW KRKQSDVLRF LLRVRAWEYR QLPVIHRVTG PSRVDKARRL GYKAKQGYVI
       61 VRVAVRRGGR KRPNSKGIVY GKPKHHGINE LKFERNLRSV AEERAGNTNL RVLNSYWVNQ
      121 DATYKYFEII MVDHSHKVIR RDPRINWIAN AVHKGRQQRG LTSAGRQGRG LRKRG-----
      181 ---SFRQNWK RRN
//
LOCUS       Pythium_ultimum@pytulTA2473_1     193 bp    PROT      linear   29-AUG-2014
DEFINITION  Pythium_ultimum@pytulTA2473_1     201 bp    PROT      linear    2-AUG-2014, 201
 ACCESSION  Rose-Cavalier-Smiths-iMac.local:96:1409315521
ORIGIN
        1 ---------- -RKQSDVXRF LLRVRAWEYS QLPVIHRVNG PTRVDKARRL GYKAKQGYVV
       61 ARVAVRRGGR KRPNSKGIVY GKPKHHGINQ LKFERNLRSV AEERAGNTNL RVLNSYWVNQ
      121 DATYKYFEVI LVDYSHKTIR RDPRINWIAN AVHKGRQQRG LTSAGRQGRG LRKRGHRANK
      181 IQGSHRQNWK RRN
//
LOCUS       Ectocarpus@23941     193 bp    PROT      linear   29-AUG-2014
DEFINITION  Ectocarpus@23941     201 bp    PROT      linear    2-AUG-2014, 201 bases, 4E195
 ACCESSION  Rose-Cavalier-Smiths-iMac.local:97:1409315521
ORIGIN
        1 GAYKYLEELW RKKQSDVLRF VLRVRAWEYR QLPRVCKVSH PTRTDKAHRL GYKAKQ----
       61 ---------- ---------- GKPKHHGINK IKAVRNLRSV AEERVGATNM RVLNSYWVNQ
      121 DATFKYYEVI TVDPSHMAIR NDPRIQWITK PVMKHRECRG LTSAGRQHRG LRKKG-----
      181 ---SRRAAWK RRN
//
LOCUS       Cryptospor@29901     193 bp    PROT      linear   29-AUG-2014
DEFINITION  Cryptospor@29901     201 bp    PROT      linear    2-AUG-2014, 201 bases, A063C
 ACCESSION  Rose-Cavalier-Smiths-iMac.local:98:1409315521
ORIGIN
        1 GAYKYLEELY KRKQSDILRF LMRVRSWEYR QLPAVMRCSH PTRPDKARRL GYKAKQGYVV
       61 YRVRVRRGDR KKRVAKGIVY GKPKNQGICK MKSTRNLRAV AEERVGKGGL RVLNSYFVCQ
      121 DATYKFYEVI LVDPAHPAIR NDARINYICN PVHKHRQQRG LTAAGRKSRG LQVRG-----
      181 ---SRRAVYR RRQ
//
LOCUS       Schizochytrium_sp@schspContig0     171 bp    PROT      linear   29-AUG-2014
DEFINITION  Schizochytrium_sp@schspContig0     171 bp    PROT      linear    2-AUG-2014, 17
 ACCESSION  Rose-Cavalier-Smiths-iMac.local:99:1409315521
ORIGIN
        1 GAYKYTEELW RKKQSDVMRF LLRVRAWQYR HEKKIKKLVR PSRPEKAHRL GYKAKQGIVV
       61 YRVAIRRGGR KRKASKGIVY GKPKHHGINQ LKPVRNLRSF AEERVGRGNL RVLNSYWVNQ
      121 DANYKYFEVI LVEPAHHPQG RPSSMD--RQ PHHKHRELRG LTSAGRAYRG L
//
LOCUS       Thalassiosira_pseudonana@xzd75     193 bp    PROT      linear   29-AUG-2014
DEFINITION  Thalassiosira_pseudonana@xzd75     201 bp    PROT      linear    2-AUG-2014, 20
 ACCESSION  Rose-Cavalier-Smiths-iMac.local:100:1409315521
ORIGIN
        1 GCYKYMEELW RHKQSDALRF LLRVRAWEYR QRPKITKVNR PTRTDKAHRL GYKAKQGYTV
       61 VRCGIRRGGR KRPNHRGMVF GKPKNQGISQ IKFQRNLQSV AEEKVGRGNM RVLNSYWVNQ
      121 DATMKYYEVI LVDPSHTKIR NDPRINWIVN PVHKHRECRG LTSAGRKARG LRKSGHRANG
      181 IKGSARAAWI NRN
//
LOCUS       Alexandrium_tamarense@37648261     193 bp    PROT      linear   29-AUG-2014
DEFINITION  Alexandrium_tamarense@37648261     201 bp    PROT      linear    2-AUG-2014, 20
 ACCESSION  Rose-Cavalier-Smiths-iMac.local:101:1409315521
ORIGIN
        1 ---------- ---------- ---------- ---------- ---------- ----------
       61 FGTRVKRGDR KKRVAKGIVY GKPVHQGVKK WKAVRSLRCL AEERIGRGGL RVLNSYWVAQ
      121 DAVHKWFEVV LCDPYHKCIR DDPRINWICK PTKKHREMRG LTAAGRKSRG LLHKGRRASK
      181 LRPSYRAAYK KHN
//
LOCUS       Oxyrrhis_marina@117399658     193 bp    PROT      linear   29-AUG-2014
DEFINITION  Oxyrrhis_marina@117399658     201 bp    PROT      linear    2-AUG-2014, 201 bas
 ACCESSION  Rose-Cavalier-Smiths-iMac.local:102:1409315521
ORIGIN
        1 GAYKYLQALW KKKQSDVMRF VLRIRAWEYR QLPAVHRTSR PSRPDKARRL GYKAKQGICI
       61 YRARVVRGGR KKKAAKGIVF GKPVHCGINK QKQKRNIRSI AEERVGRGSL RVLNSYWVAA
      121 DGIYKWYEVI CVDPFHQAIR NDPRLNWICN PVHKHRELRG LTSAGKKYRG LRTKSRRTSQ
      181 LRPSQRASWK RRN
//
LOCUS       Blastocystis_hominis@BHL000034     193 bp    PROT      linear   29-AUG-2014
DEFINITION  Blastocystis_hominis@BHL000034     201 bp    PROT      linear    2-AUG-2014, 20
 ACCESSION  Rose-Cavalier-Smiths-iMac.local:103:1409315521
ORIGIN
        1 GAYKYLEELW RKKQSDAMRY LLRIRSWEYR QLPKVCRVTH PTRPDKARKL GMKAKQGYVV
       61 YRVAIRRGGR KRPNPKGIVY GKPKNQGINQ LKNRRNLRVI AECRVGRPNL RVLNSYWVNQ
      121 DATYKYYEVI LVDPNHSAIR NDPTINWIVN PVHKHRECRG LTAAGRHARG MTKKGHRANK
      181 RIGSWRASWM RRN
//
LOCUS       Plasmodium_falciparum@CAD49196     193 bp    PROT      linear   29-AUG-2014
DEFINITION  Plasmodium_falciparum@CAD49196     201 bp    PROT      linear    2-AUG-2014, 20
 ACCESSION  Rose-Cavalier-Smiths-iMac.local:104:1409315521
ORIGIN
        1 GAYKYIQEIW KKKQSDAMHF LLRVRTWEYR QLPVVHRVSK PSRPDKARRL GYKAIQGFVI
       61 YRVRVRRGDR KKRVKKGIVH GKPKHQGVHK QKSTRNLKSV AEGKVGKGNL RVLNSYWVGQ
      121 DAVYKYYEVI LVDPNHNAVR NNPKINWICN PVHKHRELRG LTSAGKKYRG LRVKG-----
      181 -------NWK RRQ
//
LOCUS       Babesia0bo@15488     193 bp    PROT      linear   29-AUG-2014
DEFINITION  Babesia0bo@15488     201 bp    PROT      linear    2-AUG-2014, 201 bases, BCD74
 ACCESSION  Rose-Cavalier-Smiths-iMac.local:105:1409315521
ORIGIN
        1 GAYRYMEELW RKKQSDAMRT LLRIRTWEYR QLSAVHRVSR PTRPDKARRL GYKAKQGFVI
       61 YRVRIKRGDR KRNVQNGIVY GKPKHQGIRK QKSKRSLRSR AEERVGRGSL RVLNSYWVGQ
      121 DALHKFYEVI LVDPFHNAIR NDPRMQYITK PVHKHREMRG LTSAGRKSRG LRVKG-----
      181 ---SIRANWR RRQ
//
LOCUS       Theileria0@28171     193 bp    PROT      linear   29-AUG-2014
DEFINITION  Theileria0@28171     201 bp    PROT      linear    2-AUG-2014, 201 bases, EC2F1
 ACCESSION  Rose-Cavalier-Smiths-iMac.local:106:1409315521
ORIGIN
        1 GAYKYLEELW RKKQSDVMRT LLRIRTWEYR QLPALHRVSR PTRPDKARRL GYKAKQGFVI
       61 YRVRVRRGDR KKNVANGIVY GKPKHQGIRK QKSKRNLRSV AEERVGRGGL RVLNSYWVGQ
      121 DEVYKFYEVV LVDPAHNAVR NNPRLNYLCK PVHKHREMRG LTSAGKKYRG LRVKG-----
      181 ---SVRANWR RRQ
//
LOCUS       Perkinsus0@25040     193 bp    PROT      linear   29-AUG-2014
DEFINITION  Perkinsus0@25040     201 bp    PROT      linear    2-AUG-2014, 201 bases, 5F852
 ACCESSION  Rose-Cavalier-Smiths-iMac.local:107:1409315521
ORIGIN
        1 GAYKYLSEIW NKKQSDVMRF LIRVRNWEFR QLPAVHRASK ATRPDKARRL GYKAKQGVVI
       61 YRVRIRRGDR KKRVSKGIVY GKPVHQGVNK QKSTKSLRAI AEERVGRGSL RVLNSYWVGQ
      121 DAQFKFFEVI MVDPFHNAIR NDPRMNWIAH STMKHRELRG LTSAGRKSRG LHKRG-----
      181 ---SKRANWK RRQ
//
LOCUS       Giardia0la@27121     193 bp    PROT      linear   29-AUG-2014
DEFINITION  Giardia0la@27121     201 bp    PROT      linear    2-AUG-2014, 201 bases, A2EF5
 ACCESSION  Rose-Cavalier-Smiths-iMac.local:108:1409315521
ORIGIN
        1 GAYKYVQELW RKKQSEALHY LFRLRTWEYR QLNAIKRCSH PTRPEKARRL GYKAKRGYVV
       61 YRVRVRRGGR KRQCVHGISY GKPRNIGIVG LKPSRSLRAL AEQKVGRPSL RVLNSYWVAQ
      121 DGSYKWYEVI LIDPFHPWIR NDPKINWICN PVMKRRECRG LTSAGRKARG LHNKG-----
      181 ---SKRAAWK RNH
//
LOCUS       Eimeria_tenella@18038377.3     162 bp    PROT      linear   29-AUG-2014
DEFINITION  Eimeria_tenella@18038377.3     162 bp    PROT      linear    2-AUG-2014, 162 ba
 ACCESSION  Rose-Cavalier-Smiths-iMac.local:109:1409315521
ORIGIN
        1 GAYKYLEELW KRKQSDVLRF LLRVRTWEYR QLPAVHRCSR PTRPDKARRL GYKKKQGFVI
       61 YRVRVRRGDR KRMVAKGIVY GKPTNQGVRK QKAKMNLREV AERRVSRGNL RCLNSYWVGQ
      121 DAVYKYYEVI LVDPNHAAIR NCPRYKYLCK STMKHRELRG LT
//
LOCUS       Toxoplasma@27609     193 bp    PROT      linear   29-AUG-2014
DEFINITION  Toxoplasma@27609     201 bp    PROT      linear    2-AUG-2014, 201 bases, 7805D
 ACCESSION  Rose-Cavalier-Smiths-iMac.local:110:1409315521
ORIGIN
        1 GAYKYLEELW KKKQSDVLRF LLRVRTWEYR QLPAVHRCTQ STRPDKARRL GYKKKQGFVI
       61 YRVRVRRGDR KKQVHKGIVY GKPKNQGVRK QKSTRNLRAV AEEKVGRGGL RVLNSYWVGQ
      121 DAVYKYYEVI LVDPAHNAIR NDPRINWLCK PVMKHRECRG LTSAGKKYRG LRTKG-----
      181 ---SRRACWK KRQ
//
LOCUS       Paramecium_tetraurelia@1243971     193 bp    PROT      linear   29-AUG-2014
DEFINITION  Paramecium_tetraurelia@1243971     201 bp    PROT      linear    2-AUG-2014, 20
 ACCESSION  Rose-Cavalier-Smiths-iMac.local:111:1409315521
ORIGIN
        1 GAYKYLQELW KKKQSDVLSF IMRIRTWEYR QLPVIHRATR PSRPDKARRL GYKAKQGYVI
       61 YRVRVRRGGR KLLIRKGLVK GKPKSQGVNQ LKPTRNLRSV AEERVGRGAL RVLNSYWVAQ
      121 DGTYKYYEVI TVDPFHPAIR GDSRINWITK PVHKHRELRG LTSAGRKSRG LRVKGHRNNQ
      181 TRPSRRANYA RRN
//
LOCUS       Sterkiella@30581     193 bp    PROT      linear   29-AUG-2014
DEFINITION  Sterkiella@30581     201 bp    PROT      linear    2-AUG-2014, 201 bases, A2F8C
 ACCESSION  Rose-Cavalier-Smiths-iMac.local:112:1409315521
ORIGIN
        1 GAYKYLEELW RKKQSDVLRF VMRMRSWEYR QLPVIHKVHR PSRLDKARKL GYKAKQGYVI
       61 YRIRIRRGGR KKPVSKGIVY GKPVNQGINQ LKPTRSHRAI AEERVGRANL RVLNSYWVGQ
      121 DGTFKFFEII MVDPHHKAIR RDPRISWIAT NNHKHRECRG ITSAGKKHRG MNKRGVKATG
      181 QRPSTNQSWQ RRN
//
LOCUS       Tetrahymena_thermophila@118394     193 bp    PROT      linear   29-AUG-2014
DEFINITION  Tetrahymena_thermophila@118394     201 bp    PROT      linear    2-AUG-2014, 20
 ACCESSION  Rose-Cavalier-Smiths-iMac.local:113:1409315521
ORIGIN
        1 GAYKYLEELW RKKQSDLMSF ILRLRTWEYR QLPVIHKASR SSRPDKARKL GYKNKDGYAI
       61 WRVRVRRGGR KRPVSKGIVY GKPSSVGINQ LKFARNLRSC AEERVGKPEL RVLNSYWVGQ
      121 DGTYKFYEVI LADPSHNAIR NDPRINWICE SAHKHRELRG LTSAGRKGRG LRVKGHRAKS
      181 LRTSRKGNWR ARQ
//
LOCUS       Jakoba_bahamensis@JBL00000840_     170 bp    PROT      linear   29-AUG-2014
DEFINITION  Jakoba_bahamensis@JBL00000840_     170 bp    PROT      linear    2-AUG-2014, 17
 ACCESSION  Rose-Cavalier-Smiths-iMac.local:114:1409315521
ORIGIN
        1 GAYKYMQELW RKKQSDVMRH LQRVRAWEYR QLPGVVRVTH PTRPDKARRL GYKAKQGFVV
       61 YRVRVRRGNR KRKVHHGNTS GKPSNEGVNQ LKFFRNKRSV AEEKLGKGNL RVLNSYWVNE
      121 DAVYKYFEVI AVDPVHKAIL HDPEINWICS AKAKHRELRG VTGVGRSGRG
//
LOCUS       Jakoba0lib@12234     193 bp    PROT      linear   29-AUG-2014
DEFINITION  Jakoba0lib@12234     195 bp    PROT      linear    2-AUG-2014, 195 bases, 60EF8
 ACCESSION  Rose-Cavalier-Smiths-iMac.local:115:1409315521
ORIGIN
        1 GAYKYLQEVW RKKQSDVMRY LSRVRAWEFR QQPSIVRVSQ PTRVDKARRL GYKAKQGFVV
       61 FRVRVRRGGR KRPVPGGNTA GKPTNQGVNQ LKFFRNKRSV AEERVGKGNL RVLNSYWVNE
      121 DSTFKWYEVI LVDPNHQAIL SDARVNWIVQ PSQKHRELRG TTGAGRKYRG LVGKG-----
      181 ---SRRANWK RLN
//
LOCUS         TsukGlob     193 bp    PROT      linear   29-AUG-2014
DEFINITION  TsukGlob     201 bp    PROT      linear    2-AUG-2014, 201 bases, B650C97E chec
 ACCESSION  Rose-Cavalier-Smiths-iMac.local:116:1409315521
ORIGIN
        1 GAYKYINELW KKKQSDVMRF LLRVRCWEYR HLPAIHRVNR PTRPEKAHRL GYKAKNGYVI
       61 YRIRIRRGGH KKQVRKGIVY GKPSTHGVNE WKSAKNKQSV AEERVGKGGL RVLNSYWVNQ
      121 DSTFKFYEVI CIDPAHKAIR RDPRINWICN PVHKHREARG LTSAGRKHRG -KGHG-----
      181 --YSRHAVWK RHN
//
LOCUS       Malawimonas_californiana@MCL00     193 bp    PROT      linear   29-AUG-2014
DEFINITION  Malawimonas_californiana@MCL00     201 bp    PROT      linear    2-AUG-2014, 20
 ACCESSION  Rose-Cavalier-Smiths-iMac.local:117:1409315521
ORIGIN
        1 GAYKYLEELW KKKQSDVLRF LLRVRAWEYR QLPGIHRISR PTRPDKARRL GYKAKQGFVV
       61 YRVRVRRGGR KRPNPKGIIY GKPAGAGINQ LKFQRNLRSV AEERVGRGSL RVLNSYWVNQ
      121 DATYKWFEVI LVDPSHPTIR ADPRINWICK TVMKHRELRG LTSAGRHHRG LLLKGVGTEK
      181 HRPSRRAVWK RNN
//
LOCUS       Malawimonas_jakobiformis@MJL00     193 bp    PROT      linear   29-AUG-2014
DEFINITION  Malawimonas_jakobiformis@MJL00     196 bp    PROT      linear    2-AUG-2014, 19
 ACCESSION  Rose-Cavalier-Smiths-iMac.local:118:1409315521
ORIGIN
        1 GAYKYLVELW KKKQSDVLRF LLRVRAWEYR QLPNIHRASR PSRPDKARRL GYKAKQGYVI
       61 FRVRVRRGGR KRPNPKGIVF GKPAGAGINQ LKFQRNLRSV AEERVGRGNL RVLNSYWVNQ
      121 DAVYKFFEVI CVDPQHAAIR NDPRINWIVK PVMKHRELRG LTSAGRKHRG LRRKGHAATK
      181 LRPSRRGTWK RLN
//
LOCUS       Reclinomonas_americana@RAL0000     193 bp    PROT      linear   29-AUG-2014
DEFINITION  Reclinomonas_americana@RAL0000     201 bp    PROT      linear    2-AUG-2014, 20
 ACCESSION  Rose-Cavalier-Smiths-iMac.local:119:1409315521
ORIGIN
        1 GAYKYVQEMW RKKQSDVMRF LLRVRAWEYR QQPGIVRLTH PSRPDKARRL GYKAKQGFVV
       61 YRSRVRRGGR RRLVPGGNTR GKPSGHGVNE LKFYRNKRSV AEERVGKGNL RVLNSYWVAA
      121 DSTYLYYEVV LVDPNHKAVM GDPAVSWICR PVHKHRELRG LTSAGRQGRG LRVRHHGSNG
      181 RRPSRRAQWR RLN
//
LOCUS       Seculamona@17934     193 bp    PROT      linear   29-AUG-2014
DEFINITION  Seculamona@17934     201 bp    PROT      linear    2-AUG-2014, 201 bases, 3D6A4
 ACCESSION  Rose-Cavalier-Smiths-iMac.local:120:1409315521
ORIGIN
        1 GAYKYLQELW RKKQSDVLRF LLRVRAWEYR QGQRVVRVTQ PTRPDKARRL GYKAKQGFVV
       61 YRVRIRRGGR KRPVHNGNMH GKPKNHGINE IKWYRNKRSL AEERVGRGNL RVLNSYWINQ
      121 DSTFKYYEVI LVDPNHKAIL SDPRINWICS SVHKHREQRG LTSAGRQGRG LHGKGHGYSK
      181 RRPSRRAVWK RHN
//
LOCUS       Naegleria0@31164     193 bp    PROT      linear   29-AUG-2014
DEFINITION  Naegleria0@31164     201 bp    PROT      linear    2-AUG-2014, 201 bases, 82E8B
 ACCESSION  Rose-Cavalier-Smiths-iMac.local:122:1409315521
ORIGIN
        1 GAYKYLNALY KKKQSDALRY LLRVRAWELR QLPGIHRVNH PTRPDKAHAL GFKSKQGYVI
       61 YRVRIRRGGR KKQVPGGRVN GKPATQGI-H LKPKRNLQVV AEGRVGKGGL RILNSYWVNQ
      121 DGRYKWFEVI CVDPSAESIR VDPQVNWIAS PKHKHREMRG LTSSGKRHRG LRTKG-----
      181 ---SRRGGWK RRN
//
LOCUS       Stachyamoeba_lipophora@SLL0000     193 bp    PROT      linear   29-AUG-2014
DEFINITION  Stachyamoeba_lipophora@SLL0000     201 bp    PROT      linear    2-AUG-2014, 20
 ACCESSION  Rose-Cavalier-Smiths-iMac.local:123:1409315521
ORIGIN
        1 ~~~~~VNALW RKKQSDVMRF LLRVRCWEYR QGKSISRRPG PSRPQKARML GYKAKQGFFV
       61 YRVRVRRGGR KKPLPKGRNC GKPANAGI-R VTGRKNLQAI GETKVGNNGA RIMNSYWVGQ
      121 DAKYKYFEVI CVDPFHNAIR ADPAVNWICH PRQKRRDLRG VTSAGRKYRG LHIKGKSASK
      181 IRPSRRAVWK RQN
//
LOCUS       Sawyeria0m@17171     193 bp    PROT      linear   29-AUG-2014
DEFINITION  Sawyeria0m@17171     201 bp    PROT      linear    2-AUG-2014, 201 bases, 347CD
 ACCESSION  Rose-Cavalier-Smiths-iMac.local:124:1409315521
ORIGIN
        1 GSFKYVNEIW RKKQSDTMRF LLRIRAWEYR QQNCLVRVNR PTRPHKARML GFKIKPGFVI
       61 YRQRVRRGGR RKQEDKKHNN GKPKGAGIFK RKGKINLRAL AELKCGKPSL RVLSSYWVNQ
      121 DAKYKWYEII LIDPFNKCVR EDPKINWICK PKQKHRECRG KTSAGRKYRG LYRKGHHAHK
      181 ARPSHRAWWK SHN
//
LOCUS       Trichomonas_vaginalis@12340075     193 bp    PROT      linear   29-AUG-2014
DEFINITION  Trichomonas_vaginalis@12340075     201 bp    PROT      linear    2-AUG-2014, 20
 ACCESSION  Rose-Cavalier-Smiths-iMac.local:125:1409315521
ORIGIN
        1 GAFTYLRELY TKKQSEVMRF ILRLRCWEYR QLPELVRLTH PSRPDKARRM GYKAKQGMVV
       61 YRIRVRKGSR RRVASKNRQY GKPRTHHIYK LTPSLNLQAI AEQKAGKPSL RLLNSYWVNQ
      121 DGAFKYFECI FVDPVHPAIQ HDAKLNWICD SVHTRREARG LTAAGRKHRG LSGVGHGFRH
      181 LRPSRYADWK VRN
//
LOCUS       Spironucle@15417     193 bp    PROT      linear   29-AUG-2014
DEFINITION  Spironucle@15417     201 bp    PROT      linear    2-AUG-2014, 201 bases, 2954A
 ACCESSION  Rose-Cavalier-Smiths-iMac.local:126:1409315521
ORIGIN
        1 --FKYIQECW RNKQSEAATY IKRIRTWEFR QLSKIVRASH PTRPEKARML GYKAKPGYVI
       61 FRCRIRRGGR VRNCKHHIWY GKPRNIGTVG LKPKRSLRAY AEEKVGRGSL RVLNSYWVAQ
      121 DGTYKWFEVI CVDTMRPEIR NSPTENWICN PVHKHRELRG LTAANKSSRG LTNKG-----
      181 ---SKQGTWR RNH
//
LOCUS       Tritrichom@10347     193 bp    PROT      linear   29-AUG-2014
DEFINITION  Tritrichom@10347     201 bp    PROT      linear    2-AUG-2014, 201 bases, 9402A
 ACCESSION  Rose-Cavalier-Smiths-iMac.local:127:1409315521
ORIGIN
        1 ---QYLRELW TKKQSDVMRF ILRLRCWEYR QLPELVRLTH PTRPDKARRL GYKAKQGYVL
       61 YRIRIRKGGR RRVASKNRLY GKNRTHHIYQ LTPKINLQAL GEMKAGKPSL RLLNSYWVNE
      121 DGAYKYYECI FVDPMHAAIQ HDPKINWICD SVHTRREARG LTSAGKQHRA LMGKG-----
      181 ---SRYADWK IRN
//
LOCUS       Trimastix_pyriformis@TPL000002     193 bp    PROT      linear   29-AUG-2014
DEFINITION  Trimastix_pyriformis@TPL000002     201 bp    PROT      linear    2-AUG-2014, 20
 ACCESSION  Rose-Cavalier-Smiths-iMac.local:128:1409315521
ORIGIN
        1 GAYLYLQELW RKKQSDVMRF LLRVRCWEFR QLPVICRIAH PTRPDKARRL GYKAKEGVVL
       61 YRVRVRRGGR RRLAH--LVC RKPKNQYLVG IKYARSLRAV AEERAGRGSL RVLNSYWVGQ
      121 DSTFKFYEVI LVDPNHPAIR NDARMNWICK PVHTHRELRG LTSAGRSSRG LMVKGHGAHK
      181 LRPSRRANWK RRN
//
LOCUS       Planomonas_mylnikovi@plamySFL6     193 bp    PROT      linear   29-AUG-2014
DEFINITION  Planomonas_mylnikovi@plamySFL6     201 bp    PROT      linear    2-AUG-2014, 20
 ACCESSION  Rose-Cavalier-Smiths-iMac.local:136:1409315521
ORIGIN
        1 ---------- ---------- ---------- ---------- ---------- ----------
       61 ---------- ---------- ---------- ---------- ---------- RILNSYWVNQ
      121 DSTFMWYEIV AVDPMHKTIR NDPRINWIVA PVHKNRETRG LTSAGRKHRG LRHKGHRPSK
      181 LRPSVRAAWR RNN
//
LOCUS       Planomonas_ghana@plaghSFL6WO51      66 bp    PROT      linear   29-AUG-2014
DEFINITION  Planomonas_ghana@plaghSFL6WO51      66 bp    PROT      linear    2-AUG-2014, 66
 ACCESSION  Rose-Cavalier-Smiths-iMac.local:137:1409315521
ORIGIN
        1 GAYKYLNEIW KKKQSDCMRF LMRVRCWEYR QLPAIHRVSR PTRPDKARRL GYKAKQGYVI
       61 YRVRIR
//
LOCUS       Planomonas_baikal@metproContig     193 bp    PROT      linear   29-AUG-2014
DEFINITION  Planomonas_baikal@metproContig     201 bp    PROT      linear    2-AUG-2014, 20
 ACCESSION  Rose-Cavalier-Smiths-iMac.local:138:1409315521
ORIGIN
        1 GAFKYLEELW RKKQSDVLRF LLRVRNWEYR QLPSIARCSR SSRPDKARRL GYKAKQGFVI
       61 YRARVRRGGR KRPAHRGITT GKPKHQGILG IKFERNLRSV AEERVGRGNA RILNSYWVNQ
      121 DSTFMWYEIV LVDPMHKTIR NDPRINWIVA PVHKNRETRG LTSAGRKHRG LRHKGHKASK
      181 LRPSVRAAWR RNN
//
LOCUS       Telonema_subtilis@contig16474_     193 bp    PROT      linear   29-AUG-2014
DEFINITION  Telonema_subtilis@contig16474_     201 bp    PROT      linear    2-AUG-2014, 20
 ACCESSION  Rose-Cavalier-Smiths-iMac.local:139:1409315521
ORIGIN
        1 GAYKYLRELW NRKQSDVMRF LMRVRAWELR QLPTVHRASR PTRPDKARRL GYKAKQGFVI
       61 YRVRVRRGGR KRPIHKGQVY GKPRNAGVNQ LKFRRSIRSK AEEKVGCGNL RVLNSYWVNS
      121 DGTFKYYEVI MVDPSHKAIT RDPRVNWICA PTHKHRELRG LTAAGRDNRG ----------
      181 --------WK RQQ
//
LOCUS       Corallomyxa_sp@CORALLO.CL332Co     193 bp    PROT      linear   29-AUG-2014
DEFINITION  Corallomyxa_sp@CORALLO.CL332Co     201 bp    PROT      linear    2-AUG-2014, 20
 ACCESSION  Rose-Cavalier-Smiths-iMac.local:140:1409315521
ORIGIN
        1 GAYKYLEEVW RKKQSDVMRF VLRMRAWEYR QLPGIHRVNR PSRPEKARKL GFKSKQGYVI
       61 YHSRVRRGGR KRPNHKGIVF GKPKHQGI-H IKSKRSLRSV AEQRVGCGAP RVLNSYWVGS
      121 DGTYKFYEVI CVDPQHAAIR RDPRINWICS AKHKHREMRG LTATGKK--- ----------
      181 ------IPWG QRQ
//
LOCUS       Elphidium_sp@AHU0ACA23YP19FM1     193 bp    PROT      linear   29-AUG-2014
DEFINITION  Elphidium_sp@AHU0ACA23YP19FM1     201 bp    PROT      linear    2-AUG-2014, 201
 ACCESSION  Rose-Cavalier-Smiths-iMac.local:141:1409315521
ORIGIN
        1 GGYRYMTELW KKKQADTTRF IKRIRAWNYR QLPRVHRAPR PTRPDKARML GYKASPGYVV
       61 YRVRIRRGGR RRPERKGVIW GKPANHGINQ IKNRKNLQSI AEERVGCANL RVLNSYWSTE
      121 DGSSKWYEVV LVDPRHKRIQ SDPHINWICR GKHSRRECRG LTSAGRKHRG ----------
      181 --------WK RRN
//
LOCUS       Globobulimina_turgida@Contig39     193 bp    PROT      linear   29-AUG-2014
DEFINITION  Globobulimina_turgida@Contig39     201 bp    PROT      linear    2-AUG-2014, 20
 ACCESSION  Rose-Cavalier-Smiths-iMac.local:142:1409315521
ORIGIN
        1 GGYRYVSELW KKKQADTMRF ISRIRAWNYR QLPRVHRAPR PTRPDKARML GYKACPGFVV
       61 YRVRIRRGGR RRPERKGVIW GKPANHGINQ IKNRKNLQSI AEERVGCQNM RVLNSYWVTE
      121 DGSSKWFEVI LVDPRHKRIQ SDPQINWIVR SKHKRRECRG LTSAGKKHRG ----------
      181 --------WK RRN
//
LOCUS       Reticulomyxa_filosa@WW0ABA22YO     193 bp    PROT      linear   29-AUG-2014
DEFINITION  Reticulomyxa_filosa@WW0ABA22YO     201 bp    PROT      linear    2-AUG-2014, 20
 ACCESSION  Rose-Cavalier-Smiths-iMac.local:143:1409315521
ORIGIN
        1 GGYKYISELW KKKQSDVLRF LKRIRAWNYR QLPRVHRTTR PTRPDKAHML GYKRVPGFVV
       61 YRVRVKRGGR RRPNRKGVVY GKPANQGINQ LKNTKNLRSI AEERVGAANL RVLNSYHVTE
      121 DGSYKWYEVI LVDPRHKRVQ NDPTINWICR AQHKRREARG LTSAGRKHRG ----------
      181 --------WK RRQ
//
LOCUS       Sorites_sp@sorspCAMPEP0114659162     187 bp    PROT      linear   29-AUG-2014
DEFINITION  Sorites_sp@sorspCAMPEP0114659162     187 bp    PROT      linear    2-AUG-2014, 
 ACCESSION  Rose-Cavalier-Smiths-iMac.local:144:1409315521
ORIGIN
        1 GAYKYLEEMW RKKQSDVMRF LARLRNWEFR QLPAVHRCSR PTRPDKARKV GYKAKQGYCI
       61 YRVRVKRGDR KKRVAKGIVY GKPTNQGINK WKSVRNLRSI AEERVGRGSL RVLNSYWVAQ
      121 DAVHKWFEVV MVDPFHSGIR NDPRINWICK PVMKHRELRG LTAAGRKARG LLKKGKRATK
      181 LRPSARA
//
LOCUS       Gromia_sphaerica@19781_5     193 bp    PROT      linear   29-AUG-2014
DEFINITION  Gromia_sphaerica@19781_5     201 bp    PROT      linear    2-AUG-2014, 201 base
 ACCESSION  Rose-Cavalier-Smiths-iMac.local:145:1409315521
ORIGIN
        1 --YKYLEEIW RRKQSETMRF LLRMRAWEYR QLNSIHRIPR PSRPDKARRV GYKAKQGYVI
       61 YRIRVRRGGR KRPNSKGIVY GKPENQGI-R LKAVRSLRGV AEERVGAGNL RVLNSYWVAE
      121 DSTYKWFEII LVDPQHNAIR NDPRISWICN AVHKHRELHG LTGAGKRARG ----------
      181 --------WR KNN
//
LOCUS       Nonionellina_sp@isotig01391_5     170 bp    PROT      linear   29-AUG-2014
DEFINITION  Nonionellina_sp@isotig01391_5     170 bp    PROT      linear    2-AUG-2014, 170
 ACCESSION  Rose-Cavalier-Smiths-iMac.local:146:1409315521
ORIGIN
        1 -WWLSLCKIM EKNKADTMRF ISRIRAWNHR QLPRVHRAPR STRPDKARML GYKASPGFVV
       61 YRVRIRRGGR RRPERKGVIW GKPANHGINQ IKNRKNLQSI AEERVGCQNM RVLNSYWVTE
      121 DGSSKWYEVI LVDPRHKRIQ SDPHINWIVR AKHKRRECRG LTSAGKKHRG
//
LOCUS       Breviata_anathema@BREANContig3     193 bp    PROT      linear   29-AUG-2014
DEFINITION  Breviata_anathema@BREANContig3     201 bp    PROT      linear    2-AUG-2014, 20
 ACCESSION  Rose-Cavalier-Smiths-iMac.local:147:1409315521
ORIGIN
        1 GAYKYLEELW KNKQSDVLRF LGRVRTWEAR QLPAVHRLTG PTRIDKARRL GYKAKQGFVV
       61 YSVRVRRGGR KRPVSKGIVY GKPKNQGIKY LKFERNLRSV AEERVGRGNL RVLNSYWVAS
      121 DATYKFFEVI LVDPSHKVIR NDARVNWICK PHMKHRELRG LTAAGRHGRG LNGKGHRYTK
      181 NRPSIYASWK RRN
//
LOCUS       Coccolithus_braarudii@c03345.1     193 bp    PROT      linear   29-AUG-2014
DEFINITION  Coccolithus_braarudii@c03345.1     201 bp    PROT      linear    2-AUG-2014, 20
 ACCESSION  Rose-Cavalier-Smiths-iMac.local:148:1409315521
ORIGIN
        1 GAFKYLQELW RKKQSDTIRF LLRVRCWEYR QLPVIHRASK PTRPDKARNL GYKAKQGFVI
       61 YRVRVRRGSR KKQLNKGINY GKPRNCGINQ HKWRRNLRSK AEERVGCGGL RVLNSYWIAQ
      121 DSMYKYYECI LIDPHHKVIR EDPRINWLCN PVHKHRELRG MTSAGRQGRG ----------
      181 --------WK RNN
//
LOCUS       Coccomyxa_sp@24716     193 bp    PROT      linear   29-AUG-2014
DEFINITION  Coccomyxa_sp@24716     201 bp    PROT      linear    2-AUG-2014, 201 bases, E46
 ACCESSION  Rose-Cavalier-Smiths-iMac.local:149:1409315521
ORIGIN
        1 GAYKYLEELW KRKQSDVLRF LLRVRCWEYR QLPGIVRLTG PSRPDKARRL GYKAKQGFVV
       61 YRVRVRRGGR KKPVHKGIVY GKPVNQGITQ LKPTRNLRSV AEERAGLGGL RVLNSYWVNQ
      121 DSTYKYFEII LVDIAHKVVR EDPRVNWIVD PVHKHRELRG LTSAGKKFRG ----------
      181 --------WK RNN
//
LOCUS       Collodictyon_triciliatum@01859     193 bp    PROT      linear   29-AUG-2014
DEFINITION  Collodictyon_triciliatum@01859     198 bp    PROT      linear    2-AUG-2014, 19
 ACCESSION  Rose-Cavalier-Smiths-iMac.local:150:1409315521
ORIGIN
        1 GAYKYLEELW KKKQSDVLRF LLRVRAWEYR QLPVIHRATR PSRPDKARRL GYKAKQGYVI
       61 FRVRVRRGNR KRTYPKGIAY GKPKGSGINQ LKFQRSLRSV AEERVGCGNL RVLNSYWINE
      121 DATYKYFEVI LVDPSHKAIR RDPRINWITK SVMKHRELRG LTSAGRENRG ----------
      181 --------WK RNN
//
LOCUS       OMITPicobiliphyte_MS584-11@Contig2     193 bp    PROT      linear   29-AUG-2014
DEFINITION  OMITPicobiliphyte_MS584-11@Contig2     201 bp    PROT      linear    2-AUG-2014
 ACCESSION  Rose-Cavalier-Smiths-iMac.local:151:1409315521
ORIGIN
        1 GCYKYMEETY KKKQSDVLRF LLRVRNWEWR HLPSVHR-T- ---------- ----------
       61 ---------- ---------- GKPKNQG--- LQNKRGLRNI AEERAGLGGL RVLNSYWVNQ
      121 DSTYKYYEVI MVDAAH-CIR NDPRINWICA PSMKHREMRG VTSAGRH--- ----------
      181 --------WK SQN
//
LOCUS       Picobiliphyte_11@compositepico11Contig20571_2     193 bp    PROT      linear   29-AUG-2014
DEFINITION  Picobiliphyte_11@compositepico11Contig20571_2     201 bp    PROT      linear   
 ACCESSION  Rose-Cavalier-Smiths-iMac.local:152:1409315521
ORIGIN
        1 GCYKYMEETY KKKQSDVLRF IILLRNWEWR HLPSVPRASK PTRPDKARRL GYKAKQGFVV
       61 YRVRVRRGGR KRPVPKGLVF GKPKNQGVSK LQNKRGLRNI AEERAGRGGL RVLNSYWVNQ
      121 DSTYKYYEVI MVDAAHNCIR NDPRINWICA PSMKHREMRG VTSAGRHSRG MGHKGIGSHK
      181 LRPSVRSVWK SQN
//
LOCUS       Emiliania_huxleyi@58189237     193 bp    PROT      linear   29-AUG-2014
DEFINITION  Emiliania_huxleyi@58189237     201 bp    PROT      linear    2-AUG-2014, 201 ba
 ACCESSION  Rose-Cavalier-Smiths-iMac.local:153:1409315521
ORIGIN
        1 ---------W RKKQTDTIRF LLRVRCWEYR QLPVIHRASK PSRPDKARNL GYKAKQGYVI
       61 YRVRVRRGSR KKQVSKGINF GKPRNCGINQ HKWRRNLRSK AEERVGRGGL RVLNSYWIAQ
      121 DAMYKYYECI MVDPHHKVIR EDARINWLCN PVHKHRELRG LTSAGRQGRG LRIRHHGASK
      181 RRPSWRAAWK RQN
//
LOCUS       Histiona_aroides@HAL00000849     176 bp    PROT      linear   29-AUG-2014
DEFINITION  Histiona_aroides@HAL00000849     176 bp    PROT      linear    2-AUG-2014, 176 
 ACCESSION  Rose-Cavalier-Smiths-iMac.local:154:1409315521
ORIGIN
        1 GAYKYLQELW RKKQSDVLRY LLRIRAWEYR QLPGVHRVTQ PTRPDKARRL GYKAKEGFVI
       61 YRVRIRRGGR KRKVHHGNTH GKPRAEGVTE LKFYRSKRAV AEERVGKGNL RVLNSYWINE
      121 DSTYKYYEVI LVDPSHKRIL SDPRVNWIAK VAHKHRELRG VTAAGRRNRG LSVRGH
//
LOCUS       Isochrysis_galbana@ISL00001377     193 bp    PROT      linear   29-AUG-2014
DEFINITION  Isochrysis_galbana@ISL00001377     201 bp    PROT      linear    2-AUG-2014, 20
 ACCESSION  Rose-Cavalier-Smiths-iMac.local:155:1409315521
ORIGIN
        1 ---------- RKKQTDTARF LLRVRCWEYR QLPVIHRASR PTRPDKARNL GYKAKQGFVI
       61 YRVRVRRGSR KKQLSKGINF GKPRNCGINQ HKWRRNLRSK AEERVGRGGL RLLNSYWIAQ
      121 DALYKYYECI MIDPHHKVIR EDPRINWLCN PVHKHRELRG LTSAGRQGRG LRVRHHGSNK
      181 RRPSWRAAWK RHN
//
LOCUS       Pavlova_lutheri@PLL00000739     193 bp    PROT      linear   29-AUG-2014
DEFINITION  Pavlova_lutheri@PLL00000739     201 bp    PROT      linear    2-AUG-2014, 201 b
 ACCESSION  Rose-Cavalier-Smiths-iMac.local:156:1409315521
ORIGIN
        1 GAYKYLEELW RKKQSDMMRF LLRVRCWEYR QLPAIHRAPR PTRPDKARRL GFKAKQGFVI
       61 YRVRVRRGGR KKPLRKGINN GKPSNAGINK IKWKRNLRSL AEERVGRGGL RVLNSYWVAQ
      121 DAAHKFYEVI LVDPMHQVIR NDPHINWLCA PTMKHRELRG LTSAGRQHRG MRHKGHKANH
      181 MRPSVRATWK KHN
//
LOCUS       Prymnesium_parvum@DV099776_2     193 bp    PROT      linear   29-AUG-2014
DEFINITION  Prymnesium_parvum@DV099776_2     201 bp    PROT      linear    2-AUG-2014, 201 
 ACCESSION  Rose-Cavalier-Smiths-iMac.local:157:1409315521
ORIGIN
        1 --------LW RKKQSDTLSF LLRVRTWEYR QLPVIHRATK PSRPDKARSL GYKAKQGFVI
       61 YRVRVKRGSR KKPLSKGINF GKPRNCGINK QKWRRNHRSK AEERAGCGGL RVLNSYWVAQ
      121 DNMYKYYEVI MVDPHHKTIR TDPRINWLCN PVHKHRELRG LTSAGRQGRG LRTRNHGASK
      181 ARPSRRAAWK KNN
//
LOCUS       Raphidiophrys_ambigua@contig28     193 bp    PROT      linear   29-AUG-2014
DEFINITION  Raphidiophrys_ambigua@contig28     196 bp    PROT      linear    2-AUG-2014, 19
 ACCESSION  Rose-Cavalier-Smiths-iMac.local:158:1409315521
ORIGIN
        1 GAYKYLQEIW RKKQSDALRF LLRIRSWELR HLPRVHRASR PTRPDKARAL GYKAKPGFVI
       61 YRSRVRRGGR KRQVP----- ---------- -KFARNLRSV AEERVACGNL RVLNSYWINQ
      121 DATFKYYEVI LVDPSHTAIR RDPRIRWICK XVHKHREKRG LTAAGKQSRG ----------
      181 --------WK KLN
//
LOCUS          PCBtrin     193 bp    PROT      linear   29-AUG-2014
DEFINITION  PCBtrin     198 bp    PROT      linear    2-AUG-2014, 198 bases, ACE00E47 check
 ACCESSION  Rose-Cavalier-Smiths-iMac.local:159:1409315521
ORIGIN
        1 GA-KYLEEIW KRKQSDVARF LSRVRCWEYR QLPVIHRASR PSRPDKARRL GYKAKQGYVV
       61 YRIRIRRGGR KRPNAKGIVY GKPKHHGINQ LKFQRSLRSV AEERVGRGNL RVLNSYWVNN
      121 DSTFKYFEVI LVDPSHKAIR RDAQINWICA PTMKHRESRG LTAAGRAGRG LNGKGHSTNK
      181 IRPSIRASWK RRN
//
LOCUS       Euglena_gracilis@ELL00005707     193 bp    PROT      linear   29-AUG-2014
DEFINITION  Euglena_gracilis@ELL00005707     201 bp    PROT      linear    2-AUG-2014, 201 
 ACCESSION  Rose-Cavalier-Smiths-iMac.local:121:1409315521
ORIGIN
        1 GVYTYMQFVW NKKQSDVMRF TQRIRAWEYR HSHRMVRLPR PTRTDKARRL GYKRKPGYVI
       61 WRVRVRRGGR KRPVPKGICY GKPKTAGVNH LMNAKNMRVI AEGRVGKGGL RVLNSYWVNA
      121 DAIYKYFEVI LVDPMHKAIR SDPEINWICK PRQKHREARG VTSAGRKHRG LRHKGHRATK
      181 ARPSVRANWK RRN
//
LOCUS       Diplonema_papillatum@DPL000011     193 bp    PROT      linear   29-AUG-2014
DEFINITION  Diplonema_papillatum@DPL000011     201 bp    PROT      linear    2-AUG-2014, 20
 ACCESSION  Rose-Cavalier-Smiths-iMac.local:129:1409315521
ORIGIN
        1 GAYTHMNEIW KKKQSDVMRF LQRVRCWEFR HQNRLVRVPH PTRPEKARKM GYKRKLGYSV
       61 FRVRIRRGGR KRPAHRGICY GKPKTAGVNQ LKNKKNIQSI AEEKVGRGSL RVLNSYWVNC
      121 DGTYKWYEVI CVDPSSTTIR CDSRINWIAN PVHKRREARG LTSAGRKHRG LRHKGHKANQ
      181 FRPSARAVWK RNN
//
LOCUS       Leishmania@31140     193 bp    PROT      linear   29-AUG-2014
DEFINITION  Leishmania@31140     201 bp    PROT      linear    2-AUG-2014, 201 bases, 28F92
 ACCESSION  Rose-Cavalier-Smiths-iMac.local:130:1409315521
ORIGIN
        1 GAFMYLNELW KKKSSDVMRF IQRIRSWEFR HQHTVVRLRR PTRPEKARML GYKTKQGFCV
       61 FRVRVRRGGR KRPVHKGITY GKPKTSGVLG MKLNKNNQAV AEQRLGKGNL RVLNSYWVNM
      121 DSTFKWYEVI AVDPMCKNIR REPRINWIVN SVHKHREQRG LNSAGRKHRG LRHKG-----
      181 ---SYRAAWR RNN
//
LOCUS       Trypanosoma_brucei@AQ645164.1     193 bp    PROT      linear   29-AUG-2014
DEFINITION  Trypanosoma_brucei@AQ645164.1     201 bp    PROT      linear    2-AUG-2014, 201
 ACCESSION  Rose-Cavalier-Smiths-iMac.local:131:1409315521
ORIGIN
        1 GAFMYMNELW KKKSSDVMRF IQRVRAWEFR HQHTIVRLRR PTRPEKARMV GYKTKQGYVV
       61 FRVRVRRGGR KRPVHKGITY GKPNTAGVLG RKLNKNNRVV AEQRLGKGNL RVLNSYWVNA
      121 DSTFLWYEVV AVDPMHRTIR RDPRINWIVN AVHKHREQRG LTSAGRKHRG LRQKG-----
      181 ---SRRAAWR RNN
//
LOCUS       Trypanosoma_cruzi@AI62293316     193 bp    PROT      linear   29-AUG-2014
DEFINITION  Trypanosoma_cruzi@AI62293316     201 bp    PROT      linear    2-AUG-2014, 201 
 ACCESSION  Rose-Cavalier-Smiths-iMac.local:132:1409315521
ORIGIN
        1 GAFMYLNELW KKKSSDVMRF IQRVRAWEFR HQHTVVRLRR PTRPEKARML GYKTKQGFSV
       61 FRVRVRRGGR KRPVHKGITY GKPKTSGVLG VKLNKNSRAI AEQRLGKGNL RVLNSYWVNA
      121 DSTFVWYEVV AVDPMCRTIR RDPRINWIVN AVHKHREQRG LTSAGRKHRG LRHKG-----
      181 ---SVRAAWR RNN
//
LOCUS       Rhynchomonas     193 bp    PROT      linear   29-AUG-2014
DEFINITION  Rhynchomonas     201 bp    PROT      linear    2-AUG-2014, 201 bases, 85045BF5 
 ACCESSION  Rose-Cavalier-Smiths-iMac.local:133:1409315521
ORIGIN
        1 ---------- ---------- ---------- --HAIVRLNR PTRPDKARML GYKAKQGFSV
       61 FRIRIRRGGR KRIAHKGITY GKPKTSGITG LKLNKNHKTV AEQRLGRGNL RVLNSYWSNT
      121 DAIFTWYEVI CADPQHPAIR NDPRNNWVVS PVHKHREARG INSAGRKHRG LRNKGAGSTR
      181 LRPSVRAAWR RNN
//
LOCUS             Bodo     193 bp    PROT      linear   29-AUG-2014
DEFINITION  Bodo     201 bp    PROT      linear    2-AUG-2014, 201 bases, 22ABD505 checksum
 ACCESSION  Rose-Cavalier-Smiths-iMac.local:134:1409315521
ORIGIN
        1 -AFMYLNELW KKKSSDVMRF IQRVRSWEFR HQHTIVSLRR PTRPEKARAV GYKTKHGFSV
       61 FRVRIRRGGR KRPAHKGITY GKPKTSGVLG MKLNKNNRAV AEQRLGKGNV RVLNSYWVNE
      121 DSTFKWYEVI AVDPMHKTIR NDPRINWIVN SVHRHREQRG LTSAGRKHRG LRHKGHKASK
      181 LRPSYRAAWR RNN
//
LOCUS       Procryptobia_M_PlanomonadContam?     193 bp    PROT      linear   29-AUG-2014
DEFINITION  Procryptobia_M_PlanomonadContam?     201 bp    PROT      linear    2-AUG-2014, 
 ACCESSION  Rose-Cavalier-Smiths-iMac.local:135:1409315521
ORIGIN
        1 ---------- ---------- ---------- ---------- ---------- ----------
       61 ---------- ---------- ---------- ---------- ---KLG--NA RILNSYWVNQ
      121 DSTFMWYEIV AVDPMHKTIR NDPRINWIVA PVHKNRETRG LTSAGRKHRG LRHKGHKASK
      181 LRPSVRAAWR RNN
//
LOCUS       Pyrolobus_fumarii_1A     193 bp    PROT      linear   29-AUG-2014
DEFINITION  Pyrolobus_fumarii_1A, 375 bases, 3AB8B731 checksum.
 ACCESSION  Rose-Cavalier-Smiths-iMac.local:161:1409315558
ORIGIN
        1 GLYHYLREMW KKRWDPELAR LWKQRLLQWR REPSVVRIDK PTRLDRARAL GYKAKPGIIV
       61 VRVRVRKGGL NRPRPNKG-- RRPKRMGVYG YAPAKSTRLI AEERAARPNL EVLNSYYVGE
      121 DGLYKWYEVI LVDPHHPAIC RDHELGWICS PKHRGRVFRG LTSAGKKMRG LRKRGLRGTI
      181 K---YK--WK KKQ
//
LOCUS       Hypterthermus_butylicus     193 bp    PROT      linear   29-AUG-2014
DEFINITION  Hypterthermus_butylicus, 375 bases, 4BCE5B90 checksum.
 ACCESSION  Rose-Cavalier-Smiths-iMac.local:163:1409315558
ORIGIN
        1 GLYHYLREMW KQRHDPELAE LWKRRIMEWR RQPSVVRIEK PTRIDRARAL GYKAKQGIIV
       61 VRVRVRKGGL NRPRPNKG-- RRPKRMGVYG YAPAKSTRLI AEERAARPNM EVLNSYYVGE
      121 DGEYKWYEVI LVDRSHPAVC RDKDLGWICE KQHRGRVFRG LTSAGKKMRG LRKRGLRGTH
      181 K---YK--WK KKQ
//
LOCUS       Desulfurococcus_mucosus_DSM_2162     193 bp    PROT      linear   29-AUG-2014
DEFINITION  Desulfurococcus_mucosus_DSM_2162, 375 bases, BD24860C checksum.
 ACCESSION  Rose-Cavalier-Smiths-iMac.local:171:1409315558
ORIGIN
        1 SMYHYIAETW KEGGD-ELES LMKQRLIEWR REPSVVRVDA PTRLDRARAL GYKAKVGFII
       61 VRVRVRKGGQ RKPRPDSG-- RRPKRMGVYG YAPAKSLRLI AEERAARPGL EVLNSYYVAE
      121 DGRYKWFEVI MVDPHHPSIC SDPEINWICE PQNRGRVFRG LTSAGKKMRG LRKRGLRGTV
      181 Y---YK--WK RKQ
//
LOCUS       Staphylothermus_marinus     193 bp    PROT      linear   29-AUG-2014
DEFINITION  Staphylothermus_marinus, 375 bases, 184EF4 checksum.
 ACCESSION  Rose-Cavalier-Smiths-iMac.local:192:1409315558
ORIGIN
        1 GMYHYIAQLW KRPYEGDMLT LMRQRLIKWR REPAIIRIEK PTRLDRARAL GYKAKQGFII
       61 VRVRVRKGGL RKQRPNKG-- RRPKRMGIYG FAPSKSLRLI AEERAARPNL EVLNSYYVGE
      121 DGNYKWYEVI LVDPHHPAIC NDPDIKWICE KQHRRRVFRG LTSAGKKMRG LRKRGLKYTI
      181 K---YK--WK RKQ
//
LOCUS       Metallosphaera_sedula     193 bp    PROT      linear   29-AUG-2014
DEFINITION  Metallosphaera_sedula, 375 bases, AE7E223C checksum.
 ACCESSION  Rose-Cavalier-Smiths-iMac.local:167:1409315558
ORIGIN
        1 SAYSFMASTW AEEWK---KT VIRQRLVEWR NQNTVTRIEK PTRLDRARAL GYKAKQGIIV
       61 ARVKVEKGGM DKQRPNSG-- RRPKRMGVYG FSPAKSLQFI AEEKAARPGL EVLGSYYVAE
      121 DGKYKYYEVI LVDPHNPVIM SDPQFNWLKN PANRGRVFRG LTSAGRRTRG LLKRGLKGTI
      181 H---YK--IA RKK
//
LOCUS       Sulfolobus_solfataricus     193 bp    PROT      linear   29-AUG-2014
DEFINITION  Sulfolobus_solfataricus, 375 bases, 9586FEA6 checksum.
 ACCESSION  Rose-Cavalier-Smiths-iMac.local:225:1409315558
ORIGIN
        1 SMYHYIENTW NEEWK---KS VLRQRLIKWR KEPSIVRLAK PTRLNRARSL GYKAKQGFVI
       61 VRVRVRRGGL NKPRPNKG-- RRPKRMGVYG YSPAKGYRWI AEERAARPNL EVLGSYYVGE
      121 DGLYKYYEIV MVDPSHPVIK SDPKHKWLQD PSNRNRVFRG LTSAGKKVRG LRKRGLKGTV
      181 R---YK--WN RKQ
//
LOCUS       Aeropyrum_pernix_K1     193 bp    PROT      linear   29-AUG-2014
DEFINITION  Aeropyrum_pernix_K1, 375 bases, 751981C9 checksum.
 ACCESSION  Rose-Cavalier-Smiths-iMac.local:162:1409315558
ORIGIN
        1 SMYHYIAREW KKPYEGLHGE LMKARLLEWR RQPSILRVEK PTRLDRARAL GYKAKQGVIV
       61 ARVRVRKGGR RKPRPNKG-- RRPKRMGVYG FAPAKSLRLI AEERAQRPNL VVLNSYYVGE
      121 DGRYKWYEVI LVDPNHPAIK NDPELNWVTT GKHKGRPFRG LTSAGKKMRG LRKRGLKGTH
      181 K---YK--WK KKA
//
LOCUS       Ignicoccus_hospitalis     193 bp    PROT      linear   29-AUG-2014
DEFINITION  Ignicoccus_hospitalis, 375 bases, 10E4C514 checksum.
 ACCESSION  Rose-Cavalier-Smiths-iMac.local:169:1409315558
ORIGIN
        1 GLYHFLREQW KRPFDGEHGE LMKQRIIKWR REPAVVRIEK PTRLDRARAL GYKAKQGVVV
       61 VRVRVRKGGL NRPRPNKG-- RRPKRMGVYG YAPAKSTRLI AEERAARPGL EVLNSYWVAE
      121 DGEYEWYEVI LVDPHHPAIC SDPELKWICE KQHRGRVFRG KTSAGRKMRG LLKRGLRGTH
      181 N---YK--WK KKE
//
LOCUS       Acidilobus_saccharovorans     193 bp    PROT      linear   29-AUG-2014
DEFINITION  Acidilobus_saccharovorans, 375 bases, D6FFF31C checksum.
 ACCESSION  Rose-Cavalier-Smiths-iMac.local:164:1409315558
ORIGIN
        1 GLYHYIAEAW KRPYDGDHGK LMRERLIEWR DEPTIVRVDK PLRLDRARAI GYKAKQGFVV
       61 VRVRVRKGGQ RKVRPDSG-- RRPKRMGVEG YTLAKSLQQV AEEKAQRPNL VVLGSYYLAE
      121 DGQHKWFEVI MVDPNAPTIK SDPQLKWVAS ASARGRPFRG LTAAGKKARG LLSRGLGGTH
      181 I---QK--WK KKA
//
LOCUS       Pyrobaculum_aerophilium     193 bp    PROT      linear   29-AUG-2014
DEFINITION  Pyrobaculum_aerophilium, 375 bases, E39E8036 checksum.
 ACCESSION  Rose-Cavalier-Smiths-iMac.local:220:1409315558
ORIGIN
        1 SAYSYMAM-W YRKIGEVHER LMRKILIEWR KAPAIVRVER PFRLERARKL GYKAKQGVVV
       61 VRVRLMRGPF NRRRPDSG-- RRPKRMGVYG ITAWKSWRQV AEERAARPNL EVLNSYWVAD
      121 DGIYRYFEVI LIDCNLPTIK NDPLYSGICR EVPRRRIIRR LRERQKKTIE YLKKTLPRLK
      181 EAPSQQ---- ---
//
LOCUS       Korarchaeum_cryptofilum     193 bp    PROT      linear   29-AUG-2014
DEFINITION  Korarchaeum_cryptofilum, 375 bases, 2F4A60F6 checksum.
 ACCESSION  Rose-Cavalier-Smiths-iMac.local:165:1409315558
ORIGIN
        1 VAGRYMEKLW RKRKEPELIK LWRERLISWR REPAVVRVER PTRPDRARSL GYRAKQGFVV
       61 VRVRVRKGGR RKARPRSG-- RKPAGLGILK LTPKKSIRWI AEERAARPNL EVLNSYYVAE
      121 DGKYYWYEVI MVDPHHPVIS SDPRINWILN PANKRRVFRG LTSAGKKARG LRSRGIPDFV
      181 KR--FK-RKR KLG
//
LOCUS       Nitrosoarchaeum_limnia     193 bp    PROT      linear   29-AUG-2014
DEFINITION  Nitrosoarchaeum_limnia, 375 bases, 38BFFE3C checksum.
 ACCESSION  Rose-Cavalier-Smiths-iMac.local:190:1409315558
ORIGIN
        1 -MPSIQDKTW IRLWQ-ENTP EIRERVVQWR KENAITRIDR PSRLQRARRL GYKAKQGIVV
       61 VRMRVGTGGM RKQRPVAG-- RRPKHLGVTR IKADDDMKTV ATRRALEPNL KLLGSYFVYK
      121 DGMHYWFEVI MADPQHKRIA QDKELRQRI- PQILA----- ---------- ----------
      181 ---------- ---
//
LOCUS       Nitrosopumilis_sp_AR2     181 bp    PROT      linear   29-AUG-2014
DEFINITION  Nitrosopumilis_sp_AR2, 375 bases, 18FBCF22 checksum.
 ACCESSION  Rose-Cavalier-Smiths-iMac.local:198:1409315558
ORIGIN
        1 -MPSYQDQTW IRLWK-ENSP DIRERVVGWR KQNAVTRIDK PSRLQRARRL GYKAKQGIIV
       61 VRMRVGTGGM RKQRPTGG-- RRPKHLGVTR IKADDNMKTV ANRRVVQPNM KFLGSYFVYK
      121 DGKHYWFEVI LADPDHPRIA QDKEITKRI- P-RTA----- ---------- ----------
      181 -
//
LOCUS       Cenarchaeum_symbiosum     193 bp    PROT      linear   29-AUG-2014
DEFINITION  Cenarchaeum_symbiosum, 375 bases, 46715853 checksum.
 ACCESSION  Rose-Cavalier-Smiths-iMac.local:222:1409315558
ORIGIN
        1 -MLISRDRLW VKLWR-SNSH DIRDRVIIWR KQNAVTRIER PTRIDRARSL GYKAKQGIVV
       61 VRMRVGTGGM RRQRPRGG-- RRPKHLGVTR IKADVSMKQV AVRRVLEPNM SLLGSYFVYK
      121 DGAYYWFEVI LADPSHPRVA KDPELRDRV- GARAA----- ---------- ----------
      181 ---------- ---
//
LOCUS       Archaeoglobus_fulgidus     193 bp    PROT      linear   29-AUG-2014
DEFINITION  Archaeoglobus_fulgidus, 375 bases, 9AD765CD checksum.
 ACCESSION  Rose-Cavalier-Smiths-iMac.local:170:1409315558
ORIGIN
        1 SMYAYIREAW KRPYEGYVGE LMWHRLQKWR REPAVVRIPR PTRLDRARAL GYKAKKGIIV
       61 VRVRIRRGGR RATRPNKG-- RKSKGLMVNR RTPKKNLQWI AEERANRPNM EVLNSYWVGE
      121 DGRYKWFEVI LVDRDHPAIK SDPQLSWVS- -RTRGRVYRG LTSAGRKARG LRRKGRGAEK
      181 VRPSLRANFR KKR
//
LOCUS       Nanoarchaeum_equitans     193 bp    PROT      linear   29-AUG-2014
DEFINITION  Nanoarchaeum_equitans, 375 bases, A11130F0 checksum.
 ACCESSION  Rose-Cavalier-Smiths-iMac.local:179:1409315558
ORIGIN
        1 GLYQYVRALY KDPKE-FLGE LYKQRIQQWR REPPIVEVER PTRIDRARAL GYKPLPGIKI
       61 VRVRVRKGTR KREEIKGG-- RRPK--AEYR IRPGVNLQWI AEERANRRNM EVLGSYWVGE
      121 DGLYKWYEVI LVDPFNPNIY NRPEYVWLLQ KNQRGRVFRG KTSSARKFRG LRNGGLGAEK
      181 VRPSKRANFK D--
//
LOCUS       Methanopyrus_kandleri     193 bp    PROT      linear   29-AUG-2014
DEFINITION  Methanopyrus_kandleri, 375 bases, AA04C1E7 checksum.
 ACCESSION  Rose-Cavalier-Smiths-iMac.local:184:1409315558
ORIGIN
        1 SMYKYQREAW KRPKDSYVGE LLKERLPKWR KGPSVQRIKR PTRIERARRL GYRAKPGYVV
       61 VRVRVPKGGR RKSRPKKG-- RRPKRMGKNK FSPGKSKQWI AEERAQRPNL EVLNSYWVGE
      121 DGQYKYYEVI MVDPYHPQIK SDHRINWICQ KSQKGRVFRG KTGAGKKARG LRKRGKGAEK
      181 VRPSLRAHRR RGK
//
LOCUS       Methanocaldococcus_jannaschii     193 bp    PROT      linear   29-AUG-2014
DEFINITION  Methanocaldococcus_jannaschii, 375 bases, D008435F checksum.
 ACCESSION  Rose-Cavalier-Smiths-iMac.local:187:1409315558
ORIGIN
        1 GIYKYIREAW KRPKESYVRQ LLWERLQQWR REPAVVRIER PTRLDRARAL GYKPKQGIIV
       61 VRVRVRRGGL RKPRPKNS-- KKPATLGVNK ITMGKSIQRI AEERAARPNM EVLNSYWVGE
      121 DGKHKWYEVI LVDPYHPAIK ADPQLNWLCT GKHRGRAFRG LTSAGKKGRG LRNKGIGAEK
      181 VRPSIRAHGR RGK
//
LOCUS       Methanococcus_aeolicus     193 bp    PROT      linear   29-AUG-2014
DEFINITION  Methanococcus_aeolicus, 375 bases, C495F91B checksum.
 ACCESSION  Rose-Cavalier-Smiths-iMac.local:175:1409315558
ORIGIN
        1 SMYKHVKEAW KKPSESYVKG LQWARMQDWR KEPTVVRVEK PTRIDRARSL GYKAKQGVIV
       61 ARVAVRRGGL RKPRPKHS-- KKPATMAMNK ITMSKSIQRI AEERAAKPNL EVLNSYSVGE
      121 DGKRKWYEVI LIDVNHPSIK NDSSYKNLCT GKHTNRVFRG LTSAGKKGRG LMNKGKGAEK
      181 VRPGIRANKK LGK
//
LOCUS       Methanosphaera_stadtmanae     193 bp    PROT      linear   29-AUG-2014
DEFINITION  Methanosphaera_stadtmanae, 375 bases, 15AE8009 checksum.
 ACCESSION  Rose-Cavalier-Smiths-iMac.local:189:1409315558
ORIGIN
        1 IMYKYMKEAW KNPDESYVKE LMRERLPKWR RQPVIIRIDK PTRIDRARRL GYKAKTGYVV
       61 ARIRVRRGSR RKSRFKNG-- RDPKRMGVNK ISGEKSIQRM AEERVARPNL EVLNSYWVWE
      121 DGKAKYYEVI LVDPQCPSIQ HDNKINWICS KKHTRRAFRG LTSAGKKGRG LNKKGKGAEK
      181 VR-------- ---
//
LOCUS       Natromonas_pharaonis     193 bp    PROT      linear   29-AUG-2014
DEFINITION  Natromonas_pharaonis, 375 bases, 4D862ECD checksum.
 ACCESSION  Rose-Cavalier-Smiths-iMac.local:196:1409315558
ORIGIN
        1 SFYSHIREAW KTPKEGKLAE LQWQRQQEWR DQGAIERIER PTRLDKARSL GYKAKQGVVV
       61 ARVSVRKGTA RKQRFKAG-- RRSKRQGVNK ITRRKNLQRI AEERSGRRNL RVLNSYWVGE
      121 DGSQKWFEVI LLDPEHGAIQ NDDDLSWICD DSQRGRAYRG RTSAGQRGRG QQKRGKGTEH
      181 TRPSIRANDK RGK
//
LOCUS       Halobacterium_salinarum     193 bp    PROT      linear   29-AUG-2014
DEFINITION  Halobacterium_salinarum, 375 bases, 36AFD240 checksum.
 ACCESSION  Rose-Cavalier-Smiths-iMac.local:180:1409315558
ORIGIN
        1 SFYSHIKEAW EDPDDGKLAE LQWQRKQDWR KEGAIERVDR PTRLDKAREL GYKAKQGVVV
       61 VRVSVRKGTA RKSRFKAG-- RRTKRQGVNR IGRAKNLQRI AEERASRVNL RTLNSYWVGE
      121 DGSQKWFEAI LLDPEHGAIQ NDDDLNWICD DSHKNRVFRG KTSAGRRARG LQNRGKGTEG
      181 LRPSTNADKR NKS
//
LOCUS       Methanobrevibacter_smithii     193 bp    PROT      linear   29-AUG-2014
DEFINITION  Methanobrevibacter_smithii, 375 bases, 658CDE6C checksum.
 ACCESSION  Rose-Cavalier-Smiths-iMac.local:203:1409315558
ORIGIN
        1 -MYKYIRDAW KNPDESYVRE LMWERAPKWR RQSAVQRIER PTRLDRARSL GYRAKKGFVL
       61 VRTRVRRGGR RKSRFIGG-- RKPKRMGVNK ITQAKSIQRI AEERVAKPNL EVLNSYWVWA
      121 DGKYKYYEVI LVDPQSPSIV NDEKINWICS KKHTNRALRG LTSAGTKGRG LTSKGKGSEQ
      181 A--------R RKK
//
LOCUS       Methanoculleus_marisingri     193 bp    PROT      linear   29-AUG-2014
DEFINITION  Methanoculleus_marisingri, 375 bases, B3CBF80C checksum.
 ACCESSION  Rose-Cavalier-Smiths-iMac.local:206:1409315558
ORIGIN
        1 SMYAYVREAW KRPDRSEVKA LLWERLQTWR REGSIVRVEH PTRIDRARSL GYKAKQGIVV
       61 VRVKIRRGGR RKPRYTRG-- RRSARMGMRR LTPAKSLQRM AEERASRPNM EALNSYWVGE
      121 DGRSKWFEVI LVDGHHPSIK SDRNLAWLAN PVHRGRAERG KTSAGMKGRG MRTRGRGTEK
      181 TRPSIRSHAN RGK
//
LOCUS       Methanococcoides_burtonii     193 bp    PROT      linear   29-AUG-2014
DEFINITION  Methanococcoides_burtonii, 375 bases, E5CA1A46 checksum.
 ACCESSION  Rose-Cavalier-Smiths-iMac.local:174:1409315558
ORIGIN
        1 SFYGYIRDAW KNPDETYVRD LRWERLQVWR KEGSVTRVER PTRIDRARSL GYKAKQGIVV
       61 ARVKVRRGSM RKSRYIRG-- RRTQHTGKNK ITVGKSIQRI SEERAARPNM EVLNSYWVGE
      121 DGKQKWYEVI LVDPSHPVIK SDKNLNWICG KAHSGRVFRG KTSAGRKGRG MQTRGTGTEK
      181 TRPSVRSNLN RSK
//
LOCUS       Methanosarcina_mazei     193 bp    PROT      linear   29-AUG-2014
DEFINITION  Methanosarcina_mazei, 375 bases, 65E9EB00 checksum.
 ACCESSION  Rose-Cavalier-Smiths-iMac.local:181:1409315558
ORIGIN
        1 SFYGYVRDAW KNPDETYVNE LRWERLQVWR KQGSVTRIER PTRIDRARSL GYKAKQGIVV
       61 VRVNVRRGGL GHVRPNRG-- RRTQKMGKNK VSGGMSIQRI AEARADRPNL EVLNSYWVGE
      121 DGKHKWFEVI LVDPHHPVIK SDKNLNWICD ASIRGRATRG KTSAGRKGRG MSTRGKGTEK
      181 TRPSIRAHKS RGK
//
LOCUS       Haloarcula_marismortui     193 bp    PROT      linear   29-AUG-2014
DEFINITION  Haloarcula_marismortui, 375 bases, 7EA1A483 checksum.
 ACCESSION  Rose-Cavalier-Smiths-iMac.local:210:1409315558
ORIGIN
        1 SAYSYIRDAW KNPGDGQLAE LQWQRQQEWR NEGAVERIER PTRLDKARSQ GYKAKQGVIV
       61 ARVSVRKGSA RKRRHKAG-- RRSKRQGVTR ITRRKDIQRV AEERASRPNL RVLNSYSVGQ
      121 DGRQKWHEVI LIDPNHPAIQ NDDDLSWICA DDQADRVFRG LTGAGRRNRG LSGKGKGSEK
      181 TRPSLRSNGG KGK
//
LOCUS       Picrophilus_torridus     193 bp    PROT      linear   29-AUG-2014
DEFINITION  Picrophilus_torridus, 375 bases, 5760942F checksum.
 ACCESSION  Rose-Cavalier-Smiths-iMac.local:212:1409315558
ORIGIN
        1 SSYSMIRDSW KKLKKSDIYP VQKARMVSWR KSGSVVRLDY PTRLDRARSL GYKAKQGFII
       61 VRSRVRKGGQ HRPKIMGG-- RRPRRLAYNK LTVKKSIQLI AEERAADPNM EVLNSYYVGE
      121 DGLYKYYEVI LIDRSSPAVL SDKNVSWIAN SANKGRVYRG LTSAGYKSRG LGH-GLGSAK
      181 SRPSIRANGR LRR
//
LOCUS       Thermoplasma_acidophilum     193 bp    PROT      linear   29-AUG-2014
DEFINITION  Thermoplasma_acidophilum, 375 bases, 5CCC713B checksum.
 ACCESSION  Rose-Cavalier-Smiths-iMac.local:213:1409315558
ORIGIN
        1 GLYQAVREEW KSLKKSEIYD LVKKRMIEWR HGPSIVRLEH PTRIDRARAL GFKSKDGFIV
       61 VRSRVRRGGS NREKIMGG-- RRPRRMAYNK LTRKKSLKLI AEERAADPNM EVLNSYYVGE
      121 DGLYKYFEVI LVDRSHPNIF NDPHISWISE PQNTGRVYRG LTSAGYKVRG LRT-GKGSSK
      181 SRPSIRSNGR LRR
//
LOCUS       Pyrococcus_horikoshii     193 bp    PROT      linear   29-AUG-2014
DEFINITION  Pyrococcus_horikoshii, 375 bases, 1A0293A8 checksum.
 ACCESSION  Rose-Cavalier-Smiths-iMac.local:217:1409315558
ORIGIN
        1 GMYKYIREAW KSPKKSYVGQ LLKQRMIKWR REPSVVRIER PTRLDRARAL GYQAKQGYII
       61 VRVRVRRGGR KRPRWKGG-- RKPSKMGQVK YSPKKSLQWI AEEKAARPNL EVLNSYWVGE
      121 DGMYKWFEVI MVDPHHPVIK SDPKIAWIAL KHHKGRVFRG LTSAGKKGRG LRNKGKGAEK
      181 IRPSIRANEG KGK
//
LOCUS       Thermococcus_kodakarensis     193 bp    PROT      linear   29-AUG-2014
DEFINITION  Thermococcus_kodakarensis, 375 bases, 3E0E80EA checksum.
 ACCESSION  Rose-Cavalier-Smiths-iMac.local:219:1409315558
ORIGIN
        1 GMYKYIREAW KSPKKSYVGE LLKKRMIQWR RDPVVKRIER PTRLDRARSL GYQAKQGYVV
       61 VRVRVRRGGR KRPRWKGG-- RKPSKMGMVK YSPKKSLQWI AEEKAARPNL EVLNSYWVGE
      121 DGMYKWFEVI MVDPHHPVIK SDPKIAWIAG KAHKGRVFRG LTSAGKRSRG LLNKGKGAEK
      181 VRPSIRAHQG KGK
//
LOCUS       Micrarchaeum_acidiphilum_ARMAN-2@EET89704     172 bp    PROT      linear   12-MAY-2010
DEFINITION  Ribosomal protein L15e [Candidatus Micrarchaeum acidiphilum
 ACCESSION  EET89704
  ORGANISM  Candidatus Micrarchaeum acidiphilum ARMAN-2
   AUTHORS  Baker,B.J., Comolli,L.R., Dick,G.J., Hauser,L., Hyatt,D., Dill,B.,
ARMAN-2].VERSION     EET89704.1  GI:255513438DBLINK      BioProject: PRJNA38565
DBSOURCE    accession GG697241.1
KEYWORDS    .
SOURCE      Candidatus Micrarchaeum acidiphilum ARMAN-2 (mine drainage
            metagenome)
            Archaea; Parvarchaeota; Candidatus Micrarchaeum.
REFERENCE   1  (residues 1 to 169)
            Yelton,A.P. and Banfield,J.F.
  TITLE     Community-wide analysis of microbial genome sequence signatures
  JOURNAL   Genome Biol. 10 (8), R85 (2009)
   PUBMED   19698104
REFERENCE   2  (residues 1 to 169)
            Dill,B.D., Land,M.L., Verberkmoes,N.C., Hettich,R.L. and
            Banfield,J.F.
  TITLE     Enigmatic, ultrasmall, uncultivated Archaea
  JOURNAL   Proc. Natl. Acad. Sci. U.S.A. 107 (19), 8806-8811 (2010)
   PUBMED   20421484
REFERENCE   3  (residues 1 to 169)
            Land,M., VerBerkmoes,N.C., Hettich,R.L. and Banfield,J.F.
  TITLE     Direct Submission
  JOURNAL   Submitted (31-JUL-2009) Earth and Planetary Sciences, UC Berkeley,
            307 McCone Hall, Berkeley, CA 94720, USA
COMMENT     Method: conceptual translation.
FEATURES             Location/Qualifiers
     source          1..169
                     /organism=`Candidatus Micrarchaeum acidiphilum ARMAN-2`
                     /isolation_source=`combined biofilm from UBA (pink
                     subaerial biofilm) and UBA BS (thick floating biofilm
                     subdivided into strips) samples`
                     /db_xref=`taxon:425595`
                     /environmental_sample
                     /country=`USA: Richmond Mine at Iron Mountain, CA
                     (elevation 3100 ft.)`
                     /lat_lon=`40.68 N 122.2 W`
                     /note=`metagenomic; derived from metagenome: mine drainage
                     metagenome`
     Protein         1..169
                     /product=`Ribosomal protein L15e`
     Region          1..168
                     /region_name=`Ribosomal_L15e`
                     /note=`Ribosomal L15; cl02977`
                     /db_xref=`CDD:243258`
     CDS             1..169
                     /locus_tag=`UNLARM2_0822`
                     /coded_by=`complement(GG697241.1:152151..152660)`
                     /transl_table=11

l_table=11

ORIGIN
        1 smyknikqtf kseykg-rse aykerlaawg ndpairrvek ptniararel gykakqgvii
       61 arvkvkkgnr krptvggg-- rkpsktgrf- fsraksmqsi aeerasksnc evlnsyfvge
      121 tgttkfyeii lldksspsik sdaayrgiis kggrae--rg ltssgkkyrg le
//
LOCUS       Parvarchaeum_acidiphilum_ARMAN-4@EEZ93222     137 bp    PROT      linear   12-MAY-2010
DEFINITION  Ribosomal protein L15e [Candidatus Parvarchaeum acidiphilum
 ACCESSION  EEZ93222
  ORGANISM  Candidatus Parvarchaeum acidiphilum ARMAN-4
   AUTHORS  Baker,B.J., Comolli,L.R., Dick,G.J., Hauser,L., Hyatt,D., Dill,B.,
ARMAN-4].VERSION     EEZ93222.1  GI:269986946DBLINK      BioProject: PRJNA38567
DBSOURCE    accession GG730040.1
KEYWORDS    .
SOURCE      Candidatus Parvarchaeum acidiphilum ARMAN-4 (mine drainage
            metagenome)
            Archaea; Parvarchaeota; Candidatus Parvarchaeum.
REFERENCE   1  (residues 1 to 135)
            Dill,B.D., Land,M.L., Verberkmoes,N.C., Hettich,R.L. and
            Banfield,J.F.
  TITLE     Enigmatic, ultrasmall, uncultivated Archaea
  JOURNAL   Proc. Natl. Acad. Sci. U.S.A. 107 (19), 8806-8811 (2010)
   PUBMED   20421484
REFERENCE   2  (residues 1 to 135)
            Land,M., VerBerkmoes,N.C., Hettich,R.L. and Banfield,J.F.
  TITLE     Direct Submission
  JOURNAL   Submitted (18-NOV-2009) Earth and Planetary Sciences, UC Berkeley,
            307 McCone Hall, Berkeley, CA 94720, USA
COMMENT     Method: conceptual translation.
FEATURES             Location/Qualifiers
     source          1..135
                     /organism=`Candidatus Parvarchaeum acidiphilum ARMAN-4`
                     /isolation_source=`450 nm filtrate of pink subaerial
                     biofilm microbial community collected from the base of 2m
                     high pile of pyrite sediment over which pH 1.1, 41C acid
                     mine drainage solution was flowing`
                     /db_xref=`taxon:662760`
                     /environmental_sample
                     /country=`USA: Ultra Back A (UBA) site of Richmond Mine
                     (elevation 3100ft) at Iron Mountain, CA`
                     /lat_lon=`40.68 N 122.2 W`
                     /collection_date=`Jun-2005`
                     /note=`metagenomic; derived from metagenome: mine drainage
                     metagenome`
     Protein         1..135
                     /product=`Ribosomal protein L15e`
     Region          1..>131
                     /region_name=`Ribosomal_L15e`
                     /note=`Ribosomal L15; cl02977`
                     /db_xref=`CDD:243258`
     CDS             1..135
                     /locus_tag=`BJBARM4_0149`
                     /coded_by=`complement(GG730040.1:48865..49272)`
                     /transl_table=11

l_table=11

ORIGIN
        1 gsykyihane malykn--dn rkkeilqavr nqpitqrier ptkiakaktv gykakqgyiv
       61 vrvrvskgdf rrprpnha-- rrpsksgly- ykleiskeki arnralkknm qvigsyflie
      121 dgknkwfeii madkerl
//
LOCUS       Caldiarchaeum_subterraneum@WP_020863536     142 bp    PROT      linear   25-JUL-2013
DEFINITION  large subunit ribosomal protein L15e [Candidatus Caldiarchaeum
 ACCESSION  WP_020863536
  ORGANISM  Candidatus Caldiarchaeum subterraneum
subterraneum].VERSION     WP_020863536.1  GI:526884613KEYWORDS    RefSeq.
SOURCE      Candidatus Caldiarchaeum subterraneum
            Archaea; Thaumarchaeota; unclassified Thaumarchaeota; Candidatus
            Caldiarchaeum.
COMMENT     REFSEQ: This record represents a single, non-redundant, protein
            sequence which may be annotated on many different RefSeq genomes
            from the same, or different, species.
FEATURES             Location/Qualifiers
     source          1..143
                     /organism=`Candidatus Caldiarchaeum subterraneum`
                     /db_xref=`taxon:311458`
     Protein         1..143
                     /product=`large subunit ribosomal protein L15e`
                     /calculated_mol_wt=16753
     Region          1..>141
                     /region_name=`Ribosomal_L15e`
                     /note=`Ribosomal L15; cl02977`
                     /db_xref=`CDD:243258`

DD:243258`

ORIGIN
        1 ts-mymmqkl wrerpealrs qlrkrmvawr rmravervek plridrarel gykakqgyvv
       61 alvrvrrggf skprprsg-- rrqkalgvvr hkvnvsmkee avqrfikpnl kplgayplaq
      121 dslyrwyevv avdpshpavq an
//
LOCUS       Nitrososphaera_viennensis@EN76_AIC15890     154 bp    PROT      linear   20-AUG-2014
DEFINITION  50S ribosomal protein L15e [Nitrososphaera viennensis EN76].
 ACCESSION  AIC15890
  ORGANISM  Nitrososphaera viennensis EN76
   AUTHORS  Kerou,M.L., Offre,P., Spang,A.M. and Schleper,C.
VERSION     AIC15890.1  GI:647812189DBLINK      BioProject: PRJEA60103            BioSample: SAMN02721150
DBSOURCE    accession CP007536.1
KEYWORDS    .
SOURCE      Nitrososphaera viennensis EN76
            Archaea; Thaumarchaeota; Nitrososphaerales; Nitrososphaeraceae;
            Nitrososphaera.
REFERENCE   1  (residues 1 to 152)
            Leisch,N. and Schleper,C.
  TITLE     Nitrososphaera viennensis gen. nov., sp. nov., an aerobic and
            mesophilic, ammonia-oxidizing archaeon from soil and a member of
            the archaeal phylum Thaumarchaeota
  JOURNAL   Int. J. Syst. Evol. Microbiol. 64 (PT 8), 2738-2752 (2014)
   PUBMED   24907263
REFERENCE   2  (residues 1 to 152)
  TITLE     Direct Submission
  JOURNAL   Submitted (01-APR-2014) Department of Ecogenomics and Systems
            Biology Group of Archaea Biology and Ecogenomics, University of
            Vienna, Althanstrasse 14, Vienna 1090, Austria
COMMENT     Method: conceptual translation.
FEATURES             Location/Qualifiers
     source          1..152
                     /organism=`Nitrososphaera viennensis EN76`
                     /strain=`EN76`
                     /isolation_source=`soil`
                     /culture_collection=`DSM:26422`
                     /culture_collection=`JCM:19564`
                     /db_xref=`taxon:926571`
                     /country=`Austria: Vienna`
                     /lat_lon=`48.229273 N 16.358947 E`
                     /collection_date=`2008`
     Protein         1..152
                     /product=`50S ribosomal protein L15e`
     Region          1..>142
                     /region_name=`Ribosomal_L15e`
                     /note=`Ribosomal L15; cl02977`
                     /db_xref=`CDD:243258`
     CDS             1..152
                     /gene=`rpl15e`
                     /locus_tag=`NVIE_016380`
                     /coded_by=`CP007536.1:1400688..1401146`
                     /inference=`ab initio prediction:AMIGene:2.0`
                     /note=`Evidence 2b : Function of strongly homologous gene;
                     Product type s : structure`
                     /transl_table=11

ORIGIN
        1 -r-symaqtw tkmwkensde lkska-iawr qeptisrier psrldrarrl gykakqgivv
       61 vrvrvgrggm rkqrpvag-- rrpkhigvvh ikqgismrkv aerrvsepnl evmgsyylhk
      121 dgmniwyevi ladpahptis kdremrgklk afak
//
LOCUS       Nanosalina_sp.J07AB43@EGQ42861     193 bp    PROT      linear   11-MAR-2013
DEFINITION  LSU ribosomal protein L15E ].
 ACCESSION  EGQ42861
   AUTHORS  Narasingarao,P., Podell,S., Ugalde,J., Heidelberg,K., Banfield,J.
VERSION     EGQ42861.1  GI:339757604DBLINK      BioProject: PRJNA52647            BioSample: SAMN01940911
DBSOURCE    accession GL982576.1
KEYWORDS    .
SOURCE      Candidatus Nanosalina sp. J07AB43 (hypersaline lake metagenome)
            Archaea; Nanohaloarchaeota; Nanohaloarchaea; Candidatus Nanosalina.
REFERENCE   1  (residues 1 to 191)
            Emerson,J.B., Brocks,J.J., Heidelberg,K.B., Banfield,J.F. and
            Allen,E.E.
  TITLE     De novo metagenomic assembly reveals abundant novel major lineage
            of Archaea in hypersaline microbial communities
  JOURNAL   ISME J (2011) In press
   PUBMED   21716304
  REMARK    Publication Status: Available-Online prior to print
REFERENCE   2  (residues 1 to 191)
            and Allen,E.
  TITLE     Direct Submission
  JOURNAL   Submitted (14-OCT-2010) Scripps Institution of Oceanography,
            University of California, San Diego, 9500 Gilman Drive, La Jolla,
            CA 92093-0202, USA
COMMENT     Method: conceptual translation.
FEATURES             Location/Qualifiers
     source          1..191
                     /organism=`Candidatus Nanosalina sp. J07AB43`
                     /isolation_source=`Lake Tyrrell`
                     /db_xref=`taxon:889948`
                     /environmental_sample
                     /country=`Australia: Victoria`
                     /note=`metagenomic; derived from metagenome: hypersaline
                     lake metagenome`
     Protein         1..191
                     /product=`LSU ribosomal protein L15E`
     Region          1..191
                     /region_name=`PRK04243`
                     /note=`50S ribosomal protein L15e; Validated`
                     /db_xref=`CDD:235263`
     CDS             1..191
                     /locus_tag=`J07AB43_08500`
                     /coded_by=`GL982576.1:144646..145221`
                     /transl_table=11

ORIGIN
        1 gyykyaqqky -nqpkeklde lwqqrliewr eqnavekidn ptripkarqk gykskegivm
       61 arvkvnkggt krprldag-- rkpknagqsr ysrkkskqvi aeqrasrsnl evldsywvae
      121 dgnrkwfeli minpdhpeiq sdddlkwise nrdrae--rg ltpaakssrg qdnkgtgaek
      181 vrpsqsangn tgk
//
LOCUS       Nanosalinarum_sp.J07AB56@EGQ39785     193 bp    PROT      linear   11-MAR-2013
DEFINITION  LSU ribosomal protein L15E [Candidatus Nanosalinarum sp. J07AB56].
 ACCESSION  EGQ39785
  ORGANISM  Candidatus Nanosalinarum sp. J07AB56
   AUTHORS  Narasingarao,P., Podell,S., Ugalde,J., Heidelberg,K., Banfield,J.
VERSION     EGQ39785.1  GI:339756202DBLINK      BioProject: PRJNA52645            BioSample: SAMN01940911
DBSOURCE    accession GL982569.1
KEYWORDS    .
SOURCE      Candidatus Nanosalinarum sp. J07AB56 (hypersaline lake metagenome)
            Archaea; Nanohaloarchaeota; Nanohaloarchaea; Candidatus
            Nanosalinarum.
REFERENCE   1  (residues 1 to 191)
            Emerson,J.B., Brocks,J.J., Heidelberg,K.B., Banfield,J.F. and
            Allen,E.E.
  TITLE     De novo metagenomic assembly reveals abundant novel major lineage
            of Archaea in hypersaline microbial communities
  JOURNAL   ISME J (2011) In press
   PUBMED   21716304
  REMARK    Publication Status: Available-Online prior to print
REFERENCE   2  (residues 1 to 191)
            and Allen,E.
  TITLE     Direct Submission
  JOURNAL   Submitted (14-OCT-2010) Scripps Institution of Oceanography,
            University of California, San Diego, 9500 Gilman Drive, La Jolla,
            CA 92093-0202, USA
COMMENT     Method: conceptual translation.
FEATURES             Location/Qualifiers
     source          1..191
                     /organism=`Candidatus Nanosalinarum sp. J07AB56`
                     /isolation_source=`Lake Tyrrell`
                     /db_xref=`taxon:889962`
                     /environmental_sample
                     /country=`Australia: Victoria`
                     /note=`metagenomic; derived from metagenome: hypersaline
                     lake metagenome`
     Protein         1..191
                     /product=`LSU ribosomal protein L15E`
     Region          1..191
                     /region_name=`PRK04243`
                     /note=`50S ribosomal protein L15e; Validated`
                     /db_xref=`CDD:235263`
     CDS             1..191
                     /locus_tag=`J07AB56_05130`
                     /coded_by=`complement(GL982569.1:172895..173470)`
                     /transl_table=11

ORIGIN
        1 gyykyaqeqy -eqpkdnlde vwrqrliewr qqgaverveg ptripkarql gykakqgfvt
       61 vrarisrggs krkrpang-- rrpaaygqnr yspkkskrvi aeervskenm evlnsywvae
      121 dgqhkwfevl lvdpdhpqiq sdddinwitd nrdrae--rg ltpasresrg lknrgkgaek
      181 srpsgnandg rnk
//
LOCUS       Haloredivivus_sp.G17@EHK00691     193 bp    PROT      linear   25-NOV-2011
DEFINITION  50S ribosomal protein L15e [Candidatus ].
 ACCESSION  EHK00691
  ORGANISM  Candidatus Haloredivivus sp. G17
   AUTHORS  Ghai,R., Pasic,L., Fernandez,A.B., Martin-Cuadrado,A.-B.,
VERSION     EHK00691.1  GI:358031856DBLINK      BioProject: PRJNA71229            BioSample: SAMN02469764
DBSOURCE    accession AGNT01000394.1
KEYWORDS    .
SOURCE      Candidatus Haloredivivus sp. G17
            Archaea; Nanohaloarchaeota; Nanohaloarchaea; Candidatus
            Haloredivivus.
REFERENCE   1  (residues 1 to 189)
            Mizuno,C.M., McMahon,K.D., Papke,R.T., Stepanauskas,R.,
            Rodriguez-Brito,B., Rohwer,F., Sanchez-Porro,C., Ventosa,A. and
            Rodriguez-Valera,F.
  TITLE     New Dominant Microbial Groups Along A Salinity Gradient
  JOURNAL   Sci Rep (2011) In press
REFERENCE   2  (residues 1 to 189)
            Mizuno,C.M., McMahon,K.D., Papke,R.T., Stepanauskas,R.,
            Rodriguez-Brito,B., Rohwer,F., Sanchez-Porro,C., Ventosa,A. and
            Rodriguez-Valera,F.
  TITLE     Direct Submission
  JOURNAL   Submitted (05-OCT-2011) Laboratorio de Microbiologia, Evolutionary
            Genomics Group, Universidad Miguel Hernandez, Ctra. de Valencia,
            s/n, San Juan de Alicante, Alicante 03550, Spain
COMMENT     Annotation was added by the NCBI Prokaryotic Genomes Automatic
            Annotation Pipeline Group. Information about the Pipeline can be
            found here:
            http://www.ncbi.nlm.nih.gov/genomes/static/Pipeline.html. Please be
            aware that the annotation is done automatically with little or no
            manual curation.
            Genome sequenced from a single-cell isolation.
            
            ##Genome-Assembly-Data-START##
            Assembly Method       :: MIRA v. 3.4
            Genome Coverage       :: 80x
            Sequencing Technology :: 454 GS-FLX Titanium
            ##Genome-Assembly-Data-END##
            Method: conceptual translation.
FEATURES             Location/Qualifiers
     source          1..189
                     /organism=`Candidatus Haloredivivus sp. G17`
                     /strain=`G17`
                     /db_xref=`taxon:1072681`
     Protein         1..189
                     /product=`50S ribosomal protein L15e`
     Region          1..189
                     /region_name=`PRK04243`
                     /note=`50S ribosomal protein L15e; Validated`
                     /db_xref=`CDD:235263`
     CDS             1..189
                     /locus_tag=`HRED_00603`
                     /coded_by=`AGNT01000394.1:14990..15559`
                     /note=`COG1632 Ribosomal protein L15E`
                     /transl_table=11

ORIGIN
        1 syykyarkqy -dqpkenlde iwsqrlqewr rqgviekidn ptripkarql gykakngfnt
       61 frvrikkggt krkrpsgg-- rtpkaygqsk ysskkskrvi aeqkvsksnl evlnsywvae
      121 dgnykwfevi midtdhpeiq sddnin--td krnrae--eg ltpaaresrg lnnrgkgaek
      181 vrpsqaandg kgk
//
LOCUS       archaeon_SCGC_AAA011-L22@WP_01820369     193 bp    PROT      linear   28-JUN-2013
DEFINITION  hypothetical protein [Nanoarchaeota archaeon SCGC AAA011-L22].
 ACCESSION  WP_018203691
  ORGANISM  Nanoarchaeota archaeon SCGC AAA011-L22
VERSION     WP_018203691.1  GI:516993837KEYWORDS    RefSeq.SOURCE      Nanoarchaeota archaeon SCGC AAA011-L22
            Archaea; Nanoarchaeota.
COMMENT     REFSEQ: This record represents a single, non-redundant, protein
            sequence which may be annotated on many different RefSeq genomes
            from the same, or different, species.
            COMPLETENESS: full length.
FEATURES             Location/Qualifiers
     source          1..193
                     /organism=`Nanoarchaeota archaeon SCGC AAA011-L22`
                     /db_xref=`taxon:1046946`
     Protein         1..193
                     /product=`hypothetical protein`
                     /calculated_mol_wt=22536
     Region          1..193
                     /region_name=`PRK04243`
                     /note=`50S ribosomal protein L15e; Validated`
                     /db_xref=`CDD:235263`

ORIGIN
        1 gtykyikkaw lkpkktlr-e llrerliqwr henaftridh ptrldrarnl gyrakqgfvv
       61 vrarvlrggk krprptkg-- rrskrqtv-k kslgknfqwi aeertakknl evlnsyflas
      121 dgkhiwhevi lvdpenptik adkqlnwigq ganrrrvfrg ltsagrrsrg lhkkgvgtek
      181 irpsltshrd rgk
//
LOCUS       Thermofilum_pendens@Hrk5_YP_919802     193 bp    PROT      linear   10-JUN-2013
DEFINITION  50S ribosomal protein L15e [Thermofilum pendens Hrk 5].
 ACCESSION  YP_919802
  ORGANISM  Thermofilum pendens Hrk 5
   AUTHORS  Copeland,A., Lucas,S., Lapidus,A., Barry,K., Detter,J.C., Glavina
VERSION     YP_919802.1  GI:119719307DBLINK      Project: 58563            BioProject: PRJNA58563
DBSOURCE    REFSEQ: accession NC_008698.1
KEYWORDS    RefSeq.
SOURCE      Thermofilum pendens Hrk 5
            Archaea; Crenarchaeota; Thermoprotei; Thermoproteales;
            Thermofilaceae; Thermofilum.
REFERENCE   1  (residues 1 to 187)
            Ulrich,L.E., Elkins,J.G., Mavromatis,K., Lykidis,A., Kim,E.,
            Thompson,L.S., Nolan,M., Land,M., Copeland,A., Lapidus,A.,
            Lucas,S., Detter,C., Zhulin,I.B., Olsen,G.J., Whitman,W.,
            Mukhopadhyay,B., Bristow,J. and Kyrpides,N.
  TITLE     Genome sequence of Thermofilum pendens reveals an exceptional loss
            of biosynthetic pathways without genome reduction
  JOURNAL   J. Bacteriol. 190 (8), 2957-2965 (2008)
   PUBMED   18263724
REFERENCE   2  (residues 1 to 187)
  CONSRTM   NCBI Genome Project
  TITLE     Direct Submission
  JOURNAL   Submitted (21-DEC-2006) National Center for Biotechnology
            Information, NIH, Bethesda, MD 20894, USA
REFERENCE   3  (residues 1 to 187)
            del Rio,T., Dalin,E., Tice,H., Pitluck,S., Thompson,L.S.,
            Brettin,T., Bruce,D., Han,C., Tapia,R., Schmutz,J., Larimer,F.,
            Land,M., Hauser,L., Kyrpides,N., Kim,E., Anderson,I., Olsen,G.,
            Reich,C., Woese,C. and Richardson,P.
  CONSRTM   US DOE Joint Genome Institute
  TITLE     Direct Submission
  JOURNAL   Submitted (14-DEC-2006) US DOE Joint Genome Institute, 2800
            Mitchell Drive B100, Walnut Creek, CA 94598-1698, USA
COMMENT     PROVISIONAL REFSEQ: This record has not yet been subject to final
            NCBI review. The reference sequence was derived from ABL77799.
            Method: conceptual translation.
FEATURES             Location/Qualifiers
     source          1..187
                     /organism=`Thermofilum pendens Hrk 5`
                     /strain=`Hrk 5`
                     /db_xref=`taxon:368408`
                     /note=`type strain of Thermofilum pendens Hrk 5`
     Protein         1..187
                     /product=`50S ribosomal protein L15e`
                     /calculated_mol_wt=21725
     Region          1..>151
                     /region_name=`PRK04243`
                     /note=`50S ribosomal protein L15e; Validated`
                     /db_xref=`CDD:235263`
     CDS             1..187
                     /locus_tag=`Tpen_0390`
                     /coded_by=`complement(NC_008698.1:352676..353239)`
                     /note=`PFAM: Ribosomal protein L15e;
                     KEGG: ape:APE1452 50S ribosomal protein L15e`
                     /transl_table=11
                     /db_xref=`InterPro:IPR000439`
                     /db_xref=`GeneID:4600525`
CONTIG      join(WP_011752064.1:1..187)

ORIGIN
        1 gyykymaeiw krpfkgehgq lmrerfmlwr reptvvripr ptrinraral gykakqgyiv
       61 arvrvrkggl nrprpssg-- rrpkrmgvyg ysphksaqqi aeeraarpnl vvlgsyyvge
      121 dgvykwyevv mvdphhpavk rdierrwvag fkkkagvkvt r----dlllk ilskakldvs
      181 enagek---e eeq
//
LOCUS       Caldivirga_maquilingensis@IC-167_ABW02709     186 bp    PROT      linear   12-APR-2015
DEFINITION  Ribosomal protein L15e [Caldivirga maquilingensis IC-167].
 ACCESSION  ABW02709
  ORGANISM  Caldivirga maquilingensis IC-167
   AUTHORS  Copeland,A., Lucas,S., Lapidus,A., Barry,K., Glavina del Rio,T.,
VERSION     ABW02709.1  GI:157921282DBLINK      BioProject: PRJNA17421            BioSample: SAMN00623034
DBSOURCE    accession CP000852.1
KEYWORDS    .
SOURCE      Caldivirga maquilingensis IC-167
            Archaea; Crenarchaeota; Thermoprotei; Thermoproteales;
            Thermoproteaceae; Caldivirga.
REFERENCE   1  (residues 1 to 185)
            Dalin,E., Tice,H., Pitluck,S., Saunders,E., Brettin,T., Bruce,D.,
            Detter,J.C., Han,C., Schmutz,J., Larimer,F., Land,M., Hauser,L.,
            Kyrpides,N., Ivanova,N., Biddle,J.F., Zhang,Z., Fitz-Gibbon,S.T.,
            Lowe,T.M., Saltikov,C., House,C.H. and Richardson,P.
  CONSRTM   US DOE Joint Genome Institute
  TITLE     Complete sequence of Caldivirga maquilingensis IC-167
  JOURNAL   Unpublished
REFERENCE   2  (residues 1 to 185)
            Dalin,E., Tice,H., Pitluck,S., Saunders,E., Brettin,T., Bruce,D.,
            Detter,J.C., Han,C., Schmutz,J., Larimer,F., Land,M., Hauser,L.,
            Kyrpides,N., Ivanova,N., Biddle,J.F., Zhang,Z., Fitz-Gibbon,S.T.,
            Lowe,T.M., Saltikov,C., House,C.H. and Richardson,P.
  CONSRTM   US DOE Joint Genome Institute
  TITLE     Direct Submission
  JOURNAL   Submitted (02-OCT-2007) US DOE Joint Genome Institute, 2800
            Mitchell Drive B100, Walnut Creek, CA 94598-1698, USA
COMMENT     Method: conceptual translation.
FEATURES             Location/Qualifiers
     source          1..185
                     /organism=`Caldivirga maquilingensis IC-167`
                     /strain=`IC-167`
                     /db_xref=`taxon:397948`
     Protein         1..185
                     /product=`Ribosomal protein L15e`
     Region          1..>152
                     /region_name=`PRK04243`
                     /note=`50S ribosomal protein L15e; Validated`
                     /db_xref=`CDD:235263`
     CDS             1..185
                     /locus_tag=`Cmaq_1892`
                     /coded_by=`CP000852.1:1969013..1969570`
                     /note=`PFAM: Ribosomal protein L15e;
                     KEGG: ape:APE_1452 50S ribosomal protein L15e`
                     /transl_table=11
                     /db_xref=`InterPro:IPR000439`

ORIGIN
        1 gtlryvadiw kkpyedplrq vikarlikwr repailrvdk ptridkarky gykakqgvvv
       61 vrvrvrrgpf nrrrpntg-- rrpkrmgvyg valstnlqvv aeqraarsnl evlgsywvge
      121 damykwfevv midpshpair ndpdyawvvk eyregrrirr irerqrklie rlrk---qas
      181 ggssqq
//
