# Supplementary material for: Multidomain ribosomal protein trees and the planctobacterial origin of neomura (eukaryotes, archaebacteria)
Source: Protoplasma. 2020 Jan 3;257(3):621–753. doi: 10.1007/s00709-019-01442-7 (PMC7203096; doi:10.1007/s00709-019-01442-7)
Supplement: Supplementary file 23 — (PDF 134 kb) [file 709_2019_1442_MOESM23_ESM.gb]

LOCUS         Fontalba     162 bp    PROT      linear   30-AUG-2014
DEFINITION  Fontalba     163 bp    PROT      linear    1-AUG-2014, 163 bases, 716F5969 chec
 ACCESSION  Rose-Cavalier-Smiths-iMac.local:0:1409384578
ORIGIN
        1 MVRYAVQTDN AT-TAKSRGA YLRVHFKNTS ETANAIKGMS LQKALNYYAD VKAKKRCIPF
       61 RRFDGSTGRT GQALEFGVTH GRWPVKSVEF VTTLLKNAEA NAVAKGLEAD KLFVKHIQVN
      121 QAPKTSRRSF RAHGRIAPFK CSPSHVEVVL GVNTEAVPKG VE
//
LOCUS       Bombyx0mor@30023     152 bp    PROT      linear   30-AUG-2014
DEFINITION  Bombyx0mor@30023     153 bp    PROT      linear    1-AUG-2014, 153 bases, 630A5
 ACCESSION  Rose-Cavalier-Smiths-iMac.local:1:1409384578
ORIGIN
        1 ---YSREPDN PAKSCKARGS NLRVHFKNTY ETAMAIRKMP LRRAVRYLKN VIEKKECIPF
       61 RRFNGGVGRC AQAKQ---TQ GRWPKKSAEF LLQLLRNAES NADNKTLDVD RLVIDHIQVN
      121 RAPCLRRRTY RAHGRINPYM SSPCHIEVCL SE
//
LOCUS       Ciona0savi@30458     153 bp    PROT      linear   30-AUG-2014
DEFINITION  Ciona0savi@30458     154 bp    PROT      linear    1-AUG-2014, 154 bases, E6DC6
 ACCESSION  Rose-Cavalier-Smiths-iMac.local:2:1409384578
ORIGIN
        1 MTRYSLDPEN PAKSCKARGS DLRVHFKNTR ETAQAIKGMH IRKATQYLKD VVDKKRCIPF
       61 RRFNGGVGRC AQAKE---TQ GRWPKKSATF LLQMLKTAES NADVKGLDVD SLVIDHIQVN
      121 AAAKMRRRTY RAHGRINPYM SSPCHIEMIL TEK
//
LOCUS       Ciona_intestinalis@CIOIN286590     166 bp    PROT      linear   30-AUG-2014
DEFINITION  Ciona_intestinalis@CIOIN286590     167 bp    PROT      linear    1-AUG-2014, 16
 ACCESSION  Rose-Cavalier-Smiths-iMac.local:3:1409384578
ORIGIN
        1 MTRYSQDPEN PAKSCKARGS DLRVHFKNTR ETAQAIKGMH IRKATQYLKD VCEKKRCIPF
       61 RRFNGGVGRC AQAKEFKTTQ GRWPKKSATF LLQMLKTAES NADVKGLDVD SLVIDHIQVN
      121 AAAKMRRRTY RAHGRINPYM SSPCHIEMIL TEKEQIVPRV EEEQKK
//
LOCUS       Mus_musculus@XP_357761     153 bp    PROT      linear   30-AUG-2014
DEFINITION  Mus_musculus@XP_357761     154 bp    PROT      linear    1-AUG-2014, 154 bases,
 ACCESSION  Rose-Cavalier-Smiths-iMac.local:4:1409384578
ORIGIN
        1 ---------N PTKSCKSRGS NLRVHFKNTR ETAQAI---- --KATKYLKD VTLKKQCVPF
       61 RRYNGGVGRC AQAK------ GRWPKKSAEF LLHMLKNAES NAELKGLDVD SLVIEHIQVN
      121 KAPKMRRRTY RAHGRINPYM SSPCHIEMIL TEK
//
LOCUS       Nematostella_vectensis@NEMVE16     166 bp    PROT      linear   30-AUG-2014
DEFINITION  Nematostella_vectensis@NEMVE16     167 bp    PROT      linear    1-AUG-2014, 16
 ACCESSION  Rose-Cavalier-Smiths-iMac.local:5:1409384578
ORIGIN
        1 MTRYATDPEN PTKSCKARGS NLRVHYKNTH EAAMAIKGMH VRKANRYLKD VCAKKQLVPF
       61 RKYNGGVGRK AQAKNLKVSQ GRWPKKSAEI LLQLLKNAES NAEFKGLDVD SLVVEHIQVN
      121 EAPSMRRRTY RAHGRINPYM SSPCHIELIL SEHETVVPRA EDEVEV
//
LOCUS       Rattus_norvegicus@XP_214799     153 bp    PROT      linear   30-AUG-2014
DEFINITION  Rattus_norvegicus@XP_214799     154 bp    PROT      linear    1-AUG-2014, 154 b
 ACCESSION  Rose-Cavalier-Smiths-iMac.local:6:1409384578
ORIGIN
        1 -------P-N PTKSCKSRGS NLRVHFKNTR ETAQAI---- --KATKYLKD VTLKKQCVPL
       61 RRYNGGVDRC AQAK------ GRWPKKSAEF LLHMLKNAES NAELKGLDVD SLVIEHIQVN
      121 KAPKMRRRTY RAHSRINPYM SSPCHIEMIL TEK
//
LOCUS       Trichoplax_adhaerens@TRIAD3700     166 bp    PROT      linear   30-AUG-2014
DEFINITION  Trichoplax_adhaerens@TRIAD3700     167 bp    PROT      linear    1-AUG-2014, 16
 ACCESSION  Rose-Cavalier-Smiths-iMac.local:7:1409384578
ORIGIN
        1 MGRYSSETEN PSKSCKARGD NLRVHFKNTR ETAMTLKNMH IHKAMRFLKD VMNKKQIVPY
       61 RRFKGDVGRK AQCKNHKITQ GRWPKKSAEF LLQLLKNAES NAAVKGLDVD SLVVGHVQVN
      121 QATHIRRRTY RAHGRINPYM SSPCHVEMIL TEREQVVPKG EEVETK
//
LOCUS       Ixodes0sca@30346     152 bp    PROT      linear   30-AUG-2014
DEFINITION  Ixodes0sca@30346     153 bp    PROT      linear    1-AUG-2014, 153 bases, 2DFE8
 ACCESSION  Rose-Cavalier-Smiths-iMac.local:8:1409384578
ORIGIN
        1 ---YSVEPDN ATKSCKARGS NLRVHFKNTR ETAQAIKHMA LRRAQRYLKN VIAKKEIVPF
       61 RRFNGGVGRK AQAKA---TQ GRWPKKSAEF LWQLLRNAES NADYKGLDVD RLVIDHIQVN
      121 RAPKMRRRTY RAHGRINPYM SSPCHIEVIL SE
//
LOCUS       Strongyloc@31433     152 bp    PROT      linear   30-AUG-2014
DEFINITION  Strongyloc@31433     153 bp    PROT      linear    1-AUG-2014, 153 bases, D2BAB
 ACCESSION  Rose-Cavalier-Smiths-iMac.local:9:1409384578
ORIGIN
        1 ---YSQEPEN SAKSCKARGS YLRVHFKNTR ETAQAIKHMH VRKAIRFLKD VTNKKQCVPF
       61 RRFNACIGRK AQAKA---TQ GRWPKKSAEF LLQLLKNAES NAEYKGLDVD SLVIDHIQVN
      121 AAPKMRRRTY RAHGRINPYM SSPCHIELIL TE
//
LOCUS         DrosMela     166 bp    PROT      linear   30-AUG-2014
DEFINITION  DrosMela     167 bp    PROT      linear    1-AUG-2014, 167 bases, C5155E49 chec
 ACCESSION  Rose-Cavalier-Smiths-iMac.local:10:1409384578
ORIGIN
        1 MGRYSRESDN VAKSCKARGP NLRVHFKNTH ETAQAIKRMP LRRAQRYLKA VIDQKECVPF
       61 RRFNGGVGRC AQAKQWKTTQ GRWPKKSAEF LLQLLRNAEA NADCKGLDAD RLVVHHIQVN
      121 RAQCLRRRTY RAHGRINPYM SSPCHVEVIL TEKEELVSKA TDDEPA
//
LOCUS         HomoSapi     166 bp    PROT      linear   30-AUG-2014
DEFINITION  HomoSapi     167 bp    PROT      linear    1-AUG-2014, 167 bases, 3CB8358E chec
 ACCESSION  Rose-Cavalier-Smiths-iMac.local:11:1409384578
ORIGIN
        1 MVRYSLDPEN PTKSCKSRGS NLRVHFKNTR ETAQAIKGMH IRKATKYLKD VTLQKQCVPF
       61 RRYNGGVGRC AQAKQWGWTQ GRWPKKSAEF LLHMLKNAES NAELKGLDVD SLVIEHIQVN
      121 KAPKMRRRTY RAHGRINPYM SSPCHIEMIL TEKEQIVPKP EEEVAQ
//
LOCUS       Hydra0magn@31090     153 bp    PROT      linear   30-AUG-2014
DEFINITION  Hydra0magn@31090     154 bp    PROT      linear    1-AUG-2014, 154 bases, 29D62
 ACCESSION  Rose-Cavalier-Smiths-iMac.local:12:1409384578
ORIGIN
        1 MGRYSTDPEN PTKSCKARGS YLRVHFKNTR ETAQAIKNMH IRKAYRYLKD VMEHKQIIPF
       61 RRYSGGVGRK AQCKA---AQ GRWPTKSASF LLQLLKNAES NADVKGLDVD SLVIDHIQVN
      121 RAPYMRRRTY RAHGRINPYM SSPCHIELFL TEK
//
LOCUS       Podocoryne_carnea@CAA50504     153 bp    PROT      linear   30-AUG-2014
DEFINITION  Podocoryne_carnea@CAA50504     154 bp    PROT      linear    1-AUG-2014, 154 ba
 ACCESSION  Rose-Cavalier-Smiths-iMac.local:13:1409384578
ORIGIN
        1 MGKYSIDP-N PIKSCKARGS YLRVHFKNTR ETAQAI---- --KAYRYLKD VIAKKQIIPF
       61 RRFCGGVGRK AQAK------ GRWPVKSAEF LLGLLKNAES NADVKGLDVD SLVIDHIQVN
      121 RAPYMRRRTY RAHGRINPYM SSPCHIEMIV SEK
//
LOCUS       Monosiga_ovata@MNL00000144_2     166 bp    PROT      linear   30-AUG-2014
DEFINITION  Monosiga_ovata@MNL00000144_2     167 bp    PROT      linear    1-AUG-2014, 167 
 ACCESSION  Rose-Cavalier-Smiths-iMac.local:14:1409384578
ORIGIN
        1 MTRYAFEPSN AAKTVKTRGS YLRVHFKNTR ETVNALRGMH LRRAIKFMEN VKEQKEIVPC
       61 TRYRYGVGRH AQCKAWGSVS GRWPKKSAEF VLQLLKNAEA NAEAKSLDVD ALVIERAQAN
      121 QAPKLRRRTY RAHGRINPYQ SSPSHIEIVL TEGSVAVPKP AEEADR
//
LOCUS       Monosiga_brevicollis@MONBR1906     166 bp    PROT      linear   30-AUG-2014
DEFINITION  Monosiga_brevicollis@MONBR1906     167 bp    PROT      linear    1-AUG-2014, 16
 ACCESSION  Rose-Cavalier-Smiths-iMac.local:15:1409384578

ORIGIN
        1 MVRYARDEAV EAKTCKTRGS YLRVHYKNTR ETVHAIKGMT LKRAQAFLEN VKAKKEIVPF
       61 KRYNGSIGRK AQCKAWGWSQ GRWPTKSAEF VLGLLKNAES NAEAKNLDTE KLVIEHGQVN
      121 RAPHMRRRTY RAHGRINPYQ SSPCHVEMWL VERDETVPAA QDSTGR
//
LOCUS       Salpingoeca_rosetta@PTSG_04745     165 bp    PROT      linear   30-AUG-2014
DEFINITION  Salpingoeca_rosetta@PTSG_04745     166 bp    PROT      linear    1-AUG-2014, 16
 ACCESSION  Rose-Cavalier-Smiths-iMac.local:16:1409384578

ORIGIN
        1 MVRYSWDVAE QDNVVKTRGS YLRVHYKNTR ETVHAIRGMS LPRAVRFLEN VKAKKEIVPF
       61 KRYNGGIGRK GMAKQHNWTQ GRWPLKSCNF VLDLLKNAES NAEVKGLQPE SLFIKHAQVN
      121 RAPHMRRRTY RAHGRINPYK SSPCHIEMIF MKQKEVVPRP ETKGR
//
LOCUS       minviContig472_1     166 bp    PROT      linear   30-AUG-2014
DEFINITION  minviContig472_1     167 bp    PROT      linear    1-AUG-2014, 167 bases, 8B50B
 ACCESSION  Rose-Cavalier-Smiths-iMac.local:17:1409384578
ORIGIN
        1 MGRYSVESTD AKE-CKGRAM HLRTHYKNMR ETAAAVRGLN LLKAIRYLGD VKAQKRIIPF
       61 RRHVGGLSRK AQAKEFNTSL GRWPAKSCDF LSSLLKNVKA SAANKNLTVE HMKIKHIAVN
      121 RAPTMRRRTY RAHGRINAYE SHPCHIEVIC VEDESSVAAP IDDSEG
//
LOCUS       Capsaspora_owczarzaki@NUL00000     166 bp    PROT      linear   30-AUG-2014
DEFINITION  Capsaspora_owczarzaki@NUL00000     167 bp    PROT      linear    1-AUG-2014, 16
 ACCESSION  Rose-Cavalier-Smiths-iMac.local:18:1409384578
ORIGIN
        1 MTRYSTNPAN AAKSVKTRGD HLRVHYKNTR EAAAALKGLS IPKAQAYLKN VQEHKQIIPY
       61 TRHTGGVGRH AQTKQFKTSL GRWPAKSVEY LLNLLQNAAS NADLKGLDKE TLHVSHVQVN
      121 RAPKMRRRTY RAHGRINAYQ SSPCHIELIF SEKEETVPAP PPKAIT
//
LOCUS       Sphaeroforma_arctica@SAL000000     166 bp    PROT      linear   30-AUG-2014
DEFINITION  Sphaeroforma_arctica@SAL000000     167 bp    PROT      linear    1-AUG-2014, 16
 ACCESSION  Rose-Cavalier-Smiths-iMac.local:19:1409384578
ORIGIN
        1 MGRYAAAPLD ESKSAKAKGS HLRVHMKNTR ETAMAIKNMP LKGAIQYLED VKEKKRIIPF
       61 RRFKGDVGRH AQCKEFGVTQ GRWPVKSCNY LLDLLRNAES NAETKGLDID NLTINHIQVN
      121 QAPYMRRRTY RAHGRINPYM SSPCHIELIV GEKFENVPKA EETASV
//
LOCUS       Allomyces_macrogynus@AMAG_0861     166 bp    PROT      linear   30-AUG-2014
DEFINITION  Allomyces_macrogynus@AMAG_0861     167 bp    PROT      linear    1-AUG-2014, 16
 ACCESSION  Rose-Cavalier-Smiths-iMac.local:20:1409384578
ORIGIN
        1 MVRYSATPAN SAKTAKARGS YLRVSFKKTR EAAATISGMP LAKAVAFLNA VKEHKRAVPF
       61 RRFNGGVGRT AQANEWNTTQ ARWPVKSAEF LLDLLKNAEA NAKSKELETE KLVVKHIQVN
      121 QAPKQRRRTY RAHGRINPYQ SHPCHVELML AEEDAQVQKA KDLSLI
//
LOCUS       Batrachochytrium_dendrobatidis     166 bp    PROT      linear   30-AUG-2014
DEFINITION  Batrachochytrium_dendrobatidis     167 bp    PROT      linear    1-AUG-2014, 16
 ACCESSION  Rose-Cavalier-Smiths-iMac.local:21:1409384578
ORIGIN
        1 MTRYALQ-ET SAKSVKARGS YLRVHFKNTR EVAAAIKGYK LTKAVSYLKN VTNHKEAIPF
       61 RRFAGGIGRT AQAKVFGVQR ARWPVKSIEF VLGLLKNAES NAEVKGLNIE NLVVRQIQVN
      121 QAPKQRRRTY RAHGRINPYM SNPSHIELTL VEEEKTVEKA AVPASA
//
LOCUS       Spizellomyces_punctatus@SPPG_0     166 bp    PROT      linear   30-AUG-2014
DEFINITION  Spizellomyces_punctatus@SPPG_0     167 bp    PROT      linear    1-AUG-2014, 16
 ACCESSION  Rose-Cavalier-Smiths-iMac.local:22:1409384578
ORIGIN
        1 MVRYAAVPEN PAKSAKARGS YLRTHFKNTR EVAKTISGMK LRKAVAFLND VKEHKQAVPF
       61 RRFSGGVGRT AQAKVWGVTQ ARWPQKSCEF MLGLLKNAES NAEVKGLNID NLVVRHIQVN
      121 QAPKQRRRTY RAHGRINPYM SHPCHIELTL VEEEKQVQRE EQQLVQ
//
LOCUS         BlasEmer     166 bp    PROT      linear   30-AUG-2014
DEFINITION  BlasEmer     167 bp    PROT      linear    1-AUG-2014, 167 bases, C4087E87 chec
 ACCESSION  Rose-Cavalier-Smiths-iMac.local:23:1409384578
ORIGIN
        1 MVRYSATPSN EAKTAKARGE YLRVSFKNTR EAAATISGMQ LHKAVQFLED VKAHKRAVPF
       61 RRFNGGVGRT AQAKEWNTTQ ARWPVKSAEF LLDLLQNAEA NAKAKELDAE KLVIKHIQVQ
      121 QAPKMRRRTY RAHGRINPYQ SHPCHVELIV AEAGSQEVAA KAPKSK
//
LOCUS       Neurospora@31387     153 bp    PROT      linear   30-AUG-2014
DEFINITION  Neurospora@31387     154 bp    PROT      linear    1-AUG-2014, 154 bases, 60C54
 ACCESSION  Rose-Cavalier-Smiths-iMac.local:24:1409384578
ORIGIN
        1 MVRYAATEIA PAKSARSRGS YLRVSFKNTR ETAQAINGWK LQRAQKFLEN VLEKKEAVPM
       61 RRYAGGTGRA AQGKQ---SR ARWPAKSAEF LLGLLKNAEA NADAKGLDTG NLVVKHIQVN
      121 QAPKQRRRTY RAHGRINPYM SNPCHIELIL TEA
//
LOCUS       Phycomyces_blakesleeanus@PHYBL     166 bp    PROT      linear   30-AUG-2014
DEFINITION  Phycomyces_blakesleeanus@PHYBL     167 bp    PROT      linear    1-AUG-2014, 16
 ACCESSION  Rose-Cavalier-Smiths-iMac.local:25:1409384578
ORIGIN
        1 MVRYAATPVN PAKAAKSRGS YLRVHFKNTH EVAVAVQGLK LSKAYSYLNN VNEHRQAIPF
       61 RRFNGGVGRT AQAKEFGTTQ ARWPVKSIKF VTDLLKNAES NAESKGLNVE ELYISSVIVN
      121 QAPKHRRRTF RAHGRINPYM TSPSHIEVIL TEKDEVVPKA NDKKVV
//
LOCUS       Rhizopus_oryzae@ROL00000064_1     166 bp    PROT      linear   30-AUG-2014
DEFINITION  Rhizopus_oryzae@ROL00000064_1     167 bp    PROT      linear    1-AUG-2014, 167
 ACCESSION  Rose-Cavalier-Smiths-iMac.local:26:1409384578
ORIGIN
        1 MVRYAATPAN QAKAAKSRGS YLRVHFKNTH EVAAAIQGMK LSKAYAYLNN VKEHKQCIPF
       61 RKFNGGVGRT AQAKEFGTTQ GRWPVKSVKF ILDLLKNAES NAEAKGLNVE ELAISSVIVN
      121 QAPKHRRRTY RAHGRINPFM SSPSHIEVIL TEKEEVVPRA TDKKVV
//
LOCUS       Phanerocha@28199     153 bp    PROT      linear   30-AUG-2014
DEFINITION  Phanerocha@28199     154 bp    PROT      linear    1-AUG-2014, 154 bases, 78FB7
 ACCESSION  Rose-Cavalier-Smiths-iMac.local:27:1409384578
ORIGIN
        1 ---------- ---ASRARGE YLRTHFKNMR EVAAALTG-- ---------- ----------
       61 ---------- ---------- GRWPEKSVKF ITRLLKNAES NADAKNLELE DLYIKSIVVQ
      121 QAPKTRRRTY RAHGRINPYQ GHPCHVEIIL SAT
//
LOCUS       Mortierella_verticillata@MAL00     166 bp    PROT      linear   30-AUG-2014
DEFINITION  Mortierella_verticillata@MAL00     167 bp    PROT      linear    1-AUG-2014, 16
 ACCESSION  Rose-Cavalier-Smiths-iMac.local:28:1409384578
ORIGIN
        1 ---YAATPAN SSKTALSRGS YLRVHFKNTR EVAAAISGMK LKKALTYLED VKEHKQAIPF
       61 RRFNGGIGRT AQAKPFGMTM ARWPAKSCEF VLDLLKNAES NAEVKGLEQE ALVIKHIQVN
      121 QAPRQRRRTY RAHGRINPYM SSPCHIEIIL AEENEGVKRE VEAKKP
//
LOCUS       Saccharomy@31313     153 bp    PROT      linear   30-AUG-2014
DEFINITION  Saccharomy@31313     154 bp    PROT      linear    1-AUG-2014, 154 bases, 388D7
 ACCESSION  Rose-Cavalier-Smiths-iMac.local:29:1409384578
ORIGIN
        1 MARYGATSTN PAKSASARGS YLRVSFKNTR ETAQAINGWE LTKAQKYLDQ VLDHQRAIPF
       61 RRFNSSIGRT AQGKE---TK ARWPAKSVKF VQGLLQNAAA NAEAKGLDAT KLYVSHIQVN
      121 QAPKQRRRTY RAHGRINKYE SSPSHIELVV TEK
//
LOCUS       Schizosaccharomyces_pombe@3110     153 bp    PROT      linear   30-AUG-2014
DEFINITION  Schizosaccharomyces_pombe@3110     154 bp    PROT      linear    1-AUG-2014, 15
 ACCESSION  Rose-Cavalier-Smiths-iMac.local:30:1409384578
ORIGIN
        1 MVRYSASPAL ETKCAKARGA YLRTHFKNSR EVAFTINGMS LKKAFIFLDN VKEHKQAVPF
       61 RRFNGGVGRT AQGKE---TQ ARWPVKSVKF FYDLLKNAEA NAEAKGLDMD KLIIKHVQVN
      121 AAPKQRRRTY RAHGRVTAYL SSPSHIEIIV AEE
//
LOCUS         UstiMayd     166 bp    PROT      linear   30-AUG-2014
DEFINITION  UstiMayd     167 bp    PROT      linear    1-AUG-2014, 167 bases, E70B94B0 chec
 ACCESSION  Rose-Cavalier-Smiths-iMac.local:31:1409384578
ORIGIN
        1 MVRYAFDDSL AEKTAKSRGQ YLRVHFKNTR ETAAAVNGMK LQKAYAYLGN VVEKKQCIPF
       61 RRFNGGVGRT QQAKEFKTTQ GRWPVKSVKF LLALLKNAEA NAEAKGLETE ELVIRNIVIQ
      121 QAPKTRRRTY RAHGRINPYE GHPIHAEILL SEPAAQVPKA ASTDVV
//
LOCUS       Cryptococc@31013     153 bp    PROT      linear   30-AUG-2014
DEFINITION  Cryptococc@31013     154 bp    PROT      linear    1-AUG-2014, 154 bases, E637D
 ACCESSION  Rose-Cavalier-Smiths-iMac.local:32:1409384578
ORIGIN
        1 MVRYASAHSN PEKFAKARGE YLRTHFKNMR EVAAALSGMN LKKAYTYLAD VQDHKQVIPF
       61 RRFAGGTGRA SQAKQ---TK GRWPEKSVKF ILRLLKNAES NADAKDLDVE ELIIKNIVVQ
      121 QAPKTRRRTY RAHGRINPYQ GHPCHIEIIL SVP
//
LOCUS          PCBtrin     166 bp    PROT      linear   30-AUG-2014
DEFINITION  PCBtrin     167 bp    PROT      linear    1-AUG-2014, 167 bases, 522ED7D2 check
 ACCESSION  Rose-Cavalier-Smiths-iMac.local:33:1409384578
ORIGIN
        1 ~MGYSKKPEN DTKSCKAKGS DLRVHYKNTR EAAMTIKGMT LERAKAFLNH VIEKKECVPF
       61 RRYKGDVGRN AQAKQWKVAQ GRWPQKSCTF LLQLLQNAES NAEQKNLEVS KLVVSHIQVN
      121 QAAKQRRRTY RAHGRINPYM ANPCHIEMIL AEDTVVPKGE VEKATK
//
LOCUS       Breviata_anathema@brean30Conti     166 bp    PROT      linear   30-AUG-2014
DEFINITION  Breviata_anathema@brean30Conti     167 bp    PROT      linear    1-AUG-2014, 16
 ACCESSION  Rose-Cavalier-Smiths-iMac.local:34:1409384578
ORIGIN
        1 KMGYPV-AAD AEKCACAKGC DLKVHFKNTR ETVMAIRGKK YKEAVKFLEN VIEHKDCVPF
       61 RRFHHTVGRT AQAKAHGITQ GRWPEKSCRF VLELLKNAAS NAAQKSLNED ALVVSHAMVN
      121 QARKSRRRTY RAHGRINPFM AQPTHIELVL TEKAEAVKAT HGDAAL
//
LOCUS       Thecamonas_trahens@AMSG_01742     166 bp    PROT      linear   30-AUG-2014
DEFINITION  Thecamonas_trahens@AMSG_01742     167 bp    PROT      linear    1-AUG-2014, 167
 ACCESSION  Rose-Cavalier-Smiths-iMac.local:35:1409384578
ORIGIN
        1 MVKYAYKPEN AKKSCKARGS SLRVHFKNTR ETAHAIRGMK LERAVAYLKN VIAKKEIVPF
       61 RRFTGGPGKH SQMKNLKATN GRWPQKSAKV ILGLLQNAQA SAELKELDTE KLFVKRIAVQ
      121 QAPKTRRRTF RAHGRINAYM CSPCHVEVHL SEGHAVVPKP SSSALA
//
LOCUS       Amastigomonas_oxoniensis@amaox     124 bp    PROT      linear   30-AUG-2014
DEFINITION  Amastigomonas_oxoniensis@amaox     125 bp    PROT      linear    1-AUG-2014, 12
 ACCESSION  Rose-Cavalier-Smiths-iMac.local:36:1409384578
ORIGIN
        1 ---------- ---------- ---------- ---VVFRGLS LKQAQTYLNA VLAKQRCVPF
       61 RRFHGGVGRT AQAQEFKATQ GRWPAKSAQF LLNLLENAES NASTKELDTS RLYIQHIQVN
      121 AAPT
//
LOCUS         AmasBerm     156 bp    PROT      linear   30-AUG-2014
DEFINITION  AmasBerm     157 bp    PROT      linear    1-AUG-2014, 157 bases, E34E9E5B chec
 ACCESSION  Rose-Cavalier-Smiths-iMac.local:37:1409384578
ORIGIN
        1 MVKYAREPEN PKTTCKARGT DLRVHFKNTR GTAMAIKGMP LTRAVTYLKN VISKKECVPF
       61 RRFSGGVGRC AQAKAFGHSQ GRWPKKSAEV LLSMLENAAS NAETKSLEKG QLVISHIQVN
      121 RAKKQRRRTY RAHGRINAYL CSPCHVELVL TQQEQN
//
LOCUS       Bassomonas_sp@basspContig00625     166 bp    PROT      linear   30-AUG-2014
DEFINITION  Bassomonas_sp@basspContig00625     167 bp    PROT      linear    1-AUG-2014, 16
 ACCESSION  Rose-Cavalier-Smiths-iMac.local:38:1409384578
ORIGIN
        1 VKKYSKEANN PEKSCKSQGS YASIRYKVAR EVGHAIRNMH LKRAKAFLRN VLAHKEIIVF
       61 NKYTGAISRK AQAKQFGSTK GRWPEKATKY ILDLLENAES NAVESNLDLD RLRVTHIQVQ
      121 RAPKGHRRTY RAHGRIGAYK RSRCHVEMIL EESDTVVKAP QDEETG
//
LOCUS       Planomonas_ghana@micspRFL6WO51     166 bp    PROT      linear   30-AUG-2014
DEFINITION  Planomonas_ghana@micspRFL6WO51     167 bp    PROT      linear    1-AUG-2014, 16
 ACCESSION  Rose-Cavalier-Smiths-iMac.local:39:1409384578
ORIGIN
        1 SKRYSKKPTN EEKTVKSRGS YLRVSFKNTR EAAMALKGRS LPSVQKYLTN VIEKKQIIPF
       61 RRFNGGVGRK AQAKQFKTTQ GRWPEKSCRF LLDLVQNAES NAEVKGLDVD KLVLEHIQVN
      121 QAPKGRRRTF RAHGRIGPYQ SNPCHVELFF SEKDDTVPAP TEEAEA
//
LOCUS       Planomonas_baikal@plabaContig0     165 bp    PROT      linear   30-AUG-2014
DEFINITION  Planomonas_baikal@plabaContig0     166 bp    PROT      linear    1-AUG-2014, 16
 ACCESSION  Rose-Cavalier-Smiths-iMac.local:40:1409384578
ORIGIN
        1 ---------- ---------- ---------- ---------- --------KN VIAHKEAIPF
       61 RRFAGGVGRS AQTN-FGCPR GRWPVKSCKY ILDLLRNAES NAAFKGLSTE KLHIKHIQAN
      121 MAVKGRRRTY RAHGRINAYM STPSNIEVIL EEKEAAVPKA QEEVT
//
LOCUS         AncySigm     166 bp    PROT      linear   30-AUG-2014
DEFINITION  AncySigm     167 bp    PROT      linear    1-AUG-2014, 167 bases, 8050BC2C chec
 ACCESSION  Rose-Cavalier-Smiths-iMac.local:41:1409384578
ORIGIN
        1 NRRYALEPEN PTKSVKAKGS NLRVHFKNTH ETAQAIKGMK LTRAKAYLNA VLNHKECIPF
       61 RYYMGSTGRT APGPAWHDGP GAGPKKSGQY FFQFRQNAES NAEVKRLNVK QLVVSHIQVN
      121 MAQVMRRRTY RAHGRIGPYM CHPSHIELVL TEAADAVAQG DDKPVE
//
LOCUS       Collodictyon@sp33155_5     166 bp    PROT      linear   30-AUG-2014
DEFINITION  Collodictyon@sp33155_5     167 bp    PROT      linear    1-AUG-2014, 167 bases,
 ACCESSION  Rose-Cavalier-Smiths-iMac.local:42:1409384578
ORIGIN
        1 MVKYSKIPDN VEKSCKASGS DLRVHFKNTR EAAGALKGLK LKAAQSFLQD VIAKKRIVPF
       61 RRFKGGVGRK SQVHGSGATQ GRWPEKSARY LLSLLENAQS NAEAKSLNLD NLFISHIQVN
      121 QAQRQRRRTY RAHGRIGPYV CSPCHVEIIL SEKVKNVKAA AAPSAP
//
LOCUS       Hartmannella_abertawensis@hara     166 bp    PROT      linear   30-AUG-2014
DEFINITION  Hartmannella_abertawensis@hara     167 bp    PROT      linear    1-AUG-2014, 16
 ACCESSION  Rose-Cavalier-Smiths-iMac.local:43:1409384578
ORIGIN
        1 VHVFAHPPRT PNKAVKCKGT NLRVHFKNTR ETAMALKGRT LTNAQSYLND VLKHKQAIPF
       61 RRFTGNIGRH AQGKQFKNSQ TRWPTKSCEA LLSLLQNAAS NAEAKQLDVS SMKLVHVQVN
      121 QAPKMRRRTY RAHGRIGPYK RSPCHVELIF SEQSGDVAKP TDASES
//
LOCUS       Hartmannella_vermiformis@HVL00     166 bp    PROT      linear   30-AUG-2014
DEFINITION  Hartmannella_vermiformis@HVL00     167 bp    PROT      linear    1-AUG-2014, 16
 ACCESSION  Rose-Cavalier-Smiths-iMac.local:44:1409384578
ORIGIN
        1 ---YSKKAPN SAKSAQARGS NLRVHFKNTR ETAAAVKGLT LKRAQKFLED VVAHKAAVPF
       61 RRFTGGVSRH AQGKEHKNGQ SRWPKKSCEF ILSLLENVES NAVVKGLNTE ALVISHIQVN
      121 QAPRMRRRTY RAHGRIGPWM SSPCHIEVIA TEQDDVVPKP KSDDKK
//
LOCUS       Cochliopodium_minutoidum@cocmi     165 bp    PROT      linear   30-AUG-2014
DEFINITION  Cochliopodium_minutoidum@cocmi     166 bp    PROT      linear    1-AUG-2014, 16
 ACCESSION  Rose-Cavalier-Smiths-iMac.local:45:1409384578
ORIGIN
        1 -RRYSRRPEN AEKSTKSRGT GLRVHFKNTY ETARQLKNKS IVQAESFLRD VIDHKRAVPF
       61 FRFNSGIGRT SQGKNFKTST SKMAKKSCLY LLDLLKNAKA NAEVKQLDTS KLLVTHIQVN
      121 AAPRGRRRTH RAHGRINAYM SSPSHIELIL EESESLFLKE ILKNQ
//
LOCUS       Coenopodium_desertum@coedeCont     166 bp    PROT      linear   30-AUG-2014
DEFINITION  Coenopodium_desertum@coedeCont     167 bp    PROT      linear    1-AUG-2014, 16
 ACCESSION  Rose-Cavalier-Smiths-iMac.local:46:1409384578
ORIGIN
        1 ------CPST PLKQTKQKGS DLTVHFKNTR ETANAIRGMK LSRAKDYLNR VLKKKEAIPF
       61 RIHTGGVGHH SAGNSFKYPK VRWPQNAVKL VLSLLQNAEA NANVKGLKSE SLIVSHVMVN
      121 RARKQRRRTY RAHGRINAFM RSPCHIELIL AEKKKPVPRG PSKLKA
//
LOCUS       Acanthamoeba_castellanii@47046     166 bp    PROT      linear   30-AUG-2014
DEFINITION  Acanthamoeba_castellanii@47046     167 bp    PROT      linear    1-AUG-2014, 16
 ACCESSION  Rose-Cavalier-Smiths-iMac.local:47:1409384578
ORIGIN
        1 --RYGREPEN PTKAAKARGS DLRVHFKNTR ETAAAIQGLG YRKAVQFLED VVKHKQAVPF
       61 RRYNGGVGRH AQAKQHLSTQ ARWPKKSAEF ILGLLKNAES NAEVKGLDVD ALYVSWVQVN
      121 KAQKQRRRTY RAHGRINPYM SNPCHIEVIL TEKATHVQKP KSDKKK
//
LOCUS       Stenamoeba_stenopodia@stestCon     166 bp    PROT      linear   30-AUG-2014
DEFINITION  Stenamoeba_stenopodia@stestCon     167 bp    PROT      linear    1-AUG-2014, 16
 ACCESSION  Rose-Cavalier-Smiths-iMac.local:48:1409384578
ORIGIN
        1 -KRYSKKIRN PAKSAKAKGS DLRVHFKNTR ECAMALKGLS LRKAQKYLED VIAHKRAVPF
       61 KRFHGGVGRT AQVKDFGVTQ GRWPKKSAEY LLGLLKNAES NAEVKNLNLE ALHVTHIQVN
      121 RAPKQRRRTY RAHGRINPYM SSPSHIELIV TERRAPVAKA PETQEK
//
LOCUS       Mayorella_sp@mayorCAMPEP0174229458     166 bp    PROT      linear   30-AUG-2014
DEFINITION  Mayorella_sp@mayorCAMPEP0174229458     167 bp    PROT      linear    1-JUN-2014
 ACCESSION  Rose-Cavalier-Smiths-iMac.local:49:1409384578
ORIGIN
        1 MVRYSKKPDN YSITCAARGS DLRVHYKNTH ETAMAIKGMS LKKAKRYLGD VLVHKQAIPF
       61 RRHTGGIGRA AQAKLNKHHN CRWPKKSVEF VLNILQNAEA NAEKKELDLD ALEVTHVQVQ
      121 RARQQRRRTY RAHGRIGPYM ACPCHIEMIL TQSKTSANVP KPAGDV
//
LOCUS       Paramoeba_atlantica@paratCAMPEP0201483050     166 bp    PROT      linear   30-AUG-2014
DEFINITION  Paramoeba_atlantica@paratCAMPEP0201483050     167 bp    PROT      linear    1-J
 ACCESSION  Rose-Cavalier-Smiths-iMac.local:50:1409384578
ORIGIN
        1 MGRYSREPEN PTKSCKARGS DLRVHYKNTR ETVAALKGMS LRKAQRYLEQ VLDHTAAIPF
       61 RRHTGGIGRH AQAKMYNTTQ CRWPKKSCEV VLGLLKNVES NAEVQGLAVN TLQLTHLQVQ
      121 RAQKQRRRTY RAHGRINPYM AAPCHIEIIA TEKERSVKKP KAGKTA
//
LOCUS       Pessonella_sp@pesspCAMPEP0168589586     166 bp    PROT      linear   30-AUG-2014
DEFINITION  Pessonella_sp@pesspCAMPEP0168589586     167 bp    PROT      linear    1-JUN-201
 ACCESSION  Rose-Cavalier-Smiths-iMac.local:51:1409384578
ORIGIN
        1 MVKYTKKVTN PTESVKAKGS NLRVHFKNTR ETAAVIKGKT LNKAIQFLKD VKEQKQGVPF
       61 RVFNGGPGRH AQAHMFKATQ VRWPVKSCDF LLGLLQNIKS NAEFKQLDVD RLRLTHVSVQ
      121 AAAKTRRRVY RAHGRINAFK ASPCHIEIVA TQLQKPVRRK LAKRFK
//
LOCUS       Stereomyxa_ramosa@steraCAMPEP0174250834     166 bp    PROT      linear   30-AUG-2014
DEFINITION  Stereomyxa_ramosa@steraCAMPEP0174250834     167 bp    PROT      linear    1-JUN
 ACCESSION  Rose-Cavalier-Smiths-iMac.local:52:1409384578
ORIGIN
        1 MAKYAREPDN PTKSCKARGS NLRVHFKNTR ETAAAIRGMP LRKAERFLED VLQKKQGVPF
       61 RRFTGGPGRK AQAKQYKCTN VRWPKKSCEF LLALLKNAGS NADVKGLDMD ALRVSWIQVN
      121 RARKTRRRTY RAHGRINPYM CSPCHVELIL SEKAEPVKKP EETVQR
//
LOCUS       Stygamoeba_regulata@styreCAMPEP0177645350     166 bp    PROT      linear   30-AUG-2014
DEFINITION  Stygamoeba_regulata@styreCAMPEP0177645350     167 bp    PROT      linear    1-J
 ACCESSION  Rose-Cavalier-Smiths-iMac.local:53:1409384578
ORIGIN
        1 MVKYSREPEN PTKSCKARGS DLRVHYKNTH ETARAIRGMT LRRAQKYLED VLEHKAAIPF
       61 RRHTGGIGRK AQAKLYGTTQ VRYPKKSVEA ILGLLKNAES NAELKNLDLD ALHVTHIQVQ
      121 QAPKMRRRTY RAHGRINPYM SCPCHVEMIL SEKEAAVRKG AEPAEK
//
LOCUS       Trichosphaerium_sp@trichoCAMPEP0168537338     166 bp    PROT      linear   30-AUG-2014
DEFINITION  Trichosphaerium_sp@trichoCAMPEP0168537338     167 bp    PROT      linear    1-J
 ACCESSION  Rose-Cavalier-Smiths-iMac.local:54:1409384578
ORIGIN
        1 ------XPTK EAKAAKARAS RLRVHFKNTY ETARTIKGKT LGDAKRYLHD VLHFRRIVPF
       61 RKFTGGPGKH AQNKEKHYAG GKWPLKSAKH LLNLLRNVEA NAQMKNLDLN RCVIKHIQVN
      121 RASNLRRRTY RAHGRINPYL CSPCHVEIIV EEKQETVQKP SKKADK
//
LOCUS       Vannella_sp@vanJPCAMPEP0114613230     166 bp    PROT      linear   30-AUG-2014
DEFINITION  Vannella_sp@vanJPCAMPEP0114613230     167 bp    PROT      linear    1-JUN-2014,
 ACCESSION  Rose-Cavalier-Smiths-iMac.local:55:1409384578
ORIGIN
        1 MTRYSADVEN PSKVAQARGN NLRVHFKKTR ETAAAIKGMS LVKAQTFLSD VIEQKQAVPM
       61 RRFTGGGGRH AQGKAHKHSA CRWPKKSSQF LLDLLVNAQS NAEAKELEPE NMIVQHIQVN
      121 RAPKQRRRTY RAHGRIGPYM CSPCHVELIA VEKEAPVPKP SSKSRA
//
LOCUS       Sexangularia_sp@sexspCAMPEP0170744710     166 bp    PROT      linear   30-AUG-2014
DEFINITION  Sexangularia_sp@sexspCAMPEP0170744710     167 bp    PROT      linear    1-JUN-2
 ACCESSION  Rose-Cavalier-Smiths-iMac.local:56:1409384578
ORIGIN
        1 MVKYSTHKGA VDKTAMARGD NIRAHFKNTR ETAMAIKGKT LPSALQYLED VLNHKRCVPF
       61 RRFNGGPSRT PQAKEFKASQ GRWPEKSVRV VIGLLKNLEA NAEFKKLDTD AIVINHVSVQ
      121 RAAKMRRRTF RAHGRINAYK RSPCHVELVG FVKSESVAKG SGMEVG
//
LOCUS       Vexillifera_JP@vexJPCAMPEP0201545704     166 bp    PROT      linear   30-AUG-2014
DEFINITION  Vexillifera_JP@vexJPCAMPEP0201545704     167 bp    PROT      linear    1-JUN-20
 ACCESSION  Rose-Cavalier-Smiths-iMac.local:57:1409384578
ORIGIN
        1 ---------- ---------- ---------- ---MAIKGMS LTRAKTYLNN VLKHKEAIPF
       61 RVFTGGIGRS AQAKNYGTTQ VRWPTKSVEH VLGLLQNAES NAEMKGLDID ALHVTHIQVQ
      121 RAPKQRRRTY RAHGRINPYM CSPCHVEMIL SEQDAKVARA KRSNKA
//
LOCUS       Filamoeba_nolandi@filnoCAMPEP0168554644     166 bp    PROT      linear   30-AUG-2014
DEFINITION  Filamoeba_nolandi@filnoCAMPEP0168554644     167 bp    PROT      linear    1-JUN
 ACCESSION  Rose-Cavalier-Smiths-iMac.local:58:1409384578
ORIGIN
        1 MARYSIEPAN ASKSTKARGS DLRVHYKNTR ETVAAVRGMS LKRAKQYLNA VLEHKEVVPF
       61 RIHKRGTGRT AQARQWGVTQ GRWPKAAVQA VLDLLANAEA NAETKGLDID ALVVSHIAAH
      121 QAQRGRRRTY RAHGRINPFM SSPAHIEMIL SEKEAPVPKS TTEQTG
//
LOCUS       Coprprot@rpl17     158 bp    PROT      linear   30-AUG-2014
DEFINITION  Coprprot@rpl17     159 bp    PROT      linear    1-AUG-2014, 159 bases, 22412D6
 ACCESSION  Rose-Cavalier-Smiths-iMac.local:59:1409384578
ORIGIN
        1 ---YSKKPAN ETTSVCAKGS HLRVHFKNTR ETAMAVKGMS LRKAQKYLAD VVEHKNCIPF
       61 RRFTGGVGRN THSKMKTVGQ GRYPVKSIEI IQNLLKNAEA NAEQKQLNID DLVIVHAQVN
      121 QAPKMRRRTY RAHGRINPFM ANPCHIEFIL SEKATGVK
//
LOCUS       Filamoeba_sinensis@flasiContig     166 bp    PROT      linear   30-AUG-2014
DEFINITION  Filamoeba_sinensis@flasiContig     167 bp    PROT      linear    1-AUG-2014, 16
 ACCESSION  Rose-Cavalier-Smiths-iMac.local:60:1409384578
ORIGIN
        1 PARYSIEPAN PTKSTKARGS DLRVHYKNSR ETVAAVRGMT LKRAKQYLGA VLQHKECVPF
       61 TIHKRGTGRT AQARQWGVTQ GRWPKRAVQA VIDLLANAEA NAETKGLDID SLVVSHIAAH
      121 QAQRGRRRTY RAHGRINPFM SSPTHLELIL SEKEAPVPKS TTEQSG
//
LOCUS       Flamella_fluviatilis@flaflCont     166 bp    PROT      linear   30-AUG-2014
DEFINITION  Flamella_fluviatilis@flaflCont     167 bp    PROT      linear    1-AUG-2014, 16
 ACCESSION  Rose-Cavalier-Smiths-iMac.local:61:1409384578
ORIGIN
        1 KKSYSVEPDN ATKSTKASGS DLRVHFKNTR ETAMAIKGMS LRRAKEYLKH VVQKKEAIPF
       61 RKFSGGVGRT SQAKNMGATL GRWPEKSAKL VLSLLKNAES NAELKGLDVE ALHVSHVQVN
      121 AAQRGRRRTY RAHGRINPFM SSPCHVELIL RKIXXSKEGC APKNQR
//
LOCUS       Flamella_sp     166 bp    PROT      linear   23-SEP-2014
DEFINITION  Flamella_sp, 478 bases, 72847E6F checksum.
 ACCESSION  Rose-Cavalier-Smiths-iMac.local:176:1409384610
ORIGIN
        1 PKSYSVEPDN ATKSTKASGS DLRVHFKNTR ETAMAIKGMS LRRAQEYLKH VVQKKEAIPF
       61 RVFHGGVGRT GQAKAMGATL GRWPEKSAKL ILSLLKNAES NAELKGLDVE ALHVSHVQV-
      121 KPPK------ ---------- ------ELIL TEKDKAVKKA VTEEPK
//
LOCUS       Danio_rerio     166 bp    PROT      linear   23-SEP-2014
DEFINITION  Danio_rerio, 478 bases, 4E2FFBC6 checksum.
 ACCESSION  Rose-Cavalier-Smiths-iMac.local:194:1409384610
ORIGIN
        1 MVRYSLDPEN PTKSCKSRGS NLRVHFKNTR ETAQAIKGMH IRKANKYLKD VIVKHQCVPF
       61 RRYNGGVGRC AQAKQHDWTQ GRWPKKSAEF LLHMLKNAES NAELKGLDVD SLVIEHIQVN
      121 KAPKMRRRTY RAHGRINPYM SSPCHIEMIL TEKEQIVPKP EEEVSQ
//
LOCUS       Tribonema_sp     166 bp    PROT      linear   23-SEP-2014
DEFINITION  Tribonema_sp, 478 bases, 87A85FDB checksum.
 ACCESSION  Rose-Cavalier-Smiths-iMac.local:205:1409384610
ORIGIN
        1 ---------- ---------- ---------- ---------- ---------- ----------
       61 ---------- ---------- -RWPQKATKV VLGLVKNAES NAVTKGLDVE KLVITHIMAN
      121 HAPQQRRRTY RAHGRINAYM STPGHFELIL AEKATQVPKA EEAPKL
//
LOCUS       Apis_mellifera     166 bp    PROT      linear   23-SEP-2014
DEFINITION  Apis_mellifera, 478 bases, BC401DDA checksum.
 ACCESSION  Rose-Cavalier-Smiths-iMac.local:208:1409384610
ORIGIN
        1 RYSH--EPVN ASKSCKARGS NLRVHFKNTH ETARAIKNMS LRRAQKYLKN VIEHKECVPF
       61 RRFNGGVGRC AQAKQFGTTQ GRWPKKSAEF LLQLLKNAES NADVDGLDLD RLVINHIQVN
      121 HAPCLRRRTY RAHGRINPYM SSPCHIEVIL TEKEDFVVKS PEEEPS
//
LOCUS       Cryptococcus_gattii     166 bp    PROT      linear   23-SEP-2014
DEFINITION  Cryptococcus_gattii, 478 bases, 64662622 checksum.
 ACCESSION  Rose-Cavalier-Smiths-iMac.local:214:1409384610
ORIGIN
        1 MVRYNIAASN PEKFAKARGE YLRTHFKNMR EVAAALSGMN LKKAYAYLAD VQDHKQVIPF
       61 RRFAGGIGRA SQAKQFKTTK GRWPEKSVKF ILRLLKNAES NADAKDLDVE ELIIKNIVVQ
      121 QAPKTRRRTY RAHGRINPYQ GHPCHIEIIL SVPSSEVPRA KDLDTT
//
LOCUS       Candida_albicans     166 bp    PROT      linear   23-SEP-2014
DEFINITION  Candida_albicans, 478 bases, B1116367 checksum.
 ACCESSION  Rose-Cavalier-Smiths-iMac.local:258:1409384610
ORIGIN
        1 MVRYAATPAN PAKSASARGS YLRVSFKNTR ETAQAINGWK LEKAQKYLDQ VLDHQRAIPF
       61 RRYNSSIGRT GQGKEFGVTK ARWPAKSVNF VKDLLRNAQA NAEAKGLDSS KLVISHIQVN
      121 HAPKQRRRTY RAHGRINAYQ STPSHIELTL TEEDEIVEKP VEQKQI
//
LOCUS         DictDisc     166 bp    PROT      linear   30-AUG-2014
DEFINITION  DictDisc     167 bp    PROT      linear    1-AUG-2014, 167 bases, 8420755E chec
 ACCESSION  Rose-Cavalier-Smiths-iMac.local:62:1409384578
ORIGIN
        1 KPVYSKTPSN PEKSCKSRGS NLRIHFKNTR ESAMAIKGML LTRAKAYLNN VLAHRECIPF
       61 RRFKGGVGRT GQAKIFGTSQ GRWPKKSVEH ILSLLQNAEA NAEAKGLNVE KLKIAHVQVQ
      121 RAQQQRRRTY RAHGRINPYM CSPSTVEFIL TEVEKAVPKP AEESAQ
//
LOCUS       Dictyostelium_purpureum@DICPU5     166 bp    PROT      linear   30-AUG-2014
DEFINITION  Dictyostelium_purpureum@DICPU5     167 bp    PROT      linear    1-AUG-2014, 16
 ACCESSION  Rose-Cavalier-Smiths-iMac.local:63:1409384578
ORIGIN
        1 KPVYSKTPSN PEKSVKTRGS NLRIHFKNTR EAAMVLKGML LTRAKSYLAN VLAHRECVPF
       61 RRFHGGVGRT AQAKVFGTTQ GRWPKKSVEH LQSLLQNAEA NAEAKGLNVE KLRIAHVQVQ
      121 RAQQQRRRTY RAHGRINPYM CSPSTVEFIL TEVEKAVPKP AEEKAV
//
LOCUS       Polysphondylium_pallidum@PSL00     166 bp    PROT      linear   30-AUG-2014
DEFINITION  Polysphondylium_pallidum@PSL00     167 bp    PROT      linear    1-AUG-2014, 16
 ACCESSION  Rose-Cavalier-Smiths-iMac.local:64:1409384578
ORIGIN
        1 ---------- ---------- ---------- -------GMY IKRAQTYLWN VLKHKEAIPF
       61 RRYKYGCGRT AQAKNLGVTQ ARWPKKSVEH VLSLLKNAVA NAEAKQLDVD KMVVSHIQVQ
      121 RAQKQRRRTY RAHGRINPYM CSPSSVELIL TEVESKVPLP SSKSVV
//
LOCUS       Hyperamoeba_dachnya@HDL0000042      87 bp    PROT      linear   30-AUG-2014
DEFINITION  Hyperamoeba_dachnya@HDL0000042      88 bp    PROT      linear    1-AUG-2014, 88
 ACCESSION  Rose-Cavalier-Smiths-iMac.local:65:1409384578
ORIGIN
        1 VKKYSTEPDN PTKAAKARGF NLRVHFKNTR ETAAAIRGMK LKRAKEFLQN VLDHKEAVAF
       61 RRFNGAVGRT AQAKAYPTTQ ARWPQKS
//
LOCUS       Hyperamoeba_sp@HSL00000178_4     166 bp    PROT      linear   30-AUG-2014
DEFINITION  Hyperamoeba_sp@HSL00000178_4     167 bp    PROT      linear    1-AUG-2014, 167 
 ACCESSION  Rose-Cavalier-Smiths-iMac.local:66:1409384578
ORIGIN
        1 VDFFHKTKKY KKNRPTARGN NLRVHFKNTH ETASAIRGMK LKRAKAFLEH VLEHTEAVPF
       61 RRFNGGVGRT AQAKAYNTTQ ARWPKKSVEF LQRLISNAEA NAEAKNLDVG QLYISHLQVN
      121 RAPKQRRRTY RAHGRINPYM SNPCHIELIL TEKGKAVPLP KDVKTN
//
LOCUS       Physarum_polycephalum@PPL00001     166 bp    PROT      linear   30-AUG-2014
DEFINITION  Physarum_polycephalum@PPL00001     167 bp    PROT      linear    1-AUG-2014, 16
 ACCESSION  Rose-Cavalier-Smiths-iMac.local:67:1409384578
ORIGIN
        1 ---------- -----CGQAF NLRVHFKNTR ETAAAIRGMK LKRAKMFLQH VLEHKEAVAF
       61 RRFNGGVGRT AQAKAYNTTQ ARWPQKSVEF IQRLLQNAEA NAEAKNLDVN NLVISHLQVN
      121 AAPKQRRRTY RAHGRINPYM SNPCHIELIL TEKNRGVPLP KDVKTN
//
LOCUS       Mastigamoeba_balamuthi@MBL0000     166 bp    PROT      linear   30-AUG-2014
DEFINITION  Mastigamoeba_balamuthi@MBL0000     167 bp    PROT      linear    1-AUG-2014, 16
 ACCESSION  Rose-Cavalier-Smiths-iMac.local:68:1409384578
ORIGIN
        1 MV-YSVIPQN PERTCKARAD DQRVHFKNTR EAAMAIKGMT LRRAKAFLHH VIARKEIVPF
       61 RRFNGGIGRK AQCKNADCQQ GRWPKKSAEL LLNLLQNAQA NAAAKQLNTN KVYVSHIQVQ
      121 LAQKGRRRTY RAHGRINAYM NSPCSVEMIL TEQRKSFKRS PEAAKA
//
LOCUS       Entamoeba_histolytica@enthi114     166 bp    PROT      linear   30-AUG-2014
DEFINITION  Entamoeba_histolytica@enthi114     167 bp    PROT      linear    1-AUG-2014, 16
 ACCESSION  Rose-Cavalier-Smiths-iMac.local:69:1409384578
ORIGIN
        1 MVKYCTKPEN VAKAAQARGD NLKVHFKNTY ETADAIRGMK VARAQEFLKN VIIKKEIVPF
       61 RKHNGGVGRK AQCKGLNCAF GRWPVKSAQF ILKLLKNAVD NAKAKGLNTA LLTVSHIAVQ
      121 EARSSRRRLY RAHGSINSFS SSPCHIELIL TEKEKKVAKP TEALRH
//
LOCUS       Glaucocystis_nostochinearum@GN     166 bp    PROT      linear   30-AUG-2014
DEFINITION  Glaucocystis_nostochinearum@GN     167 bp    PROT      linear    1-AUG-2014, 16
 ACCESSION  Rose-Cavalier-Smiths-iMac.local:70:1409384578
ORIGIN
        1 MVKYAREPDN AAKAAKARGS ELRVHFKNTR EVGHSLRGMS LKKAQKFLED VVAKKQIVPF
       61 TRFNGGVGRH AQAKAWGATQ GRWPKKSAEI LLGLLKNAES NAEVKGLDVE NLTITHIQVN
      121 KAQKQRRRTY RAHGRINPYM SSPCHVEIIL SEK-VAVKKA DEESSG
//
LOCUS       Cyanophora_paradoxa@CPL0000049     166 bp    PROT      linear   30-AUG-2014
DEFINITION  Cyanophora_paradoxa@CPL0000049     167 bp    PROT      linear    1-AUG-2014, 16
 ACCESSION  Rose-Cavalier-Smiths-iMac.local:71:1409384578
ORIGIN
        1 MVKYSKEPEN AAKSCKARGS ELRVHFKNTR ETAFAIRGLG LKKAQKFLED VIEKKQAVPF
       61 RRYNGGVGRC AQAKQHGATQ GRWPKKSAEF LLGLLKNAES NAEVKGLDVE SLVVSHIQVN
      121 QAQKQRRRTY RAHGRINPYM ACPAHIELIL TEKDKPVKKA EEEGKK
//
LOCUS         ChonCris     166 bp    PROT      linear   30-AUG-2014
DEFINITION  ChonCris     167 bp    PROT      linear    1-AUG-2014, 167 bases, 26629A8 check
 ACCESSION  Rose-Cavalier-Smiths-iMac.local:72:1409384578
ORIGIN
        1 KHTYSREPAN PAKSAKACGK DLRVHFKNTH EVGAAIKGMT LERAQKYLQA VMDKKEIVPF
       61 KRFRIGVKGK PQCRNWKVPV GRWPTKSCKY LLAMVKNAES NADIRGIDTD TLVIDHVQVN
      121 KAVRGRRRTF RAHGRINAFM SQPCHVEMFV SEPEEPVAAG DQDGSG
//
LOCUS       Porphyridium_cruentum@Contig13     150 bp    PROT      linear   30-AUG-2014
DEFINITION  Porphyridium_cruentum@Contig13     151 bp    PROT      linear    1-AUG-2014, 15
 ACCESSION  Rose-Cavalier-Smiths-iMac.local:73:1409384578
ORIGIN
        1 ---------- -----KARGS DFRVHFKNTR ETAFAI---- ---ARKYLNN VIEKK--IPF
       61 VRYRYGVG-- ---------- -RWPKKSAEF LLGMLTNVES NAEDEGLETE NLVITHIQVN
      121 RAMCGRRRTY RAHGRINAYM SHPCHIELMV
//
LOCUS       Rhodophyta-Porphyridium_DBLAB_     166 bp    PROT      linear   30-AUG-2014
DEFINITION  Rhodophyta-Porphyridium_DBLAB_     167 bp    PROT      linear    1-AUG-2014, 16
 ACCESSION  Rose-Cavalier-Smiths-iMac.local:74:1409384578
ORIGIN
        1 MVRYSRTLEV P-HA-KARGS DFRVHFKNTR ETAFAIRGMT VERARKYLNN VIEKKEIIPF
       61 VRYRYGVGRK AQLKNLKISV GRWPKKSAEF LLGMLTNVES NAEDEGLETE NLVITHIQVN
      121 RAMCGRRRTY RAHGRINAYM SHPCHIELMV EPQASKVEKA EEEGAA
//
LOCUS       Galdieria0@30635     152 bp    PROT      linear   30-AUG-2014
DEFINITION  Galdieria0@30635     153 bp    PROT      linear    1-AUG-2014, 153 bases, F80C1
 ACCESSION  Rose-Cavalier-Smiths-iMac.local:75:1409384578
ORIGIN
        1 ---YSKQPDN PTKTCKARAS DIRVHFKNTR ETGRALKGMS LQRAKTYLKN VIEKKEIVPF
       61 VRYRYGVGRK AQAKQ---PN GRWPKKSALV FLDLLKNAES NAEVKGLNVD ALYISHLQVN
      121 QAIKGRRRTY RAHGRVNPFM SHPCHIEIFL TE
//
LOCUS       Rhodosorus_marinus@rhomaCAMPEP0113959942     166 bp    PROT      linear   30-AUG-2014
DEFINITION  Rhodosorus_marinus@rhomaCAMPEP0113959942     167 bp    PROT      linear    1-AU
 ACCESSION  Rose-Cavalier-Smiths-iMac.local:76:1409384578
ORIGIN
        1 MVKYSREPEN SSKTCKASGH DIRVKFKNTH ETAQAIKGMA LKDAQAYLEK VMKKEDIIPF
       61 RRYRYGVGRK AQCKKYKVCN GRWPVKSCEF LLSLLKNAEG NATVNELNPD EMFIEHVQVN
      121 KAMQGRRRTY RAHGRINAFM NHPCHVEMWL TQREAGVAAE PDSGAA
//
LOCUS       Cyanidioschyzon_merolae@AP0064     153 bp    PROT      linear   30-AUG-2014
DEFINITION  Cyanidioschyzon_merolae@AP0064     154 bp    PROT      linear    1-AUG-2014, 15
 ACCESSION  Rose-Cavalier-Smiths-iMac.local:77:1409384578
ORIGIN
        1 --QYSRLPSR DNIAL-ACGS SLRVHFKNTR ETAAAIKGMR LERAKTYLQN VIAKKEIVPF
       61 VRYRYGVGRK AQVKQWGGAS GRWPKKSCEI LLDLLRNAEE NAKAKGLDTD TLVIRHIQVN
      121 QAMKGRRRTY RAHGRITAYK SNPCHVELWL QPK
//
LOCUS       Gracilaria@16340     152 bp    PROT      linear   30-AUG-2014
DEFINITION  Gracilaria@16340     153 bp    PROT      linear    1-AUG-2014, 153 bases, 5206B
 ACCESSION  Rose-Cavalier-Smiths-iMac.local:78:1409384578
ORIGIN
        1 ---YSREPQN PMKSVKARGS DLRVHFKNTH EAGQAIKGMS LERAQKYLQN VIDKKEIVPY
       61 RRFKIGVKGK PQCNN---PV GRWPKKSAQF LLGLLKNAES NAELRGIDAE TLVVSHMQVN
      121 KAVRGRRRTF RAHGRINAFM SQPCHVELFL SV
//
LOCUS       Eucheuma_denticulatum@24227443     150 bp    PROT      linear   30-AUG-2014
DEFINITION  Eucheuma_denticulatum@24227443     151 bp    PROT      linear    1-AUG-2014, 15
 ACCESSION  Rose-Cavalier-Smiths-iMac.local:79:1409384578
ORIGIN
        1 ---------- ---------- ---------- ---QNTHEVG AAIAQKYLQA VIDKR--VPF
       61 RRFKIGVK-- ---------- -RWPKKSCIF VLGLLKNAES NAEIRGLDTE TLVVDHVQVN
      121 KAMRGRRRTF RAHGRINAFM SQPCHVELFL
//
LOCUS       Raphidiophrys_ambigua@contig29     150 bp    PROT      linear   30-AUG-2014
DEFINITION  Raphidiophrys_ambigua@contig29     151 bp    PROT      linear    1-AUG-2014, 15
 ACCESSION  Rose-Cavalier-Smiths-iMac.local:80:1409384578
ORIGIN
        1 ---------- ---------- ---------- ---------- ---------- ----------
       61 ---------- --------GV GRFPEKSCRF LLDLLRNAQS NAVKEGLAPK SMYVDWIQVN
      121 QAPKGRRRTY RAHGRINPYM SNPCHIEVIL
//
LOCUS         PorpYezo     166 bp    PROT      linear   30-AUG-2014
DEFINITION  PorpYezo     167 bp    PROT      linear    1-AUG-2014, 167 bases, 857ED783 chec
 ACCESSION  Rose-Cavalier-Smiths-iMac.local:81:1409384578
ORIGIN
        1 MVRYSREPQN DVKSVKARGS DLRVHFKNTR ESAAALKGLS LPRAQKFLED VLVKKDIIPF
       61 RRYRYGVGRK AQTKNHKVCN GRWPVKSVNF LLALLKNAES NAEVKGLDTE KMMIEHIQVN
      121 KAMQGRRRTY RAHGRINAYM SHPCHVEMWL VHQDESVARG EATADA
//
LOCUS         OryzSati     166 bp    PROT      linear   30-AUG-2014
DEFINITION  OryzSati     167 bp    PROT      linear    1-AUG-2014, 167 bases, 4E891FB7 chec
 ACCESSION  Rose-Cavalier-Smiths-iMac.local:82:1409384578
ORIGIN
        1 MVKYSREANN PTKSSKAMGR DLRVHFKNTR ETAFAIRKLP LGKAKRYLED VIAHKQAIPF
       61 RRYCGGVGRT AQAKSRHSGQ GRWPAKSARF ILDLLKNAES NAEVKGLDVD TLYVSHIQVN
      121 QAQKQRRRTY RAHGRINPYM SSPCHIELIL SEKEEPVKKE PESQIA
//
LOCUS       Pinus0taed@30208     153 bp    PROT      linear   30-AUG-2014
DEFINITION  Pinus0taed@30208     154 bp    PROT      linear    1-AUG-2014, 154 bases, E2418
 ACCESSION  Rose-Cavalier-Smiths-iMac.local:83:1409384578
ORIGIN
        1 MVKYSREPGN PTKSAKARGS DLRVHFKNTR ETAQAVKKLP LGKAKRYLED VIAHKQAIPF
       61 RRFCGGVGRT AQAKS---GQ GRWPVKSAEF LLGLLKNAES NAEVKGLDVD TLYISHIQVN
      121 QAQKQRRRTY RAHGRINPYM SSPCHIELIL SEK
//
LOCUS       Sorghum_bicolor@SORBI5047733     166 bp    PROT      linear   30-AUG-2014
DEFINITION  Sorghum_bicolor@SORBI5047733     167 bp    PROT      linear    1-AUG-2014, 167 
 ACCESSION  Rose-Cavalier-Smiths-iMac.local:84:1409384578
ORIGIN
        1 MVKYSREPSN PTKSAKAMGR DLRVHFKNTR ETAFAIRKLQ LSKAKRYLED VIAHKQAIPF
       61 RRYCGGVGRT AQAKSRHSGQ GRWPAKSAKF ILDLLKNAES NAEVKGLDVD TLYVSHIQVN
      121 QAQKQRRRTY RAHGRINPYM SSPCHIELML SEKEEPVKKE AETQIA
//
LOCUS       Arabidopsi@31544     152 bp    PROT      linear   30-AUG-2014
DEFINITION  Arabidopsi@31544     153 bp    PROT      linear    1-AUG-2014, 153 bases, CEDDE
 ACCESSION  Rose-Cavalier-Smiths-iMac.local:85:1409384578
ORIGIN
        1 MVKYSQEPDN QTKSCKARGS DLRVHFKNTR ETAHAIRKLP LIKAKRYLED VIAHKQAIPF
       61 TRFCRGVGRT AQAKN---GQ GRWPAKSAQF VLDLLKNAES NAEVKGLDVD ALFISHIQVN
      121 QAAKQRRRTY RAHGRINPYM SNPCHIELIL SE
//
LOCUS       Mesostigma_viride@MVL00001496_     166 bp    PROT      linear   30-AUG-2014
DEFINITION  Mesostigma_viride@MVL00001496_     167 bp    PROT      linear    1-AUG-2014, 16
 ACCESSION  Rose-Cavalier-Smiths-iMac.local:86:1409384578
ORIGIN
        1 MVKYAREAED ATKSAKARGS NLRVHFKNTR ETAQAIKGLE LSKAKEYLEA VLAHKRCVPF
       61 RRYCGGVGRT AQAKNEGSGQ GRWPKKSCEF LLNLLKNAES NAESKGLDGD ALYIYNIQVN
      121 QAQKQRRRTY RAHGRINPYM SSPCHVELIL SEKAAPVKKE AEDAPA
//
LOCUS       Chlamydomonas_incerta@CIL00000     166 bp    PROT      linear   30-AUG-2014
DEFINITION  Chlamydomonas_incerta@CIL00000     167 bp    PROT      linear    1-AUG-2014, 16
 ACCESSION  Rose-Cavalier-Smiths-iMac.local:87:1409384578
ORIGIN
        1 NGQYAREPEN ADKTAKAKGS DLRVHFKNTR ETAFALRKMS LNKAKKYLED VIAHKRCIAF
       61 RRYQGAVGRT TQAKNENAGQ GRWPVKSAEF ILNLLKNAES NAEVKGLDID NCFISHIQVN
      121 RAMRQRRRTY RAHGRVNPYM SSPCHIELMI SEKGAGVKAE KDTKER
//
LOCUS       Chlamydomonas_reinhardtii@CHLR     166 bp    PROT      linear   30-AUG-2014
DEFINITION  Chlamydomonas_reinhardtii@CHLR     167 bp    PROT      linear    1-AUG-2014, 16
 ACCESSION  Rose-Cavalier-Smiths-iMac.local:88:1409384578
ORIGIN
        1 MVKYAREPEN ADKTAKAKGS DLRVHFKNTR ETAFALRKMS LNKAKKYLED VIAHKRCIAF
       61 RRYQGAVGRT TQAKNENNGQ GRWPVKSAEF ILNLLKNAES NAEVKGLDID NCFISHIQVN
      121 RAMRQRRRTY RAHGRVNPYM SSPCHIELMI SEKSAGVKAE KDTKER
//
LOCUS       Coccomyxa_sp@24567     150 bp    PROT      linear   30-AUG-2014
DEFINITION  Coccomyxa_sp@24567     151 bp    PROT      linear    1-AUG-2014, 151 bases, 17A
 ACCESSION  Rose-Cavalier-Smiths-iMac.local:89:1409384578
ORIGIN
        1 ---------- -----KARGS DLRVHFKNTR ESA------- MALAKRYLED VLAHK--IPF
       61 HRFCGGVGR- ---------- --WPKKSAEF LLGLLKNAES NAEVKGLDTD NLFISHIQVN
      121 QAQKQRRRTY RAHGRINPFM SSPCHIELIL
//
LOCUS       Chlorella_NC64A@CHLNC59600     166 bp    PROT      linear   30-AUG-2014
DEFINITION  Chlorella_NC64A@CHLNC59600     167 bp    PROT      linear    1-AUG-2014, 167 ba
 ACCESSION  Rose-Cavalier-Smiths-iMac.local:90:1409384578
ORIGIN
        1 MTKYARAAGN EAKAAKARGS DLRVHFKNSR EAARTLKGMP LAKAKAYMQA VIDHKRCVPF
       61 LRFNGGVGRT SQAKNEGNGQ GRWPKKSAEF LLGLLTNAES NAEGKGLDVD ALVVSHIQVN
      121 QAQKGRRRTY RAHGRINAYM SCPCHIELIL EEKDQAIKAE AEEGRT
//
LOCUS       Helicosporidium_sp@HEL00000021     166 bp    PROT      linear   30-AUG-2014
DEFINITION  Helicosporidium_sp@HEL00000021     167 bp    PROT      linear    1-AUG-2014, 16
 ACCESSION  Rose-Cavalier-Smiths-iMac.local:91:1409384578
ORIGIN
        1 MVKYALEPAN AAKSAKARGS DLRVHFKNCR ETAAALKGLT LAKAKSYMAA VLAHERCVPF
       61 TRYSSHVGRT AQAKNEGSGQ GRWPVKSVRI MRALLQNAEA NAEAKGLDID TLYISHIQVN
      121 QAPRGRRRTY RAHGRINPFM SSPSHIELTL SEKTKPVRAS REGRVV
//
LOCUS       Closterium_pst@3036923.3     153 bp    PROT      linear   30-AUG-2014
DEFINITION  Closterium_pst@3036923.3     154 bp    PROT      linear    1-AUG-2014, 154 base
 ACCESSION  Rose-Cavalier-Smiths-iMac.local:92:1409384578
ORIGIN
        1 MVKYAREP-N ATKSCKARGS YFRVHFKNTR ETAQAI---- --KAKRFLED VIAHKQAVPF
       61 RRFCGGVGRT AQVK------ GRWPAKSARF LLDLLKNAES NAEVKGLDVD SLHVSHIQVN
      121 RAPKQRRRTY RAHGRINPYM SSPSHIELIL SEK
//
LOCUS       Dunaliella@11842     152 bp    PROT      linear   30-AUG-2014
DEFINITION  Dunaliella@11842     153 bp    PROT      linear    1-AUG-2014, 153 bases, EAC3B
 ACCESSION  Rose-Cavalier-Smiths-iMac.local:93:1409384578
ORIGIN
        1 ---YSKEPEN PSKSAKARGS DLRVHFKNTR EAAFSLRKME LTKAKKYLED VLGHRRAIPF
       61 RRYSGNVGRT SQAKN---GQ ARWPAKSCEF LLNLLKNAES NAEVKGLDVE SLFIDHIQVN
      121 KAMAQRRRTY RAHGRINPYM SSPCHIELVL KE
//
LOCUS       Micromonas_pusilla@MICPU49699     166 bp    PROT      linear   30-AUG-2014
DEFINITION  Micromonas_pusilla@MICPU49699     167 bp    PROT      linear    1-AUG-2014, 167
 ACCESSION  Rose-Cavalier-Smiths-iMac.local:94:1409384578
ORIGIN
        1 MVKYAREPED ATKSCKARGS DLRTHFKNMR ETAMAIKKMD LTSAKTYLEE VIAMRRCVVF
       61 RRFCGGVGRT AQAKNEGSGQ GRWPKKSAEM LLGILKNAES NAEVKGLDPE ALAITHIQVN
      121 RAIQQRRRTY RAHGRINPYM SSPCHVEVIL SEKTEPVKRE EDVRGP
//
LOCUS       Micromonas_RCC@MICRC93345     166 bp    PROT      linear   30-AUG-2014
DEFINITION  Micromonas_RCC@MICRC93345     167 bp    PROT      linear    1-AUG-2014, 167 bas
 ACCESSION  Rose-Cavalier-Smiths-iMac.local:95:1409384578
ORIGIN
        1 MVKYAREPED ATKSCKARGS DLRVHFKNMR ETAMAIKKMG LEQAKAYLED VIAMRRCVVF
       61 RRFCGGVGRT AQAKNEGSGQ GRWPKKSAEM LLGILKNAES NAEVKGLDVE ALSVTHIQVN
      121 RAIQQRRRTY RAHGRINPYM SSPCHVELVL SEKVESVKRE EDVEGR
//
LOCUS       Micromonas_sp@MSL00000733_1     166 bp    PROT      linear   30-AUG-2014
DEFINITION  Micromonas_sp@MSL00000733_1     167 bp    PROT      linear    1-AUG-2014, 167 b
 ACCESSION  Rose-Cavalier-Smiths-iMac.local:96:1409384578
ORIGIN
        1 MVAYAREGE- VTKSAKARGS DLRTHFKNMR ETAMAIKKME LAEAKKYLEE VIAMRRCIVF
       61 RRYCGGVGRT AQAKNEGSGQ GRWPKKSAEA LLGILKNAES NAEVKGLDVD SLSVYHIQVN
      121 RAVQQRRRTY RAHGRINPYM SSPCHVEVIL QEATEAVKKE AENPRR
//
LOCUS       Ostreococcus_lucimarinus@OSTLU     166 bp    PROT      linear   30-AUG-2014
DEFINITION  Ostreococcus_lucimarinus@OSTLU     167 bp    PROT      linear    1-AUG-2014, 16
 ACCESSION  Rose-Cavalier-Smiths-iMac.local:97:1409384578
ORIGIN
        1 MVKYAREPED AEKSCKARAS DLRISFKNMR ETCMMLKGKK LEDAEQYLKD VLAMKRCVVF
       61 RRFCGGVGRT AQAKNEGSGQ GRWPKKAAEA VLGLLANAKS NAETKGLDIE NLSVSHIQCN
      121 KAIPQRRRTY RAHGRINPYM SNPCHVEITL SEKVEAVKRE AEPVKL
//
LOCUS       Ostreococcus_tauri@OSTTA28416     166 bp    PROT      linear   30-AUG-2014
DEFINITION  Ostreococcus_tauri@OSTTA28416     167 bp    PROT      linear    1-AUG-2014, 167
 ACCESSION  Rose-Cavalier-Smiths-iMac.local:98:1409384578
ORIGIN
        1 MVKYAREPED SEKSAKARGS DLRISFKNMR ECCQAIKGKS LADAEQYLKD VLAMKRCVVF
       61 RRFCGGVGRT AQAKNEGSGQ GRWPKKAAEA LLGLLGNARS NATTKGLDLE NLHVSHVQCN
      121 KAIPQRRRTY RAHGRINPYM SNPCHIELVV SEKVEAVKRE AEPANL
//
LOCUS       Physcomitrella_patens@PHYPA152     166 bp    PROT      linear   30-AUG-2014
DEFINITION  Physcomitrella_patens@PHYPA152     167 bp    PROT      linear    1-AUG-2014, 16
 ACCESSION  Rose-Cavalier-Smiths-iMac.local:99:1409384578
ORIGIN
        1 QVKYAREPDN ATKACKARGS DLRVHFKNTR EAAQAIKHME LAKAKRYLED VCAHKQAIPF
       61 RRFCGGVGRT AQAKARHSGQ GRWPVKSATF LLGLLKNAES NAEVKGLDVD TLVVSHIQVN
      121 QAQKQRRRTY RAHGRINPYM SSPCHIELVL SEKEAPVKKE VMLPTH
//
LOCUS       Polytomella_parva@POL00001466_     166 bp    PROT      linear   30-AUG-2014
DEFINITION  Polytomella_parva@POL00001466_     167 bp    PROT      linear    1-AUG-2014, 16
 ACCESSION  Rose-Cavalier-Smiths-iMac.local:100:1409384578
ORIGIN
        1 MVKYSREPTN ATKSCKARGS DLRVHFKNTR ETAFRLRKME LQSAKKYLED VMAHKRCVPF
       61 LRYQGSTGRT NQAKNEGNGQ GRWPVKSCEF ILQLLKNAES NAEVKGLDTD NLVISHIQVN
      121 KAMKQRRRTY RAHGRVNPYM SSPCHIELTL SEKEAAVKTE QDAKAP
//
LOCUS       Prototheca_wickerhamii@PWL0000     165 bp    PROT      linear   30-AUG-2014
DEFINITION  Prototheca_wickerhamii@PWL0000     166 bp    PROT      linear    1-AUG-2014, 16
 ACCESSION  Rose-Cavalier-Smiths-iMac.local:101:1409384578
ORIGIN
        1 MVKYAQEPEN ATKSAKARGS DLRVHFKNSR EAAASIRGKD LAKARAYLLA VLDHKRAIPF
       61 LRFNGGVGRT SQAKNEGNGQ ARWPKKSVDF LLNLLKNAES NAELKGLDVD NLYVSHIQVN
      121 QAQRGRRRTY RAHGRINPFM SSPSHIELVL SERNSAVKSE AEPTX
//
LOCUS       Scenedesmus_obliquus@SOL000008     166 bp    PROT      linear   30-AUG-2014
DEFINITION  Scenedesmus_obliquus@SOL000008     167 bp    PROT      linear    1-AUG-2014, 16
 ACCESSION  Rose-Cavalier-Smiths-iMac.local:102:1409384578
ORIGIN
        1 ---------- -------RGS DLRVHMKNTR ETAFALRKMQ LQKAKRYLED VVARKRCIPF
       61 HRYTGCIGRT AQAKNEGSRQ GRWPVKSCEF LLNLLKNAES NAEVKGLDVD ALYISHIQVN
      121 KAMQQRRRTY RAHGRINPYM SSPCHVELTL SEKEAPVKGE QEDKAV
//
LOCUS       Selaginella_moellendorffii@SEL     166 bp    PROT      linear   30-AUG-2014
DEFINITION  Selaginella_moellendorffii@SEL     167 bp    PROT      linear    1-AUG-2014, 16
 ACCESSION  Rose-Cavalier-Smiths-iMac.local:103:1409384578
ORIGIN
        1 MVAYSREPEN AVKACKARGS DLRVHFKNTR ETAQAIKKLE LSKAKRYLED VIAHKQAIPF
       61 RRFCGGVGRT AQAKSRHSGQ GRWPVKSARF LLALLKNAES NAEVKGLDAD TLYVSHIQVN
      121 QAQKQRRRTY RAHGRINPYM SSPCHIEVIL SEHIAPVKVT LLETSR
//
LOCUS       Volvox_carteri@VOLCA85333     166 bp    PROT      linear   30-AUG-2014
DEFINITION  Volvox_carteri@VOLCA85333     167 bp    PROT      linear    1-AUG-2014, 167 bas
 ACCESSION  Rose-Cavalier-Smiths-iMac.local:104:1409384578
ORIGIN
        1 MVKYAREPEN ADKTAKAKGS DLRVHFKNTR ETAFALRKMS LNKAKKYLED VIAHKRCIPF
       61 RRYQGAVGRT AQAKNEGNGQ GRWPVKSAEF ILNLLKNAES NAE------- --------VN
      121 RAMRQRRRTY RAHGRVNPYM SSPCHIELMI SEKSSGVKAE KDTKER
//
LOCUS       Palpitomonas_bilix@palbiCAMPEP0113879240     166 bp    PROT      linear   30-AUG-2014
DEFINITION  Palpitomonas_bilix@palbiCAMPEP0113879240     167 bp    PROT      linear    1-AU
 ACCESSION  Rose-Cavalier-Smiths-iMac.local:105:1409384578
ORIGIN
        1 MAKYAREPES AATSAKAKGS YLRVHFKNTR ESAQAIKGMT LSQAKKYLND VLEHKQAIPF
       61 RRFMGGIGRT AQGKNVRAGS AKWPQKSVKF LLDLLRNAEA NAEDKKIEVD DLQVQHXQVN
      121 RAPAGRRRTY RAHGRINAYM SHPCHVELFV AAADETVEKP EEEGMR
//
LOCUS         GoniomSp     158 bp    PROT      linear   30-AUG-2014
DEFINITION  GoniomSp     159 bp    PROT      linear    1-AUG-2014, 159 bases, D82A8C62 chec
 ACCESSION  Rose-Cavalier-Smiths-iMac.local:106:1409384578
ORIGIN
        1 ~YNY-K-PE- --KVAKARGS DLRVHFKNTY ETGRALYGMN LKKAQKYLED VVEKKRCIPF
       61 HRFCDGIGRT AQAA------ -RWPQKSCKF LLDLLKNVES NAEGKDLDPA RCVISHIQVN
      121 AARQGRRRTY RAHGRINPFM NNPCHIEIVV SEVPEPVA
//
LOCUS         RoomTrun     157 bp    PROT      linear   30-AUG-2014
DEFINITION  RoomTrun     158 bp    PROT      linear    1-AUG-2014, 158 bases, 4CCD182F chec
 ACCESSION  Rose-Cavalier-Smiths-iMac.local:107:1409384578
ORIGIN
        1 ------NP-- A-KSCKAKGS DLRVHFKNTR EAAQSIKGLP LNKARTFLED VIAHKRVIPF
       61 LRFCGGVGRT AQAK------ -RWPKKSAEF LLGLLRNAES NAEVKGLETD NLIISHIQVN
      121 QAQHQRRRTY RAHGRINPFM SCPCHIELFL SEKEEPV
//
LOCUS       Guillardia_theta@GTL00000085_1     166 bp    PROT      linear   30-AUG-2014
DEFINITION  Guillardia_theta@GTL00000085_1     167 bp    PROT      linear    1-AUG-2014, 16
 ACCESSION  Rose-Cavalier-Smiths-iMac.local:108:1409384578
ORIGIN
        1 MVNYSREPEN AAKVAKARAS DLRTSFKNMR ETAMAIKGLE LSKAKKYLNN VLEKKDVVPL
       61 RRFGGSAGRS NLCKKHNFGP GRFPEKSVKH LLDLLTNAES NTEGKDIDTE NLYISHIQVN
      121 QACKGRRRTY RAHGRINAYM SNPCHVEVIL AEKDEFVKKP EEEGAG
//
LOCUS         TeloSubt     123 bp    PROT      linear   30-AUG-2014
DEFINITION  TeloSubt     124 bp    PROT      linear    1-AUG-2014, 124 bases, 947364B2 chec
 ACCESSION  Rose-Cavalier-Smiths-iMac.local:109:1409384578
ORIGIN
        1 ---YARKP-- -THSCKAKGS DLRVHFKNTR EAAMALKNMN LQKAKSYLED VMEKKRAIPF
       61 RRYCGGVGRT SQAY------ -RWPKKSCEY LLGLLRNAES NAENKGLEVD RLFISHIQVN
      121 RAV
//
LOCUS       Microhelia_sp@micspRFL6WO5101AIKZP_1     135 bp    PROT      linear   30-AUG-2014
DEFINITION  Microhelia_sp@micspRFL6WO5101AIKZP_1     136 bp    PROT      linear    1-JUN-20
 ACCESSION  Rose-Cavalier-Smiths-iMac.local:110:1409384578
ORIGIN
        1 ---------- ---------- -LRASFKNTR EAAMALKGRS LPSVQKYLTN VIEKKQIIPF
       61 RRFNGGVGRK AQAEAEFKTQ GRWPEKSCRF LLDLVQNAES NAEAKGLDVD KLVLEHIQVN
      121 QPGSQGRRTF RAHGR
//
LOCUS       Prymnesium_parvum@PRYPA320116_     166 bp    PROT      linear   30-AUG-2014
DEFINITION  Prymnesium_parvum@PRYPA320116_     167 bp    PROT      linear    1-AUG-2014, 16
 ACCESSION  Rose-Cavalier-Smiths-iMac.local:111:1409384578
ORIGIN
        1 ---------- ------ARGN -------NTC VTANAIKKMS LKKAKKYLED VMAKKQAVPF
       61 RFFNGCIGRH AQAKMTGATQ CRWPVKSCQF LLHLLKNAES NAEVKGLDVD TLEIFHIQVN
      121 RAQKQRRRTY RAHGRTNPYM SSPSHIELIL CEKDRAIEKA EEEKKP
//
LOCUS       Isochrysis_galbana@ISL00006508     166 bp    PROT      linear   30-AUG-2014
DEFINITION  Isochrysis_galbana@ISL00006508     167 bp    PROT      linear    1-AUG-2014, 16
 ACCESSION  Rose-Cavalier-Smiths-iMac.local:112:1409384578
ORIGIN
        1 ---------- --KSCKASGS DLRVHFKNTC VTADAIRNMP LKKAKKYLED VLEHKQAIPF
       61 RYFNGCIGRH AQAKMTGATQ CRWPKKSCQF LLHLLKNAES NAEVKGLDTD ALEIFHIQVN
      121 RAQKQRRRTY RAHGRTNPYM SSPCHIELIL TEKDRTVAKG AEEGEG
//
LOCUS       Pavlova_lutheri@PLL00001506_1     166 bp    PROT      linear   30-AUG-2014
DEFINITION  Pavlova_lutheri@PLL00001506_1     167 bp    PROT      linear    1-AUG-2014, 167
 ACCESSION  Rose-Cavalier-Smiths-iMac.local:113:1409384578
ORIGIN
        1 MGKYAREPQN AAKSCKARGS DLHVHFKNTH QTAQAIRGMQ LKKAKKYLED VLEHKQAIPF
       61 THFNGGVGRT AQAKLSTGGQ ARWPKKSVLF MLDLLRNAES NAETKGLDVD QLQISHIQVN
      121 AARQQRRRTY RAHGRINPYM SSPCHIEVIL SEKERQVARP DEDKTA
//
LOCUS       Sorites_sp@sorspCAMPEP0114651980     166 bp    PROT      linear   30-AUG-2014
DEFINITION  Sorites_sp@sorspCAMPEP0114651980     167 bp    PROT      linear    1-AUG-2014, 
 ACCESSION  Rose-Cavalier-Smiths-iMac.local:114:1409384578
ORIGIN
        1 MTKYSRESKN PSKACKAQGV DLRVHYKNTY ETGQAIKGMT LSAAKQYLQD VCDKKRCIVF
       61 RKYRGCIGRT PQAKEFKATQ GRWPVKSAKV VLGLLRNAEA NAEHKNLDTE KLFVEHVQVN
      121 AAQQGRRRTY RAHGRIGPYM NCPCHVEMIL SEKEETVEKA PEEDAK
//
LOCUS         BigeNata     164 bp    PROT      linear   30-AUG-2014
DEFINITION  BigeNata     165 bp    PROT      linear    1-AUG-2014, 165 bases, 436BE499 chec
 ACCESSION  Rose-Cavalier-Smiths-iMac.local:115:1409384578
ORIGIN
        1 MPKYSVEPAD PSKSCKARGS NLRVHYKNTH ETAEAIKGLS LTRAQRYLKD VIAHKDAIPF
       61 RKHMGGCGRK AQVKKYKGTQ CRWPEKSCKF LLDLLTNAES NAEIAGLEVE SLIITHIQVN
      121 RAPKMRRRTY RAHGRINPYM SSPCHVEMIL SPKSDTVKKG ESKD
//
LOCUS       Filoreta_marina@FIL1Con68_3     166 bp    PROT      linear   30-AUG-2014
DEFINITION  Filoreta_marina@FIL1Con68_3     167 bp    PROT      linear    1-AUG-2014, 167 b
 ACCESSION  Rose-Cavalier-Smiths-iMac.local:116:1409384578
ORIGIN
        1 ---------- -DKACKARAT SLRVHYKNTR EAATVLKGMS LRSAQKYLQD VIDHKDIVPF
       61 KRHTGGIGRH AQAKKWKISQ GRWPEKSCRH LLGLLQNIEA NAEAQGVQPD RLSIWHIQVN
      121 RAPKMRRRTY RAHGRINPFM ASPCHIEIIC TEPDAEIKRA EAAGAA
//
LOCUS       Araneofila_producta@araprConti     166 bp    PROT      linear   30-AUG-2014
DEFINITION  Araneofila_producta@araprConti     167 bp    PROT      linear    1-AUG-2014, 16
 ACCESSION  Rose-Cavalier-Smiths-iMac.local:117:1409384578
ORIGIN
        1 MPKYSREPKD AGKSVKASGS NLRVHFKNTR ETAMALKGLS LKRAQAFLND VIAHKDTVPF
       61 RRFHGGVGRN SQAKHHKATQ ARWPEKSCRY LLDILQNAES NADIQGIEAE SLYVWHVQVT
      121 EASKLRRRTY RAHGRINPYM ACPSHVEFIL CQKAEQVRKA EEEPKS
//
LOCUS       Reticulomyxa_filosa@solexa3724301     166 bp    PROT      linear   30-AUG-2014
DEFINITION  Reticulomyxa_filosa@solexa3724301     167 bp    PROT      linear    1-AUG-2014,
 ACCESSION  Rose-Cavalier-Smiths-iMac.local:118:1409384578
ORIGIN
        1 ---------- ---------- ---------- --------MT LPRARRFLKN VIKQKEIVPY
       61 RRHTGRIGRH GQCKGLGSSQ GRWPKKSAMF LLDLLRNVEG NARAKKLNME KIRISHIAVQ
      121 RARQGRRRTY RAHGRINPFN SHQCHIELFA EERQQKVPRS RTRALS
//
LOCUS       Mataza_hastifera@mathaCAMPEP0175139810     166 bp    PROT      linear   30-AUG-2014
DEFINITION  Mataza_hastifera@mathaCAMPEP0175139810     167 bp    PROT      linear    1-AUG-
 ACCESSION  Rose-Cavalier-Smiths-iMac.local:119:1409384578
ORIGIN
        1 MGRYSTEPTD SAKAVKARVS DLRVHYKNTL NTANFLKGKS LTKCKRFLQD VLDRKDAVPF
       61 FRHTGGIGHH AQASRHKAA- CRWPVKSCKY MLDLLQNAES NAEIQGIEAE TLYVSHIQVN
      121 HAPGMRRRTY RAHGRINPYM SCPCHVELIL SQKAEHVKKG DGESKS
//
LOCUS       Thaumatomonas_sp@thaspContig00     166 bp    PROT      linear   30-AUG-2014
DEFINITION  Thaumatomonas_sp@thaspContig00     167 bp    PROT      linear    1-AUG-2014, 16
 ACCESSION  Rose-Cavalier-Smiths-iMac.local:120:1409384578
ORIGIN
        1 CCQGCKGPRD PICVCTA-GS NLRVHYKNMH EVAAAIKSMP LKRAQKYLQD VIKHDDAVPF
       61 FRYTGGIGHS SQAKRHGAA- ARWPEKACRF MLDLLQNAES NAEIQGLEVE TLRVSHIQVN
      121 RAPKLRRRTY RAHGRINAYM ACPAHVELIL SQKAAPVKKA EDAALQ
//
LOCUS       ANIMALAulacantha_scolymantha@Rpl17_5     140 bp    PROT      linear   30-AUG-2014
DEFINITION  ANIMALAulacantha_scolymantha@Rpl17_5     141 bp    PROT      linear    1-AUG-20
 ACCESSION  Rose-Cavalier-Smiths-iMac.local:121:1409384578
ORIGIN
        1 MTRYSVEAEN AAKSVKTRGS DLRVHFKNTR ETAQAIKGMH LNKAVGYLKQ VIAQERCIPF
       61 NRFSGSIGRT GQTKEFKSTS GRWPKKSCQI ILGMLKNAES NAEVKGLDVD ALVIDHIQVN
      121 AAAKQRRRTY RAHGRINPYM
//
LOCUS       Paracercomonas_marina@CLL00000     166 bp    PROT      linear   30-AUG-2014
DEFINITION  Paracercomonas_marina@CLL00000     167 bp    PROT      linear    1-AUG-2014, 16
 ACCESSION  Rose-Cavalier-Smiths-iMac.local:122:1409384578
ORIGIN
        1 MPLYSQQPKD ESKSCKARGS NLRVHFKNTR ETAFAIRGFP LKKAQKYLQD VIAHKDIVPF
       61 RRYHGGIARH SQCKKYGWSQ GGWPEKSARY LLDLLQNAES NAETKGLEVD NLYIQHIQVT
      121 EAPKMRRRTY RAHGRINPFM ACPCHIELIL SSKAEVAKKA EDGKKK
//
LOCUS       Cercomonas_clavideferens@cercl     154 bp    PROT      linear   30-AUG-2014
DEFINITION  Cercomonas_clavideferens@cercl     155 bp    PROT      linear    1-AUG-2014, 15
 ACCESSION  Rose-Cavalier-Smiths-iMac.local:123:1409384578
ORIGIN
        1 ---------- ---------- ---------- ---------S L-RAQKFLQD VIARKDAVAF
       61 RRHKGGVGRC AQAQVHKSTQ GRWPEKSCRY LLDLLTNAES NAEIQGLDVD TLFIYHVQVN
      121 PCSAPTTNIP RSRSH-QPYM ASHVTLNFNS SPKR
//
LOCUS         GuttMIGQ     157 bp    PROT      linear   30-AUG-2014
DEFINITION  GuttMIGQ     158 bp    PROT      linear    1-AUG-2014, 158 bases, 8785177A chec
 ACCESSION  Rose-Cavalier-Smiths-iMac.local:124:1409384578
ORIGIN
        1 MAKYSRKARG DQKIAKAGGA NVRVSFKNTR ETAAVLKDMQ LSKAKQYLKN VLARKDCVPF
       61 ARYRYGVGRC AQAKKYGQAL GRWPEKAVKI LLALVENAES NAVQQNMNTE KLVISHIQVN
      121 KAQKMRRRTY RAHGRINKYE SSPSHIQLIL SHKKQTV
//
LOCUS       Helkesimastix_marina@helmaCont     166 bp    PROT      linear   30-AUG-2014
DEFINITION  Helkesimastix_marina@helmaCont     167 bp    PROT      linear    1-AUG-2014, 16
 ACCESSION  Rose-Cavalier-Smiths-iMac.local:125:1409384578
ORIGIN
        1 MVKYSKQVQG DEKIAKASGR NLRVSFKNTR ETAAAISGMN LQKAQLYLKN VIAHKDIIPF
       61 TRYNGGVGRA AQAKKYGVPQ GRWPLKSCKF LLDLLQNAEA NADANSMDVE ELVVSHIQVN
      121 QAPQMRRRTY RAHGRINAYR SSPSHIELIV SKKAEIVSNG DVKVLR
//
LOCUS       Metopion_fluens@metproSFL6WO51     166 bp    PROT      linear   30-AUG-2014
DEFINITION  Metopion_fluens@metproSFL6WO51     167 bp    PROT      linear    1-AUG-2014, 16
 ACCESSION  Rose-Cavalier-Smiths-iMac.local:126:1409384578
ORIGIN
        1 IL----DTNN SGKCCKARGS NLRVSYKNTY ETAMAIKGLK LKAARRYLND VVAHKDIIPF
       61 RVHKGGVGRH AQLKKHKWAQ GRWPEKSCRF LLDLLENAES NAETLGLDVD NVAITHIQVN
      121 RAPKMRRRTY RAHGRINAYM ASPCHIEMIL EEKEEGVKKA DEEKPQ
//
LOCUS       Minimassisteria_diva@oxnspCont     166 bp    PROT      linear   30-AUG-2014
DEFINITION  Minimassisteria_diva@oxnspCont     167 bp    PROT      linear    1-AUG-2014, 16
 ACCESSION  Rose-Cavalier-Smiths-iMac.local:127:1409384578
ORIGIN
        1 ---------- ---------- ---------- ---------- ---------- -----DAIPF
       61 RRAKSA-GRH AQGKRYNCGQ SRWPEKSCRF LLDLLVNAKS NAVERELDAD NLKIQHIQVN
      121 RPPKMRRRTY RAHGRIGPYR RSPCHIEIIL GSPKDEVSKG RGFAGK
//
LOCUS       Gromia_sphaerica@20989_1     150 bp    PROT      linear   30-AUG-2014
DEFINITION  Gromia_sphaerica@20989_1     151 bp    PROT      linear    1-AUG-2014, 151 base
 ACCESSION  Rose-Cavalier-Smiths-iMac.local:128:1409384578
ORIGIN
        1 ---------- ---------- --RVHFKNTR ETAHVL---- ---AQKYLQD VIEHK--VPF
       61 NRHTGGIS-- ---------- -RWPEKSCRY LAGILQNLES NAESQGLEIE ALTITHIQVN
      121 RAPKQRRRTY RAHGRINPYM SNPCHVEVIA
//
LOCUS         PhytInfe     166 bp    PROT      linear   30-AUG-2014
DEFINITION  PhytInfe     167 bp    PROT      linear    1-AUG-2014, 167 bases, AAD30C1A chec
 ACCESSION  Rose-Cavalier-Smiths-iMac.local:129:1409384578
ORIGIN
        1 MPSYSQEPED AQRAAKARGS HLRVHFKHCR EVSHAIKGMP LNKAKSFLQA VLEYKQAVPF
       61 TKFTGGCGRH AQGKLRGADK CKWPQKATKI ILDLVKNAEA NAEVKGLDTD LLYISHAQAN
      121 AAIKQRRRTY RAHGRIGPYM SNPAHIELIL TEKRANVAKA AEEAKP
//
LOCUS       Phytophthora_ramorum@PHYRA7139     166 bp    PROT      linear   30-AUG-2014
DEFINITION  Phytophthora_ramorum@PHYRA7139     167 bp    PROT      linear    1-AUG-2014, 16
 ACCESSION  Rose-Cavalier-Smiths-iMac.local:130:1409384578
ORIGIN
        1 MPSYSQEPED AQRAAKARGS HLRVHFKHCR EVSHAIKGMP LNKAKSFLQA VLEYKQAVPF
       61 TKFTGGCGRH AQGKLRGADK CKWPQKATKI ILDLVKNAEA NAEVKGLDTD LLYISHAQAN
      121 AAIKQRRRTY RAHGRIGPYM SNPAHIELIL TEKRANPTKV SRKRQA
//
LOCUS       Phytophthora_sojae@PHYSO134218     166 bp    PROT      linear   30-AUG-2014
DEFINITION  Phytophthora_sojae@PHYSO134218     167 bp    PROT      linear    1-AUG-2014, 16
 ACCESSION  Rose-Cavalier-Smiths-iMac.local:131:1409384578
ORIGIN
        1 MPSYSQEPED AQRAAKARGS HLRVHFKHCR EVSHAIKGMP LNKAKSFLQA VLEYKQAVPF
       61 TKFTGGCGRH AQGKLRGADK CKWPQKATKI ILDLVKNAEA NAEVKGLDTD LLYISHAQAN
      121 AAIKQRRRTY RAHGRIGPYM SNPAHIELIL TEKRANVAKA AEEAKP
//
LOCUS       Pythium_ultimum@pytulTA2337_2     165 bp    PROT      linear   30-AUG-2014
DEFINITION  Pythium_ultimum@pytulTA2337_2     166 bp    PROT      linear    1-AUG-2014, 166
 ACCESSION  Rose-Cavalier-Smiths-iMac.local:132:1409384578
ORIGIN
        1 MPSYSQEPED AQRAAKARGS HLRVHFKHCR EVSHAIKGMP LNKAKSFLQA VLEYKQAVPF
       61 TKFTGGCGRH AQGKLRNADK CKWPQKATKI ILDLVKNAEA NAEVKGLDTD KLYISHAQAN
      121 AAIKQRRRTY RAHGRIGPYM ANPAHIELIL TEKRENVQKG EETKE
//
LOCUS       Aureococcus_anophagefferens@AU     166 bp    PROT      linear   30-AUG-2014
DEFINITION  Aureococcus_anophagefferens@AU     167 bp    PROT      linear    1-AUG-2014, 16
 ACCESSION  Rose-Cavalier-Smiths-iMac.local:133:1409384578
ORIGIN
        1 MGKYSYDADS ATESSKACGS SLRAHFKHCR EVCDNIKGMK LAKAKAFLED VLQFKQAVAF
       61 TKFTGGCGRH AQGKLQKADK VRWPQKATKI VLDLLKNAEA NAEMKGLDVD DLVVKHSQAN
      121 RAQKQRRRTY RAHGRINPYM ASPAHIEIVL TKYQEPVKKG EEDAEK
//
LOCUS       Ectocarpus@23941     138 bp    PROT      linear   30-AUG-2014
DEFINITION  Ectocarpus@23941     139 bp    PROT      linear    1-AUG-2014, 139 bases, F267F
 ACCESSION  Rose-Cavalier-Smiths-iMac.local:134:1409384578
ORIGIN
        1 ---------- ----AKARGS NLRVHFKHMR EVAHLIKGMK LSKAKVYLQ- ----------
       61 ---------- ---------- -------VRI ---------- -AQSKALDVD SLYIVHVQCN
      121 RAPKQRRRTY RAHGRINR
//
LOCUS         ThalPseu     166 bp    PROT      linear   30-AUG-2014
DEFINITION  ThalPseu     167 bp    PROT      linear    1-AUG-2014, 167 bases, 4B4FEA25 chec
 ACCESSION  Rose-Cavalier-Smiths-iMac.local:135:1409384578
ORIGIN
        1 MTRYSVEPDA AVPHSKSRGS HLRVHYKHCR EIAHHIKGMS ASKANKFLED VLARKAVVPF
       61 TRHTGGIGRK AMAKQCNSDK GRWPVKATAV VKDLLSNAVS NGETKGLDAD KLYISHAQVN
      121 RAPPGRRRTY RAHGRIGKYA SQPAHIELIL TEKQDGVEKA DDEEGE
//
LOCUS       Phaeodactylum_triconutum@PHATR     165 bp    PROT      linear   30-AUG-2014
DEFINITION  Phaeodactylum_triconutum@PHATR     166 bp    PROT      linear    1-AUG-2014, 16
 ACCESSION  Rose-Cavalier-Smiths-iMac.local:136:1409384578
ORIGIN
        1 MVRYSVEPDN IEKVAKSRGS HLRVHFKHCR EIAHFTKGMN VNKAMKVLDD VLAFKAVIPF
       61 VKYTGGIGRK AMAKQCKASK GRWPVKATAV YKDLLSNAKA NAETKGLDMD ALIIDHAQVN
      121 RAPAGRRRTY RAHGRIGKYA SQPAHIEIIL KQKDEGVEKM DDDEP
//
LOCUS         BlasHomi     166 bp    PROT      linear   30-AUG-2014
DEFINITION  BlasHomi     167 bp    PROT      linear    1-AUG-2014, 167 bases, 6CF96DDF chec
 ACCESSION  Rose-Cavalier-Smiths-iMac.local:137:1409384578
ORIGIN
        1 MVKYSITPAD TKKSCQARGS YLTVHFKNAR EVGHAITGMP LVKAERYLND VIAHKQAIAF
       61 TRYNGGVGRH AQGHAIKANQ CRWPVAACKY FLVLLNNLKA NGEAKGLAVK DLKLTHVQVN
      121 QAPVMRRRTY RAHGRICPYE RHPAHIEMIC TVDEAPVEKS ITQPVQ
//
LOCUS       Schizochytrium_sp@Sschsproscha     166 bp    PROT      linear   30-AUG-2014
DEFINITION  Schizochytrium_sp@Sschsproscha     167 bp    PROT      linear    1-AUG-2014, 16
 ACCESSION  Rose-Cavalier-Smiths-iMac.local:138:1409384578
ORIGIN
        1 ---------- ---------- ---------- ---------- ---------- RMPKKAVCPF
       61 RRYNGGVGRC AQAKQWGWTQ GRWPKKSAEF LLHMLKNAES NAELKGLDVD SLVIEHIQVN
      121 KAPKMRRRTY RAHGRINPYM SSPCHIEMIL TEKEQIVPKP EEEVAQ
//
LOCUS       Cryptosporidium_parvum@EAK8951     153 bp    PROT      linear   30-AUG-2014
DEFINITION  Cryptosporidium_parvum@EAK8951     154 bp    PROT      linear    1-AUG-2014, 15
 ACCESSION  Rose-Cavalier-Smiths-iMac.local:139:1409384578
ORIGIN
        1 MVRYAVRPDT PSKSVMCKGS DLRVSYKNTY ETATAIKGMY LLDARQYLLD VIAKKRCVPF
       61 RRFNGGVGRT AKANE---TQ GRFPEKSCRF LLDLLQNAES NCDMKGLDVD RLMLVSAVVT
      121 HAPFNRRRTF RAHGRITPFK SQPCNIQLIF KEI
//
LOCUS         AlexTama     161 bp    PROT      linear   30-AUG-2014
DEFINITION  AlexTama     162 bp    PROT      linear    1-AUG-2014, 162 bases, 1F3B0E4D chec
 ACCESSION  Rose-Cavalier-Smiths-iMac.local:140:1409384578
ORIGIN
        1 -----KEPKN PSKSCKAMGV DLRVHYKNTY ETANAIKGMK LRDAQQYLED VCEKRRCVPF
       61 RKYTGGIGRT AQAKAFKTTQ GRWPIKSAKI LIDLLRNAES NAEFKNLDTD NLFIEHIHVN
      121 CAQQGRRRTY RAHGRINAYM SSPCHVQMIL FEKEEPVEKP K
//
LOCUS         AmphCart     166 bp    PROT      linear   30-AUG-2014
DEFINITION  AmphCart     167 bp    PROT      linear    1-AUG-2014, 167 bases, F96BA6E0 chec
 ACCESSION  Rose-Cavalier-Smiths-iMac.local:141:1409384578
ORIGIN
        1 M-KYALEPKN PTKACKAMGV DLKVSFKNTY ETCRAIKGMN VQDAKKYLHA VLEKKRCIPY
       61 RRFTGGVGRC AQAKEFKTTQ GRWPVKSVKV LLGLIQNAES NAEFKNLDSD NMKIEHIMVT
      121 EAQRGRRRTY RAHGRINPYM SSPCHIQMIM QEKEESVEKP ATDAAP
//
LOCUS       Eimeria0te@12987      74 bp    PROT      linear   30-AUG-2014
DEFINITION  Eimeria0te@12987      74 bp    PROT      linear    1-AUG-2014, 74 bases, C85C4D
 ACCESSION  Rose-Cavalier-Smiths-iMac.local:142:1409384578
ORIGIN
        1 --KNSREPSN PSKCARALGK DLRVHFKNTY ETAAALRPLL LHAAAKYLQQ VIARERCVPF
       61 RRFAAKVGRT PQAK
//
LOCUS       Karlodinium_micrum@KML00006122     166 bp    PROT      linear   30-AUG-2014
DEFINITION  Karlodinium_micrum@KML00006122     167 bp    PROT      linear    1-AUG-2014, 16
 ACCESSION  Rose-Cavalier-Smiths-iMac.local:143:1409384578
ORIGIN
        1 -VKYSREAVN PSKSCKAMGV DLRVHYKNTY ETAQAIKGMN LKAAQTYLAD VVEKKQCVPF
       61 RKYTGCIGRT PQAKAFKMSQ GRWPVKSAKI LIDLLRNAES NAEHKNLDTE NLFIKHIQVN
      121 AAQQGRRRTY RAHGRIGPYM NCPAHVEMIL EEKDETVEKP EEDAKP
//
LOCUS       Paramecium_tetraurelia@1244017     153 bp    PROT      linear   30-AUG-2014
DEFINITION  Paramecium_tetraurelia@1244017     154 bp    PROT      linear    1-AUG-2014, 15
 ACCESSION  Rose-Cavalier-Smiths-iMac.local:144:1409384578
ORIGIN
        1 GKQYAREPAV AKKSCKARAS DLRTHFKNTY EVARALKGQT LAQALKYLQD VLQHKRCVPF
       61 TRFNGGVGRT AQAKEFGRSQ GRWPEKSVRI VLSLLQNLAA NAQVKNLSNE KLIINHVQVN
      121 RAQKGRRRTY RAHGRINPFL SSNAHIELWA AEK
//
LOCUS       Perkinsus0@25040     152 bp    PROT      linear   30-AUG-2014
DEFINITION  Perkinsus0@25040     153 bp    PROT      linear    1-AUG-2014, 153 bases, 1666E
 ACCESSION  Rose-Cavalier-Smiths-iMac.local:145:1409384578
ORIGIN
        1 ----TREPRN PAKAVRVRGS DIRVHYKNTY EVCQAIKGMG LKAAQTYLED VMEHKQVVPF
       61 RKFCGGVGRT AQAKA---TQ GRWPTKSCKV VLGLLRQAEA NADYKGVDAE SMTLTHVQVD
      121 EAQRGRRRTY RAHGRIGPYM SSPANIEFIF EQ
//
LOCUS       Plasmodium_falciparum@30396     153 bp    PROT      linear   30-AUG-2014
DEFINITION  Plasmodium_falciparum@30396     154 bp    PROT      linear    1-AUG-2014, 154 b
 ACCESSION  Rose-Cavalier-Smiths-iMac.local:146:1409384578
ORIGIN
        1 MVKYAKKIRN LGKCAKGAGV DLRVHFKNTY EAARAIRRMK LLEAKKYLND VIEKKRCVPF
       61 RKYNGGVGRT NQAKE---TQ GRWPAKSCKF LLNILDNVQA NAEVRNLDVS KLRLIHVMVN
      121 KARPGRRRTY KAHGRINPFM SSPCHIQIIA REI
//
LOCUS       Plasmodium_yoelii@EAA19392     153 bp    PROT      linear   30-AUG-2014
DEFINITION  Plasmodium_yoelii@EAA19392     154 bp    PROT      linear    1-AUG-2014, 154 ba
 ACCESSION  Rose-Cavalier-Smiths-iMac.local:147:1409384578
ORIGIN
        1 MVKYAKEI-N PGKCAKAAAV DLRVHFKNTY ETARAI---- --EAKKYLNA VIEKKRCVPF
       61 RRYNGGVGRT NQAK------ GRWPVKSCKF LLNVLDNVQA NAECKNLDVG KLKIIHIMVN
      121 RARPGRRRTF KAHGRINPFM SSPCHIQVIA REI
//
LOCUS       Sterkiella_histriomuscorum@OTL     166 bp    PROT      linear   30-AUG-2014
DEFINITION  Sterkiella_histriomuscorum@OTL     167 bp    PROT      linear    1-AUG-2014, 16
 ACCESSION  Rose-Cavalier-Smiths-iMac.local:148:1409384578
ORIGIN
        1 ---YSRQPAE PTKAAKSRAD DVRVHFKNTY ETARVVKGMK IKKAIRYMED VLEHKQCVPF
       61 RRHTGHGGRT AQAAVHGVTL GRYPEKSIRH VHSLLKNAQA NAEAKGLDTE KCVVSHVAVN
      121 RAVQGRRRTF RAHGRIGPYL SSNCHIEFII TEKAENVQRG ADDKNK
//
LOCUS       Tetrahymena_thermophila@31119     153 bp    PROT      linear   30-AUG-2014
DEFINITION  Tetrahymena_thermophila@31119     154 bp    PROT      linear    1-AUG-2014, 154
 ACCESSION  Rose-Cavalier-Smiths-iMac.local:149:1409384578
ORIGIN
        1 ---YSREPAN QAKAVKTSAS DLRVHFKNTY EVVRAIKGLN LENAKRYLKA VIDRKRCIPF
       61 TRFTGCIGRT AQAHE---TQ GRWPVKSVKV ILGLLDNLSA NAQAKSLNTA NLVIQHGQVN
      121 RAQKGRRRTY RAHGRINPYL NSGCHVEIFA QEV
//
LOCUS       Oxyrrhis_marina@117397046     153 bp    PROT      linear   30-AUG-2014
DEFINITION  Oxyrrhis_marina@117397046     154 bp    PROT      linear    1-AUG-2014, 154 bas
 ACCESSION  Rose-Cavalier-Smiths-iMac.local:150:1409384578
ORIGIN
        1 KLHYAVEPSH PSKAAKAMGT DLKTSFKNTW NVCAAIKGMP LREAQEYLEE VLEHKRCIPY
       61 RRFSGGVGRT GQAKEWKTSQ VRWPQKSVKV VMSLLQNAES NAEFKNLSPD KMIVKYIAAN
      121 RARQGRRRTY RAHGRIGAYL SQPCHVQIIL QEK
//
LOCUS       Theileria0@28171     153 bp    PROT      linear   30-AUG-2014
DEFINITION  Theileria0@28171     154 bp    PROT      linear    1-AUG-2014, 154 bases, 7326A
 ACCESSION  Rose-Cavalier-Smiths-iMac.local:151:1409384578
ORIGIN
        1 MVKYSREPSN LTRSAKAYGA YLRVHFKNTY ETATAIKGML VKDAKRYLND VIDRKRCVPF
       61 RKFRGGVGRC AQAKA---TQ GRWPEKSCKF LLDLLKNLES NAEVKGLEQS KLRLEHVQVN
      121 RAPVGRRRSY RAHGRIIPFL SHPCHVELIA VED
//
LOCUS       Babesia0bo@15488     153 bp    PROT      linear   30-AUG-2014
DEFINITION  Babesia0bo@15488     154 bp    PROT      linear    1-AUG-2014, 154 bases, DC0B9
 ACCESSION  Rose-Cavalier-Smiths-iMac.local:152:1409384578
ORIGIN
        1 MVKYSKAPSN ISKCAQAKGS HLRVHFKNTY ETAEAIRGMS VNAAKRYLQD VIDHKRCVPF
       61 RKFNGGVGRC AQAKQ---TQ GRWPEKSCRV LIDLLVNLQA NAEVKGLDAD QLHIEHIQVN
      121 RAPLGRRRSF RAHGRIIPFL SHPCHVEIIA IEK
//
LOCUS         ToxoGond     166 bp    PROT      linear   30-AUG-2014
DEFINITION  ToxoGond     167 bp    PROT      linear    1-AUG-2014, 167 bases, 3ADE4033 chec
 ACCESSION  Rose-Cavalier-Smiths-iMac.local:153:1409384578
ORIGIN
        1 MVKYAKEPSN ENKCCKAFGQ DLRVHFKNTH ATVQAIKGMK LSAAKKFLED VMEKKRCVPF
       61 RKFTGCIGRK AQAKEFKHTQ GRWPVKSCKF VLDLLRNAES NAEMKNLDVD NLVIEHIQVN
      121 RAPKGRRRTY RAHGRINPYM SQPCHIEVIL REQEQAVEKP SVEGVK
//
LOCUS       Malawimonas_jakobiformis@MJL00     166 bp    PROT      linear   30-AUG-2014
DEFINITION  Malawimonas_jakobiformis@MJL00     167 bp    PROT      linear    1-AUG-2014, 16
 ACCESSION  Rose-Cavalier-Smiths-iMac.local:154:1409384578
ORIGIN
        1 KGKYSRELEN PAKVAKARGS QLRVHFKNTH ETAKAIQGMT LKKAQTYLNA VLEHKRAIPF
       61 TRFTACIGRT AQAKEFGTTQ ARWPKKSCEF LLSLLKNLES NAEAKNLDVA RCVIDHVQVN
      121 RAQRYRRRTY RAHGRINAYM STPSHIELIA TEATEAVPRA GKQVAT
//
LOCUS       Malawimonas_californiana@MCL00     166 bp    PROT      linear   30-AUG-2014
DEFINITION  Malawimonas_californiana@MCL00     167 bp    PROT      linear    1-AUG-2014, 16
 ACCESSION  Rose-Cavalier-Smiths-iMac.local:155:1409384578
ORIGIN
        1 MGKYSKEPEA GSKACKARGS QLRVHFKNTR EAAMALKGLS LTKAKQYLGD VLARKRCIPF
       61 RRFTSCVGRT AQAKEFGATQ GRWPVKSVEF LMGLLKNAES NAEVQRLDKD SLVVSHIQVQ
      121 RAQKYRRRTY RAHGRINPYM SNPSHIELIL SEKQAAVPKP ADTQSG
//
LOCUS       Trichomona@29996     152 bp    PROT      linear   30-AUG-2014
DEFINITION  Trichomona@29996     153 bp    PROT      linear    1-AUG-2014, 153 bases, 6ECFC
 ACCESSION  Rose-Cavalier-Smiths-iMac.local:156:1409384578
ORIGIN
        1 ---YTFSNVE ESKALKASTG LERVHFKPMM ETGRVIKGMK AQDAIAYLEA VMRKERAVPF
       61 FRYKGGISHH AQGHE---PT SRWPVKCAEL YIKLIKTALA GAPQKGVNVD EVLVAHVQCN
      121 RATQYRRRIH QAHGRVKSYA SPPTNVQIVL AE
//
LOCUS       Tritrichom@10347     152 bp    PROT      linear   30-AUG-2014
DEFINITION  Tritrichom@10347     153 bp    PROT      linear    1-AUG-2014, 153 bases, 4D089
 ACCESSION  Rose-Cavalier-Smiths-iMac.local:157:1409384578
ORIGIN
        1 ---------- -----KAWAN QERVHFKPMF ETGRAIKGMN AQKAVEYLES VIAHKRAVPF
       61 FRYNEGVAHH EQGHE---PQ ARWPEKSCKL FIKLLKNALN SASQKEIKVE NLVVAHVQCN
      121 RAQMFRRRIH QAHGRVKCYA SPPTNVQIVL AE
//
LOCUS         TrimPyri     161 bp    PROT      linear   30-AUG-2014
DEFINITION  TrimPyri     162 bp    PROT      linear    1-AUG-2014, 162 bases, 350401CC chec
 ACCESSION  Rose-Cavalier-Smiths-iMac.local:158:1409384578
ORIGIN
        1 PRHGRYEGMV DSKTAKARGS HLRVHFKSTR ETVGAIRGLE LQKAKRFLKD VLEHKQAVPF
       61 RRFTGGISRH AQAHPHKWSQ CGWPEKSARF VLDLLKNAES NAESKKLDTA KLTVSHVQVN
      121 QAPTQRRRTY RAHGRINPYV SYPCHIEVIL TEKQEAVPKP A
//
LOCUS         GiarInte     164 bp    PROT      linear   30-AUG-2014
DEFINITION  GiarInte     165 bp    PROT      linear    1-AUG-2014, 165 bases, ACD123E7 chec
 ACCESSION  Rose-Cavalier-Smiths-iMac.local:159:1409384578
ORIGIN
        1 MVKYAFKSDN LLVG-KSRRD GVKASFKNTY STCRAIKGMG VKRAFAYLDN VLNHKEIVPF
       61 FKFYKGVGRH SQARGSGTDK GRWPEKSVVV VKDILKQAVS NAKHHKKEED ELYVISYCVN
      121 RARGRRRRTF RAHGRISKYE SQPCHVELIV GPKPLDVEKA KALQ
//
LOCUS         SpirBark     164 bp    PROT      linear   30-AUG-2014
DEFINITION  SpirBark     165 bp    PROT      linear    1-AUG-2014, 165 bases, 1C7448B2 chec
 ACCESSION  Rose-Cavalier-Smiths-iMac.local:160:1409384578
ORIGIN
        1 -SSYAYVSGS DKVG-KAKVD SCKVSYKNTH NTLFAIRGMS IPRAMKYLSN VLDHSEIVPF
       61 YKFHGGCSRH AEAKAWGINH GRFPEKSVAI VMDLLKQAAA HARAHNVEDA DLIVLDTFCG
      121 QAVGHRRRLY RAHGRVTAFN SQPCHCQIIV SPKKQGVAAE KALE
//
LOCUS         AndaInca     166 bp    PROT      linear   30-AUG-2014
DEFINITION  AndaInca     167 bp    PROT      linear    1-AUG-2014, 167 bases, 9AD2BAD2 chec
 ACCESSION  Rose-Cavalier-Smiths-iMac.local:161:1409384578
ORIGIN
        1 KGRYSAEPTV AAKTVKARGD GLRVHYKNTR ETAMNLKGMT YLRAKTFLEN VLAHKECVPF
       61 RRHTGGPGRN PQAKKWHVSQ GRWPTKSVEH LQVLLHNAAA NAEMKKLDLT KLIVSHVQVN
      121 RAPVHRRRTY RAHGRITSFM SHPCHVELML AEREIPVPKA AEKKVV
//
LOCUS         TsukGlob     158 bp    PROT      linear   30-AUG-2014
DEFINITION  TsukGlob     159 bp    PROT      linear    1-AUG-2014, 159 bases, D0D7287C chec
 ACCESSION  Rose-Cavalier-Smiths-iMac.local:162:1409384578
ORIGIN
        1 ---YSRK--- PQKAVRSSGA NIRVHFKNTY ETANAIRGMK LKQARGYLKD VMAHKQAVPF
       61 FRFTGGLSRH AQAK------ -RWPVKSCKA LLTLIDNALA NAKAKSLDES KLTINHIQVN
      121 QAPKGRRRTY RAHGRINAFM SNPCHIELFA EARETNIE
//
LOCUS       Jakoba_bahamensis@JBL00001723_     166 bp    PROT      linear   30-AUG-2014
DEFINITION  Jakoba_bahamensis@JBL00001723_     167 bp    PROT      linear    1-AUG-2014, 16
 ACCESSION  Rose-Cavalier-Smiths-iMac.local:163:1409384578
ORIGIN
        1 KTQKKRVVFD PSKVAKARGS HLRVHFKNTR ETAMALKGMT VARALKYLEN VLEHKEAIPF
       61 RRFNGGPGRH AQAKIYHVSQ CRWSEKSVNV VLGLLQNLQS NAEHRGLAPE KLQISHIQVN
      121 RAIGHRRRTY RAHGRINAYN RSPCHIELQA TESAEEVTKG GNKAPV
//
LOCUS       Reclinomonas_americana@RAL0000     166 bp    PROT      linear   30-AUG-2014
DEFINITION  Reclinomonas_americana@RAL0000     167 bp    PROT      linear    1-AUG-2014, 16
 ACCESSION  Rose-Cavalier-Smiths-iMac.local:164:1409384578
ORIGIN
        1 MVRYSAKIEN KAKSVKARGS HLRTHFKNTH ETARAIAKMS LVRAEAYLNN VLQHKEAIPY
       61 RKFTGGPGRQ AQAKIFHVSQ ARWPEKSVRF LLDLLQNAKS NAEQKELKVD SLVVDHIQVN
      121 QAPSHRRRTY RAHGRINNWC GSPCHVELIL SEKPELVKKA AVATAV
//
LOCUS       Sawyeria_marylandensis@SML0000     165 bp    PROT      linear   30-AUG-2014
DEFINITION  Sawyeria_marylandensis@SML0000     166 bp    PROT      linear    1-AUG-2014, 16
 ACCESSION  Rose-Cavalier-Smiths-iMac.local:165:1409384578
ORIGIN
        1 SHKYSVKPQK PEKVAKARQR GVRVHFKNTY ATGVVLKGMK LTRAKKFLNN VIRHQEAVPV
       61 RRFADGNAKH AQAKVWKVPQ CQWPTKSCYA FLNLLRMAEA NAVAKGLKVK DMVIEHVLCN
      121 RAARLRRRTY RAHGSINPYK YNPTHMEVIL RELETKTKKP PKKKK
//
LOCUS       Stachyamoeba_lipophora@SLL0000     165 bp    PROT      linear   30-AUG-2014
DEFINITION  Stachyamoeba_lipophora@SLL0000     166 bp    PROT      linear    1-AUG-2014, 16
 ACCESSION  Rose-Cavalier-Smiths-iMac.local:166:1409384578
ORIGIN
        1 --KYQYTPDN VEKSALAKAD SVRVHFKNTR EVANVIRTWK LNKAKKYLHQ VLAKQRAVPF
       61 RKRTGGIGRH AQAQEWKTSQ CRWPTKSVYA ILKLLQNAEA NAVKKGLSKD NLVIAQIHVN
      121 RAPLVRRRTF RAHGRINPYM SCPSHIQIVL GEEGVTAPAA STEVA
//
LOCUS       Naegleria_gruberi@NAEGR73044     166 bp    PROT      linear   30-AUG-2014
DEFINITION  Naegleria_gruberi@NAEGR73044     167 bp    PROT      linear    1-AUG-2014, 167 
 ACCESSION  Rose-Cavalier-Smiths-iMac.local:167:1409384578
ORIGIN
        1 RQRYSVDPE- TSKHAKAKVE GVRVHFKNTC ETINAIKGLS LRRAKKYLHN VLRHTEAIPF
       61 KIYNGGPGRH AHSKEFGVAN SRYPTKSIFA VLKLLKNAEN NARVKGLNVR DLVISHSQAN
      121 RAPKMRRRTF RAHGRINPFM ANPTHMEIIL TEKKTAVAKA QAAVAQ
//
LOCUS       Euglena_gracilis@ELL00000061_2     166 bp    PROT      linear   30-AUG-2014
DEFINITION  Euglena_gracilis@ELL00000061_2     167 bp    PROT      linear    1-AUG-2014, 16
 ACCESSION  Rose-Cavalier-Smiths-iMac.local:168:1409384578
ORIGIN
        1 KAKYSYTPKA EAKCAKARGT DLRVHFKNTR ETVKTLHGMT VKKAFAYLRD VLARKRCIPF
       61 RRYGTGCGRT PQAKEFKHTR GRWPVKSVEY VQNLLKNAVA NANTKGLDPN AMFISHIQAN
      121 RAQQQRRRTY RAHGRINPYM SNPCHLEVVL VTKEEPVKPP EPEEQL
//
LOCUS       Leishmania@31140     152 bp    PROT      linear   30-AUG-2014
DEFINITION  Leishmania@31140     153 bp    PROT      linear    1-AUG-2014, 153 bases, 336A8
 ACCESSION  Rose-Cavalier-Smiths-iMac.local:169:1409384578
ORIGIN
        1 ---YSRKPQV SSKSAKAKVS DLRCHYKNTF ETANVINGMP LRKAQQLYRQ VLAKTRCIPF
       61 KRYNGKIGRT AQAKE---TK GRWPRKSVVA MMSLLKNAEA NAIEKGLDPN QMVIKHVQVD
      121 QAARMRRRTY RAHGRITPYM CSPCHVQLFM SE
//
LOCUS       Trypa0bruc@31538     153 bp    PROT      linear   30-AUG-2014
DEFINITION  Trypa0bruc@31538     154 bp    PROT      linear    1-AUG-2014, 154 bases, E6F13
 ACCESSION  Rose-Cavalier-Smiths-iMac.local:171:1409384578
ORIGIN
        1 MVHYSRKPQV SSKTAKAKIA DLRCHYKNTF ETANVINGMK LRKAQQLYRQ VLAKTRCIPF
       61 KRYNGKIGNT AQAKE---TK GRWPRKSVVA MLSLLKNAEA NAIEKGLDPG KMVIKHVQVD
      121 QAPRVRRRTF RAHGRITPYM RSPCHVQLFM TQP
//
LOCUS       Trypa0cruc@30812     166 bp    PROT      linear   30-AUG-2014
DEFINITION  Trypa0cruc@30812     167 bp    PROT      linear    1-AUG-2014, 167 bases, 3F442
 ACCESSION  Rose-Cavalier-Smiths-iMac.local:172:1409384578
ORIGIN
        1 MVHYSRKPQV SSKSAKAKVS DLRCHFKNTF ETANVINGMP LRKAQQLYRQ VLAKTRCIPF
       61 KRYNGKIGRT AQAKEWGQTK GRWPRKSVVA MLSLLKNAEA NAIEKGLDPN KMVIKHVQVD
      121 QAARMRRRTY RAHGRITPYM CSPCHVQLFM TQPQERVPVP KSKPKK
//
LOCUS       Diplonema_sp     166 bp    PROT      linear   23-SEP-2014
DEFINITION  Diplonema_sp, 478 bases, 2BD313CE checksum.
 ACCESSION  Rose-Cavalier-Smiths-iMac.local:182:1409384610
ORIGIN
        1 MVKYSVSLKD EAQGARARGS DLRVHFKNTW QVARALRKMT LTKAKKYLED VLEHKRCIPY
       61 IRFSHAAGRT PQAKEFGLTQ GRWPRKSVDL MMNMLKNAES NADAKGLNTK ELSISHILVQ
      121 RAQKIRRRTY RAHGRIGAFM ASPCHVELFL EKRAEVVPKP TSQALR
//
LOCUS       Aspergillus_flavus     166 bp    PROT      linear   23-SEP-2014
DEFINITION  Aspergillus_flavus, 478 bases, 67AE052F checksum.
 ACCESSION  Rose-Cavalier-Smiths-iMac.local:187:1409384610
ORIGIN
        1 RWIFAAQDIP AAKSARARGS YLRVSFKNTR ETAQAINGMK LQRALTFLDN VTNKLEAVPM
       61 RRFAGSTGRC AQGKQFGVSK ARWPEKSAKF LIDLLKNAEA NADTKGLDTG NLVVKHIQVN
      121 QAPKGRRRTY RAHGRINPYM TNPCHIELIL TEGEEVVQKG PVAKEA
//
LOCUS       Methanococcoides_burtonii     166 bp    PROT      linear   23-SEP-2014
DEFINITION  Methanococcoides_burtonii, 478 bases, 3C59E402 checksum.
 ACCESSION  Rose-Cavalier-Smiths-iMac.local:179:1409384610
ORIGIN
        1 RIKY-TTELD AETSAKAMGS ELHISPKKSR ELCKAIKGMR TNAARQYLED VVILKQAVPF
       61 GRHNDSLGHR ----KGPMAA GRYPVKVASE MLKLLKNAES NAEYKGLNPE HMFIAHTAMN
      121 RGRVIHGMRP RARGRASPEN TETVNLEMII SEVR------ ------
//
LOCUS       Methanosphaera_stadtmanae     166 bp    PROT      linear   23-SEP-2014
DEFINITION  Methanosphaera_stadtmanae, 478 bases, 1BD136B checksum.
 ACCESSION  Rose-Cavalier-Smiths-iMac.local:184:1409384610
ORIGIN
        1 KNTYSYQPKA DEKIAKAAGH SLKISPKHSV EICRTIRNMY LEDAKAFLED VIAKKTVVPF
       61 KRHNKKVGHR --SDLKGWPS GRYPVKAAAA ILKVLENAEA NAENEELDVE NLKLVHVCAN
      121 RGVIIRGWTP RAFGRASPSN TPTTHIQIVL GEA------- ------
//
LOCUS       Natromonas_pharaonis     166 bp    PROT      linear   23-SEP-2014
DEFINITION  Natromonas_pharaonis, 478 bases, 6204D9C0 checksum.
 ACCESSION  Rose-Cavalier-Smiths-iMac.local:185:1409384610
ORIGIN
        1 GISYSV-DVD PDETAKAMLR ERHMSHKHSK EIAREIKGKT AGEAVDYLEA VIDGDRSVPF
       61 KSHNTGVGHR --NDIEGWDA GRYPEKASEA FLDLLENGIN NADHQGFEGE EMVIEHVAAH
      121 KVGESPGQKP RAFGRASPWN TPQVDVELVL RTEDDE---- ------
//
LOCUS       Korarchaeum_cryptofilum     166 bp    PROT      linear   23-SEP-2014
DEFINITION  Korarchaeum_cryptofilum, 478 bases, B58EEB38 checksum.
 ACCESSION  Rose-Cavalier-Smiths-iMac.local:196:1409384610
ORIGIN
        1 TWGYSYAA-Q GEKEAMASGR DLRVSFKEMV ELLREIRGKK LSEAYNILDE VIALRRAIPF
       61 KRYNGGVPHR ----KGISGA GRYPVKAAKL LKKILKSAEH NAMNKDLDPD NLYVKHAAAQ
      121 MGMKLRRFFP RAYGRASPKI EQMVHVEIVL EEREESEE-- ------
//
LOCUS       Sulfolobus_solfataricus     166 bp    PROT      linear   23-SEP-2014
DEFINITION  Sulfolobus_solfataricus, 478 bases, 408FC011 checksum.
 ACCESSION  Rose-Cavalier-Smiths-iMac.local:201:1409384610
ORIGIN
        1 SWKYPQLDVD ELKIAKAVIR DVPESIRDLY NVCKAIRGMY LNDAKDFLNR VLEEKEALPF
       61 WRYNKGASHK NISAKWKIKA GRYPKKAIRQ VLKVLENAEA NATNKGLDVD KLIIRHIAAH
      121 KGITLQRYMP RAFGRATAKY RRTSNIEVIL EEVE------ ------
//
LOCUS       Acidilobus_saccharovorans     166 bp    PROT      linear   23-SEP-2014
DEFINITION  Acidilobus_saccharovorans, 478 bases, F50084EE checksum.
 ACCESSION  Rose-Cavalier-Smiths-iMac.local:204:1409384610
ORIGIN
        1 EWSYSFKPAN EGLSAKAMMW DVPVHPKVMV EVARAIKGMK LSDAEEYLRR VIELKEPVPY
       61 RSASKKIPHK GLADRWGIPM GKYPVKAARY MLKLLENVSN NAENKNLDVD NLYVVHVGVY
      121 KGITLKRVYP RAFGRADIIR KVHSHVEVIV EERGGS---- ------
//
LOCUS       Thermoplasma_acidophilum     166 bp    PROT      linear   23-SEP-2014
DEFINITION  Thermoplasma_acidophilum, 478 bases, CA0A0E04 checksum.
 ACCESSION  Rose-Cavalier-Smiths-iMac.local:192:1409384610
ORIGIN
        1 MKGYS-MEIE GN-HAKARIR EADISLKDSV NIAHHLRGMP LSRAKEIIDA VINKTYAIPY
       61 FRYLDSVSHR -----PGVGP GRYPVKAAKA FKQLLENVEN NAEFKGLNTD NLVIKHIAAN
      121 KGRMIKKYTP KAYGRAGANF KDLINLEIIV TE-GSE---- ------
//
LOCUS       Cenarchaeum_symbiosum     166 bp    PROT      linear   23-SEP-2014
DEFINITION  Cenarchaeum_symbiosum, 478 bases, 7DC0AA09 checksum.
 ACCESSION  Rose-Cavalier-Smiths-iMac.local:207:1409384610
ORIGIN
        1 DFGYSFEGYD PTRHVRASLR EKQISHKHAR EISLHIRGMT VEKARDFLQA VIEKKRAVPF
       61 RRFKRQVGHR --SD-PGVMA GRYPEKSAAE FIKLLDNLES NAEYKGMDLD RLTIVGAVAH
      121 KGILIKRFIP RAMGRSTPKN NVLTHVELVA REA------- ------
//
LOCUS       Micrarchaeum_acidiphilum_ARMAN-2@EET89697     166 bp    PROT      linear   12-MAY-2010
DEFINITION  ribosomal protein L22/L17 [Candidatus Micrarchaeum acidiphilum
 ACCESSION  EET89697
  ORGANISM  Candidatus Micrarchaeum acidiphilum ARMAN-2
   AUTHORS  Baker,B.J., Comolli,L.R., Dick,G.J., Hauser,L., Hyatt,D., Dill,B.,
ARMAN-2].VERSION     EET89697.1  GI:255513431DBLINK      BioProject: PRJNA38565DBSOURCE    accession GG697241.1
KEYWORDS    .
SOURCE      Candidatus Micrarchaeum acidiphilum ARMAN-2 (mine drainage
            metagenome)
            Archaea; Parvarchaeota; Candidatus Micrarchaeum.
REFERENCE   1  (residues 1 to 270)
            Yelton,A.P. and Banfield,J.F.
  TITLE     Community-wide analysis of microbial genome sequence signatures
  JOURNAL   Genome Biol. 10 (8), R85 (2009)
   PUBMED   19698104
REFERENCE   2  (residues 1 to 270)
            Dill,B.D., Land,M.L., Verberkmoes,N.C., Hettich,R.L. and
            Banfield,J.F.
  TITLE     Enigmatic, ultrasmall, uncultivated Archaea
  JOURNAL   Proc. Natl. Acad. Sci. U.S.A. 107 (19), 8806-8811 (2010)
   PUBMED   20421484
REFERENCE   3  (residues 1 to 270)
            Land,M., VerBerkmoes,N.C., Hettich,R.L. and Banfield,J.F.
  TITLE     Direct Submission
  JOURNAL   Submitted (31-JUL-2009) Earth and Planetary Sciences, UC Berkeley,
            307 McCone Hall, Berkeley, CA 94720, USA
COMMENT     Method: conceptual translation.
FEATURES             Location/Qualifiers
     source          1..270
                     /organism=`Candidatus Micrarchaeum acidiphilum ARMAN-2`
                     /isolation_source=`combined biofilm from UBA (pink
                     subaerial biofilm) and UBA BS (thick floating biofilm
                     subdivided into strips) samples`
                     /db_xref=`taxon:425595`
                     /environmental_sample
                     /country=`USA: Richmond Mine at Iron Mountain, CA
                     (elevation 3100 ft.)`
                     /lat_lon=`40.68 N 122.2 W`
                     /note=`metagenomic; derived from metagenome: mine drainage
                     metagenome`
     Protein         1..270
                     /product=`ribosomal protein L22/L17`
     Region          1..158
                     /region_name=`Ribosomal_L22`
                     /note=`Ribosomal protein L22/L17e.  L22 (L17 in
                     eukaryotes) is a core protein of the large ribosomal
                     subunit.  It is the only ribosomal protein that interacts
                     with all six domains of 23S rRNA, and is one of the
                     proteins important for directing the proper...; cl00327`
                     /db_xref=`CDD:260357`
     Site            order(13..14,36..38,40..41,43..44,94..99,107..112)
                     /site_type=`other`
                     /note=`putative translocon binding site`
                     /db_xref=`CDD:238205`
     Site            order(16,18,21,23..25,28,32,35,92,96,99,111,113..115,117,
                     120,137..142)
                     /site_type=`other`
                     /note=`protein-rRNA interface [nucleotide binding]`
                     /db_xref=`CDD:238205`
     CDS             1..270
                     /locus_tag=`UNLARM2_0815`
                     /coded_by=`complement(GG697241.1:147813..148625)`
                     /transl_table=11

l_table=11


ORIGIN
        1 --rysynkdk s-kvvfagre dlnasfkdls avcdsiryrn aaeameilea iksgsrpvly
       61 lrhnkhmgsr --helggrk- grfpkkcagm iknilttama natakgkdpe smvishasan
      121 ktqiisryhs ggygyaslrr sdlakveigl sevdqielgp ekirli
//
LOCUS       Ignicoccus_hospitalis     166 bp    PROT      linear   23-SEP-2014
DEFINITION  Ignicoccus_hospitalis, 478 bases, 2B32115D checksum.
 ACCESSION  Rose-Cavalier-Smiths-iMac.local:209:1409384610
ORIGIN
        1 TWHYSTDIAE PEKTAKAMMW DAPISPKEAT ELARVIRGMK LTEAKAYLER VIKMEEPVPY
       61 RRYHGKVAHK GLADKHGIPM GRYPVKAAKY FLKLLKNVEA NAEFKGLEVE KLKIVHIASH
      121 KGMTIKRWMP RAFGRATPEF ERRTHLEVIV EEVE------ ------
//
LOCUS       Staphylothermus_marinus     166 bp    PROT      linear   23-SEP-2014
DEFINITION  Staphylothermus_marinus, 478 bases, 80A4DAC5 checksum.
 ACCESSION  Rose-Cavalier-Smiths-iMac.local:213:1409384610
ORIGIN
        1 TWHYSYKLRD ESRIAKAVQF DIPVSIKDMR EAVAAIRGKK VSEAKKLLEN VIALREPIPF
       61 KRYKGKLSHK GLPAKWKWPI GRYPVKAAKY LLRLLEHVEA NADNKGLDKD KLVIVHIAAH
      121 KGMTLKRWMP RAFGRATPKF RRTSHVEIVV KEVD------ ------
//
LOCUS       Thermococcus_kodakarensis     166 bp    PROT      linear   23-SEP-2014
DEFINITION  Thermococcus_kodakarensis, 478 bases, 9222CBF9 checksum.
 ACCESSION  Rose-Cavalier-Smiths-iMac.local:222:1409384610
ORIGIN
        1 RFSYSFQNFD PERMARASGR DLRISPKHSV ELLREIRGMM LNDALRYLDD VIAKKRPVPM
       61 KRFNDSQGHK --PGK-GFGP GRYPVKVAKA VKKILLNAKN NAEQKGLDVD RLKIIHAAAH
      121 RGPVLRGYIP RAFGRATPFN EQTTHIEIVV EEIRR----- ------
//
LOCUS       Pyrolobus_fumarii_1A     166 bp    PROT      linear   23-SEP-2014
DEFINITION  Pyrolobus_fumarii_1A, 478 bases, E140C9DD checksum.
 ACCESSION  Rose-Cavalier-Smiths-iMac.local:227:1409384610
ORIGIN
        1 RWKYSVQV-D PEKTAKAMVW DAPISYKKVV ELARVLKGKR VDEARKLLER VIRLEEPIPV
       61 RRYHGKQAHH GLADKYGWPV GRYPVKAAKI ILKLLDNVVN NAEQKGLDTS RLKIIHIAVH
      121 KGITLKRWMP RAFGRATPKW KRRSHIEIIV AEEE------ ------
//
LOCUS       Nitrososphaera_viennensis@EN76_AIC14704     156 bp    PROT      linear   20-AUG-2014
DEFINITION  50S ribosomal protein L22p [Nitrososphaera viennensis EN76].
 ACCESSION  AIC14704
  ORGANISM  Nitrososphaera viennensis EN76
   AUTHORS  Kerou,M.L., Offre,P., Spang,A.M. and Schleper,C.
VERSION     AIC14704.1  GI:647811003DBLINK      BioProject: PRJEA60103            BioSample: SAMN02721150DBSOURCE    accession CP007536.1
KEYWORDS    .
SOURCE      Nitrososphaera viennensis EN76
            Archaea; Thaumarchaeota; Nitrososphaerales; Nitrososphaeraceae;
            Nitrososphaera.
REFERENCE   1  (residues 1 to 159)
            Leisch,N. and Schleper,C.
  TITLE     Nitrososphaera viennensis gen. nov., sp. nov., an aerobic and
            mesophilic, ammonia-oxidizing archaeon from soil and a member of
            the archaeal phylum Thaumarchaeota
  JOURNAL   Int. J. Syst. Evol. Microbiol. 64 (PT 8), 2738-2752 (2014)
   PUBMED   24907263
REFERENCE   2  (residues 1 to 159)
  TITLE     Direct Submission
  JOURNAL   Submitted (01-APR-2014) Department of Ecogenomics and Systems
            Biology Group of Archaea Biology and Ecogenomics, University of
            Vienna, Althanstrasse 14, Vienna 1090, Austria
COMMENT     Method: conceptual translation.
FEATURES             Location/Qualifiers
     source          1..159
                     /organism=`Nitrososphaera viennensis EN76`
                     /strain=`EN76`
                     /isolation_source=`soil`
                     /culture_collection=`DSM:26422`
                     /culture_collection=`JCM:19564`
                     /db_xref=`taxon:926571`
                     /country=`Austria: Vienna`
                     /lat_lon=`48.229273 N 16.358947 E`
                     /collection_date=`2008`
     Protein         1..159
                     /product=`50S ribosomal protein L22p`
     Region          19..152
                     /region_name=`Ribosomal_L22`
                     /note=`Ribosomal protein L22/L17e.  L22 (L17 in
                     eukaryotes) is a core protein of the large ribosomal
                     subunit.  It is the only ribosomal protein that interacts
                     with all six domains of 23S rRNA, and is one of the
                     proteins important for directing the proper...; cd00336`
                     /db_xref=`CDD:238205`
     Site            order(19..20,42..44,46..47,49..50,102..107,115..120,152)
                     /site_type=`other`
                     /note=`putative translocon binding site`
                     /db_xref=`CDD:238205`
     Site            order(22,24,27,29..31,34,38,41,100,104,107,119,121..123,
                     125,128,140..145)
                     /site_type=`other`
                     /note=`protein-rRNA interface [nucleotide binding]`
                     /db_xref=`CDD:238205`
     CDS             1..159
                     /gene=`rpl22p`
                     /locus_tag=`NVIE_005080`
                     /coded_by=`complement(CP007536.1:412542..413021)`
                     /inference=`ab initio prediction:AMIGene:2.0`
                     /note=`Evidence 2b : Function of strongly homologous gene;
                     Product type s : structure`
                     /transl_table=11


ORIGIN
        1 qfsysfqnfd karhvraavr eksishkhsr eiavaikgms iekareflen vvakkvavpy
       61 rryhnevahr t-nirdgfaa grfpqkaane flrlldnles naeykgmdld rlrivsavvh
      121 kgtklkrftp ramgrsspkv dtlvhvelva qevsse
//
LOCUS       Aeropyrum_pernix_K1     166 bp    PROT      linear   23-SEP-2014
DEFINITION  Aeropyrum_pernix_K1, 478 bases, 9BC2A6DB checksum.
 ACCESSION  Rose-Cavalier-Smiths-iMac.local:228:1409384610
ORIGIN
        1 RWGYSVKLRD ESEVAKAVLR NVPVHPKIMA EVARAISGMR VDEARRYLRA VIEKREAVPF
       61 RRAHGKQAHR GLADKWGWPV GRYPVKAARY MLKLLDNVEA NAANKNLDVE RLKIIHVAAH
      121 KGITLKRWMP RAWGRATPRN RVHSHIEIMV REV------- ------
//
LOCUS       Hypterthermus_butylicus     166 bp    PROT      linear   23-SEP-2014
DEFINITION  Hypterthermus_butylicus, 478 bases, 9166849D checksum.
 ACCESSION  Rose-Cavalier-Smiths-iMac.local:229:1409384610
ORIGIN
        1 TWHYSVRV-D EEKSAKAMVW DAPISYKKIV ELARLLKGMK VDEARRFLER VARGEEPIPV
       61 RRYSGKQAHH GLAAKYKWPI GRYPVKAAKI LLRLLDNVTN NAEVKGLDTE RLRIVHIAVH
      121 KGRVLKRWMP RAFGRATPKF KKYSHIEIVV AEEE------ ------
//
LOCUS       Nanosalinarum_sp.J07AB56@EGQ40639     154 bp    PROT      linear   11-MAR-2013
DEFINITION  ribosomal protein L22 [Candidatus Nanosalinarum sp. J07AB56].
 ACCESSION  EGQ40639
  ORGANISM  Candidatus Nanosalinarum sp. J07AB56
   AUTHORS  Narasingarao,P., Podell,S., Ugalde,J., Heidelberg,K., Banfield,J.
VERSION     EGQ40639.1  GI:339757056DBLINK      BioProject: PRJNA52645            BioSample: SAMN01940911DBSOURCE    accession GL982569.1
KEYWORDS    .
SOURCE      Candidatus Nanosalinarum sp. J07AB56 (hypersaline lake metagenome)
            Archaea; Nanohaloarchaeota; Nanohaloarchaea; Candidatus
            Nanosalinarum.
REFERENCE   1  (residues 1 to 136)
            Emerson,J.B., Brocks,J.J., Heidelberg,K.B., Banfield,J.F. and
            Allen,E.E.
  TITLE     De novo metagenomic assembly reveals abundant novel major lineage
            of Archaea in hypersaline microbial communities
  JOURNAL   ISME J (2011) In press
   PUBMED   21716304
  REMARK    Publication Status: Available-Online prior to print
REFERENCE   2  (residues 1 to 136)
            and Allen,E.
  TITLE     Direct Submission
  JOURNAL   Submitted (14-OCT-2010) Scripps Institution of Oceanography,
            University of California, San Diego, 9500 Gilman Drive, La Jolla,
            CA 92093-0202, USA
COMMENT     Method: conceptual translation.
FEATURES             Location/Qualifiers
     source          1..136
                     /organism=`Candidatus Nanosalinarum sp. J07AB56`
                     /isolation_source=`Lake Tyrrell`
                     /db_xref=`taxon:889962`
                     /environmental_sample
                     /country=`Australia: Victoria`
                     /note=`metagenomic; derived from metagenome: hypersaline
                     lake metagenome`
     Protein         1..136
                     /product=`ribosomal protein L22`
     Region          8..135
                     /region_name=`Ribosomal_L22`
                     /note=`Ribosomal protein L22/L17e.  L22 (L17 in
                     eukaryotes) is a core protein of the large ribosomal
                     subunit.  It is the only ribosomal protein that interacts
                     with all six domains of 23S rRNA, and is one of the
                     proteins important for directing the proper...; cl00327`
                     /db_xref=`CDD:260357`
     Site            order(8..9,31..33,35..36,38..39,87..92,100..105,132..133)
                     /site_type=`other`
                     /note=`putative translocon binding site`
                     /db_xref=`CDD:238205`
     Site            order(11,13,16,18..20,23,27,30,85,89,92,104,106..108,110,
                     113,115..120)
                     /site_type=`other`
                     /note=`protein-rRNA interface [nucleotide binding]`
                     /db_xref=`CDD:238205`
     CDS             1..136
                     /locus_tag=`J07AB56_13690`
                     /coded_by=`GL982569.1:913712..914122`
                     /transl_table=11


ORIGIN
        1 -----elg-d yq--aqalgk nlrvswkdct eigrfisgdd lekaetrlqe vidkstpvpy
       61 tkfdsdvghr --pgq-g--s grypvkaaea vldivheaaa ngehqglnpd nlyvqnvvtn
      121 qgqe---fat pkrhrgrs-f ksa-hvrvvv -eek
//
LOCUS       Metallosphaera_sedula     166 bp    PROT      linear   23-SEP-2014
DEFINITION  Metallosphaera_sedula, 478 bases, 3FA2F719 checksum.
 ACCESSION  Rose-Cavalier-Smiths-iMac.local:231:1409384610
ORIGIN
        1 AWNYPILSLD DSRVGKAVIR NAPVSIKDLY NVCKAIRGMN VKEAQAFLQR VMEEKEALPY
       61 WRYDHGASHK NISRKWKVKS GRYPKKAIKY VNKALENALA NAQGKGLDED KLKVVHIAAH
      121 KGIIIKRFMP RAFGRATKKY NRTSHIEVIV GEV------- ------
//
LOCUS       Nanoarchaeum_equitans     166 bp    PROT      linear   23-SEP-2014
DEFINITION  Nanoarchaeum_equitans, 478 bases, C41FC5FA checksum.
 ACCESSION  Rose-Cavalier-Smiths-iMac.local:237:1409384610
ORIGIN
        1 -MRYSV-SLE N--VAKLYAH NLPISTKHAV EIAKMIRYLP LQLAKEMLQK VLDKELAVPF
       61 FRYNRDIPHR QIHPYFKIKH GRFPENATKW ILKELNSVEK NAINLGMDPN KLFIVHIAAH
      121 KG--VRGYTS -VYGR--RAR RKATHLEIMV AENKDYDPSK KYPLKE
//
LOCUS       Methanopyrus_kandleri     166 bp    PROT      linear   23-SEP-2014
DEFINITION  Methanopyrus_kandleri, 478 bases, FBC52CB6 checksum.
 ACCESSION  Rose-Cavalier-Smiths-iMac.local:238:1409384610
ORIGIN
        1 HWHYSIPPEE DERTAKAFIR ELRISPKHAR EICRAIRGMP LDRAKEFLRR VIRKEEAVPF
       61 RKHKKKVPHR -RQIRPGWDA GRFPEKAARE ILRVLEHAEA NAEYKGLDTD RLYIKHIAAH
      121 KGRVIRGWIP RAFGRATPFN TPTTHIEVIL EER------- ------
//
LOCUS       Methanoculleus_marisingri     166 bp    PROT      linear   23-SEP-2014
DEFINITION  Methanoculleus_marisingri, 478 bases, 7CF01721 checksum.
 ACCESSION  Rose-Cavalier-Smiths-iMac.local:246:1409384610
ORIGIN
        1 RTGYSATIEG EN-VARAKAN ELPVSPKHSI EIARFIKNMT TTEAKAYLTD VVALKKAIPF
       61 KRFNRNVAHK -RGL-SKWPA GRYPVKAAEA YIRLLESVEK NAEYIGLDVE NLRIDHAAAN
      121 TGRGLRAFFP RAMGRATPKR RETVNIEIVV TEVA------ ------
//
LOCUS       Caldiarchaeum_subterraneum@WP_020863549     154 bp    PROT      linear   22-APR-2014
DEFINITION  50S ribosomal protein L22 [Candidatus Caldiarchaeum subterraneum].
 ACCESSION  WP_020863549
  ORGANISM  Candidatus Caldiarchaeum subterraneum
VERSION     WP_020863549.1  GI:526884671KEYWORDS    RefSeq.SOURCE      Candidatus Caldiarchaeum subterraneum            Archaea; Thaumarchaeota; unclassified Thaumarchaeota; Candidatus
            Caldiarchaeum.
COMMENT     REFSEQ: This record represents a single, non-redundant, protein
            sequence which may be annotated on many different RefSeq genomes
            from the same, or different, species.
FEATURES             Location/Qualifiers
     source          1..152
                     /organism=`Candidatus Caldiarchaeum subterraneum`
                     /db_xref=`taxon:311458`
     Protein         1..152
                     /product=`50S ribosomal protein L22`
                     /calculated_mol_wt=17325
     Region          17..146
                     /region_name=`Ribosomal_L22`
                     /note=`Ribosomal protein L22/L17e.  L22 (L17 in
                     eukaryotes) is a core protein of the large ribosomal
                     subunit.  It is the only ribosomal protein that interacts
                     with all six domains of 23S rRNA, and is one of the
                     proteins important for directing the proper...; cd00336`
                     /db_xref=`CDD:238205`
     Site            order(17..18,40..42,44..45,47..48,97..102,110..115)
                     /site_type=`other`
                     /note=`putative translocon binding site`
                     /db_xref=`CDD:238205`
     Site            order(20,22,25,27..29,32,36,39,95,99,102,114,116..118,120,
                     123,135..140)
                     /site_type=`other`
                     /note=`protein-rRNA interface [nucleotide binding]`
                     /db_xref=`CDD:238205`


ORIGIN
        1 twrysttvge kedevraslr eidvspkwar evcealkglt ipeakrlled vinkrrmipy
       61 kryrkkrahh ---aetkgpg g-ypvkvsqy llklveslea naefkgldpe kteivhaash
      121 kgrvlrknie rafgrsspyn rtyvhielaa vsrg
//
LOCUS       Picrophilus_torridus     166 bp    PROT      linear   23-SEP-2014
DEFINITION  Picrophilus_torridus, 478 bases, DFD4A62 checksum.
 ACCESSION  Rose-Cavalier-Smiths-iMac.local:248:1409384610
ORIGIN
        1 MKGYSIKEFP E-RSARARIR EIDISLKDAV NVAHFLKGMD LDSAKNVLDN VIEKKVPVPY
       61 FRYMDSVSHR -----KGIGP GRYPVKAARA FKKLLEDVSA NAEFKGL-SD SLEIVHIAVS
      121 KGRMIKKYTP KAYGRAGAFF KDLVNLEVVV RESGEE---- ------
//
LOCUS       Parvarchaeum_acidiphilum_ARMAN-4@EEZ93185     166 bp    PROT      linear   12-MAY-2010
DEFINITION  ribosomal protein L22/L17 [Candidatus Parvarchaeum acidiphilum
 ACCESSION  EEZ93185
  ORGANISM  Candidatus Parvarchaeum acidiphilum ARMAN-4
   AUTHORS  Baker,B.J., Comolli,L.R., Dick,G.J., Hauser,L., Hyatt,D., Dill,B.,
ARMAN-4].VERSION     EEZ93185.1  GI:269986909DBLINK      BioProject: PRJNA38567DBSOURCE    accession GG730040.1
KEYWORDS    .
SOURCE      Candidatus Parvarchaeum acidiphilum ARMAN-4 (mine drainage
            metagenome)
            Archaea; Parvarchaeota; Candidatus Parvarchaeum.
REFERENCE   1  (residues 1 to 193)
            Dill,B.D., Land,M.L., Verberkmoes,N.C., Hettich,R.L. and
            Banfield,J.F.
  TITLE     Enigmatic, ultrasmall, uncultivated Archaea
  JOURNAL   Proc. Natl. Acad. Sci. U.S.A. 107 (19), 8806-8811 (2010)
   PUBMED   20421484
REFERENCE   2  (residues 1 to 193)
            Land,M., VerBerkmoes,N.C., Hettich,R.L. and Banfield,J.F.
  TITLE     Direct Submission
  JOURNAL   Submitted (18-NOV-2009) Earth and Planetary Sciences, UC Berkeley,
            307 McCone Hall, Berkeley, CA 94720, USA
COMMENT     Method: conceptual translation.
FEATURES             Location/Qualifiers
     source          1..193
                     /organism=`Candidatus Parvarchaeum acidiphilum ARMAN-4`
                     /isolation_source=`450 nm filtrate of pink subaerial
                     biofilm microbial community collected from the base of 2m
                     high pile of pyrite sediment over which pH 1.1, 41C acid
                     mine drainage solution was flowing`
                     /db_xref=`taxon:662760`
                     /environmental_sample
                     /country=`USA: Ultra Back A (UBA) site of Richmond Mine
                     (elevation 3100ft) at Iron Mountain, CA`
                     /lat_lon=`40.68 N 122.2 W`
                     /collection_date=`Jun-2005`
                     /note=`metagenomic; derived from metagenome: mine drainage
                     metagenome`
     Protein         1..193
                     /product=`ribosomal protein L22/L17`
     Region          12..>105
                     /region_name=`Ribosomal_L22`
                     /note=`Ribosomal protein L22/L17e.  L22 (L17 in
                     eukaryotes) is a core protein of the large ribosomal
                     subunit.  It is the only ribosomal protein that interacts
                     with all six domains of 23S rRNA, and is one of the
                     proteins important for directing the proper...; cl00327`
                     /db_xref=`CDD:260357`
     Site            order(13,15..17,20,24,27,80,84,87,99,101..103,105)
                     /site_type=`other`
                     /note=`protein-rRNA interface [nucleotide binding]`
                     /db_xref=`CDD:238205`
     Site            order(28..30,32..33,35..36,82..87,95..100)
                     /site_type=`other`
                     /note=`putative translocon binding site`
                     /db_xref=`CDD:238205`
     CDS             1..193
                     /locus_tag=`BJBARM4_0107`
                     /coded_by=`GG730040.1:18112..18693`
                     /transl_table=11

l_table=11


ORIGIN
        1 ---------- -itklqvkre gmpisvkhth eiieavkgke iskattflkk vllkeeyvpf
       61 rkypsk-ghk -----hgvpa g-ypqkatkq vismlqelka naknmgfdds kivissyalg
      121 rggyprfssg tvyrhgkrtn ltismidqer kmpqkkaave kkteed
//
LOCUS       Halobacterium_salinarum     166 bp    PROT      linear   23-SEP-2014
DEFINITION  Halobacterium_salinarum, 478 bases, 40A1BEF1 checksum.
 ACCESSION  Rose-Cavalier-Smiths-iMac.local:252:1409384610
ORIGIN
        1 GISYSVDVDS E-ASAKAMLR ERSISLKHSK AIAREISGET VADAKEYLQA VIDEERSVPF
       61 KQHNSGVGHR --NDIDGWDA GRYPEKASKD FLKLLSNVSN NADQQGFDAD EMVIEHVAPH
      121 KVGESQGRKP RAMGRATTWN ATLCDVEIVV TETEEVTA-- ------
//
LOCUS       Pyrobaculum_aerophilium     166 bp    PROT      linear   23-SEP-2014
DEFINITION  Pyrobaculum_aerophilium, 478 bases, B258B1DE checksum.
 ACCESSION  Rose-Cavalier-Smiths-iMac.local:256:1409384610
ORIGIN
        1 FRNYGVKITP E-QIARAYAP EQRMSWKKSV EVARFIKGMT LKQAKTWLED VVKLKRPVPI
       61 KTFKKKQAHH -ATPWEGWPV AKWPVKVARR FLQVLENLEN NARFRGLDVD RVVIVHAAAH
      121 KGFKIPNIMP RAFGRATRFD EQTVNVELVA VELPKEVLPK RYKLNL
//
LOCUS       Caldivirga_maquilingensis@IC-167@ABW02747     166 bp    PROT      linear   12-APR-2015
DEFINITION  ribosomal protein L22 [Caldivirga maquilingensis IC-167].
 ACCESSION  ABW02747
  ORGANISM  Caldivirga maquilingensis IC-167
   AUTHORS  Copeland,A., Lucas,S., Lapidus,A., Barry,K., Glavina del Rio,T.,
VERSION     ABW02747.1  GI:157921320DBLINK      BioProject: PRJNA17421            BioSample: SAMN00623034DBSOURCE    accession CP000852.1
KEYWORDS    .
SOURCE      Caldivirga maquilingensis IC-167
            Archaea; Crenarchaeota; Thermoprotei; Thermoproteales;
            Thermoproteaceae; Caldivirga.
REFERENCE   1  (residues 1 to 185)
            Dalin,E., Tice,H., Pitluck,S., Saunders,E., Brettin,T., Bruce,D.,
            Detter,J.C., Han,C., Schmutz,J., Larimer,F., Land,M., Hauser,L.,
            Kyrpides,N., Ivanova,N., Biddle,J.F., Zhang,Z., Fitz-Gibbon,S.T.,
            Lowe,T.M., Saltikov,C., House,C.H. and Richardson,P.
  CONSRTM   US DOE Joint Genome Institute
  TITLE     Complete sequence of Caldivirga maquilingensis IC-167
  JOURNAL   Unpublished
REFERENCE   2  (residues 1 to 185)
            Dalin,E., Tice,H., Pitluck,S., Saunders,E., Brettin,T., Bruce,D.,
            Detter,J.C., Han,C., Schmutz,J., Larimer,F., Land,M., Hauser,L.,
            Kyrpides,N., Ivanova,N., Biddle,J.F., Zhang,Z., Fitz-Gibbon,S.T.,
            Lowe,T.M., Saltikov,C., House,C.H. and Richardson,P.
  CONSRTM   US DOE Joint Genome Institute
  TITLE     Direct Submission
  JOURNAL   Submitted (02-OCT-2007) US DOE Joint Genome Institute, 2800
            Mitchell Drive B100, Walnut Creek, CA 94598-1698, USA
COMMENT     Method: conceptual translation.
FEATURES             Location/Qualifiers
     source          1..185
                     /organism=`Caldivirga maquilingensis IC-167`
                     /strain=`IC-167`
                     /db_xref=`taxon:397948`
     Protein         1..185
                     /product=`ribosomal protein L22`
     Region          29..162
                     /region_name=`Ribosomal_L22`
                     /note=`Ribosomal protein L22/L17e.  L22 (L17 in
                     eukaryotes) is a core protein of the large ribosomal
                     subunit.  It is the only ribosomal protein that interacts
                     with all six domains of 23S rRNA, and is one of the
                     proteins important for directing the proper...; cd00336`
                     /db_xref=`CDD:238205`
     Site            order(29..30,52..54,56..57,59..60,112..117,125..130,162)
                     /site_type=`other`
                     /note=`putative translocon binding site`
                     /db_xref=`CDD:238205`
     Site            order(32,34,37,39..41,44,48,51,110,114,117,129,131..133,
                     135,138,150..155)
                     /site_type=`other`
                     /note=`protein-rRNA interface [nucleotide binding]`
                     /db_xref=`CDD:238205`
     CDS             1..185
                     /locus_tag=`Cmaq_1930`
                     /coded_by=`CP000852.1:2004675..2005232`
                     /note=`TIGRFAM: ribosomal protein L22;
                     PFAM: ribosomal protein L22/L17;
                     KEGG: pis:Pisl_1732 ribosomal protein L22`
                     /transl_table=11
                     /db_xref=`InterPro:IPR001063`
                     /db_xref=`InterPro:IPR005721`


ORIGIN
        1 -rywsirded vdqiakargf efriswkkai etarairflt ikqaedymek vkdlkapipi
       61 keftrkqahh nv-pwdgwpv akwpvkvads flqvlrnles nasyrglnid ntvivhasas
      121 rgmrirnymp ralgratpwf qdtvnielva velpaelvpk kfswar
//
LOCUS       Archaeoglobus_fulgidus     166 bp    PROT      linear   23-SEP-2014
DEFINITION  Archaeoglobus_fulgidus, 478 bases, 2CFE05AF checksum.
 ACCESSION  Rose-Cavalier-Smiths-iMac.local:257:1409384610
ORIGIN
        1 RVNYAYKPED ETKAAKAMGY EMPISFKHAV EICRAIRGKK IEEARKLLED VVEMKRAIPF
       61 KRHKKKVAHR --RGLEKWYA GRYPQKAAKY VLKVLRNLEA NAEYKGLDVE NLVIVHAQAQ
      121 KGRVIERYMP RAFGRATPRF QQLTTVELVA EVR------- ------
//
LOCUS       Methanococcus_aeolicus     166 bp    PROT      linear   23-SEP-2014
DEFINITION  Methanococcus_aeolicus, 478 bases, 4AB72FD2 checksum.
 ACCESSION  Rose-Cavalier-Smiths-iMac.local:259:1409384610
ORIGIN
        1 KLNYKVETDP N-KTARAMGR SLRISRKHTI EICREISGMK LDKAIAYLNR VIELKQVVPF
       61 KRHGKDVPHK --KGKYGWTA GRFPQKASTQ ILSVLENAKK NAEYKGMNTE KLRIKHISSN
      121 KGFTIKRHMP RAFGRASPKN QETVHVQVIL EEFY------ ------
//
LOCUS       Thermofilum_pendens@WP_011752162     154 bp    PROT      linear   16-MAY-2013
DEFINITION  50S ribosomal protein L22 [Thermofilum pendens].
 ACCESSION  WP_011752162
  ORGANISM  Thermofilum pendens
VERSION     WP_011752162.1  GI:500076149KEYWORDS    RefSeq.SOURCE      Thermofilum pendens            Archaea; Crenarchaeota; Thermoprotei; Thermoproteales;
            Thermofilaceae; Thermofilum.
COMMENT     REFSEQ: This record represents a single, non-redundant, protein
            sequence which may be annotated on many different RefSeq genomes
            from the same, or different, species.
FEATURES             Location/Qualifiers
     source          1..127
                     /organism=`Thermofilum pendens`
                     /db_xref=`taxon:2269`
     Protein         1..127
                     /product=`50S ribosomal protein L22`
                     /calculated_mol_wt=14475
     Region          1..127
                     /region_name=`Ribosomal_L22`
                     /note=`Ribosomal protein L22/L17e.  L22 (L17 in
                     eukaryotes) is a core protein of the large ribosomal
                     subunit.  It is the only ribosomal protein that interacts
                     with all six domains of 23S rRNA, and is one of the
                     proteins important for directing the proper...; cl00327`
                     /db_xref=`CDD:260357`
     Site            order(2..4,7,11,14,43,47,77,89,91..93,95,98,110..115)
                     /site_type=`other`
                     /note=`protein-rRNA interface [nucleotide binding]`
                     /db_xref=`CDD:238205`
     Site            order(15..17,19..20,22..23,45..47,75..77,85..90,122)
                     /site_type=`other`
                     /note=`putative translocon binding site`
                     /db_xref=`CDD:238205`


ORIGIN
        1 ---------- ---------- ----sykltv etlrlikgks ieearrilte iaemkrsvpl
       61 krynkkvghr ----sdvpgp grypvkvakn llklldnlen naefkglnve nlrivhaaah
      121 kgmkirnylp rafgratpyy dqlvhveiia reve
//
LOCUS       Methanosarcina_mazei     166 bp    PROT      linear   23-SEP-2014
DEFINITION  Methanosarcina_mazei, 478 bases, 80783944 checksum.
 ACCESSION  Rose-Cavalier-Smiths-iMac.local:261:1409384610
ORIGIN
        1 RINYSINADP EN-TSKAMGS ELHISPKKSR EVCCKIKGMK ASEARKFLED VIAMKQAVPF
       61 KRHSEGAGHR --KG--PMAG GRYPVSASKE ILKVLKNAES NAEYKGLEPA NMYIIHAAIQ
      121 RGRVIHGFMP RARGRASPKD TETVNIEMIL SEVR------ ------
//
LOCUS       Methanocaldococcus_jannaschii     166 bp    PROT      linear   23-SEP-2014
DEFINITION  Methanocaldococcus_jannaschii, 478 bases, C4F81F03 checksum.
 ACCESSION  Rose-Cavalier-Smiths-iMac.local:262:1409384610
ORIGIN
        1 KLKYKIQVNP E-KTARAMGR NIPISRKHAR EICKSINGMK LDEAIKFLED VIAMRRPVLF
       61 RRHCKKVGHR --KGKLGWPA GRYPVKAAKA ILKILQHAKA NAEYKGLNTE KLRIKHISTN
      121 KGITIKRYMP RAFGRATPKF QETVHIQVIL EEYH------ ------
//
LOCUS       Pyrococcus_horikoshii     166 bp    PROT      linear   23-SEP-2014
DEFINITION  Pyrococcus_horikoshii, 478 bases, BC8A0B4F checksum.
 ACCESSION  Rose-Cavalier-Smiths-iMac.local:264:1409384610
ORIGIN
        1 RFGYSFQNFD PERMARASGR DLRISPKLAV EVCRELRGMM LNDALRYLDE VIALKRPVPL
       61 RRYNDSQGHK --PGK-GFGP GRYPVKVAKA IKKVLLNAKN NAEQKGLDPD KLKIIHIAAH
      121 RGPVLRGWYP RAFGRATPFN EQTTHIEVVV EEIRR----- ------
//
LOCUS       Methanobrevibacter_smithii     166 bp    PROT      linear   23-SEP-2014
DEFINITION  Methanobrevibacter_smithii, 478 bases, D049FFB9 checksum.
 ACCESSION  Rose-Cavalier-Smiths-iMac.local:266:1409384610
ORIGIN
        1 KYAY-NKETN EAKTARAMAK SLKISPKHCV EICNAIRGME VTKAKNYLED VIDMKKSVPF
       61 KRHNRQVGHR --KGQEGWAA GRYPVKAAEQ VLKVLENAEA NAEYKGMDTE NLFIEHISSH
      121 RGVVLPGVIP RAFGRMTPFN TPTTHIQIVL QEAN------ ------
//
LOCUS       Desulfurococcus_mucosus_DSM_2162     166 bp    PROT      linear   23-SEP-2014
DEFINITION  Desulfurococcus_mucosus_DSM_2162, 478 bases, BCEF3E66 checksum.
 ACCESSION  Rose-Cavalier-Smiths-iMac.local:268:1409384610
ORIGIN
        1 TWHYSVKYRD ESKIAKAVRY DIPVSVKYMR EIAYTLKGMR LSDAIRFLED VIKMKQAVPF
       61 RRYNGKLSHK GLADRFKWPI GRYPVKGAKY ALEVLRNVEA NAEEKGLSKE RLVIVHIAAH
      121 KGITLKRYMP RAFGRATPKF RRMSNLEVVV GEVG------ ------
//
LOCUS       Nitrosopumilis_sp_AR2     166 bp    PROT      linear   23-SEP-2014
DEFINITION  Nitrosopumilis_sp_AR2, 478 bases, BB4AD0EC checksum.
 ACCESSION  Rose-Cavalier-Smiths-iMac.local:270:1409384610
ORIGIN
        1 ---------- -------MR- EKDISHKHAR EVAVSIKGLS IEKARDYLIA VIDEKRAVPF
       61 RRYKNQVGHR --PD-PGVMS GRYPQKTAKE FIKVLDNLES NAEYKGMDLD RLRIVNATVH
      121 KGVIVKRFIP RAMGRATPKN NVLTHVELVA KEI------- ------
//
LOCUS       Haloarcula_marismortui     166 bp    PROT      linear   23-SEP-2014
DEFINITION  Haloarcula_marismortui, 478 bases, 69721562 checksum.
 ACCESSION  Rose-Cavalier-Smiths-iMac.local:276:1409384610
ORIGIN
        1 GISYSVEADP DT-TAKAMLR ERQMSFKHSK AIAREIKGKT AGEAVDYLEA VIEGDQPVPF
       61 KQHNSGVGHK --SKVDGWDA GRYPEKASKA FLDLLENAVG NADHQGFDGE AMTIKHVAAH
      121 KVGEQQGRKP RAMGRASAWN SPQVDVELIL EEPEVED--- ------
//
LOCUS       Haloredivivus_sp.G17@EHK01977     153 bp    PROT      linear   25-NOV-2011
DEFINITION  50S ribosomal protein L22P [Candidatus Haloredivivus sp. G17].
 ACCESSION  EHK01977
  ORGANISM  Candidatus Haloredivivus sp. G17
   AUTHORS  Ghai,R., Pasic,L., Fernandez,A.B., Martin-Cuadrado,A.-B.,
VERSION     EHK01977.1  GI:358033424DBLINK      BioProject: PRJNA71229            BioSample: SAMN02469764DBSOURCE    accession AGNT01000112.1
KEYWORDS    .
SOURCE      Candidatus Haloredivivus sp. G17
            Archaea; Nanohaloarchaeota; Nanohaloarchaea; Candidatus
            Haloredivivus.
REFERENCE   1  (residues 1 to 140)
            Mizuno,C.M., McMahon,K.D., Papke,R.T., Stepanauskas,R.,
            Rodriguez-Brito,B., Rohwer,F., Sanchez-Porro,C., Ventosa,A. and
            Rodriguez-Valera,F.
  TITLE     New Dominant Microbial Groups Along A Salinity Gradient
  JOURNAL   Sci Rep (2011) In press
REFERENCE   2  (residues 1 to 140)
            Mizuno,C.M., McMahon,K.D., Papke,R.T., Stepanauskas,R.,
            Rodriguez-Brito,B., Rohwer,F., Sanchez-Porro,C., Ventosa,A. and
            Rodriguez-Valera,F.
  TITLE     Direct Submission
  JOURNAL   Submitted (05-OCT-2011) Laboratorio de Microbiologia, Evolutionary
            Genomics Group, Universidad Miguel Hernandez, Ctra. de Valencia,
            s/n, San Juan de Alicante, Alicante 03550, Spain
COMMENT     Annotation was added by the NCBI Prokaryotic Genomes Automatic
            Annotation Pipeline Group. Information about the Pipeline can be
            found here:
            http://www.ncbi.nlm.nih.gov/genomes/static/Pipeline.html. Please be
            aware that the annotation is done automatically with little or no
            manual curation.
            Genome sequenced from a single-cell isolation.
            
            ##Genome-Assembly-Data-START##
            Assembly Method       :: MIRA v. 3.4
            Genome Coverage       :: 80x
            Sequencing Technology :: 454 GS-FLX Titanium
            ##Genome-Assembly-Data-END##
            Method: conceptual translation.
FEATURES             Location/Qualifiers
     source          1..140
                     /organism=`Candidatus Haloredivivus sp. G17`
                     /strain=`G17`
                     /db_xref=`taxon:1072681`
     Protein         1..140
                     /product=`50S ribosomal protein L22P`
     Region          11..140
                     /region_name=`Ribosomal_L22`
                     /note=`Ribosomal protein L22/L17e.  L22 (L17 in
                     eukaryotes) is a core protein of the large ribosomal
                     subunit.  It is the only ribosomal protein that interacts
                     with all six domains of 23S rRNA, and is one of the
                     proteins important for directing the proper...; cl00327`
                     /db_xref=`CDD:260357`
     Site            order(11..12,34..36,38..39,41..42,91..96,104..109)
                     /site_type=`other`
                     /note=`putative translocon binding site`
                     /db_xref=`CDD:238205`
     Site            order(14,16,19,21..23,26,30,33,89,93,96,108,110..112,114)
                     /site_type=`other`
                     /note=`protein-rRNA interface [nucleotide binding]`
                     /db_xref=`CDD:238205`
     CDS             1..140
                     /gene=`rpl22p`
                     /locus_tag=`HRED_00301`
                     /coded_by=`AGNT01000112.1:16417..16839`
                     /note=`COG0091 Ribosomal protein L22`
                     /transl_table=11


ORIGIN
        1 -it--metes f--qayakee nmpvswkdvt eigrflkgds vekaigklek vtekelavpf
       61 tkynsdvghr --s--ghsdp arypvkaseh vlevlrsakg naeheglntd nlyvqefitn
      121 qgqdyqt--p ---grhrgqt tkaahvkivv ger
//
LOCUS       Dyadobacter_fermentans_DSM_18053     166 bp    PROT      linear   23-SEP-2014
DEFINITION  Dyadobacter_fermentans_DSM_18053, 478 bases, 8DD7C3E3 checksum.
 ACCESSION  Rose-Cavalier-Smiths-iMac.local:173:1409384610
ORIGIN
        1 ---------- ---EARAILK DVPTSPRKMR LVADMIRGQK VSKALALL-- ----------
       61 ---------- ---------- -KFPRASSPV LHKVLLSAVA NWQNEGLEDA DLIVKTVFID
      121 GGRMLKRLRP APQGRAHRIR KRSNHITIVV DDASVSVNEA SIES--
//
LOCUS       Thermotoga_maritima_MSB8     166 bp    PROT      linear   23-SEP-2014
DEFINITION  Thermotoga_maritima_MSB8, 478 bases, B0222DB4 checksum.
 ACCESSION  Rose-Cavalier-Smiths-iMac.local:174:1409384610
ORIGIN
        1 RNGLELLSSL PKIEARAVAK YIRISPRKAR AIANTIRGKS VEEAFQIL-- ----------
       61 ---------- ---------- -AFPKKAARI MEKVLKSAVA NANNFGLSVE NLYVSECYVN
      121 DGPRMKRIWP RGRGRADIIQ KRMSHITVVV RDRSREDEYR KALEEL
//
LOCUS       Deinococcus_deserti_VCD115     166 bp    PROT      linear   23-SEP-2014
DEFINITION  Deinococcus_deserti_VCD115, 478 bases, 7A77591E checksum.
 ACCESSION  Rose-Cavalier-Smiths-iMac.local:175:1409384610
ORIGIN
        1 TPEFRKQQVK LRTPGKAIAK YVRMSPRKVR LVVDVIRGKS VSDAEAIL-- ----------
       61 ---------- ---------- -RFPKSASEP VAKVLNSAKH NAHNDEMLED RLVITAAYVD
      121 AGPTLKRLIP RARGSANILK KRTSHITIIV GERNDTRGGK R-----
//
LOCUS       Paenibacillus_sp._Y412MC10     166 bp    PROT      linear   23-SEP-2014
DEFINITION  Paenibacillus_sp._Y412MC10, 478 bases, E6060E9 checksum.
 ACCESSION  Rose-Cavalier-Smiths-iMac.local:177:1409384610
ORIGIN
        1 ---------- ---EAKAHAR SIRIAPRKAQ LVVDLIRGKQ VGEAIAIL-- ----------
       61 ---------- ---------- -RHPKAASPV VEKLLNSAIA NAHNYSLDVT KLVVTQAYVN
      121 QGPTMKRFRP RAMGRASRIN KRTSHITLVV AEK------- ------
//
LOCUS       Rhodopirellula_baltica_SH_1     166 bp    PROT      linear   23-SEP-2014
DEFINITION  Rhodopirellula_baltica_SH_1, 478 bases, C7DD7CDD checksum.
 ACCESSION  Rose-Cavalier-Smiths-iMac.local:178:1409384610
ORIGIN
        1 ---------- --SQFNAYHK NARISAQKVR LVADLVRGMF ADEALDTL-- ----------
       61 ---------- ---------- -KYPQRGARM LEKVIKSAVG NAQNSGHRIE ELVITDVRVD
      121 GGPMFKRIQP RARGMAFMIK KRSSHIRVGL THIENV---- ------
//
LOCUS       Planctomyces_brasiliensis_DSM_5305     166 bp    PROT      linear   23-SEP-2014
DEFINITION  Planctomyces_brasiliensis_DSM_5305, 478 bases, A87D19BF checksum.
 ACCESSION  Rose-Cavalier-Smiths-iMac.local:180:1409384610
ORIGIN
        1 ---------- --AKVRASHR FARISPTKVR EFTKLVKGMT ASDGLDQL-- ----------
       61 ---------- ---------- -RFHNRGAKM LEKVLKSAVA NAEDRGANTG SLVIEEAFVD
      121 MGPKFKRVRP RGRGRADMIE KKFSHIHVAL DAPEIS---- ------
//
LOCUS       Fibrobacter_succinogenes_subsp._succinogenes_S85     166 bp    PROT      linear   23-SEP-2014
DEFINITION  Fibrobacter_succinogenes_subsp._succinogenes_S85, 478 bases, 8049356F checksum.
 ACCESSION  Rose-Cavalier-Smiths-iMac.local:181:1409384610
ORIGIN
        1 ---------- ---QAVAKVK NVRYGVRKLR RVVDLVRGKS VSEAFAML-- ----------
       61 ---------- ---------- -SIQTKGAPL VENALKSAVA NLQKSAPSAE EIVIKTITAD
      121 GGTIMKRIHP RSQGRAFRIE KPLSHITVVV ADKEN----- ------
//
LOCUS       Desulfobacca_acetoxidans_DSM_11109     166 bp    PROT      linear   23-SEP-2014
DEFINITION  Desulfobacca_acetoxidans_DSM_11109, 478 bases, FFC3A734 checksum.
 ACCESSION  Rose-Cavalier-Smiths-iMac.local:183:1409384610
ORIGIN
        1 ---------- ---EIRAQAK FVHISPQKVR LVTRAIKDKK VDEALGAL-- ----------
       61 ---------- ---------- -QFPKKAARL VRRLVESAVA NAQRSQVDVD SLFIKRAYVD
      121 GGPSLKRFMS RAMGRVNRIV KRTSHITVVL DEK------- ------
//
LOCUS       Oscillibacter_valericigenes_Sjm18-20     166 bp    PROT      linear   23-SEP-2014
DEFINITION  Oscillibacter_valericigenes_Sjm18-20, 478 bases, 4CF068D7 checksum.
 ACCESSION  Rose-Cavalier-Smiths-iMac.local:186:1409384610
ORIGIN
        1 ---------- ETNEAKAYLR YVRIAPRKIQ IVCDLIRGKD VGTAMAIL-- ----------
       61 ---------- ---------- -MQPKAASEP LMKLLKSAAA NANNFAMDPG KLYVSEVFAT
      121 PGPILKRMMP RAQGRAYRIN KRSSHVTLTV AEKA------ ------
//
LOCUS       Thermus_scotoductus_SA-01     166 bp    PROT      linear   23-SEP-2014
DEFINITION  Thermus_scotoductus_SA-01, 478 bases, 801326F3 checksum.
 ACCESSION  Rose-Cavalier-Smiths-iMac.local:193:1409384610
ORIGIN
        1 ---------- ---EAKAIAR YVRISPRKVR LVVDLIRGKS LEEARAIL-- ----------
       61 ---------- ---------- -RYPKRGAYY VAKVLESAAA NANNHDMLED RLFVKAAFVD
      121 EGPALKRVLP RARGRADIIK KRTSHITVIL GEKHGK---- ------
//
LOCUS       Dehalococcoides_ethenogenes_195     166 bp    PROT      linear   23-SEP-2014
DEFINITION  Dehalococcoides_ethenogenes_195, 478 bases, 6A3501F8 checksum.
 ACCESSION  Rose-Cavalier-Smiths-iMac.local:195:1409384610
ORIGIN
        1 ---------- ---EVKAIVK DTGYSALKVR LCVDMVRGKK VSEAITML-- ----------
       61 ---------- ---------- -RFTSPTAKV VSKVIKSAAA NANNFQMNPA DLKISQIYAD
      121 EARMLKRMRP QARGRVSPIL KRSSHITVVV AD-------- ------
//
LOCUS       Thermovirga_lienii_DSM_17291     166 bp    PROT      linear   23-SEP-2014
DEFINITION  Thermovirga_lienii_DSM_17291, 478 bases, 168511C2 checksum.
 ACCESSION  Rose-Cavalier-Smiths-iMac.local:197:1409384610
ORIGIN
        1 ---------- ---EAKATLR QVRISPFKTR QVLSLIRGKK ADQALITL-- ----------
       61 ---------- ---------- -RYPKKAARI IEKALRSAIA NAHNYGMDVD KLYVVRAFAD
      121 QGPSMKRWRP VSMGRVHGYR HRTSHITVVV AER------- ------
//
LOCUS       Thermocrinis_albus_DSM_14484     166 bp    PROT      linear   23-SEP-2014
DEFINITION  Thermocrinis_albus_DSM_14484, 478 bases, 448FA9A checksum.
 ACCESSION  Rose-Cavalier-Smiths-iMac.local:198:1409384610
ORIGIN
        1 ---------- ---EARAILR YARISPLKAR QVLRLIQGKR AADALYQL-- ----------
       61 ---------- ---------- -EFPKKAAKI VANVLRSAIA NADQKKMDLE KLYIKKAVAD
      121 QGPMYKKWMP RAHGRATMIR KRTSHITIIL EEREEEK--- ------
//
LOCUS       Desulfurispirillum_indicum_S5     166 bp    PROT      linear   23-SEP-2014
DEFINITION  Desulfurispirillum_indicum_S5, 478 bases, 6BFD547B checksum.
 ACCESSION  Rose-Cavalier-Smiths-iMac.local:199:1409384610
ORIGIN
        1 ---------- ---EVKAKAR FVRVSPRKAR LVIDQIRGKK VNDANNIL-- ----------
       61 ---------- ---------- -KFPKGAAED IKKVLDSAVA NAENFQLNID EMVVTEAYVD
      121 QGPTMKRFMP RAMGRAYEIK KRTSHITIVL G--------- ------
//
LOCUS       Cryptobacterium_curtum_DSM_15641     166 bp    PROT      linear   23-SEP-2014
DEFINITION  Cryptobacterium_curtum_DSM_15641, 478 bases, E92E3E85 checksum.
 ACCESSION  Rose-Cavalier-Smiths-iMac.local:200:1409384610
ORIGIN
        1 ---------- ---EAKAVAR YVRVSPRKAR VVVDQIRGKD IVRAREVL-- ----------
       61 ---------- ---------- -AFTRAIAED VEKVMNSAVA NAHNHQANPA QLYVKAAYVD
      121 EGPTLKRIRP RAKGSAARIR KRTSHITVIV STREEA---- ------
//
LOCUS       Syntrophothermus_lipocalidus_DSM_12680     166 bp    PROT      linear   23-SEP-2014
DEFINITION  Syntrophothermus_lipocalidus_DSM_12680, 478 bases, 40E5FF8A checksum.
 ACCESSION  Rose-Cavalier-Smiths-iMac.local:203:1409384610
ORIGIN
        1 ---------- ---EARAVAK YLRVSPFKAR QVADLVRGKN AQEAMAIL-- ----------
       61 ---------- ---------- -RYNKKGAPL IAKVLKSAMA NANNFDMDVD ALYVAEIYVN
      121 EGPSLKRLKP RAYGRADVMK RRTSHITVVV KEKEVR---- ------
//
LOCUS       Zymomonas_mobilis_subsp._mobilis_NCIMB_11163     166 bp    PROT      linear   23-SEP-2014
DEFINITION  Zymomonas_mobilis_subsp._mobilis_NCIMB_11163, 478 bases, 6C966AC6 checksum.
 ACCESSION  Rose-Cavalier-Smiths-iMac.local:206:1409384610
ORIGIN
        1 KPQA--PRRV GEKEALAVAT TVRGSSYKLN LVAGLIRGKK AGEALNIL-- ----------
       61 ---------- ---------- -SFKKAMAKD VRKVLASAIA NANNHNLDVD ALIVKEASVG
      121 KSIVMKRFAT RARGRSTQII KPFSRIRVVV REQEEAE--- ------
//
LOCUS       Thermodesulfatator_indicus_DSM_15286     166 bp    PROT      linear   23-SEP-2014
DEFINITION  Thermodesulfatator_indicus_DSM_15286, 478 bases, A8783EA8 checksum.
 ACCESSION  Rose-Cavalier-Smiths-iMac.local:211:1409384610
ORIGIN
        1 ---------- ---EARAQAK YVRISPYKAR LVVDLIRGKS VDEALKIL-- ----------
       61 ---------- ---------- -QFPKKGARL VRKVLESAVA NAHNYQMDPD QLYVKRAYVD
      121 EGPRLKRFWP RAFGRASRIL KRTSHITVVV EEKPEK---- ------
//
LOCUS       Neisseria_meningitidis_MC58     166 bp    PROT      linear   23-SEP-2014
DEFINITION  Neisseria_meningitidis_MC58, 478 bases, 8D3F42E3 checksum.
 ACCESSION  Rose-Cavalier-Smiths-iMac.local:215:1409384610
ORIGIN
        1 ---------- ---RVNAQHK NARISAQKAR LVADLIRGKD VAQALNIL-- ----------
       61 ---------- ---------- -AFPKKGAEL IKKVLESAIA NAHNNGADID ELKVVTIFVD
      121 KGPSLKRFQA RAKGRGNRIE KQTCHINVTV GN-------- ------
//
LOCUS       Cyanothece_sp._PCC_7425     166 bp    PROT      linear   23-SEP-2014
DEFINITION  Cyanothece_sp._PCC_7425, 478 bases, 8BBA5C05 checksum.
 ACCESSION  Rose-Cavalier-Smiths-iMac.local:217:1409384610
ORIGIN
        1 ------AVLL EQPGAYATAR YIRMSPHKVR RVLDQIRGRS YREALIIL-- ----------
       61 ---------- ---------- -EFPYRACDP ILKVLRSAVA NAHNEGLNPT DLVVSQAYAD
      121 QGPSLKRFRP RAQGRAYPIR KPTCHITIAV SPAAS----- ------
//
LOCUS       Prochlorococcus_marinus_str._MIT_9303     166 bp    PROT      linear   23-SEP-2014
DEFINITION  Prochlorococcus_marinus_str._MIT_9303, 478 bases, E7ACF12B checksum.
 ACCESSION  Rose-Cavalier-Smiths-iMac.local:218:1409384610
ORIGIN
        1 ----TTSSPT TTTIAKAHGR FIRGSVSKVR RVLDQIRGRT YRDALIML-- ----------
       61 ---------- ---------- -EFPYRSTGP ITKVLRSAVA NAHNLGLDPA SLVIAQASAD
      121 MGPSMKRYRP RAQGRAFAIK KQTCHISIAV AAQTDS---- ------
//
LOCUS       Chlorobium_limicola_DSM_245     166 bp    PROT      linear   23-SEP-2014
DEFINITION  Chlorobium_limicola_DSM_245, 478 bases, F8DE8FE checksum.
 ACCESSION  Rose-Cavalier-Smiths-iMac.local:219:1409384610
ORIGIN
        1 ---------- ---QAKAILR HTPTSPRKMR LLAGLVRGKP VDQAKAIL-- ----------
       61 ---------- ---------- -LNTKGASRN VMLTLKSAVA NYPDERVSDQ ELVVKEVFVD
      121 QGATLKRMLP APMGRAYRVR KRSNHLTVIV DKVKQSS--- K-----
//
LOCUS       Prevotella_denticola_F0289     166 bp    PROT      linear   23-SEP-2014
DEFINITION  Prevotella_denticola_F0289, 478 bases, D7E97FB9 checksum.
 ACCESSION  Rose-Cavalier-Smiths-iMac.local:221:1409384610
ORIGIN
        1 ARKHEARKEA LKSQYFAKLK DCPSSPRKMR YVVDMVRGME VNRALGVL-- ----------
       61 ---------- ---------- -RFKKAAAQN VEKLLRSAIN NWNDRKAEDG ELYISKVFVD
      121 EGVTMKRMRP APQGRGYRIR KRSNHVTLFV DSKADANNDD K-----
//
LOCUS       Anaerolinea_thermophila_UNI-1     166 bp    PROT      linear   23-SEP-2014
DEFINITION  Anaerolinea_thermophila_UNI-1, 478 bases, 3D4271A5 checksum.
 ACCESSION  Rose-Cavalier-Smiths-iMac.local:224:1409384610
ORIGIN
        1 ---------- -ATDIRAQLK FAETSAQKAR LVVDLVRGKP VVEASNIL-- ----------
       61 ---------- ---------- -RFPKKAARI INKVLDSAIA NAENFGVSRD NLYIHEIAAD
      121 EGPTRKWRRF GARGRFKPIL RRTSHITIVL RERE------ ------
//
LOCUS       Idiomarina_loihiensis_L2TR     166 bp    PROT      linear   23-SEP-2014
DEFINITION  Idiomarina_loihiensis_L2TR, 478 bases, 93880CA3 checksum.
 ACCESSION  Rose-Cavalier-Smiths-iMac.local:225:1409384610
ORIGIN
        1 ---------- ---EAIAKHQ FARVSAQKGR LVADQIRGLP VEKALDIL-- ----------
       61 ---------- ---------- -AYPKAAAGL IKKVLESAIA NAHNEGADID ELKVSRVFLD
      121 EGPTMKRIKP RAKGRADRIF KRTSHITVVV SDS------- ------
//
LOCUS       Gemmatimonas_aurantiaca_T-27     166 bp    PROT      linear   23-SEP-2014
DEFINITION  Gemmatimonas_aurantiaca_T-27, 478 bases, A2B5A25 checksum.
 ACCESSION  Rose-Cavalier-Smiths-iMac.local:226:1409384610
ORIGIN
        1 -----AKAAK TGIEARAIQR TTRQSPYKMR LVIDQIRGQR VNDALALL-- ----------
       61 ---------- ---------- -KFKKHAAEQ IGKTLNSAVA NAANLSLDVD TLVITKAIVN
      121 EGPKLKRWTP AAMGRATPML KRTSHVEIVV TEAVR----- ------
//
LOCUS       Nitrosomonas_europaea_ATCC_19718     166 bp    PROT      linear   23-SEP-2014
DEFINITION  Nitrosomonas_europaea_ATCC_19718, 478 bases, 1B16D57B checksum.
 ACCESSION  Rose-Cavalier-Smiths-iMac.local:232:1409384610
ORIGIN
        1 ---------- ---ETSAVLR SVRLSAQKGR LVADQIRGLQ VERAIRLL-- ----------
       61 ---------- ---------- -TFPKKGASI ILKLLESAVA NAHNEGADID ELKISQIFIG
      121 QGATLKRVSP RAKGRGNRIS KPTCNIFLTV SNK------- ------
//
LOCUS       Nitrosospira_multiformis_ATCC_25196     166 bp    PROT      linear   23-SEP-2014
DEFINITION  Nitrosospira_multiformis_ATCC_25196, 478 bases, F89039CC checksum.
 ACCESSION  Rose-Cavalier-Smiths-iMac.local:233:1409384610
ORIGIN
        1 ---------- ---ETTAVLR GVRLSEQKGR LVADQIRGLP VERALNLL-- ----------
       61 ---------- ---------- -AFPKKAAVI IRKLLESAIA NAHNEGADID ELKVSRIYVD
      121 RGPSLMRTSA RAKGRGNRIV KPTCHILLTV GDKASNKK-- ------
//
LOCUS       Treponema_brennaborense_DSM_12168     166 bp    PROT      linear   23-SEP-2014
DEFINITION  Treponema_brennaborense_DSM_12168, 478 bases, D62FD169 checksum.
 ACCESSION  Rose-Cavalier-Smiths-iMac.local:239:1409384610
ORIGIN
        1 -----AE--- -KTGYRAVTK FLIASPTKVR PVANVVKRKT CSEAMAIL-- ----------
       61 ---------- ---------- -ENPQKGADL IRGTMKSAIA NAANKKLDED MLYVKEIRID
      121 EGPRLKRVWF RARGRADMLL KRMCHITVVV DEKAGE---- ------
//
LOCUS       Dictyoglomus_thermophilum_H-6-12     166 bp    PROT      linear   23-SEP-2014
DEFINITION  Dictyoglomus_thermophilum_H-6-12, 478 bases, 6810DC65 checksum.
 ACCESSION  Rose-Cavalier-Smiths-iMac.local:240:1409384610
ORIGIN
        1 ---------- --IEVKAESK YLRISPYKAR RVIDLVRGKM VEEAEAIL-- ----------
       61 ---------- ---------- -ENPHKAAHF ILKCLRSAKA NAHNYGLRAD RLYISKAFVN
      121 EGPRWKRLNP RARGRADIIQ IRNSHIVIYV KEKEEE---- ------
//
LOCUS       Xylella_fastidiosa_M23     166 bp    PROT      linear   23-SEP-2014
DEFINITION  Xylella_fastidiosa_M23, 478 bases, A200A689 checksum.
 ACCESSION  Rose-Cavalier-Smiths-iMac.local:243:1409384610
ORIGIN
        1 ---------- ---EASAILR GARVSPQKAR LVAAQVRGLS ADSAVNLL-- ----------
       61 ---------- ---------- -RFSKKAACL IKKVVESAIA NANNHGSNID DLRINTIIVD
      121 EGRMLKRFMA RAKGRSSRIV KRSSHITVVV GPAK------ ------
//
LOCUS       Coraliomargarita_akajimensis_DSM_45221     166 bp    PROT      linear   23-SEP-2014
DEFINITION  Coraliomargarita_akajimensis_DSM_45221, 478 bases, 6E1EC427 checksum.
 ACCESSION  Rose-Cavalier-Smiths-iMac.local:245:1409384610
ORIGIN
        1 ---------- ---QVQAYTK YARMSPRKVR EITRAIQGRN AAEAIEIL-- ----------
       61 ---------- ---------- -RFPRKSARL VSKTLASAIA NANNNNLSSD ALKIESAVVE
      121 QGPAFKRFRP AARGSAHPYK KPTSHIRIVL TDEV------ ------
//
LOCUS       Thermovibrio_ammonificans_HB-1     166 bp    PROT      linear   23-SEP-2014
DEFINITION  Thermovibrio_ammonificans_HB-1, 478 bases, CB3C7EAD checksum.
 ACCESSION  Rose-Cavalier-Smiths-iMac.local:249:1409384610
ORIGIN
        1 QRDYGERGIA TPEEARAIWR RARMSASKVR LVIDLIRGKQ VDQALAIL-- ----------
       61 ---------- ---------- -QNPKKAARM IEKVLKSAIA NAQ-KGLNPE ELVVRRAYVD
      121 EGPTMKRVRP RAMGRANIRR RRTCHITVVV GKPEAKK--- ------
//
LOCUS       Acetobacter_pasteurianus_IFO_3283-01     166 bp    PROT      linear   23-SEP-2014
DEFINITION  Acetobacter_pasteurianus_IFO_3283-01, 478 bases, 191647E0 checksum.
 ACCESSION  Rose-Cavalier-Smiths-iMac.local:250:1409384610
ORIGIN
        1 -KPKHPRTLA -ETEAQAVTR NIRVSPRKLN LVAGLIRNKP ASQAVATL-- ----------
       61 ---------- ---------- -TFKRRIAQE VKKTLESAIA NANNHQLDVD QLVVKTAEVG
      121 KSIVMRRFHA RGRGRSARVE KFFSHLKIVV AERAAEPEAA SSEQKA
//
LOCUS       Methylacidiphilum_infernorum_V4     166 bp    PROT      linear   23-SEP-2014
DEFINITION  Methylacidiphilum_infernorum_V4, 478 bases, FF7B677C checksum.
 ACCESSION  Rose-Cavalier-Smiths-iMac.local:251:1409384610
ORIGIN
        1 ---------- ---EVRAIYK MARISPFKSR DVARSIKGMD ARDAFNVL-- ----------
       61 ---------- ---------- -AFPKKAARL IRKTLGSAIA NANNHNLRAQ DLYVKGVFVD
      121 EGPKFRRYQP KARGSAGIIR KRTAHICVVL DEKENKS--- ------
//
LOCUS       Corynebacterium_pseudotuberculosis_FRC41     166 bp    PROT      linear   23-SEP-2014
DEFINITION  Corynebacterium_pseudotuberculosis_FRC41, 478 bases, A0AA3222 checksum.
 ACCESSION  Rose-Cavalier-Smiths-iMac.local:253:1409384610
ORIGIN
        1 -----SES-- -VTSARATAR FVRVSPMKAR RVIDLVRGKS IEEALAIL-- ----------
       61 ---------- ---------- -KYPQAASEP VAKVVASAAA NANNFGLDRR SLVISEAFAD
      121 EGPTMRRFSP RAQGCAFQIR KRTSHITVVV ES-QKEGAK- ------
//
LOCUS       Fusobacterium_nucleatum_subsp._nucleatum_ATCC_25586     166 bp    PROT      linear   23-SEP-2014
DEFINITION  Fusobacterium_nucleatum_subsp._nucleatum_ATCC_25586, 478 bases, A70462F5 checks
 ACCESSION  Rose-Cavalier-Smiths-iMac.local:254:1409384610
ORIGIN
        1 ---------- ---EAKAITR FVRLSPRKAR LVADLVRGKS ALEALDIL-- ----------
       61 ---------- ---------- -EFNKKAARV IKKTLSSAIA NANNFKMDED KLVVSTIMVN
      121 QGPVLKRVMP RAMGRADIIR KPTAHITVAV SDEQ------ ------
//
LOCUS       Syntrophus_aciditrophicus_SB     166 bp    PROT      linear   23-SEP-2014
DEFINITION  Syntrophus_aciditrophicus_SB, 478 bases, C53937B2 checksum.
 ACCESSION  Rose-Cavalier-Smiths-iMac.local:255:1409384610
ORIGIN
        1 ---------- ---EAKATAK YIRISPQKAR LVVDLIRGKK VDDAREIL-- ----------
       61 ---------- ---------- -NYRKRSGQI VGKVLKSAFA NAQNPNIDEK ILFVKEIFVD
      121 QGPSMKRWRA RAQGRAASIK KRMSHITVIL DEK------- ------
//
LOCUS       Lactobacillus_fermentum_IFO_3956     166 bp    PROT      linear   23-SEP-2014
DEFINITION  Lactobacillus_fermentum_IFO_3956, 478 bases, 404F1631 checksum.
 ACCESSION  Rose-Cavalier-Smiths-iMac.local:263:1409384610
ORIGIN
        1 -----AEN-- -VTSAKATAK MVRVSSRKVR LVLDTIRNKS VAEAFAIL-- ----------
       61 ---------- ---------- -KFPNGAASD VEKVLKSAVA NANNFDLDQA SLVVSEAFAN
      121 EGPTLKRFRP RAKGSASPIN KRTSHITVVV AEK------- ------
//
LOCUS       Denitrovibrio_acetiphilus_DSM_12809     166 bp    PROT      linear   23-SEP-2014
DEFINITION  Denitrovibrio_acetiphilus_DSM_12809, 478 bases, 12BB5BB9 checksum.
 ACCESSION  Rose-Cavalier-Smiths-iMac.local:273:1409384610
ORIGIN
        1 ---------- ---EAIARAK YQRVSPRKTR PVADLIRGKK VEEALAIL-- ----------
       61 ---------- ---------- -KFPNKGAKI LYKAVKSAAS NAENHNHDAS RMVVKEVRVD
      121 QGPVWKRFLP RAYGRATGLR KPTSNITVVL SD-------- ------
//
LOCUS       Meiothermus_silvanus_DSM_9946     166 bp    PROT      linear   23-SEP-2014
DEFINITION  Meiothermus_silvanus_DSM_9946, 478 bases, F7C95C99 checksum.
 ACCESSION  Rose-Cavalier-Smiths-iMac.local:275:1409384610
ORIGIN
        1 ---------- ---EAKAVAK NIRISPRKAR LVVDMIRGKG LEEARAIL-- ----------
       61 ---------- ---------- -KFPHRGSAP IAKVLNSAAA NANNLDLLED SLFVKAAYVD
      121 EGMVFKRVLP RARGRADIIR KKTSHITIIV GEKN--GK-- ------
//
LOCUS       Spirochaeta_coccoides_DSM_17374     166 bp    PROT      linear   23-SEP-2014
DEFINITION  Spirochaeta_coccoides_DSM_17374, 478 bases, E52D3219 checksum.
 ACCESSION  Rose-Cavalier-Smiths-iMac.local:277:1409384610
ORIGIN
        1 ---DNSMEE- -RKGYRAIAK YLMVSPSKVR PVADLVRRKP YIEAVAIL-- ----------
       61 ---------- ---------- -EAPQKGARL ILKVLQSAGA NAMKRTLDED QLVVSELLID
      121 EGPRLKRVWP RSHGRRDILL KRMSHITVVV DEAVKVGK-- ------
//
