# Supplementary material for: Multidomain ribosomal protein trees and the planctobacterial origin of neomura (eukaryotes, archaebacteria)
Source: Protoplasma. 2020 Jan 3;257(3):621–753. doi: 10.1007/s00709-019-01442-7 (PMC7203096; doi:10.1007/s00709-019-01442-7)
Supplement: Supplementary file 24 — (PDF 107 kb) [file 709_2019_1442_MOESM24_ESM.gb]

LOCUS       Alexandrium_tamarense@42750624     139 bp    PROT      linear   30-AUG-2014
DEFINITION  Alexandrium_tamarense@42750624     138 bp    PROT      linear    1-AUG-2014, 13
 ACCESSION  Rose-Cavalier-Smiths-iMac.local:0:1409396733
ORIGIN
        1 X--------- ---------- ---------- --------KR LNMTRRNRPP LSLSKLVLNM
       61 IAVCVGTVTD DKRIMTVCAL RFTETARARI LKAGGECLTF DKLALRAPLG QGTVLLRGPG
      121 REAEKHFGGR KFEKARGRR
//
LOCUS         AlloMacr     139 bp    PROT      linear   30-AUG-2014
DEFINITION  AlloMacr     138 bp    PROT      linear    1-AUG-2014, 138 bases, C6F37845 chec
 ACCESSION  Rose-Cavalier-Smiths-iMac.local:1:1409396733
ORIGIN
        1 XKTQRKEAAS GNPYLLLLVK LYKFLARRTD SAFNKTILAR LVKSKIYKPP VSLSKIALNM
       61 IAVIVAPVTD DVRLLTVAAL KFTASARARI VKNGGEAITI DQLALRAPTG SNTVLLRGSM
      121 REAVKHFGGR KFERARGRR
//
LOCUS          PCBtrin     139 bp    PROT      linear   30-AUG-2014
DEFINITION  PCBtrin     138 bp    PROT      linear    1-AUG-2014, 138 bases, 4ED3273D check
 ACCESSION  Rose-Cavalier-Smiths-iMac.local:2:1409396733
ORIGIN
        1 XNKNRVAAKS NDPYLLLLVK LYKFLARRTE ASFNKVVLKR LMMSRMHRPC MSVSRVARLM
       61 IAVVVASVTD DVRMVKICAL RFTESARARI IKAGGECLTF DQLAVRRPTG KNTLLLRGTA
      121 REANKHFGGR KFERARGRR
//
LOCUS       Breviata_anathema@BREANContig2     139 bp    PROT      linear   30-AUG-2014
DEFINITION  Breviata_anathema@BREANContig2     138 bp    PROT      linear    1-AUG-2014, 13
 ACCESSION  Rose-Cavalier-Smiths-iMac.local:3:1409396733
ORIGIN
        1 XAKHREEPRS EDPYLHLLVK LYRFLARRTD SKFNKVVLRR LYASRINNPP VSISRIARLM
       61 IAVVVGKITD DIRMLRVCAL KFTETARARI EKFGGECMTF DQLAMLKPTG SNTVLIRGVS
      121 REAVKHFGGR KFERARGKR
//
LOCUS         AmasBerm     128 bp    PROT      linear   30-AUG-2014
DEFINITION  AmasBerm     127 bp    PROT      linear    1-AUG-2014, 127 bases, D854FB48 chec
 ACCESSION  Rose-Cavalier-Smiths-iMac.local:4:1409396733
ORIGIN
        1 XNKSRSEPKS EDVYIRLLVK LYRFLARRTN SSFNKVVLKR LFMSRTNRPP MSVGKIGRMT
       61 IICVVGTVTN DIRILNICAL RFTEGGGAKI GGGGGAWVTF DQLGLQRPTG KNTILLRGRA
      121 RTAARYFG
//
LOCUS       Thecamonas_trahens@AMSG_12150     139 bp    PROT      linear   30-AUG-2014
DEFINITION  Thecamonas_trahens@AMSG_12150     138 bp    PROT      linear    1-AUG-2014, 138
 ACCESSION  Rose-Cavalier-Smiths-iMac.local:5:1409396733
ORIGIN
        1 XKTKRTAPKS VDPYLGLLVD LYRYLARRTG SKFNATVLKR LFKSRSNMPP VSISRIARMG
       61 IAVLVGTILD DVPKLTICAL HFSESVRARI VAAGGTCMTF DELAIARPTG SNCILLRGQA
      121 RKANKYFGGR KFEKARGRR
//
LOCUS       Amastigomonas_oxoniensis@amaox     139 bp    PROT      linear   30-AUG-2014
DEFINITION  Amastigomonas_oxoniensis@amaox     138 bp    PROT      linear    1-AUG-2014, 13
 ACCESSION  Rose-Cavalier-Smiths-iMac.local:6:1409396733
ORIGIN
        1 X--------- ---------- ---------- ---------- ---------- ----------
       61 -------ITD DVRLLSVCAL RLTEGARSRI LKSGGSVYTF DQLALMRPTG KDTFLLRGPA
      121 REAVKHFGGR KFERARGRR
//
LOCUS         AncySigm      82 bp    PROT      linear   30-AUG-2014
DEFINITION  AncySigm      81 bp    PROT      linear    1-AUG-2014, 81 bases, C4BC7CC4 check
 ACCESSION  Rose-Cavalier-Smiths-iMac.local:7:1409396733
ORIGIN
        1 XRTGRTAPKS EDVYLRLLAK LYSFLARKTN AKFNSVVLRR LYQSKTNRQP LSIAQVNRLM
       61 IAVLVGTVTD DVRLLTVCAL RF
//
LOCUS         AndaInca     135 bp    PROT      linear   30-AUG-2014
DEFINITION  AndaInca     134 bp    PROT      linear    1-AUG-2014, 134 bases, E11629CF chec
 ACCESSION  Rose-Cavalier-Smiths-iMac.local:8:1409396733
ORIGIN
        1 XRRHRTGTPS SNPYIQLLVK LYRYLARRSP CPFNNAILKR LLMSNINRPP MGLRRLAMFM
       61 TAVIVGTITD DERLMNVCAL RFTESARARI ENAGGACLTF DQLAMQKPSG SKCVLLRGAT
      121 REAVKHFGGR KFERA
//
LOCUS         AnopHaem     139 bp    PROT      linear   30-AUG-2014
DEFINITION  AnopHaem     138 bp    PROT      linear    1-AUG-2014, 138 bases, A8A23FA check
 ACCESSION  Rose-Cavalier-Smiths-iMac.local:9:1409396733
ORIGIN
        1 XSKTYRHTKS SNLYVRLLIK LYKFLTRRTD SKFNAAVLRR LNFSKTTRFP LGLSRIVKNT
       61 IVCAVTTITD DVRLRSICAL RFTEGARRRI IAAGGECLTF DQLALRAPTG ENTLLLRGPV
      121 REEYRHFGGR KFERARGRR
//
LOCUS         ArabThal     139 bp    PROT      linear   30-AUG-2014
DEFINITION  ArabThal     138 bp    PROT      linear    1-AUG-2014, 138 bases, 260A3E1E chec
 ACCESSION  Rose-Cavalier-Smiths-iMac.local:10:1409396733
ORIGIN
        1 XKTKRTAPKS DDVYLKLLVK LYRFLVRRSN SNFNAVILKR LFMSKVNKAP LSLSRLVEFM
       61 IAVLVGTITD DLRVMKVTAL RFTERARARI EKAGGECLTF DQLALRAPLG QNTVLLRGPS
      121 REAVKHFGGR KFEKARGKR
//
LOCUS       Araneofila_producta@C00932_C01     139 bp    PROT      linear   30-AUG-2014
DEFINITION  Araneofila_producta@C00932_C01     138 bp    PROT      linear    1-AUG-2014, 13
 ACCESSION  Rose-Cavalier-Smiths-iMac.local:11:1409396733
ORIGIN
        1 X--------- ---------- ---------- ---------- ---------- ----------
       61 ---------- ------VCAL RFSAGARARI VKAGGECLTF DQLALRAPTG AGTVLLRGPA
      121 REAFKHFGGR KFERARGRR
//
LOCUS         AstaLong     139 bp    PROT      linear   30-AUG-2014
DEFINITION  AstaLong     138 bp    PROT      linear    1-AUG-2014, 138 bases, CCD8770D chec
 ACCESSION  Rose-Cavalier-Smiths-iMac.local:12:1409396733
ORIGIN
        1 XNKDKRHPTA TNPYIRVLVK IYRFLARRVT TPFNKAVLKR LMKSRMHRPS VSTSRIKLAM
       61 ICVCVAHVIH DDRVLKVCAL KFSKGARAAI EAAGGQCLTF DQLAMITPKG SKCTLIRGKR
      121 RKQYKSFGGR KHEKARGRR
//
LOCUS       Aureococcus_anophagefferens@AU     139 bp    PROT      linear   30-AUG-2014
DEFINITION  Aureococcus_anophagefferens@AU     138 bp    PROT      linear    1-AUG-2014, 13
 ACCESSION  Rose-Cavalier-Smiths-iMac.local:13:1409396733
ORIGIN
        1 XHKARTDTKS ENVYLKLLVK LYRFLARRTD SAFVKTVLKR LFMSRTNRPP LSLSALARFM
       61 IAVLVGTITD DPRMMTVCAL RFTETARARI VKAGGECLTF DQLALRAPKG SNTVLLRGPA
      121 REVYSHFGGR KFEKARGRR
//
LOCUS         BabeBovi     139 bp    PROT      linear   30-AUG-2014
DEFINITION  BabeBovi     138 bp    PROT      linear    1-AUG-2014, 138 bases, 395449B4 chec
 ACCESSION  Rose-Cavalier-Smiths-iMac.local:14:1409396733
ORIGIN
        1 XKPGRKALVS QDPYLQLLVN SYKLLARRTH SKFNRTVLKR LIMPRRFKCP MSLSKLVKHM
       61 TAVIVGTITD DVRVLSVCAL RVTETARARL LKAGGEIITF DELISRAPTG TNCTLLRGAS
      121 REAEKHFGGR KFEKARGRR
//
LOCUS       Bassomonas_sp@basspContig00099     139 bp    PROT      linear   30-AUG-2014
DEFINITION  Bassomonas_sp@basspContig00099     138 bp    PROT      linear    1-AUG-2014, 13
 ACCESSION  Rose-Cavalier-Smiths-iMac.local:15:1409396733
ORIGIN
        1 XNSGRTAPVS QDLYLRLLVK LYRFLARRTG SNFNKVVLKR LFASRNNRAP LSLARLVRQM
       61 TAVLVGTVTD DNRLMTVVAL RFTEAAKDRI VKAGGSVMTF DQFAQANPTG SGSVLLRGPG
      121 RKAYRYFGGR KFEKARGRR
//
LOCUS       Batrachochytrium_dendrobatidis     139 bp    PROT      linear   30-AUG-2014
DEFINITION  Batrachochytrium_dendrobatidis     138 bp    PROT      linear    1-AUG-2014, 13
 ACCESSION  Rose-Cavalier-Smiths-iMac.local:16:1409396733
ORIGIN
        1 XKGARVAPKS DNVYLRLLVK LYRFLARRTN SKFNQVVLKR LFMSRVNRPP ISISRLSKYL
       61 IAVVVGTVTD DNRLISVAAL RVTNSARARI LKAGGEILTF DQLALRSPLG KGTVLLRGPS
      121 REAVKHFGGR KFEKARGRR
//
LOCUS       PirE2@PirE2_1_51263     139 bp    PROT      linear   30-AUG-2014
DEFINITION  PirE2@PirE2_1_51263     138 bp    PROT      linear    1-AUG-2014, 138 bases, EE
 ACCESSION  Rose-Cavalier-Smiths-iMac.local:17:1409396733
ORIGIN
        1 XNSNRSAPKS NDVYLLLLVK LYRFLARRTD AAFNKVVLKR LFMSRINKPP MTLSNIAKNM
       61 IAVVVGTVTD DSRMFTICAL RFTKTARAKI LKAGGECLTF DQLALRAPTG TNCVLLRGSH
      121 REAVKHFGGR KFEKARGRR
//
LOCUS       Rall@OG9_005041RA     139 bp    PROT      linear   30-AUG-2014
DEFINITION  Rall@OG9_005041RA     138 bp    PROT      linear    1-AUG-2014, 138 bases, 4419
 ACCESSION  Rose-Cavalier-Smiths-iMac.local:18:1409396733
ORIGIN
        1 XKNRRVAPKS EDPYLLLLVK LYRFLARRTG AKFNNIILKR LFMSRINRAP MSLSGVAKQM
       61 IAVLVGTVTD DVRLLTIAAL RFTKTARARI VKAGGEAITL DQLALRSPTG EKTVLLRGNA
      121 REAVKHFGGR KFEKARGRR
//
LOCUS         SpizPunc     139 bp    PROT      linear   30-AUG-2014
DEFINITION  SpizPunc     138 bp    PROT      linear    1-AUG-2014, 138 bases, A5579FD7 chec
 ACCESSION  Rose-Cavalier-Smiths-iMac.local:19:1409396733
ORIGIN
        1 XKGHRDAPKS QDVYLRMLVK LYRFLARRTE SKFNQVVLKR LFMSRVNRPP ISVSRLARFM
       61 IAVIVGTVTD DNRLLTVAAL RVTRTARARI IKAGGEILTF DQLALRSPLG KGTVLLRGQT
      121 REAVKHFGGR KFERARGRR
//
LOCUS         BlasEmer     139 bp    PROT      linear   30-AUG-2014
DEFINITION  BlasEmer     138 bp    PROT      linear    1-AUG-2014, 138 bases, 1B106DA9 chec
 ACCESSION  Rose-Cavalier-Smiths-iMac.local:20:1409396733
ORIGIN
        1 XKTQRTEAAS RNPYLLLLVK LYKFLARRTD SSFNKVVLQR LVKSKIYKPP VSLSKLAVEM
       61 IAVVVAPITD DVRFLTVAAL RFTASARARI VKAGGEAITL DQLALRAPTG ANTVLLRGTK
      121 REAVKHFGGR KFERARGRR
//
LOCUS         BlasHomi     139 bp    PROT      linear   30-AUG-2014
DEFINITION  BlasHomi     138 bp    PROT      linear    1-AUG-2014, 138 bases, 537DC8AF chec
 ACCESSION  Rose-Cavalier-Smiths-iMac.local:21:1409396733
ORIGIN
        1 XHKTREAPKS DNIYLALLVK LYRFIARRTG AKFPEVVLRR LYMSRINRPP MSLSSLARHM
       61 IAVVVGTITD DVRLMKVCAL RFTETARARI VKAGGECLTF DQLALRAPTG ANTVLLQGRR
      121 RDAVKHFGGR KFERARGRR
//
LOCUS       Bombyx_mori@AAV34829     129 bp    PROT      linear   30-AUG-2014
DEFINITION  Bombyx_mori@AAV34829     128 bp    PROT      linear    1-AUG-2014, 128 bases, 7
 ACCESSION  Rose-Cavalier-Smiths-iMac.local:22:1409396733
ORIGIN
        1 XKVRRTEVKS QDIYLRLLVK LYRYLARRTN AKFNQIVLRR LFMSRINRPP ISVSRLARHM
       61 IAVVVGTVTN DVRLMTVAAL HVTEKARARI LAAGGEILTF DQLALRAPTG KKTVLVQGQA
      121 REAVRHFGG
//
LOCUS         CaenEleg     139 bp    PROT      linear   30-AUG-2014
DEFINITION  CaenEleg     138 bp    PROT      linear    1-AUG-2014, 138 bases, 9B89C781 chec
 ACCESSION  Rose-Cavalier-Smiths-iMac.local:23:1409396733
ORIGIN
        1 XVARRTAPKS ENPYLRLLSK LYAFLARRTG EKFNAIVLKR LRMSRRNRQP LSLAKLARAV
       61 TVVTLSTVTD DARLISVAAL HVTEGARARI LAAGGEIITL DQLALKSPKG ENTVFLQGPA
      121 REAEKHFGGR KFERARGRR
//
LOCUS         CapsOwcz     139 bp    PROT      linear   30-AUG-2014
DEFINITION  CapsOwcz     138 bp    PROT      linear    1-AUG-2014, 138 bases, 31B9ABB1 chec
 ACCESSION  Rose-Cavalier-Smiths-iMac.local:24:1409396733
ORIGIN
        1 XKKVRTEPKS EDLYIRLLVK LYRFLARRTD SPFNKVVLKR LFQSRIHRPP LSLSKLVRLT
       61 TAVVVGTVTD DERLLTVCAL RFTAAARARI LKAGGETITF DQLALRSPTG KNTLLLRGPS
      121 REAVKHFGGR KFEKARGRR
//
LOCUS         ChlaRein     139 bp    PROT      linear   30-AUG-2014
DEFINITION  ChlaRein     138 bp    PROT      linear    1-AUG-2014, 138 bases, D008DD59 chec
 ACCESSION  Rose-Cavalier-Smiths-iMac.local:25:1409396733
ORIGIN
        1 XKVHRTAPKS QNVYLALLVK LYRFLVRRTE SKFNKVILKR LFMSKTNRPP LSLSKLAAFM
       61 VAVIVATVTD DVRLLRVCAL RFTETARARI TKAGGECLTF DQLALQRPTG KDCVLLRGPQ
      121 REACKHFGGR KFEKARGRR
//
LOCUS       Coccomyxa_sp@25977     139 bp    PROT      linear   30-AUG-2014
DEFINITION  Coccomyxa_sp@25977     138 bp    PROT      linear    1-AUG-2014, 138 bases, D95
 ACCESSION  Rose-Cavalier-Smiths-iMac.local:26:1409396733
ORIGIN
        1 X--------- ---YLKLLVK LYTFLVRRTE SKFNKVVLKR LFMSRTNRPP LSLS------
       61 --VLIGTITD D-RL-TVVAL RVTETARARI LGAGGKILTF DQLALLAPTG SNCVLLRGP-
      121 ---------R KFEKARGRR
//
LOCUS       Chlorella_NC64A@CHLNC37334     139 bp    PROT      linear   30-AUG-2014
DEFINITION  Chlorella_NC64A@CHLNC37334     138 bp    PROT      linear    1-AUG-2014, 138 ba
 ACCESSION  Rose-Cavalier-Smiths-iMac.local:27:1409396733
ORIGIN
        1 XRVHRTAPKS ENPYVKLLVK LYRFLVRRTE SDFNKVVLKR LFMSKTNRPP LSLSKLVKFM
       61 LAVLVGTITD DTRLLRVCAL RVTETARARI LKAGGEIITF DQLALIAPTG SNTVLLRGPS
      121 REAVKHFGGR KFERARGRR
//
LOCUS         ChonCris     119 bp    PROT      linear   30-AUG-2014
DEFINITION  ChonCris     118 bp    PROT      linear    1-AUG-2014, 118 bases, BC59C520 chec
 ACCESSION  Rose-Cavalier-Smiths-iMac.local:28:1409396733
ORIGIN
        1 XKPGRRAPKS ENPYLSLLVQ LYSFLARRTD EKFNGIVLKR LFMSRTSRPP MSVSRISFFM
       61 TAVIVGKVLD DERMLTVCAL DFSKTARVRI EKAGGECLTF DQLAVRSPTG AGTVLLRGR
//
LOCUS       Ciona_intestinalis@CIOIN255650     139 bp    PROT      linear   30-AUG-2014
DEFINITION  Ciona_intestinalis@CIOIN255650     138 bp    PROT      linear    1-AUG-2014, 13
 ACCESSION  Rose-Cavalier-Smiths-iMac.local:29:1409396733
ORIGIN
        1 XKVVRKTARS DDIYLKLLVK LYRFLARRTN APFNKVILKR LYMSRSNRPP MSIARLIRNM
       61 TAVVVGTVTD DKRILNVCAL RVTEGARARI LAAGGSIITL DQLAQKSPKG QNTVLLQGPA
      121 RKVYKHFGGR KFERARGRR
//
LOCUS       Cochliopodium_minutoidum@C0026     139 bp    PROT      linear   30-AUG-2014
DEFINITION  Cochliopodium_minutoidum@C0026     138 bp    PROT      linear    1-AUG-2014, 13
 ACCESSION  Rose-Cavalier-Smiths-iMac.local:30:1409396733
ORIGIN
        1 XKSKRLHTKS NDPYLLLLIK LYRFLSRRTS SVFNRKILDR LCHSRENRVP LSTAQIAKHM
       61 IAVIVAPVLD DPRLLRVCAL KFSNSARTRI VNAGGEALTF DQLALKSPTG KNTLLLRGPA
      121 AVKYRYFGSR KEERARGRR
//
LOCUS       Coenopodium_desertum@coedeCont     133 bp    PROT      linear   30-AUG-2014
DEFINITION  Coenopodium_desertum@coedeCont     132 bp    PROT      linear    1-AUG-2014, 13
 ACCESSION  Rose-Cavalier-Smiths-iMac.local:31:1409396733
ORIGIN
        1 XKGHRTEPKS NNPYLKLLVR LYRFLARRTD SRFNETILHR LCMSRTSRPA ISVSKAARWL
       61 ILVSVSPVVD DERLMNICAL KFTESARARI LKAGGKVFTF DQLALLRPTG ANCLLVRGPA
      121 REAFKHFRXX XXX
//
LOCUS       Cryptococcus_neoformans@EAL212     139 bp    PROT      linear   30-AUG-2014
DEFINITION  Cryptococcus_neoformans@EAL212     138 bp    PROT      linear    1-AUG-2014, 13
 ACCESSION  Rose-Cavalier-Smiths-iMac.local:32:1409396733
ORIGIN
        1 XKGNRSAPKS EDPYLLLLVK LYRFLARRTD SKFNRVILKR LFMSKINRPP VSLSRIVKET
       61 IVVVVGAILD DERLLSIAAL RFSTAARERI TAAGGEALTL DQLALRAPTG SNTVLLRGKV
      121 REAVQHFGGR KFEMARGRR
//
LOCUS       Cryptosporidium_parvum@EAK8772     139 bp    PROT      linear   30-AUG-2014
DEFINITION  Cryptosporidium_parvum@EAK8772     138 bp    PROT      linear    1-AUG-2014, 13
 ACCESSION  Rose-Cavalier-Smiths-iMac.local:33:1409396733
ORIGIN
        1 XKTQSKRTRS TNPYRILLSK LYTFLGRRTD SSFNDTVLHR LKMARRFQAP ISVSRLVQFM
       61 IAAVVGTVTD DTRVLTVCAL RFTETARKHI EKYGGECLTF DQLALRAPKG SNVVLLRGKA
      121 RIQEKYFGGR KFEKARGRR
//
LOCUS       Porphyra0y@19684     139 bp    PROT      linear   30-AUG-2014
DEFINITION  Porphyra0y@19684     138 bp    PROT      linear    1-AUG-2014, 138 bases, E8FD5
 ACCESSION  Rose-Cavalier-Smiths-iMac.local:34:1409396733
ORIGIN
        1 XKNVRTAPKS DNPYLRLLVK LYRFLARRTD SRFNAVVLKR MFMSRTNKPP ISLSRLARHA
       61 TIVLVGKVLD DERMLSVCAL EFSSSARARI EAAGGEVLTF DQLALRAPTG SKTLLIRGPV
      121 REVYRHFAGR NFERARGRR
//
LOCUS         CyanMero     139 bp    PROT      linear   30-AUG-2014
DEFINITION  CyanMero     138 bp    PROT      linear    1-AUG-2014, 138 bases, F9FD7C32 chec
 ACCESSION  Rose-Cavalier-Smiths-iMac.local:35:1409396733
ORIGIN
        1 XRKQRDAPRS QDPYLQLLVR LYAFLARRTG APFNAVVWKR LCMSRTNRPP ISLSRLLRYY
       61 IAVVIGKVLD DERKIRLCAL QISDTARARI EAAGGQVMTL DQLALVAPRG ENTILIRGRQ
      121 RRCYKHFVGR KFERARGRR
//
LOCUS       Rhodosorus_marinus@rhomaCAMPEP0113960390     139 bp    PROT      linear   30-AUG-2014
DEFINITION  Rhodosorus_marinus@rhomaCAMPEP0113960390     138 bp    PROT      linear    1-AU
 ACCESSION  Rose-Cavalier-Smiths-iMac.local:36:1409396733
ORIGIN
        1 XKARRDSPRS ENPYVRLLVK LYRFLARRTD AKFNKVVLRR LFMSRTNRPP ISLSRVARYM
       61 TAVIVGKVLD DERLLSVCAL AVTETARARI EKSGGEVITF DQLALRSPTG ENTMLLRGRQ
      121 REVYRHFGGR KFESARGRR
//
LOCUS       Galdieria_sulphuraria@A4_27B09     139 bp    PROT      linear   30-AUG-2014
DEFINITION  Galdieria_sulphuraria@A4_27B09     138 bp    PROT      linear    1-AUG-2014, 13
 ACCESSION  Rose-Cavalier-Smiths-iMac.local:37:1409396733
ORIGIN
        1 XKRNRTAPKS ENPYLLLLVK LYRFLARRTN SNFNKTVLKR LFMSRNNQPP LCLGRLVKLS
       61 IIVIVGKVLD DERLMTVCCL KISDSARARI QKAGGEVLTF DQLALRSPKG SNCFLLRGPA
      121 REVYKHFEER KLERARGRR
//
LOCUS       Rhodophyta-Porphyridium_DBLAB_     139 bp    PROT      linear   30-AUG-2014
DEFINITION  Rhodophyta-Porphyridium_DBLAB_     138 bp    PROT      linear    1-AUG-2014, 13
 ACCESSION  Rose-Cavalier-Smiths-iMac.local:38:1409396733
ORIGIN
        1 XKSRRQAPKS EDPYLLLLVK LYRFLARRTD AKFNKVVLRR MFMSRTNAMP ISLSKLAQHA
       61 VAVIVGKVLD DERLLTVCAL KFSDSARDRI QKAGGECITF DQLALRAPLG QNTLLLRGKK
      121 REVYKHFRGR KQEMARGRR
//
LOCUS       Porphyridium_cruentum@Contig12     139 bp    PROT      linear   30-AUG-2014
DEFINITION  Porphyridium_cruentum@Contig12     138 bp    PROT      linear    1-AUG-2014, 13
 ACCESSION  Rose-Cavalier-Smiths-iMac.local:39:1409396733
ORIGIN
        1 X--------- ---YLLLLVK LYRFLARRTD AKFNKVVLRR MFMSRTNAMP ISLS------
       61 --VIVGKVLD D-RM-TVCAL KFSDSARDRI QKAGGECITF DQLALRAPLG QNTLLLRGK-
      121 ---------R KQEMARGRR
//
LOCUS       Picobiliphyte_11@pico11Contig21324_6     102 bp    PROT      linear   30-AUG-2014
DEFINITION  Picobiliphyte_11@pico11Contig21324_6     101 bp    PROT      linear    2-AUG-20
 ACCESSION  Rose-Cavalier-Smiths-iMac.local:40:1409396733
ORIGIN
        1 X------PRA --LFLPVPAQ LYRFLSRRTD SKFNKTVLKR LFMSKMNRPP MNISQLMKFA
       61 -A---GKILD DERLLAVCAL TFSETARARI TKAGGQCMTF DQ
//
LOCUS       Guillardia_JGI@207216     139 bp    PROT      linear   30-AUG-2014
DEFINITION  Guillardia_JGI@207216     138 bp    PROT      linear    1-AUG-2014, 138 bases,
 ACCESSION  Rose-Cavalier-Smiths-iMac.local:41:1409396733
ORIGIN
        1 XTRFRKEPKS ENVYIKLLVK LYRFLARRTE SKFNAVILKR LFMSRANRPP LSVSRLAKFM
       61 VAVVVGTITD DIRFLTVCCL RITDRARARI TAAGGEVITF DQLALRAPTG SNCVLLRGPA
      121 REVYKHFGSR KFESARGRR
//
LOCUS         GoniomSp     139 bp    PROT      linear   30-AUG-2014
DEFINITION  GoniomSp     138 bp    PROT      linear    1-AUG-2014, 138 bases, 2C4871C7 chec
 ACCESSION  Rose-Cavalier-Smiths-iMac.local:42:1409396734
ORIGIN
        1 X--------- ---------- ---------- ---NDTVLKR LYMSRTNRPP LSLSKL----
       61 IAVVVGTVTD DARFLTVVAL RFTKTARARI TAAGGSCLTF DQLALRAPTG TDCVLLRGPA
      121 REVYKHFGTK KRERARGRR
//
LOCUS         RoomTrun     139 bp    PROT      linear   30-AUG-2014
DEFINITION  RoomTrun     138 bp    PROT      linear    1-AUG-2014, 138 bases, C5A416FA chec
 ACCESSION  Rose-Cavalier-Smiths-iMac.local:43:1409396734
ORIGIN
        1 X~IGRKEPKS KNIYIKLLVK LYKFLTRRTE SKFNGVILKR LKMSIINRPP LSISRLA---
       61 -AVIVGTITN DNRVLKICAL RFTETARARI VAAGGECITF DQLALRSPTG AGTVLLRGPS
      121 REAVKHFGA- KFESARGRR
//
LOCUS       Palpitomonas_bilix@palbiCAMPEP0113893586     139 bp    PROT      linear   30-AUG-2014
DEFINITION  Palpitomonas_bilix@palbiCAMPEP0113893586     138 bp    PROT      linear    1-AU
 ACCESSION  Rose-Cavalier-Smiths-iMac.local:44:1409396734
ORIGIN
        1 XKRGRKEPRS ENPYLRLLVK LYRFLARRTD SKFNETVLKR LFQSNINRPP LSLSKLAEFM
       61 VSVLVGSVTN DERMLRVCAL RFTDTARARI VKAGGECLTF DQLALQAPTG ENCVLLRGRA
      121 REAVRHFGGR KFERARGRR
//
LOCUS         CyanPara     139 bp    PROT      linear   30-AUG-2014
DEFINITION  CyanPara     138 bp    PROT      linear    1-AUG-2014, 138 bases, B68DD6E3 chec
 ACCESSION  Rose-Cavalier-Smiths-iMac.local:45:1409396734
ORIGIN
        1 XNQGRTEPAS QNVYIRLLVK LYRFLARRTD SKFNKIILKR LFMSRVNRAP ISLSRLARLL
       61 IAVIVGTVTD DVRLLNICAL RVTETARARI LKAGGKIMTF DQLALKAPTG ANTILLRGPS
      121 REAIKHFGGR KFERARGRR
//
LOCUS       Dictyostelium_discoideum@EAL67     139 bp    PROT      linear   30-AUG-2014
DEFINITION  Dictyostelium_discoideum@EAL67     138 bp    PROT      linear    1-AUG-2014, 13
 ACCESSION  Rose-Cavalier-Smiths-iMac.local:46:1409396734
ORIGIN
        1 XKTGRKTLVS QNPYHALLVK LYRFLARRTN SKFNKVVLKR LLQTKTNRPP VSISRIANLM
       61 IAVCVGTVVD DERLLTVCAL RFTETARSRI VKAGGKALSF DQFALVRPRG NNTFLIKGVA
      121 REVYKHFGGI KFQRSKTRN
//
LOCUS       Dictyostelium_purpureum@DICPU9     139 bp    PROT      linear   30-AUG-2014
DEFINITION  Dictyostelium_purpureum@DICPU9     138 bp    PROT      linear    1-AUG-2014, 13
 ACCESSION  Rose-Cavalier-Smiths-iMac.local:47:1409396734
ORIGIN
        1 XKTGRKTLVS QNPYLALLVK LYRFLARRTN SKFNKVVLKR LLQTKTNRPP VSISRIANLM
       61 IAVVVGTVVD DERLLTVCAL RFTESARSRI VKAGGKALSF DQFALTRPRG NNTFLIKGVA
      121 REVYKHFGGR KFERTKTHQ
//
LOCUS       Acanthamoeba_castellanii@ACL00     139 bp    PROT      linear   30-AUG-2014
DEFINITION  Acanthamoeba_castellanii@ACL00     138 bp    PROT      linear    1-AUG-2014, 13
 ACCESSION  Rose-Cavalier-Smiths-iMac.local:48:1409396734
ORIGIN
        1 XNKNRSSPKT EDPYLLLLVK LYRFLARRTG ADFNRVVLKR LCMSRTNQPP LSLIKLARFT
       61 IAVVVGTVTD DARLLTVCAL RFTEGARTRI LKAGGEILTF DQLALRAPTG ANTVLLRGRA
      121 RKATKHFGSR KTERARGRR
//
LOCUS       Filamoeba_nolandi@filnoCAMPEP0168539968     134 bp    PROT      linear   30-AUG-2014
DEFINITION  Filamoeba_nolandi@filnoCAMPEP0168539968     133 bp    PROT      linear    1-AUG
 ACCESSION  Rose-Cavalier-Smiths-iMac.local:49:1409396734
ORIGIN
        1 XSGNRTAPRS ENVYLRLLVK LYRFLARRTG SPFNRVVLKR LYMSKTNRPP LSLKRVIRAL
       61 VAVVVGTVTD DERVITVAAL KFTESARARI LAAGGQTLTL DQLALQSPKG SNTVLLRGAA
      121 REATKHWGGR K-NH
//
LOCUS       Mayorella_sp@mayorCAMPEP0174236764     139 bp    PROT      linear   30-AUG-2014
DEFINITION  Mayorella_sp@mayorCAMPEP0174236764     138 bp    PROT      linear    1-AUG-2014
 ACCESSION  Rose-Cavalier-Smiths-iMac.local:50:1409396734
ORIGIN
        1 XQRKRTNPTG DDVYMRLLVK LYKFLARRTD SQFNAAVLHR LCMSKANRPP ISVSFIARQA
       61 IVVVVGTILD DERLLEVCAL RVSESARARI IKAGGRVLTF DQLAIERPTG SNTLLLRGKA
      121 TQSHRHFGGR KFERARGRR
//
LOCUS       Pessonella_sp@pesspCAMPEP0168586892     139 bp    PROT      linear   30-AUG-2014
DEFINITION  Pessonella_sp@pesspCAMPEP0168586892     138 bp    PROT      linear    1-AUG-201
 ACCESSION  Rose-Cavalier-Smiths-iMac.local:51:1409396734
ORIGIN
        1 XSTVRKTTKS QNPYLRLLVK LYAFLSRRTS SKFNDTVYKR LCMTKLNRPT VSTSKLTKFM
       61 IAVVVGKIVN DSRSMAVAAL GFSDTARARI EGAGGRCLTF DQLAIERPTG SNCVLLRGCH
      121 REANKHFGGR KFERARGRR
//
LOCUS       Vannella_sp@vanJPCAMPEP0114616084     139 bp    PROT      linear   30-AUG-2014
DEFINITION  Vannella_sp@vanJPCAMPEP0114616084     138 bp    PROT      linear    1-AUG-2014,
 ACCESSION  Rose-Cavalier-Smiths-iMac.local:52:1409396734
ORIGIN
        1 XRNNRNEPRS QDAYARMLVK LYRFLSRRTD SAFNDTVLRR LCMSKTNRPV VSLSKLTRNL
       61 IAVVVGTVTN DSRLMSVCAV RFTESARARI TKAGGEVLTF DQLAVRRPTG SNTVLIRGAS
      121 REAIKHRGGR KFERARGRR
//
LOCUS       Vexillifera_JP@vexJPCAMPEP0201549950     139 bp    PROT      linear   30-AUG-2014
DEFINITION  Vexillifera_JP@vexJPCAMPEP0201549950     138 bp    PROT      linear    1-AUG-20
 ACCESSION  Rose-Cavalier-Smiths-iMac.local:53:1409396734
ORIGIN
        1 XKRVRTTPRS QDPYLVLLVK LYAFLARRTD SKFNATVHKR LCKSRVNRPP MSIARIARHM
       61 IAVVVGTVTN DIRLMKICAL KFTEPARARI LKAGGECLTF DQLALQRPTG SNTFLMRGP-
      121 RTARRHFSGR NHEMARGRR
//
LOCUS       Neoparamoeba_aestuarina@neoaeCAMPEP0201512326     139 bp    PROT      linear   30-AUG-2014
DEFINITION  Neoparamoeba_aestuarina@neoaeCAMPEP0201512326     138 bp    PROT      linear   
 ACCESSION  Rose-Cavalier-Smiths-iMac.local:54:1409396734
ORIGIN
        1 XNRNRTAPKS EDPYLLLLVK LYRFMARRTK GSFNSTVLKR LCMSKTNRPP ISLSKLSRFM
       61 VAVTVGSVTN DERLLTVCAL RFTETARARI TAAGGECLTF DKLALSRPTG SGTVLLRGRA
      121 REAVRHFGGR KFERARGRR
//
LOCUS       Paramoeba_atlantica@paratCAMPEP0201476230     139 bp    PROT      linear   30-AUG-2014
DEFINITION  Paramoeba_atlantica@paratCAMPEP0201476230     138 bp    PROT      linear    1-A
 ACCESSION  Rose-Cavalier-Smiths-iMac.local:55:1409396734
ORIGIN
        1 X--------- ---------- ---------- ---------- ---------- ---------M
       61 IAVVVGSVTN DERLLSVCAL RFTETARARI VAAGGECLTF DRLALQRPTG ANTVLLRGPS
      121 REAVKHFGGR KFERARGRR
//
LOCUS       Sexangularia_sp@sexspCAMPEP0170733188     129 bp    PROT      linear   30-AUG-2014
DEFINITION  Sexangularia_sp@sexspCAMPEP0170733188     128 bp    PROT      linear    1-AUG-2
 ACCESSION  Rose-Cavalier-Smiths-iMac.local:56:1409396734
ORIGIN
        1 X--------S DDVYLGLLVK LYKFLARRTD ANFNKVVLKR LIMSRMNRPS MSVSGVARMM
       61 IAVVVSTITD DVRIMRICAL RFTESARARI IKAGGECLTF DQLALVEPRG TNTILLRGKA
      121 REAVKHFGG
//
LOCUS       Stygamoeba_regulata@styreCAMPEP0177645618     139 bp    PROT      linear   30-AUG-2014
DEFINITION  Stygamoeba_regulata@styreCAMPEP0177645618     138 bp    PROT      linear    1-A
 ACCESSION  Rose-Cavalier-Smiths-iMac.local:57:1409396734
ORIGIN
        1 XSGCRTAPKS TDPYLALLVK LYKFLGRRTD AKFNKIVLKR LFQSRVNRPP MSISKIASQL
       61 IAVLVSTVTD DTRVMRVCAL KFTDAARARI IKAGGECLTF DQLALQRPTG ANTILLRGRA
      121 RKAVRYFGGR KFERARGRR
//
LOCUS       Entamoeba_histolytica@enthi19_     139 bp    PROT      linear   30-AUG-2014
DEFINITION  Entamoeba_histolytica@enthi19_     138 bp    PROT      linear    1-AUG-2014, 13
 ACCESSION  Rose-Cavalier-Smiths-iMac.local:58:1409396734
ORIGIN
        1 XKHVSKTARG NNAYMKLLVR LYGFLARRTQ SKFAKTILHR LCLSRVNRPI VSTSKLACLM
       61 TAVCVNTVTY DSRYMNVCAL KFTKTAEAAI TKAGGKCLRF DELALKAPTG RKTVLIRGKV
      121 REALKHFG-- --------R
//
LOCUS       Filamoeba_sinensis@flasiContig     139 bp    PROT      linear   30-AUG-2014
DEFINITION  Filamoeba_sinensis@flasiContig     138 bp    PROT      linear    1-AUG-2014, 13
 ACCESSION  Rose-Cavalier-Smiths-iMac.local:59:1409396734
ORIGIN
        1 X--------- ----LRLLVK LYRFLARRTG APFNRVVLKR LYMSKTNRPP LSLKRVANAL
       61 TAVIVGTVVD DERLLTVAAL KFSESARARI LAAGGQTLTL DQLALQSPKG TGTVLLRGAA
      121 REATHHWGGR KXXXXXXXX
//
LOCUS       Rattus_norvegicus@AAH84727     139 bp    PROT      linear   30-AUG-2014
DEFINITION  Rattus_norvegicus@AAH84727     138 bp    PROT      linear    1-AUG-2014, 138 ba
 ACCESSION  Rose-Cavalier-Smiths-iMac.local:147:1409396734
ORIGIN
        1 XKVRRKEPKS QDIYLRLLVK LYRFLARRTN STFNQVVLKR LFMSRTNRPP LSLSRMIRKM
       61 TAVVVGTITD DVRILKVCAL RVSSRARSRI LKAGGKILTF DQLALESPKG RGTVLLSGPG
      121 REVYRHFGGR KFERARGRR
//
LOCUS       Rhizopus_oryzae@ROL00001060_1     139 bp    PROT      linear   30-AUG-2014
DEFINITION  Rhizopus_oryzae@ROL00001060_1     138 bp    PROT      linear    1-AUG-2014, 138
 ACCESSION  Rose-Cavalier-Smiths-iMac.local:149:1409396734
ORIGIN
        1 XNSNRTAPKS DNVYLALLVK LYRFLARRTD AEFNKVVLKR LFMSRVNRPP VTVSRIVRNT
       61 TVVVVGTVTD DSRLVSVAAL HFTKTAKARI LKAGGECLTL DQLALRAPTG SNTILIRGAA
      121 RESVKHFGGR KFERARGKR
//
LOCUS       Schizosaccharomyces_pombe@CAD2     139 bp    PROT      linear   30-AUG-2014
DEFINITION  Schizosaccharomyces_pombe@CAD2     138 bp    PROT      linear    1-AUG-2014, 13
 ACCESSION  Rose-Cavalier-Smiths-iMac.local:156:1409396734
ORIGIN
        1 XKSQRSKPAS ENVYLKLLVK LYRFLARRTD SRFNKAILKR LFQSKTNRPP ISISKIAALT
       61 TTVIVGTVTD DERLLSVAAL RFTKSARARI LKAGGEVLTL DQLALRAPTG SNTVLLRGKA
      121 REAYRHFGGR KFERARGRR
//
LOCUS       Trichoplax_adhaerens@TRIAD5296     139 bp    PROT      linear   30-AUG-2014
DEFINITION  Trichoplax_adhaerens@TRIAD5296     138 bp    PROT      linear    1-AUG-2014, 13
 ACCESSION  Rose-Cavalier-Smiths-iMac.local:168:1409396734
ORIGIN
        1 XKTVRKEPQS NNVYIRLLVK LYRFLARRTE SPFNKVVLKR LFMSRRHRAP ISIARILRKM
       61 ITVVVGTVTN DIRVMKICAL HVTEGARERI LKAGGEILTF DQLALRAPKG QNTVLLQGPA
      121 REAQKHFGGP KFERARGRR
//
LOCUS         UstiMayd     139 bp    PROT      linear   30-AUG-2014
DEFINITION  UstiMayd     138 bp    PROT      linear    1-AUG-2014, 138 bases, 666892BA chec
 ACCESSION  Rose-Cavalier-Smiths-iMac.local:175:1409396734
ORIGIN
        1 XNGQRTAPKS QDPYLLLLVK LYRFLARRTD SRFNKAILRR LYMSKINQPP VSVSRVIYLT
       61 TVVVVGTITD DNRVLSVAAL RFTNTARARI EAAGGECLTL DQLATRAPTG SNTVLIRGQA
      121 REAVKHFGGR KFEKARGRR
//
LOCUS       Yarrowia_lipolytica@CAG82900     139 bp    PROT      linear   30-AUG-2014
DEFINITION  Yarrowia_lipolytica@CAG82900     138 bp    PROT      linear    1-AUG-2014, 138 
 ACCESSION  Rose-Cavalier-Smiths-iMac.local:177:1409396734
ORIGIN
        1 XHSNRTAPKS ENVYLTLLVK LYRFLARRTD SKFNKRVLKG LFLSKVNRPP VSTGKIVENL
       61 IVVVVGTVTD DPRLTTVAAL RFTGTARARI VKAGGEALTL DQLAVRAPTG ENTLMLRGSA
      121 RQAVRHFGGR KFERARGRR
//
LOCUS       Flamella_sp     139 bp    PROT      linear   23-SEP-2014
DEFINITION  Flamella_sp, 526 bases, 39D60E4D checksum.
 ACCESSION  Rose-Cavalier-Smiths-iMac.local:186:1409396778
ORIGIN
        1 XESSKKGP-- ---------- ---------- ---------- ------NRAP VSVGKIARGE
       61 VAVVVGTVTD DKRFLTVCAL HFTESARSRI LNAGGKVLTF DQLALQRPKG TKCVLLRGAS
      121 REAVKHFGGR KFGRATAGK
//
LOCUS       Apis_mellifera     139 bp    PROT      linear   23-SEP-2014
DEFINITION  Apis_mellifera, 526 bases, C8CB8E64 checksum.
 ACCESSION  Rose-Cavalier-Smiths-iMac.local:195:1409396778
ORIGIN
        1 XKVRRTEPKS QDVYLRLLVK LYRFLARRTN SKFNKIILKR LFMSKIHRPP ISLARIVRNA
       61 IAVIVGTVTD DARILTVCAL RITERARARI LKAGGELISF DQLALRAPTG KRTVLMQGRA
      121 REAVKHFGGR KFERARGRR
//
LOCUS       Arachnula_sp     139 bp    PROT      linear   23-SEP-2014
DEFINITION  Arachnula_sp, 526 bases, 519D6C8 checksum.
 ACCESSION  Rose-Cavalier-Smiths-iMac.local:203:1409396778
ORIGIN
        1 X--------- ---------- ---------- ---------- ---------- VSLSKIARNK
       61 IAVIVGTVTN DERLVNVVAL KFTKTARARI IKAGGSVLTF DQLAIQRPTG SNCVLLRGEA
      121 REAVRHFGSL KFQKKKKKK
//
LOCUS       Tribonema_sp     139 bp    PROT      linear   23-SEP-2014
DEFINITION  Tribonema_sp, 526 bases, 2D4E3E8F checksum.
 ACCESSION  Rose-Cavalier-Smiths-iMac.local:209:1409396778
ORIGIN
        1 XHKARTAPKS DNVYLGLLSK LYKFLARRTD SKFVATVLKR LYMSKTNRPP LGLGRLSKGL
       61 TAVVVAPVTD DNRLMTVCAL RFTESARSRI VAAGGECLTF DQLALKVPTG TNCVLFRGPA
      121 REATRHFGGR KFEKARGRR
//
LOCUS       Danio_rerio     139 bp    PROT      linear   23-SEP-2014
DEFINITION  Danio_rerio, 526 bases, B293E2FF checksum.
 ACCESSION  Rose-Cavalier-Smiths-iMac.local:234:1409396778
ORIGIN
        1 XKVHRKEPKS QDIYLRLLVK LYRFLSRRSD APFNKVILRR LFMSKTNRPP LALSRLIRNL
       61 TAVVVGTITD DVRILKVCAL KVTDRARSRI LKAGGQIMTF DQLALTSPRG RGTVLLSGPG
      121 RQVYRHFGGR KFERARGRR
//
LOCUS         HypeDach     139 bp    PROT      linear   30-AUG-2014
DEFINITION  HypeDach     138 bp    PROT      linear    1-AUG-2014, 138 bases, 86B10D36 chec
 ACCESSION  Rose-Cavalier-Smiths-iMac.local:60:1409396734
ORIGIN
        1 XASLPSKVRS DNPYLRLLIK LYKFLHSRVP SGFNKVVLKR LHHSRSNKIP ISLQSLVKRL
       61 VAVIVGTVTD DLRVIKVCAL NFTEAARARI IKAGGQIYTF DQLAIQRPKG TNTILFRGPR
      121 REVVKRRGGR KYEKARGRR
//
LOCUS         HyperaSp     139 bp    PROT      linear   30-AUG-2014
DEFINITION  HyperaSp     138 bp    PROT      linear    1-AUG-2014, 138 bases, 85714F1 check
 ACCESSION  Rose-Cavalier-Smiths-iMac.local:61:1409396734
ORIGIN
        1 X--------- ---------- --KYLHTRVP SGFNKVVLKR LHHSRSNKIP ISLQTLIKRM
       61 VAVVVGSITD DIRVLKVCAL HFTEAARARI LKAGGQIYTL DQLAIQRPKG TNTVIFRGPR
      121 REVVKRRGGR KFEKARGRR
//
LOCUS         MastBala     139 bp    PROT      linear   30-AUG-2014
DEFINITION  MastBala     138 bp    PROT      linear    1-AUG-2014, 138 bases, CFA4B2A9 chec
 ACCESSION  Rose-Cavalier-Smiths-iMac.local:62:1409396734
ORIGIN
        1 XRQSARRPRE QDPYLRLLVQ LYRFLARRTT SAFNREILKR LVKSRVNKPV VSTSRLALL-
       61 IIVAVGTVVD DSRMMSVVAL RFTATAAARI LKAGGECLTF DQLAMRRPTG ARTLLVRGAA
      121 RESCSHFGGK KHEQARGRR
//
LOCUS         PhysPoly     139 bp    PROT      linear   30-AUG-2014
DEFINITION  PhysPoly     138 bp    PROT      linear    1-AUG-2014, 138 bases, 7CAB1199 chec
 ACCESSION  Rose-Cavalier-Smiths-iMac.local:63:1409396734
ORIGIN
        1 XGTLPTKIRS DNPYLRLLIK LYRFLYTRVP SSFNKVILKR LHHSRSNKIP ISLQTLVKRL
       61 VAVIVGSVTD DLRVLKVCAL NFTEAARARI IKAGGTIYTF DQLAIQRPKG TNTVLFRGPR
      121 REVAKRRGGR KFERARGRR
//
LOCUS       Polysphondylium_pallidum@EFA81     139 bp    PROT      linear   30-AUG-2014
DEFINITION  Polysphondylium_pallidum@EFA81     138 bp    PROT      linear    1-AUG-2014, 13
 ACCESSION  Rose-Cavalier-Smiths-iMac.local:64:1409396734
ORIGIN
        1 XKTGRKTLVS KNPYLSLLVK LYKFLARRTG SKFNKIVLRR LIQTRSNKIA VSISRIANAM
       61 IAVVVGSVVN DERLLTVVAL KFSESVRARI VKAGGKALTF DQFALIRPRG NNTFLLKGVA
      121 RTVYKHFGGR KFEQARXXR
//
LOCUS       Stenamoeba_stenopodia@stestCon     139 bp    PROT      linear   30-AUG-2014
DEFINITION  Stenamoeba_stenopodia@stestCon     138 bp    PROT      linear    1-AUG-2014, 13
 ACCESSION  Rose-Cavalier-Smiths-iMac.local:65:1409396734
ORIGIN
        1 XKKTRTEPAS QDVYLRLLVK LYRFLSRRTN AKFNKIVLNR LQQSRTNRPP LSISRLARYL
       61 TAVLVGTVTD DPRLMSVVAL RFTSSARDRI LKAGGECLTF DQLALKKPTG SNTILLRGRA
      121 REAVKHFGGR NFERARGRR
//
LOCUS         DrosMela     139 bp    PROT      linear   30-AUG-2014
DEFINITION  DrosMela     138 bp    PROT      linear    1-AUG-2014, 138 bases, 5F653592 chec
 ACCESSION  Rose-Cavalier-Smiths-iMac.local:66:1409396734
ORIGIN
        1 XKVRRTEPKS QDVYLRLLVK LYRFLQRRTN KKFNRIILKR LFMSKINRPP LSLQRIARFF
       61 TIVVVGTVTD DARLLTVCAL HVTQTARERI LKAGGEVLTF DQLALRSPTG KNTLLLQGRA
      121 RTACKHFGGR KFERARGRR
//
LOCUS       Dunaliella@11842     139 bp    PROT      linear   30-AUG-2014
DEFINITION  Dunaliella@11842     138 bp    PROT      linear    1-AUG-2014, 138 bases, AF676
 ACCESSION  Rose-Cavalier-Smiths-iMac.local:67:1409396734
ORIGIN
        1 XKTHRTAPKS DNVYLKLLVK LYQFLVRRTE SNFNKVVLKR LFLSRTNRAP LSLSKLSQFM
       61 IAVVVGTITD DVRLLRVVAL RFTETARARI VQAGGEAMTF DQLALERPTG KNCVLLRGPH
      121 REAVKHFGGR KFEQARGRR
//
LOCUS       Ectocarpus@23941     139 bp    PROT      linear   30-AUG-2014
DEFINITION  Ectocarpus@23941     138 bp    PROT      linear    1-AUG-2014, 138 bases, EF06A
 ACCESSION  Rose-Cavalier-Smiths-iMac.local:68:1409396734
ORIGIN
        1 XHKVRTSPKS DNVYLGLLVK LFRFLARRTD SAFANVVLKR LYMSKTNRAP LSLSRLARYM
       61 TAVLVGTVTD DVRLLSVCAL RFTETARARI LAAGGECITF DQLALRAPKG TNTVLLRGPA
      121 REAVRHFGGR KFEKARGRR
//
LOCUS         EimeTene     139 bp    PROT      linear   30-AUG-2014
DEFINITION  EimeTene     138 bp    PROT      linear    1-AUG-2014, 138 bases, C288F491 chec
 ACCESSION  Rose-Cavalier-Smiths-iMac.local:69:1409396734
ORIGIN
        1 XKHGRRALVS ENPYLRLAVK LYQFLARRTN SNFNKVILKR LMAPRRLRAP LSMSKLAMRM
       61 TAVVVGSIVD DPRTMSVCAL RFSETARKRI LAAGGECLTF DQLALKAPKG SNCVLLRGSL
      121 READKHFGGR KFEMARGRR
//
LOCUS         EuglGrac     139 bp    PROT      linear   30-AUG-2014
DEFINITION  EuglGrac     138 bp    PROT      linear    1-AUG-2014, 138 bases, 79929253 chec
 ACCESSION  Rose-Cavalier-Smiths-iMac.local:70:1409396734
ORIGIN
        1 XNKDKRHPTA TNPYIRVLVK IYRFLARRVA TPFNKAVLKR LMKSRMWRPR ISTSRIKLAM
       61 ICVCVSHVIH DDRVLKVCAL KFSKGARAAI ESAGGQCLTF DQLAMITPKG SKCVLIRGKR
      121 RKQYKSFGGR RHENARGRR
//
LOCUS       Filoreta_marina@FIL1Con119_3     139 bp    PROT      linear   30-AUG-2014
DEFINITION  Filoreta_marina@FIL1Con119_3     138 bp    PROT      linear    1-AUG-2014, 138
 ACCESSION  Rose-Cavalier-Smiths-iMac.local:71:1409396734
ORIGIN
        1 XKTHRTAPKS NDVYLKLLVK LYRFLARRTG APFNQTVLKR LFMSKTNRPP VSIARLVRYS
       61 TVVIVGTVTD DKRILTVCAL RFTETARARI LAAGGECITF DQLALRAPKG ENTLLLRGQA
      121 RTANRYFGGK HVERSRGRR
//
LOCUS       Sorites_sp@sorspCAMPEP0114670762     139 bp    PROT      linear   30-AUG-2014
DEFINITION  Sorites_sp@sorspCAMPEP0114670762     138 bp    PROT      linear    1-AUG-2014,
 ACCESSION  Rose-Cavalier-Smiths-iMac.local:72:1409396734
ORIGIN
        1 XKVKKREVKS KNVYLKLLVQ LYKFLARRSE SKFNKVICKR LNMSARNRPP LSLSKLIKNM
       61 IAVVVGKVTD DKRVLKVCAL GFTETARARI VKAGGECLTF DTLAMRSPLG KGTVLLRGPG
      121 REAERHFGGR KFEKARGRR
//
LOCUS         BigeNata     139 bp    PROT      linear   30-AUG-2014
DEFINITION  BigeNata     138 bp    PROT      linear    1-AUG-2014, 138 bases, 1DFC0560 chec
 ACCESSION  Rose-Cavalier-Smiths-iMac.local:73:1409396734
ORIGIN
        1 XNTQRTAPKS ENPYLLLLVK LYRFLARRTD AKFNKVVLKR LFMSRVNRPP MSISRVSKFM
       61 IAVVVGTITD DVRVLRICAL KFTDSARARI LRAGGECLTF DQLALMCPTG EGTVLLRGPA
      121 RESVRHFGGR KFEKARGRR
//
LOCUS       Gromia_sphaerica@19382_3     119 bp    PROT      linear   30-AUG-2014
DEFINITION  Gromia_sphaerica@19382_3     118 bp    PROT      linear    1-AUG-2014, 118 base
 ACCESSION  Rose-Cavalier-Smiths-iMac.local:74:1409396734
ORIGIN
        1 X--------- ---------- ---------- ---------- ---------- ----------
       61 --VLVGTVTE DQR-LTICAL RFTETARARI LKAGGECITF DQLALRRPTG SNTLLLRXT
//
LOCUS       Flamella_fluviatilis@flaflCont     139 bp    PROT      linear   30-AUG-2014
DEFINITION  Flamella_fluviatilis@flaflCont     138 bp    PROT      linear    1-AUG-2014, 13
 ACCESSION  Rose-Cavalier-Smiths-iMac.local:75:1409396734
ORIGIN
        1 X--------- ---------- ----XXRRTG SEFNKTVVRR LYLSRTNKAP VSVGKIARYF
       61 VAVVVGTVTD DKRFLTVCAL HFTESARSRI VNAGGKVLTF DQLALQRPKG TKCVLLRGAN
      121 REAVKHFGGR KFGRATAGR
//
LOCUS         GiarInte     138 bp    PROT      linear   30-AUG-2014
DEFINITION  GiarInte     137 bp    PROT      linear    1-AUG-2014, 137 bases, 3BF13D53 chec
 ACCESSION  Rose-Cavalier-Smiths-iMac.local:76:1409396734
ORIGIN
        1 XKVERKEPKS PNPYIRLLHN AFKVVYENTG EDFTKVLTKR LCLSKTNRPV LSVSRLAHLM
       61 IAVVASTVTN DERLMTICAL KFSATARSRI EKAGGRCMSF DELLAEKPTG DNCVLLQGRC
      121 RAVCKKFGGR R--GARGR
//
LOCUS         GlauNost     139 bp    PROT      linear   30-AUG-2014
DEFINITION  GlauNost     138 bp    PROT      linear    1-AUG-2014, 138 bases, B889BF7E chec
 ACCESSION  Rose-Cavalier-Smiths-iMac.local:77:1409396734
ORIGIN
        1 XQTGRTESKT DNVYIKLLVK LYRFLARRTD SNFNKVILKR LYMSRVNRPP LSLSRLIKYA
       61 TIVVVGTITD DIRYMTVVAL RLSEGARSRI LKAGGEILTF DQLALRAPTG SKTLLLRGPS
      121 REAIKHFGSR KCERARGRE
//
LOCUS       Goniomonas_pacifica@gonpaES559     139 bp    PROT      linear   30-AUG-2014
DEFINITION  Goniomonas_pacifica@gonpaES559     138 bp    PROT      linear    1-AUG-2014, 13
 ACCESSION  Rose-Cavalier-Smiths-iMac.local:78:1409396734
ORIGIN
        1 XNQRRKEPKS ENVYTRLLVK LYRFLARRTD SSFNQTVLRR LFMSKTNRPP ISLSKLVAHM
       61 TAVIVGTVTN DVRFMSVCAL RFTETARARI VKAGGECITF DQLALRAPTG SNCVLLRGPA
      121 REVYKHFGGR KFERARGRR
//
LOCUS       Gracilaria@16340     139 bp    PROT      linear   30-AUG-2014
DEFINITION  Gracilaria@16340     138 bp    PROT      linear    1-AUG-2014, 138 bases, AD6BF
 ACCESSION  Rose-Cavalier-Smiths-iMac.local:79:1409396734
ORIGIN
        1 XKGGRRGPKS ENPYLALLVQ LYSFLARRTD EKFNSVVLKR LFMSRTSRPP LSVSRIAQFM
       61 TAVIVGKVLD DERMLSICAL EFSNTARARI EKAGGECITF DQLAVRAPTG ANTVLLRGRA
      121 REVYKHFFGR KFERARGRR
//
LOCUS       Hartmannella_vermiformis@HVL00     139 bp    PROT      linear   30-AUG-2014
DEFINITION  Hartmannella_vermiformis@HVL00     138 bp    PROT      linear    1-AUG-2014, 13
 ACCESSION  Rose-Cavalier-Smiths-iMac.local:80:1409396734
ORIGIN
        1 XNTNRKVAKS DDPYLKLLIK LYAFLARRTD AKFNKIILKR LMMSKMNRPP LSLSRVAKFL
       61 IAVVVGTVTD DVRLISVCAL RFTESARARI VKAGGQVMTL DQLAIQRPTG ANTLLLRGPA
      121 RESVRHFRGR KFERARGRR
//
LOCUS         HelicoSp     128 bp    PROT      linear   30-AUG-2014
DEFINITION  HelicoSp     127 bp    PROT      linear    1-AUG-2014, 127 bases, 9320F1DE chec
 ACCESSION  Rose-Cavalier-Smiths-iMac.local:81:1409396734
ORIGIN
        1 XKTRRTETKS QNPYLQLLIK LYTFLDRRAP CAFNKVVLRR LVQSRVNQAP MSLSRVSSLM
       61 VAVLVGKLTD DTRLMRVCAL RFTETARARI TAAGGECLTF DQLALLAPTG SNTALMRGKA
      121 REACKHFG
//
LOCUS       Helkesimastix_marina@helmaCont     139 bp    PROT      linear   30-AUG-2014
DEFINITION  Helkesimastix_marina@helmaCont     138 bp    PROT      linear    1-AUG-2014, 13
 ACCESSION  Rose-Cavalier-Smiths-iMac.local:82:1409396734
ORIGIN
        1 XLTKRTNCKS QNVYLGLLVR LYKFLTRRTG SAFNATILRR LVCPNIHRPV MSIKRVQKYA
       61 IVVVVGTVTD DVRVLKLAAL RVTDTIRARI VKNGGEIYTL DQLALLRPKG ANCVLLRGKA
      121 RVATRYFGGR KFERARGRR
//
LOCUS       Histiona_aroides@HAL00000097_e     139 bp    PROT      linear   30-AUG-2014
DEFINITION  Histiona_aroides@HAL00000097_e     138 bp    PROT      linear    1-AUG-2014, 13
 ACCESSION  Rose-Cavalier-Smiths-iMac.local:83:1409396734
ORIGIN
        1 XQKKRTYAPS PNPYQSLLVK LYRFLARRTN SEFNKVVLKR LFQSKINRAP LSLRKLIAFT
       61 IAVLVGTITD DVRALKVCAL RFTEGARARI EKHGGQCLTF DQLALLEPTG ANTVLLRGPS
      121 REAVKHFGGR KFERARGRR
//
LOCUS         HomoSapi     139 bp    PROT      linear   30-AUG-2014
DEFINITION  HomoSapi     138 bp    PROT      linear    1-AUG-2014, 138 bases, BB764EDA chec
 ACCESSION  Rose-Cavalier-Smiths-iMac.local:84:1409396734
ORIGIN
        1 XKVRRKEPKS QDIYLRLLVK LYRFLARRTN STFNQVVLKR LFMSRTNRPP LSLSRMIRKM
       61 TAVVVGTITD DVRVLKVCAL RVTSRARSRI LRAGGKILTF DQLALDSPKG CGTVLLSGPG
      121 REVYRHFGGR KFERARGRR
//
LOCUS       Hydra_magnipapillata@XP0021610     139 bp    PROT      linear   30-AUG-2014
DEFINITION  Hydra_magnipapillata@XP0021610     138 bp    PROT      linear    1-AUG-2014, 13
 ACCESSION  Rose-Cavalier-Smiths-iMac.local:85:1409396734
ORIGIN
        1 XKKRRTEPVS QDPYLRLLVK LYRFLARRTS SKFNQVVLKR LFMSKINRPP VSISRIARRM
       61 ICVVVGTITD DIRLLKVCAL RLTEGARTRI LKSGGEVITF DQLALRSPTG KKTVLLQGPS
      121 REACKHMGGR KFERARGRR
//
LOCUS       Ixodes_scapularis@AAY66961     139 bp    PROT      linear   30-AUG-2014
DEFINITION  Ixodes_scapularis@AAY66961     138 bp    PROT      linear    1-AUG-2014, 138 ba
 ACCESSION  Rose-Cavalier-Smiths-iMac.local:86:1409396734
ORIGIN
        1 XKVVRRRPKS ENVYLGLLVK VYRFLARRSG AKFNRIVLKR LFMSRINKPV ISLARVTRFM
       61 IAVVVGTVTD DLRLLRLCAL RVTERARARI LKAGGEILTF DQLAVQAPKG KGTVLMQGPS
      121 REACRHFGGR KFERARGRR
//
LOCUS         KarlMicr     139 bp    PROT      linear   30-AUG-2014
DEFINITION  KarlMicr     138 bp    PROT      linear    1-AUG-2014, 138 bases, F0AD1F52 chec
 ACCESSION  Rose-Cavalier-Smiths-iMac.local:87:1409396734
ORIGIN
        1 X--------- ---------- ---------- ---------- ---------- --LSKLTSAM
       61 IACVVGTITD DKRLLAVCAT RFTETARARI VKAGGECLTF DALALRSPLG QGTVLLRGPA
      121 REAERHFGGR KFEKARGRR
//
LOCUS         LeisMajo     139 bp    PROT      linear   30-AUG-2014
DEFINITION  LeisMajo     138 bp    PROT      linear    1-AUG-2014, 138 bases, FA969C47 chec
 ACCESSION  Rose-Cavalier-Smiths-iMac.local:88:1409396734
ORIGIN
        1 XRVIRHHTYS TNPYIKLLIK LYKFLAKRTS SGFNKVVYQR LIKSRSNRAP ISLSRIAVVM
       61 IAVVVGDVLD DVRMMRVCAL RFSKSARQSI VAAGGECLTF DQLAMIAPTG KNTYLLRGRG
      121 RESVRHFGGK --ETKRGRR
//
LOCUS       Jakoba_bahamensis@JBL00001624_     139 bp    PROT      linear   30-AUG-2014
DEFINITION  Jakoba_bahamensis@JBL00001624_     138 bp    PROT      linear    1-AUG-2014, 13
 ACCESSION  Rose-Cavalier-Smiths-iMac.local:89:1409396734
ORIGIN
        1 XKATRTSASS SNPYIQILVK LYKFLARRAE SKFNAIVLKR LMMSRANRPV ISLRRIAELM
       61 IAVVVATVSD DQRVMRVCAL RFTESARARI VNNGGECLTF DQLALIAPTG SNTVLVRGSA
      121 RESTKHFGGR KFERARGRR
//
LOCUS       Jakoba_libera@JLL00000239_1     139 bp    PROT      linear   30-AUG-2014
DEFINITION  Jakoba_libera@JLL00000239_1     138 bp    PROT      linear    1-AUG-2014, 138 b
 ACCESSION  Rose-Cavalier-Smiths-iMac.local:90:1409396734
ORIGIN
        1 XAKHRTSASS SNPYVKLLTK LYRFLARRTN SKFNEIVLKR LMMSRTNRPA ISIRRLAWFM
       61 IAVLVGNVTD DVRILKICAL KFSDSARAKI TKAGGECLTF DQLALLEPTG ANTVLLRGPA
      121 RVSVKHFGGR KFEQARGRR
//
LOCUS         TsukGlob     139 bp    PROT      linear   30-AUG-2014
DEFINITION  TsukGlob     138 bp    PROT      linear    1-AUG-2014, 138 bases, B81EB9C3 chec
 ACCESSION  Rose-Cavalier-Smiths-iMac.local:91:1409396734
ORIGIN
        1 XKSVRTAPKS DNVYLRMLVR LYSFLARRTN AKFNSIVLKR LFMSKTNRPP ISLSKI----
       61 IAVVVGTVTN DERLMRVAAL HVTETARARI VKAGGEVLSF DQLALQSPTG ANTILLRGTS
      121 REAYKHFGAK KGERARGRR
//
LOCUS         MalaCali     139 bp    PROT      linear   30-AUG-2014
DEFINITION  MalaCali     138 bp    PROT      linear    1-AUG-2014, 138 bases, D3F7E410 chec
 ACCESSION  Rose-Cavalier-Smiths-iMac.local:92:1409396734
ORIGIN
        1 XNTARTQPVS ENIYLRLLVK LYRFLARRTK SKFSEIVLKR LMMSRINRPP LSVRRLAKFM
       61 IAVVVGTVTD DVRVISVAAL RFTDGARAKI EKAGGQCITF DKLAMLAPTG SNTVLLRGPA
      121 REAVRHFGGR KFERARGRR
//
LOCUS         MalaJako     139 bp    PROT      linear   30-AUG-2014
DEFINITION  MalaJako     138 bp    PROT      linear    1-AUG-2014, 138 bases, E3907593 chec
 ACCESSION  Rose-Cavalier-Smiths-iMac.local:93:1409396734
ORIGIN
        1 XAHGRSSPVS ENIYPRLLVK LYRFLARRTG SKFSEIVLKR LMMSKINRPP LSLRRLVKFM
       61 IAVVVGTITD DVRILTVCAL RFTEGARSRI EKAGGQCLTF DKLAMLAPTG TNTVLLRGPA
      121 REAVRHFGGR RFEMARGRR
//
LOCUS         MesoViri     139 bp    PROT      linear   30-AUG-2014
DEFINITION  MesoViri     138 bp    PROT      linear    1-AUG-2014, 138 bases, E28BC98A chec
 ACCESSION  Rose-Cavalier-Smiths-iMac.local:94:1409396734
ORIGIN
        1 XKTNRTAPKS DNVYLKLLVK LYRFLVRRCE SKFNEVVLKR LFMSKVNRPP MSISRLAKFM
       61 IAVLVGTITD DVRLLKVCAM RVTETARARI VKAGGQILTF DQLALLAPTG ANTVLLRGPA
      121 REAVRHFGGR KFERARGRR
//
LOCUS       Micromonas_pusilla@MICPU25478     139 bp    PROT      linear   30-AUG-2014
DEFINITION  Micromonas_pusilla@MICPU25478     138 bp    PROT      linear    1-AUG-2014, 138
 ACCESSION  Rose-Cavalier-Smiths-iMac.local:95:1409396734
ORIGIN
        1 XVKHRTAPKS ENVYLKLLVK LYRFLARRTD SDFNKTVLKR LFMSKINRPP LSLSKLAKFH
       61 VSAIVGTVTD DARMMKVCAL RFTETARARI IKAGGECMTF DQLALSAPTG DGVTLLRGPS
      121 REAVKHFGGR KFEKARGRR
//
LOCUS       Micromonas_RCC@MICRC64167     139 bp    PROT      linear   30-AUG-2014
DEFINITION  Micromonas_RCC@MICRC64167     138 bp    PROT      linear    1-AUG-2014, 138 bas
 ACCESSION  Rose-Cavalier-Smiths-iMac.local:96:1409396734
ORIGIN
        1 XKKSRTAPKS ENVYLKLLVK LYRFLVRRTD SKVNETILKR LFMSKINRPP LSLSKLAKFA
       61 ISAVVGTITD DARMLRVCAL RFTETARARI VKAGGECITF DQLALQAPTG ENVCLLRGPH
      121 REAVKHFGGR KFEKARGRR
//
LOCUS         MicromSp     139 bp    PROT      linear   30-AUG-2014
DEFINITION  MicromSp     138 bp    PROT      linear    1-AUG-2014, 138 bases, DBA3FFF4 chec
 ACCESSION  Rose-Cavalier-Smiths-iMac.local:97:1409396734
ORIGIN
        1 XVKHRTAPKS ENVYLKLLVK LYRFLARRTD SDFNKTVLKR LFMSKINRPP LSLSKLTKFM
       61 IAAIVGTVTD DLRMLKVCAL RFTETARARI IKAGGECMTF DQLALASPTG ENVVLLRGPQ
      121 REAVKHFGGR KFEKARGRR
//
LOCUS         MonoceSp     128 bp    PROT      linear   30-AUG-2014
DEFINITION  MonoceSp     127 bp    PROT      linear    1-AUG-2014, 127 bases, FA147F1C chec
 ACCESSION  Rose-Cavalier-Smiths-iMac.local:98:1409396734
ORIGIN
        1 XVTKKTRTNS KNPYMAMLIK LYTFLARRTR SKFNKLILHR LIKSRTVRAP MTVSKIARLM
       61 TAVVVATVTD DIRLLRIAAL RFTQTARARI IRAGGICMTI DQLAMKYPTG KNTVLLRGPA
      121 RKSYRYFG
//
LOCUS       Monosiga_brevicollis@MONBR2093     139 bp    PROT      linear   30-AUG-2014
DEFINITION  Monosiga_brevicollis@MONBR2093     138 bp    PROT      linear    1-AUG-2014, 13
 ACCESSION  Rose-Cavalier-Smiths-iMac.local:99:1409396734
ORIGIN
        1 XKGRRTAPES EDPYLRLLVK LYRFLARRTE SSFNKVVLRR LFMSRINRPP LSLSKLMTHM
       61 IAVIVGTVTD DVRVLTVCAL RVTESARKRI LAAGGEIMTF DQLALRAPTG QNTVLLQGPS
      121 REAVKHFGGR KFEKARGRR
//
LOCUS       Monosiga_ovata@MNL00000119_3     139 bp    PROT      linear   30-AUG-2014
DEFINITION  Monosiga_ovata@MNL00000119_3     138 bp    PROT      linear    1-AUG-2014, 138
 ACCESSION  Rose-Cavalier-Smiths-iMac.local:100:1409396734
ORIGIN
        1 XKHARTEPVT EDPYIHLLVK LYRFLARRTE APFNKVVLKR LFMARNKRQP LSLSKLVRQV
       61 TAVVVGTVTD DIRLLKVCAL RFTEGARARI LKNGGQVLTF DQLALRAPKG ENTILLQGPS
      121 REAEKHFGGR KFERARGRR
//
LOCUS         MortVert     139 bp    PROT      linear   30-AUG-2014
DEFINITION  MortVert     138 bp    PROT      linear    1-AUG-2014, 138 bases, A73AD52A chec
 ACCESSION  Rose-Cavalier-Smiths-iMac.local:101:1409396734
ORIGIN
        1 XNKNRQAPKS EDVYLLLLVK LYRFLARRTD SAFNKVVLKR LFMSRVNRPP MSVSRVARNM
       61 TAVVVGTVTD DNRFLSIACL RITKTAKARV LKAGGEVITF DQLALRAPTG ANTVLLRGKT
      121 REAVKHFGGR KFEKARGRR
//
LOCUS       Mus_musculus@AAH82290     139 bp    PROT      linear   30-AUG-2014
DEFINITION  Mus_musculus@AAH82290     138 bp    PROT      linear    1-AUG-2014, 138 bases,
 ACCESSION  Rose-Cavalier-Smiths-iMac.local:102:1409396734
ORIGIN
        1 XKVRRKEPKS QDIYLRLLVK LYRFLARRTN STFNQVVLKR LFMSRTNRPP LSLSRMIRKM
       61 TAVVVGTVTD DVRILKVCAL RVSSRARSRI LKAGGKILTF DQLALESPKG RGTVLLSGPG
      121 REVYRHFGGR KFERARGRR
//
LOCUS       Naegleria_gruberi@NAEGR38480     139 bp    PROT      linear   30-AUG-2014
DEFINITION  Naegleria_gruberi@NAEGR38480     138 bp    PROT      linear    1-AUG-2014, 138
 ACCESSION  Rose-Cavalier-Smiths-iMac.local:103:1409396734
ORIGIN
        1 XKSVRKNLVS PNVYLSILVK LYKLLARRTG AEFNKKVLAR MLHTRREQRP VTLARLTKLV
       61 VAVVVGTITN DARLLKVCAL HVTETARKRI VENGGQVLTF DQLAQISPDG KGCVLLRGNT
      121 -EAKKHFGGR YGELGRGRR
//
LOCUS       Nematostella_vectensis@NEMVE23     139 bp    PROT      linear   30-AUG-2014
DEFINITION  Nematostella_vectensis@NEMVE23     138 bp    PROT      linear    1-AUG-2014, 13
 ACCESSION  Rose-Cavalier-Smiths-iMac.local:104:1409396734
ORIGIN
        1 XKNYRREPVS QNVYIRLLVK LYRFLSRRTN AKFNQIVMKR LCMSRTKRPP LSLARLVRKM
       61 ICVVVGSITD DKRILKICAL RFSETARARI LKAGGEILTF DQLALRAPLG QNTVLLQGPA
      121 REAERHMGGR KFERARGRR
//
LOCUS         NeurCras     139 bp    PROT      linear   30-AUG-2014
DEFINITION  NeurCras     138 bp    PROT      linear    1-AUG-2014, 138 bases, B6CE788E chec
 ACCESSION  Rose-Cavalier-Smiths-iMac.local:105:1409396734
ORIGIN
        1 XSTHRKAPKS DNVYLKLLVK LYRFLARRTD SAFNKVVLRR LFMSRINRPP MSISRIVANL
       61 TVVVVGTVTD DNRLVSVAAL RFTATARARI EAAGGQAITL DQLALEKPTG ANTLLLRGPA
      121 REAVKHFGGR KFEKARGRR
//
LOCUS         NuclSimp     139 bp    PROT      linear   30-AUG-2014
DEFINITION  NuclSimp     138 bp    PROT      linear    1-AUG-2014, 138 bases, 6D027C8D chec
 ACCESSION  Rose-Cavalier-Smiths-iMac.local:106:1409396734
ORIGIN
        1 XSTQRTVAKT ENPYHKLLVK LYKFLARRTD SKINEVILRR LFNSKVNRPP VSLSKIVRHT
       61 IVVVVGTVTD DERLLTVCAL RFTKTARARI LKAGGDVLTL DQLALKAPTG KNVVLIRGRA
      121 RETVRHFGGR KFEKARGRR
//
LOCUS         OryzSati     139 bp    PROT      linear   30-AUG-2014
DEFINITION  OryzSati     138 bp    PROT      linear    1-AUG-2014, 138 bases, 855217E6 chec
 ACCESSION  Rose-Cavalier-Smiths-iMac.local:107:1409396734
ORIGIN
        1 XKTKRTAPRS DDVYLKLLVK LYRFLVRRTK SNFNAVILKR LFMSKTNRPP LSLRRLAKFM
       61 IAVIVGTVTD DKRIMKVTAL RFTETARARI VNAGGECLTF DQLALRAPLG ENTVLLRGPA
      121 REAVRHFGGR KFEKARGRR
//
LOCUS       Ostreococcus_lucimarinus@OSTLU     139 bp    PROT      linear   30-AUG-2014
DEFINITION  Ostreococcus_lucimarinus@OSTLU     138 bp    PROT      linear    1-AUG-2014, 13
 ACCESSION  Rose-Cavalier-Smiths-iMac.local:108:1409396734
ORIGIN
        1 XKTNRTAPKS DNVYLKLLVK LYRFLARRTD SKFNDTVLKR LFMSKTNRPP LSLSKVAKFM
       61 VAAIVGTVTD DVRLLKVCAL RFTETARARI IKAGGQCMTF DQLALSAPTG EGVVLLRGPS
      121 REAVKHFGGR KFEKARGRR
//
LOCUS       Ostreococcus_tauri@OSTTA26333     139 bp    PROT      linear   30-AUG-2014
DEFINITION  Ostreococcus_tauri@OSTTA26333     138 bp    PROT      linear    1-AUG-2014, 138
 ACCESSION  Rose-Cavalier-Smiths-iMac.local:109:1409396734
ORIGIN
        1 XKTSRTAPKS DNVYLKLLVK LYRFLARRTG SKFNETVLKR LFMSKTNRPP LSLSKLAKFM
       61 VAAVVGTITD DVRMLKVCAL RFTETARARI IKAGGECMTF DQLALAAPTG EGVVLLRGPS
      121 REAVKHFGGR KFEKARGRR
//
LOCUS         OxyrMari     139 bp    PROT      linear   30-AUG-2014
DEFINITION  OxyrMari     138 bp    PROT      linear    1-AUG-2014, 138 bases, 911D5B1E chec
 ACCESSION  Rose-Cavalier-Smiths-iMac.local:110:1409396734
ORIGIN
        1 XKSGRKTCKS DNPYMRLLTK LFKFLARRTD SNFNKAIHKR LIAPRRIRAP LSLSRLAKFM
       61 VGVLVATVTD DVRLMSVCAL HFTERARARI KKAGGECITL DQLALRAPKG SGCVLLRGPA
      121 RKAERYFGGR KFEKARGRR
//
LOCUS         OxytTrif     136 bp    PROT      linear   30-AUG-2014
DEFINITION  OxytTrif     135 bp    PROT      linear    1-AUG-2014, 135 bases, 455A3A6F chec
 ACCESSION  Rose-Cavalier-Smiths-iMac.local:111:1409396734
ORIGIN
        1 XLRNKKDSKS QNLYHHLLVR LFRFLSRRTD SAFARTVLRR LLASRINRPP VSLSRLVRHL
       61 IAVVVGTVTD DQRLLTVAAL KVTETARARI IKAGGKVLTL DQLVLLAPTG TNTLLLRGPD
      121 REAKKHFGGK NFEKGR
//
LOCUS       Paramecium_tetraurelia@CAK6340     138 bp    PROT      linear   30-AUG-2014
DEFINITION  Paramecium_tetraurelia@CAK6340     137 bp    PROT      linear    1-AUG-2014, 13
 ACCESSION  Rose-Cavalier-Smiths-iMac.local:112:1409396734
ORIGIN
        1 XRNVGRKVTS TNLYLKLLIK LYKFLARRTD SQFNATVLRR LQSTRTARYP ISVSRLVKQI
       61 TLVVVGTVTD DARLLNVCAL RFTETARKRI LAAGGKTLTF DQLAQQNPTG TGTILLRGPV
      121 REALKHFGAR RG-KG-AR
//
LOCUS       Paulinella_chromatophora@pauch     139 bp    PROT      linear   30-AUG-2014
DEFINITION  Paulinella_chromatophora@pauch     138 bp    PROT      linear    1-AUG-2014, 13
 ACCESSION  Rose-Cavalier-Smiths-iMac.local:113:1409396734
ORIGIN
        1 X--------- ---------- ---------- ---------- ---------- ----------
       61 TVALVGKVTD DLRLMSVCAL KFSSTARARI LAAGGECLTF DQLALRSPTG SNTILLRGPS
      121 REAYKHFGGR NFEQARGRR
//
LOCUS       Perkinsus_marinus@EER03785     139 bp    PROT      linear   30-AUG-2014
DEFINITION  Perkinsus_marinus@EER03785     138 bp    PROT      linear    1-AUG-2014, 138 ba
 ACCESSION  Rose-Cavalier-Smiths-iMac.local:114:1409396734
ORIGIN
        1 XKPGRQTIKT ENPYIRLLCK LYSFLARRTE SSFNATILKR LQTSRRNRPT LSLSKLARHM
       61 IAVVVGTITD DARLLTVCAL RFSETARARI VKAGGSCMTF DQLALKAPTG SNTVLLRGAS
      121 RTCERYFGGR KREKARGRR
//
LOCUS       Phaeodactylum_triconutum@PHATR     139 bp    PROT      linear   30-AUG-2014
DEFINITION  Phaeodactylum_triconutum@PHATR     138 bp    PROT      linear    1-AUG-2014, 13
 ACCESSION  Rose-Cavalier-Smiths-iMac.local:115:1409396734
ORIGIN
        1 XSSSMKAVKS QNPYNKLLIK LYKFLDRRTD SKFCGTVLKR LHMSKVNQPP MGLHRLSKYM
       61 TAVIVGKVTD DVRMMSVCAL AFTENARKRI VASGGECITL DQLALRAPKG SNTVLLRGPS
      121 REALAHFGGR KFEKARGRR
//
LOCUS       Phanerocha@28199     131 bp    PROT      linear   30-AUG-2014
DEFINITION  Phanerocha@28199     130 bp    PROT      linear    1-AUG-2014, 130 bases, 894E5
 ACCESSION  Rose-Cavalier-Smiths-iMac.local:116:1409396734
ORIGIN
        1 XKGVRTAPKS EDPYLLLLVK LYRFLARRTD SAFNKVILHR LFLSKINRPP ISLSRILKET
       61 TIVIVGTVTD DVRLLTVAAL RFTQSAKERI LKAGGEALTL DQLALRAPTG SNTILLRGKT
      121 REAVKHFGGR K
//
LOCUS       Phycomyces_blakesleeanus@PHYBL     139 bp    PROT      linear   30-AUG-2014
DEFINITION  Phycomyces_blakesleeanus@PHYBL     138 bp    PROT      linear    1-AUG-2014, 13
 ACCESSION  Rose-Cavalier-Smiths-iMac.local:117:1409396734
ORIGIN
        1 XNSNRTAPKS DNVYLALLVK LYRFLARRTD ANFNKVVLKR LFMSRVNRPP VSVSRLAKYA
       61 TFVVVGTITD DVRILSIAAL HFTKTAKARI LKAGGEILTL DQLALRAPTG ANTVLIRGSS
      121 REAVKHFGGR KFERARGKR
//
LOCUS       Physcomitrella_patens@PHYPA162     139 bp    PROT      linear   30-AUG-2014
DEFINITION  Physcomitrella_patens@PHYPA162     138 bp    PROT      linear    1-AUG-2014, 13
 ACCESSION  Rose-Cavalier-Smiths-iMac.local:118:1409396734
ORIGIN
        1 XKTKRTAPKS QNVYLKLLVK LYRFLVRRTD APFNSVVLKR LFMSRINRAP LSMSRLVKYM
       61 IAVLVGTITD DVRQLKVCAL RFTETARARI VKAGGECLTF DQLALRAPTG ANTVLLRGPA
      121 REAVKHFGGR KFEKARGRR
//
LOCUS         PhytInfe     139 bp    PROT      linear   30-AUG-2014
DEFINITION  PhytInfe     138 bp    PROT      linear    1-AUG-2014, 138 bases, 8E7690B check
 ACCESSION  Rose-Cavalier-Smiths-iMac.local:119:1409396734
ORIGIN
        1 XKKNRTNPKS DNVYLNLLVR LYRFLARRTD AKFNDIVLRR LYQSNTNQAP LSLGKVARFM
       61 IAVVVGTVTD DIRLLSVVAL NFTETARARI VKAGGECLSF DQLALRAPKG SNTVLLRGAA
      121 RGVYAHFGGR KFERARGRR
//
LOCUS       Phytophthora_ramorum@PHYRA7456     139 bp    PROT      linear   30-AUG-2014
DEFINITION  Phytophthora_ramorum@PHYRA7456     138 bp    PROT      linear    1-AUG-2014, 13
 ACCESSION  Rose-Cavalier-Smiths-iMac.local:120:1409396734
ORIGIN
        1 XKKNRTNPKS DNVYLNLLVR LYRFLARRTD AKFNDIVLRR LYQSNTNQAP LSLGKVARFM
       61 IAVVVATVTD DIRLLTVCAL SFSETARARI VKNGGECLSF DQLALRAPKG ANTVLLRGAA
      121 RGVYAHFGGR KFEQARGRR
//
LOCUS       Phytophthora_sojae@PHYSO115505     139 bp    PROT      linear   30-AUG-2014
DEFINITION  Phytophthora_sojae@PHYSO115505     138 bp    PROT      linear    1-AUG-2014, 13
 ACCESSION  Rose-Cavalier-Smiths-iMac.local:121:1409396734
ORIGIN
        1 XKKNRTNPKS DNVYLNLLVR LYRFLARRTD AKFNDIVLRR LYQSNTNQAP LSLGKVARFM
       61 IAVVVGTVTD DIRLLSVVAL NFTETARARI VKAGGECLSF DQLALRAPKG SNTVLLRGAA
      121 RGVYAHFGGR KFERARGRR
//
LOCUS       Picea_sitchensis@ABK26318     139 bp    PROT      linear   30-AUG-2014
DEFINITION  Picea_sitchensis@ABK26318     138 bp    PROT      linear    1-AUG-2014, 138 bas
 ACCESSION  Rose-Cavalier-Smiths-iMac.local:122:1409396734
ORIGIN
        1 XQTRRTAPKS EDIYLKLLVK LYRFLVRRTS SRFNAVILKR LFMSKTNKPP LSLSRLARYM
       61 IAVVVGTITD DNRVVKITAL RFTETARARI LKAGGECLTF DQLALRAPLG QNTVLLRGPH
      121 REAVKHFGGR KYEMARGRR
//
LOCUS       Pinus0taed@30208     139 bp    PROT      linear   30-AUG-2014
DEFINITION  Pinus0taed@30208     138 bp    PROT      linear    1-AUG-2014, 138 bases, E8161
 ACCESSION  Rose-Cavalier-Smiths-iMac.local:123:1409396734
ORIGIN
        1 XKTKRTAPKS QDIYLKLLVK LYRFLVRRTN SSFNAVILKR LFMSKTNKPP LSLSRLVRYM
       61 IAVVVGTITD DNRILKVTAL RFTETARARI LKAGGECLTF DQLALRAPLG QNTVLLRGPH
      121 REAVKHFGGR KFEMARGRR
//
LOCUS       Planomonas_baikal@plabaContig0     139 bp    PROT      linear   30-AUG-2014
DEFINITION  Planomonas_baikal@plabaContig0     138 bp    PROT      linear    1-AUG-2014, 13
 ACCESSION  Rose-Cavalier-Smiths-iMac.local:124:1409396734
ORIGIN
        1 XKGIRTSPKS NDIYLRLLVK LYRFLARRTD SKFNKVVLRR LFLSKVNRPP VSISNIVKNL
       61 IAVVVGTVTD DTRLLTIAAL RFTETARARI GKAKGKAITL DQLALKAPTG KNTVLIRGRA
      121 RESVRFFGGR KFERARGRR
//
LOCUS       Planomonas_ghana@plaghContig00     139 bp    PROT      linear   30-AUG-2014
DEFINITION  Planomonas_ghana@plaghContig00     138 bp    PROT      linear    1-AUG-2014, 13
 ACCESSION  Rose-Cavalier-Smiths-iMac.local:125:1409396734
ORIGIN
        1 XATNRTAPKS NDVYLRLLVK LYRFLARRTD SPFNKTVLKR LFMSKVNRPP LSVSRVAKNL
       61 IAVVVGTVTD DVRLMRVCAL RFTESARARI TKAGGECLTF DKLALLRPTG KDTLLLRGSS
      121 REAIRHFGGR KFEKARGRR
//
LOCUS       Plasmodium_falciparum@CAX64341     139 bp    PROT      linear   30-AUG-2014
DEFINITION  Plasmodium_falciparum@CAX64341     138 bp    PROT      linear    1-AUG-2014, 13
 ACCESSION  Rose-Cavalier-Smiths-iMac.local:126:1409396734
ORIGIN
        1 XKHGRKHLVS KNPYLRLLVK LYNFLARRTN ANFNKIIAKR LIMPKRYRPP LSLSKLQYHM
       61 IAVVVGSITD DKRLLKVCAL RFTETARKRI EDAGGECLTF DQLALKYPTG KKCVLLRGPA
      121 RTAEKHFGGR KFEKARGRR
//
LOCUS         PolyParv     139 bp    PROT      linear   30-AUG-2014
DEFINITION  PolyParv     138 bp    PROT      linear    1-AUG-2014, 138 bases, 3788C88A chec
 ACCESSION  Rose-Cavalier-Smiths-iMac.local:127:1409396734
ORIGIN
        1 XTVRRTAPKS DNVYLKLVVK LYRFLVRRTD SNFNKVVLKR LFMSKTNRPP LSLSKLAAFM
       61 LAVIVGTITD DVRLLRVCAL RFTKDARARI TKAGGECLTF DMLALERPTG KNCVLLRGPH
      121 REAVKHFGGR KFERARGRR
//
LOCUS         ProtLike     139 bp    PROT      linear   30-AUG-2014
DEFINITION  ProtLike     138 bp    PROT      linear    1-AUG-2014, 138 bases, 50928513 chec
 ACCESSION  Rose-Cavalier-Smiths-iMac.local:129:1409396734
ORIGIN
        1 XKRRRTAPVS EDPYLRLLVQ LYRFLVRRTN SSFNKVVLKR MFMSKIHRPP MSLSRIVQNM
       61 IAVIVGTVTD DPRMLTVCAL RFSETARKRI LAAGGECLTF DQLALRSPKG QNTVLMQGPA
      121 REAVKHFGGR KFEKARGRR
//
LOCUS         ProtWick     139 bp    PROT      linear   30-AUG-2014
DEFINITION  ProtWick     138 bp    PROT      linear    1-AUG-2014, 138 bases, CDF3643B chec
 ACCESSION  Rose-Cavalier-Smiths-iMac.local:130:1409396734
ORIGIN
        1 XRCTAPRPKS QNPYVKLLVK LYRFLVRRTE SDFNKVVLKR LFMSKVNRPP LSLSKLAKFT
       61 IAVLVGTITD DIRLLRVAAL RVTETARARI VAAGGEVLTL DQLALLAPTG SNTVLLRGPS
      121 REAVKHFGGR KFERARGRR
//
LOCUS       Pythium_ultimum@pytulTA2318_3     139 bp    PROT      linear   30-AUG-2014
DEFINITION  Pythium_ultimum@pytulTA2318_3     138 bp    PROT      linear    1-AUG-2014, 138
 ACCESSION  Rose-Cavalier-Smiths-iMac.local:131:1409396734
ORIGIN
        1 XKKNRTAPKS ENVYLNLLVR LYRFLARRTD AKFNSIVLRR LYQSNTNQAP LSIARVARYM
       61 LAVVVGTVTD DIRLLSVVAL NFTETARARI TSAGGECLSF DQLALRAPKG ANTVLLRGRA
      121 REVYKHFGGR KFERARGRR
//
LOCUS         CercLong     139 bp    PROT      linear   30-AUG-2014
DEFINITION  CercLong     138 bp    PROT      linear    1-AUG-2014, 138 bases, F4A1746D chec
 ACCESSION  Rose-Cavalier-Smiths-iMac.local:132:1409396734
ORIGIN
        1 XNKNRDAPES QNVYLRLLVK LYRFLARRTD SAFNGVVLKR LFMSRPNRPP MAISRIARYA
       61 IIVLVGTVTD DVRLLKICAL KFSDTVRARI LKAGGEVLTF DQLALRAPTG SNTVLLRGPA
      121 REAVKHFGGR KFERSRGRR
//
LOCUS       ANIMALAulacantha_scolymantha@Rpl18_5      99 bp    PROT      linear   30-AUG-2014
DEFINITION  ANIMALAulacantha_scolymantha@Rpl18_5      98 bp    PROT      linear    1-AUG-20
 ACCESSION  Rose-Cavalier-Smiths-iMac.local:133:1409396734
ORIGIN
        1 XRPHRDAPVS DDIYLGLLVK AYRFLARRTD AQFNKVVLKR LFMSRINRPP LSLARLVRKM
       61 TAVVVGTVTN DLRILKLCAL RVTEAARARI LAAGGETVA
//
LOCUS       Mataza_hastifera@mathaCAMPEP0175148346     139 bp    PROT      linear   30-AUG-2014
DEFINITION  Mataza_hastifera@mathaCAMPEP0175148346     138 bp    PROT      linear    1-AUG-
 ACCESSION  Rose-Cavalier-Smiths-iMac.local:134:1409396734
ORIGIN
        1 XSTCRKAPKT QNVYIRLLAK LYRFMARRTE SPFNKIVMKR LFMSQNNRPP LAISKLARFM
       61 IAVLVGTITD DPRLLTVCAL RVTATARARI LKAGGEILTF DQLALRCPTG SGTILLKGKA
      121 RTVFKHYGSK KNEKSRGRR
//
LOCUS         GuttMIGQ     139 bp    PROT      linear   30-AUG-2014
DEFINITION  GuttMIGQ     138 bp    PROT      linear    1-AUG-2014, 138 bases, DB9B4B77 chec
 ACCESSION  Rose-Cavalier-Smiths-iMac.local:135:1409396734
ORIGIN
        1 XDLHRKNPKS NNVYLRLIVR LYKFLARRTG SAFNRAVLRR LVSPNIHRPV MSLTKVNRFT
       61 VVVVVGNVTD DARGLQLCAL RVSEPLRARI AAAGGKVLTF DQLALLSPRG ANTILIRGKA
      121 RVANRYFGGA KGSHTRPRR
//
LOCUS       Plasmodiophora_brassicae@conti     139 bp    PROT      linear   30-AUG-2014
DEFINITION  Plasmodiophora_brassicae@conti     138 bp    PROT      linear    1-AUG-2014, 13
 ACCESSION  Rose-Cavalier-Smiths-iMac.local:136:1409396734
ORIGIN
        1 X--------- -----QMLIK LYKFLARRTN SKFNAVIVKR LMTSQVNRPP MSLS------
       61 --VVVGTITD DTRL-KVCAL RVTESARARL VKANAEILTF DQLALRAPTG SNTVLLRGR-
      121 ----KPY-VR KFERARGRR
//
LOCUS       Cercomonas_clavideferens@cercl     117 bp    PROT      linear   30-AUG-2014
DEFINITION  Cercomonas_clavideferens@cercl     116 bp    PROT      linear    1-AUG-2014, 11
 ACCESSION  Rose-Cavalier-Smiths-iMac.local:137:1409396734
ORIGIN
        1 XNKNRSAPRS ENVYLRLLVK LYRFLARRTG SQFNRVVLKR LFMSKINRPP ISLSRLQRYM
       61 LAVVVGTVTD DARLHKIVAL KFTATARARV VAAGGECLTF DQLALRSPTG ANTVLLR
//
LOCUS       Metopion_fluens@QIRKN_edited      80 bp    PROT      linear   30-AUG-2014
DEFINITION  Metopion_fluens@QIRKN_edited      79 bp    PROT      linear    1-AUG-2014, 79 b
 ACCESSION  Rose-Cavalier-Smiths-iMac.local:138:1409396734
ORIGIN
        1 XNTGRTESAS ENPYLRLLVK LYRFLARRTN SKFNEVILKR LYMSRINRPP MSISRISRYT
       61 IIVFVGSVTD DNRMMKICAL
//
LOCUS       Oxnerella_sp@oxnspContig00588_     119 bp    PROT      linear   30-AUG-2014
DEFINITION  Oxnerella_sp@oxnspContig00588_     118 bp    PROT      linear    1-AUG-2014, 11
 ACCESSION  Rose-Cavalier-Smiths-iMac.local:139:1409396734
ORIGIN
        1 X--------- --VYLKLIVK LYRFLARRTN APFNKIVLKR LFVSRVNRPP MSLSAVVKNM
       61 IAVIVGKVTN DIRLLTICCL RISETARARV LKAGGEIITF DQLVLRAPTG KNTVLLRGK
//
LOCUS       Raphidiophrys_ambigua@contig26     139 bp    PROT      linear   30-AUG-2014
DEFINITION  Raphidiophrys_ambigua@contig26     138 bp    PROT      linear    1-AUG-2014, 13
 ACCESSION  Rose-Cavalier-Smiths-iMac.local:140:1409396734
ORIGIN
        1 XSGYRKGPKT SDLYIKLLVK LYRFLARRTD SKFNQIVLRR LCMSRINRPV MSLSKIAHLM
       61 IAVQVGTVTD DVRLLTICCL RISTRARARV LKAGGEVITF DQLALRSPVG KKTVLLRGKT
      121 REATKYFGGR NFERARGRR
//
LOCUS       Microhelia_sp@micspContig00284     139 bp    PROT      linear   30-AUG-2014
DEFINITION  Microhelia_sp@micspContig00284     138 bp    PROT      linear    1-AUG-2014, 13
 ACCESSION  Rose-Cavalier-Smiths-iMac.local:141:1409396734
ORIGIN
        1 XKKARTAPKS DNVYLSLIVK LYRFLARRTD ANFNRVVLKR LFLSRVNRPP LSVSRIAREM
       61 VAVVVGNVTD DVRLLKICAL RFTATARARI VKAGGECITF DQLALRAPTG SNTVLLRGRA
      121 REAVRHFGNR KIEMARGRR
//
LOCUS         TeloSubt     120 bp    PROT      linear   30-AUG-2014
DEFINITION  TeloSubt     119 bp    PROT      linear    1-AUG-2014, 119 bases, A653581B chec
 ACCESSION  Rose-Cavalier-Smiths-iMac.local:142:1409396734
ORIGIN
        1 XKGGRTAPKS ENPYIRLLVK LYRFMSRRVE CQFNKVVLKR LFMSKMNRPP LSLSKL----
       61 VAVMVGTVTD DVRMLKVCAL RFTEGARNRI LANGGEILTF DQLAQQYPKG SNCLLVRGPR
//
LOCUS       Emiliania_huxleyi@EMIHU433854     139 bp    PROT      linear   30-AUG-2014
DEFINITION  Emiliania_huxleyi@EMIHU433854     138 bp    PROT      linear    1-AUG-2014, 138
 ACCESSION  Rose-Cavalier-Smiths-iMac.local:143:1409396734
ORIGIN
        1 XKSGRTAPVS ENLYLRLIVK LYRFLARRTD AKFNKVVLKR LFTSKTNRPP MSIKSIAKFM
       61 IAVVVGSVTD DVRFLTVCAL RFTATARARI VKAGGECLTL DQLALKSPLG EGTVLLRGCR
      121 RESAKHFGGR KFEKARGRR
//
LOCUS         IsocGalb     139 bp    PROT      linear   30-AUG-2014
DEFINITION  IsocGalb     138 bp    PROT      linear    1-AUG-2014, 138 bases, 861E8D7B chec
 ACCESSION  Rose-Cavalier-Smiths-iMac.local:144:1409396734
ORIGIN
        1 XKHGRSAPVS ENLYLRLIVK LYRFLARRTD SKFNKVVLKR LFTSKTNRPP LSIKNISKFM
       61 IAVCVGSVTD ETRLLTICAL RFTATARARI VKAGGECLTF DQLALKAPTG EGTVLLRGCR
      121 RESARYFGGR KFEKARGRR
//
LOCUS       Pavlova_lutheri@PLL00002052     135 bp    PROT      linear   30-AUG-2014
DEFINITION  Pavlova_lutheri@PLL00002052     134 bp    PROT      linear    1-AUG-2014, 134 b
 ACCESSION  Rose-Cavalier-Smiths-iMac.local:145:1409396734
ORIGIN
        1 X---RKAPKS NNIYLRLLVK LYRFLARRTG SKVNKTILQR LFMSKVNRPP LSLSKLTQHM
       61 IAVVVGAITD DVRLLRVAAL RFTHTARARI VNAGGECLTF DQLALASPTG ESAVLLRGTA
      121 REAVKHFGGR KFEKA
//
LOCUS       Prymnesium_parvum@PRYPA319114_     139 bp    PROT      linear   30-AUG-2014
DEFINITION  Prymnesium_parvum@PRYPA319114_     138 bp    PROT      linear    1-AUG-2014, 13
 ACCESSION  Rose-Cavalier-Smiths-iMac.local:146:1409396734
ORIGIN
        1 XKSGRTAPKS ENLYLRLLVK LYRFLSRRTD AKLNANVLKR LNSSNTNKPQ LSIKSLCKFA
       61 TLVVVGPVTD DVRVLSVCAL RFSNTARARI VAAGGECLTF DEYALRDPLG ESGLLLKGSH
      121 REAAKHFGGR KFEKARGRR
//
LOCUS         ReclAmer     139 bp    PROT      linear   30-AUG-2014
DEFINITION  ReclAmer     138 bp    PROT      linear    1-AUG-2014, 138 bases, B9C3EBA0 chec
 ACCESSION  Rose-Cavalier-Smiths-iMac.local:148:1409396734
ORIGIN
        1 XQKSRSFASS KNPYITLLVK LYRFLARRTS SKFNEIVLKR LFMSRINRPA LSLRRLVSFM
       61 IAVLVGTVTD DARTLTVCAL RFTEGARARI IKNGGKVLTF DQLALLEPTG SNTVLLRGPA
      121 REAVKHFGGR KFEKARGRR
//
LOCUS         RhodSali     139 bp    PROT      linear   30-AUG-2014
DEFINITION  RhodSali     138 bp    PROT      linear    1-AUG-2014, 138 bases, ED75A0E6 chec
 ACCESSION  Rose-Cavalier-Smiths-iMac.local:150:1409396734
ORIGIN
        1 X--------- ---------- ---------- ---------- ---------- ----------
       61 ------LVTN DIRLFTLCCL RITDGARARI LAAGGEVITF DQLALRAPTG TNCVLLRGPA
      121 REVYKHFGSR KFESARGRR
//
LOCUS         SaccCere     139 bp    PROT      linear   30-AUG-2014
DEFINITION  SaccCere     138 bp    PROT      linear    1-AUG-2014, 138 bases, 3A24F319 chec
 ACCESSION  Rose-Cavalier-Smiths-iMac.local:152:1409396734
ORIGIN
        1 XSGHRTAPKS DNVYLKLLVK LYTFLARRTD APFNKVVLKA LFLSKINRPP VSVSRIARAL
       61 TVVVVGTVTD DARITTVAAL RFTAGARAKI VKAGGECITL DQLAVRAPKG QNTLILRGPS
      121 REAVRHFGGR KFERARGRR
//
LOCUS       Sawyeria_marylandensis@SML0000     139 bp    PROT      linear   30-AUG-2014
DEFINITION  Sawyeria_marylandensis@SML0000     138 bp    PROT      linear    1-AUG-2014, 13
 ACCESSION  Rose-Cavalier-Smiths-iMac.local:153:1409396734
ORIGIN
        1 XKSKRKGTKS PDVYLQLLGK LYSFLARRTD SKINKIILKR LGQTRKVQRP IGLKRITKLV
       61 IVVLVGTITN DIRLMRICAL RFTESARRRI TEAGGECLTF DQLAQISPEG KGTILLRGCT
      121 -EITKSQGQN NPENARGRR
//
LOCUS         ScenObli     139 bp    PROT      linear   30-AUG-2014
DEFINITION  ScenObli     138 bp    PROT      linear    1-AUG-2014, 138 bases, E2EDF439 chec
 ACCESSION  Rose-Cavalier-Smiths-iMac.local:154:1409396734
ORIGIN
        1 XKTARTAPKS DNVYLKLLVK LYRFLVRRTD SNFNQVVLKR LFMSKTNRPP LSLSKLAQFM
       61 IAVLVATVTD DARMLRVCAL RFTETARARI VKAGGECLTF DQLALERPTG KDCVLLRGPS
      121 REAVKHFGGR KFEKARGRR
//
LOCUS       Schizochytrium_sp@schspContig0     105 bp    PROT      linear   30-AUG-2014
DEFINITION  Schizochytrium_sp@schspContig0     104 bp    PROT      linear    1-AUG-2014, 10
 ACCESSION  Rose-Cavalier-Smiths-iMac.local:155:1409396734
ORIGIN
        1 XHKNRTAPRS ENPYLALLVK LYTFLARRTE SKFNEKVLKR MYMSRVNRPS MSISRIGLLM
       61 IAVTVATVTD DVRMLRICAL RFTESARARI VAAGGECLTF DQLAM
//
LOCUS       Selaginella_moellendorffii@SEL     139 bp    PROT      linear   30-AUG-2014
DEFINITION  Selaginella_moellendorffii@SEL     138 bp    PROT      linear    1-AUG-2014, 13
 ACCESSION  Rose-Cavalier-Smiths-iMac.local:157:1409396734
ORIGIN
        1 XKTKRTAPKS DNVYLKLLVK LYRFLVRRTN SKFNAVILKR LFMSKTNQPP VSLSRLSASM
       61 IAVLVGTVTD DPRLMTVVAL RFTRTARARI TNAGGKCLTF DELALLAPTG CNTVLLRGRA
      121 REAVKHFGGR KFEKARGRR
//
LOCUS       Sorghum_bicolor@SORBI5060137     139 bp    PROT      linear   30-AUG-2014
DEFINITION  Sorghum_bicolor@SORBI5060137     138 bp    PROT      linear    1-AUG-2014, 138
 ACCESSION  Rose-Cavalier-Smiths-iMac.local:158:1409396734
ORIGIN
        1 XKTKRTAPKS DDVYLKLLVK LYRFLVRRTK SNFNAVILKR LFMSKTNRPP ISLRRLVKFM
       61 IAVIVGTVTD DKRIMKVTAL RFTETARARI VNAGGECLTF DQLALRAPLG ENTVLLRGPA
      121 REAVRHFGGR KFEKARGRR
//
LOCUS         SphaArct     139 bp    PROT      linear   30-AUG-2014
DEFINITION  SphaArct     138 bp    PROT      linear    1-AUG-2014, 138 bases, 8F059A88 chec
 ACCESSION  Rose-Cavalier-Smiths-iMac.local:159:1409396734
ORIGIN
        1 XKNNRLAPKS ENVYILLLVK LYRFLSRRTD SDFNKTILKR LYMSRVNRAP LSVSKLTRFM
       61 TAVIVGTVTG DSRIMTVCAL RFTADARVRI VKAGGECITF DQLAMRAPTG TNTVLLRGPS
      121 REAVKHFGGR KFEKARGRR
//
LOCUS         SpirBark     128 bp    PROT      linear   30-AUG-2014
DEFINITION  SpirBark     127 bp    PROT      linear    1-AUG-2014, 127 bases, 34A7362D chec
 ACCESSION  Rose-Cavalier-Smiths-iMac.local:160:1409396734
ORIGIN
        1 XTIKRTTPHT DNHYKNVIQS VYAQAAEKVE NKDIALIAKR MCQSQTNQPS VSTSRLASIS
       61 TLVLVSTVTN DPRVMTVCAL KFTATAKAHI EKFGGKCITF DDLILENPKM ENVFMVQGKH
      121 RATYKKFG
//
LOCUS       Strongyloc@31433_edited     139 bp    PROT      linear   30-AUG-2014
DEFINITION  Strongyloc@31433_edited     138 bp    PROT      linear    1-AUG-2014, 138 bases
 ACCESSION  Rose-Cavalier-Smiths-iMac.local:162:1409396734
ORIGIN
        1 XKVHRTEPKS EDIYLRLLVK LYRFLARRTN AKFNNIVLKR LFMSRSNKAA MSLARVVRFM
       61 TAVVVGCITD DVRILKICAL RVTARARARI IKAGGEIITF DQLALQSPKG QNTVLMQGCH
      121 RKVYRHFGGR KFETARGRR
//
LOCUS         TaphDefo     139 bp    PROT      linear   30-AUG-2014
DEFINITION  TaphDefo     138 bp    PROT      linear    1-AUG-2014, 138 bases, 5105A410 chec
 ACCESSION  Rose-Cavalier-Smiths-iMac.local:163:1409396734
ORIGIN
        1 XKGQRTAPKS DNVYLKLLVK LYRFLARRTD SKFNKVILRR LFMSKINRPP VSISNIARQI
       61 TVAIVGTVTD DNRLLSIAAL RFTTTARARI LKAGGECLTL DELAMRAPTG SNILLIRGKN
      121 RESVRHFGGR KFERARGRR
//
LOCUS       Tetrahymena_thermophila@EAR973     139 bp    PROT      linear   30-AUG-2014
DEFINITION  Tetrahymena_thermophila@EAR973     138 bp    PROT      linear    1-AUG-2014, 13
 ACCESSION  Rose-Cavalier-Smiths-iMac.local:164:1409396734
ORIGIN
        1 XRSVVRQTKS TNVYHKLLIK LYKFLVRRTD SKFNQNILKR LSSSRLNKFP LSLSRIVKNL
       61 VIVSTSTVTN DERLLTVCAL KFTETARKRI LAAGGKCLTF DQLALKAPTG TNCFLLRAPS
      121 REAYRHWGGR KFERAHGLK
//
LOCUS         ThalPseu     139 bp    PROT      linear   30-AUG-2014
DEFINITION  ThalPseu     138 bp    PROT      linear    1-AUG-2014, 138 bases, 89CB007A chec
 ACCESSION  Rose-Cavalier-Smiths-iMac.local:165:1409396734
ORIGIN
        1 XKSSMKVIKT QNPYSRLLIK LYKFLSRRTD SKFCATVAKR LHMSKTNAPP IGLNRLAKYM
       61 TAVIVGKVTD DVRMMSVCAI SFTENARKRI VAAGGECITL DQLALRAPTG ANTVLLRGPS
      121 REALAHFGGR KFEKARGRR
//
LOCUS       Theileria_parva@EAN33085     139 bp    PROT      linear   30-AUG-2014
DEFINITION  Theileria_parva@EAN33085     138 bp    PROT      linear    1-AUG-2014, 138 base
 ACCESSION  Rose-Cavalier-Smiths-iMac.local:166:1409396734
ORIGIN
        1 XKPGRKALVS KNPYLRLLVK LYKFLSRRTD HSFNKVVLKR LLMPRRFKAP LSLSKLSKHM
       61 TAVVVGTVTN DERMLSVCAL RVTETARKRI LASGGEVLTF DQLVARSPTG SRCTLLRGAA
      121 REAVKHFRGR KFEKARGRR
//
LOCUS         ToxoGond     139 bp    PROT      linear   30-AUG-2014
DEFINITION  ToxoGond     138 bp    PROT      linear    1-AUG-2014, 138 bases, 28D8EAF9 chec
 ACCESSION  Rose-Cavalier-Smiths-iMac.local:167:1409396734
ORIGIN
        1 XKGGRRTVKS QNPYLRLLVK LYQFLARRTN SRFNAVVLKR LMNPKRLKAP MSLSKLARHM
       61 IAVLVGSVTD DIRMLTVCAL RFSETARRRL EKAGGECLTF DQLALRRPKG SKCVLLRAAS
      121 READKHFGGR KFEKARGRR
//
LOCUS         TricVagi     139 bp    PROT      linear   30-AUG-2014
DEFINITION  TricVagi     138 bp    PROT      linear    1-AUG-2014, 138 bases, E34DAEC3 chec
 ACCESSION  Rose-Cavalier-Smiths-iMac.local:169:1409396734
ORIGIN
        1 XRKQRQEPKS EDAQMRMLHN LYAFLARRTG NDFNAKIARR LCISRTNRRP YSLSRLATDL
       61 IAVLVAKITN DERLMKVCAL KFTETARDRI LAAGGECITF DQLAQLRPTG DKCLLLEGDH
      121 RLVNKHFGGR KFEMARGRR
//
LOCUS       Histomonas@407433279gbGAAM0100     139 bp    PROT      linear   30-AUG-2014
DEFINITION  Histomonas@407433279gbGAAM0100     138 bp    PROT      linear    1-AUG-2014, 13
 ACCESSION  Rose-Cavalier-Smiths-iMac.local:170:1409396734
ORIGIN
        1 XRKTRKTPKS KNVQLNMLFR LYSYLAQRTG NDFNKKIAHR MCLSNTNRRP YSLSRLAVAL
       61 IAVVVSKIVN DERLMKVAAL RFSETARARI LAAGGEVITF DQLAQLRPTG EKCLLLEGDR
      121 KRRERHFGGR KFEMARGRR
//
LOCUS       Tritrichom@10347     139 bp    PROT      linear   30-AUG-2014
DEFINITION  Tritrichom@10347     138 bp    PROT      linear    1-AUG-2014, 138 bases, 2DAE0
 ACCESSION  Rose-Cavalier-Smiths-iMac.local:171:1409396734
ORIGIN
        1 XRKTRREPKS ENVQLKMLFN LYSFIARRSG SEFNKKVAHR LCLSNTNRRP LSVSRLMVAL
       61 IAVCVGKIVN DERLMKVCAL GFSETARARI LAAGGECLTF DQLALQRPTG DKCLLLEGDR
      121 REAVKHFGGR KFERARGRR
//
LOCUS         TrimPyri     139 bp    PROT      linear   30-AUG-2014
DEFINITION  TrimPyri     138 bp    PROT      linear    1-AUG-2014, 138 bases, F271870F chec
 ACCESSION  Rose-Cavalier-Smiths-iMac.local:172:1409396734
ORIGIN
        1 XPSHRTEPAS KNIYLRLITK LYRFLARRTD AAFNEAVLRR LFLSKIHRAP MSVARVARYM
       61 VAVLCGTVTD DVRIMKICAL RFTDGARARI IQAGGECITF DQLALRKPTG ADTVLLRGPA
      121 REAERHFGGR KFEKGRGRR
//
LOCUS       Trypanosoma_brucei@EAN78382     139 bp    PROT      linear   30-AUG-2014
DEFINITION  Trypanosoma_brucei@EAN78382     138 bp    PROT      linear    1-AUG-2014, 138 b
 ACCESSION  Rose-Cavalier-Smiths-iMac.local:173:1409396734
ORIGIN
        1 XRVVRHHTYS TNPYIKLLIK LYKFLGKRTN SPFNKLIHKR LLKSRNNRAP ISLSRIAVCM
       61 IAVIVGDVLD DVRMLRICAL RFSKSARERI TGAGGECLTF DQLAMMAPTG KNTMLLRGRG
      121 RESVKHFGGK ERQRSSKRR
//
LOCUS       Trypanosoma_cruzi@EAN97975     139 bp    PROT      linear   30-AUG-2014
DEFINITION  Trypanosoma_cruzi@EAN97975     138 bp    PROT      linear    1-AUG-2014, 138 ba
 ACCESSION  Rose-Cavalier-Smiths-iMac.local:174:1409396734
ORIGIN
        1 XRVVRHHTYS TNPYIKLLIK LYKFLAQRTN SAFNKLVHQR LLKSRSNRAP ISLSRIAVCM
       61 IAVIVGDVLD DVRMLRVCAL RFSKSARERI TGAGGECLTF DQLAMVAPTG KNTFLLRGRG
      121 RESVKHFGGK ERQRSSARR
//
LOCUS       Volvox_carteri@VOLCA80103     139 bp    PROT      linear   30-AUG-2014
DEFINITION  Volvox_carteri@VOLCA80103     138 bp    PROT      linear    1-AUG-2014, 138 bas
 ACCESSION  Rose-Cavalier-Smiths-iMac.local:176:1409396734
ORIGIN
        1 XKVHRTAPKS QNVYLALLVK LYRFLVRRTD SKFNKVILKR LFMSKTNRPP LSLSKLATFM
       61 VAVIVATVTD DVRLLRVVAL RFTETARARI TKAGGECLTF DQLALERPTG KDCVLLRGPH
      121 REAVKHFGGR KFEKARGRR
//
LOCUS       Collodictyon_sp@contig00404_33     139 bp    PROT      linear   30-AUG-2014
DEFINITION  Collodictyon_sp@contig00404_33     138 bp    PROT      linear    1-AUG-2014, 13
 ACCESSION  Rose-Cavalier-Smiths-iMac.local:178:1409396734
ORIGIN
        1 X--------- ---YLALLVK LYSFLSRRTN ARFNKVVLKR LYTTRINRPP VSLSRIARYG
       61 IIVAVASVTN DIRKVQVAAL HFTETARARI EKAGGVCLTL DQLALKRPTG ANTILVRGPA
      121 REAVKHFGAV PGSHAKPIR
//
LOCUS       Candida_albicans     139 bp    PROT      linear   23-SEP-2014
DEFINITION  Candida_albicans, 526 bases, 465EB1A5 checksum.
 ACCESSION  Rose-Cavalier-Smiths-iMac.local:196:1409396778
ORIGIN
        1 X--------- ---------- -MSFILGRTD APFNKVILKS LFLSKINRPP VSVSRISREK
       61 TIVVVGTVTD DNRLATIAAL RFTAGAKDRI LKNGGEAITL DQLALRAPKG QNTLIVRGPS
      121 REAVRHFGGR KFERARGRR
//
LOCUS          Bodo_sp     139 bp    PROT      linear   23-SEP-2014
DEFINITION  Bodo_sp, 526 bases, 9C3B0DA9 checksum.
 ACCESSION  Rose-Cavalier-Smiths-iMac.local:200:1409396778
ORIGIN
        1 X--------- ---------- ---------- ---------- ---------- ----------
       61 ---VVGDVLD DIRLIRIAAL RFSKSARARI AAAGGECITF DQLALIAPTG KNTLLLRGRG
      121 RESIKHFGGA E--VARGRR
//
LOCUS       Procryptobia_sorokini@C00696_e     139 bp    PROT      linear   30-AUG-2014
DEFINITION  Procryptobia_sorokini@C00696_e     138 bp    PROT      linear    1-AUG-2014, 13
 ACCESSION  Rose-Cavalier-Smiths-iMac.local:128:1409396734
ORIGIN
        1 XRTVRHHTLS TNPYTKLLIK LYRFLAQRTN SAFNKVVLNR LIKSRNNRAP ISVSRIAICM
       61 IAVIVGDVLD DIRMLRVCAM RFSAGARKSI LAAGGECITF DQLAMIAPTG KNTFLMRGRG
      121 RESVKHFGGS --EVARGRR
//
LOCUS         RhynchSp     139 bp    PROT      linear   30-AUG-2014
DEFINITION  RhynchSp     138 bp    PROT      linear    1-AUG-2014, 138 bases, 9B96ECD3 chec
 ACCESSION  Rose-Cavalier-Smiths-iMac.local:151:1409396734
ORIGIN
        1 X--------- ---------- ---------- ---------- ---------- ----------
       61 --------TD DTRLLRVAAL ---------- ---------- DQLAMQAPKG SNTVLLRGKA
      121 RTVYKHFGGR KHERGRGRR
//
LOCUS         StacLipo     139 bp    PROT      linear   30-AUG-2014
DEFINITION  StacLipo     138 bp    PROT      linear    1-AUG-2014, 138 bases, 9BD53763 chec
 ACCESSION  Rose-Cavalier-Smiths-iMac.local:161:1409396734
ORIGIN
        1 XKIVRKNPKS NNLYLRQLVK LYKFLTRRTE SDFNKKVLKR LCTPRQYQRP VSLSKVTKSL
       61 TVVVVGTITN DNRFLKVAAL NVTEAARKRI TENGGEVLTF DQLAIAAPEG KGCLLLRGTT
      121 -EVRKHFG-- --------R
//
LOCUS       Diplonema_sp     139 bp    PROT      linear   23-SEP-2014
DEFINITION  Diplonema_sp, 526 bases, 7A164B0F checksum.
 ACCESSION  Rose-Cavalier-Smiths-iMac.local:201:1409396778
ORIGIN
        1 XHAQRSEPSS SNPYIYLLVK IYRFLARRAA CPFNKVVLHR LMMSRTNLPP MTLSRIVLGK
       61 TCVVVGTVTD DTRLLRVAAL RFTETARARI LKAGGEVLTL DQLAMTAPKG SNTVLLRGKA
      121 RTVYKYFGGR KHERGRGRR
//
LOCUS       Cryptococcus_gattii     139 bp    PROT      linear   23-SEP-2014
DEFINITION  Cryptococcus_gattii, 526 bases, F971FE68 checksum.
 ACCESSION  Rose-Cavalier-Smiths-iMac.local:216:1409396778
ORIGIN
        1 XKGNRSAPKS EDPYLLLLVK LYRFLARRTD SKFNRVILKR LFMSKINRPP ISLSRIVKSK
       61 TVVVVGTILD DERLLSIAAL RFSIAARERI TAAGGEALTL DQLALRAPTG SNTVLLRGKV
      121 REAVQHFGGR KFEMARGRR
//
LOCUS       Pyrolobus_fumarii_1A     117 bp    PROT      linear   23-SEP-2014
DEFINITION  Pyrolobus_fumarii_1A, 526 bases, 5D31AF75 checksum.
 ACCESSION  Rose-Cavalier-Smiths-iMac.local:180:1409396778
ORIGIN
        1 XK--RTGP-- TNIILRMTIR ALRKAARQHK ARIWRAVAEW LEKPRRQRVA VNVSKINRGD
       61 VVVVPGKVLG AGRLVTVAAV AFSEQALEKI RKAGGRAIHI LQLIEENPRG SRVKIIV
//
LOCUS       Aeropyrum_pernix_K1     117 bp    PROT      linear   23-SEP-2014
DEFINITION  Aeropyrum_pernix_K1, 526 bases, 66E5581 checksum.
 ACCESSION  Rose-Cavalier-Smiths-iMac.local:181:1409396778
ORIGIN
        1 XR--PTGP-- TSLVTRRLIG ELRRAARRNS APVWLRVAEL LERPRRRRAE VNLSKINRGE
       61 MVIVPGKVLG AGALVTVAAL SFSLQALVKI RLSGSRAITL EEAVRENPRG SRTRIII
//
LOCUS       Hypterthermus_butylicus     117 bp    PROT      linear   23-SEP-2014
DEFINITION  Hypterthermus_butylicus, 526 bases, CFEC31C2 checksum.
 ACCESSION  Rose-Cavalier-Smiths-iMac.local:182:1409396778
ORIGIN
        1 XTTKRTGP-- TNILVRMTIR KLRSAAHRNK APIWRYVAEL IERPRRLRIV VNVSKINRGD
       61 VVVVPGKVLG AGSIVTVAAL GFSEEAARKI VSAGGRIMHI LQLIEENPRG SKVKIII
//
LOCUS       Korarchaeum_cryptofilum     117 bp    PROT      linear   23-SEP-2014
DEFINITION  Korarchaeum_cryptofilum, 526 bases, 5FBFEF92 checksum.
 ACCESSION  Rose-Cavalier-Smiths-iMac.local:183:1409396778
ORIGIN
        1 XK--PTGP-- TNIRLVRMIR NLEIASRVND APIWKAVAEK LRRQTRRRIE VNLWKIEKVA
       61 AVVVPGKVLG EGEIVIVAAA GFTRSAKRKI EEAGGKAILL DDYAKINPKG SHTRIVG
//
LOCUS       Metallosphaera_sedula     118 bp    PROT      linear   23-SEP-2014
DEFINITION  Metallosphaera_sedula, 526 bases, 8B77BAC8 checksum.
 ACCESSION  Rose-Cavalier-Smiths-iMac.local:185:1409396778
ORIGIN
        1 XK--RTGS-- TNIEKRKLIQ FL----NKQD KPLWEAVAKE LDVPSRKVRT INLYKIDKGD
       61 IVVVPGKVLG VGNIVTVFAL DFSKSALNKI RSAGGKALPL SQGVEEGKV- -NVRLMHG
//
LOCUS       Ignicoccus_hospitalis     117 bp    PROT      linear   23-SEP-2014
DEFINITION  Ignicoccus_hospitalis, 526 bases, 79AC9A55 checksum.
 ACCESSION  Rose-Cavalier-Smiths-iMac.local:187:1409396778
ORIGIN
        1 XP--ARRRKI TNVLLRKTLD EL----WKTK SPAWRRVYEL LNRPARQRIV VNVSKINRGD
       61 VVVVPGKVLG SGELVTVAAF SFSYTALEKI ETAGGKALHI LELVKENPKG SGIKIIT
//
LOCUS       Archaeoglobus_fulgidus     117 bp    PROT      linear   23-SEP-2014
DEFINITION  Archaeoglobus_fulgidus, 526 bases, CAF1FAFB checksum.
 ACCESSION  Rose-Cavalier-Smiths-iMac.local:188:1409396778
ORIGIN
        1 X--------- ---------- ---------- ---WKEVAER LAKPRRLQAE VNVSKIEKNE
       61 YVVVPGKVLG SGSIVKVAAL SFSEKAASKI REAGGVCMKI EELLKENPKG SGVRLMV
//
LOCUS       Desulfurococcus_mucosus_DSM_2162     117 bp    PROT      linear   23-SEP-2014
DEFINITION  Desulfurococcus_mucosus_DSM_2162, 526 bases, 260AA5EA checksum.
 ACCESSION  Rose-Cavalier-Smiths-iMac.local:189:1409396778
ORIGIN
        1 XS--GLK--K TNIVLRKTIE ELRRQASRSN APIWGAVAEE LSKPTRRRRA VNVSRINRGD
       61 IVVVPGKVLG AGDLVTVAAF SFSKTAIEKI VRSGGRVLHI MDLLRENPSG SNVKIIG
//
LOCUS       Methanococcoides_burtonii     117 bp    PROT      linear   23-SEP-2014
DEFINITION  Methanococcoides_burtonii, 526 bases, 3B6106AF checksum.
 ACCESSION  Rose-Cavalier-Smiths-iMac.local:192:1409396778
ORIGIN
        1 XKTQMKITRK TNPRIPALIS VLKDTAREND APIWKDMAKR LEKPSRIYAE VNLSKINRND
       61 LVLVPGKVLG AGALVTVAAL TFSTTAVDKI TNAGGKCMTI EQILEENPAG SGIRIMQ
//
LOCUS       Methanococcus_aeolicus     117 bp    PROT      linear   23-SEP-2014
DEFINITION  Methanococcus_aeolicus, 526 bases, 2AD2C31F checksum.
 ACCESSION  Rose-Cavalier-Smiths-iMac.local:193:1409396778
ORIGIN
        1 XR--KLKS-- TNPQLVELVQ DLKVESYKND VKIWKDLAKR LSKPSRIISE VNVSRLNRNH
       61 VVVVPGKVLG SGKLITVAAF SFSEGAKKAV EEAGGRCITI KELINENPKG SLVKIMA
//
LOCUS       Methanopyrus_kandleri     117 bp    PROT      linear   23-SEP-2014
DEFINITION  Methanopyrus_kandleri, 526 bases, 5DA26B22 checksum.
 ACCESSION  Rose-Cavalier-Smiths-iMac.local:194:1409396778
ORIGIN
        1 XTWAPTGP-- TNVELRKLIR DLKKAACEYN APVWRDVAER LSRPRRQRAE VNVGKLDGEE
       61 TVLVPGKVLG DGVILRVAAW RFSRTARMKI EAAGGECLTI RELLEENPEG SYIRIIE
//
LOCUS       Nanoarchaeum_equitans     117 bp    PROT      linear   23-SEP-2014
DEFINITION  Nanoarchaeum_equitans, 526 bases, F2BEC7EC checksum.
 ACCESSION  Rose-Cavalier-Smiths-iMac.local:197:1409396778
ORIGIN
        1 XVK-PTGP-- TDVNVRKLIR QLEKTKR--- -PIFKYIAEL LSKPKRRKKV VNLWKIEKGD
       61 TIIVPGKVLG SGELVKVVAL SFSQTALEKL KD---KAIYL ENFVEQDKKL PNTKILI
//
LOCUS       Thermofilum_pendens@Hrk5_YP_919692     117 bp    PROT      linear   10-JUN-2013
DEFINITION  50S ribosomal protein L18e
 ACCESSION  YP_919692
  ORGANISM  Thermofilum pendens Hrk 5
   AUTHORS  Copeland,A., Lucas,S., Lapidus,A., Barry,K., Detter,J.C., Glavina
VERSION     YP_919692.1  GI:119719197DBLINK      Project: 58563            BioProject: PRJNA58563
DBSOURCE    REFSEQ: accession NC_008698.1
KEYWORDS    RefSeq.
SOURCE      Thermofilum pendens Hrk 5
            Archaea; Crenarchaeota; Thermoprotei; Thermoproteales;
            Thermofilaceae; Thermofilum.
REFERENCE   1  (residues 1 to 120)
            Ulrich,L.E., Elkins,J.G., Mavromatis,K., Lykidis,A., Kim,E.,
            Thompson,L.S., Nolan,M., Land,M., Copeland,A., Lapidus,A.,
            Lucas,S., Detter,C., Zhulin,I.B., Olsen,G.J., Whitman,W.,
            Mukhopadhyay,B., Bristow,J. and Kyrpides,N.
  TITLE     Genome sequence of Thermofilum pendens reveals an exceptional loss
            of biosynthetic pathways without genome reduction
  JOURNAL   J. Bacteriol. 190 (8), 2957-2965 (2008)
   PUBMED   18263724
REFERENCE   2  (residues 1 to 120)
  CONSRTM   NCBI Genome Project
  TITLE     Direct Submission
  JOURNAL   Submitted (21-DEC-2006) National Center for Biotechnology
            Information, NIH, Bethesda, MD 20894, USA
REFERENCE   3  (residues 1 to 120)
            del Rio,T., Dalin,E., Tice,H., Pitluck,S., Thompson,L.S.,
            Brettin,T., Bruce,D., Han,C., Tapia,R., Schmutz,J., Larimer,F.,
            Land,M., Hauser,L., Kyrpides,N., Kim,E., Anderson,I., Olsen,G.,
            Reich,C., Woese,C. and Richardson,P.
  CONSRTM   US DOE Joint Genome Institute
  TITLE     Direct Submission
  JOURNAL   Submitted (14-DEC-2006) US DOE Joint Genome Institute, 2800
            Mitchell Drive B100, Walnut Creek, CA 94598-1698, USA
COMMENT     PROVISIONAL REFSEQ: This record has not yet been subject to final
            NCBI review. The reference sequence was derived from ABL77689.
            Method: conceptual translation.
FEATURES             Location/Qualifiers
     source          1..120
                     /organism=`Thermofilum pendens Hrk 5`
                     /strain=`Hrk 5`
                     /db_xref=`taxon:368408`
                     /note=`type strain of Thermofilum pendens Hrk 5`
     Protein         1..120
                     /product=`50S ribosomal protein L18e`
                     /calculated_mol_wt=13673
     Region          11..119
                     /region_name=`PRK04005`
                     /note=`50S ribosomal protein L18e; Provisional`
                     /db_xref=`CDD:235196`
     CDS             1..120
                     /locus_tag=`Tpen_0279`
                     /coded_by=`complement(NC_008698.1:245138..245500)`
                     /note=`KEGG: tko:TK1502 LSU ribosomal protein L18E`
                     /transl_table=11
                     /db_xref=`GeneID:4602089`
CONTIG      join(WP_011751954.1:1..120)

ORIGIN
        1 -k--rtgp-- tnihlrllih klrkysrlyk apvwrdvaey lerprrkrve vnlsridrgd
       61 vvvvpgkvlg ggsivviaaw rfsrsalerl -dgrvkaisi eelleqnpeg knvkiit
//
LOCUS       Caldiarchaeum_subterraneum@WP_020863404     117 bp    PROT      linear   25-JUL-2013
DEFINITION  large subunit ribosomal protein L18e [Candidatus Caldiarchaeum
 ACCESSION  WP_020863404
  ORGANISM  Candidatus Caldiarchaeum subterraneum
subterraneum].VERSION     WP_020863404.1  GI:526884126KEYWORDS    RefSeq.
SOURCE      Candidatus Caldiarchaeum subterraneum
            Archaea; Thaumarchaeota; unclassified Thaumarchaeota; Candidatus
            Caldiarchaeum.
COMMENT     REFSEQ: This record represents a single, non-redundant, protein
            sequence which may be annotated on many different RefSeq genomes
            from the same, or different, species.
FEATURES             Location/Qualifiers
     source          1..107
                     /organism=`Candidatus Caldiarchaeum subterraneum`
                     /db_xref=`taxon:311458`
     Protein         1..107
                     /product=`large subunit ribosomal protein L18e`
                     /calculated_mol_wt=11830
     Region          18..107
                     /region_name=`Ribosomal_L18e`
                     /note=`Ribosomal protein L18e/L15; cl12022`
                     /db_xref=`CDD:264513`

DD:264513`

ORIGIN
        1 ---------- --------qa eitirklggk trfakrllke lrrsrrstre vnisrlqrne
       61 vvfvpgkvlg qgslltvgaf sfsqsaiqki qkaggralll eeflrefgkg sgvriig
//
LOCUS       Caldivirga_maquilingensis@WP_012185779     117 bp    PROT      linear   25-MAY-2013
DEFINITION  50S ribosomal protein L18 [Caldivirga maquilingensis].
 ACCESSION  WP_012185779
VERSION     WP_012185779.1  GI:501137247KEYWORDS    RefSeq.SOURCE      Caldivirga maquilingensis
            Archaea; Crenarchaeota; Thermoprotei; Thermoproteales;
            Thermoproteaceae; Caldivirga.
COMMENT     REFSEQ: This record represents a single, non-redundant, protein
            sequence which may be annotated on many different RefSeq genomes
            from the same, or different, species.
FEATURES             Location/Qualifiers
     source          1..119
                     /organism=`Caldivirga maquilingensis`
                     /db_xref=`taxon:76887`
     Protein         1..119
                     /product=`50S ribosomal protein L18`
                     /calculated_mol_wt=12939
     Region          9..118
                     /region_name=`PRK04005`
                     /note=`50S ribosomal protein L18e; Provisional`
                     /db_xref=`CDD:235196`

ORIGIN
        1 ----elks-- tnqylrmtvr flekahrqyn aalwatvadi lskprrsrvt vnvgklnrgd
       61 vvvvpgkvlg dgelvtvaaw afsktaidki kaaggealsi pelvrrmpkp sgvkiit
//
LOCUS       Nitrososphaera_viennensis@EN76_AIC14204     117 bp    PROT      linear   20-AUG-2014
DEFINITION  50S ribosomal protein L18e [Nitrososphaera viennensis EN76].
 ACCESSION  AIC14204
  ORGANISM  Nitrososphaera viennensis EN76
   AUTHORS  Kerou,M.L., Offre,P., Spang,A.M. and Schleper,C.
VERSION     AIC14204.1  GI:647810503DBLINK      BioProject: PRJEA60103            BioSample: SAMN02721150
DBSOURCE    accession CP007536.1
KEYWORDS    .
SOURCE      Nitrososphaera viennensis EN76
            Archaea; Thaumarchaeota; Nitrososphaerales; Nitrososphaeraceae;
            Nitrososphaera.
REFERENCE   1  (residues 1 to 116)
            Leisch,N. and Schleper,C.
  TITLE     Nitrososphaera viennensis gen. nov., sp. nov., an aerobic and
            mesophilic, ammonia-oxidizing archaeon from soil and a member of
            the archaeal phylum Thaumarchaeota
  JOURNAL   Int. J. Syst. Evol. Microbiol. 64 (PT 8), 2738-2752 (2014)
   PUBMED   24907263
REFERENCE   2  (residues 1 to 116)
  TITLE     Direct Submission
  JOURNAL   Submitted (01-APR-2014) Department of Ecogenomics and Systems
            Biology Group of Archaea Biology and Ecogenomics, University of
            Vienna, Althanstrasse 14, Vienna 1090, Austria
COMMENT     Method: conceptual translation.
FEATURES             Location/Qualifiers
     source          1..116
                     /organism=`Nitrososphaera viennensis EN76`
                     /strain=`EN76`
                     /isolation_source=`soil`
                     /culture_collection=`DSM:26422`
                     /culture_collection=`JCM:19564`
                     /db_xref=`taxon:926571`
                     /country=`Austria: Vienna`
                     /lat_lon=`48.229273 N 16.358947 E`
                     /collection_date=`2008`
     Protein         1..116
                     /product=`50S ribosomal protein L18e`
     Region          13..116
                     /region_name=`PRK04005`
                     /note=`50S ribosomal protein L18e; Provisional`
                     /db_xref=`CDD:235196`
     CDS             1..116
                     /gene=`rpl18e`
                     /locus_tag=`NVIE_000210`
                     /coded_by=`complement(CP007536.1:19294..19644)`
                     /inference=`ab initio prediction:AMIGene:2.0`
                     /note=`Evidence 2b : Function of strongly homologous gene;
                     Product type s : structure`
                     /transl_table=11

ORIGIN
        1 -------f-- antlvdntvw tlrkaakknk apiwkdledr vsgprsnrse vnlgrlaqse
       61 vivvpgkvlg tgnlltvcaf sisesaakki gdmggkvvsl ddlikkypdg kgvriig
//
LOCUS       archaeon_SCGC_AAA011@L22_WP_018203307     117 bp    PROT      linear   28-JUN-2013
DEFINITION  hypothetical protein [Nanoarchaeota archaeon SCGC AAA011-L22].
 ACCESSION  WP_018203307
  ORGANISM  Nanoarchaeota archaeon SCGC AAA011-L22
VERSION     WP_018203307.1  GI:516992704KEYWORDS    RefSeq.SOURCE      Nanoarchaeota archaeon SCGC AAA011-L22
            Archaea; Nanoarchaeota.
COMMENT     REFSEQ: This record represents a single, non-redundant, protein
            sequence which may be annotated on many different RefSeq genomes
            from the same, or different, species.
            COMPLETENESS: full length.
FEATURES             Location/Qualifiers
     source          1..120
                     /organism=`Nanoarchaeota archaeon SCGC AAA011-L22`
                     /db_xref=`taxon:1046946`
     Protein         1..120
                     /product=`hypothetical protein`
                     /calculated_mol_wt=13595
     Region          11..120
                     /region_name=`Ribosomal_L18e`
                     /note=`Ribosomal protein L18e/L15; cl12022`
                     /db_xref=`CDD:264513`

ORIGIN
        1 -vk-rtgp-- qslelqtlir elrklgsrek salwkrvaed lekptrirrk vnlykiekde
       61 tavvpgkvls lgeynnvaay qfsdgarkki dk-tgkaisi hqlmkenpkg kkvrivg
//
LOCUS       Micrarchaeum__acidiphilum_ARMAN-2@EETT89811     117 bp    PROT      linear   12-MAY-2010
DEFINITION  50S ribosomal protein L18e [Candidatus Micrarchaeum acidiphilum
 ACCESSION  EET89811
  ORGANISM  Candidatus Micrarchaeum acidiphilum ARMAN-2
   AUTHORS  Baker,B.J., Comolli,L.R., Dick,G.J., Hauser,L., Hyatt,D., Dill,B.,
ARMAN-2].VERSION     EET89811.1  GI:255513545DBLINK      BioProject: PRJNA38565
DBSOURCE    accession GG697241.1
KEYWORDS    .
SOURCE      Candidatus Micrarchaeum acidiphilum ARMAN-2 (mine drainage
            metagenome)
            Archaea; Parvarchaeota; Candidatus Micrarchaeum.
REFERENCE   1  (residues 1 to 116)
            Yelton,A.P. and Banfield,J.F.
  TITLE     Community-wide analysis of microbial genome sequence signatures
  JOURNAL   Genome Biol. 10 (8), R85 (2009)
   PUBMED   19698104
REFERENCE   2  (residues 1 to 116)
            Dill,B.D., Land,M.L., Verberkmoes,N.C., Hettich,R.L. and
            Banfield,J.F.
  TITLE     Enigmatic, ultrasmall, uncultivated Archaea
  JOURNAL   Proc. Natl. Acad. Sci. U.S.A. 107 (19), 8806-8811 (2010)
   PUBMED   20421484
REFERENCE   3  (residues 1 to 116)
            Land,M., VerBerkmoes,N.C., Hettich,R.L. and Banfield,J.F.
  TITLE     Direct Submission
  JOURNAL   Submitted (31-JUL-2009) Earth and Planetary Sciences, UC Berkeley,
            307 McCone Hall, Berkeley, CA 94720, USA
COMMENT     Method: conceptual translation.
FEATURES             Location/Qualifiers
     source          1..116
                     /organism=`Candidatus Micrarchaeum acidiphilum ARMAN-2`
                     /isolation_source=`combined biofilm from UBA (pink
                     subaerial biofilm) and UBA BS (thick floating biofilm
                     subdivided into strips) samples`
                     /db_xref=`taxon:425595`
                     /environmental_sample
                     /country=`USA: Richmond Mine at Iron Mountain, CA
                     (elevation 3100 ft.)`
                     /lat_lon=`40.68 N 122.2 W`
                     /note=`metagenomic; derived from metagenome: mine drainage
                     metagenome`
     Protein         1..116
                     /product=`50S ribosomal protein L18e`
     Region          14..116
                     /region_name=`Ribosomal_L18e`
                     /note=`Ribosomal protein L18e/L15; cl12022`
                     /db_xref=`CDD:264513`
     CDS             1..116
                     /locus_tag=`UNLARM2_0925`
                     /coded_by=`complement(GG697241.1:248420..248770)`
                     /transl_table=11

l_table=11

ORIGIN
        1 -k--tnae-- nnqikewigl lksersknrd rklygklikm vdmpkrkrhv vdlykinegd
       61 vvivpgkvls kgsiislsai wysqsakktl ekan--c-si lpfsealkq- kkikivi
//
LOCUS       Haloredivivus_sp.G17@EHK02263     117 bp    PROT      linear   25-NOV-2011
DEFINITION  50S ribosomal protein L18e [Candidatus Haloredivivus sp. G17].
 ACCESSION  EHK02263
  ORGANISM  Candidatus Haloredivivus sp. G17
   AUTHORS  Ghai,R., Pasic,L., Fernandez,A.B., Martin-Cuadrado,A.-B.,
VERSION     EHK02263.1  GI:358033743DBLINK      BioProject: PRJNA71229            BioSample: SAMN02469764
DBSOURCE    accession AGNT01000079.1
KEYWORDS    .
SOURCE      Candidatus Haloredivivus sp. G17
            Archaea; Nanohaloarchaeota; Nanohaloarchaea; Candidatus
            Haloredivivus.
REFERENCE   1  (residues 1 to 116)
            Mizuno,C.M., McMahon,K.D., Papke,R.T., Stepanauskas,R.,
            Rodriguez-Brito,B., Rohwer,F., Sanchez-Porro,C., Ventosa,A. and
            Rodriguez-Valera,F.
  TITLE     New Dominant Microbial Groups Along A Salinity Gradient
  JOURNAL   Sci Rep (2011) In press
REFERENCE   2  (residues 1 to 116)
            Mizuno,C.M., McMahon,K.D., Papke,R.T., Stepanauskas,R.,
            Rodriguez-Brito,B., Rohwer,F., Sanchez-Porro,C., Ventosa,A. and
            Rodriguez-Valera,F.
  TITLE     Direct Submission
  JOURNAL   Submitted (05-OCT-2011) Laboratorio de Microbiologia, Evolutionary
            Genomics Group, Universidad Miguel Hernandez, Ctra. de Valencia,
            s/n, San Juan de Alicante, Alicante 03550, Spain
COMMENT     Annotation was added by the NCBI Prokaryotic Genomes Automatic
            Annotation Pipeline Group. Information about the Pipeline can be
            found here:
            http://www.ncbi.nlm.nih.gov/genomes/static/Pipeline.html. Please be
            aware that the annotation is done automatically with little or no
            manual curation.
            Genome sequenced from a single-cell isolation.
            
            ##Genome-Assembly-Data-START##
            Assembly Method       :: MIRA v. 3.4
            Genome Coverage       :: 80x
            Sequencing Technology :: 454 GS-FLX Titanium
            ##Genome-Assembly-Data-END##
            Method: conceptual translation.
FEATURES             Location/Qualifiers
     source          1..116
                     /organism=`Candidatus Haloredivivus sp. G17`
                     /strain=`G17`
                     /db_xref=`taxon:1072681`
     Protein         1..116
                     /product=`50S ribosomal protein L18e`
     Region          12..116
                     /region_name=`PRK04005`
                     /note=`50S ribosomal protein L18e; Provisional`
                     /db_xref=`CDD:235196`
     CDS             1..116
                     /locus_tag=`HRED_01841`
                     /coded_by=`AGNT01000079.1:4491..4841`
                     /note=`COG1727 Ribosomal protein L18E`
                     /transl_table=11

ORIGIN
        1 -----dnk-- adpt-ntilv etielleeqe aslwndvaen lgkvnrqrpe vnlsdiergd
       61 tvvvpgkvlg sgrlvtvaaf kasnsaqnhi ee-dgefmfi qdlveenpeg sevkvik
//
LOCUS       Nanosalina_sp.J07AB43@EGQ42738     117 bp    PROT      linear   11-MAR-2013
DEFINITION  ribosomal protein L18E [Candidatus Nanosalina sp. J07AB43].
 ACCESSION  EGQ42738
  ORGANISM  Candidatus Nanosalina sp. J07AB43
   AUTHORS  Narasingarao,P., Podell,S., Ugalde,J., Heidelberg,K., Banfield,J.
VERSION     EGQ42738.1  GI:339757481DBLINK      BioProject: PRJNA52647            BioSample: SAMN01940911
DBSOURCE    accession GL982576.1
KEYWORDS    .
SOURCE      Candidatus Nanosalina sp. J07AB43 (hypersaline lake metagenome)
            Archaea; Nanohaloarchaeota; Nanohaloarchaea; Candidatus Nanosalina.
REFERENCE   1  (residues 1 to 142)
            Emerson,J.B., Brocks,J.J., Heidelberg,K.B., Banfield,J.F. and
            Allen,E.E.
  TITLE     De novo metagenomic assembly reveals abundant novel major lineage
            of Archaea in hypersaline microbial communities
  JOURNAL   ISME J (2011) In press
   PUBMED   21716304
  REMARK    Publication Status: Available-Online prior to print
REFERENCE   2  (residues 1 to 142)
            and Allen,E.
  TITLE     Direct Submission
  JOURNAL   Submitted (14-OCT-2010) Scripps Institution of Oceanography,
            University of California, San Diego, 9500 Gilman Drive, La Jolla,
            CA 92093-0202, USA
COMMENT     Method: conceptual translation.
FEATURES             Location/Qualifiers
     source          1..142
                     /organism=`Candidatus Nanosalina sp. J07AB43`
                     /isolation_source=`Lake Tyrrell`
                     /db_xref=`taxon:889948`
                     /environmental_sample
                     /country=`Australia: Victoria`
                     /note=`metagenomic; derived from metagenome: hypersaline
                     lake metagenome`
     Protein         1..142
                     /product=`ribosomal protein L18E`
     Region          37..142
                     /region_name=`PRK04005`
                     /note=`50S ribosomal protein L18e; Provisional`
                     /db_xref=`CDD:235196`
     CDS             1..142
                     /locus_tag=`J07AB43_07260`
                     /coded_by=`complement(GL982576.1:54125..54553)`
                     /transl_table=11

ORIGIN
        1 -gviftmdsh adpt-npvll etievleeqe aplwgevaen lgkvnrdrpe vnisdvergd
       61 tvvvpgkvlg sgrlvnvaaf kaskgakrqi ke-ngefmfi qelveenpeg snvklvk
//
LOCUS       Nanosalinarum_sp.J07AB56@EGQ39996     117 bp    PROT      linear   11-MAR-2013
DEFINITION  ribosomal protein L18E [Candidatus Nanosalinarum sp. J07AB56].
 ACCESSION  EGQ39996
  ORGANISM  Candidatus Nanosalinarum sp. J07AB56
   AUTHORS  Narasingarao,P., Podell,S., Ugalde,J., Heidelberg,K., Banfield,J.
VERSION     EGQ39996.1  GI:339756413DBLINK      BioProject: PRJNA52645            BioSample: SAMN01940911
DBSOURCE    accession GL982569.1
KEYWORDS    .
SOURCE      Candidatus Nanosalinarum sp. J07AB56 (hypersaline lake metagenome)
            Archaea; Nanohaloarchaeota; Nanohaloarchaea; Candidatus
            Nanosalinarum.
REFERENCE   1  (residues 1 to 116)
            Emerson,J.B., Brocks,J.J., Heidelberg,K.B., Banfield,J.F. and
            Allen,E.E.
  TITLE     De novo metagenomic assembly reveals abundant novel major lineage
            of Archaea in hypersaline microbial communities
  JOURNAL   ISME J (2011) In press
   PUBMED   21716304
  REMARK    Publication Status: Available-Online prior to print
REFERENCE   2  (residues 1 to 116)
            and Allen,E.
  TITLE     Direct Submission
  JOURNAL   Submitted (14-OCT-2010) Scripps Institution of Oceanography,
            University of California, San Diego, 9500 Gilman Drive, La Jolla,
            CA 92093-0202, USA
COMMENT     Method: conceptual translation.
FEATURES             Location/Qualifiers
     source          1..116
                     /organism=`Candidatus Nanosalinarum sp. J07AB56`
                     /isolation_source=`Lake Tyrrell`
                     /db_xref=`taxon:889962`
                     /environmental_sample
                     /country=`Australia: Victoria`
                     /note=`metagenomic; derived from metagenome: hypersaline
                     lake metagenome`
     Protein         1..116
                     /product=`ribosomal protein L18E`
     Region          11..116
                     /region_name=`Ribosomal_L18e`
                     /note=`Ribosomal protein L18e/L15; cl12022`
                     /db_xref=`CDD:264513`
     CDS             1..116
                     /locus_tag=`J07AB56_07240`
                     /coded_by=`complement(GL982569.1:326891..327241)`
                     /transl_table=11

ORIGIN
        1 -----dak-- adps-npvlv dlieelessd anvyreaaef lgkvnrdrpe vnlsdldrgd
       61 tvvvpgkllg sgtllevaaf kasrsarqaa de-ageftyi enlveerpdg egvkivv
//
LOCUS       Halobacterium_salinarum     117 bp    PROT      linear   23-SEP-2014
DEFINITION  Halobacterium_salinarum, 526 bases, 90F0B1E9 checksum.
 ACCESSION  Rose-Cavalier-Smiths-iMac.local:198:1409396778
ORIGIN
        1 X-----SK-- TSPRLSSLIA ELKSVARDSG ADVWHDVADR LEKPRSTHAE VNLSRIERDE
       61 TVIVPGKVLG SGALVTVAAV DFSSSAATKI EHADGEAVHL EQAVEQNPDG TDVRVIR
//
LOCUS       Methanosarcina_mazei     117 bp    PROT      linear   23-SEP-2014
DEFINITION  Methanosarcina_mazei, 526 bases, A54BFA5A checksum.
 ACCESSION  Rose-Cavalier-Smiths-iMac.local:199:1409396778
ORIGIN
        1 XKSLVKLTRK TNPRIVSLIL TLKDRANVDS APIWKDIAKR LEAPSRNYAA VNISKINRND
       61 VLLVPGKVLG AGLLVTVAAV TFSESAVEKI TEAGGKCLSV EEIMEANPKG SGIRIFR
//
LOCUS       Methanocaldococcus_jannaschii     117 bp    PROT      linear   23-SEP-2014
DEFINITION  Methanocaldococcus_jannaschii, 526 bases, 7E66A4A3 checksum.
 ACCESSION  Rose-Cavalier-Smiths-iMac.local:205:1409396778
ORIGIN
        1 XAKK-ITA-- TNPRLVKLIE ILKQESYKNQ AKIWKDIARR LAKPRRRRAE VNLSKINRGD
       61 VVLVPGKVLG AGKLVVVAAF AFSETAKKLI KEAGGEAITI EELIKRNPKG SNVKIMA
//
LOCUS       Methanosphaera_stadtmanae     117 bp    PROT      linear   23-SEP-2014
DEFINITION  Methanosphaera_stadtmanae, 526 bases, 323F47D6 checksum.
 ACCESSION  Rose-Cavalier-Smiths-iMac.local:207:1409396778
ORIGIN
        1 XKL---SK-- TNPNTINLIK SLTKQASAEN APIWKAVAND LKRANRKNKE VNVYHIDEDE
       61 TILVPGKVLG EGNIVTVAAF KFSKEAENKI EAAGGKCLTI KDLMAENPKG SNVKIIK
//
LOCUS       Nitrosoarchaeum_limnia     117 bp    PROT      linear   23-SEP-2014
DEFINITION  Nitrosoarchaeum_limnia, 526 bases, 69509074 checksum.
 ACCESSION  Rose-Cavalier-Smiths-iMac.local:208:1409396778
ORIGIN
        1 X--------- --------AK DLKKASAKND APLWAKLSEY ALKPSIARRH INLNRIGQSD
       61 TVVFPGKVLG TGDIITLCSF SISNAAAAKV LERGGKIVSF SDLIEKNPTG KGVVLLG
//
LOCUS       Nitrosopumilis_sp_AR2     117 bp    PROT      linear   23-SEP-2014
DEFINITION  Nitrosopumilis_sp_AR2, 526 bases, E65ADE11 checksum.
 ACCESSION  Rose-Cavalier-Smiths-iMac.local:217:1409396778
ORIGIN
        1 X--------- --------AK DLKKASAKND APIWAKLAEY ALKPSIARRD LNLNRIGQND
       61 VVVFPGKVLG TGSIITLFSF SISNSAAAKI IEKGGKIITH SDLIEQNPTG KGVVLLG
//
LOCUS       Staphylothermus_marinus     117 bp    PROT      linear   23-SEP-2014
DEFINITION  Staphylothermus_marinus, 526 bases, FA645A40 checksum.
 ACCESSION  Rose-Cavalier-Smiths-iMac.local:210:1409396778
ORIGIN
        1 XKK--TGP-- TNIVLRKTIR ELKKLSKQYK TAIWKAVAEE LEKPRRQRRA VNISRINRGD
       61 VVVVPGKVLG SGNIVTVAAV SFTKTAIEKI EIAGGKAIHI LDLARENPRG SNVKIIG
//
LOCUS       Natromonas_pharaonis     117 bp    PROT      linear   23-SEP-2014
DEFINITION  Natromonas_pharaonis, 526 bases, A7A7D62C checksum.
 ACCESSION  Rose-Cavalier-Smiths-iMac.local:214:1409396778
ORIGIN
        1 X----SSK-- TNPRLSSLIA DLKSTARNGG GEVWSDVAER LEKPRSTHAE VNLGRIERDE
       61 TVIVPGKVLG SGALVTVAAV DFSSTAQTKI DQV-GDAIEL EQALEDNPDG SNVRVIR
//
LOCUS       Methanobrevibacter_smithii     117 bp    PROT      linear   23-SEP-2014
DEFINITION  Methanobrevibacter_smithii, 526 bases, F227A159 checksum.
 ACCESSION  Rose-Cavalier-Smiths-iMac.local:222:1409396778
ORIGIN
        1 XVKK-IIK-- TNPNLIELIN KLNKKSKTEN AAIWKDVANR LGRSNRRTAE VNLSDIARDE
       61 TVLVPGKVLS NGDLVNVAAF KFSQKAQEKI ESAGGECVSI DDIMESNPKG SNIRIME
//
LOCUS       Methanoculleus_marisingri     117 bp    PROT      linear   23-SEP-2014
DEFINITION  Methanoculleus_marisingri, 526 bases, 847EF3F5 checksum.
 ACCESSION  Rose-Cavalier-Smiths-iMac.local:225:1409396778
ORIGIN
        1 XKKTTENK-- SNPRLTALIV TLKNASRAHE ANIWREIAKR LDAPRKNYAE VNLSKINRDE
       61 TILVPGKVLG SGALVKIAAL DFSEAAVSKI TGANGTCMTI EDLVRDNPKG SRVRILR
//
LOCUS       Haloarcula_marismortui     117 bp    PROT      linear   23-SEP-2014
DEFINITION  Haloarcula_marismortui, 526 bases, CA132E6E checksum.
 ACCESSION  Rose-Cavalier-Smiths-iMac.local:229:1409396778
ORIGIN
        1 X-----SK-- TNPRLSSLIA DLKSAARSSG GAVWGDVAER LEKPRRTHAE VNLGRIERDE
       61 TVVVPGKVLG SGVLVTVAAV DFSGTAETKI DQV-GEAVSL EQAIENNPEG SHVRVIR
//
LOCUS       Picrophilus_torridus     117 bp    PROT      linear   23-SEP-2014
DEFINITION  Picrophilus_torridus, 526 bases, 5774F5C4 checksum.
 ACCESSION  Rose-Cavalier-Smiths-iMac.local:231:1409396778
ORIGIN
        1 XSVKVEKK-- TDSYLKDTIQ KLLERSRESG SVFWRDIAIR LSSSRKNYAT VNLGKLQRDD
       61 IIVIPGYLLS SGVFIKVSAF KISEKALKKL NDAGSEFVNL VDLASENPKG TNIKIIR
//
LOCUS       Thermoplasma_acidophilum     117 bp    PROT      linear   23-SEP-2014
DEFINITION  Thermoplasma_acidophilum, 526 bases, 2A0EADAB checksum.
 ACCESSION  Rose-Cavalier-Smiths-iMac.local:232:1409396778
ORIGIN
        1 XDV--SNK-- VSRALTQEIE TLANISRESG SKLWRDIAER LASRRRGYAS VNLSKIDKGD
       61 IIVVPGYVLG VGKIVTVGAY KFSKTAMEKL SNSGCAFMNI SEIAKDNPKG TNVKIMR
//
LOCUS       Pyrococcus_horikoshii     117 bp    PROT      linear   23-SEP-2014
DEFINITION  Pyrococcus_horikoshii, 526 bases, 1934BF73 checksum.
 ACCESSION  Rose-Cavalier-Smiths-iMac.local:236:1409396778
ORIGIN
        1 XKR--TGP-- TDPNLRRLIR FLKKKSNEEG VKIWKDLAWR LERPRRQRAE VNVSKINRGD
       61 MIVVPGSVLG AGKLVIVAAW KFSETARKKI TEAGGEAITI EELIERNPKG SGVIIME
//
LOCUS       Thermococcus_kodakarensis     117 bp    PROT      linear   23-SEP-2014
DEFINITION  Thermococcus_kodakarensis, 526 bases, 835A9864 checksum.
 ACCESSION  Rose-Cavalier-Smiths-iMac.local:238:1409396778
ORIGIN
        1 XVKR-TGP-- TDINLRRLIR TLRKKSNEEG VKIWKDIAWR LERPRRQRAE VNISKINRGD
       61 VVIVPGSVLG AGRLVVVAAW KFSEAARRKI IEAGGEAISI EELMERNPKG SGVIIME
//
LOCUS       Pyrobaculum_aerophilium     117 bp    PROT      linear   23-SEP-2014
DEFINITION  Pyrobaculum_aerophilium, 526 bases, DDA38F8F checksum.
 ACCESSION  Rose-Cavalier-Smiths-iMac.local:240:1409396778
ORIGIN
        1 XPPNPTGP-- TNSQLRMLAR FLRKAARANS ASIWRVVAEF VEKPRRQRVI VNVGKLNRGD
       61 VVVVPGKLLA GGQLIIVAAV KISPKAARKV IEAGGEVLTI PELVRKYPRG SGVRIVI
//
LOCUS       Cenarchaeum_symbiosum     117 bp    PROT      linear   23-SEP-2014
DEFINITION  Cenarchaeum_symbiosum, 526 bases, F10B272D checksum.
 ACCESSION  Rose-Cavalier-Smiths-iMac.local:242:1409396778
ORIGIN
        1 XLGAGGRAIM ASQITPRLAH DLKRASRAND APIWLRLSRL AQKPTRARRT LNLNKIARGD
       61 VVVVPGRVLG TGSMITLCPF GISGAAAEKV LSSGGRVTGF AELTKEFPTG KGVVLLG
//
LOCUS       Sulfolobus_solfataricus     118 bp    PROT      linear   23-SEP-2014
DEFINITION  Sulfolobus_solfataricus, 526 bases, 9AF1643C checksum.
 ACCESSION  Rose-Cavalier-Smiths-iMac.local:245:1409396778
ORIGIN
        1 X--KVTGS-- TNITVRKLIR NLEKSKK--- -PLWRKVAEE LSIPSRKRPY INLYKINEND
       61 IVVVPGKVLG IGKLVTVIAL DFSKSAIEKI RASGGQAMSI YKALETDFKG RSVRLMKQ
//
