# Supplementary material for: Multidomain ribosomal protein trees and the planctobacterial origin of neomura (eukaryotes, archaebacteria)
Source: Protoplasma. 2020 Jan 3;257(3):621–753. doi: 10.1007/s00709-019-01442-7 (PMC7203096; doi:10.1007/s00709-019-01442-7)
Supplement: Supplementary file 27 — (PDF 106 kb) [file 709_2019_1442_MOESM27_ESM.gb]

LOCUS       Alexandriu@8834     129 bp    PROT      linear   29-AUG-2014
DEFINITION  Alexandriu@8834     129 bp    PROT      linear    2-JUN-2014, 129 bases, FC84CA
 ACCESSION  Rose-Cavalier-Smiths-iMac.local:0:1409302114
ORIGIN
        1 -AKLKMSVGC AVATLMNCAD NSGAKNLYIM AVKGVGGRLN KIPKCGPGDM VLCTCKKGKP
       61 ELRKKVLKGV VIRQKKCWRR KDGIFVYFED NAGVIVNDKG EMKGSAIQGP VAKECAELWP
      121 KIASCAPAI
//
LOCUS       Allomyces_macrogynus@AML000008     129 bp    PROT      linear   29-AUG-2014
DEFINITION  Allomyces_macrogynus@AML000008     129 bp    PROT      linear    2-JUN-2014, 12
 ACCESSION  Rose-Cavalier-Smiths-iMac.local:1:1409302114
ORIGIN
        1 GTKFRMALGL PVGAVMNCAD NSGAKNLYVI SVVGTHARLN RLPKAGPGDM VLATVKKGKP
       61 DLRKKVMPAV VVRQRKPWRR RDGVFLYFED NAGVIVNPKG EMKGSAITGP VAKECADLWP
      121 KIASSSGTV
//
LOCUS       Amastigomonas_media@amameConti     129 bp    PROT      linear   29-AUG-2014
DEFINITION  Amastigomonas_media@amameConti     129 bp    PROT      linear    2-JUN-2014, 12
 ACCESSION  Rose-Cavalier-Smiths-iMac.local:2:1409302114
ORIGIN
        1 GNKFRITLGL PNGAVMNCAD NTGAKNLYIM AVKGIHGRLN RLPAAGLGDM VMATVKKGKP
       61 ELRKKVWTAV VVRQRKAWRR KNGHYLYFED NAGVIVNPKG EMKGSAITGP VGKECAELWP
      121 KIAGAAGTI
//
LOCUS       Amastigomonas_oxoniensis@amaox     129 bp    PROT      linear   29-AUG-2014
DEFINITION  Amastigomonas_oxoniensis@amaox     129 bp    PROT      linear    2-JUN-2014, 12
 ACCESSION  Rose-Cavalier-Smiths-iMac.local:3:1409302114
ORIGIN
        1 GAKFRISLGL PVGAVMNCAD NSGAKNLYVI AVKGIKGVLN RLPAAGVGDM IMATVKKGKP
       61 ELRKKVWTAV VVRQRKAWRR KNGVYLYFED NAGVIVNPKG DLKGSAVTGP VGKECADLWP
      121 KIAGAAGTI
//
LOCUS       Amoebidium_parasiticum@ABL0000     129 bp    PROT      linear   29-AUG-2014
DEFINITION  Amoebidium_parasiticum@ABL0000     129 bp    PROT      linear    2-JUN-2014, 12
 ACCESSION  Rose-Cavalier-Smiths-iMac.local:4:1409302114
ORIGIN
        1 GNKFRITLGL PVGAVVNCAD NSGAKNLYVI AVAGIKSCLN RLPAAGMGDM IVATVKKGKP
       61 ELRKKVMPAV IIRQRKAFRR KDGVFLFFED NAGVIVNNKG EMKGSAITGP VGKECADMWP
      121 RIASNAPSV
//
LOCUS       Arabidopsi@31544     129 bp    PROT      linear   29-AUG-2014
DEFINITION  Arabidopsi@31544     129 bp    PROT      linear    2-JUN-2014, 129 bases, 73083
 ACCESSION  Rose-Cavalier-Smiths-iMac.local:5:1409302114
ORIGIN
        1 GNKFRMSLGL PVAATVNCAD NTGAKNLYII SVKGIKGRLN RLPSACVGDM VMATVKKGKP
       61 DLRKKVLPAV IVRQRKPWRR KDGVFMYFED NAGVIVNPKG EMKGSAITGP IGKECADLWP
      121 RIASAANAI
//
LOCUS       Aureococcus_anophagefferens@AU     129 bp    PROT      linear   29-AUG-2014
DEFINITION  Aureococcus_anophagefferens@AU     129 bp    PROT      linear    2-JUN-2014, 12
 ACCESSION  Rose-Cavalier-Smiths-iMac.local:6:1409302114
ORIGIN
        1 GNKMRMTLGL PMSAVMNCAD NSGAKNLFII SVINIKGRLN KLPSACPGDL VMATCKKGKP
       61 ELRKKVMPAV VIRQRKPWRR KEGLIIYFED NAAVIVNNKG EMKGSAINGP VAKECADLWP
      121 RIASNAGSI
//
LOCUS       Babesia0bo@15488     129 bp    PROT      linear   29-AUG-2014
DEFINITION  Babesia0bo@15488     129 bp    PROT      linear    2-JUN-2014, 129 bases, F1FB5
 ACCESSION  Rose-Cavalier-Smiths-iMac.local:7:1409302114
ORIGIN
        1 GNKLRVTLGL PVGAIINCCD NSGGKNLYII AVKGIGACLN RLPSAAVGDM VLATVKKGKP
       61 DLRKKVHTAV IVRQRKAWRR REGYFIYFED NAGVIVNPKG EMKGSAITGP VAKECAEMWP
      121 KISAAAPSI
//
LOCUS       Bassomonas_sp@basspContig00247     129 bp    PROT      linear   29-AUG-2014
DEFINITION  Bassomonas_sp@basspContig00247     129 bp    PROT      linear    2-JUN-2014, 12
 ACCESSION  Rose-Cavalier-Smiths-iMac.local:8:1409302114
ORIGIN
        1 GHKFRMTLGL PNATVMQCAD NSGAKNLYIM AVVGIKGRLN RLPAASPGDL VMATVKKGKP
       61 DLRKKVWPAV VVRQRKAWRR KDGVYLHFED NAGVIVNNKG EMKGSVVNGP VAKECAELWP
      121 KIASSSSTI
//
LOCUS       Batrachochytrium_dendrobatidis     129 bp    PROT      linear   29-AUG-2014
DEFINITION  Batrachochytrium_dendrobatidis     129 bp    PROT      linear    2-JUN-2014, 12
 ACCESSION  Rose-Cavalier-Smiths-iMac.local:9:1409302114
ORIGIN
        1 GTKLRMTLAL PVGAVINCAD NSGAKNLYII AVKGIKGRLN RLPSAGVGDM VLATVKKGKP
       61 DLRKKVHPAV VIRQRKAWRR RDGVFLYFED NAGVIVNPKG EMKGSAITGP VGKECADIWP
      121 KIASSAGTV
//
LOCUS       Bigelowiel@11187     129 bp    PROT      linear   29-AUG-2014
DEFINITION  Bigelowiel@11187     129 bp    PROT      linear    2-JUN-2014, 129 bases, AC566
 ACCESSION  Rose-Cavalier-Smiths-iMac.local:10:1409302114
ORIGIN
        1 GNKFKMALGL PVAAVINCAD NTGAKNLYII SVYGVGGRLN RLPSAGVGDM VMATVKKGKP
       61 ELRKKVHPAI VIRQRKAWRR KNGTYIHFED NAGVIVNEKG EPKGSAVTGP LAKECADLWP
      121 RIASAAGSV
//
LOCUS       Sorites_sp@sorspCAMPEP011466212     129 bp    PROT      linear   29-AUG-2014
DEFINITION  Sorites_sp@sorspCAMPEP011466212     129 bp    PROT      linear    2-JUN-2014, 1
 ACCESSION  Rose-Cavalier-Smiths-iMac.local:11:1409302114
ORIGIN
        1 GCKMRMAQGC SVASLLNCAD NSGAKNLYIF AVIGIGGRLN KLPNCSPGDL VLCSVKKGKP
       61 ELRKKVLKGV VIRQKKAWRR REGVFVYFED NAGVIVNDKG EMKGSAIQGP VAKECAELWP
      121 KIASCAPAI
//
LOCUS       Filoreta_marina@FIL1Con171_1     129 bp    PROT      linear   29-AUG-2014
DEFINITION  Filoreta_marina@FIL1Con171_1     129 bp    PROT      linear    2-JUN-2014, 129 
 ACCESSION  Rose-Cavalier-Smiths-iMac.local:12:1409302114
ORIGIN
        1 GNKLKTTLGL PVGAIINCAD NSGAKNLYII GVKMYKGRLN RLPAASVGDM VMATVKKGKP
       61 DLRKKVMPAV VIRQRKAWRR PNGLFIHFED NAAVIVNNKG EMKGSGITGP VAKECADLWP
      121 RIASAAGSI
//
LOCUS       Mataza_hastifera@mathaCAMPEP017     129 bp    PROT      linear   29-AUG-2014
DEFINITION  Mataza_hastifera@mathaCAMPEP017     129 bp    PROT      linear    2-JUN-2014, 1
 ACCESSION  Rose-Cavalier-Smiths-iMac.local:13:1409302114
ORIGIN
        1 GNKYAMATGL PTAAVMNCAD NSGAKNLYII GVMNTGGRLN RLPSAGVGDM FVSSVKKGKP
       61 ELRKKVAPAV VIRQRRAWRR KNGQFIYFED NAGVIVNPQG ELKGSAITGP VAKECADLWP
      121 RIATASGSI
//
LOCUS       Araneofila_producta@araprConti     129 bp    PROT      linear   29-AUG-2014
DEFINITION  Araneofila_producta@araprConti     129 bp    PROT      linear    2-JUN-2014, 12
 ACCESSION  Rose-Cavalier-Smiths-iMac.local:14:1409302114
ORIGIN
        1 GNKFRQTLGL PVGAVMNCAD NTGAKNLYVI AAMGIGGRLN RLPQAGVGDM IVASVKKGKP
       61 ELRKKVTPAV VIRQRRTWRR KNGNYIYFED NAGVIVNPKG EMKGSAITGP VAKECADMWP
      121 RVASAAGSI
//
LOCUS       Cercomonas_clavideferens@cercl     129 bp    PROT      linear   29-AUG-2014
DEFINITION  Cercomonas_clavideferens@cercl     129 bp    PROT      linear    2-JUN-2014, 12
 ACCESSION  Rose-Cavalier-Smiths-iMac.local:15:1409302114
ORIGIN
        1 ---------L PVGATMNCAD NTGAKNLYVI SVHGIGGKLN RLPSAGVGDM IMASVKKGKP
       61 ELRKKVTPAV VVRQRKVFRR RDGIFIYFED NAGVIVNPKG EMKGSAITGP VAKECADLWP
      121 RVASAAGSI
//
LOCUS       Blastoclad@24427     129 bp    PROT      linear   29-AUG-2014
DEFINITION  Blastoclad@24427     129 bp    PROT      linear    2-JUN-2014, 129 bases, B3D90
 ACCESSION  Rose-Cavalier-Smiths-iMac.local:16:1409302114
ORIGIN
        1 GTKFRMALGL PVGAVMNCAD NSGAKNLYVI SVAKTHARLN RLPKAGPGDM VMATVKKGKP
       61 DLRKKVMPAV VVRQRKPWRR RDGVFLYFED NAGVIVNPKG EMKGSAITGP VAKECADLWP
      121 KIASASGTV
//
LOCUS       Blastocyst@18036     129 bp    PROT      linear   29-AUG-2014
DEFINITION  Blastocyst@18036     129 bp    PROT      linear    2-JUN-2014, 129 bases, D34A4
 ACCESSION  Rose-Cavalier-Smiths-iMac.local:17:1409302114
ORIGIN
        1 GNKFRMSLGL PVGAVINCAD NTGAKNLYVI SVTRWGARLN RLPACCPGDM FMASVKKGKP
       61 ELRKKVMPAI VVRQRKSWRR KNGVFLYFED NAGVIVNPKG EMKGSGITGP VAKEAADLWP
      121 KIASSASSI
//
LOCUS             Bodo     129 bp    PROT      linear   29-AUG-2014
DEFINITION  Bodo     129 bp    PROT      linear    2-JUN-2014, 129 bases, E09D7EAE checksum
 ACCESSION  Rose-Cavalier-Smiths-iMac.local:18:1409302114
ORIGIN
        1 GCRFRVSMAL PVGAVVNCAD NTGAKNLYII AVKGYHGRLN RLPSAALGDI VMCSVKKGKP
       61 ELRKKVLCAV IIRQRKSWRR KDGTVIYFED NAGVIVNPKG EMKGSGIAGP VAKEAADLWP
      121 KISTHAPAI
//
LOCUS       Euglena_gracilis@ELL00006734_1     129 bp    PROT      linear   29-AUG-2014
DEFINITION  Euglena_gracilis@ELL00006734_1     129 bp    PROT      linear    2-JUN-2014, 12
 ACCESSION  Rose-Cavalier-Smiths-iMac.local:59:1409302114
ORIGIN
        1 ---FRISLAL PVAAVMNCAD NTGAKNLYII SVKGIKGRLN KLPAACVGDM VLATVKKGKP
       61 ELRKKVMPAI VVRQRKHWRR KDGTFIYFED NAGVICNPKG EMKGSGVTGP VAKEAADIWP
      121 RVASNAGTV
//
LOCUS       Leishmania@31140     129 bp    PROT      linear   29-AUG-2014
DEFINITION  Leishmania@31140     129 bp    PROT      linear    2-JUN-2014, 129 bases, 6CB63
 ACCESSION  Rose-Cavalier-Smiths-iMac.local:152:1409302114
ORIGIN
        1 GCRFRVSVAL PVGAVVNCAD NTGAKNLYVI SVKGYHGRLN RLPSAALGDM VMCSVKKGKP
       61 ELRKKVLNAV IIRQRKSWRR KDGTVIYFED NAGVIVNPKG EMKGSGIAGP VAKESADLWP
      121 KISTHAPAI
//
LOCUS       Diplonema_papillatum@DPL000009     129 bp    PROT      linear   29-AUG-2014
DEFINITION  Diplonema_papillatum@DPL000009     129 bp    PROT      linear    2-JUN-2014, 12
 ACCESSION  Rose-Cavalier-Smiths-iMac.local:53:1409302114
ORIGIN
        1 GNKFRMSLAL PVAAVMNCAD NTGAKNLYVI SVKGIQGRLN RLPAAAAGDM VAATVKRGKP
       61 ELRKKVLQAV VIRQRKHYRR KDGNFIYFED NAGVIVNLKG EMKGSGISGP VAKECADLWP
      121 RISATASCI
//
LOCUS       Rhynchomonas     129 bp    PROT      linear   29-AUG-2014
DEFINITION  Rhynchomonas     129 bp    PROT      linear    2-JUN-2014, 129 bases, 79B3407B 
 ACCESSION  Rose-Cavalier-Smiths-iMac.local:121:1409302114
ORIGIN
        1 ---------- ---------- ---------- ---------- ---------- ----------
       61 -LRKKVMPCV IVRQRKSYRR KDGIVLYFED NAGVVVNPKG EMKGSAIAGP VAKESADLWP
      121 KVSTHAPAI
//
LOCUS       Paramoeba_atlanticaI@paratCAMPEP     129 bp    PROT      linear   29-AUG-2014
DEFINITION  Paramoeba_atlanticaI@paratCAMPEP     129 bp    PROT      linear    2-JUN-2014, 
 ACCESSION  Rose-Cavalier-Smiths-iMac.local:147:1409302114
ORIGIN
        1 ANKFRITLGL PVGAIMNCSD NTGARNLYII AVKGIRGRLN RLPAAAVGDV VLATVKSGKP
       61 ELRKKVLPAV VIRQRQKWRR KDGTVIYFED NAGVIVNPKG EMKGSGIAGP VAKECADLWP
      121 KISTNAPAI
//
LOCUS       Procryptobia_sorokini@metproCo     110 bp    PROT      linear   29-AUG-2014
DEFINITION  Procryptobia_sorokini@metproCo     117 bp    PROT      linear    2-JUN-2014, 11
 ACCESSION  Rose-Cavalier-Smiths-iMac.local:148:1409302114
ORIGIN
        1 GRKFRISLGL PVGAVVNCAD NTGAKNLYII AVKDYHGRLN RLPSAGLGDL VMCSVKKGKP
       61 ELRKKVLMGS IIRQRKSWRR KDGTVLFFED NAGVIVNPKG EMKGSGISGP
//
LOCUS       Procryptobia_M     129 bp    PROT      linear   29-AUG-2014
DEFINITION  Procryptobia_M     129 bp    PROT      linear    2-JUN-2014, 129 bases, CC5BE6A
 ACCESSION  Rose-Cavalier-Smiths-iMac.local:149:1409302114
ORIGIN
        1 GRKFRISLGL PVGAVVNCAD NTGAKNLYII AVKDYHGRLN RLPSAGLGDL VMCSVKKGKP
       61 ELRKKVLMGS IIRQRKSWRR KDGTVLFFED NAGVIVNPKG EMKGSGISGP VAKESADLWS
      121 KISTHAPAI
//
LOCUS       Trypa0bruc@31538     129 bp    PROT      linear   29-AUG-2014
DEFINITION  Trypa0bruc@31538     129 bp    PROT      linear    2-JUN-2014, 129 bases, 8989F
 ACCESSION  Rose-Cavalier-Smiths-iMac.local:150:1409302114
ORIGIN
        1 GCRFRVSLAL PVGAVVNCAD NTGAKNLYII SVKGYHGRLN RLPAAALGDM VMASVKKGKP
       61 ELRRKVLNAV IIRQRKSWRR KDGTVIYFED NAGVIVNPKG EMKGSGIAGP VAKEAAELWP
      121 KISTHAPAI
//
LOCUS       Trypa0cruc@30812     129 bp    PROT      linear   29-AUG-2014
DEFINITION  Trypa0cruc@30812     129 bp    PROT      linear    2-JUN-2014, 129 bases, 39847
 ACCESSION  Rose-Cavalier-Smiths-iMac.local:151:1409302114
ORIGIN
        1 GCRFRVSLAL PVGAVVNCAD NTGAKNLYII SVKGYHGRLN RLPAAALGDI VMASVKKGKP
       61 ELRRKVLNAV IIRQRKSWRR KDGTVIYFED NAGVIVNPKG EMKGSGIAGP VAKEAADLWP
      121 KISSHAPAI
//
LOCUS       Bombyx0mor@30023     129 bp    PROT      linear   29-AUG-2014
DEFINITION  Bombyx0mor@30023     129 bp    PROT      linear    2-JUN-2014, 129 bases, 8905B
 ACCESSION  Rose-Cavalier-Smiths-iMac.local:19:1409302114
ORIGIN
        1 GAKFRISLGL PVGAVINCAD NTGAKNLYVI AVQGIKGRLN RLPAAGSGDM IVATVKKGKP
       61 ELRKKVMPAV VIRQRKPFRR RDGVFIYFED NAGVIVNNKG EMKGSAITGP VAKECADLWP
      121 RIASNASSI
//
LOCUS       Breviata_anathema@brean30Conti     129 bp    PROT      linear   29-AUG-2014
DEFINITION  Breviata_anathema@brean30Conti     129 bp    PROT      linear    2-JUN-2014, 12
 ACCESSION  Rose-Cavalier-Smiths-iMac.local:20:1409302114
ORIGIN
        1 GTNYRVSQGL PVSAVLNCAD NTGAKNLYVI SVFTYHGKIN RMPKAGVGDV FVSCVKKGKP
       61 ELRKKIMPAV VVRARLPWRR KDGTYIYFED NAGVIVNNKG EMKGSAVTGP IAKECADIWP
      121 RISAAAGSV
//
LOCUS       Capsaspora_owczarzaki@NUL00000     129 bp    PROT      linear   29-AUG-2014
DEFINITION  Capsaspora_owczarzaki@NUL00000     129 bp    PROT      linear    2-JUN-2014, 12
 ACCESSION  Rose-Cavalier-Smiths-iMac.local:21:1409302114
ORIGIN
        1 CGRFRIALGL PVGAVVNCAD NTGAKNLYFI SVTMVKGRLN KLPSAGVGDM VMATVKKGKP
       61 ELRKKVMPAV VVRQRKAFRR REGLFVYFED NAGVIVNNKG EMKGSAITGP VAKECADIWP
      121 RIASSSPSI
//
LOCUS       Chlamydomonas_incerta@CIL00000     129 bp    PROT      linear   29-AUG-2014
DEFINITION  Chlamydomonas_incerta@CIL00000     129 bp    PROT      linear    2-JUN-2014, 12
 ACCESSION  Rose-Cavalier-Smiths-iMac.local:22:1409302114
ORIGIN
        1 GNKFRMALGL PVAAVMNCAD NTGAKNLYVI SVVGWGSRLN KLPAAACGDM VMASVKKGKP
       61 DLRKKVTPAV VIRQRKPFRR KEGVYIYFED NAGVIVNPKG EMKGSAITGP VAKECADLWP
      121 RIASAANSI
//
LOCUS       Chlamydomonas_reinhardtii@CHLR     129 bp    PROT      linear   29-AUG-2014
DEFINITION  Chlamydomonas_reinhardtii@CHLR     129 bp    PROT      linear    2-JUN-2014, 12
 ACCESSION  Rose-Cavalier-Smiths-iMac.local:23:1409302114
ORIGIN
        1 GNKFRMALGL PVAAVMNCAD NTGAKNLYVI SVVGWGSRLN KLPAAACGDM VMASVKKGKP
       61 DLRKKVTPAV VIRQRKPFRR KEGVYIYFED NAGVIVNPKG EMKGSAITGP VAKECADLWP
      121 RIASAANSI
//
LOCUS       Chlorella_NC64A@CHLNC59578     129 bp    PROT      linear   29-AUG-2014
DEFINITION  Chlorella_NC64A@CHLNC59578     129 bp    PROT      linear    2-JUN-2014, 129 ba
 ACCESSION  Rose-Cavalier-Smiths-iMac.local:24:1409302114
ORIGIN
        1 GNKFRMTLGL PVAATMNCAD NSGAKNLYVI SVHGWGSRLN RLPAAAPGDM VMATVKKGKP
       61 DLRKKVMPAI VVRQRKAFRR KDGTFIYFED NAGVIVNTKG EMKGSAITGP VCKECADLWP
      121 RVAAAANTI
//
LOCUS       Ciona0savi@30458     129 bp    PROT      linear   29-AUG-2014
DEFINITION  Ciona0savi@30458     129 bp    PROT      linear    2-JUN-2014, 129 bases, A4DFE
 ACCESSION  Rose-Cavalier-Smiths-iMac.local:25:1409302114
ORIGIN
        1 GGKFRISLSL PVGAVVNCAD NTGAKNLYII AVKGIRGRLN RLPAAGVGDI VLATVKKGKP
       61 ELRKKVHPAV IIRQSKAYRR KHGQMIYFED NAGVIVNVKG EMKGSAITGP VAKECADCWP
      121 RIASNASSI
//
LOCUS       Ciona_intestinalis@CIOIN295972     129 bp    PROT      linear   29-AUG-2014
DEFINITION  Ciona_intestinalis@CIOIN295972     129 bp    PROT      linear    2-JUN-2014, 12
 ACCESSION  Rose-Cavalier-Smiths-iMac.local:26:1409302114
ORIGIN
        1 GGKFRISLSL PVGAVVNCAD NTGAKNLYII AVKGIRGRLN RLPAAGVGDI VLATVKKGKP
       61 ELRKKVHPAV IIRQSKSYRR KHGQMIYFED NAGVIVNQKG EMKGSAITGP VAKECADCWP
      121 RIASNASSI
//
LOCUS       Cochliopodium_minutoidum@cocmi     129 bp    PROT      linear   29-AUG-2014
DEFINITION  Cochliopodium_minutoidum@cocmi     129 bp    PROT      linear    2-JUN-2014, 12
 ACCESSION  Rose-Cavalier-Smiths-iMac.local:27:1409302114
ORIGIN
        1 GAKFKIALGL PVAAIMNCAD NTGAKNLFVV SVFGISGHLN KLPAAGVGDM VLATVKKGKP
       61 ELRKKMTPAV VVRQRKTWRR KNGVYIHFED NAGVIVNPKG EMKGSVVTGP ISKECAEFWP
      121 KIASKAASI
//
LOCUS       Coenopodium_desertum@coedeCont     129 bp    PROT      linear   29-AUG-2014
DEFINITION  Coenopodium_desertum@coedeCont     129 bp    PROT      linear    2-JUN-2014, 12
 ACCESSION  Rose-Cavalier-Smiths-iMac.local:28:1409302114
ORIGIN
        1 GSKFRITLGL PVAALINCAD NTGAKNLYII AVKGYGGRLN RLPAAGPGDM IMATVKKGKP
       61 DLRKKVTPAV VIRQRKAWRR KDGLFIYFED NAGVIVNPKG EMKGSAITGP VAKECADLWP
      121 RIASNAGTV
//
LOCUS       Cryptococc@31013     129 bp    PROT      linear   29-AUG-2014
DEFINITION  Cryptococc@31013     129 bp    PROT      linear    2-JUN-2014, 129 bases, 134D5
 ACCESSION  Rose-Cavalier-Smiths-iMac.local:29:1409302114
ORIGIN
        1 GTKFRMSLGL PVGAVMNCAD NSGAKNLYVI SVIGFGARLN RLPAAAAGDM VMASVKKGKP
       61 ELRKKVMPAV ICRQRKPWRR RDGIFLYFED NAGVIVNAKG EMKGSAINGP VAKECADLWP
      121 RIASNAGTV
//
LOCUS       Cryptospor@29901     129 bp    PROT      linear   29-AUG-2014
DEFINITION  Cryptospor@29901     129 bp    PROT      linear    2-JUN-2014, 129 bases, 4E5A8
 ACCESSION  Rose-Cavalier-Smiths-iMac.local:30:1409302114
ORIGIN
        1 GAKMRITLGL NVGALINCCD NSGGKNLYII AVKGTGSCLN RLPSASIGDM VLATVKKGKP
       61 ELRKKVWPAV IVRQRKAFRR PEGTFLYFED NAGVIVNPKG EMKGSAITGP VGKECAELWP
      121 KVSAAAPSI
//
LOCUS       Dictyostel@31502     129 bp    PROT      linear   29-AUG-2014
DEFINITION  Dictyostel@31502     129 bp    PROT      linear    2-JUN-2014, 129 bases, 900CE
 ACCESSION  Rose-Cavalier-Smiths-iMac.local:31:1409302114
ORIGIN
        1 GSNYRVSLGL PVGAVMNSAD NSGAKNLYVI AVKGIKGRLN RLPSAGVGDM VMATVKKGKP
       61 ELRKKVCTGL VVRQRKHWKR KDGVYIYFED NAGVMCNPKG EVKGN-ILGP VAKECSDLWP
      121 KVATNAGTI
//
LOCUS       Dictyostelium_purpureum@DICPU5     129 bp    PROT      linear   29-AUG-2014
DEFINITION  Dictyostelium_purpureum@DICPU5     129 bp    PROT      linear    2-JUN-2014, 12
 ACCESSION  Rose-Cavalier-Smiths-iMac.local:32:1409302114
ORIGIN
        1 GSNYRVSLGL PVGAVMNSAD NSGAKNLYVI AVKGIKGRLN RLPSAGVGDM CMCTVKKGKP
       61 ELRKKVCTGL VVRQRKHWKR KDGVYIYFED NAGVMCNPKG EVKGN-ILGP VAKEASDLWP
      121 KVATNAGTI
//
LOCUS       Filamoeba_sinensis@flasiContig     129 bp    PROT      linear   29-AUG-2014
DEFINITION  Filamoeba_sinensis@flasiContig     129 bp    PROT      linear    2-JUN-2014, 12
 ACCESSION  Rose-Cavalier-Smiths-iMac.local:33:1409302114
ORIGIN
        1 GSKFRITLGL PVGAVVDCAD NTGAKNLYII SVKGYRGRLN RLPAAGVGDM VMATVKKGKP
       61 ELRKKVHPAV IIRQRHPWRR KDGVFIYFED NAGVIVNPKG EMKGSAITGP VGKECADLWP
      121 RVASNSGTI
//
LOCUS       Filamoeba_nolandi@filnoCAMPEP01     129 bp    PROT      linear   29-AUG-2014
DEFINITION  Filamoeba_nolandi@filnoCAMPEP01     129 bp    PROT      linear    2-JUN-2014, 1
 ACCESSION  Rose-Cavalier-Smiths-iMac.local:34:1409302114
ORIGIN
        1 GSKFRLTLAL PVGAVVDCAD NTGAKNLYII SVKGYRGRLN RLPAAGVGDM VMATVKKGKP
       61 ELRKKVHPAV IIRQRHPWRR KDGVFIYFED NAGVIVNPKG EMKGSAITGP VGKECADLWP
      121 RVASNAGTI
//
LOCUS       Neoparamoeba_aestuarina@neoaeCA     129 bp    PROT      linear   29-AUG-2014
DEFINITION  Neoparamoeba_aestuarina@neoaeCA     129 bp    PROT      linear    2-JUN-2014, 1
 ACCESSION  Rose-Cavalier-Smiths-iMac.local:35:1409302114
ORIGIN
        1 GAKFRISLGL PVGAVMNCAD NSGAKNLYII SVNGIGGRLN RLPAAAVGDL VLATVKQGKP
       61 ELRKKVIPGV VIRQRKSWRR LNGTFIYFED NAGVIVNPKG EMKGNAVNGP VAKECADLWS
      121 KIASSAAAV
//
LOCUS       Paramoeba_atlantica@paratCAMPEP     129 bp    PROT      linear   29-AUG-2014
DEFINITION  Paramoeba_atlantica@paratCAMPEP     129 bp    PROT      linear    2-JUN-2014, 1
 ACCESSION  Rose-Cavalier-Smiths-iMac.local:36:1409302114
ORIGIN
        1 GAKFRVTLGL PVGAVINCAD NTGAKNLYII SVSGIAGRLN RLPSAGVGDL VLATVKQGKP
       61 ELRKKVIPGV VIRQRKPWRR IDGNYIYFED NAGVIVNPKG EMKGNAVNGP VAKECADLWP
      121 KIASSAAAV
//
LOCUS       Mayorella_sp@mayorCAMPEP0174233     129 bp    PROT      linear   29-AUG-2014
DEFINITION  Mayorella_sp@mayorCAMPEP0174233     129 bp    PROT      linear    2-JUN-2014, 1
 ACCESSION  Rose-Cavalier-Smiths-iMac.local:37:1409302114
ORIGIN
        1 GTKFRMTLGL PVAAVMNCAD NSGARNLYII AVCGVGARLN RLPAATIGDM VMATVKNGKP
       61 ELRKRVMPAV VIRQKKAWRR KEGLYIYFED NAGVIVNPKG EMKGSQITGP VAKECADIWP
      121 KIASAAQAV
//
LOCUS       Pessonella_sp@pesspCAMPEP016857     129 bp    PROT      linear   29-AUG-2014
DEFINITION  Pessonella_sp@pesspCAMPEP016857     129 bp    PROT      linear    2-JUN-2014, 1
 ACCESSION  Rose-Cavalier-Smiths-iMac.local:38:1409302114
ORIGIN
        1 GSKFKMALGC QTTSLLNCAD NTGAKNLYII SVKGIQGRLN RIPAAGVGDM IMVQLKKGKP
       61 ELRKKVVNAI VIRQRKPWRR KDGVFLYFED NAGVMVNEKG EMKGSAITGP VGKECADLWP
      121 RVSACAGTI
//
LOCUS       Stereomyxa_ramosa@steraCAMPEP01     129 bp    PROT      linear   29-AUG-2014
DEFINITION  Stereomyxa_ramosa@steraCAMPEP01     129 bp    PROT      linear    2-JUN-2014, 1
 ACCESSION  Rose-Cavalier-Smiths-iMac.local:39:1409302114
ORIGIN
        1 GNKFRMTLGL PCGAVVNCAD NTGAKNLYII AVTGIGGRLN RLPAAGVGDM VMATVKKGKP
       61 ELRKKVTPAV IIRQRKPWRR RDGVFIYFED NAGVIVNPKG EMKGSAVTGP IGKECADLWP
      121 RIAANAGTI
//
LOCUS       Stygamoeba_regulataM@styreCAMPEP     129 bp    PROT      linear   29-AUG-2014
DEFINITION  Stygamoeba_regulataM@styreCAMPEP     129 bp    PROT      linear    2-JUN-2014, 
 ACCESSION  Rose-Cavalier-Smiths-iMac.local:40:1409302114
ORIGIN
        1 GTKFRMTLGL PVAAVMNCAD NSGARNLYII AVCGVGARLN RLPAATIGDM VMATVKNGKP
       61 ELRKRVMPAV VIRQKKAWRR KEGLYIYFED NAGVIVNPKG EMKGSQITGP VAKECADIWP
      121 KIASAAQAV
//
LOCUS       Stygamoeba_regulata@styreCAMPEP     129 bp    PROT      linear   29-AUG-2014
DEFINITION  Stygamoeba_regulata@styreCAMPEP     129 bp    PROT      linear    2-JUN-2014, 1
 ACCESSION  Rose-Cavalier-Smiths-iMac.local:41:1409302114
ORIGIN
        1 GKKIRVTXGL PVGAVLNCAD NTGAKNLYVI AVRGIQGRLN RLPAASCGDI VMASVKKGKP
       61 ELRKKVHPAV VVRQRKTWRR PDGVFIYFED NAGVIVNPKG EMKGSVINGP VAKECADLWP
      121 KIASAASTV
//
LOCUS       Trichosphaerium_sp@trichoCAMPEP     129 bp    PROT      linear   29-AUG-2014
DEFINITION  Trichosphaerium_sp@trichoCAMPEP     129 bp    PROT      linear    2-JUN-2014, 1
 ACCESSION  Rose-Cavalier-Smiths-iMac.local:42:1409302114
ORIGIN
        1 ---------- ---------- ---------- ---------- ---------- ----------
       61 ------MPAV VIRQRKIWRR KDGIHIYFED NAGVIVNIKG EMKGSSITGP VGREAADLWP
      121 RISSSGGMV
//
LOCUS       Vannella_sp@vanJPCAMPEP01146299     129 bp    PROT      linear   29-AUG-2014
DEFINITION  Vannella_sp@vanJPCAMPEP01146299     129 bp    PROT      linear    2-JUN-2014, 1
 ACCESSION  Rose-Cavalier-Smiths-iMac.local:43:1409302114
ORIGIN
        1 -----MTCGL PVAAVMNCAD NTGAKNLYII AVAGWGSRLN RLPKAGLGDM VLATVKKGRP
       61 DLRKKVLHAC VVRQRKPWRR REGLFIYXED SAGVIVNPKG EMKGSQIAGP IGKEAADLWP
      121 RVASAASTI
//
LOCUS       Vannella_simplex@vansiContig     129 bp    PROT      linear   29-AUG-2014
DEFINITION  Vannella_simplex@vansiContig     129 bp    PROT      linear    2-JUN-2014, 129 
 ACCESSION  Rose-Cavalier-Smiths-iMac.local:44:1409302114
ORIGIN
        1 GNKFRMTCGL PVAAVMNCAD NTGAANLYII SVAGWGARLN RLPKAGVGDI GSRKLLKGTP
       61 DLRKKVMPAV VVRQRKSWRR RDGMVIYFED NAGVIVNNKG EMKGSQVAGP IGKECADLWP
      121 RIASHSSTV
//
LOCUS       Vexillifera_JP@vexJPCAMPEP02015     129 bp    PROT      linear   29-AUG-2014
DEFINITION  Vexillifera_JP@vexJPCAMPEP02015     129 bp    PROT      linear    2-JUN-2014, 1
 ACCESSION  Rose-Cavalier-Smiths-iMac.local:45:1409302114
ORIGIN
        1 -----MTLGL RSEAIVNCAD NSGARNLYII SVAGVQGRLN RLPAAGVGDM VMATVKKGKP
       61 ELRRRIHPSV IIRQRQPWRR KDGVFIYFED NAGVIVTPKG EMKGSAITGP VGKECAELWP
      121 KIASASSAV
//
LOCUS       Flamella_fluviatilis@flaflCont     129 bp    PROT      linear   29-AUG-2014
DEFINITION  Flamella_fluviatilis@flaflCont     129 bp    PROT      linear    2-JUN-2014, 12
 ACCESSION  Rose-Cavalier-Smiths-iMac.local:46:1409302114
ORIGIN
        1 GAKFAITVAC PVGCVLNCAD NTGAKNLYII AVKGTGARLN RLPAAALGDM VMATVKKGKP
       61 ELRKKVHPAI VIRQRKAWRR KDGVFIYFED NAGVIVNPKG EMKGSAITGP VGKECADLWP
      121 RIASNSGTI
//
LOCUS       Flamella_sp     129 bp    PROT      linear   29-AUG-2014
DEFINITION  Flamella_sp, 317 bases, B2057D61 checksum.
 ACCESSION  Rose-Cavalier-Smiths-iMac.local:156:1409302144
ORIGIN
        1 GAKFAITVAC PVGCVLNCAD NTGAKNLYVI AVKGTGARLN RLPAAALGDM VMATVKKGKP
       61 ELRKKVHPAI IIRQRKAWRR KDGVFIYFED NAGVIVNPKG EMKGSAITGP VGKGAPE---
      121 ---------
//
LOCUS       Hartmannella_abertawensis@hara     129 bp    PROT      linear   29-AUG-2014
DEFINITION  Hartmannella_abertawensis@hara     129 bp    PROT      linear    2-JUN-2014, 12
 ACCESSION  Rose-Cavalier-Smiths-iMac.local:47:1409302114
ORIGIN
        1 GTKFRMSLGL PTGAVVNCCD NSGAKNLYIV AVKGYKGRLN RLPAAGPGDL VVATVKKGKP
       61 ELRKKVMGAV IVRQRKPWRR KDGVFLYFED NAATLVNPKG EMKGSAITGP IAKECAEIWP
      121 RIASASGTI
//
LOCUS       Hartmannella_vermiformis@HVL00     129 bp    PROT      linear   29-AUG-2014
DEFINITION  Hartmannella_vermiformis@HVL00     129 bp    PROT      linear    2-JUN-2014, 12
 ACCESSION  Rose-Cavalier-Smiths-iMac.local:48:1409302114
ORIGIN
        1 GSKFKMTLAL PVGAVMNCAD NTGAKNLYVI SVKGYKGRLN KLPAAAVGDM VMATVKDGKP
       61 ELRKKVWPAI VIRQRKAWRR KDGVYIYFED NAGVIVNPKG EMKGSAITGP VGKESADLWP
      121 KIASAAGTV
//
LOCUS       Hyperamoeba_dachnya@HDL0000027     129 bp    PROT      linear   29-AUG-2014
DEFINITION  Hyperamoeba_dachnya@HDL0000027     129 bp    PROT      linear    2-JUN-2014, 12
 ACCESSION  Rose-Cavalier-Smiths-iMac.local:49:1409302114
ORIGIN
        1 GANFRVTVGL PVGAVVNCAD NTGAKNIYVI SVKGIRGRLN RLPAAGVGDM VMCSVKKGKP
       61 ELRKQVTSAV IIRQNKIWRR KDGTFLYFED NAAVIVNPKG EMKGSTITGP VAKECADVWP
      121 RVASAAGTI
//
LOCUS       Polysphondylium_pallidum@PSL00     129 bp    PROT      linear   29-AUG-2014
DEFINITION  Polysphondylium_pallidum@PSL00     129 bp    PROT      linear    2-JUN-2014, 12
 ACCESSION  Rose-Cavalier-Smiths-iMac.local:50:1409302114
ORIGIN
        1 GSNYRVALGL PVGAVMNSAD NSGAKNLYVI AVKGIKGPLN RLPAAGVGDM VMATVKKGKP
       61 ELRKKVCTGL VVRQRKQWKR KDGTILYFED NAGVTCNPKG EVKGN-ILGP VAKECSDLWP
      121 KVATNAGTI
//
LOCUS       Stenamoeba_stenopodia@stestCon     129 bp    PROT      linear   29-AUG-2014
DEFINITION  Stenamoeba_stenopodia@stestCon     129 bp    PROT      linear    2-JUN-2014, 12
 ACCESSION  Rose-Cavalier-Smiths-iMac.local:51:1409302114
ORIGIN
        1 GNKFRMTLGL PVGAVVNCAD NTGAKNLYVI AVKGIKGRLN RLPAAGVGDM VMATVKKGKP
       61 ELRKKVTTAV IIRQRKPWRR KDGVFIYFED NAGVIVNPKG EMKGSAVTGP VGKECADLWP
      121 RIASAAGTI
//
LOCUS       Acanthamoeba_castellanii@ACL00     129 bp    PROT      linear   29-AUG-2014
DEFINITION  Acanthamoeba_castellanii@ACL00     129 bp    PROT      linear    2-JUN-2014, 12
 ACCESSION  Rose-Cavalier-Smiths-iMac.local:52:1409302114
ORIGIN
        1 GAKFRITLGL PVGAVVNCAD NTGAKNLYVI SVKGIGARLN RLPAAASGDM VMATVKKGKP
       61 ELRKKVTPAV IIRQRKPFRR QDGVFIYFED NAGVIVNPKG EMKGSAITGP VAKECADLWP
      121 RIASSAGTV
//
LOCUS       Arachnula_sp     129 bp    PROT      linear   29-AUG-2014
DEFINITION  Arachnula_sp, 317 bases, AE107ED1 checksum.
 ACCESSION  Rose-Cavalier-Smiths-iMac.local:189:1409302144
ORIGIN
        1 G--------- --------AD NTGAKNLYII SVKGIGARLN RLPAAALGDM VMATVKKGKP
       61 ELRKKVTPAV VIRQRKAWRR KDGVFIYFED NAGIFVNSKG EMKGSAIPGP VGKECAEL--
      121 ---------
//
LOCUS       Candida_albicans     129 bp    PROT      linear   29-AUG-2014
DEFINITION  Candida_albicans, 317 bases, 1C5944EA checksum.
 ACCESSION  Rose-Cavalier-Smiths-iMac.local:241:1409302144
ORIGIN
        1 ---------- -----MNCAD NSGARNLYVL AVKGTGARLN RLPAAAAGDM VMATVKKGKP
       61 ELRKKVMPAI VIRQSKPWRR RDGVYLYFED NAGVIVNPKG EMKGSAITGP VAKECADLWP
      121 RIASNSGVV
//
LOCUS       Danio_rerio     129 bp    PROT      linear   29-AUG-2014
DEFINITION  Danio_rerio, 317 bases, AA37EF40 checksum.
 ACCESSION  Rose-Cavalier-Smiths-iMac.local:172:1409302144
ORIGIN
        1 GAKFRISLGL PVGAVINCAD NTGAKNLYII SVKGIKGRLN RLPSAGVGDM VMATVKKGKP
       61 ELRKKVHPAV VIRQRKSYRR KDGVFLYFED NAGVIVNNKG EMKGSAITGP VAKECADLWP
      121 RIASNAGSI
//
LOCUS       Tribonema_sp     129 bp    PROT      linear   29-AUG-2014
DEFINITION  Tribonema_sp, 317 bases, 34725ADC checksum.
 ACCESSION  Rose-Cavalier-Smiths-iMac.local:184:1409302144
ORIGIN
        1 GNKYRMTLGL PVAATLNCAD NTGAKNLMII SVCGIKGRLN RLPSAGVGDM VMATVKKGKP
       61 ELRKKVFPAV VIRQRKAWRR KDGVYIYFED KGGVIVNNKG EMKGSAINGP VAKECADLWP
      121 RIASNAGSI
//
LOCUS       Apis_mellifera     129 bp    PROT      linear   29-AUG-2014
DEFINITION  Apis_mellifera, 317 bases, ACAC6B8D checksum.
 ACCESSION  Rose-Cavalier-Smiths-iMac.local:187:1409302144
ORIGIN
        1 GAKFRISLGL PVGAVINCAD NTGAKNLYVI AVQGIKGRLN RLPAAGSGDM IVATVKKGKP
       61 ELRKKVMPAV VIRQRKPFRR KDGVFIYFED NAGVIVNNKG EMKGSAITGP VAKECADLWP
      121 RIASNASSI
//
LOCUS       Cryptococcus_gattii     129 bp    PROT      linear   29-AUG-2014
DEFINITION  Cryptococcus_gattii, 317 bases, 4BE57422 checksum.
 ACCESSION  Rose-Cavalier-Smiths-iMac.local:195:1409302144
ORIGIN
        1 STKFRMSLGL PVGAVMNCAD NSGAKNLYVI SVIGFGARLN RLPAAAAGDM VMASVKKGKP
       61 ELRKKVMPAI ICRQRKPWRR RDGIFLYFED NAGVIVNAKG EMKGSAINGP VAKECADLWP
      121 RIASNAGTV
//
LOCUS       Heterosigma_sp     129 bp    PROT      linear   29-AUG-2014
DEFINITION  Heterosigma_sp, 317 bases, CD24BB5A checksum.
 ACCESSION  Rose-Cavalier-Smiths-iMac.local:221:1409302144
ORIGIN
        1 G--------- ---------- ---------- ---------- ---------- ----------
       61 -----MTPAI VVRQRKAFRR KDGIFLYFED NAGVIANPKG EMKGSAVTGP IAKECADMWP
      121 RIASAAGSV
//
LOCUS       Dunaliella@11842     129 bp    PROT      linear   29-AUG-2014
DEFINITION  Dunaliella@11842     129 bp    PROT      linear    2-JUN-2014, 129 bases, 20256
 ACCESSION  Rose-Cavalier-Smiths-iMac.local:54:1409302114
ORIGIN
        1 GNKFRMALGL PVAAVMNCAD NTGAKNLYVI SVCNWGARLN RLPAAAAGDM VMASVKKGKP
       61 DLRKKVTPAV VIRQRKPWRR KEGTYIYFED NAGVIVNPKG EMKGSAITGP VAKECADLWP
      121 RIASAANSI
//
LOCUS       Ectocarpus@23941     114 bp    PROT      linear   29-AUG-2014
DEFINITION  Ectocarpus@23941     114 bp    PROT      linear    2-JUN-2014, 114 bases, 8BC38
 ACCESSION  Rose-Cavalier-Smiths-iMac.local:55:1409302114
ORIGIN
        1 GNKYRMTLGL PVAAVMNCCD NSGAKNLYII SVCGIKGRLN RLPSAGLGDI IIGVV-----
       61 ----KVMPAV VIRQRKAWRR KDGVFIYFED NGGVIVNNKG EMKGTRIFGP IARE
//
LOCUS       Eimeria0te@12987     129 bp    PROT      linear   29-AUG-2014
DEFINITION  Eimeria0te@12987     129 bp    PROT      linear    2-JUN-2014, 129 bases, 37FF4
 ACCESSION  Rose-Cavalier-Smiths-iMac.local:56:1409302114
ORIGIN
        1 GNKMKVTLGL PVGALINCCD NSGAKNLYII AVKGWGSCLN RLPSSSLGDL VLATVKKGKP
       61 ELRKKVHPAV IVRQRRAWRR AEGYFIYFED NAGVICNNKG EMKGSAITGP VAKECAELWP
      121 KISAAAPAI
//
LOCUS       Emiliania_huxleyi@EMIHU418142     129 bp    PROT      linear   29-AUG-2014
DEFINITION  Emiliania_huxleyi@EMIHU418142     129 bp    PROT      linear    2-JUN-2014, 129
 ACCESSION  Rose-Cavalier-Smiths-iMac.local:57:1409302114
ORIGIN
        1 GNKFRTTLGL CVGSVMNCAD NTGAKNLYII SVKGIKGRLN KIPGATCGNM VMATVKKGKP
       61 ELRKKVMPAV VVRQRRTWRR VDGGYIYFED NAGVIVNVKG DLKGSAISGP VAKECADLWP
      121 RIASAAGTV
//
LOCUS       Entamoeba_histolytica@enthi92_     129 bp    PROT      linear   29-AUG-2014
DEFINITION  Entamoeba_histolytica@enthi92_     129 bp    PROT      linear    2-JUN-2014, 12
 ACCESSION  Rose-Cavalier-Smiths-iMac.local:58:1409302114
ORIGIN
        1 GNKFRVTCGL NNASTVNCAD NTGAKTLTII SVKGFHGRLN RLPRAGCGDM VVATCKKGKP
       61 EYRKKMHTAV IIRQRRTWRR KDGVTLYFED NAAVIVNMKG EMKGSAITGP VSKESADLWP
      121 KISSNAPTI
//
LOCUS       Giardia0la@27121     129 bp    PROT      linear   29-AUG-2014
DEFINITION  Giardia0la@27121     129 bp    PROT      linear    2-JUN-2014, 129 bases, 6FF48
 ACCESSION  Rose-Cavalier-Smiths-iMac.local:60:1409302114
ORIGIN
        1 GNKFRISCGL PVGAVINCAD NSGAKSLNMI AVKNWKGHLN RFPKASVGDM VLITVRDGKP
       61 ELRRKVTPAV VVRQRKVWRR KDGVWIYFQD NAGVIINPKG ELKGSSITGP VAKEAADRWP
      121 KISTTAECV
//
LOCUS       Glaucocystis_nostochinearum@GN     129 bp    PROT      linear   29-AUG-2014
DEFINITION  Glaucocystis_nostochinearum@GN     129 bp    PROT      linear    2-JUN-2014, 12
 ACCESSION  Rose-Cavalier-Smiths-iMac.local:61:1409302114
ORIGIN
        1 GNKFRMTLGL PVGAVLNCAD NTGAKNPYII AVKGIQGRLN RLPAAAVGDM VMATVKKGKP
       61 ELRKKVMPAV VIRQKKAWRR KDGVYIYFED NAGVIVNPKG EMKGSAITGP VGKECADLWP
      121 RIASSAGSI
//
LOCUS       Gracilaria@16340     129 bp    PROT      linear   29-AUG-2014
DEFINITION  Gracilaria@16340     129 bp    PROT      linear    2-JUN-2014, 129 bases, 1E871
 ACCESSION  Rose-Cavalier-Smiths-iMac.local:62:1409302114
ORIGIN
        1 GSKFRVSLGL PVAAVMNCAD NTGAKNLYII SVTKIKGRLN RLPAAGVGDM VLATVKKGKP
       61 ELRKKVAPAV VIRQRKSWRR KDGTFLYFED NAGVIVNIKG EMKGSAITGP VAKECADLWP
      121 RIASAAGTI
//
LOCUS       Guillardia_theta@GTL00000084_1     129 bp    PROT      linear   29-AUG-2014
DEFINITION  Guillardia_theta@GTL00000084_1     129 bp    PROT      linear    2-JUN-2014, 12
 ACCESSION  Rose-Cavalier-Smiths-iMac.local:63:1409302114
ORIGIN
        1 GGKFRTTLGL PVGAIITCSD NSGAKDLYII AVKRIKGRLN RYPSAGPGDL VLATVKKGKP
       61 DLRKKVLTAI IVRQRKSWRR KNGVFISFED NAGIIANPKG ELKGSTILGP VAKEASEIWP
      121 KIASACSCI
//
LOCUS       Palpitomonas_bilix@palbiCAMPEP0     129 bp    PROT      linear   29-AUG-2014
DEFINITION  Palpitomonas_bilix@palbiCAMPEP0     129 bp    PROT      linear    2-JUN-2014, 1
 ACCESSION  Rose-Cavalier-Smiths-iMac.local:64:1409302114
ORIGIN
        1 GNKFRMTLGL PVAATINCAD NTGAKNLYIM AVKGIRGRLN RLPAAGLGDI VLATVKKGKP
       61 ELRKKVHPAV VVRQKRAWRR KDGVFIYFED NAGVIVNPKG EMKGSAVAGP VGKECADLWS
      121 KIGSAAGTI
//
LOCUS       Helicosporidium_sp@HEL00000104     129 bp    PROT      linear   29-AUG-2014
DEFINITION  Helicosporidium_sp@HEL00000104     129 bp    PROT      linear    2-JUN-2014, 12
 ACCESSION  Rose-Cavalier-Smiths-iMac.local:65:1409302114
ORIGIN
        1 GNKYRMSLGL PVAAVMNCAD NSGAKNLYLI SVHGWGARLN RLPAACPGDM IMASVKKGKP
       61 DLRKKVMPAI VVRQRKAWRR KDGVFIYFED NAGVIVNTKG EMKGSAITGP VAKECADLWP
      121 RVAAAANTI
//
LOCUS       Helkesimastix_marina@helmaCont     129 bp    PROT      linear   29-AUG-2014
DEFINITION  Helkesimastix_marina@helmaCont     129 bp    PROT      linear    2-JUN-2014, 12
 ACCESSION  Rose-Cavalier-Smiths-iMac.local:66:1409302114
ORIGIN
        1 GGKFRITAGL PSNAIINCAD NTGAKNLFII SVKGYNGVQN RLPSAAIGDM VIATVKKGKP
       61 ELRKKVMPAV IVRQRKAWRR KDGVFLYFED NAGVIVNPKG ETKGSGITGP VARECADQWP
      121 RISACAGSV
//
LOCUS       Histiona_aroides@HAL00001750_3     129 bp    PROT      linear   29-AUG-2014
DEFINITION  Histiona_aroides@HAL00001750_3     129 bp    PROT      linear    2-JUN-2014, 12
 ACCESSION  Rose-Cavalier-Smiths-iMac.local:67:1409302114
ORIGIN
        1 GTKFRMALGL PVAAVMNCAD NSGARNLYVV AVNCIKGRLN RMPAAGPGDM IVCTVKKGKP
       61 DLRKKVMPGV VIRQRKSWRR YDGTVIYFED NAGVIVNNKG EMKGSAIGGP VAKECAEIWP
      121 RIAANASAV
//
LOCUS       Histomonas@407432084gbGAAM0100     129 bp    PROT      linear   29-AUG-2014
DEFINITION  Histomonas@407432084gbGAAM0100     129 bp    PROT      linear    2-JUN-2014, 12
 ACCESSION  Rose-Cavalier-Smiths-iMac.local:68:1409302114
ORIGIN
        1 GTKFAMTLAL PVGAVAQCAD NSGAKTMFVI SKRGHKGRLN RLPAATVSDL IVVTIKKGKP
       61 ALRKKVMCAV IVRQKRLWRR KDGVVIGFED NAGVVINDKG EMKGSAITGP VAKECAELWP
      121 KIASVAPAV
//
LOCUS       Homo0sapie@26601     129 bp    PROT      linear   29-AUG-2014
DEFINITION  Homo0sapie@26601     129 bp    PROT      linear    2-JUN-2014, 129 bases, CE19D
 ACCESSION  Rose-Cavalier-Smiths-iMac.local:69:1409302114
ORIGIN
        1 GAKFRISLGL PVGAVINCAD NTGAKNLYII SVKGIKGRLN RLPAAGVGDM VMATVKKGKP
       61 ELRKKVHPAV VIRQRKSYRR KDGVFLYFED NAGVIVNNKG EMKGSAITGP VXKECADLWP
      121 XIASNAGSI
//
LOCUS       Hydra0magn@31090     129 bp    PROT      linear   29-AUG-2014
DEFINITION  Hydra0magn@31090     129 bp    PROT      linear    2-JUN-2014, 129 bases, 94801
 ACCESSION  Rose-Cavalier-Smiths-iMac.local:70:1409302114
ORIGIN
        1 GGKFRMSLAL PVGAVMNCAD NTGAKNMFVI AVSGIKGRLN RLPSATCGDM FVTSIKKGKP
       61 ELRKKVMLGV VIRQRKPFRR KNGVFIYFED NAGVIVNNKG EMKGSAITGP VAKECAELWP
      121 RIASNAGTI
//
LOCUS       Isochrysis_galbana@ISL00000266     129 bp    PROT      linear   29-AUG-2014
DEFINITION  Isochrysis_galbana@ISL00000266     129 bp    PROT      linear    2-JUN-2014, 12
 ACCESSION  Rose-Cavalier-Smiths-iMac.local:71:1409302114
ORIGIN
        1 GQQVPHDPRL CVGSVMNCAD NTGAKNLYII SVKGIKGRLN KMPGATCGNM VMATVKKGKP
       61 ELRKKVMPAV VVRQRRTWRR VDGGYIYFED NAGVIVNVKG DLKGSAISGP VSKECADLWP
      121 RIASAAGTV
//
LOCUS       Ixodes0sca@30346     129 bp    PROT      linear   29-AUG-2014
DEFINITION  Ixodes0sca@30346     129 bp    PROT      linear    2-JUN-2014, 129 bases, FE471
 ACCESSION  Rose-Cavalier-Smiths-iMac.local:72:1409302114
ORIGIN
        1 GAKFRISLGL PVGAVINCAD NTGAKNLYVI AVNGIKGRLN RLPAAGAGDM IVATVKKGKP
       61 ELRKKVMPAV VIRQRKPYRR KDGVFIYFED NAGVIVNNKG EMKGSAITGP VAKECADLWP
      121 RIASNASSI
//
LOCUS       Jakoba_bahamensis@JBL00001460_     129 bp    PROT      linear   29-AUG-2014
DEFINITION  Jakoba_bahamensis@JBL00001460_     129 bp    PROT      linear    2-JUN-2014, 12
 ACCESSION  Rose-Cavalier-Smiths-iMac.local:73:1409302114
ORIGIN
        1 GTKFRLTLGL PVAAVLNCAD NSGARNLYII AVAGVKGHLN RLPAAGVGDY IIVSVKKGKP
       61 ELRKKVLQAV VIRQRRAWRR KDGTFIYFED NAGVIVNNKG EMKGSGISGP VAKECSELWP
      121 RIAANAGAV
//
LOCUS       Malawimonas_californiana@MCL00     129 bp    PROT      linear   29-AUG-2014
DEFINITION  Malawimonas_californiana@MCL00     129 bp    PROT      linear    2-JUN-2014, 12
 ACCESSION  Rose-Cavalier-Smiths-iMac.local:74:1409302114
ORIGIN
        1 GNKFRITVAL PVGAVMNCAD NSGAKNLYVI AVTCVNGRLN RLPAASVGDL VMATVKKGKP
       61 ELRKKVMPAV VVRQRKPWRR RDGVYLYFED NAGVIVNPKG EMKGSAITGP VAKECSDLWP
      121 RIASAAGTI
//
LOCUS       Malawimonas_jakobiformis@MJL00     129 bp    PROT      linear   29-AUG-2014
DEFINITION  Malawimonas_jakobiformis@MJL00     129 bp    PROT      linear    2-JUN-2014, 12
 ACCESSION  Rose-Cavalier-Smiths-iMac.local:75:1409302114
ORIGIN
        1 GNKFRITVAL PVGAVMNCAD NSGAKNLYII AVSCVNGRLN RLPAASIGDL VMATVKKGKP
       61 ELRKKVMPAV VVRQRKPWRR RDGVYLYFED NAGVIVNPKG EMKGSAITGP VAKECSDLWP
      121 RIASAAGTI
//
LOCUS       Mastigamoeba_balamuthi@MBL0000     129 bp    PROT      linear   29-AUG-2014
DEFINITION  Mastigamoeba_balamuthi@MBL0000     129 bp    PROT      linear    2-JUN-2014, 12
 ACCESSION  Rose-Cavalier-Smiths-iMac.local:76:1409302114
ORIGIN
        1 GSKLRIACCL PVAATLNVAD NTGAKTIMII AVKGIHGRLN RLPRASVGDM FLGTVKKGKP
       61 ELRKKVHPGV VVRQRKAWRR RDGTFIYFED NAAVIVNPKG EMKGSAITGP VAKEAADLWP
      121 KVASASGAV
//
LOCUS       Mesostigma_viride@MVL00000208_     129 bp    PROT      linear   29-AUG-2014
DEFINITION  Mesostigma_viride@MVL00000208_     129 bp    PROT      linear    2-JUN-2014, 12
 ACCESSION  Rose-Cavalier-Smiths-iMac.local:77:1409302114
ORIGIN
        1 GNKFRISTGL PVAAVMNCAD NTGAKNLYII SVKCFGARLN RLPSGGVGDM VMATVKKGKP
       61 DLRKKVLPAV IIRQRKPYRR KEGIFIYFED NAGVIVNPKG EMKGSAITGP VGKECADLWP
      121 RIASAANSI
//
LOCUS       Microhelia_sp@micspContig_OF_8     129 bp    PROT      linear   29-AUG-2014
DEFINITION  Microhelia_sp@micspContig_OF_8     129 bp    PROT      linear    2-JUN-2014, 12
 ACCESSION  Rose-Cavalier-Smiths-iMac.local:78:1409302114
ORIGIN
        1 GGKFRISLGL NVASLMNCAD NTGAKNLYVI AVFGVKGRLN RLPAAGLGDM VVASVKKGKP
       61 ELRKKVMPAV VIRQRKLFRR KDGTFVHFED NAGVIVNDKG ELKGSAITGP VGKECAEIWA
      121 RVASAAGTI
//
LOCUS       Oxnerella_sp@oxnspContig00180_     129 bp    PROT      linear   29-AUG-2014
DEFINITION  Oxnerella_sp@oxnspContig00180_     129 bp    PROT      linear    2-JUN-2014, 12
 ACCESSION  Rose-Cavalier-Smiths-iMac.local:79:1409302114
ORIGIN
        1 GNKFRTTLGL PHSAVMNCAD NSGARSLYIV SVKGIGGRLN RLPSAAVGDM FVGTVKKGKP
       61 ELRKRVMPAV VVRQRKAWRR KDGIFIHFED NAGVIVNPKG EMKGSAVTGP VAKECADLWP
      121 RIASGATSI
//
LOCUS       Micromonas_pusilla@MICPU37554     129 bp    PROT      linear   29-AUG-2014
DEFINITION  Micromonas_pusilla@MICPU37554     129 bp    PROT      linear    2-JUN-2014, 129
 ACCESSION  Rose-Cavalier-Smiths-iMac.local:80:1409302114
ORIGIN
        1 GTKYKMSIAC PVGAVMNCAD NTGAKNLYVI AVKRWGSRLN RIPGASTGGM VMATVKKGKP
       61 DLRKKVFPAI VVRQRKPFRR KDGLVIYFED NAGVIVNPKG EMKGSAITGP VAKECADLWP
      121 RIASAANSI
//
LOCUS       Monosiga_brevicollis@MRL000001     129 bp    PROT      linear   29-AUG-2014
DEFINITION  Monosiga_brevicollis@MRL000001     129 bp    PROT      linear    2-JUN-2014, 12
 ACCESSION  Rose-Cavalier-Smiths-iMac.local:81:1409302114
ORIGIN
        1 VHKFRISLGL PVAAVMNCAD NTGAKNLYVV AVNGWGARLN RMPAACIGDM FVATVKKGKP
       61 ELRKKVMPAV VIRQRKQFRR KDGGILYFED NAGVIVNVKG EMKGSAINGP VAKEAADAWP
      121 RIASAAPSI
//
LOCUS       Monosiga_ovata@MNL00000441_2     129 bp    PROT      linear   29-AUG-2014
DEFINITION  Monosiga_ovata@MNL00000441_2     129 bp    PROT      linear    2-JUN-2014, 129 
 ACCESSION  Rose-Cavalier-Smiths-iMac.local:82:1409302114
ORIGIN
        1 GNKFKISVAL PVGAVMNCAD NTGAKNLYVI AVNGVKARLN RLPAAAIGDM FVASVKKGKP
       61 DLRKKVMPGV VIRQRKNFRR HDGVFIYFED NAGVIVNPKG EMKGSAITGP VAKECADLWP
      121 RIAASAPSV
//
LOCUS       Mortierella_verticillata@MAL00     129 bp    PROT      linear   29-AUG-2014
DEFINITION  Mortierella_verticillata@MAL00     129 bp    PROT      linear    2-JUN-2014, 12
 ACCESSION  Rose-Cavalier-Smiths-iMac.local:83:1409302114
ORIGIN
        1 GNKFRMTLGL PVGAVMNCAD NSGAKNLYVI SVKGIHGRLN KLPAGGVGDM VMATVKKGKP
       61 ELRKKVMPAV IIRQRKAWRR RDGVFIYFED NAGVIVNPKG EMKGSAITGP VGKECADLWP
      121 RIASCAGTV
//
LOCUS       Naegleria_gruberi@NAEGR35355     129 bp    PROT      linear   29-AUG-2014
DEFINITION  Naegleria_gruberi@NAEGR35355     129 bp    PROT      linear    2-JUN-2014, 129 
 ACCESSION  Rose-Cavalier-Smiths-iMac.local:84:1409302114
ORIGIN
        1 GNKFRISTAL PTAAVMNCAD NSGAKNLYVI AVNQTQGRLN RLPAAGVGDM VMATVKKGKP
       61 ELRKKVMPAV VIRQRKPWRR RDGTFIYFED NAGVIVNNKG EMKGSAVAGP VAKECADMWP
      121 RIASSASCV
//
LOCUS       Nannochloropsis_oculata@nanocS     129 bp    PROT      linear   29-AUG-2014
DEFINITION  Nannochloropsis_oculata@nanocS     129 bp    PROT      linear    2-JUN-2014, 12
 ACCESSION  Rose-Cavalier-Smiths-iMac.local:85:1409302114
ORIGIN
        1 GAKFRMTLGL PVAAVINCAD NTGAKNLHII AVGGIKGRLN RLPAASVGDM VMASVRKGKP
       61 ELRKKVMPAV VIRQRKAWRR KDGIFIYFED NAGVIVNNKG EMKGSAITGP VGKECADLWP
      121 RIASNSGTI
//
LOCUS       Nematostella_vectensis@NEMVE94     129 bp    PROT      linear   29-AUG-2014
DEFINITION  Nematostella_vectensis@NEMVE94     129 bp    PROT      linear    2-JUN-2014, 12
 ACCESSION  Rose-Cavalier-Smiths-iMac.local:86:1409302114
ORIGIN
        1 GGKFRIALGL PVGAVINCAD NTGGKNLYII AVKGIKGRLN RLPAAASGDM VLATVKKGKP
       61 ELRKKVMPAV VIRQRKAYRR KNGVFLYFED NAGVIVNVKG EMKGSAITGP VAKECADLWP
      121 RIASNAGSI
//
LOCUS       Neurospora@31387     129 bp    PROT      linear   29-AUG-2014
DEFINITION  Neurospora@31387     129 bp    PROT      linear    2-JUN-2014, 129 bases, B076E
 ACCESSION  Rose-Cavalier-Smiths-iMac.local:87:1409302114
ORIGIN
        1 GGKLKMTLGL PVGAIMNCAD NSGARNLYII SVKGIGARLN RLPAGGVGDM VMATVKKGKP
       61 ELRKKVHPAV IVRQSKPWKR FDGVFLYFED NAGVIVNPKG EMKGSAITGP VGKEAAELWP
      121 RIASNSGVV
//
LOCUS       Oryza0sati@30477     129 bp    PROT      linear   29-AUG-2014
DEFINITION  Oryza0sati@30477     129 bp    PROT      linear    2-JUN-2014, 129 bases, DA917
 ACCESSION  Rose-Cavalier-Smiths-iMac.local:88:1409302114
ORIGIN
        1 GNKFRMSLGL PVAATVNCAD NTGAKNLYII SVKGIKGRLN RLPSACVGDM VMATVKKGKP
       61 DLRKKVMPAV IVRQRKPWRR KDGVYMYFED NAGVIVNPKG EMKGSAITGP IGKECADLWP
      121 RIASAANAI
//
LOCUS       Ostreococcus_lucimarinus@OSTLU     129 bp    PROT      linear   29-AUG-2014
DEFINITION  Ostreococcus_lucimarinus@OSTLU     129 bp    PROT      linear    2-JUN-2014, 12
 ACCESSION  Rose-Cavalier-Smiths-iMac.local:89:1409302114
ORIGIN
        1 GTKYKMSYGV PVGAVVNCAD NTGAKNLYLI AVKRWGSRQN RLPAANPGSM VMATVKKGKP
       61 DLRKKVFPAI IVRQRKPIRR KEGLIIYFED NAGVICNPKG EMKGSAIAGP VAKECADLWP
      121 RVASAASSI
//
LOCUS       Ostreococcus_tauri@OSTTA23082     129 bp    PROT      linear   29-AUG-2014
DEFINITION  Ostreococcus_tauri@OSTTA23082     129 bp    PROT      linear    2-JUN-2014, 129
 ACCESSION  Rose-Cavalier-Smiths-iMac.local:90:1409302114
ORIGIN
        1 GTKYKMSYGL PVGAVVNCAD NTGAKNLYMI AVKRWGSRQN RLPAANPGSM VMATVKKGKP
       61 ELRKKVFPAI IVRQRKPIRR KEGLIIYFED NAGVITNPKG ELKGSAIAGP VAKECADLWP
      121 RVASAASSI
//
LOCUS       Paracercomonas_marina@CLL00000     129 bp    PROT      linear   29-AUG-2014
DEFINITION  Paracercomonas_marina@CLL00000     129 bp    PROT      linear    2-JUN-2014, 12
 ACCESSION  Rose-Cavalier-Smiths-iMac.local:91:1409302114
ORIGIN
        1 GNKFRMTLGL PVGAALNCAD NTGAKDLHII SVKGVGGRLN RLPAAGVGDM IIATCKKGKP
       61 ELRKKVTPAV VVRQRESWRR RNGIFIYFED NAGVIVNPKG EMKGSAITGP IAKECADMWA
      121 RIASAGGSI
//
LOCUS       Paramecium@31073     129 bp    PROT      linear   29-AUG-2014
DEFINITION  Paramecium@31073     129 bp    PROT      linear    2-JUN-2014, 129 bases, 5D570
 ACCESSION  Rose-Cavalier-Smiths-iMac.local:92:1409302114
ORIGIN
        1 GIKLRITLAC NVGAVLNCAD NSGAKNIYVI STFGIKGHLS RLPSASIGDM VLCSVKQGKP
       61 ALRKKVMQAV VVRQRKPYRR REGYYIYFED NAGVIINPKG EMKGSAITGP VGKEAADLWP
      121 KIASAAGSV
//
LOCUS       Tetrahymen@31119     129 bp    PROT      linear   29-AUG-2014
DEFINITION  Tetrahymen@31119     129 bp    PROT      linear    2-JUN-2014, 129 bases, 43E93
 ACCESSION  Rose-Cavalier-Smiths-iMac.local:137:1409302114
ORIGIN
        1 GTKAKVSLGL PVGAVMNCAD NSGAKNLYTI ACFGIKGHLS KLPSASIGDM ILCSVKKGSP
       61 KLRKKVLQAI VIRQRRPWRR RDGVFIYFED NAGVIANPKG EMKGSQITGP VAKECADIWP
      121 KVASNAGSV
//
LOCUS       Pavlova_lutheri@PLL00001419_3     129 bp    PROT      linear   29-AUG-2014
DEFINITION  Pavlova_lutheri@PLL00001419_3     129 bp    PROT      linear    2-JUN-2014, 129
 ACCESSION  Rose-Cavalier-Smiths-iMac.local:93:1409302114
ORIGIN
        1 ---------- -VAAVMNCAD NTGAKNLYVI SVKGFGSRLN RLPKATIGDM VMATVKKGKP
       61 ELRKKVMPAI VIRQRKTWRR PDGTFIYFED NAGVIVNVKG DMKGSAITGP VAKECADVWP
      121 RIASAAGTV
//
LOCUS       Perkinsus0@25040     129 bp    PROT      linear   29-AUG-2014
DEFINITION  Perkinsus0@25040     129 bp    PROT      linear    2-JUN-2014, 129 bases, 9E470
 ACCESSION  Rose-Cavalier-Smiths-iMac.local:94:1409302114
ORIGIN
        1 GAKMRITLGL NTGAILNCAD NSGGKNLYTI AVKGTGARLN RLPAASLGDM LMSSVKKGKP
       61 ELRKKVLQSV VIRQRKAWRR REGVFVYFED NAGVIVNEKG EMKGSAITGP VGKECAELWP
      121 KIASAAPTI
//
LOCUS       Phaeodactylum_triconutum@PHATR     129 bp    PROT      linear   29-AUG-2014
DEFINITION  Phaeodactylum_triconutum@PHATR     129 bp    PROT      linear    2-JUN-2014, 12
 ACCESSION  Rose-Cavalier-Smiths-iMac.local:95:1409302114
ORIGIN
        1 GIKHRVSAGL PVAAVVNCAD NSGAKNLRII AVCNIGGRLN RYPKASSGDM VMCAVKKGKP
       61 ELRKKVMPAV IVRQRKAFRR KEGVFIHFED SAGVIVNNKG EMKGSAVSGP VAKECAELWP
      121 RIAANAGSI
//
LOCUS       Phanerocha@28199     129 bp    PROT      linear   29-AUG-2014
DEFINITION  Phanerocha@28199     129 bp    PROT      linear    2-JUN-2014, 129 bases, 6BFA4
 ACCESSION  Rose-Cavalier-Smiths-iMac.local:96:1409302114
ORIGIN
        1 GNKYRMTLGL PTGAVLNCAD NSGAKSLFVI EPYGTGARLN RLPAASAGDM ILCSVKKGKP
       61 ELRKKAMPAV VVRQRKAWRR RDGVFLYFE- ---------- ---------- -----ADLWP
      121 RIASNAGTV
//
LOCUS       Phycomyces_blakesleeanus@PHYBL     129 bp    PROT      linear   29-AUG-2014
DEFINITION  Phycomyces_blakesleeanus@PHYBL     129 bp    PROT      linear    2-JUN-2014, 12
 ACCESSION  Rose-Cavalier-Smiths-iMac.local:97:1409302114
ORIGIN
        1 GTKYRMTLGL PVGAVMNCAD NSGAKNLYVI AVRNIKGRLN RLPAAGAGDM VVASVKKGKP
       61 ELRKKVMPAV VIRQRKAWRR RDGVFLYFED NAGVIVNPKG EMKGSAITGP VAKECADLWP
      121 RIASASGTV
//
LOCUS       Physarum_polycephalum@PPL00000     129 bp    PROT      linear   29-AUG-2014
DEFINITION  Physarum_polycephalum@PPL00000     129 bp    PROT      linear    2-JUN-2014, 12
 ACCESSION  Rose-Cavalier-Smiths-iMac.local:98:1409302114
ORIGIN
        1 GANFRVTVGL PVGAVVNCAD NTGAKNIYVI SVKGIRGRLN RLPAAGVGDM VMCSVKKGKP
       61 ELRKQVTSAV IIRQNKIWRR KDGTFLYFED NAAVIVNAKG EMKGSTITGP VAKECADLWP
      121 RVSSATGTI
//
LOCUS       Physcomitrella_patens@PHYPA126     129 bp    PROT      linear   29-AUG-2014
DEFINITION  Physcomitrella_patens@PHYPA126     129 bp    PROT      linear    2-JUN-2014, 12
 ACCESSION  Rose-Cavalier-Smiths-iMac.local:99:1409302114
ORIGIN
        1 GNKFRMSLGL PVGAVVNCAD NTGAKNLYVI SVKGVKGRLN RLPAAAVGDM VMATVKKGKP
       61 DLRKKVMPAV IVRQRKPWRR KDGVFMYFED NAGVIVNPKG EMKGSAITGP IGKECADLWP
      121 RIASAANAI
//
LOCUS       Phytophthora_ramorum@PHYRA7150     129 bp    PROT      linear   29-AUG-2014
DEFINITION  Phytophthora_ramorum@PHYRA7150     129 bp    PROT      linear    2-JUN-2014, 12
 ACCESSION  Rose-Cavalier-Smiths-iMac.local:100:1409302114
ORIGIN
        1 GNKFRMTLGL PVGAVMNCAD NSGAKNLYII AVCGIKGRLN RLPAAGVGDM VLATVKKGKP
       61 DLRKKVMPAV VIRQRKAWRR KDGVFLYFED NAGVIVNPKG EMKGSAITGP VGKECADLWP
      121 RIASNAGSI
//
LOCUS       Phytophthora_sojae@PHYSO109005     129 bp    PROT      linear   29-AUG-2014
DEFINITION  Phytophthora_sojae@PHYSO109005     129 bp    PROT      linear    2-JUN-2014, 12
 ACCESSION  Rose-Cavalier-Smiths-iMac.local:101:1409302114
ORIGIN
        1 GNKFRMTLGL PVGAVMNCAD NSGAKNLYII AVCGIKGRLN RLPAAGVGDM VLATVKKGKP
       61 DLRKKVMPAV VIRQRKAWRR KDGVFLYFED NAGVIVNPKG EMKGSAITGP VGKECADLWP
      121 RIASNAGSI
//
LOCUS       Pinus0taed@30208     129 bp    PROT      linear   29-AUG-2014
DEFINITION  Pinus0taed@30208     129 bp    PROT      linear    2-JUN-2014, 129 bases, 29871
 ACCESSION  Rose-Cavalier-Smiths-iMac.local:102:1409302114
ORIGIN
        1 GNKFRMSLGL PVAATVNCAD NTGAKNLYII SVKGIKGRLN RLPAACVGDM VMATVKKGKP
       61 DLRKKVMPAV IVRQRKPWRR KDGVYMYFED NAGVIVNPKG EMKGSAITGP IGKECADLWP
      121 RIASAANAI
//
LOCUS       PirE2@PirE2_1_52402     129 bp    PROT      linear   29-AUG-2014
DEFINITION  PirE2@PirE2_1_52402     129 bp    PROT      linear    2-JUN-2014, 129 bases, 94
 ACCESSION  Rose-Cavalier-Smiths-iMac.local:103:1409302114
ORIGIN
        1 GNKYRMTLGL PTGAVLNCAD NSGAKNLYIV AVNGIHARLN RLPAAGVGDM IVATVKKGKP
       61 ELRKKVMPAV VVRQRKAWRR RDGVYIYFED NAGVIVNPKG EMKGSAITGP VGKECTDLWP
      121 KIASNSGTV
//
LOCUS       Planomonas_baikal@plabaContig0     129 bp    PROT      linear   29-AUG-2014
DEFINITION  Planomonas_baikal@plabaContig0     129 bp    PROT      linear    2-JUN-2014, 12
 ACCESSION  Rose-Cavalier-Smiths-iMac.local:104:1409302114
ORIGIN
        1 ASKFKMTLGL PVGAVMNCAD NTGAKNLYIV AVNRRGGRLN MIPAAACGDM FLATVKKGKP
       61 ELRKKVMPAV VIRQKKAWRR IDGVFIYFED NAGVIVNPKG EMKGSAVSGP VGKECAELWP
      121 RIASAASTI
//
LOCUS       Planomonas_mylnikovi@plamyCont     129 bp    PROT      linear   29-AUG-2014
DEFINITION  Planomonas_mylnikovi@plamyCont     129 bp    PROT      linear    2-JUN-2014, 12
 ACCESSION  Rose-Cavalier-Smiths-iMac.local:105:1409302114
ORIGIN
        1 GNKFRMTLGL PVGAVMSCAD NTGAKNLYIV SVNRIGARLN RLPAAGVGDM FLGTVKKGKP
       61 ELRKKVMPGV VVRQKKAWRR KDGVFIYFED NAGVIVNPKG EMKGSAVAGP VGKECAELWP
      121 RIASASSTI
//
LOCUS       Plasmodium@30396     129 bp    PROT      linear   29-AUG-2014
DEFINITION  Plasmodium@30396     129 bp    PROT      linear    2-JUN-2014, 129 bases, F2140
 ACCESSION  Rose-Cavalier-Smiths-iMac.local:106:1409302114
ORIGIN
        1 KNKMRITLSL PVGALINCCD NSGGKNLYII AVQGFGSCLN RLPAASLGDM VLATVKKGKP
       61 DLRKKVLNAI ICRQSKAWRR HEGYYIYFED NAGVIVNPKG EMKGSAITGP VARECAELWP
      121 KLSSAASAI
//
LOCUS       Polytomella_parva@POL00002319_     129 bp    PROT      linear   29-AUG-2014
DEFINITION  Polytomella_parva@POL00002319_     129 bp    PROT      linear    2-JUN-2014, 12
 ACCESSION  Rose-Cavalier-Smiths-iMac.local:107:1409302114
ORIGIN
        1 GNKFRMALGL PVAAVMNCAD NTGAKNLYVI SVVGWGSRLN RLPAAACGDM VMASVKKGKP
       61 DLRKKVTPAI VIRQRKPFRR KEGTFIYFED NAGVIVNPKG EMKGSAITGP VAKECADLWP
      121 RIASAANTI
//
LOCUS       Picobiliphyte_sp@picobContig680     129 bp    PROT      linear   29-AUG-2014
DEFINITION  Picobiliphyte_sp@picobContig680     129 bp    PROT      linear    2-JUN-2014, 1
 ACCESSION  Rose-Cavalier-Smiths-iMac.local:108:1409302114
ORIGIN
        1 GNKFKMGVGM PVGGVMNCAD NSGAKNLYIM AVAGCKGRLN KLPAASPGDM CVCTVKKGKP
       61 DLRKKVMPGV LIRQRKPWRR KDGVFIYFED NAGVIVNPKG EMKGSAIAGP VAKECADLWP
      121 RIASAAGTI
//
LOCUS       Cyanophora_paradoxa@CPL0000051     129 bp    PROT      linear   29-AUG-2014
DEFINITION  Cyanophora_paradoxa@CPL0000051     129 bp    PROT      linear    2-JUN-2014, 12
 ACCESSION  Rose-Cavalier-Smiths-iMac.local:109:1409302114
ORIGIN
        1 GNKFRMTLGL PVGAVMNCAD NTGAKNLYTI AVKGVHGRLN RLPAATVGDM IMATVKKGKP
       61 ELRKKVMPAV VIRQRKTWRR KDGVYIFFED NAGVIVNPKG EMKGSAITGP VGKECADLWP
      121 RIASAAGSI
//
LOCUS       Galdieria0@30635     129 bp    PROT      linear   29-AUG-2014
DEFINITION  Galdieria0@30635     129 bp    PROT      linear    2-JUN-2014, 129 bases, AEA65
 ACCESSION  Rose-Cavalier-Smiths-iMac.local:110:1409302114
ORIGIN
        1 GSKFRTSVGL PVGALINCAD NTGAKNLYII SVKGVKSRLN RLPAASVGDM VLATVKKGKP
       61 ELRKKVTPAV VIRQRRPWRR KDGVILYFED NAGVIVNPKG EMKGSAVAGP VAKECADMWP
      121 RIASAASAI
//
LOCUS       Rhodosorus_marinus@rhomaCAMPEP0     129 bp    PROT      linear   29-AUG-2014
DEFINITION  Rhodosorus_marinus@rhomaCAMPEP0     129 bp    PROT      linear    2-JUN-2014, 1
 ACCESSION  Rose-Cavalier-Smiths-iMac.local:111:1409302114
ORIGIN
        1 GSKFRMTLGL PVGAVMNCAD NTGAKNLYII SVKGIKGRLN RLPSGGPGDM VLATVKKGKP
       61 ELRKKVLQAV IIRQKKKWRR KDGIFIGFED NAGVIVNPKG EMKGSAITGP VAKECADLWP
      121 RVASASGTI
//
LOCUS       Rhodophyta-Porphyridium_DBLAB_     129 bp    PROT      linear   29-AUG-2014
DEFINITION  Rhodophyta-Porphyridium_DBLAB_     129 bp    PROT      linear    2-JUN-2014, 12
 ACCESSION  Rose-Cavalier-Smiths-iMac.local:112:1409302114
ORIGIN
        1 GSKFRTTLAL PVAAIMNCAD NTGAKNLYII AVYGVSGVLN RLPAAAVGDM VLATVKKGKP
       61 ELRKKVMPAI VIRQKKAWRR KDGVYLNFED NAGVIVNPKG EMKGSAITGP VAKECADLWP
      121 RIASSAGSI
//
LOCUS       Porphyra0y@19684     129 bp    PROT      linear   29-AUG-2014
DEFINITION  Porphyra0y@19684     129 bp    PROT      linear    2-JUN-2014, 129 bases, C7E6D
 ACCESSION  Rose-Cavalier-Smiths-iMac.local:113:1409302114
ORIGIN
        1 GNKFRTTLSL PVGAVINCAD NTGAKNLYII SVKGIKGVLN RLPSAGVGDM VLATVKKGKP
       61 ELRKKVMPAV VIRQKKAWRR KDGVFLYFED NAGVIVNPKG EMKGSAITGP VAKECADLWP
      121 RIASAAGTI
//
LOCUS       Proterospongia_sp@PRL00000035_     129 bp    PROT      linear   29-AUG-2014
DEFINITION  Proterospongia_sp@PRL00000035_     129 bp    PROT      linear    2-JUN-2014, 12
 ACCESSION  Rose-Cavalier-Smiths-iMac.local:114:1409302114
ORIGIN
        1 GNKFRMSLAL PTQAVMNCAD NTGAKNLYVV AVYGIKGRLN RLPAACCGDM VVATVKKGKP
       61 ELRKKVMPAV VIRQRKAFRR KDGTTVYFED NAGVIVNVKG EMKGSAITGP VVKECAELWP
      121 RIASAAPSV
//
LOCUS       Prototheca_wickerhamii@PWL0000     129 bp    PROT      linear   29-AUG-2014
DEFINITION  Prototheca_wickerhamii@PWL0000     129 bp    PROT      linear    2-JUN-2014, 12
 ACCESSION  Rose-Cavalier-Smiths-iMac.local:115:1409302114
ORIGIN
        1 GNKFRLTLGL PVAATMNCAD NSGGKNLYVI SVHGWGARLN RLPAAAPGDM IMATCKKGKP
       61 DLRKKVMPAI VIRQRKAWRR KDGTFIYFED NAGVIVNTKG EMKGSAITGP VAKECADLWP
      121 RVAAAANTI
//
LOCUS       Prymnesium_parvum@PRYPA320863_     129 bp    PROT      linear   29-AUG-2014
DEFINITION  Prymnesium_parvum@PRYPA320863_     129 bp    PROT      linear    2-JUN-2014, 12
 ACCESSION  Rose-Cavalier-Smiths-iMac.local:116:1409302114
ORIGIN
        1 ---------- ---------- ---------- ------GRLN KIPGATVGNM VMATVKKGKP
       61 ELRKKVMPAV VVRQRKAWRR VDGGFIYFED NAGVIVNAKG EMKGSAISGP VAKECADLWP
      121 RIASAAGTV
//
LOCUS       Pythium_ultimum@pytulTA2599_3     129 bp    PROT      linear   29-AUG-2014
DEFINITION  Pythium_ultimum@pytulTA2599_3     129 bp    PROT      linear    2-JUN-2014, 129
 ACCESSION  Rose-Cavalier-Smiths-iMac.local:117:1409302114
ORIGIN
        1 GNKFRMTLGL PVGAVMNCAD NSGAKNLYII AVCGIKGRLN RLPAAGVGDM VLATVKKGKP
       61 DLRKKVMPAV VIRQRKAWRR KDGVFLYFED NAGVIVNPKG EMKGSAITGP VGKECADLWP
      121 RIASNAGSI
//
LOCUS       Rall@OG9_005384-RA     129 bp    PROT      linear   29-AUG-2014
DEFINITION  Rall@OG9_005384-RA     129 bp    PROT      linear    2-JUN-2014, 129 bases, 18D
 ACCESSION  Rose-Cavalier-Smiths-iMac.local:118:1409302114
ORIGIN
        1 GTKFRMTLGL PVGAVMNCAD NSGAKNLYII AVKGIQGRLN RLPAAGVGDM VMATVKKGKP
       61 DLKKKVLQAV VVRQRKAWRR RDGVFLYFED NAGVIVNQKG EMKGSAITGP VGKECADLWP
      121 KIASAAGTV
//
LOCUS       Reclinomonas_americana@RAL0000     129 bp    PROT      linear   29-AUG-2014
DEFINITION  Reclinomonas_americana@RAL0000     129 bp    PROT      linear    2-JUN-2014, 12
 ACCESSION  Rose-Cavalier-Smiths-iMac.local:119:1409302114
ORIGIN
        1 GNKFRVALGL PVAAVMNCAD NTGARNLYII AVKCIKGRLN RLPAASPGDM IVCSVKKGKP
       61 DLRKKVMLGV VIRQRKSWRR FDGTTIYFED NAGVIVNNKG EMKGSAITGP VAKECAEIWP
      121 RIAANSSAV
//
LOCUS       Rhizopus_oryzae@ROL00000046_2     129 bp    PROT      linear   29-AUG-2014
DEFINITION  Rhizopus_oryzae@ROL00000046_2     129 bp    PROT      linear    2-JUN-2014, 129
 ACCESSION  Rose-Cavalier-Smiths-iMac.local:120:1409302114
ORIGIN
        1 GTKYRMTLGL PVGAVMNCAD NSGAKNLYVI AVRNIKGRLN RLPAAGCGDM VVATVKKGKP
       61 ELRKKVLAAV VVRQRKAWRR RDGVFLYFED NAGVIVNPKG EMKGSAITGP VAKECADLWP
      121 RIASASGTV
//
LOCUS       Saccharomy@31313     129 bp    PROT      linear   29-AUG-2014
DEFINITION  Saccharomy@31313     129 bp    PROT      linear    2-JUN-2014, 129 bases, D47CE
 ACCESSION  Rose-Cavalier-Smiths-iMac.local:122:1409302114
ORIGIN
        1 GTKFRISLGL PVGAIMNCAD NSGARNLYII AVKGSGSRLN RLPAASLGDM VMATVKKGKP
       61 ELRKKVMPAI VVRQAKSWRR RDGVFLYFED NAGVIANPKG EMKGSAITGP VGKECADLWP
      121 RVASNSGVV
//
LOCUS       Sawyeria_marylandensis@SML0000     129 bp    PROT      linear   29-AUG-2014
DEFINITION  Sawyeria_marylandensis@SML0000     129 bp    PROT      linear    2-JUN-2014, 12
 ACCESSION  Rose-Cavalier-Smiths-iMac.local:123:1409302114
ORIGIN
        1 GCKFRLSLGL PVGAVINCAD NSGAKSLYIF SVKGWGAAEN RLPAAGVGDM VICSVKKGKP
       61 ELRKKVMPVI IIRQRKPYRR KDGTIIFFED NAGVIVNPKG EMKGSVVSGP VAKECADLWP
      121 RISAASSSI
//
LOCUS       Scenedesmus_obliquus@SOL000000     129 bp    PROT      linear   29-AUG-2014
DEFINITION  Scenedesmus_obliquus@SOL000000     129 bp    PROT      linear    2-JUN-2014, 12
 ACCESSION  Rose-Cavalier-Smiths-iMac.local:124:1409302114
ORIGIN
        1 GNKFSMSLGL PVAAVMNCAD NTGAKNLYII SVCGWGSRLN RLPAGGPGDM VMATVKKGKP
       61 DLRKKVTPAV IVRQRKPWRR KEGTYIYFED NAGVIVNPKG EMKGSAITGP VAKECADLWP
      121 RIASAANSI
//
LOCUS       Schizochytrium_sp@schspContig0     129 bp    PROT      linear   29-AUG-2014
DEFINITION  Schizochytrium_sp@schspContig0     129 bp    PROT      linear    2-JUN-2014, 12
 ACCESSION  Rose-Cavalier-Smiths-iMac.local:125:1409302114
ORIGIN
        1 GTKYRMTVGL PTAALINCAD NTGAKNLYVV AVTNIRGRLN RLPAASVGDM ILCSVKKGKP
       61 ELRKKMMPGI VVRQRKAWRR KDGTYIYFED NAGVIVNPKG EMKGSAITGP VGKECADLWP
      121 RIASNAGSI
//
LOCUS       Schizosacc@31107     129 bp    PROT      linear   29-AUG-2014
DEFINITION  Schizosacc@31107     129 bp    PROT      linear    2-JUN-2014, 129 bases, 348E1
 ACCESSION  Rose-Cavalier-Smiths-iMac.local:126:1409302114
ORIGIN
        1 GTKYRMTLGL PVQAIMNCAD NSGAKNLYIV SVFGTGARLN RLPAASCGDM VLATVKKGKP
       61 DLRKKIMPAI VVRQRKAWRR KDGVYLYFED NAGVIVNPKG EMKGSAITGP VAKECADLWP
      121 RIASNAGTV
//
LOCUS       Seculamonas_ecuadoriensis@SEL0     129 bp    PROT      linear   29-AUG-2014
DEFINITION  Seculamonas_ecuadoriensis@SEL0     129 bp    PROT      linear    2-JUN-2014, 12
 ACCESSION  Rose-Cavalier-Smiths-iMac.local:127:1409302114
ORIGIN
        1 GTKFRLSLAL PVAAIMNCAD NSGARNLYIM AVNCIKGRLN RLPAACVGDM VACTVKKGKP
       61 DLRKKVMPGV VIRQRKPWRR RDGTFIYFED NAGVIVNNKG EMKGSAIAGP VAKECAELWP
      121 RISANAPAV
//
LOCUS       Selaginella_moellendorffii@SEL     129 bp    PROT      linear   29-AUG-2014
DEFINITION  Selaginella_moellendorffii@SEL     129 bp    PROT      linear    2-JUN-2014, 12
 ACCESSION  Rose-Cavalier-Smiths-iMac.local:128:1409302114
ORIGIN
        1 GNKFRMSLGL PVGAVVNCAD NTGAKNLYII SVKGVKGRLN RLPAAAIGDM VMATVKKGKP
       61 DLRKKVMPAV IVRQRKPYRR KDGVFMYFED NAGVIVNPKG EMKGSAITGP IGKECADLWP
      121 RIASAANAI
//
LOCUS       Sorghum_bicolor@SORBI5056114     129 bp    PROT      linear   29-AUG-2014
DEFINITION  Sorghum_bicolor@SORBI5056114     129 bp    PROT      linear    2-JUN-2014, 129 
 ACCESSION  Rose-Cavalier-Smiths-iMac.local:129:1409302114
ORIGIN
        1 GNKFRMSLGL PVAATVNCAD NTGAKNLYII SVKGIKGRLN RLPSACVGDM VMATVKKGKP
       61 DLRKKVMPAV IVRQRKPWRR KDGVYMYFED NAGVIVNPKG EMKGSAITGP IGKECADLWP
      121 RIASAANAI
//
LOCUS       Sphaeroforma_arctica@SAL000000     129 bp    PROT      linear   29-AUG-2014
DEFINITION  Sphaeroforma_arctica@SAL000000     129 bp    PROT      linear    2-JUN-2014, 12
 ACCESSION  Rose-Cavalier-Smiths-iMac.local:130:1409302114
ORIGIN
        1 GNKFRMALGL PVASVMNCAD NSGAKNLYII AVFGVKACLN RLPAAGVADM FVASVKKGKP
       61 ELRKKVMQAV VIRQRKSFRR KDGVFIYFED NAGVIVNNKG EMKGSAITGP VAKETADMWP
      121 RIASNAGSV
//
LOCUS       Spironucle@15417     129 bp    PROT      linear   29-AUG-2014
DEFINITION  Spironucle@15417     129 bp    PROT      linear    2-JUN-2014, 129 bases, F7626
 ACCESSION  Rose-Cavalier-Smiths-iMac.local:131:1409302114
ORIGIN
        1 GTKLRITCGL PVGAVINCAD NSGAKSLNII SVAGWKGRLN RYPMASVGDM VLITVRDGKP
       61 ELRKKVTPAV VIRQKKVFRR KDGNWIYFED NAAVIVNPKG ELKGSSINGP VSKEAAERWP
      121 KISTAAPCV
//
LOCUS       Spun@SPPG_06257T0     129 bp    PROT      linear   29-AUG-2014
DEFINITION  Spun@SPPG_06257T0     129 bp    PROT      linear    2-JUN-2014, 129 bases, C74B
 ACCESSION  Rose-Cavalier-Smiths-iMac.local:132:1409302114
ORIGIN
        1 -----MTLGL PVGAVMNCAD NSGAKNLYII SVKGIKGRLN RLPAAGVGDM VLATVKKGKP
       61 DLRKKVMPAV VIRQRKPWRR RDGIYLYFED NAGVIVNPKG EMKGSAITGP VGKECADLWP
      121 KIASSSGTV
//
LOCUS       Stachyamoeba_lipophora@SLL0000     129 bp    PROT      linear   29-AUG-2014
DEFINITION  Stachyamoeba_lipophora@SLL0000     129 bp    PROT      linear    2-JUN-2014, 12
 ACCESSION  Rose-Cavalier-Smiths-iMac.local:133:1409302114
ORIGIN
        1 ---------- ---------- ---------- ---------- ---------- --------KP
       61 ELRKKVMPAV VIRQRKPWRR KDGTVIFFED NAGVIANPKG EMKGSAIAGP VAKECADLWP
      121 KIASSSGTI
//
LOCUS       Sterkiella_histriomuscorum@OTL     129 bp    PROT      linear   29-AUG-2014
DEFINITION  Sterkiella_histriomuscorum@OTL     129 bp    PROT      linear    2-JUN-2014, 12
 ACCESSION  Rose-Cavalier-Smiths-iMac.local:134:1409302114
ORIGIN
        1 GTKLKISCGL PTGAVMNCAD NTGAKNLFCI SVTATGARLN RFPKGSVGDM FIASVKKGKP
       61 DLRKKVMPAV IIRQRKAYRR REGYYLYFED NAGVIVNPKG EMKGSAVTGP VAKECAELWP
      121 RIAANSGSI
//
LOCUS       Strongyloc@31433     129 bp    PROT      linear   29-AUG-2014
DEFINITION  Strongyloc@31433     129 bp    PROT      linear    2-JUN-2014, 129 bases, 2A45F
 ACCESSION  Rose-Cavalier-Smiths-iMac.local:135:1409302114
ORIGIN
        1 GSKFRISLGL PVGAVINCAD NTGGKNLYII AVSGIGGRLN RLPNAGLGDM IVATVKKGKP
       61 ELRKKVMPAV VIRQRKPIRR REGIVLYFED NAGVIVNNKG EMKGSAITGP VAKECADLWP
      121 RIASNASTI
//
LOCUS       Sub@rpl23_OG5_126678_EE_br_Ste     129 bp    PROT      linear   29-AUG-2014
DEFINITION  Sub@rpl23_OG5_126678_EE_br_Ste     129 bp    PROT      linear    2-JUN-2014, 12
 ACCESSION  Rose-Cavalier-Smiths-iMac.local:136:1409302114
ORIGIN
        1 GTNYRMASGL PVAAIMNCAD NSGAKNLHII SVKDYKGRLS RMPSATVGDL CVCSVKKGKP
       61 DLRKKVLMCV VVRQRRAWRR KNGMYIYFED NAGVIVNNKG EMKGSGITGP VARECSDIWP
      121 RIAASGTTV
//
LOCUS       Thalassios@30561     129 bp    PROT      linear   29-AUG-2014
DEFINITION  Thalassios@30561     129 bp    PROT      linear    2-JUN-2014, 129 bases, 4D6B4
 ACCESSION  Rose-Cavalier-Smiths-iMac.local:138:1409302114
ORIGIN
        1 GIKHRVAAGL PVAAVINCAD NSGAKNLHII AVCNIGGRLN RLPKAGSGDM VMASIKKGKP
       61 ELRKKVMPAI IVRQRKSFRR KEGVFIHFED SAGVIVNNKG EMKGSAVSGP VAKECAELWP
      121 RIASNAGSI
//
LOCUS       Thecamonas_trahens@AMSG_03502T     129 bp    PROT      linear   29-AUG-2014
DEFINITION  Thecamonas_trahens@AMSG_03502T     129 bp    PROT      linear    2-JUN-2014, 12
 ACCESSION  Rose-Cavalier-Smiths-iMac.local:139:1409302114
ORIGIN
        1 GNKFRISLGL PVGAVLNCAD NTGAKNLYII AVKGIRGRLN RLPAAGLGDM IMATVKKGKP
       61 QLRKKVWTAV VVRQRKSWRR KDGVYLYFED NAGVIVNPKG EMKGSAVTGP IGKECADLWP
      121 KIAGASSTI
//
LOCUS       Theileria0@28171     129 bp    PROT      linear   29-AUG-2014
DEFINITION  Theileria0@28171     129 bp    PROT      linear    2-JUN-2014, 129 bases, 2295C
 ACCESSION  Rose-Cavalier-Smiths-iMac.local:140:1409302114
ORIGIN
        1 GNKLRVTLGL PVGALINCCD NSGGKNLYLI AVKGTGACLN RLPSASVGDM VLATVKKGRP
       61 DLRKKVLPAV IVRQRKAWRR REGYFIYFED NAGVIVNPKG EMKGSAINGP VAKECAELWP
      121 KISAAAPSI
//
LOCUS       Toxoplasma@27609     129 bp    PROT      linear   29-AUG-2014
DEFINITION  Toxoplasma@27609     129 bp    PROT      linear    2-JUN-2014, 129 bases, C12D9
 ACCESSION  Rose-Cavalier-Smiths-iMac.local:141:1409302114
ORIGIN
        1 GSKMRVTLGL PVGALINCCD NSGAKNLYII AVKGWGSCLN RLPACSLGDL VLATVKKGKP
       61 DLRKKVHMAI IVRQRRAWRR AEGYFIYFED NAGVVANNKG EMKGSAVTGP VGKECAELWP
      121 KISAAATAI
//
LOCUS       Trichomona@29996     129 bp    PROT      linear   29-AUG-2014
DEFINITION  Trichomona@29996     129 bp    PROT      linear    2-JUN-2014, 129 bases, A0490
 ACCESSION  Rose-Cavalier-Smiths-iMac.local:142:1409302114
ORIGIN
        1 GTKFAMTAGL PVGAVINCCD NSGAKNMFII SVRGHKGRLN RLPAASVSDL IVVTCKKGKP
       61 ALRKKVSMGV VVRQRAIWRR KDGVVIGFQD NAGVIINDKG EMKGSAITGP VAKEAAELWP
      121 KVASVAPAV
//
LOCUS       Trichoplax_adhaerens@TRIAD2162     129 bp    PROT      linear   29-AUG-2014
DEFINITION  Trichoplax_adhaerens@TRIAD2162     129 bp    PROT      linear    2-JUN-2014, 12
 ACCESSION  Rose-Cavalier-Smiths-iMac.local:143:1409302114
ORIGIN
        1 GSKFRISLAL PVGAVMNCAD NTGAKNLYVI SVKGIKGRLN RMPSAGIGDL VLATVKKGKP
       61 ELRKKVMPAV VVRQRKPYRR KDGVFIYFED NAGVIVNNKG EMKGSAITGP VAKECADLWP
      121 RIASNSGSI
//
LOCUS       Tritrichom@10347     129 bp    PROT      linear   29-AUG-2014
DEFINITION  Tritrichom@10347     129 bp    PROT      linear    2-JUN-2014, 129 bases, 337BB
 ACCESSION  Rose-Cavalier-Smiths-iMac.local:144:1409302114
ORIGIN
        1 GTKFAMTLAL PVGAVVQCAD NSGAKTMFVI SCRGRKGRLN RLPAASVSDL TVVTIKKGKP
       61 ALRKKVMCGV IIRQKRLWRR KDGVVIGFED NAGVVINDKG EMKGSAITGP VAKECAELWP
      121 KIASVAPAV
//
LOCUS       Ustilago0m@31064     129 bp    PROT      linear   29-AUG-2014
DEFINITION  Ustilago0m@31064     129 bp    PROT      linear    2-JUN-2014, 129 bases, ADD4D
 ACCESSION  Rose-Cavalier-Smiths-iMac.local:145:1409302114
ORIGIN
        1 GTKFRMTLAL PVGAVMNCAD NSGAKNLFVI AVHGIGARLN RLPAAAAGDM VVASVKKGKP
       61 ELRKKVMPAV VVRQRKPWRR RDGVFLYFED NAGVIVNPKG EMKGSAITGP VAKECADIWP
      121 RIASNAGTV
//
LOCUS       Volvox_carteri@VOLCA77611     129 bp    PROT      linear   29-AUG-2014
DEFINITION  Volvox_carteri@VOLCA77611     129 bp    PROT      linear    2-JUN-2014, 129 bas
 ACCESSION  Rose-Cavalier-Smiths-iMac.local:146:1409302114
ORIGIN
        1 GNKFRMALGL PVAAVMNCAD NTGAKNLYVI SVVGWGSRLN RLPAAACGDM VMASVKKGKP
       61 DLRKKVTPAV VIRQRKPFRR KEGVYIYFED NAGVIVNPKG EMKGSAITGP VAKECADLWP
      121 RIASAANSI
//
LOCUS       Ignicoccus_hospitalis     129 bp    PROT      linear   29-AUG-2014
DEFINITION  Ignicoccus_hospitalis, 317 bases, B0D08EBC checksum.
 ACCESSION  Rose-Cavalier-Smiths-iMac.local:157:1409302144
ORIGIN
        1 SSRRKVVTGL QVGSYVKVTD NSGAKVAMII GVPGYHGRLR RIPPAGVGDM VVVTVKKGTP
       61 EMRHQVVRAI VVRQRKPFRR PDGTWVAFED NAVVIVSEDG TPRGSEIRGP VAREAVERWP
      121 RIGNVASIV
//
LOCUS       Methanococcoides_burtonii     129 bp    PROT      linear   29-AUG-2014
DEFINITION  Methanococcoides_burtonii, 317 bases, 9100F9BF checksum.
 ACCESSION  Rose-Cavalier-Smiths-iMac.local:159:1409302144
ORIGIN
        1 GIRSKIPRAL NAGAKIECVD NTGARTVEII SVKKYRGVKN RMPKGGIGDM CVVSVKKGTP
       61 EMRKQILYAV IVRQKKEFRR PDGIRVAFED NAVVIVDDKG IPKGTDIKGP VAREAAERFP
      121 KIGTTASMI
//
LOCUS       Methanosphaera_stadtmanae     129 bp    PROT      linear   29-AUG-2014
DEFINITION  Methanosphaera_stadtmanae, 317 bases, E59EFDFC checksum.
 ACCESSION  Rose-Cavalier-Smiths-iMac.local:164:1409302144
ORIGIN
        1 AITSNVSKSL PIGARLKCID NTGAREVEII SVKGFKGVRR RLASAGVGDM VVISVKKGTA
       61 DMRREVTTAV VVRQKKEYRR ADGLRVKFED NAAVIITEDG VLKGSEIRGP IAKEAADLWP
      121 AIGSAASII
//
LOCUS       Natromonas_pharaonis     129 bp    PROT      linear   29-AUG-2014
DEFINITION  Natromonas_pharaonis, 317 bases, 1E97230D checksum.
 ACCESSION  Rose-Cavalier-Smiths-iMac.local:165:1409302144
ORIGIN
        1 ALNADVTQGL EKGSLITCAD NTGARELKVT SISGYSGTKN RHPKAGLGDK ITVSVTKGTP
       61 EMRRQVLEAV VIRQRKPIRR PDGTRVKFED NAAVIVDENE DPRGTELKGP IAREVAERFG
      121 SIASTATII
//
LOCUS       Thermoplasma_acidophilum     129 bp    PROT      linear   29-AUG-2014
DEFINITION  Thermoplasma_acidophilum, 317 bases, 27057878 checksum.
 ACCESSION  Rose-Cavalier-Smiths-iMac.local:170:1409302144
ORIGIN
        1 GIAGRQTRGL PLGANITCAD NTGARSISLI DVKAWHGKAR RIPAAGVGDM FMASVKKGTP
       61 EMRSKVVYAV VIRQKRPYRR PDGTMVQFED NAAVLVTPDG EVRGSEIKGP VAREAAERWP
      121 RIAAIASII
//
LOCUS       Sulfolobus_solfataricus     129 bp    PROT      linear   29-AUG-2014
DEFINITION  Sulfolobus_solfataricus, 317 bases, 3CF5D350 checksum.
 ACCESSION  Rose-Cavalier-Smiths-iMac.local:179:1409302144
ORIGIN
        1 ISRKGLTPAL QHYSVVNVAD NSGGKEAMII GVYGYRGVLR RVPFANIADM VMVSIKKGTP
       61 EVRKQKFRAV IVRQRMPYRR PDGTWISFED NAVVIINPDG TPKGTEVRGP IAREAAERWP
      121 KIASLATLV
//
LOCUS       Methanopyrus_kandleri     129 bp    PROT      linear   29-AUG-2014
DEFINITION  Methanopyrus_kandleri, 317 bases, 1BB0C4F1 checksum.
 ACCESSION  Rose-Cavalier-Smiths-iMac.local:180:1409302144
ORIGIN
        1 AIKAKSPHAL PVGARLVCAD NTGARELQII AVKGYKGVRR RLPNAGIGDM VVCSVKEGTP
       61 DMRKEVVNAV IVRQRKEYRR PDGTRVKFED NAAVIVTPDG APRGSEIRGP VAKEAAERWP
      121 RIGSIASII
//
LOCUS       Acidilobus_saccharovorans     129 bp    PROT      linear   29-AUG-2014
DEFINITION  Acidilobus_saccharovorans, 317 bases, E5BD6148 checksum.
 ACCESSION  Rose-Cavalier-Smiths-iMac.local:183:1409302144
ORIGIN
        1 QSRFGYSAGL QVGTYAVVAD NSGAKEAMIV DVPGVKTRVR RLAAAGPGDM VIVTIKKGTP
       61 QVRKQISYAV VIRQKRPYRR PDGTWISFSD NAIVLINQDG TPKGSEVRGP VAREAAERWP
      121 SIAKLATTI
//
LOCUS       Cenarchaeum_symbiosum     129 bp    PROT      linear   29-AUG-2014
DEFINITION  Cenarchaeum_symbiosum, 317 bases, 1F1CB7C3 checksum.
 ACCESSION  Rose-Cavalier-Smiths-iMac.local:186:1409302144
ORIGIN
        1 GFRPYVTRAL PVGARVTCAD NSGAKVLEII MVQKAKTRVS RLPAAAVGDY VNVVVKKGPA
       61 ELRKQVHGAV IIRQKYPVRR LNGVRVAFED NAAVLTTPEG EMKGTDIKGP VAAEASEKWP
      121 RLANLASMV
//
LOCUS       Nitrosoarchaeum_limnia     129 bp    PROT      linear   29-AUG-2014
DEFINITION  Nitrosoarchaeum_limnia, 317 bases, F1BCEC7C checksum.
 ACCESSION  Rose-Cavalier-Smiths-iMac.local:192:1409302144
ORIGIN
        1 AFRPRVTKAI PIGAQIVCAD NTGAKILEIV MVQRHHTRHA QLAAASVGDF CNVVVKKGPA
       61 ELRKQVYGAV IIRQKYAVRR LNGVRVCFED NAAVLITPEG EVKGTDIKGP VAAEASEKWP
      121 RVANLASMV
//
LOCUS       Staphylothermus_marinus     129 bp    PROT      linear   29-AUG-2014
DEFINITION  Staphylothermus_marinus, 317 bases, CEE3B6DE checksum.
 ACCESSION  Rose-Cavalier-Smiths-iMac.local:194:1409302144
ORIGIN
        1 GSRRRIATGL QVGSYVRVAD NSGAKLVKII GVPGYKGRLR RIPPAGIGDL VVVTVKKGTP
       61 EMRKQVVKAV IVRQKRPFRR PDGTWVAFED NAVAIVTPEG TPKGSEIRGP IAKEVAERWP
      121 QLANIATIV
//
LOCUS       Pyrolobus_fumarii_1A     129 bp    PROT      linear   29-AUG-2014
DEFINITION  Pyrolobus_fumarii_1A, 317 bases, D9D8D82E checksum.
 ACCESSION  Rose-Cavalier-Smiths-iMac.local:197:1409302144
ORIGIN
        1 ASRRSVNPGV QVGSYVKVAD NSGAKEVMII GVIGYKGRLR RIPWAGVGDM VVVTVKKGTP
       61 EMRKQVVKAV VIRQRRPYRR PDGTWVAFED NAVVIVSPDG TPKGSEIHGP VAREAAERWP
      121 RIANIASII
//
LOCUS       Thermococcus_kodakarensis     129 bp    PROT      linear   29-AUG-2014
DEFINITION  Thermococcus_kodakarensis, 317 bases, 47B0C23E checksum.
 ACCESSION  Rose-Cavalier-Smiths-iMac.local:204:1409302144
ORIGIN
        1 GSPVRPTRAL PIGAYLKVAD NSGAKVIQII GVVGYKGTRR RLAAAGVGDM VVATVKKGRP
       61 DMRHQVVRAV VVRQRKEYRR LDGMRVKFED NAAAIVTPEG VPRGTEIRGA IAREAAERWV
      121 RLGSIASIV
//
LOCUS       Aeropyrum_pernix_K1     129 bp    PROT      linear   29-AUG-2014
DEFINITION  Aeropyrum_pernix_K1, 317 bases, F62F0307 checksum.
 ACCESSION  Rose-Cavalier-Smiths-iMac.local:210:1409302144
ORIGIN
        1 KSRYGVNTGL QVGSYVPVAD NSGAKEVMII SVPQVKTRLR RLPSAGVGDL VVVSVKKGTP
       61 QMRRQVVYAV VVRQRRPFRR PDGTWVSFED NAVVIVNPDG TPRGSEVRGP IAREAAERWP
      121 RVAKIATMI
//
LOCUS       Hypterthermus_butylicus     129 bp    PROT      linear   29-AUG-2014
DEFINITION  Hypterthermus_butylicus, 317 bases, E97B8A7D checksum.
 ACCESSION  Rose-Cavalier-Smiths-iMac.local:211:1409302144
ORIGIN
        1 GPRRHIAAGL QVGSYVKVAD NSGAKEAMII GVIGYKGRLR RIPPAAVGDM VVVTVKKGTP
       61 EMRKQVVRAI VIRQRRPYRR PDGTWIAFED NAVVIVSPDG TPKGSEIRGP VAREAAERWP
      121 KVANIASII
//
LOCUS       Metallosphaera_sedula     129 bp    PROT      linear   29-AUG-2014
DEFINITION  Metallosphaera_sedula, 317 bases, EAB34E06 checksum.
 ACCESSION  Rose-Cavalier-Smiths-iMac.local:213:1409302144
ORIGIN
        1 MSRKGLTPAV QNYTMVNVSD NSGAKEAMII SVFGYRGALR RVPYANVGDL VMVSVRKGAP
       61 DVRKQKFKAV VIRQRMPFRR PDGTWISFDD NAVVIVNPDG TAKGTEIRGP VAREAAERWP
      121 KVASLATLI
//
LOCUS       Korarchaeum_cryptofilum     129 bp    PROT      linear   29-AUG-2014
DEFINITION  Korarchaeum_cryptofilum, 317 bases, 6FB3ACC checksum.
 ACCESSION  Rose-Cavalier-Smiths-iMac.local:217:1409302144
ORIGIN
        1 AVKPKITHGL PVRARLKCAD NTGAKLLMII GVHGYKGRKD RVPTASVGDM VTVVVKRGKY
       61 DLMHKPFKAI VVRQRMPYRR KNGQWVVFED NAAVLVNDDG TPRGSEFRGP IAKEAIERWP
      121 SLSVISAQV
//
LOCUS       Methanoculleus_marisingri     129 bp    PROT      linear   29-AUG-2014
DEFINITION  Methanoculleus_marisingri, 317 bases, ED95472D checksum.
 ACCESSION  Rose-Cavalier-Smiths-iMac.local:229:1409302144
ORIGIN
        1 AMQAKIPRAL ATGSRMVCSD NTGARLVEVV SVDRYHGVRR RQPCLGLGDV ATVSVKKGTP
       61 DMRRKLEKAV VIRQKKEIRR PNGIRLSFED NAMVLINERG EPKGTEIKGA VPREIAERFP
      121 KIASMATTI
//
LOCUS       Picrophilus_torridus     129 bp    PROT      linear   29-AUG-2014
DEFINITION  Picrophilus_torridus, 317 bases, 60665556 checksum.
 ACCESSION  Rose-Cavalier-Smiths-iMac.local:231:1409302144
ORIGIN
        1 GISGRETRGL PLGALIPCVD NTGAKMISLI DVKALHTVAK RIPAAGVGDM FIASVKKGTP
       61 EMRSKVVYAV VVRQRRPYRR ADGTMIEFED NAAVLVTPDG EVRGSEIKGP VAREAAERWP
      121 RIAAISSTI
//
LOCUS       Halobacterium_salinarum     129 bp    PROT      linear   29-AUG-2014
DEFINITION  Halobacterium_salinarum, 317 bases, 657CE1F2 checksum.
 ACCESSION  Rose-Cavalier-Smiths-iMac.local:235:1409302144
ORIGIN
        1 AIKADITQGL EKGSLITCAD NTGARELKIT SVMGYQGRKN RHPKAGLGDT ITVSVTKGTP
       61 EMRRQVLEAV VVRQRKPIRR PDGTRVKFED NAAVIIDDLG EPRGTEIKGP ISREVAERYG
      121 TIASTATMI
//
LOCUS       Pyrobaculum_aerophilium     129 bp    PROT      linear   29-AUG-2014
DEFINITION  Pyrobaculum_aerophilium, 317 bases, DB71FE8 checksum.
 ACCESSION  Rose-Cavalier-Smiths-iMac.local:239:1409302144
ORIGIN
        1 GYRFHVTPGI FMNSLVPVAD NSGAKLVRVI GVVGHKTVHR RIPGAGVGDM VVVVVREGKP
       61 ELRKQIFRAI VVRQRRPYRR PDGTWVAFED NAVVIVTPEG DPKGSEIHGP VAMEATLRWP
      121 TIANLASIV
//
LOCUS       Archaeoglobus_fulgidus     129 bp    PROT      linear   29-AUG-2014
DEFINITION  Archaeoglobus_fulgidus, 317 bases, 2948260B checksum.
 ACCESSION  Rose-Cavalier-Smiths-iMac.local:240:1409302144
ORIGIN
        1 AIRANIPRAL PTGARLVCAD NTGARELEII AVKGYKGVRR RYPAAGVGDI VVVTVKKGTP
       61 EIRKQVHYAV IVRQRKEYRR PDGTRVKFED NAAVITNERG EPRGSEIRGA VAREAAERFS
      121 KIGTIASVI
//
LOCUS       Methanococcus_aeolicus     129 bp    PROT      linear   29-AUG-2014
DEFINITION  Methanococcus_aeolicus, 317 bases, E306F239 checksum.
 ACCESSION  Rose-Cavalier-Smiths-iMac.local:242:1409302144
ORIGIN
        1 GFGSKVIRSL PNGARLICAD NTGAKELEII AVKGYKGVAR RLPAGGVGSL VFVSVKKGTP
       61 EMRKQVLPAI IIRQKKEYRR PDGSRVKFED NAAVIVTPEG SPKGSEIKGP VAKEAAERWA
      121 GVSRLAKII
//
LOCUS       Methanosarcina_mazei     129 bp    PROT      linear   29-AUG-2014
DEFINITION  Methanosarcina_mazei, 317 bases, AAFB1F0D checksum.
 ACCESSION  Rose-Cavalier-Smiths-iMac.local:244:1409302144
ORIGIN
        1 SIRSNIPRAL NAGAQIACVD NTGAKVVEII SVKKYRGVKN RMPCAGIGDM CVVSVKKGTP
       61 EMRKQILLAV VVRQKQEFRR PDGLHVSFED NAMVITDEDG IPKGTDIKGP VAREVAERFP
      121 KIGTTASII
//
LOCUS       Methanocaldococcus_jannaschii     129 bp    PROT      linear   29-AUG-2014
DEFINITION  Methanocaldococcus_jannaschii, 317 bases, EF1DBE53 checksum.
 ACCESSION  Rose-Cavalier-Smiths-iMac.local:245:1409302144
ORIGIN
        1 AIGSKPVRAL PVGARCICAD NTGAKEVEII AVRNYKGVAR RLPTARVGDM VIVTVKKGTP
       61 EMRKQVLPAV VIRQRKEIRR PDGTRVKFAD NAVVIVTPDG NPKGSDIKGP VAKEAAERWP
      121 GIARIAKII
//
LOCUS       Pyrococcus_horikoshii     129 bp    PROT      linear   29-AUG-2014
DEFINITION  Pyrococcus_horikoshii, 317 bases, EA6A81C6 checksum.
 ACCESSION  Rose-Cavalier-Smiths-iMac.local:247:1409302144
ORIGIN
        1 GSPVRPTRAI PIGAYLTVAD NSGAKVIQVI GVVEYHGTRR RLASAGVGDM VVATVKKGRP
       61 DMRHQVVRAV IIRQRKEYRR LDGMRVKFED NAAVIVTPEG VPRGTEIRGP VAREAAEKWV
      121 RIGSIASII
//
LOCUS       Methanobrevibacter_smithii     129 bp    PROT      linear   29-AUG-2014
DEFINITION  Methanobrevibacter_smithii, 317 bases, 6ED04ACE checksum.
 ACCESSION  Rose-Cavalier-Smiths-iMac.local:249:1409302144
ORIGIN
        1 ALTSNVSKAL PIGATLQCVD NTGAREIQII SVKGFKGVRR RLDVAGVGDL VVASVKKGTA
       61 DMRREVVNAV VIRQKKEYMR ADGLRVKFED NAAVIITPEG ILKGSEVRGP VAKEAADRWP
      121 SVGSAASIL
//
LOCUS       Desulfurococcus_mucosus_DSM_2162     129 bp    PROT      linear   29-AUG-2014
DEFINITION  Desulfurococcus_mucosus_DSM_2162, 317 bases, A9FB09B3 checksum.
 ACCESSION  Rose-Cavalier-Smiths-iMac.local:251:1409302144
ORIGIN
        1 ASRRRVNTGL QVMSIAKAAD NSGAKEVMII GVPGYHSRLR RVPPAGVGDL VVVSVKKGIP
       61 EMRKKVFKAI IVRQRRPYKR PDGTWIAFED NAVVILTPEG TPKGTEIRGP IAREAAERWP
      121 QIANLASMI
//
LOCUS       Nitrosopumilis_sp_AR2     129 bp    PROT      linear   29-AUG-2014
DEFINITION  Nitrosopumilis_sp_AR2, 317 bases, A1E010FD checksum.
 ACCESSION  Rose-Cavalier-Smiths-iMac.local:253:1409302144
ORIGIN
        1 AFRPYVTKVI PIGANIVCAD NSGAKILEVI NVPRHHTRSS RLASASVGDF CNVVVKKGPA
       61 ELRKQVYGAV IIRQKYAVRR LNGVRVCFED NAAVLITPEG ETKGTDIKGP VAAEASEKWP
      121 RVANLASMV
//
LOCUS       Nanoarchaeum_equitans     129 bp    PROT      linear   29-AUG-2014
DEFINITION  Nanoarchaeum_equitans, 317 bases, B4FCA645 checksum.
 ACCESSION  Rose-Cavalier-Smiths-iMac.local:258:1409302144
ORIGIN
        1 PISASIVRAL PVGAYLNVAD NSGAKVVKLI AVKGYKGRKR RLAKAGIADL VIVSVRDGKP
       61 DMIGQIFKAV VVRMKKEWRR RDGTRIKFED NAVALLKDDG TPKGTIIKTP IAKEVAERWP
      121 DLAKIARII
//
LOCUS       Haloarcula_marismortui     129 bp    PROT      linear   29-AUG-2014
DEFINITION  Haloarcula_marismortui, 317 bases, FBA94820 checksum.
 ACCESSION  Rose-Cavalier-Smiths-iMac.local:259:1409302144
ORIGIN
        1 ALGADVTQGL EKGSLITCAD NTGARELKVI SVHGYSGTKN RHPKAGLGDK ITVSVTKGTP
       61 EMRRQVLEAV VVRQRKPIRR PDGTRVKFED NAAVIVDENE DPRGTELKGP IAREVAQRFG
      121 SVASAATMI
//
LOCUS       Caldiarchaeum_subterraneum@WP_020863554     129 bp    PROT      linear   25-JUL-2013
DEFINITION  large subunit ribosomal protein L14 [Candidatus Caldiarchaeum
 ACCESSION  WP_020863554
  ORGANISM  Candidatus Caldiarchaeum subterraneum
subterraneum].VERSION     WP_020863554.1  GI:526884676KEYWORDS    RefSeq.
SOURCE      Candidatus Caldiarchaeum subterraneum
            Archaea; Thaumarchaeota; unclassified Thaumarchaeota; Candidatus
            Caldiarchaeum.
COMMENT     REFSEQ: This record represents a single, non-redundant, protein
            sequence which may be annotated on many different RefSeq genomes
            from the same, or different, species.
FEATURES             Location/Qualifiers
     source          1..144
                     /organism=`Candidatus Caldiarchaeum subterraneum`
                     /db_xref=`taxon:311458`
     Protein         1..144
                     /product=`large subunit ribosomal protein L14`
                     /calculated_mol_wt=15423
     Region          17..144
                     /region_name=`rpl14p`
                     /note=`50S ribosomal protein L14P; Reviewed; PRK08571`
                     /db_xref=`CDD:181478`

DD:181478`

ORIGIN
        1 errpniprti vpgslitcad nsgaqilkii qvhgvstrlr rvpaaavgdk vsvtvkkgsa
       61 dlrkkpmhai virqrkpyrr sdgtwisfee taavlvtpeg dlkgteikgp vakeaaerwp
      121 rvanaasmi
//
LOCUS       Micrarchaeum_acidiphilum_ARMAN-2@EET89862     129 bp    PROT      linear   12-MAY-2010
DEFINITION  ribosomal protein L14b/L23e [Candidatus Micrarchaeum acidiphilum
 ACCESSION  EET89862
  ORGANISM  Candidatus Micrarchaeum acidiphilum ARMAN-2
   AUTHORS  Baker,B.J., Comolli,L.R., Dick,G.J., Hauser,L., Hyatt,D., Dill,B.,
ARMAN-2].VERSION     EET89862.1  GI:255513596DBLINK      BioProject: PRJNA38565
DBSOURCE    accession GG697241.1
KEYWORDS    .
SOURCE      Candidatus Micrarchaeum acidiphilum ARMAN-2 (mine drainage
            metagenome)
            Archaea; Parvarchaeota; Candidatus Micrarchaeum.
REFERENCE   1  (residues 1 to 132)
            Yelton,A.P. and Banfield,J.F.
  TITLE     Community-wide analysis of microbial genome sequence signatures
  JOURNAL   Genome Biol. 10 (8), R85 (2009)
   PUBMED   19698104
REFERENCE   2  (residues 1 to 132)
            Dill,B.D., Land,M.L., Verberkmoes,N.C., Hettich,R.L. and
            Banfield,J.F.
  TITLE     Enigmatic, ultrasmall, uncultivated Archaea
  JOURNAL   Proc. Natl. Acad. Sci. U.S.A. 107 (19), 8806-8811 (2010)
   PUBMED   20421484
REFERENCE   3  (residues 1 to 132)
            Land,M., VerBerkmoes,N.C., Hettich,R.L. and Banfield,J.F.
  TITLE     Direct Submission
  JOURNAL   Submitted (31-JUL-2009) Earth and Planetary Sciences, UC Berkeley,
            307 McCone Hall, Berkeley, CA 94720, USA
COMMENT     Method: conceptual translation.
FEATURES             Location/Qualifiers
     source          1..132
                     /organism=`Candidatus Micrarchaeum acidiphilum ARMAN-2`
                     /isolation_source=`combined biofilm from UBA (pink
                     subaerial biofilm) and UBA BS (thick floating biofilm
                     subdivided into strips) samples`
                     /db_xref=`taxon:425595`
                     /environmental_sample
                     /country=`USA: Richmond Mine at Iron Mountain, CA
                     (elevation 3100 ft.)`
                     /lat_lon=`40.68 N 122.2 W`
                     /note=`metagenomic; derived from metagenome: mine drainage
                     metagenome`
     Protein         1..132
                     /product=`ribosomal protein L14b/L23e`
     Region          1..132
                     /region_name=`Ribosomal_L14`
                     /note=`Ribosomal protein L14p/L23e; cl00328`
                     /db_xref=`CDD:260358`
     CDS             1..132
                     /locus_tag=`UNLARM2_0976`
                     /coded_by=`GG697241.1:295421..295819`
                     /transl_table=11

l_table=11

ORIGIN
        1 gisshisktl ipgtiltcad nsgaktlmii nkigksgahg rlasvgigdi vmasvksgsp
       61 qyikkkvrav iirqrspvlr aagmrlrfed naailitdvn lpvatevkga mareviekyi
      121 klagiasrv
//
LOCUS       Caldivirga_maquilingensis@WP_012186375     129 bp    PROT      linear   16-MAY-2013
DEFINITION  50S ribosomal protein L14 [Caldivirga maquilingensis].
 ACCESSION  WP_012186375
  ORGANISM  Caldivirga maquilingensis
VERSION     WP_012186375.1  GI:501137876KEYWORDS    RefSeq.SOURCE      Caldivirga maquilingensis
            Archaea; Crenarchaeota; Thermoprotei; Thermoproteales;
            Thermoproteaceae; Caldivirga.
COMMENT     REFSEQ: This record represents a single, non-redundant, protein
            sequence which may be annotated on many different RefSeq genomes
            from the same, or different, species.
FEATURES             Location/Qualifiers
     source          1..144
                     /organism=`Caldivirga maquilingensis`
                     /db_xref=`taxon:76887`
     Protein         1..144
                     /product=`50S ribosomal protein L14`
                     /calculated_mol_wt=15683
     Region          11..144
                     /region_name=`rpl14p`
                     /note=`50S ribosomal protein L14P; Reviewed; PRK08571`
                     /db_xref=`CDD:181478`

ORIGIN
        1 pwrfhltpgi fmnslvnvad nsgakvvkvi gvvgyknvhr ripgvsvgdm vvvsvqegkp
       61 emrkqilrai vvrqrrpfrr pdgtwvafed navvivteeg qvkgtevhgp vameaaqrwp
      121 qvasiatmi
//
LOCUS       archaeon_SCGC_AAA011@L22_WP_026308111     129 bp    PROT      linear    8-JUN-2014
DEFINITION  50S ribosomal protein L14 [Nanoarchaeota archaeon SCGC AAA011-L22].
 ACCESSION  WP_026308111
  ORGANISM  Nanoarchaeota archaeon SCGC AAA011-L22
VERSION     WP_026308111.1  GI:648616360KEYWORDS    RefSeq.SOURCE      Nanoarchaeota archaeon SCGC AAA011-L22
            Archaea; Nanoarchaeota.
COMMENT     REFSEQ: This record represents a single, non-redundant, protein
            sequence which may be annotated on many different RefSeq genomes
            from the same, or different, species.
            COMPLETENESS: full length.
FEATURES             Location/Qualifiers
     source          1..133
                     /organism=`Nanoarchaeota archaeon SCGC AAA011-L22`
                     /db_xref=`taxon:1046946`
     Protein         1..133
                     /product=`50S ribosomal protein L14`
                     /calculated_mol_wt=14268
     Region          1..133
                     /region_name=`rpl14p`
                     /note=`50S ribosomal protein L14P; Reviewed; PRK08571`
                     /db_xref=`CDD:181478`

ORIGIN
        1 alkaritkgl tmgsrvatcd nsgakvikiy svkraktvkg rlasagigdl vfasvkkgip
       61 gmkkqrvlai ivrqrkeyrr pdgmrikfed navvvlkddg npkgtilkgp iakeaadrwp
      121 gigklasii
//
LOCUS       Haloredivivus_sp.G17@MAN-2EHK01986     129 bp    PROT      linear   25-NOV-2011
DEFINITION  50S ribosomal protein L14P [Candidatus Haloredivivus sp. G17].
 ACCESSION  EHK01986
  ORGANISM  Candidatus
   AUTHORS  Ghai,R., Pasic,L., Fernandez,A.B., Martin-Cuadrado,A.-B.,
VERSION     EHK01986.1  GI:358033433DBLINK      BioProject: PRJNA71229            BioSample: SAMN02469764
DBSOURCE    accession AGNT01000112.1
KEYWORDS    .
SOURCE      Candidatus Haloredivivus sp. G17
            Archaea; Nanohaloarchaeota; Nanohaloarchaea; Candidatus
            Haloredivivus.
REFERENCE   1  (residues 1 to 133)
            Mizuno,C.M., McMahon,K.D., Papke,R.T., Stepanauskas,R.,
            Rodriguez-Brito,B., Rohwer,F., Sanchez-Porro,C., Ventosa,A. and
            Rodriguez-Valera,F.
  TITLE     New Dominant Microbial Groups Along A Salinity Gradient
  JOURNAL   Sci Rep (2011) In press
REFERENCE   2  (residues 1 to 133)
            Mizuno,C.M., McMahon,K.D., Papke,R.T., Stepanauskas,R.,
            Rodriguez-Brito,B., Rohwer,F., Sanchez-Porro,C., Ventosa,A. and
            Rodriguez-Valera,F.
  TITLE     Direct Submission
  JOURNAL   Submitted (05-OCT-2011) Laboratorio de Microbiologia, Evolutionary
            Genomics Group, Universidad Miguel Hernandez, Ctra. de Valencia,
            s/n, San Juan de Alicante, Alicante 03550, Spain
COMMENT     Annotation was added by the NCBI Prokaryotic Genomes Automatic
            Annotation Pipeline Group. Information about the Pipeline can be
            found here:
            http://www.ncbi.nlm.nih.gov/genomes/static/Pipeline.html. Please be
            aware that the annotation is done automatically with little or no
            manual curation.
            Genome sequenced from a single-cell isolation.
            
            ##Genome-Assembly-Data-START##
            Assembly Method       :: MIRA v. 3.4
            Genome Coverage       :: 80x
            Sequencing Technology :: 454 GS-FLX Titanium
            ##Genome-Assembly-Data-END##
            Method: conceptual translation.
FEATURES             Location/Qualifiers
     source          1..133
                     /organism=`Candidatus Haloredivivus sp. G17`
                     /strain=`G17`
                     /db_xref=`taxon:1072681`
     Protein         1..133
                     /product=`50S ribosomal protein L14P`
     Region          1..133
                     /region_name=`Ribosomal_L14`
                     /note=`Ribosomal protein L14p/L23e; cl00328`
                     /db_xref=`CDD:260358`
     CDS             1..133
                     /gene=`rpl14p`
                     /locus_tag=`HRED_00346`
                     /coded_by=`AGNT01000112.1:20459..20860`
                     /note=`COG0093 Ribosomal protein L14`
                     /transl_table=11

ORIGIN
        1 piganvtrtl digaelvcad nsgakeleii gvknrkgrrt rrdsagigdk vkvkilrgdq
       61 evkhqvfdav ivrqnkeyqr pngmrvefed naavlveeeg lpkgnvtkgp iakevveryn
      121 pvgkiasqv
//
LOCUS       Nanosalinarum_sp.J07AB56@EGQ40645     129 bp    PROT      linear   11-MAR-2013
DEFINITION  LSU ribosomal protein L14P [Candidatus Nanosalinarum sp. J07AB56].
 ACCESSION  EGQ40645
  ORGANISM  Candidatus
   AUTHORS  Narasingarao,P., Podell,S., Ugalde,J., Heidelberg,K., Banfield,J.
VERSION     EGQ40645.1  GI:339757062DBLINK      BioProject: PRJNA52645            BioSample: SAMN01940911
DBSOURCE    accession GL982569.1
KEYWORDS    .
SOURCE      Candidatus Nanosalinarum sp. J07AB56 (hypersaline lake metagenome)
            Archaea; Nanohaloarchaeota; Nanohaloarchaea; Candidatus
            Nanosalinarum.
REFERENCE   1  (residues 1 to 132)
            Emerson,J.B., Brocks,J.J., Heidelberg,K.B., Banfield,J.F. and
            Allen,E.E.
  TITLE     De novo metagenomic assembly reveals abundant novel major lineage
            of Archaea in hypersaline microbial communities
  JOURNAL   ISME J (2011) In press
   PUBMED   21716304
  REMARK    Publication Status: Available-Online prior to print
REFERENCE   2  (residues 1 to 132)
            and Allen,E.
  TITLE     Direct Submission
  JOURNAL   Submitted (14-OCT-2010) Scripps Institution of Oceanography,
            University of California, San Diego, 9500 Gilman Drive, La Jolla,
            CA 92093-0202, USA
COMMENT     Method: conceptual translation.
FEATURES             Location/Qualifiers
     source          1..132
                     /organism=`Candidatus Nanosalinarum sp. J07AB56`
                     /isolation_source=`Lake Tyrrell`
                     /db_xref=`taxon:889962`
                     /environmental_sample
                     /country=`Australia: Victoria`
                     /note=`metagenomic; derived from metagenome: hypersaline
                     lake metagenome`
     Protein         1..132
                     /product=`LSU ribosomal protein L14P`
     Region          1..132
                     /region_name=`Ribosomal_L14`
                     /note=`Ribosomal protein L14p/L23e; cl00328`
                     /db_xref=`CDD:260358`
     CDS             1..132
                     /locus_tag=`J07AB56_13750`
                     /coded_by=`GL982569.1:916913..917311`
                     /transl_table=11

ORIGIN
        1 pvggsitktl drgaqltcad nsgakqleii svdstnsrrg rratagvgdk vrvkvlrgdq
       61 evkgqvhqav vvrqakeyrr ptglrvefed naavlieeng lpkgnvtrgp iakevverfs
      121 aigkiaskv
//
LOCUS       Thermofilum_pendens@WP_011752157     129 bp    PROT      linear   25-MAY-2013
DEFINITION  50S ribosomal protein L14 [Thermofilum pendens].
 ACCESSION  WP_011752157
  ORGANISM  Thermofilum pendens
VERSION     WP_011752157.1  GI:500076144KEYWORDS    RefSeq.SOURCE      Thermofilum pendens
            Archaea; Crenarchaeota; Thermoprotei; Thermoproteales;
            Thermofilaceae; Thermofilum.
COMMENT     REFSEQ: This record represents a single, non-redundant, protein
            sequence which may be annotated on many different RefSeq genomes
            from the same, or different, species.
FEATURES             Location/Qualifiers
     source          1..141
                     /organism=`Thermofilum pendens`
                     /db_xref=`taxon:2269`
     Protein         1..141
                     /product=`50S ribosomal protein L14`
                     /calculated_mol_wt=15249
     Region          10..141
                     /region_name=`rpl14p`
                     /note=`50S ribosomal protein L14P; Reviewed; PRK08571`
                     /db_xref=`CDD:181478`

ORIGIN
        1 syrlgltpgv fmeslvkvad nsgatlakvi gvphykavwr ripgaavgdi vivsiragkp
       61 elrkqvmrai virqrrpyrr pdgswiafed navviitpeg epkgteirgp lakeaaerwp
      121 klsamasii
//
LOCUS       Dyadobacter_fermentans_DSM_18053     129 bp    PROT      linear   29-AUG-2014
DEFINITION  Dyadobacter_fermentans_DSM_18053, 317 bases, C86F5FDE checksum.
 ACCESSION  Rose-Cavalier-Smiths-iMac.local:153:1409302144
ORIGIN
        1 ---------V QQESRLSVAD NSGAKEVLVI RVLG--GTGK RY--ASVGDK IVVTVKSALS
       61 SMKKTVSKAV VVRTKKEVRR KDGTYIRFED NAAVLLNNND EPRGSRIFGP VARELREQFM
      121 KIVSLAPEV
//
LOCUS       Thermotoga_maritima_MSB8     129 bp    PROT      linear   29-AUG-2014
DEFINITION  Thermotoga_maritima_MSB8, 317 bases, CD05C4C0 checksum.
 ACCESSION  Rose-Cavalier-Smiths-iMac.local:154:1409302144
ORIGIN
        1 ---------I QQETYLNVAD NSGAKKLRVI RVIG--GFHK KY--GTVGDI VVCSVREAIP
       61 NVKKDVVRAV IVRTKKEIRR NDGTYIRFDD NAAVLIDKFN APRGTRIFGP VARELREGFM
      121 KIVSLAPEV
//
LOCUS       Deinococcus_deserti_VCD115     129 bp    PROT      linear   29-AUG-2014
DEFINITION  Deinococcus_deserti_VCD115, 317 bases, A1DB3DEB checksum.
 ACCESSION  Rose-Cavalier-Smiths-iMac.local:155:1409302144
ORIGIN
        1 ---------I MPQSRLDVAD NSGAREIMCI RVLG--GGNK RY--AHVGDI IVASVKDAAP
       61 RVKADVVKAV VVRTSHAIKR ADGSTIRFDK NAAVIINNQG EPRGTRVFGP VARELRDRFM
      121 KIVSLAPEV
//
LOCUS       Rhodopirellula_baltica_SH_1     129 bp    PROT      linear   29-AUG-2014
DEFINITION  Rhodopirellula_baltica_SH_1, 317 bases, 30E1BF6 checksum.
 ACCESSION  Rose-Cavalier-Smiths-iMac.local:158:1409302144
ORIGIN
        1 ---------I QQESRLDVAD NTGAREVMCI KVLG--GSRR RF--ATVGDV IVCSVKSVIP
       61 GVKKAVVRAV IVRVKQPTRR PDGSYIRFDS NAVVLVDKDR NPRGTRIFGA VARELRENFM
      121 KIVSLANEV
//
LOCUS       Planctomyces_brasiliensis_DSM_5305     129 bp    PROT      linear   29-AUG-2014
DEFINITION  Planctomyces_brasiliensis_DSM_5305, 317 bases, 7BC93AD2 checksum.
 ACCESSION  Rose-Cavalier-Smiths-iMac.local:160:1409302144
ORIGIN
        1 ---------I QMQTVVDVAD NTGAKVARCI RVLG--GTGR RT--AHVGDV IIVSIQKTLP
       61 GVKKQVARAV IVRTKKSTRR DDGSYVRFDK NAVVLIDKDN NPRGTRIFGA VARELRDRFM
      121 KIVSLASEV
//
LOCUS       Fibrobacter_succinogenes_subsp._succinogenes_S85     129 bp    PROT      linear   29-AUG-2014
DEFINITION  Fibrobacter_succinogenes_subsp._succinogenes_S85, 317 bases, 6005A04B checksum.
 ACCESSION  Rose-Cavalier-Smiths-iMac.local:161:1409302144
ORIGIN
        1 ---------I QEETRLVVAD NSGAKEVACI RVLG--GTNR RY--ASIGDV IKVAVKDAIP
       61 QVKKSVADAV VVRTAKEIAR PDGTFIRFSD NAVVLINKDG EPRGTRIFGP VARELRDKYM
      121 KIISLAPEV
//
LOCUS       Desulfobacca_acetoxidans_DSM_11109     129 bp    PROT      linear   29-AUG-2014
DEFINITION  Desulfobacca_acetoxidans_DSM_11109, 317 bases, D42BBC4 checksum.
 ACCESSION  Rose-Cavalier-Smiths-iMac.local:163:1409302144
ORIGIN
        1 ---------I QVHTTLNVAD NSGAKQLQCI RVLG--GTRR RY--ACVGDI IVVAVKEALP
       61 NVKKDVKRAV VVRTIKETSR PDGSYIRFSD NSAVLINPQG EPIGTRIFGP VARELRAKFM
      121 KIISLAPEV
//
LOCUS       Oscillibacter_valericigenes_Sjm18-20     129 bp    PROT      linear   29-AUG-2014
DEFINITION  Oscillibacter_valericigenes_Sjm18-20, 317 bases, AB5E020B checksum.
 ACCESSION  Rose-Cavalier-Smiths-iMac.local:166:1409302144
ORIGIN
        1 ---------I QQESYLKVAD NTGAKEIKCI RVLG--GSTR KF--GNIGDV IVASVRKALP
       61 GVKKEVVKAV IVRSAKGVRR NDGTYVRFDD NAAVLIKDDQ NPRGTRIFGP VARELRDDYM
      121 KILSLAPEV
//
LOCUS       Thermus_scotoductus_SA-01     129 bp    PROT      linear   29-AUG-2014
DEFINITION  Thermus_scotoductus_SA-01, 317 bases, 4EC9444C checksum.
 ACCESSION  Rose-Cavalier-Smiths-iMac.local:171:1409302144
ORIGIN
        1 ---------I QPQTYLEVAD NTGARKIMCI RVLK--GSNA KY--ATVGDI IVASVKEAIP
       61 RVKEDVVKAV VVRTKKEVKR PDGSAIRFDD NAAVIINNQL EPRGTRVFGP VARELREGFM
      121 KIVSLAPEV
//
LOCUS       Dehalococcoides_ethenogenes_195     129 bp    PROT      linear   29-AUG-2014
DEFINITION  Dehalococcoides_ethenogenes_195, 317 bases, 81B19B84 checksum.
 ACCESSION  Rose-Cavalier-Smiths-iMac.local:173:1409302144
ORIGIN
        1 ---------V QQYTRLNVAD NTGAKKIMCI NVLG--GSRK LQ--AKVGDV IVAAVKKSSP
       61 DAKSTVVKAV VVRITKPYAR PDGSYIKFDD NAAVILNDKM EPKGTRIFGP VARELRDKFT
      121 KILSLAPEV
//
LOCUS       Thermovirga_lienii_DSM_17291     129 bp    PROT      linear   29-AUG-2014
DEFINITION  Thermovirga_lienii_DSM_17291, 317 bases, DA2B4A61 checksum.
 ACCESSION  Rose-Cavalier-Smiths-iMac.local:175:1409302144
ORIGIN
        1 ---------I QLHTMLNVAD NSGAKKIMCI QVLG--GTRK RY--ARVGDV IVASVKEAIP
       61 NVAKTVVKAV VVRTKKEIRR KDGSYVRFDD NAAVVIDNNG DPRGTRIFGP VARELRERFM
      121 RIVSLAPEV
//
LOCUS       Thermocrinis_albus_DSM_14484     129 bp    PROT      linear   29-AUG-2014
DEFINITION  Thermocrinis_albus_DSM_14484, 317 bases, E04F609A checksum.
 ACCESSION  Rose-Cavalier-Smiths-iMac.local:176:1409302144
ORIGIN
        1 ---------I PRQAYCNVAD NSGAKKVQVI GI-P--YAPR KY--ATLGDV VTVTVKEATP
       61 HAKKNIYRAV VVRTKKEVRR PDGSYIKFDD NAVVLLNQYG EPLGTRILGP IAREVRNGFT
      121 KLASLAPEV
//
LOCUS       Desulfurispirillum_indicum_S5     129 bp    PROT      linear   29-AUG-2014
DEFINITION  Desulfurispirillum_indicum_S5, 317 bases, 9A75FC0C checksum.
 ACCESSION  Rose-Cavalier-Smiths-iMac.local:177:1409302144
ORIGIN
        1 ---------I QMQTRLNVAD NSGAKQLMCI KVLG--GSKK RY--ASLGDV VICSVKTALP
       61 NVKKSVVRAV VVRTTKEVRR ADGSYVKFDS NAAVIINKNN EPVGSRIFGA VARELRANYM
      121 KIVSLAPEV
//
LOCUS       Syntrophothermus_lipocalidus_DSM_12680     129 bp    PROT      linear   29-AUG-2014
DEFINITION  Syntrophothermus_lipocalidus_DSM_12680, 317 bases, 46A7999E checksum.
 ACCESSION  Rose-Cavalier-Smiths-iMac.local:182:1409302144
ORIGIN
        1 ---------I QPQTMLRVGD NTGAKRAMCI KVLG--GSHR KY--ATVGDI IVVSIKEASP
       61 GVKKDVVKAV VVRTTKEIRR PDGSYIKFGE NAAVIIDDNN NPKGTRIFGP VARELRENFM
      121 KIISLAPEV
//
LOCUS       Zymomonas_mobilis_subsp._mobilis_NCIMB_11163     129 bp    PROT      linear   29-AUG-2014
DEFINITION  Zymomonas_mobilis_subsp._mobilis_NCIMB_11163, 317 bases, 5A0779E2 checksum.
 ACCESSION  Rose-Cavalier-Smiths-iMac.local:185:1409302144
ORIGIN
        1 ---------I QMQTNLDVAD NSGAKRVQCI KVLG--GSKR RT--ATVGDV IVVSVKEAAP
       61 RVKKDVHRAV IVRTAKDIHR ADGSVIRFDG NAAVLINKTG EPIGTRIFGP VVRELRANHM
      121 KIISLAPEV
//
LOCUS       Paenibacillus_sp._Y412MC10     129 bp    PROT      linear   29-AUG-2014
DEFINITION  Paenibacillus_sp._Y412MC10, 317 bases, 73954230 checksum.
 ACCESSION  Rose-Cavalier-Smiths-iMac.local:188:1409302144
ORIGIN
        1 ---------I QPFTRLAVAD NSGAKELMCI RVLG--GTGR RT--AQIGDL IVCSVKQATP
       61 GVKKDVVRAV IVRTKRSVRR KDGSYISFDE NAAVVVKDDR SPRGTRIFGP VARELREDYM
      121 KIVSLAPEV
//
LOCUS       Thermodesulfatator_indicus_DSM_15286     129 bp    PROT      linear   29-AUG-2014
DEFINITION  Thermodesulfatator_indicus_DSM_15286, 317 bases, 9785EE37 checksum.
 ACCESSION  Rose-Cavalier-Smiths-iMac.local:191:1409302144
ORIGIN
        1 ---------I QQQSYLNVAD NSGAKKIMCI RVLG--GAGR RY--ARIGDV IIASVKEALP
       61 NVKADVVRAV VVRTKKEQPR PDGTLIRFDE NAAVLINQWG EPIGTRIFGP VGRELRSRFM
      121 KIISLAPEV
//
LOCUS       Neisseria_meningitidis_MC58     129 bp    PROT      linear   29-AUG-2014
DEFINITION  Neisseria_meningitidis_MC58, 317 bases, 6F89EE64 checksum.
 ACCESSION  Rose-Cavalier-Smiths-iMac.local:196:1409302144
ORIGIN
        1 ---------I QMQTILDVAD NSGARRVMCI KVLG--GSKR RY--ASVGDI IKVAVKDAAP
       61 RVKKDVYNAV VVRTAKGVRR PDGALIKFDN NAAVLLNNKL EPLGTRIFGP VTRELRTRFM
      121 KIVSLAPEV
//
LOCUS       Cyanothece_sp._PCC_7425     129 bp    PROT      linear   29-AUG-2014
DEFINITION  Cyanothece_sp._PCC_7425, 317 bases, 70C6F0DA checksum.
 ACCESSION  Rose-Cavalier-Smiths-iMac.local:198:1409302144
ORIGIN
        1 ---------I QQESYLNVAD NSGAKKLLCI RVLG--GGNR RY--GSVGDV IIATVKDATP
       61 NVKKDVVRAV IVRTRKAIRR ESGMSIRFDD NAAVLINQDG NPKGTRVFGP VARELRDNFT
      121 KIVSLAPEV
//
LOCUS       Prochlorococcus_marinus_str._MIT_9303     129 bp    PROT      linear   29-AUG-2014
DEFINITION  Prochlorococcus_marinus_str._MIT_9303, 317 bases, CB100496 checksum.
 ACCESSION  Rose-Cavalier-Smiths-iMac.local:199:1409302144
ORIGIN
        1 ---------I QQESFLTVAD NSGAKRIQCI RVL---GSNR RY--AHVGDI IVAAVKDAMP
       61 NVKKEVVKAV VVRTKATLRR ETGNSIRFDD NAAVLINEDK NPRGTRVFGP VARELRENFT
      121 KIVSLAPEV
//
LOCUS       Chlorobium_limicola_DSM_245     129 bp    PROT      linear   29-AUG-2014
DEFINITION  Chlorobium_limicola_DSM_245, 317 bases, 4AF6D711 checksum.
 ACCESSION  Rose-Cavalier-Smiths-iMac.local:200:1409302144
ORIGIN
        1 ---------I QKETNLVVAD NSGAKKVRCI HVFG--GTGR RY--AGLGDQ VIVSVKAAVP
       61 GVKKDVCKAV VVRCAKEQRR KDGSYIRFDE NAVVLLNAQG EPRGTRIFGP VARELRDKYM
      121 KIVSLAPEV
//
LOCUS       Prevotella_denticola_F0289     129 bp    PROT      linear   29-AUG-2014
DEFINITION  Prevotella_denticola_F0289, 317 bases, D684ACBA checksum.
 ACCESSION  Rose-Cavalier-Smiths-iMac.local:202:1409302144
ORIGIN
        1 ---------I QTESKLTVCD NSGAREAKCI RVLG--GTGR RY--ASVGDV IVVAVQNVIP
       61 SLKKAVSKAL IVRTKKEIRR ADGSYIRFDD NACVLLNNAG EIRGSRIFGP VARELRAVNM
      121 KVVSLAPEV
//
LOCUS       Cryptobacterium_curtum_DSM_15641     129 bp    PROT      linear   29-AUG-2014
DEFINITION  Cryptobacterium_curtum_DSM_15641, 317 bases, 6BA70267 checksum.
 ACCESSION  Rose-Cavalier-Smiths-iMac.local:203:1409302144
ORIGIN
        1 ---------I QMQTMLAVAD NSGARKVQCI KVLG--GSKR RY--AGLGDV IICSVKEAIP
       61 NVKKEVVRCV VVRQKKEVRR SDGSYIRFDQ NACVLIDASG APRGTRIFGP VARELRDKYM
      121 KIVSLAPET
//
LOCUS       Anaerolinea_thermophila_UNI-1     129 bp    PROT      linear   29-AUG-2014
DEFINITION  Anaerolinea_thermophila_UNI-1, 317 bases, 7B690BE5 checksum.
 ACCESSION  Rose-Cavalier-Smiths-iMac.local:206:1409302144
ORIGIN
        1 ---------I QQETRLKVAD NTGARELLVI HIMG--GSTR KY--GEVGDI VVATVKSAAP
       61 QVKKEIVKAV IVRCAKEWRR EDGSTIRFDD NAAVILDSSQ NPRGTRIFGP VARELREGFM
      121 KIVSLAPEV
//
LOCUS       Idiomarina_loihiensis_L2TR     129 bp    PROT      linear   29-AUG-2014
DEFINITION  Idiomarina_loihiensis_L2TR, 317 bases, 6FE39A27 checksum.
 ACCESSION  Rose-Cavalier-Smiths-iMac.local:207:1409302144
ORIGIN
        1 ---------I QMQTTLDVAD NSGARSVQCI KVLG--GSHR RY--ANIGDI IKVTVKEAIP
       61 RVKKDVVNAV VVRTRKGVRR QDGSVIRFDR NAAVLLNNNQ QPIGTRIFGP VTRELRSQFM
      121 KIISLAPEV
//
LOCUS       Gemmatimonas_aurantiaca_T-27     129 bp    PROT      linear   29-AUG-2014
DEFINITION  Gemmatimonas_aurantiaca_T-27, 317 bases, 77372EC0 checksum.
 ACCESSION  Rose-Cavalier-Smiths-iMac.local:208:1409302144
ORIGIN
        1 ---------I QQESVVKVAD NSGAKRALVI RVLG--GTRR RY--AGLGDR VIVAVKDALP
       61 NVKKDVAKAV VVRTVKETRR KDGSYIRFDE NAVVIINDNG EPKATRIFGP VARELRERYM
      121 KIVSLAPEV
//
LOCUS       Nitrosomonas_europaea_ATCC_19718     129 bp    PROT      linear   29-AUG-2014
DEFINITION  Nitrosomonas_europaea_ATCC_19718, 317 bases, 72CA11B5 checksum.
 ACCESSION  Rose-Cavalier-Smiths-iMac.local:214:1409302144
ORIGIN
        1 ---------I QMQSLLKVAD NTGARTVMCI KVLG--GSKR RF--AGIGDV IKVAVKDAAP
       61 RIKREVYNAV IVRTAKGIRR ADGSLVKFDT NAAVILNNKL EPIGTRIFGP VTRELRTKFM
      121 KIVSLAPEV
//
LOCUS       Nitrosospira_multiformis_ATCC_25196     129 bp    PROT      linear   29-AUG-2014
DEFINITION  Nitrosospira_multiformis_ATCC_25196, 317 bases, C90F4B88 checksum.
 ACCESSION  Rose-Cavalier-Smiths-iMac.local:215:1409302144
ORIGIN
        1 ---------I QMQSILQVAD NTGARSLMCI KVLG--GSKR RY--AGIGDI IKVSVKDVAP
       61 RVKKEVYNAV VVRTSKGVRR ADGSLIKFDG NAAVLLNAKL EPIGTRIFGP VTRELRTRFM
      121 KIVSLAPEV
//
LOCUS       Meiothermus_silvanus_DSM_9946     129 bp    PROT      linear   29-AUG-2014
DEFINITION  Meiothermus_silvanus_DSM_9946, 317 bases, D6FB1E79 checksum.
 ACCESSION  Rose-Cavalier-Smiths-iMac.local:220:1409302144
ORIGIN
        1 ---------I QQETQLEVAD NTGARRIACI RVMG--GSNR KY--ASVGDI IVASVKEAIP
       61 RVKEEVVKAV VVRTTKEVKR PDGSAIRFDT NAAVIINNQM EPRGTRVFGP VARELREGFM
      121 KIVSLAPEV
//
LOCUS       Dictyoglomus_thermophilum_H-6-12     129 bp    PROT      linear   29-AUG-2014
DEFINITION  Dictyoglomus_thermophilum_H-6-12, 317 bases, 1CF8439A checksum.
 ACCESSION  Rose-Cavalier-Smiths-iMac.local:223:1409302144
ORIGIN
        1 ---------I MPQTRLVVAD NTGAKEIMCF RILG----KK RV--AQVGDI IVASVKEAVP
       61 RIKKDVVYAV VIRTKRTIKR KDGSCVRFDD NAAVIIDKEG NPKGTRVFGP VARELRDNFM
      121 KIISLATEV
//
LOCUS       Xylella_fastidiosa_M23     129 bp    PROT      linear   29-AUG-2014
DEFINITION  Xylella_fastidiosa_M23, 317 bases, 7FC5A90D checksum.
 ACCESSION  Rose-Cavalier-Smiths-iMac.local:226:1409302144
ORIGIN
        1 ---------I QMQSYLGVAD NSGAKEVMCI KVLG--GSKR RY--ASIGDV IKVTVKEAIP
       61 RVKKEVYDAV VVRTRSGVRR PDGSLIRFDG NAAVLLNNKQ EPIGTRVFGP VTRELRSKLM
      121 KIVSLAPEV
//
LOCUS       Coraliomargarita_akajimensis_DSM_45221     129 bp    PROT      linear   29-AUG-2014
DEFINITION  Coraliomargarita_akajimensis_DSM_45221, 317 bases, 78BE941D checksum.
 ACCESSION  Rose-Cavalier-Smiths-iMac.local:228:1409302144
ORIGIN
        1 ---------I QMNSRVFVAD NTGAKSAEMI RRLG--Q-NK KT--ASVGDV VVCNVKEAST
       61 DVKKEVVKAV VVRTKAPIRR GDGSYLRFDN NAVVIINADG NPKGTRIFGP VARELRAKYM
      121 KIISLAPEV
//
LOCUS       Thermovibrio_ammonificans_HB-1     129 bp    PROT      linear   29-AUG-2014
DEFINITION  Thermovibrio_ammonificans_HB-1, 317 bases, 475FC1DF checksum.
 ACCESSION  Rose-Cavalier-Smiths-iMac.local:232:1409302144
ORIGIN
        1 ---------I QVQTYLNVAD NTGAKKVQCI RVLG--GSNR RY--ASLGDQ IVVTVKEAAP
       61 NAKKEVYRAV VVRTKKEVRR PDGTYIKFDD NACVLLNKQG EPLGTRILGP VAREARQGFT
      121 KITTLAPEV
//
LOCUS       Acetobacter_pasteurianus_IFO_3283-01     129 bp    PROT      linear   29-AUG-2014
DEFINITION  Acetobacter_pasteurianus_IFO_3283-01, 317 bases, E4937BC2 checksum.
 ACCESSION  Rose-Cavalier-Smiths-iMac.local:233:1409302144
ORIGIN
        1 ---------I HPETNLDVAD NSGARQVQCI KVLG--GSKR KS--ASVGDV IVVSVKEAIP
       61 RVKKDVHQAV IVRTSYPVRR PDGSAIRFDK NAAVLINKQQ EPIGTRIFGP VVRELRAKFM
      121 KIISLAPEV
//
LOCUS       Methylacidiphilum_infernorum_V4     129 bp    PROT      linear   29-AUG-2014
DEFINITION  Methylacidiphilum_infernorum_V4, 317 bases, 95F40794 checksum.
 ACCESSION  Rose-Cavalier-Smiths-iMac.local:234:1409302144
ORIGIN
        1 ---------- -----MEVAD NSGAKKATMI GVIG---RKT LV--AKVGDI ITASVKDALP
       61 NVKKEVVRAV VVRTKSPIRR SDGSYLKFDK NAIVIIDKES NPKGTRIFGP VARELRENFM
      121 KILSLAPEV
//
LOCUS       Corynebacterium_pseudotuberculosis_FRC41     129 bp    PROT      linear   29-AUG-2014
DEFINITION  Corynebacterium_pseudotuberculosis_FRC41, 317 bases, A7154B54 checksum.
 ACCESSION  Rose-Cavalier-Smiths-iMac.local:236:1409302144
ORIGIN
        1 ---------I QQESRLRVAD NTGAREILCI RVLG--GSTR RF--AGIGDV IVATVKEATP
       61 GVKAEVVKAV IVRAKKETRR ADGSYIRFDE NAAVLIKNDN EPKGTRIFGP VARELRDRFM
      121 KIVSLAPEV
//
LOCUS       Fusobacterium_nucleatum_subsp._nucleatum_ATCC_25586     129 bp    PROT      linear   29-AUG-2014
DEFINITION  Fusobacterium_nucleatum_subsp._nucleatum_ATCC_25586, 317 bases, 54F78E23 checks
 ACCESSION  Rose-Cavalier-Smiths-iMac.local:237:1409302144
ORIGIN
        1 ---------V QQQTILNVAD NSGAKKLMVI RVLG--GSRK RF--GKIGDI VVASVKEAIP
       61 GVKKDIVKAV IVRTRKETRR DDGSYIKFDD NAGVVINNNN EPRATRIFGP VARELRANFM
      121 KILSLAIEV
//
LOCUS       Syntrophus_aciditrophicus_SB     129 bp    PROT      linear   29-AUG-2014
DEFINITION  Syntrophus_aciditrophicus_SB, 317 bases, CFBEA45C checksum.
 ACCESSION  Rose-Cavalier-Smiths-iMac.local:238:1409302144
ORIGIN
        1 KGKSGWSRII QMQTVLNVAD NSGAKKVACI KVLG--GSKR RY--AGVGDV IVVAVKEAMP
       61 NVKKDVMKAV IVRTAKEVRR QDGSYLKFDD NSAVLISNQM EPIGTRIFGP VARELRAQFM
      121 KIISLAPEV
//
LOCUS       Lactobacillus_fermentum_IFO_3956     129 bp    PROT      linear   29-AUG-2014
DEFINITION  Lactobacillus_fermentum_IFO_3956, 317 bases, 222088F2 checksum.
 ACCESSION  Rose-Cavalier-Smiths-iMac.local:246:1409302144
ORIGIN
        1 ---------I QQESRLKVAD NSGAREILVI KILG--GSRV KT--GNIGDI IVATVKQATP
       61 GVKKDVVKAV VVRTKHGLHR KDGSYIKFDE NAAVLINNDK SPKGTRIFGP IARELRDDYM
      121 KIISLAPEV
//
LOCUS       Denitrovibrio_acetiphilus_DSM_12809     129 bp    PROT      linear   29-AUG-2014
DEFINITION  Denitrovibrio_acetiphilus_DSM_12809, 317 bases, F5F2502B checksum.
 ACCESSION  Rose-Cavalier-Smiths-iMac.local:256:1409302144
ORIGIN
        1 ---------I QVESRLRVAD NSGAKEVLVI KVLG--GSKM RY--GRIGDI IVATVKVAAP
       61 DIKKTVVKGV VVRTAKEQRR NDGTYIKFDD NACVLLNKTL EPIATRVFGP VARELRGGFL
      121 KIVSMAPEV
//
LOCUS       Treponema_brennaborense_DSM_12168     129 bp    PROT      linear   29-AUG-2014
DEFINITION  Treponema_brennaborense_DSM_12168, 317 bases, 6C5B439A checksum.
 ACCESSION  Rose-Cavalier-Smiths-iMac.local:222:1409302144
ORIGIN
        1 ---------I QMQSNLNVAD NSGAKLVQCI KVIG--GSHR RY--ASIGDI IVVAVKDAIP
       61 TIKKSIEKAV IVRISKEYRR PDGTYIRFDD NACVIIDANK NPKGKRIFGP VARELRDDYM
      121 KIVSLAPEV
//
LOCUS       Spirochaeta_coccoides_DSM_17374     129 bp    PROT      linear   29-AUG-2014
DEFINITION  Spirochaeta_coccoides_DSM_17374, 317 bases, F7814472 checksum.
 ACCESSION  Rose-Cavalier-Smiths-iMac.local:260:1409302144
ORIGIN
        1 ---------V QMQTYLNVAD NSGAKTVQCI KVLG--GSHR YI--AGVGDV IVVAVKDALP
       61 NIKKDVLKAV IVRTKKEYRR PDGTYIRFDE NACVIIDANN NPRGKRIFGP VARELRSDYM
      121 KIVSLAPEV
//
