# Supplementary material for: Multidomain ribosomal protein trees and the planctobacterial origin of neomura (eukaryotes, archaebacteria)
Source: Protoplasma. 2020 Jan 3;257(3):621–753. doi: 10.1007/s00709-019-01442-7 (PMC7203096; doi:10.1007/s00709-019-01442-7)
Supplement: Supplementary file 28 — (PDF 84.2 kb) [file 709_2019_1442_MOESM28_ESM.gb]

LOCUS         HomoSapi      60 bp    PROT      linear   30-AUG-2014
DEFINITION  HomoSapi     129 bp    PROT      linear    2-AUG-2014, 129 bases, F08449E0 chec
 ACCESSION  Rose-Cavalier-Smiths-iMac.local:0:1409402245
ORIGIN
        1 KVELCSFSGY KIYPGHGRRY ARTDGKVFQF LNAKCESAFL SKRNPRQINW TVLYRRKHKK
//
LOCUS       Ciona0savi@30458      60 bp    PROT      linear   30-AUG-2014
DEFINITION  Ciona0savi@30458     107 bp    PROT      linear    2-AUG-2014, 107 bases, EE673
 ACCESSION  Rose-Cavalier-Smiths-iMac.local:1:1409402245
ORIGIN
        1 RTELCQFSGL KIYPGHGKRY IRIDGKGFNL LSGKCEALLL AKKNPRKICW TVLYRRKHKK
//
LOCUS       Strongyloc@31433      60 bp    PROT      linear   30-AUG-2014
DEFINITION  Strongyloc@31433     107 bp    PROT      linear    2-AUG-2014, 107 bases, 31B6A
 ACCESSION  Rose-Cavalier-Smiths-iMac.local:2:1409402245
ORIGIN
        1 KVELCNFSGL KIHPGHGRRY ARIDGKVFNF INGKCKASFM MKRNPRRVNW TVLYRRKNKK
//
LOCUS       Bombyx0mor@30023      60 bp    PROT      linear   30-AUG-2014
DEFINITION  Bombyx0mor@30023     107 bp    PROT      linear    2-AUG-2014, 107 bases, CE846
 ACCESSION  Rose-Cavalier-Smiths-iMac.local:3:1409402245
ORIGIN
        1 KIGLCAYSGY KIYPGHGKTM VKVDGKTFTF LNSKCEAAHL MRRNPRKVTW TVLYRRKFKK
//
LOCUS         DrosMela      60 bp    PROT      linear   30-AUG-2014
DEFINITION  DrosMela     129 bp    PROT      linear    2-AUG-2014, 129 bases, 407AF87B chec
 ACCESSION  Rose-Cavalier-Smiths-iMac.local:4:1409402245
ORIGIN
        1 KIGLCAFSGY KIYPGHGKTM VKIDGKSFTF LDKKCERSYL MKRNPRKVTW TVLYRRKHRK
//
LOCUS       Ixodes0sca@30346      60 bp    PROT      linear   30-AUG-2014
DEFINITION  Ixodes0sca@30346     107 bp    PROT      linear    2-AUG-2014, 107 bases, BF1DA
 ACCESSION  Rose-Cavalier-Smiths-iMac.local:5:1409402245
ORIGIN
        1 KIGLCSFSGY KIYPGHGKRM VKTDGKTFHF LNAKCEASHM MKRNPRKVTW TVLYRRKHKK
//
LOCUS         CaenEleg      60 bp    PROT      linear   30-AUG-2014
DEFINITION  CaenEleg     129 bp    PROT      linear    2-AUG-2014, 129 bases, 53405E89 chec
 ACCESSION  Rose-Cavalier-Smiths-iMac.local:6:1409402245
ORIGIN
        1 KVETCVYSGY KIHPGHGKRL VRTDGKVQIF LSGKALKGAK LRRNPRDIRW TVLYRIKNKK
//
LOCUS       Trichoplax_adhaerens@TRIAD6395      60 bp    PROT      linear   30-AUG-2014
DEFINITION  Trichoplax_adhaerens@TRIAD6395     129 bp    PROT      linear    2-AUG-2014, 12
 ACCESSION  Rose-Cavalier-Smiths-iMac.local:7:1409402245
ORIGIN
        1 KLELCNYSGY KIYPGHGKRY CRVDGKTFNF LNGKCEASHL MRRNPRKISW TVVYRRKHKK
//
LOCUS       Nematostella_vectensis@NEMVE24      60 bp    PROT      linear   30-AUG-2014
DEFINITION  Nematostella_vectensis@NEMVE24     129 bp    PROT      linear    2-AUG-2014, 12
 ACCESSION  Rose-Cavalier-Smiths-iMac.local:8:1409402245
ORIGIN
        1 KLELCNYSGY KIYPGHGKRY VRQDGKVFNF LNKRCERALL MRRNPREVTW TVLYRRKHKK
//
LOCUS       Hydra0magn@31090      60 bp    PROT      linear   30-AUG-2014
DEFINITION  Hydra0magn@31090     107 bp    PROT      linear    2-AUG-2014, 107 bases, 91E98
 ACCESSION  Rose-Cavalier-Smiths-iMac.local:9:1409402245
ORIGIN
        1 KLELCNFSGY KIYPGHGKRY VRSDGKLFNF LSKKSERSFH MRRNPRKISW TVLYRKKHKK
//
LOCUS       Salpingoeca_rosetta@PRL0000007      60 bp    PROT      linear   30-AUG-2014
DEFINITION  Salpingoeca_rosetta@PRL0000007     129 bp    PROT      linear    2-AUG-2014, 12
 ACCESSION  Rose-Cavalier-Smiths-iMac.local:10:1409402245
ORIGIN
        1 KLELCSFSGY KIHPGHGRTL VKADGKTFFF LGSKVESLFY QRKNPRKIAW TVLYRRKHKK
//
LOCUS       Blastoclad@24427      60 bp    PROT      linear   30-AUG-2014
DEFINITION  Blastoclad@24427     107 bp    PROT      linear    2-AUG-2014, 107 bases, 78EF5
 ACCESSION  Rose-Cavalier-Smiths-iMac.local:11:1409402245
ORIGIN
        1 KTELCSFSGF KIYPGHGKLF VRGDSKTFRF VSSKCESYFH QRLNPRKISW TTLYRRMHRK
//
LOCUS         MonoBrev      60 bp    PROT      linear   30-AUG-2014
DEFINITION  MonoBrev     129 bp    PROT      linear    2-AUG-2014, 129 bases, 5EE7C998 chec
 ACCESSION  Rose-Cavalier-Smiths-iMac.local:12:1409402245
ORIGIN
        1 KLELCSFSGY KIHPGHGRRV TKVDGKTFFF LNSKSESLFF QRKNPRKIAW TVLYRRKHKK
//
LOCUS       Capsaspora_owczarzaki@NUL00000      60 bp    PROT      linear   30-AUG-2014
DEFINITION  Capsaspora_owczarzaki@NUL00000     129 bp    PROT      linear    2-AUG-2014, 12
 ACCESSION  Rose-Cavalier-Smiths-iMac.local:13:1409402245
ORIGIN
        1 KLELCNFSGF KIYPGHGRRY IRSDGRSYIF INSKSESLFL QKKNPRKISW TVLYRRKHRK
//
LOCUS         SphaArct      60 bp    PROT      linear   30-AUG-2014
DEFINITION  SphaArct     129 bp    PROT      linear    2-AUG-2014, 129 bases, 762C7ACB chec
 ACCESSION  Rose-Cavalier-Smiths-iMac.local:14:1409402245
ORIGIN
        1 KTETCVFSGA KIYPGKGKRY VRLDGRVYNF INNKCSSLFM QRKNPRKISW TVLFRRKAKK
//
LOCUS       Allomyces_macrogynus@AML000007      60 bp    PROT      linear   30-AUG-2014
DEFINITION  Allomyces_macrogynus@AML000007     129 bp    PROT      linear    2-AUG-2014, 12
 ACCESSION  Rose-Cavalier-Smiths-iMac.local:15:1409402245
ORIGIN
        1 KTEICSFSGY KIYPGHGKLF VRHDSKIFRF ATSKAESYFH QRLNPRKIAW TTLYRRMHRK
//
LOCUS       Batrachochytrium_dendrobatidis      60 bp    PROT      linear   30-AUG-2014
DEFINITION  Batrachochytrium_dendrobatidis     129 bp    PROT      linear    2-AUG-2014, 12
 ACCESSION  Rose-Cavalier-Smiths-iMac.local:16:1409402245
ORIGIN
        1 RTEICNFSGF KIYPGKGRLY VRSDSRVFRF INRKSESYSL QRLKPSKLDW TVVFRRLHKK
//
LOCUS       Spizellomyces_punctatus      60 bp    PROT      linear   30-AUG-2014
DEFINITION  Spizellomyces_punctatus     129 bp    PROT      linear    2-AUG-2014, 129 bases
 ACCESSION  Rose-Cavalier-Smiths-iMac.local:17:1409402245
ORIGIN
        1 KIELCNFSGF KIYPGHGKVF VKGDSRTYRF INGKCESYFM QRLKPSKLDW TVVFRRLHKK
//
LOCUS       Cryptococc@31013      60 bp    PROT      linear   30-AUG-2014
DEFINITION  Cryptococc@31013     107 bp    PROT      linear    2-AUG-2014, 107 bases, D36A0
 ACCESSION  Rose-Cavalier-Smiths-iMac.local:18:1409402245
ORIGIN
        1 RVDRCDFTGY KVYPSRGKVY VRGDSKTFRF LSAKAESLFL QRKNPRKIAW TQVYRRMHKK
//
LOCUS       Phanerocha@28199      60 bp    PROT      linear   30-AUG-2014
DEFINITION  Phanerocha@28199     107 bp    PROT      linear    2-AUG-2014, 107 bases, A5BFC
 ACCESSION  Rose-Cavalier-Smiths-iMac.local:19:1409402245
ORIGIN
        1 KVEIDSFSGY RIYPSKGRLF VRGDSKIFRF STSKTESLFL QRKNPRKIAW TQVYRRMHKK
//
LOCUS       Mortierella_verticillata@MAL00      60 bp    PROT      linear   30-AUG-2014
DEFINITION  Mortierella_verticillata@MAL00     129 bp    PROT      linear    2-AUG-2014, 12
 ACCESSION  Rose-Cavalier-Smiths-iMac.local:20:1409402245
ORIGIN
        1 ~~~ICAFSGA KIYPGKGKIY VRVDNRSFRF VNGKAESLFL QRKNPRKISW TVLFRRMHKK
//
LOCUS         SaccCere      60 bp    PROT      linear   30-AUG-2014
DEFINITION  SaccCere     129 bp    PROT      linear    2-AUG-2014, 129 bases, 2C387189 chec
 ACCESSION  Rose-Cavalier-Smiths-iMac.local:21:1409402245
ORIGIN
        1 KVEIDSFSGA KIYPGRGTLF VRGDSKIFRF QNSKSASLFK QRKNPRRIAW TVLFRKHHKK
//
LOCUS       Schizosacc@31107      60 bp    PROT      linear   30-AUG-2014
DEFINITION  Schizosacc@31107     107 bp    PROT      linear    2-AUG-2014, 107 bases, 3C13A
 ACCESSION  Rose-Cavalier-Smiths-iMac.local:22:1409402245
ORIGIN
        1 KVEVCSFSGS KVYPGAGRLF VRGDNKVFRF VNKKSESLFL QRKNPRRLSW TVLYRRMHKK
//
LOCUS         NeurCras      60 bp    PROT      linear   30-AUG-2014
DEFINITION  NeurCras     129 bp    PROT      linear    2-AUG-2014, 129 bases, A4C0739A chec
 ACCESSION  Rose-Cavalier-Smiths-iMac.local:23:1409402245
ORIGIN
        1 RTYDDTFSGQ RIYPGKGKLY VRGDSKIFRF QNGKSESLFL QRKNPRRIAW TVLYRRQHKK
//
LOCUS       Phycomyces_blakesleeanus@PHYBL      60 bp    PROT      linear   30-AUG-2014
DEFINITION  Phycomyces_blakesleeanus@PHYBL     129 bp    PROT      linear    2-AUG-2014, 12
 ACCESSION  Rose-Cavalier-Smiths-iMac.local:24:1409402245
ORIGIN
        1 KLEICSFSGH KIYPSKGKTY VRIDSRSFRF INGKSESYFL QRLNPRKIKW TVIYRRLNKK
//
LOCUS       Rhizopus_oryzae@ROL00000327_3      60 bp    PROT      linear   30-AUG-2014
DEFINITION  Rhizopus_oryzae@ROL00000327_3     129 bp    PROT      linear    2-AUG-2014, 129
 ACCESSION  Rose-Cavalier-Smiths-iMac.local:25:1409402245
ORIGIN
        1 KLEICSFSGQ KIYPAKGKTY VRIDSRTFRF INGKTESYFL QRLNPRKIRW TAIYRRLNKK
//
LOCUS         UstiMayd      60 bp    PROT      linear   30-AUG-2014
DEFINITION  UstiMayd     129 bp    PROT      linear    2-AUG-2014, 129 bases, 2E2518E5 chec
 ACCESSION  Rose-Cavalier-Smiths-iMac.local:26:1409402245
ORIGIN
        1 KVEICAFSQR KIYPGKGRLY VRGDNKVFRF VSSKNESLFL QRKNPRKIAW TVVYRRLHKK
//
LOCUS         NuclSimp      60 bp    PROT      linear   30-AUG-2014
DEFINITION  NuclSimp     129 bp    PROT      linear    2-AUG-2014, 129 bases, 3866A0A1 chec
 ACCESSION  Rose-Cavalier-Smiths-iMac.local:27:1409402245
ORIGIN
        1 KTELCAFSGF KIHPGHGKRY VRVDMRSFMF VNGKCAASFL MKRNPRRTNW TTIYRRINRK
//
LOCUS         Fontalba      60 bp    PROT      linear   30-AUG-2014
DEFINITION  Fontalba     114 bp    PROT      linear    2-AUG-2014, 114 bases, 6E9A5372 chec
 ACCESSION  Rose-Cavalier-Smiths-iMac.local:28:1409402245
ORIGIN
        1 ---------- ---------- ---------- ----XXXXXX XXXXXRRTXX XVIYXXIVKK
//
LOCUS          PCBtrin      60 bp    PROT      linear   30-AUG-2014
DEFINITION  PCBtrin     109 bp    PROT      linear    2-AUG-2014, 109 bases, FBC460F7 check
 ACCESSION  Rose-Cavalier-Smiths-iMac.local:29:1409402245
ORIGIN
        1 KVETCMFSGL KIYPGKGKQY TRADGRTAIL LSAKTEAAFK ARRNPRKTAW TVVFRRLRRK
//
LOCUS       Breviata_anathema001_L13_F_2      60 bp    PROT      linear   30-AUG-2014
DEFINITION  Breviata_anathema001_L13_F_2     112 bp    PROT      linear    2-AUG-2014, 112
 ACCESSION  Rose-Cavalier-Smiths-iMac.local:30:1409402245
ORIGIN
        1 ---LCSFSGL RIHPGHGSRY -RLDGRHFL- LNRKSEAAFL RKYNPRKTLW TALYRRMNRK
//
LOCUS         AmasBerm      60 bp    PROT      linear   30-AUG-2014
DEFINITION  AmasBerm     129 bp    PROT      linear    2-AUG-2014, 129 bases, 490CFBDB chec
 ACCESSION  Rose-Cavalier-Smiths-iMac.local:31:1409402245
ORIGIN
        1 KHRICVFSGQ KIHPGHGKRF IRGDCKSFVF VSKKAEKHLH MKHNPRKMAW TQVYRRLHKK
//
LOCUS       Amastigomonas_oxoniensis@amaox      60 bp    PROT      linear   30-AUG-2014
DEFINITION  Amastigomonas_oxoniensis@amaox      60 bp    PROT      linear    2-AUG-2014, 60
 ACCESSION  Rose-Cavalier-Smiths-iMac.local:32:1409402245
ORIGIN
        1 KTETCVFSGF KIYPGHGSKF IRVDSKSFLF INSKCKHHFE MRHNPRKMIW TQLYRRLHKR
//
LOCUS       Thecamonas_trahens@AMSG_02262T      60 bp    PROT      linear   30-AUG-2014
DEFINITION  Thecamonas_trahens@AMSG_02262T     129 bp    PROT      linear    2-AUG-2014, 12
 ACCESSION  Rose-Cavalier-Smiths-iMac.local:33:1409402245
ORIGIN
        1 KVETCAFSGH KIYPGKGMTF IRSDARLFKF GSRKARAHYN MRHNPRKMAW TQVFRRMHKK
//
LOCUS       Bassomonas_sp@basspContig00053      60 bp    PROT      linear   30-AUG-2014
DEFINITION  Bassomonas_sp@basspContig00053     129 bp    PROT      linear    2-AUG-2014, 12
 ACCESSION  Rose-Cavalier-Smiths-iMac.local:34:1409402245
ORIGIN
        1 KVNTCIFSGL KIYPGHGTRY VRGDSKTFIF LNAKSESLFH QRKNPRKISW TAYYRITHKK
//
LOCUS         AncySigm      60 bp    PROT      linear   30-AUG-2014
DEFINITION  AncySigm     118 bp    PROT      linear    2-AUG-2014, 118 bases, 4AABC3CA chec
 ACCESSION  Rose-Cavalier-Smiths-iMac.local:35:1409402245
ORIGIN
        1 KTEICAFSLF RVYPQHGQRM VLKDAKMHIF INGKAKAHFR NKMNPRRLAW TVYSRRLHKK
//
LOCUS       Planomonas_mylnikovi@plamyCont      60 bp    PROT      linear   30-AUG-2014
DEFINITION  Planomonas_mylnikovi@plamyCont      90 bp    PROT      linear    2-AUG-2014, 90
 ACCESSION  Rose-Cavalier-Smiths-iMac.local:36:1409402245
ORIGIN
        1 KPEACVFSHF KIYPGHGTRF VQRDSKAVFL LSPKMASHYK SKKNPRRFAW TVLYRRLHKK
//
LOCUS       Collodictyon_sp@32458_6      60 bp    PROT      linear   30-AUG-2014
DEFINITION  Collodictyon_sp@32458_6     111 bp    PROT      linear    2-AUG-2014, 111 bases
 ACCESSION  Rose-Cavalier-Smiths-iMac.local:37:1409402245
ORIGIN
        1 KTETCAFSGL KIYPGHGVRY VRVDSKLFIL LNGKSLSAFK FKRNPRKIQW TLFYRRLRKK
//
LOCUS       Acanthamoeba_castellanii@ACL00      60 bp    PROT      linear   30-AUG-2014
DEFINITION  Acanthamoeba_castellanii@ACL00     129 bp    PROT      linear    2-AUG-2014, 12
 ACCESSION  Rose-Cavalier-Smiths-iMac.local:38:1409402245
ORIGIN
        1 KTEICQFSGY KIYPGHGRRY ARTDMKTFVF INAKAEKAFL KKSNPRKVLW TTVYRRIHKK
//
LOCUS       Mastigamoeba_balamuthi@MBL0000      60 bp    PROT      linear   30-AUG-2014
DEFINITION  Mastigamoeba_balamuthi@MBL0000     129 bp    PROT      linear    2-AUG-2014, 12
 ACCESSION  Rose-Cavalier-Smiths-iMac.local:39:1409402245
ORIGIN
        1 ------FSGF KLYPGRGIRF VRADAKSFVF YSDKCKGRFL IKKNPREIAW TVLYRQIHRK
//
LOCUS         EntaHist      60 bp    PROT      linear   30-AUG-2014
DEFINITION  EntaHist     129 bp    PROT      linear    2-AUG-2014, 129 bases, 8901F154 chec
 ACCESSION  Rose-Cavalier-Smiths-iMac.local:40:1409402245
ORIGIN
        1 KTQVCAFSGF KIPVAKGRKY VRLDLKSFTF INKKSLMQFL RKTNPRKVFW TAIYRQLNKK
//
LOCUS       Dictyostelium_purpureum@DICPU9      60 bp    PROT      linear   30-AUG-2014
DEFINITION  Dictyostelium_purpureum@DICPU9     127 bp    PROT      linear    2-AUG-2014, 12
 ACCESSION  Rose-Cavalier-Smiths-iMac.local:41:1409402245
ORIGIN
        1 KTAICNYTEF KIYPARGMKF VRGDSKVFHF INTKAESLFM RKINPRDIRW STVYRRIYKN
//
LOCUS       Physarum_polycephalum@PPL00001      60 bp    PROT      linear   30-AUG-2014
DEFINITION  Physarum_polycephalum@PPL00001     129 bp    PROT      linear    2-AUG-2014, 12
 ACCESSION  Rose-Cavalier-Smiths-iMac.local:42:1409402245
ORIGIN
        1 ----CNFSGY KIYPGKGIRF IRADAKTFTF VDSKSKHLFL NRKNPRKVAW TQAYRRLHKK
//
LOCUS       Hyperamoeba_dachnya@HDL0000056      60 bp    PROT      linear   30-AUG-2014
DEFINITION  Hyperamoeba_dachnya@HDL0000056     129 bp    PROT      linear    2-AUG-2014, 12
 ACCESSION  Rose-Cavalier-Smiths-iMac.local:43:1409402245
ORIGIN
        1 KTGLCNFSGY KIYPGKGVRF IRQDAKTFTF VDSKSKHLFL NRKNPRKVAW TQAYRRLHKK
//
LOCUS       Hyperamoeba_sp@HSL00000331_4      60 bp    PROT      linear   30-AUG-2014
DEFINITION  Hyperamoeba_sp@HSL00000331_4     129 bp    PROT      linear    2-AUG-2014, 129
 ACCESSION  Rose-Cavalier-Smiths-iMac.local:44:1409402245
ORIGIN
        1 KTGLCNFSGY KIYPAKGIRF IRADAKVFTF MDSKSKHLFL NRKNPRKVAW TQAYRRLHKK
//
LOCUS       Hartmannella_vermiformis@HVL00      60 bp    PROT      linear   30-AUG-2014
DEFINITION  Hartmannella_vermiformis@HVL00     129 bp    PROT      linear    2-AUG-2014, 12
 ACCESSION  Rose-Cavalier-Smiths-iMac.local:45:1409402245
ORIGIN
        1 ------FSGY KIAPGRGSRF VRSDSKLFFF LNSKTRRYFH LKKKPAKFTW TTTFRKMHKK
//
LOCUS       Filamoeba_sinensis@filsiRFL6WO      60 bp    PROT      linear   30-AUG-2014
DEFINITION  Filamoeba_sinensis@filsiRFL6WO     129 bp    PROT      linear    2-AUG-2014, 12
 ACCESSION  Rose-Cavalier-Smiths-iMac.local:46:1409402245
ORIGIN
        1 KTGLCQFSGF KIYPGKGIKF VRNDSKAFTF IDHKCESYFL MRMNPRKLRW TQVYRRIHKK
//
LOCUS       Flamella_fluviatilis@flaflCont      60 bp    PROT      linear   30-AUG-2014
DEFINITION  Flamella_fluviatilis@flaflCont     129 bp    PROT      linear    2-AUG-2014, 12
 ACCESSION  Rose-Cavalier-Smiths-iMac.local:47:1409402245
ORIGIN
        1 KTEVCQFTGF KIYPGHGKRY VRADNKAFTL INGKAEANFl LMRNPREIRW TQIYRRLHRK
//
LOCUS       Stenamoeba_stenopodia@stestCon      60 bp    PROT      linear   30-AUG-2014
DEFINITION  Stenamoeba_stenopodia@stestCon     129 bp    PROT      linear    2-AUG-2014, 12
 ACCESSION  Rose-Cavalier-Smiths-iMac.local:48:1409402245
ORIGIN
        1 TTTACAFSGF KIYPGHGKRI IKLDSKSFNL INQKTEALFL AKKNPRKVPW TVAYRLVHKK
//
LOCUS       Pinus0taed@30208      60 bp    PROT      linear   30-AUG-2014
DEFINITION  Pinus0taed@30208     107 bp    PROT      linear    2-AUG-2014, 107 bases, F3FC0
 ACCESSION  Rose-Cavalier-Smiths-iMac.local:49:1409402245
ORIGIN
        1 KTEICRFSGA KIYPGRGIRF IRSDSQVFLF ANSKCKRYFH NRLKPSKLTW TAMYRKQHKK
//
LOCUS         OryzSati      60 bp    PROT      linear   30-AUG-2014
DEFINITION  OryzSati     129 bp    PROT      linear    2-AUG-2014, 129 bases, A280BD37 chec
 ACCESSION  Rose-Cavalier-Smiths-iMac.local:50:1409402245
ORIGIN
        1 KTELCRFSGQ KIYPGKGIRF IRADSQVFLF ANSKCKRYFH NRLKPAKLTW TAMYRKQHKK
//
LOCUS         ArabThal      60 bp    PROT      linear   30-AUG-2014
DEFINITION  ArabThal     129 bp    PROT      linear    2-AUG-2014, 129 bases, FD9D524C chec
 ACCESSION  Rose-Cavalier-Smiths-iMac.local:51:1409402245
ORIGIN
        1 KTELCRFSGQ KIYPGRGIRF IRSDSQVFLF LNSKCKRYFH NKLKPSKLCW TAMYRKQHKK
//
LOCUS       Sorghum_bicolor@SORBI5060705      60 bp    PROT      linear   30-AUG-2014
DEFINITION  Sorghum_bicolor@SORBI5060705     129 bp    PROT      linear    2-AUG-2014, 129
 ACCESSION  Rose-Cavalier-Smiths-iMac.local:52:1409402245
ORIGIN
        1 KTELCRFSGQ KIYPGKGIRF IRADSQVFLF ANSKCKRYFH NRLKPAKLTW TAMYRKQHKK
//
LOCUS       Mesostigma_viride@MVL00000053_      60 bp    PROT      linear   30-AUG-2014
DEFINITION  Mesostigma_viride@MVL00000053_     129 bp    PROT      linear    2-AUG-2014, 12
 ACCESSION  Rose-Cavalier-Smiths-iMac.local:53:1409402245
ORIGIN
        1 KTEICRFSGL RIYPGHGCRF VRGDGQVFVF LSSKTKHYFH NKLKPSKLAW TALYRRQHKK
//
LOCUS       Selaginella_moellendorffii@SEL      60 bp    PROT      linear   30-AUG-2014
DEFINITION  Selaginella_moellendorffii@SEL     129 bp    PROT      linear    2-AUG-2014, 12
 ACCESSION  Rose-Cavalier-Smiths-iMac.local:54:1409402245
ORIGIN
        1 KTEVCRFSGA KIYPGRGIRF VRADSQVFLF VNSKCKRYFH NRLKPVKLTW TQLYRKANKK
//
LOCUS       Chlamydomonas_incerta@CIL00000      60 bp    PROT      linear   30-AUG-2014
DEFINITION  Chlamydomonas_incerta@CIL00000     129 bp    PROT      linear    2-AUG-2014, 12
 ACCESSION  Rose-Cavalier-Smiths-iMac.local:55:1409402245
ORIGIN
        1 KTNTCRFSGL RIYPGKGLVF IRTDGQQYMF LNKKCKSYYH NRLRPAKLAW TVTYRKQHKK
//
LOCUS       Chlorella_NC64A@CHLNC29622      60 bp    PROT      linear   30-AUG-2014
DEFINITION  Chlorella_NC64A@CHLNC29622     129 bp    PROT      linear    2-AUG-2014, 129 ba
 ACCESSION  Rose-Cavalier-Smiths-iMac.local:56:1409402245
ORIGIN
        1 KTQTCRFSGL RIYPGKGVLF IRTDGQQFLF LKQKCRSLFI QRKRPAKLAW TTLYRKQHRK
//
LOCUS       Dunaliella@11842      60 bp    PROT      linear   30-AUG-2014
DEFINITION  Dunaliella@11842     107 bp    PROT      linear    2-AUG-2014, 107 bases, 1223D
 ACCESSION  Rose-Cavalier-Smiths-iMac.local:57:1409402245
ORIGIN
        1 KTTLCRFSGL RIYPGRGVLF VRTDSQQYLF LSKKTRKMYI NRKRPAKLAW TTLYRKQHKK
//
LOCUS       Prototheca_wickerhamii@PWL0000      60 bp    PROT      linear   30-AUG-2014
DEFINITION  Prototheca_wickerhamii@PWL0000     129 bp    PROT      linear    2-AUG-2014, 12
 ACCESSION  Rose-Cavalier-Smiths-iMac.local:58:1409402245
ORIGIN
        1 RPRLAASAAW RIFPGRGILF IRVDGQQFLF LRRKCKSLYN QRKRPAKLAW TTLYRKQHXR
//
LOCUS       Helicosporidium_sp@HEL00000125      60 bp    PROT      linear   30-AUG-2014
DEFINITION  Helicosporidium_sp@HEL00000125     129 bp    PROT      linear    2-AUG-2014, 12
 ACCESSION  Rose-Cavalier-Smiths-iMac.local:59:1409402245
ORIGIN
        1 KTQICRFSGL RIYPGRGIQY IRVDGQQYLF LHQKCKSLFN QRKRPAKLAW TTTYRKQHRK
//
LOCUS       Scenedesmus_obliquus@SOL000005      60 bp    PROT      linear   30-AUG-2014
DEFINITION  Scenedesmus_obliquus@SOL000005     129 bp    PROT      linear    2-AUG-2014, 12
 ACCESSION  Rose-Cavalier-Smiths-iMac.local:60:1409402245
ORIGIN
        1 KTTLCRFSGL RIWPGRGMLF IRTDNQQYLF LSKKCKSLYH NRLRPAKLAW TTTYRKAHKK
//
LOCUS       Micromonas_RCC@MICRC91602      60 bp    PROT      linear   30-AUG-2014
DEFINITION  Micromonas_RCC@MICRC91602     126 bp    PROT      linear    2-AUG-2014, 126 bas
 ACCESSION  Rose-Cavalier-Smiths-iMac.local:61:1409402245
ORIGIN
        1 KTEVCRFSGL KIYPGHGMRL TKTDSQTFLF LNAKCKRLFN LRLRPAKLAW TTQYRKAHKK
//
LOCUS       Physcomitrella_patens@PHYPA163      60 bp    PROT      linear   30-AUG-2014
DEFINITION  Physcomitrella_patens@PHYPA163     129 bp    PROT      linear    2-AUG-2014, 12
 ACCESSION  Rose-Cavalier-Smiths-iMac.local:62:1409402245
ORIGIN
        1 KTEVCRFSGA KIYPGRGIRF IRSDSQVFLF LNSKCKRYFH NRLKPAKLSW TALFRKQHKK
//
LOCUS       Volvox_carteri@VOLCA103897      60 bp    PROT      linear   30-AUG-2014
DEFINITION  Volvox_carteri@VOLCA103897     129 bp    PROT      linear    2-AUG-2014, 129 ba
 ACCESSION  Rose-Cavalier-Smiths-iMac.local:63:1409402245
ORIGIN
        1 KTNTCRFSGL RIYPGKGLLF IRTDGQQYMF LNKKCKSYYH NRLRPAKLAW TVTYRKQHKK
//
LOCUS         CyanMero      60 bp    PROT      linear   30-AUG-2014
DEFINITION  CyanMero     112 bp    PROT      linear    2-AUG-2014, 112 bases, 5B89749A chec
 ACCESSION  Rose-Cavalier-Smiths-iMac.local:64:1409402245
ORIGIN
        1 RTQICNFSGF RIYPGHGSTF VRSDGKVFVF ANSKCKSSFH MRRKPASLNW TYIYRRLHRK
//
LOCUS         PorpYezo      60 bp    PROT      linear   30-AUG-2014
DEFINITION  PorpYezo     127 bp    PROT      linear    2-AUG-2014, 127 bases, F9AF55C6 chec
 ACCESSION  Rose-Cavalier-Smiths-iMac.local:65:1409402245
ORIGIN
        1 KTEVCQYSGF RIYPGHGSRF IRVDGKSYVF ANSKCEASFH LKRKAAKRPW TVLFRKLHKK
//
LOCUS       Rhodophyta-Porphyridium_DBLAB_      60 bp    PROT      linear   30-AUG-2014
DEFINITION  Rhodophyta-Porphyridium_DBLAB_     120 bp    PROT      linear    2-AUG-2014, 12
 ACCESSION  Rose-Cavalier-Smiths-iMac.local:66:1409402245
ORIGIN
        1 KTELCQFSGY RIYPGHGSRL IRVDGKTHIF LNAKSRASFL MRRKAANLNW TVLYRRLHKK
//
LOCUS       Galdieria0@30635      60 bp    PROT      linear   30-AUG-2014
DEFINITION  Galdieria0@30635     107 bp    PROT      linear    2-AUG-2014, 107 bases, 10495
 ACCESSION  Rose-Cavalier-Smiths-iMac.local:67:1409402245
ORIGIN
        1 KTETCSFSGF RIYPGKGTRF VRGDGKLLIF SSRKCKTYFH MRRRPAELNW TQLYRRLHKK
//
LOCUS       Gracilaria@16340      60 bp    PROT      linear   30-AUG-2014
DEFINITION  Gracilaria@16340     107 bp    PROT      linear    2-AUG-2014, 107 bases, D0B00
 ACCESSION  Rose-Cavalier-Smiths-iMac.local:68:1409402245
ORIGIN
        1 KTELCNYSGF RIYPGHGRRY IRVDGRQYVF VNAKSEASFH MKRKPAKHSW TQLYRRLNKK
//
LOCUS       Eucheuma_denticulatum@CL173Con      60 bp    PROT      linear   30-AUG-2014
DEFINITION  Eucheuma_denticulatum@CL173Con     112 bp    PROT      linear    2-AUG-2014, 11
 ACCESSION  Rose-Cavalier-Smiths-iMac.local:69:1409402245
ORIGIN
        1 ~TDLCFYSGF RIYPGHGRRY -------YIF INSKSEASFH MKRKSAKHSW TQLYRRLNKK
//
LOCUS       Cyanophora_paradoxa@CPL0000048      60 bp    PROT      linear   30-AUG-2014
DEFINITION  Cyanophora_paradoxa@CPL0000048     129 bp    PROT      linear    2-AUG-2014, 12
 ACCESSION  Rose-Cavalier-Smiths-iMac.local:70:1409402245
ORIGIN
        1 KTETCYFSGY KIYPGHGMKF VRADNRSFMF VSSKCEASFQ MKRNPRKLNW TQLYRRLHKK
//
LOCUS       Guillardia_theta@GTL00000489_1      60 bp    PROT      linear   30-AUG-2014
DEFINITION  Guillardia_theta@GTL00000489_1     129 bp    PROT      linear    2-AUG-2014, 12
 ACCESSION  Rose-Cavalier-Smiths-iMac.local:71:1409402245
ORIGIN
        1 KTETCTFSNF RIYPGHGCLY IRTDGKSFRF INAKNEASFH MKRNPRKLNW TLFYRRLRKK
//
LOCUS         GoniomSp      60 bp    PROT      linear   30-AUG-2014
DEFINITION  GoniomSp     109 bp    PROT      linear    2-AUG-2014, 109 bases, 728E1025 chec
 ACCESSION  Rose-Cavalier-Smiths-iMac.local:72:1409402245
ORIGIN
        1 KTEVCAFSGH KVFPGHGRRY I--DSRIFLF IARKENRYFQ MKRNPRKLPW TQWYRKMHKK
//
LOCUS         RoomTrun      54 bp    PROT      linear   30-AUG-2014
DEFINITION  RoomTrun      54 bp    PROT      linear    2-AUG-2014, 54 bases, 9DC1FB4A check
 ACCESSION  Rose-Cavalier-Smiths-iMac.local:73:1409402245
ORIGIN
        1 KTEVCAFSGL KIYPGKGSRF V--DSRMFLF IDAKCAASYH MKRNPRKLCW TQFY
//
LOCUS         RhodSali      60 bp    PROT      linear   30-AUG-2014
DEFINITION  RhodSali     129 bp    PROT      linear    2-AUG-2014, 129 bases, 83BCBF78 chec
 ACCESSION  Rose-Cavalier-Smiths-iMac.local:74:1409402245
ORIGIN
        1 ----CVFSNF RIYPGHGTLF IRIDGKAFRF INGKNEASFH MKRNPRKLNW TMFYRRLRKK
//
LOCUS       OMITReticulomyxa_filosa@WW0ABA1YL0      60 bp    PROT      linear   30-AUG-2014
DEFINITION  OMITReticulomyxa_filosa@WW0ABA1YL0     112 bp    PROT      linear    2-AUG-2014
 ACCESSION  Rose-Cavalier-Smiths-iMac.local:75:1409402245
ORIGIN
        1 KTTRCSFTED KIYPGHGVIF -RRDAR-LEF GTRKAHSLYH -DRKPLNLRW CKQWRRAHKK
//
LOCUS       Reticulomyxa_filosa@solexa111      60 bp    PROT      linear   30-AUG-2014
DEFINITION  Reticulomyxa_filosa@solexa111     129 bp    PROT      linear    2-AUG-2014, 129
 ACCESSION  Rose-Cavalier-Smiths-iMac.local:76:1409402245
ORIGIN
        1 KTTRCSFTED KIYPGHGVIF IRRDARRLEF GTRKAHSLYH TDRKPLNLRW CKQWRRAHKK
//
LOCUS       OMITLBAmmonia_sp@GS5A9VV02H1KT6_2      60 bp    PROT      linear   30-AUG-2014
DEFINITION  OMITLBAmmonia_sp@GS5A9VV02H1KT6_2      87 bp    PROT      linear    2-AUG-2014,
 ACCESSION  Rose-Cavalier-Smiths-iMac.local:77:1409402245
ORIGIN
        1 -------QSS GINAEYGMNF -RHDSI-FTF VTCKTRHLFL RGRKALNQRW CKQWRRAHKK
//
LOCUS       Plasmodiophora_brassicae@11719      60 bp    PROT      linear   30-AUG-2014
DEFINITION  Plasmodiophora_brassicae@11719     112 bp    PROT      linear    2-AUG-2014, 11
 ACCESSION  Rose-Cavalier-Smiths-iMac.local:78:1409402245
ORIGIN
        1 KTETCFYSET KIYPGHGTQF -RKDGKL-HF QNSKNASLYH QGIKAMRLTW TMAWRRLNKK
//
LOCUS       Metopion_fluens@metproContig00      60 bp    PROT      linear   30-AUG-2014
DEFINITION  Metopion_fluens@metproContig00     129 bp    PROT      linear    2-AUG-2014, 12
 ACCESSION  Rose-Cavalier-Smiths-iMac.local:79:1409402245
ORIGIN
        1 KTDSCFYTEF KIYPGHGTRF VRRDGKLLAF INQKASSLYH QKIKAQKLVW SQQWRRKNKK
//
LOCUS         GuttMIGQ      60 bp    PROT      linear   30-AUG-2014
DEFINITION  GuttMIGQ      94 bp    PROT      linear    2-AUG-2014, 94 bases, 1B0E25E5 check
 ACCESSION  Rose-Cavalier-Smiths-iMac.local:80:1409402245
ORIGIN
        1 KTETCFFSEI RIYPGHGSRL VRRDGRVLTF ANHKSVAHYV NRKRAQNLRW TQSWRRNHKK
//
LOCUS       Araneofila_producta@araprConti      60 bp    PROT      linear   30-AUG-2014
DEFINITION  Araneofila_producta@araprConti     128 bp    PROT      linear    2-AUG-2014, 12
 ACCESSION  Rose-Cavalier-Smiths-iMac.local:81:1409402245
ORIGIN
        1 KTDTCFFTEL KIYPGKGKRF VRKDGRLLAF IDRKSRSLYL QRKKAQKLRW TQTWRRKNKK
//
LOCUS       Minimassisteria_diva@oxnspCont      60 bp    PROT      linear   30-AUG-2014
DEFINITION  Minimassisteria_diva@oxnspCont     129 bp    PROT      linear    2-AUG-2014, 12
 ACCESSION  Rose-Cavalier-Smiths-iMac.local:82:1409402245
ORIGIN
        1 KTDTCYYTEF KIYPGRGHRV VRKDGKLLAF LSQKARSLHD QKIKALRLTW TQQWRARHKK
//
LOCUS         BigeNata      60 bp    PROT      linear   30-AUG-2014
DEFINITION  BigeNata     129 bp    PROT      linear    2-AUG-2014, 129 bases, 29018615 chec
 ACCESSION  Rose-Cavalier-Smiths-iMac.local:83:1409402245
ORIGIN
        1 KTDLCFFTEC KVFPGHGIRF VRKDGKILTF LNRKAFSLHM QRKKAQRLRW TLVWRRKH-K
//
LOCUS       Aulacantha_scolymantha@GX8CY1H02EXWHG_6      60 bp    PROT      linear   30-AUG-2014
DEFINITION  Aulacantha_scolymantha@GX8CY1H02EXWHG_6     102 bp    PROT      linear    2-AUG
 ACCESSION  Rose-Cavalier-Smiths-iMac.local:84:1409402245
ORIGIN
        1 KTDTC-F-IR IIFW-HGMNY P-EDG-LISF IDKKSFSLNQ QKIKAQKLTW TQAWRRRNKK
//
LOCUS       Filoreta_marina@FIL1Con253_4      60 bp    PROT      linear   30-AUG-2014
DEFINITION  Filoreta_marina@FIL1Con253_4     129 bp    PROT      linear    2-AUG-2014, 129
 ACCESSION  Rose-Cavalier-Smiths-iMac.local:85:1409402245
ORIGIN
        1 KTVPCVFSEY RIYPGHGSSF VRKDGKMLTF INQKAFSMHT QGIKPARLTW TQAWRRNNKK
//
LOCUS       Phaeodactylum_triconutum@PHATR      60 bp    PROT      linear   30-AUG-2014
DEFINITION  Phaeodactylum_triconutum@PHATR     129 bp    PROT      linear    2-AUG-2014, 12
 ACCESSION  Rose-Cavalier-Smiths-iMac.local:86:1409402245
ORIGIN
        1 NTELCALSEY RIYPGNGKLM IRRDGKPIWL GSSKAFSLTV QRKKAAKLVW TQAWRRLHKK
//
LOCUS       Phytophthora_sojae@PHYSO155663      60 bp    PROT      linear   30-AUG-2014
DEFINITION  Phytophthora_sojae@PHYSO155663     129 bp    PROT      linear    2-AUG-2014, 12
 ACCESSION  Rose-Cavalier-Smiths-iMac.local:87:1409402245
ORIGIN
        1 KTETCSFSES RIYPGHGSRF IRRDGSAYVF INSKSKSLFM QRKKATKIVW TLGWRRMNKK
//
LOCUS       Pythium_ultimum@pytulTA6098_3      60 bp    PROT      linear   30-AUG-2014
DEFINITION  Pythium_ultimum@pytulTA6098_3     121 bp    PROT      linear    2-AUG-2014, 121
 ACCESSION  Rose-Cavalier-Smiths-iMac.local:88:1409402245
ORIGIN
        1 ----GSFSEG RIYPGHGSRY IRRDGSSYVF INSKSKSLFL QRKKPTKIVW TLGWRRMNKK
//
LOCUS         BlasHomi      60 bp    PROT      linear   30-AUG-2014
DEFINITION  BlasHomi     119 bp    PROT      linear    2-AUG-2014, 119 bases, 49CA366B chec
 ACCESSION  Rose-Cavalier-Smiths-iMac.local:89:1409402245
ORIGIN
        1 KTVTCSFSEY KIYPGHGGMY IRKDAQPVRY ISRKVCSLTE QKKRPARIRW TVAWRRNNKK
//
LOCUS       Nannochloropsis_oculata@nanocS      60 bp    PROT      linear   30-AUG-2014
DEFINITION  Nannochloropsis_oculata@nanocS     129 bp    PROT      linear    2-AUG-2014, 12
 ACCESSION  Rose-Cavalier-Smiths-iMac.local:91:1409402245
ORIGIN
        1 ----CSFSEY RVYPGHGIRF VRRDSATLVF STAKTKGLYN QRKKAARLVW TQGWRRLHKK
//
LOCUS       Calcidiscus_leptoporus@contig1      55 bp    PROT      linear   30-AUG-2014
DEFINITION  Calcidiscus_leptoporus@contig1      55 bp    PROT      linear    2-AUG-2014, 55
 ACCESSION  Rose-Cavalier-Smiths-iMac.local:92:1409402245
ORIGIN
        1 KTETCSFSGL KIYPGHGILF -RADQK-FKF INRKVKSMST QRLNPRKIAW TQVYR
//
LOCUS       Coccolithus_braarudii@c09195.1      60 bp    PROT      linear   30-AUG-2014
DEFINITION  Coccolithus_braarudii@c09195.1     112 bp    PROT      linear    2-AUG-2014, 11
 ACCESSION  Rose-Cavalier-Smiths-iMac.local:93:1409402245
ORIGIN
        1 KTETCSFSGL KIYPGHGILF -RADQK-FKF INRKCKSMST QRLNPRKIAW TQVYRRMHKK
//
LOCUS       Coccomyxa_sp@9007      60 bp    PROT      linear   30-AUG-2014
DEFINITION  Coccomyxa_sp@9007     112 bp    PROT      linear    2-AUG-2014, 112 bases, C5BB
 ACCESSION  Rose-Cavalier-Smiths-iMac.local:94:1409402245
ORIGIN
        1 KTATCRFSGL RIYPGRGILY -RVDGQ-YLF LNQKCKSLFA QRKRPAKIAW TVTYRKQHKK
//
LOCUS         EmilHuxl      60 bp    PROT      linear   30-AUG-2014
DEFINITION  EmilHuxl     129 bp    PROT      linear    2-AUG-2014, 129 bases, 14D6582 check
 ACCESSION  Rose-Cavalier-Smiths-iMac.local:95:1409402245
ORIGIN
        1 KTDVCAYSGL RIYPGHGIFY VRADQKSFKF INRKSKSQFL QRLNPRKIAW TQLYRRMHKK
//
LOCUS       Isochrysis_galbana@ISL00001239      60 bp    PROT      linear   30-AUG-2014
DEFINITION  Isochrysis_galbana@ISL00001239     129 bp    PROT      linear    2-AUG-2014, 12
 ACCESSION  Rose-Cavalier-Smiths-iMac.local:96:1409402245
ORIGIN
        1 KTDTCSYSGL RIYPGHGIFY VRADQKSFKF LNRKSKSQFL QRLNPRKIAW TQLYRRMHKK
//
LOCUS       Prymnesium_parvum@PRYPA320627_      60 bp    PROT      linear   30-AUG-2014
DEFINITION  Prymnesium_parvum@PRYPA320627_     129 bp    PROT      linear    2-AUG-2014, 12
 ACCESSION  Rose-Cavalier-Smiths-iMac.local:97:1409402245
ORIGIN
        1 KTETCSFSGL RIYPGHGIFF VRGDSKGFKF ISCKVKSLFT QRLNPRKLAW TQLYRRMHKK
//
LOCUS       Microhelia_sp@micspContig02043      60 bp    PROT      linear   30-AUG-2014
DEFINITION  Microhelia_sp@micspContig02043     129 bp    PROT      linear    2-AUG-2014, 12
 ACCESSION  Rose-Cavalier-Smiths-iMac.local:98:1409402245
ORIGIN
        1 KTETCQFSGL RIYPGHGKRF VRGDSKMFVF LNAKCASSFA MKRNPRKLAW TQLYRKMHKK
//
LOCUS       RaphCont@plate      60 bp    PROT      linear   30-AUG-2014
DEFINITION  RaphCont@plate     112 bp    PROT      linear    2-AUG-2014, 112 bases, A47CE9D
 ACCESSION  Rose-Cavalier-Smiths-iMac.local:99:1409402245
ORIGIN
        1 KTELCNFSGL RIYPGHGRRF -RGDSK-FWF ADSRCHNNFA NKRNPRKLNW TQLYRRLHKK
//
LOCUS       Oxnerella_sp@oxnspContig00321_      60 bp    PROT      linear   30-AUG-2014
DEFINITION  Oxnerella_sp@oxnspContig00321_     129 bp    PROT      linear    2-AUG-2014, 12
 ACCESSION  Rose-Cavalier-Smiths-iMac.local:100:1409402245
ORIGIN
        1 KTELCNFSGY RIYPGHGRRF IRGDSKAFWF LNGRSHNYFV KKLNPRKISW TQVYRRLHKK
//
LOCUS       Imantonia_rotunda@2contig11830      60 bp    PROT      linear   30-AUG-2014
DEFINITION  Imantonia_rotunda@2contig11830      72 bp    PROT      linear    2-AUG-2014, 72
 ACCESSION  Rose-Cavalier-Smiths-iMac.local:101:1409402245
ORIGIN
        1 KTETCSFSGL RIYPGHGIFF -RGDSK-FKF INRKVKSLFT QRMNPRKLAW TQLYRRMHKK
//
LOCUS         ThalPseu      60 bp    PROT      linear   30-AUG-2014
DEFINITION  ThalPseu     129 bp    PROT      linear    2-AUG-2014, 129 bases, E15CED84 chec
 ACCESSION  Rose-Cavalier-Smiths-iMac.local:102:1409402245
ORIGIN
        1 ~~ELCAMSEY RIWPGTGKLF IRRDGKPIFL GSSKAQSLTL QRKKPAKLVW TQAWRRLHKK
//
LOCUS         AlexTama      60 bp    PROT      linear   30-AUG-2014
DEFINITION  AlexTama     129 bp    PROT      linear    2-AUG-2014, 129 bases, D59EE2CE chec
 ACCESSION  Rose-Cavalier-Smiths-iMac.local:103:1409402245
ORIGIN
        1 KTDLCSYTEY RIYPGSGQRF IAKDGKVSFF ISKKAESLFH QRIKPVKLRW TQAWRRMNKK
//
LOCUS       Sorites_sp2@sorspCAMPEP0114653720      60 bp    PROT      linear   30-AUG-2014
DEFINITION  Sorites_sp2@sorspCAMPEP0114653720     129 bp    PROT      linear    2-AUG-2014,
 ACCESSION  Rose-Cavalier-Smiths-iMac.local:104:1409402245
ORIGIN
        1 KTDLCNYTEY RIYPGHGQKF VAKDAKVSFF ISAKADSLFH QRIKPVKLRW TQAWRRMNKK
//
LOCUS       Sorites_sp@sorspCAMPEP0114663978      60 bp    PROT      linear   30-AUG-2014
DEFINITION  Sorites_sp@sorspCAMPEP0114663978     129 bp    PROT      linear    2-AUG-2014,
 ACCESSION  Rose-Cavalier-Smiths-iMac.local:105:1409402245
ORIGIN
        1 KTDLCSYTEY RIYPGHGQKF VAKDAKVSFF ISAKADSLFH QRIKPVKLRW TQAWRRMNKK
//
LOCUS         OxyrMari      60 bp    PROT      linear   30-AUG-2014
DEFINITION  OxyrMari     129 bp    PROT      linear    2-AUG-2014, 129 bases, 6264138C chec
 ACCESSION  Rose-Cavalier-Smiths-iMac.local:106:1409402245
ORIGIN
        1 ---------- ---------- -QKDGKSFFF GNSKAENLFH LGRKAAKLRW TPIWRRMHKK
//
LOCUS         EimeTene      60 bp    PROT      linear   30-AUG-2014
DEFINITION  EimeTene     129 bp    PROT      linear    2-AUG-2014, 129 bases, 6290F4DB chec
 ACCESSION  Rose-Cavalier-Smiths-iMac.local:107:1409402245
ORIGIN
        1 KTELCSFSEY RIYPGRGLKF VSRDGKVHTY IHSKEARLGR QKKKAAKLRW TLVWRRANKK
//
LOCUS         CryptSpp      60 bp    PROT      linear   30-AUG-2014
DEFINITION  CryptSpp     116 bp    PROT      linear    2-AUG-2014, 116 bases, 48C72C49 chec
 ACCESSION  Rose-Cavalier-Smiths-iMac.local:108:1409402245
ORIGIN
        1 KTDLCSYSEY RIYPGRGRKF VARDGRVSTF LNQKCASLFH QKIRPVKLKW SVGWRRMNKK
//
LOCUS         ToxoGond      60 bp    PROT      linear   30-AUG-2014
DEFINITION  ToxoGond     129 bp    PROT      linear    2-AUG-2014, 129 bases, AA175323 chec
 ACCESSION  Rose-Cavalier-Smiths-iMac.local:109:1409402245
ORIGIN
        1 KTDMCSFSEY RIYPGRGQRF VAKDGKVHTF IHRKEASLFR QKIKPVKLHW TLVWRRMNKK
//
LOCUS         PlasMala      60 bp    PROT      linear   30-AUG-2014
DEFINITION  PlasMala     129 bp    PROT      linear    2-AUG-2014, 129 bases, 685D12A4 chec
 ACCESSION  Rose-Cavalier-Smiths-iMac.local:110:1409402245
ORIGIN
        1 KTEACSFSEY RIYPGRGQKY IARDGKVYFY LSSKFASLAL QKKKAAKLRW TQTWRRNNKK
//
LOCUS       Plasmodium@30396      60 bp    PROT      linear   30-AUG-2014
DEFINITION  Plasmodium@30396     105 bp    PROT      linear    2-AUG-2014, 105 bases, 38584
 ACCESSION  Rose-Cavalier-Smiths-iMac.local:111:1409402245
ORIGIN
        1 KTEACSFSEY RIYPGRGQKY IARDGKVYFY LSSKFASLAL QKKKAAKLRW TQTWRRNNKK
//
LOCUS       Babesia0bo@15488      60 bp    PROT      linear   30-AUG-2014
DEFINITION  Babesia0bo@15488     107 bp    PROT      linear    2-AUG-2014, 107 bases, F7888
 ACCESSION  Rose-Cavalier-Smiths-iMac.local:112:1409402245
ORIGIN
        1 KTELCSFSDY RVYPGRGQKF VARDGKVYFF LSSKSASLHK QRVKPAKVKW TPSWRKANKK
//
LOCUS         TheiParv      60 bp    PROT      linear   30-AUG-2014
DEFINITION  TheiParv     129 bp    PROT      linear    2-AUG-2014, 129 bases, 40C3FF3D chec
 ACCESSION  Rose-Cavalier-Smiths-iMac.local:113:1409402245
ORIGIN
        1 KTEHCNFTDY RVYPGRGKKF VARDGKVYFF INGKSAAFHK RKVKPAKLKW NLAWRKANKK
//
LOCUS       Sterkiella@30581      60 bp    PROT      linear   30-AUG-2014
DEFINITION  Sterkiella@30581     107 bp    PROT      linear    2-AUG-2014, 107 bases, 84653
 ACCESSION  Rose-Cavalier-Smiths-iMac.local:114:1409402245
ORIGIN
        1 KTDPCSFSEY RIYPGRGRKF AAKDGKVYYF FSTKVMSLFH QRKKAVKLTW TQAWRRFNKK
//
LOCUS       Paramecium@31073      60 bp    PROT      linear   30-AUG-2014
DEFINITION  Paramecium@31073     107 bp    PROT      linear    2-AUG-2014, 107 bases, E905A
 ACCESSION  Rose-Cavalier-Smiths-iMac.local:115:1409402245
ORIGIN
        1 KTDLCSFSEW RIYPGHGRRF VAKDGRLFYY LNQKSRAFSA RKIKSQEIQW TVAWRRLNKK
//
LOCUS         TetrPyri      60 bp    PROT      linear   30-AUG-2014
DEFINITION  TetrPyri     129 bp    PROT      linear    2-AUG-2014, 129 bases, 1C27DE2F chec
 ACCESSION  Rose-Cavalier-Smiths-iMac.local:116:1409402245
ORIGIN
        1 RTGTCSFCEY RIYPGRGQRF IAKDGRGFFF LTKKAKCLSL RKVKAQKITW TIARRRLWKK
//
LOCUS       Reclinomonas_americana@RAL0000      60 bp    PROT      linear   30-AUG-2014
DEFINITION  Reclinomonas_americana@RAL0000     129 bp    PROT      linear    2-AUG-2014, 12
 ACCESSION  Rose-Cavalier-Smiths-iMac.local:117:1409402245
ORIGIN
        1 KSELCTFSGF RIWPGHGIRY VQSTKLVYPF INHKSKSLFH QRVNPRKVHW TMFYRRMHKK
//
LOCUS         AndaInca      60 bp    PROT      linear   30-AUG-2014
DEFINITION  AndaInca     129 bp    PROT      linear    2-AUG-2014, 129 bases, 9F2DC464 chec
 ACCESSION  Rose-Cavalier-Smiths-iMac.local:118:1409402245
ORIGIN
        1 KFDQCHFSGL RIYPGHGIRY VQSTRPVFAF VTSKCKGLFD NRKNPRKISW TQMFRRMHKK
//
LOCUS         TsukGlob      60 bp    PROT      linear   30-AUG-2014
DEFINITION  TsukGlob     108 bp    PROT      linear    2-AUG-2014, 108 bases, AD8A2592 chec
 ACCESSION  Rose-Cavalier-Smiths-iMac.local:119:1409402245
ORIGIN
        1 --EICSFSGL KVYPGHGTRY V--TRPIFPF LSRKTESLFH QRLNPRKVRW TALYRRLHKK
//
LOCUS       Malawimonas_jakobiformis@MJL00      60 bp    PROT      linear   30-AUG-2014
DEFINITION  Malawimonas_jakobiformis@MJL00     129 bp    PROT      linear    2-AUG-2014, 12
 ACCESSION  Rose-Cavalier-Smiths-iMac.local:120:1409402245
ORIGIN
        1 KTDLCSFSGF KIYPGHGRRF IRGDSKLFQF LNSKCEACFF HKKNPRRTPW TVLYRRLHRK
//
LOCUS       Histiona_aroides@HAL00000183_1      60 bp    PROT      linear   30-AUG-2014
DEFINITION  Histiona_aroides@HAL00000183_1     129 bp    PROT      linear    2-AUG-2014, 12
 ACCESSION  Rose-Cavalier-Smiths-iMac.local:121:1409402245
ORIGIN
        1 KSELCTFSGF RIFPGHGVRY VQSIKLVYPF IIRKCKSLFH QRVNPRKVNW TVVFRRVHKK
//
LOCUS       Seculamonas_ecuadoriensis@SEL0      60 bp    PROT      linear   30-AUG-2014
DEFINITION  Seculamonas_ecuadoriensis@SEL0     123 bp    PROT      linear    2-AUG-2014, 12
 ACCESSION  Rose-Cavalier-Smiths-iMac.local:122:1409402245
ORIGIN
        1 KTELCSFSGI KVYPGHGLRY VQSTKLVYPF LSRKTDSLFH QKVNPRKVNW TVVYRRMHKK
//
LOCUS       Naegleria_gruberi@NAEGR36778      60 bp    PROT      linear   30-AUG-2014
DEFINITION  Naegleria_gruberi@NAEGR36778     129 bp    PROT      linear    2-AUG-2014, 129
 ACCESSION  Rose-Cavalier-Smiths-iMac.local:123:1409402245
ORIGIN
        1 KTEICLFSGY KIYPGHGVRY VQSTRPVFTF VSRKAIKLFL ARRNPRVVRW TQLYRRQHKK
//
LOCUS         PolyParv      60 bp    PROT      linear   30-AUG-2014
DEFINITION  PolyParv     124 bp    PROT      linear    2-AUG-2014, 124 bases, 8A10DDFE chec
 ACCESSION  Rose-Cavalier-Smiths-iMac.local:124:1409402245
ORIGIN
        1 ---------- -----K---- ---------- ---------- NKKKAAKLAW TSAYRKAHKK
//
LOCUS       Sawyeria_marylandensis@SML0000      60 bp    PROT      linear   30-AUG-2014
DEFINITION  Sawyeria_marylandensis@SML0000     129 bp    PROT      linear    2-AUG-2014, 12
 ACCESSION  Rose-Cavalier-Smiths-iMac.local:125:1409402245
ORIGIN
        1 KTELCNFSGV KIYPGHGLSY VQATRPVFKF FDQKNLHYFL KRRNPRMVKW TLSYRKQHKK
//
LOCUS       Giardia0la@27121      60 bp    PROT      linear   30-AUG-2014
DEFINITION  Giardia0la@27121      98 bp    PROT      linear    2-AUG-2014, 98 bases, BCCFD7
 ACCESSION  Rose-Cavalier-Smiths-iMac.local:126:1409402245
ORIGIN
        1 TTNQCSYSGR KILPGYGKRM SRHDKVLLIF LNRKASVHYL NKWNPRKIRW TLASRRARGK
//
LOCUS         SpirBark      60 bp    PROT      linear   30-AUG-2014
DEFINITION  SpirBark      94 bp    PROT      linear    2-AUG-2014, 94 bases, 98FBED86 check
 ACCESSION  Rose-Cavalier-Smiths-iMac.local:127:1409402245
ORIGIN
        1 ----CNYSGR QILPGYGKRF AKLDKSLVIF INRKSAVHFI SKWNPRRIRW TSVYRRLHGK
//
LOCUS         MonoceSp      60 bp    PROT      linear   30-AUG-2014
DEFINITION  MonoceSp     129 bp    PROT      linear    2-AUG-2014, 129 bases, 3C2ED468 chec
 ACCESSION  Rose-Cavalier-Smiths-iMac.local:128:1409402245
ORIGIN
        1 RVERCSFSWH KIYPGHGIRF VRGDSRLFIF AGSKARCCYD IKRSSRNTKW TGDWRKAHKK
//
LOCUS         StreStri      60 bp    PROT      linear   30-AUG-2014
DEFINITION  StreStri     129 bp    PROT      linear    2-AUG-2014, 129 bases, 24882A21 chec
 ACCESSION  Rose-Cavalier-Smiths-iMac.local:129:1409402245
ORIGIN
        1 ------FCGG PIWPGHGTMF VRNDCKCFRF CRSKCRKYWM KKKNPRKFRW TKAFRRAHEK
//
LOCUS         TrimPyri      60 bp    PROT      linear   30-AUG-2014
DEFINITION  TrimPyri     129 bp    PROT      linear    2-AUG-2014, 129 bases, 1A4E73D9 chec
 ACCESSION  Rose-Cavalier-Smiths-iMac.local:130:1409402245
ORIGIN
        1 ---------F RIYPGHGIRF VRLDSKAFLF ASGKCRHQFH MKRSPRTILW TGEWRKAHKK
//
LOCUS       Diplonema_papillatum@DPL000019      60 bp    PROT      linear   30-AUG-2014
DEFINITION  Diplonema_papillatum@DPL000019     129 bp    PROT      linear    2-AUG-2014, 12
 ACCESSION  Rose-Cavalier-Smiths-iMac.local:131:1409402245
ORIGIN
        1 KKETCSFSGL PIHPGHGKRY VVSTKPVLPF VTAKARALFL KKKNPRKVGW TVSYRRTMKK
//
LOCUS         RhynchSp      60 bp    PROT      linear   30-AUG-2014
DEFINITION  RhynchSp     118 bp    PROT      linear    2-AUG-2014, 118 bases, 2848D1C6 chec
 ACCESSION  Rose-Cavalier-Smiths-iMac.local:132:1409402245
ORIGIN
        1 ---------- PLRPGHGKRY VVSTKPVLPF VTAKARSLFL KKRNPRKVCW TVSYRRTMKK
//
LOCUS       Euglena_gracilis@ELL00006189_3      60 bp    PROT      linear   30-AUG-2014
DEFINITION  Euglena_gracilis@ELL00006189_3     129 bp    PROT      linear    2-AUG-2014, 12
 ACCESSION  Rose-Cavalier-Smiths-iMac.local:133:1409402245
ORIGIN
        1 RKENCLFSGL PVHPGHGKRF VQSTRPVLTF VTAKTRKLYL RKKNPRVIRW TVTYRKLNKK
//
LOCUS       Procryptobia_sorokini@metproCo      60 bp    PROT      linear   30-AUG-2014
DEFINITION  Procryptobia_sorokini@metproCo     114 bp    PROT      linear    2-AUG-2014, 11
 ACCESSION  Rose-Cavalier-Smiths-iMac.local:134:1409402245
ORIGIN
        1 RTQECEFSHF TIHPGHGRRY VLSTKPVLAF CRPKTFAMYM RKKNPRFYQW TKTYRRIHRK
//
LOCUS         TrypCruz      60 bp    PROT      linear   30-AUG-2014
DEFINITION  TrypCruz     112 bp    PROT      linear    2-AUG-2014, 112 bases, CBEC1717 chec
 ACCESSION  Rose-Cavalier-Smiths-iMac.local:135:1409402245
ORIGIN
        1 RTIDCEFSHF AVHPGHGRRY VLSTKPVLTF ARPKCFAMYM RKKNPRFIAW TRTYRRIHRK
//
LOCUS         LeisMajo      60 bp    PROT      linear   30-AUG-2014
DEFINITION  LeisMajo     118 bp    PROT      linear    2-AUG-2014, 118 bases, 6E1DF452 chec
 ACCESSION  Rose-Cavalier-Smiths-iMac.local:136:1409402245
ORIGIN
        1 RTIECEFSHF AVHPGHGRRY VLSTKPVLTF SRPKCFALYM RKKNPRFIPW TRTYRRIHRK
//
LOCUS       Stereomyxa_ramosa@steraCAMPEP0174255506      60 bp    PROT      linear   30-AUG-2014
DEFINITION  Stereomyxa_ramosa@steraCAMPEP0174255506     129 bp    PROT      linear    2-AUG
 ACCESSION  Rose-Cavalier-Smiths-iMac.local:137:1409402245
ORIGIN
        1 KTELCSFSGY KIYPGHGRKF VRGDSKSFYF ITTKTKVAFM AKSNPRKVAW TQVYRKVHKK
//
LOCUS       Stygamoeba_regulata@styreCAMPEP0177645176      60 bp    PROT      linear   30-AUG-2014
DEFINITION  Stygamoeba_regulata@styreCAMPEP0177645176     129 bp    PROT      linear    2-A
 ACCESSION  Rose-Cavalier-Smiths-iMac.local:138:1409402245
ORIGIN
        1 KTELCNFTGY KIYPGHGKRY VRMDSKSFTF LSSKVAAAYM MKRNPRKLLW TVVYRRLHKK
//
LOCUS       Coprprot@Rpl24A      60 bp    PROT      linear   30-AUG-2014
DEFINITION  Coprprot@Rpl24A     101 bp    PROT      linear    1-AUG-2014, 101 bases, D5B9A9
 ACCESSION  Rose-Cavalier-Smiths-iMac.local:139:1409402245
ORIGIN
        1 KTEVCSFSGL KIFPGRGTRF VRGDSKLFYF RTSKDARLWH QKKKPAKFHW TVVYRRLNKK
//
LOCUS       Flamella_sp      60 bp    PROT      linear   23-SEP-2014
DEFINITION  Flamella_sp, 357 bases, 1DC8C92C checksum.
 ACCESSION  Rose-Cavalier-Smiths-iMac.local:148:1409402355
ORIGIN
        1 KTEVCQFTGF KIYPGHGKRY VRADNKAFTL INGKAEANFL MRRNPREIRW TQIYRRLHRK
//
LOCUS       Apis_mellifera      60 bp    PROT      linear   23-SEP-2014
DEFINITION  Apis_mellifera, 357 bases, A4A4A34B checksum.
 ACCESSION  Rose-Cavalier-Smiths-iMac.local:156:1409402355
ORIGIN
        1 KIGLCAYSGY KIYPGHGKTM VKVDGKTFTF LNSKCESAHL MRRNPRKVTW TVLYRRKHKK
//
LOCUS       Candida_albicans      60 bp    PROT      linear   23-SEP-2014
DEFINITION  Candida_albicans, 357 bases, 414678C8 checksum.
 ACCESSION  Rose-Cavalier-Smiths-iMac.local:157:1409402355
ORIGIN
        1 KIEVDSFSGS KIYPGRGTLF VRGDSKIFRF QSSKSASLFQ QRKNPRRISW TVLYRRHHKK
//
LOCUS       Arachnula_sp      60 bp    PROT      linear   23-SEP-2014
DEFINITION  Arachnula_sp, 357 bases, 67DB9E3C checksum.
 ACCESSION  Rose-Cavalier-Smiths-iMac.local:163:1409402355
ORIGIN
        1 ---------- ---------- ---------- ---------- ------DIRW TQVYRRIHKK
//
LOCUS       Danio_rerio      60 bp    PROT      linear   23-SEP-2014
DEFINITION  Danio_rerio, 357 bases, F631BD51 checksum.
 ACCESSION  Rose-Cavalier-Smiths-iMac.local:166:1409402355
ORIGIN
        1 KVELCSFSGY KIYPGHGRRY ARVDGKVFQF LNAKCESAFL SKRNPRQINW TVLYRRKHKK
//
LOCUS       Tribonema_sp      60 bp    PROT      linear   23-SEP-2014
DEFINITION  Tribonema_sp, 357 bases, 17FD878B checksum.
 ACCESSION  Rose-Cavalier-Smiths-iMac.local:168:1409402355
ORIGIN
        1 KTEVCAFSEF RIYPGHGQRM IRRDGTPVVF INAKCKSLLM QRKKPAKLTW TQGWRRLNKK
//
LOCUS       Cryptococcus_gattii      60 bp    PROT      linear   23-SEP-2014
DEFINITION  Cryptococcus_gattii, 357 bases, D3A3AB63 checksum.
 ACCESSION  Rose-Cavalier-Smiths-iMac.local:175:1409402355
ORIGIN
        1 RVDRCDFTGY KVYPSRGKVY VRGDSKTFRF LSSKAESLFL QRKNPRKIAW TQVYRRMHKK
//
LOCUS       Aspergillus_flavus      60 bp    PROT      linear   23-SEP-2014
DEFINITION  Aspergillus_flavus, 357 bases, 5CA13038 checksum.
 ACCESSION  Rose-Cavalier-Smiths-iMac.local:177:1409402355
ORIGIN
        1 RVETCHFCSR PVYPSKGISF VRLDSKMFRF CRSKCHKNFK MKRQPRKLKW TKTSRAANGK
//
LOCUS       Thermofilum_pendens@Hrk5_YP_919910      60 bp    PROT      linear    2-JAN-2015
DEFINITION  ribosomal protein L24E [Thermofilum pendens Hrk 5].
 ACCESSION  YP_919910
  ORGANISM  Thermofilum pendens Hrk 5
   AUTHORS  Copeland,A., Lucas,S., Lapidus,A., Barry,K., Detter,J.C., Glavina
VERSION     YP_919910.1  GI:119719415DBLINK      BioProject: PRJNA58563DBSOURCE    REFSEQ: accession NC_008698.1
KEYWORDS    RefSeq.
SOURCE      Thermofilum pendens Hrk 5
            Archaea; Crenarchaeota; Thermoprotei; Thermoproteales;
            Thermofilaceae; Thermofilum.
REFERENCE   1  (residues 1 to 63)
            Ulrich,L.E., Elkins,J.G., Mavromatis,K., Lykidis,A., Kim,E.,
            Thompson,L.S., Nolan,M., Land,M., Copeland,A., Lapidus,A.,
            Lucas,S., Detter,C., Zhulin,I.B., Olsen,G.J., Whitman,W.,
            Mukhopadhyay,B., Bristow,J. and Kyrpides,N.
  TITLE     Genome sequence of Thermofilum pendens reveals an exceptional loss
            of biosynthetic pathways without genome reduction
  JOURNAL   J. Bacteriol. 190 (8), 2957-2965 (2008)
   PUBMED   18263724
REFERENCE   2  (residues 1 to 63)
  CONSRTM   NCBI Genome Project
  TITLE     Direct Submission
  JOURNAL   Submitted (21-DEC-2006) National Center for Biotechnology
            Information, NIH, Bethesda, MD 20894, USA
REFERENCE   3  (residues 1 to 63)
            del Rio,T., Dalin,E., Tice,H., Pitluck,S., Thompson,L.S.,
            Brettin,T., Bruce,D., Han,C., Tapia,R., Schmutz,J., Larimer,F.,
            Land,M., Hauser,L., Kyrpides,N., Kim,E., Anderson,I., Olsen,G.,
            Reich,C., Woese,C. and Richardson,P.
  CONSRTM   US DOE Joint Genome Institute
  TITLE     Direct Submission
  JOURNAL   Submitted (14-DEC-2006) US DOE Joint Genome Institute, 2800
            Mitchell Drive B100, Walnut Creek, CA 94598-1698, USA
COMMENT     PROVISIONAL REFSEQ: This record has not yet been subject to final
            NCBI review. The reference sequence was derived from ABL77907.
            Method: conceptual translation.
FEATURES             Location/Qualifiers
     source          1..63
                     /organism="Thermofilum pendens Hrk 5"
                     /strain="Hrk 5"
                     /db_xref="taxon:368408"
                     /note="type strain of Thermofilum pendens Hrk 5"
     Protein         1..63
                     /product="50S ribosomal protein L24E"
                     /calculated_mol_wt=7061
     Region          2..56
                     /region_name="Ribosomal_L24e_L24"
                     /note="Ribosomal protein L24e/L24 is a ribosomal protein
                     found in eukaryotes (L24) and in archaea (L24e, distinct
                     from archaeal L24). L24e/L24 is located on the surface of
                     the large subunit, adjacent to proteins L14 and L3, and
                     near the translation factor...; cd00472"
                     /db_xref="CDD:100103"
     Site            order(7,10,33,37)
                     /site_type="other"
                     /note="zinc binding site [ion binding]"
                     /db_xref="CDD:100103"
     Site            15..17
                     /site_type="other"
                     /note="L3 interface [polypeptide binding]"
                     /db_xref="CDD:100103"
     Site            order(17,19..21,23,25..26)
                     /site_type="other"
                     /note="L14 interface [polypeptide binding]"
                     /db_xref="CDD:100103"
     Site            order(18..19,35..36,38..39,43,46,52..53)
                     /site_type="other"
                     /note="23S rRNA interface [nucleotide binding]"
                     /db_xref="CDD:100103"
     CDS             1..63
                     /locus_tag="Tpen_0500"
                     /coded_by="complement(NC_008698.1:454604..454795)"
                     /note="PFAM: Ribosomal protein L24E;
                     SMART: TRASH domain protein;
                     KEGG: pai:PAE3345 ribosomal protein L24"
                     /transl_table=11
                     /db_xref="InterPro:IPR000988"
                     /db_xref="InterPro:IPR011017"
                     /db_xref="GeneID:4601334"
CONTIG      join(WP_011752172.1:1..63)


ORIGIN
        1 rivycafcgs pikpgegisy vkndgtvlry csskcfksak yhrdprrqkw vrkqvahgss
//
LOCUS       Caldiarchaeum_subterraneum@WP_020863516      57 bp    PROT      linear   25-JUL-2013
DEFINITION  large subunit ribosomal protein L24e [Candidatus Caldiarchaeum
 ACCESSION  WP_020863516
  ORGANISM  Candidatus Caldiarchaeum subterraneum
            subterraneum].VERSION     WP_020863516.1  GI:526884573KEYWORDS    RefSeq.
SOURCE      Candidatus Caldiarchaeum subterraneum
            Archaea; Thaumarchaeota; unclassified Thaumarchaeota; Candidatus
            Caldiarchaeum.
COMMENT     REFSEQ: This record represents a single, non-redundant, protein
            sequence which may be annotated on many different RefSeq genomes
            from the same, or different, species.
FEATURES             Location/Qualifiers
     source          1..57
                     /organism="Candidatus Caldiarchaeum subterraneum"
                     /db_xref="taxon:311458"
     Protein         1..57
                     /product="large subunit ribosomal protein L24e"
                     /calculated_mol_wt=6634
     Region          2..56
                     /region_name="Ribosomal_L24e_L24"
                     /note="Ribosomal protein L24e/L24 is a ribosomal protein
                     found in eukaryotes (L24) and in archaea (L24e, distinct
                     from archaeal L24). L24e/L24 is located on the surface of
                     the large subunit, adjacent to proteins L14 and L3, and
                     near the translation factor...; cd00472"
                     /db_xref="CDD:100103"
     Site            order(7,10,33,37)
                     /site_type="other"
                     /note="zinc binding site [ion binding]"
                     /db_xref="CDD:100103"
     Site            15..17
                     /site_type="other"
                     /note="L3 interface [polypeptide binding]"
                     /db_xref="CDD:100103"
     Site            order(17,19..21,23,25..26)
                     /site_type="other"
                     /note="L14 interface [polypeptide binding]"
                     /db_xref="CDD:100103"
     Site            order(18..19,35..36,38..39,43,46,52..53)
                     /site_type="other"
                     /note="23S rRNA interface [nucleotide binding]"
                     /db_xref="CDD:100103"


ORIGIN
        1 rthrcsfcgr efthgkgmly vkndgtllwf csrkcriyme hgkdprklkw t--ka-g
//
LOCUS       Micrarchaeum_acidiphilum_ARMAN-2@EET89609      60 bp    PROT      linear   12-MAY-2010
DEFINITION  hypothetical protein UNLARM2_0727 [Candidatus Micrarchaeum
 ACCESSION  EET89609
  ORGANISM  Candidatus Micrarchaeum acidiphilum ARMAN-2
   AUTHORS  Baker,B.J., Comolli,L.R., Dick,G.J., Hauser,L., Hyatt,D., Dill,B.,
            acidiphilum ARMAN-2].VERSION     EET89609.1  GI:255513343DBLINK      BioProject: PRJNA38565
DBSOURCE    accession GG697241.1
KEYWORDS    .
SOURCE      Candidatus Micrarchaeum acidiphilum ARMAN-2 (mine drainage
            metagenome)
            Archaea; Parvarchaeota; Candidatus Micrarchaeum.
REFERENCE   1  (residues 1 to 59)
            Yelton,A.P. and Banfield,J.F.
  TITLE     Community-wide analysis of microbial genome sequence signatures
  JOURNAL   Genome Biol. 10 (8), R85 (2009)
   PUBMED   19698104
REFERENCE   2  (residues 1 to 59)
            Dill,B.D., Land,M.L., Verberkmoes,N.C., Hettich,R.L. and
            Banfield,J.F.
  TITLE     Enigmatic, ultrasmall, uncultivated Archaea
  JOURNAL   Proc. Natl. Acad. Sci. U.S.A. 107 (19), 8806-8811 (2010)
   PUBMED   20421484
REFERENCE   3  (residues 1 to 59)
            Land,M., VerBerkmoes,N.C., Hettich,R.L. and Banfield,J.F.
  TITLE     Direct Submission
  JOURNAL   Submitted (31-JUL-2009) Earth and Planetary Sciences, UC Berkeley,
            307 McCone Hall, Berkeley, CA 94720, USA
COMMENT     Method: conceptual translation.
FEATURES             Location/Qualifiers
     source          1..59
                     /organism="Candidatus Micrarchaeum acidiphilum ARMAN-2"
                     /isolation_source="combined biofilm from UBA (pink
                     subaerial biofilm) and UBA BS (thick floating biofilm
                     subdivided into strips) samples"
                     /db_xref="taxon:425595"
                     /environmental_sample
                     /country="USA: Richmond Mine at Iron Mountain, CA
                     (elevation 3100 ft.)"
                     /lat_lon="40.68 N 122.2 W"
                     /note="metagenomic; derived from metagenome: mine drainage
                     metagenome"
     Protein         1..59
                     /product="hypothetical protein"
     Region          3..>46
                     /region_name="Ribosomal_L24e_L24"
                     /note="Ribosomal protein L24e/L24 is a ribosomal protein
                     found in eukaryotes (L24) and in archaea (L24e, distinct
                     from archaeal L24). L24e/L24 is located on the surface of
                     the large subunit, adjacent to proteins L14 and L3, and
                     near the translation factor...; cl00909"
                     /db_xref="CDD:242184"
     Site            order(3,6,29,33)
                     /site_type="other"
                     /note="zinc binding site [ion binding]"
                     /db_xref="CDD:100103"
     Site            11..13
                     /site_type="other"
                     /note="L3 interface [polypeptide binding]"
                     /db_xref="CDD:100103"
     Site            order(13,15..17,19,21..22)
                     /site_type="other"
                     /note="L14 interface [polypeptide binding]"
                     /db_xref="CDD:100103"
     Site            order(14..15,31..32,34..35)
                     /site_type="other"
                     /note="23S rRNA interface [nucleotide binding]"
                     /db_xref="CDD:100103"
     CDS             1..59
                     /locus_tag="UNLARM2_0727"
                     /coded_by="complement(GG697241.1:59396..59575)"
                     /transl_table=11


ORIGIN
        1 ---kctycqn eirrgsgtmy vfktgkinyy csgrcykndi yrkk-mnlke nrikakpkqs
//
LOCUS       Caldivirga_maquilingensis@IC-167_ABW01159      60 bp    PROT      linear    2-JAN-2015
DEFINITION  Ribosomal protein L24E [Caldivirga maquilingensis IC-167].
 ACCESSION  ABW01159
  ORGANISM  Caldivirga maquilingensis IC-167
   AUTHORS  Copeland,A., Lucas,S., Lapidus,A., Barry,K., Glavina del Rio,T.,
VERSION     ABW01159.1  GI:157919732DBLINK      BioProject: PRJNA17421            BioSample: SAMN00623034
DBSOURCE    accession CP000852.1
KEYWORDS    .
SOURCE      Caldivirga maquilingensis IC-167
            Archaea; Crenarchaeota; Thermoprotei; Thermoproteales;
            Thermoproteaceae; Caldivirga.
REFERENCE   1  (residues 1 to 70)
            Dalin,E., Tice,H., Pitluck,S., Saunders,E., Brettin,T., Bruce,D.,
            Detter,J.C., Han,C., Schmutz,J., Larimer,F., Land,M., Hauser,L.,
            Kyrpides,N., Ivanova,N., Biddle,J.F., Zhang,Z., Fitz-Gibbon,S.T.,
            Lowe,T.M., Saltikov,C., House,C.H. and Richardson,P.
  CONSRTM   US DOE Joint Genome Institute
  TITLE     Complete sequence of Caldivirga maquilingensis IC-167
  JOURNAL   Unpublished
REFERENCE   2  (residues 1 to 70)
            Dalin,E., Tice,H., Pitluck,S., Saunders,E., Brettin,T., Bruce,D.,
            Detter,J.C., Han,C., Schmutz,J., Larimer,F., Land,M., Hauser,L.,
            Kyrpides,N., Ivanova,N., Biddle,J.F., Zhang,Z., Fitz-Gibbon,S.T.,
            Lowe,T.M., Saltikov,C., House,C.H. and Richardson,P.
  CONSRTM   US DOE Joint Genome Institute
  TITLE     Direct Submission
  JOURNAL   Submitted (02-OCT-2007) US DOE Joint Genome Institute, 2800
            Mitchell Drive B100, Walnut Creek, CA 94598-1698, USA
COMMENT     Method: conceptual translation.
FEATURES             Location/Qualifiers
     source          1..70
                     /organism="Caldivirga maquilingensis IC-167"
                     /strain="IC-167"
                     /db_xref="taxon:397948"
     Protein         1..70
                     /product="Ribosomal protein L24E"
     Region          1..55
                     /region_name="Ribosomal_L24e_L24"
                     /note="Ribosomal protein L24e/L24 is a ribosomal protein
                     found in eukaryotes (L24) and in archaea (L24e, distinct
                     from archaeal L24). L24e/L24 is located on the surface of
                     the large subunit, adjacent to proteins L14 and L3, and
                     near the translation factor...; cd00472"
                     /db_xref="CDD:100103"
     Site            order(6,9,32,36)
                     /site_type="other"
                     /note="zinc binding site [ion binding]"
                     /db_xref="CDD:100103"
     Site            14..16
                     /site_type="other"
                     /note="L3 interface [polypeptide binding]"
                     /db_xref="CDD:100103"
     Site            order(16,18..20,22,24..25)
                     /site_type="other"
                     /note="L14 interface [polypeptide binding]"
                     /db_xref="CDD:100103"
     Site            order(17..18,34..35,37..38,43,45,51..52)
                     /site_type="other"
                     /note="23S rRNA interface [nucleotide binding]"
                     /db_xref="CDD:100103"
     CDS             1..70
                     /locus_tag="Cmaq_0311"
                     /coded_by="complement(CP000852.1:349649..349861)"
                     /note="PFAM: Ribosomal protein L24E;
                     SMART: TRASH domain protein;
                     KEGG: pai:PAE3345 ribosomal protein L24"
                     /transl_table=11
                     /db_xref="InterPro:IPR000988"
                     /db_xref="InterPro:IPR011017"


ORIGIN
        1 riyncsycgr pippgygimy vrvdgvvlrf csrrcfvsmk mgknpqkqaw vrkirraksa
//
LOCUS       Nitrososphaera_viennensis@EN76_AIC17207      60 bp    PROT      linear   20-AUG-2014
DEFINITION  50S ribosomal protein L24e [Nitrososphaera viennensis EN76].
 ACCESSION  AIC17207
  ORGANISM  Nitrososphaera viennensis EN76
   AUTHORS  Kerou,M.L., Offre,P., Spang,A.M. and Schleper,C.
VERSION     AIC17207.1  GI:647813506DBLINK      BioProject: PRJEA60103            BioSample: SAMN02721150
DBSOURCE    accession CP007536.1
KEYWORDS    .
SOURCE      Nitrososphaera viennensis EN76
            Archaea; Thaumarchaeota; Nitrososphaerales; Nitrososphaeraceae;
            Nitrososphaera.
REFERENCE   1  (residues 1 to 70)
            Leisch,N. and Schleper,C.
  TITLE     Nitrososphaera viennensis gen. nov., sp. nov., an aerobic and
            mesophilic, ammonia-oxidizing archaeon from soil and a member of
            the archaeal phylum Thaumarchaeota
  JOURNAL   Int. J. Syst. Evol. Microbiol. 64 (PT 8), 2738-2752 (2014)
   PUBMED   24907263
REFERENCE   2  (residues 1 to 70)
  TITLE     Direct Submission
  JOURNAL   Submitted (01-APR-2014) Department of Ecogenomics and Systems
            Biology Group of Archaea Biology and Ecogenomics, University of
            Vienna, Althanstrasse 14, Vienna 1090, Austria
COMMENT     Method: conceptual translation.
FEATURES             Location/Qualifiers
     source          1..70
                     /organism="Nitrososphaera viennensis EN76"
                     /strain="EN76"
                     /isolation_source="soil"
                     /culture_collection="DSM:26422"
                     /culture_collection="JCM:19564"
                     /db_xref="taxon:926571"
                     /country="Austria: Vienna"
                     /lat_lon="48.229273 N 16.358947 E"
                     /collection_date="2008"
     Protein         1..70
                     /product="50S ribosomal protein L24e"
     Region          9..58
                     /region_name="Ribosomal_L24e_L24"
                     /note="Ribosomal protein L24e/L24 is a ribosomal protein
                     found in eukaryotes (L24) and in archaea (L24e, distinct
                     from archaeal L24). L24e/L24 is located on the surface of
                     the large subunit, adjacent to proteins L14 and L3, and
                     near the translation factor...; cd00472"
                     /db_xref="CDD:100103"
     Site            order(11,14,37,41)
                     /site_type="other"
                     /note="zinc binding site [ion binding]"
                     /db_xref="CDD:100103"
     Site            19..21
                     /site_type="other"
                     /note="L3 interface [polypeptide binding]"
                     /db_xref="CDD:100103"
     Site            order(21,23..25,27,29..30)
                     /site_type="other"
                     /note="L14 interface [polypeptide binding]"
                     /db_xref="CDD:100103"
     Site            order(22..23,39..40,42..43,48,50,56..57)
                     /site_type="other"
                     /note="23S rRNA interface [nucleotide binding]"
                     /db_xref="CDD:100103"
     CDS             1..70
                     /gene="rpl24e"
                     /locus_tag="NVIE_029290"
                     /coded_by="complement(CP007536.1:2455850..2456062)"
                     /inference="ab initio prediction:AMIGene:2.0"
                     /note="Evidence 2b : Function of strongly homologous gene;
                     Product type s : structure"
                     /transl_table=11


ORIGIN
        1 slrncffcgr hitaghgiml vrndgqvqwt csskckknll lkrdprrlkw tskyvkgglr
//
LOCUS       archaeon_SCGC_AAA011-L22@WP_018203957      57 bp    PROT      linear   28-JUN-2013
DEFINITION  hypothetical protein [Nanoarchaeota archaeon SCGC AAA011-L22].
 ACCESSION  WP_018203957
  ORGANISM  Nanoarchaeota 
VERSION     WP_018203957.1  GI:516994215KEYWORDS    RefSeq.SOURCE      Nanoarchaeota archaeon SCGC AAA011-L22
            Archaea; Nanoarchaeota.
COMMENT     REFSEQ: This record represents a single, non-redundant, protein
            sequence which may be annotated on many different RefSeq genomes
            from the same, or different, species.
            COMPLETENESS: full length.
FEATURES             Location/Qualifiers
     source          1..57
                     /organism="Nanoarchaeota archaeon SCGC AAA011-L22"
                     /db_xref="taxon:1046946"
     Protein         1..57
                     /product="hypothetical protein"
                     /calculated_mol_wt=6491
     Region          4..52
                     /region_name="Ribosomal_L24e_L24"
                     /note="Ribosomal protein L24e/L24 is a ribosomal protein
                     found in eukaryotes (L24) and in archaea (L24e, distinct
                     from archaeal L24). L24e/L24 is located on the surface of
                     the large subunit, adjacent to proteins L14 and L3, and
                     near the translation factor...; cd00472"
                     /db_xref="CDD:100103"
     Site            order(4,7,30,34)
                     /site_type="other"
                     /note="zinc binding site [ion binding]"
                     /db_xref="CDD:100103"
     Site            12..14
                     /site_type="other"
                     /note="L3 interface [polypeptide binding]"
                     /db_xref="CDD:100103"
     Site            order(14,16..18,20,22..23)
                     /site_type="other"
                     /note="L14 interface [polypeptide binding]"
                     /db_xref="CDD:100103"
     Site            order(15..16,32..33,35..36,41,43,49..50)
                     /site_type="other"
                     /note="23S rRNA interface [nucleotide binding]"
                     /db_xref="CDD:100103"


ORIGIN
        1 --vscsfcgk vipkgtgkmf vkkdgkilyf dsskcernlk lnrkprnfkw tksyekg
//
LOCUS       Nanosalina_sp.J07AB43@EGQ43490      54 bp    PROT      linear   11-MAR-2013
DEFINITION  ribosomal protein L24e [Candidatus Nanosalina sp. J07AB43].
 ACCESSION  EGQ43490
  ORGANISM  Candidatus Nanosalina sp. J07AB43
   AUTHORS  Narasingarao,P., Podell,S., Ugalde,J., Heidelberg,K., Banfield,J.
VERSION     EGQ43490.1  GI:339758233DBLINK      BioProject: PRJNA52647            BioSample: SAMN01940911
DBSOURCE    accession GL982576.1
KEYWORDS    .
SOURCE      Candidatus Nanosalina sp. J07AB43 (hypersaline lake metagenome)
            Archaea; Nanohaloarchaeota; Nanohaloarchaea; Candidatus Nanosalina.
REFERENCE   1  (residues 1 to 50)
            Emerson,J.B., Brocks,J.J., Heidelberg,K.B., Banfield,J.F. and
            Allen,E.E.
  TITLE     De novo metagenomic assembly reveals abundant novel major lineage
            of Archaea in hypersaline microbial communities
  JOURNAL   ISME J (2011) In press
   PUBMED   21716304
  REMARK    Publication Status: Available-Online prior to print
REFERENCE   2  (residues 1 to 50)
            and Allen,E.
  TITLE     Direct Submission
  JOURNAL   Submitted (14-OCT-2010) Scripps Institution of Oceanography,
            University of California, San Diego, 9500 Gilman Drive, La Jolla,
            CA 92093-0202, USA
COMMENT     Method: conceptual translation.
FEATURES             Location/Qualifiers
     source          1..50
                     /organism="Candidatus Nanosalina sp. J07AB43"
                     /isolation_source="Lake Tyrrell"
                     /db_xref="taxon:889948"
                     /environmental_sample
                     /country="Australia: Victoria"
                     /note="metagenomic; derived from metagenome: hypersaline
                     lake metagenome"
     Protein         1..50
                     /product="ribosomal protein L24e"
     Region          4..43
                     /region_name="Ribosomal_L24e_L24"
                     /note="Ribosomal protein L24e/L24 is a ribosomal protein
                     found in eukaryotes (L24) and in archaea (L24e, distinct
                     from archaeal L24). L24e/L24 is located on the surface of
                     the large subunit, adjacent to proteins L14 and L3, and
                     near the translation factor...; cl00909"
                     /db_xref="CDD:242184"
     Site            order(4,7,30,34)
                     /site_type="other"
                     /note="zinc binding site [ion binding]"
                     /db_xref="CDD:100103"
     Site            12..14
                     /site_type="other"
                     /note="L3 interface [polypeptide binding]"
                     /db_xref="CDD:100103"
     Site            order(14,16..18,20,22..23)
                     /site_type="other"
                     /note="L14 interface [polypeptide binding]"
                     /db_xref="CDD:100103"
     Site            order(15..16,32..33,35..36,40,42)
                     /site_type="other"
                     /note="23S rRNA interface [nucleotide binding]"
                     /db_xref="CDD:100103"
     CDS             1..50
                     /locus_tag="J07AB43_14810"
                     /coded_by="complement(GL982576.1:627252..627404)"
                     /transl_table=11


ORIGIN
        1 --pecyysge einptegimy vknngerlyf ssgknlknwm eg---rnhey adqe
//
LOCUS       Haloredivivus_sp.G17@EHK01604      54 bp    PROT      linear   25-NOV-2011
DEFINITION  hypothetical protein HRED_02251 [Candidatus Haloredivivus sp. G17].
 ACCESSION  EHK01604
  ORGANISM  Candidatus Haloredivivus sp. G17
   AUTHORS  Ghai,R., Pasic,L., Fernandez,A.B., Martin-Cuadrado,A.-B.,
VERSION     EHK01604.1  GI:358032995DBLINK      BioProject: PRJNA71229            BioSample: SAMN02469764
DBSOURCE    accession AGNT01000168.1
KEYWORDS    .
SOURCE      Candidatus Haloredivivus sp. G17
            Archaea; Nanohaloarchaeota; Nanohaloarchaea; Candidatus
            Haloredivivus.
REFERENCE   1  (residues 1 to 47)
            Mizuno,C.M., McMahon,K.D., Papke,R.T., Stepanauskas,R.,
            Rodriguez-Brito,B., Rohwer,F., Sanchez-Porro,C., Ventosa,A. and
            Rodriguez-Valera,F.
  TITLE     New Dominant Microbial Groups Along A Salinity Gradient
  JOURNAL   Sci Rep (2011) In press
REFERENCE   2  (residues 1 to 47)
            Mizuno,C.M., McMahon,K.D., Papke,R.T., Stepanauskas,R.,
            Rodriguez-Brito,B., Rohwer,F., Sanchez-Porro,C., Ventosa,A. and
            Rodriguez-Valera,F.
  TITLE     Direct Submission
  JOURNAL   Submitted (05-OCT-2011) Laboratorio de Microbiologia, Evolutionary
            Genomics Group, Universidad Miguel Hernandez, Ctra. de Valencia,
            s/n, San Juan de Alicante, Alicante 03550, Spain
COMMENT     Annotation was added by the NCBI Prokaryotic Genomes Automatic
            Annotation Pipeline Group. Information about the Pipeline can be
            found here:
            http://www.ncbi.nlm.nih.gov/genomes/static/Pipeline.html. Please be
            aware that the annotation is done automatically with little or no
            manual curation.
            Genome sequenced from a single-cell isolation.
            
            ##Genome-Assembly-Data-START##
            Assembly Method       :: MIRA v. 3.4
            Genome Coverage       :: 80x
            Sequencing Technology :: 454 GS-FLX Titanium
            ##Genome-Assembly-Data-END##
            Method: conceptual translation.
FEATURES             Location/Qualifiers
     source          1..47
                     /organism="Candidatus Haloredivivus sp. G17"
                     /strain="G17"
                     /db_xref="taxon:1072681"
     Protein         1..47
                     /product="hypothetical protein"
     Region          2..>42
                     /region_name="Ribosomal_L24e_L24"
                     /note="Ribosomal protein L24e/L24 is a ribosomal protein
                     found in eukaryotes (L24) and in archaea (L24e, distinct
                     from archaeal L24). L24e/L24 is located on the surface of
                     the large subunit, adjacent to proteins L14 and L3, and
                     near the translation factor...; cl00909"
                     /db_xref="CDD:242184"
     Site            order(3,6,29,33)
                     /site_type="other"
                     /note="zinc binding site [ion binding]"
                     /db_xref="CDD:100103"
     Site            11..13
                     /site_type="other"
                     /note="L3 interface [polypeptide binding]"
                     /db_xref="CDD:100103"
     Site            order(13,15..17,19,21..22)
                     /site_type="other"
                     /note="L14 interface [polypeptide binding]"
                     /db_xref="CDD:100103"
     Site            order(14..15,31..32,34..35,39,41)
                     /site_type="other"
                     /note="23S rRNA interface [nucleotide binding]"
                     /db_xref="CDD:100103"
     CDS             1..47
                     /locus_tag="HRED_02251"
                     /coded_by="AGNT01000168.1:4465..4608"
                     /note="COG2075 Ribosomal protein L24E"
                     /transl_table=11


ORIGIN
        1 ---ecdycgk evskaegkll vknsgkklff csskcqkn-e dknr-k-hty p--e
//
LOCUS       Nanosalinarum_sp.J07AB56@EGQ39942      53 bp    PROT      linear   11-MAR-2013
DEFINITION  hypothetical protein J07AB56_06700 [Candidatus Nanosalinarum sp.
 ACCESSION  EGQ39942
  ORGANISM  Candidatus Nanosalinarum sp. J07AB56
   AUTHORS  Narasingarao,P., Podell,S., Ugalde,J., Heidelberg,K., Banfield,J.
            J07AB56].VERSION     EGQ39942.1  GI:339756359DBLINK      BioProject: PRJNA52645
            BioSample: SAMN01940911
DBSOURCE    accession GL982569.1
KEYWORDS    .
SOURCE      Candidatus Nanosalinarum sp. J07AB56 (hypersaline lake metagenome)
            Archaea; Nanohaloarchaeota; Nanohaloarchaea; Candidatus
            Nanosalinarum.
REFERENCE   1  (residues 1 to 49)
            Emerson,J.B., Brocks,J.J., Heidelberg,K.B., Banfield,J.F. and
            Allen,E.E.
  TITLE     De novo metagenomic assembly reveals abundant novel major lineage
            of Archaea in hypersaline microbial communities
  JOURNAL   ISME J (2011) In press
   PUBMED   21716304
  REMARK    Publication Status: Available-Online prior to print
REFERENCE   2  (residues 1 to 49)
            and Allen,E.
  TITLE     Direct Submission
  JOURNAL   Submitted (14-OCT-2010) Scripps Institution of Oceanography,
            University of California, San Diego, 9500 Gilman Drive, La Jolla,
            CA 92093-0202, USA
COMMENT     Method: conceptual translation.
FEATURES             Location/Qualifiers
     source          1..49
                     /organism="Candidatus Nanosalinarum sp. J07AB56"
                     /isolation_source="Lake Tyrrell"
                     /db_xref="taxon:889962"
                     /environmental_sample
                     /country="Australia: Victoria"
                     /note="metagenomic; derived from metagenome: hypersaline
                     lake metagenome"
     Protein         1..49
                     /product="hypothetical protein"
     Region          4..>42
                     /region_name="Ribosomal_L24e_L24"
                     /note="Ribosomal protein L24e/L24 is a ribosomal protein
                     found in eukaryotes (L24) and in archaea (L24e, distinct
                     from archaeal L24). L24e/L24 is located on the surface of
                     the large subunit, adjacent to proteins L14 and L3, and
                     near the translation factor...; cl00909"
                     /db_xref="CDD:242184"
     Site            order(4,7,30,34)
                     /site_type="other"
                     /note="zinc binding site [ion binding]"
                     /db_xref="CDD:100103"
     Site            12..14
                     /site_type="other"
                     /note="L3 interface [polypeptide binding]"
                     /db_xref="CDD:100103"
     Site            order(14,16..18,20,22..23)
                     /site_type="other"
                     /note="L14 interface [polypeptide binding]"
                     /db_xref="CDD:100103"
     Site            order(15..16,32..33,35..36,40,42)
                     /site_type="other"
                     /note="23S rRNA interface [nucleotide binding]"
                     /db_xref="CDD:100103"
     CDS             1..49
                     /locus_tag="J07AB56_06700"
                     /coded_by="complement(GL982569.1:285917..286066)"
                     /transl_table=11


ORIGIN
        1 --peceytgd eipetggkll vlnsgerlyf ksskeqknwe -knrgh--ey adk
//
LOCUS       Aeropyrum_pernix_K1      60 bp    PROT      linear   23-SEP-2014
DEFINITION  Aeropyrum_pernix_K1, 357 bases, 237FA817 checksum.
 ACCESSION  Rose-Cavalier-Smiths-iMac.local:142:1409402355
ORIGIN
        1 KSRTCSFCGG SIEPGTGLMY VLRNGQILWF CSSKCYKNFK LRRKPDKLEW VRKVKKSLLD
//
LOCUS       Hypterthermus_butylicus      59 bp    PROT      linear   23-SEP-2014
DEFINITION  Hypterthermus_butylicus, 357 bases, D2345B20 checksum.
 ACCESSION  Rose-Cavalier-Smiths-iMac.local:143:1409402355
ORIGIN
        1 VVHTCTYCGR SIEPGTGLMY VKNDGSVLWF CSSKCFKLWR MGRDPRKLKW TERYTQLRR
//
LOCUS       Acidilobus_saccharovorans      60 bp    PROT      linear   23-SEP-2014
DEFINITION  Acidilobus_saccharovorans, 357 bases, A9A18D07 checksum.
 ACCESSION  Rose-Cavalier-Smiths-iMac.local:144:1409402355
ORIGIN
        1 KEMTCAFCGR PIEPGTGKMY VSERGEILWY CSSKCFKSAK LKRNPRKLKW ARPWVLKSLA
//
LOCUS       Korarchaeum_cryptofilum      56 bp    PROT      linear   23-SEP-2014
DEFINITION  Korarchaeum_cryptofilum, 357 bases, C9BA530A checksum.
 ACCESSION  Rose-Cavalier-Smiths-iMac.local:145:1409402355
ORIGIN
        1 LLRKCAFCGR DVEPGFGWMY VKADGTIIYF CSSKCRKNYM MGRNPKKLGW IRKAEK
//
LOCUS       Metallosphaera_sedula      58 bp    PROT      linear   23-SEP-2014
DEFINITION  Metallosphaera_sedula, 357 bases, ABBF7AAD checksum.
 ACCESSION  Rose-Cavalier-Smiths-iMac.local:147:1409402355
ORIGIN
        1 VSHKCSFCGG DIPPATGMMH VRNDGTILWF CSNKCRKYMK YHKDAKKLKW TTSYSRVR
//
LOCUS       Archaeoglobus_fulgidus      56 bp    PROT      linear   23-SEP-2014
DEFINITION  Archaeoglobus_fulgidus, 357 bases, 24995B93 checksum.
 ACCESSION  Rose-Cavalier-Smiths-iMac.local:149:1409402355
ORIGIN
        1 EKRVCSFCGY DIEPGTGKMY VRRDGRVFYF CSGKCEKNMK LKRKPRKLKW TKHYSR
//
LOCUS       Desulfurococcus_mucosus_DSM_2162      59 bp    PROT      linear   23-SEP-2014
DEFINITION  Desulfurococcus_mucosus_DSM_2162, 357 bases, CB605C16 checksum.
 ACCESSION  Rose-Cavalier-Smiths-iMac.local:150:1409402355
ORIGIN
        1 RQAKCVFCGS EIEPGTGVMY VMNDGTILWF CSSKCLKNYR MKRDPRKYKW TLKYGQQAK
//
LOCUS       Methanococcoides_burtonii      60 bp    PROT      linear   23-SEP-2014
DEFINITION  Methanococcoides_burtonii, 357 bases, 3E526805 checksum.
 ACCESSION  Rose-Cavalier-Smiths-iMac.local:153:1409402355
ORIGIN
        1 EQRKCSFCGE LLEPGTGLLF AKRDGSTYYF CSSKCKGNFD LGRLPRRTVW TEQGRIYLKK
//
LOCUS       Methanococcus_aeolicus      60 bp    PROT      linear   23-SEP-2014
DEFINITION  Methanococcus_aeolicus, 357 bases, 8C7715FB checksum.
 ACCESSION  Rose-Cavalier-Smiths-iMac.local:154:1409402355
ORIGIN
        1 EWKTCNFCGK SIEPGTGKKF VKKDGSVMFI CSSKCEKNYK LKRVARKLRW TPIYYNNKHS
//
LOCUS       Methanopyrus_kandleri      60 bp    PROT      linear   23-SEP-2014
DEFINITION  Methanopyrus_kandleri, 357 bases, 821A614 checksum.
 ACCESSION  Rose-Cavalier-Smiths-iMac.local:155:1409402355
ORIGIN
        1 DVRRCDFCGR IIEPGTGKMF VKNDGTILWF CSSKCERNMK LGRDPKKVRW TEKHREFMAE
//
LOCUS       Halobacterium_salinarum      60 bp    PROT      linear   23-SEP-2014
DEFINITION  Halobacterium_salinarum, 357 bases, 51B234DD checksum.
 ACCESSION  Rose-Cavalier-Smiths-iMac.local:158:1409402355
ORIGIN
        1 QTRSCDYCGD DIEPGTGTMF VHNDGSTVHF CSAKCEKNAD LGREPRDVEW TDEEEVEETQ
//
LOCUS       Methanosarcina_mazei      60 bp    PROT      linear   23-SEP-2014
DEFINITION  Methanosarcina_mazei, 357 bases, F54FFB5F checksum.
 ACCESSION  Rose-Cavalier-Smiths-iMac.local:159:1409402355
ORIGIN
        1 EQRKCYFCGQ MLEPGTGKLY IKKDGSTYFM CSSKCMSNFA LGRLPRRTEW TEKGKIQLKK
//
LOCUS       Ignicoccus_hospitalis      57 bp    PROT      linear   23-SEP-2014
DEFINITION  Ignicoccus_hospitalis, 357 bases, 9857CC46 checksum.
 ACCESSION  Rose-Cavalier-Smiths-iMac.local:160:1409402355
ORIGIN
        1 ARRVCSFCGR EIEPGTGIMY VRNDGSIMWF CSSKCFKSFK MGRDPRKLPW TAKYARR
//
LOCUS       Nanoarchaeum_equitans      54 bp    PROT      linear   23-SEP-2014
DEFINITION  Nanoarchaeum_equitans, 357 bases, 81A5B55D checksum.
 ACCESSION  Rose-Cavalier-Smiths-iMac.local:161:1409402355
ORIGIN
        1 ---KCSYCGR EIEPGTGKIY VTNKGKIYYF CSSKCEK--L MLRGTKRKKW ARNS
//
LOCUS       Methanocaldococcus_jannaschii      60 bp    PROT      linear   23-SEP-2014
DEFINITION  Methanocaldococcus_jannaschii, 357 bases, 3A29B77 checksum.
 ACCESSION  Rose-Cavalier-Smiths-iMac.local:164:1409402355
ORIGIN
        1 EWRTCSFCGY EIEPGKGKMV VEKDGTVLYF CSSKCEKSYR MGRNPRKLKW TKVYQDMKAE
//
LOCUS       Nitrosoarchaeum_limnia      60 bp    PROT      linear   23-SEP-2014
DEFINITION  Nitrosoarchaeum_limnia, 357 bases, 60DB0640 checksum.
 ACCESSION  Rose-Cavalier-Smiths-iMac.local:167:1409402355
ORIGIN
        1 LVKPCSFCAR PVAKGSGTML AKNDGTVLWF CSAKCKKNAE LKRDPRKLKW TKKYVKGGIQ
//
LOCUS       Staphylothermus_marinus      59 bp    PROT      linear   23-SEP-2014
DEFINITION  Staphylothermus_marinus, 357 bases, D68831F1 checksum.
 ACCESSION  Rose-Cavalier-Smiths-iMac.local:169:1409402355
ORIGIN
        1 RMVRCSFCGR EIEPGTGIMY VKNDGSILWF CSRKCYKNYL LRRDPRKLKW TLKYGSQTK
//
LOCUS       Natromonas_pharaonis      60 bp    PROT      linear   23-SEP-2014
DEFINITION  Natromonas_pharaonis, 357 bases, A4FE95EF checksum.
 ACCESSION  Rose-Cavalier-Smiths-iMac.local:173:1409402355
ORIGIN
        1 QKRTCDYSGQ EIEPGTGTMY VKNDGTVLWF ADSKCEKNYF MGREARDLEW TGGEEAAEDE
//
LOCUS       Nitrosopumilis_sp_AR2      60 bp    PROT      linear   23-SEP-2014
DEFINITION  Nitrosopumilis_sp_AR2, 357 bases, B96CBB93 checksum.
 ACCESSION  Rose-Cavalier-Smiths-iMac.local:176:1409402355
ORIGIN
        1 LVKPCNFCDR PVAKGSGTML AKNDGTVLWF CSAKCKKNAV LKRDPRKLKW TKKYVKGGIR
//
LOCUS       Methanobrevibacter_smithii      53 bp    PROT      linear   23-SEP-2014
DEFINITION  Methanobrevibacter_smithii, 357 bases, 21020265 checksum.
 ACCESSION  Rose-Cavalier-Smiths-iMac.local:181:1409402355
ORIGIN
        1 --RTCSFCNK EIEEGTGKMY VKKDGSIYFF CSSKCEKNMK LGRVPRKVKW VKE
//
LOCUS       Pyrolobus_fumarii_1A      59 bp    PROT      linear   23-SEP-2014
DEFINITION  Pyrolobus_fumarii_1A, 357 bases, 7C0C596E checksum.
 ACCESSION  Rose-Cavalier-Smiths-iMac.local:182:1409402355
ORIGIN
        1 ARRTCSYCGH GIEPGTGLMY VRNDGSILWF CSSKCFKLWK LGRDPRKLKW TKKYATQQR
//
LOCUS       Methanoculleus_marisingri      60 bp    PROT      linear   23-SEP-2014
DEFINITION  Methanoculleus_marisingri, 357 bases, C11C40BF checksum.
 ACCESSION  Rose-Cavalier-Smiths-iMac.local:184:1409402355
ORIGIN
        1 DKYVCNFCGE VLEPGTGKMF VKKDGTILYF CSTKCQNNYR LGRVPRRVEW TAAGRKARGK
//
LOCUS       Haloarcula_marismortui      60 bp    PROT      linear   23-SEP-2014
DEFINITION  Haloarcula_marismortui, 357 bases, D9A9833B checksum.
 ACCESSION  Rose-Cavalier-Smiths-iMac.local:188:1409402355
ORIGIN
        1 RTRECDYCGT DIEPGTGTMF VHKDGATTHF CSSKCENNAD LGREARNLEW TDTARGEAGE
//
LOCUS       Picrophilus_torridus      60 bp    PROT      linear   23-SEP-2014
DEFINITION  Picrophilus_torridus, 357 bases, B4060C9E checksum.
 ACCESSION  Rose-Cavalier-Smiths-iMac.local:190:1409402355
ORIGIN
        1 DVRNCSFCGK SIEPASGFLY VRKDGSVLNF CSRKCKENMK LKRVPRKVKW TNEYHRIKAM
//
LOCUS       Thermoplasma_acidophilum      60 bp    PROT      linear   23-SEP-2014
DEFINITION  Thermoplasma_acidophilum, 357 bases, FB0C9458 checksum.
 ACCESSION  Rose-Cavalier-Smiths-iMac.local:191:1409402355
ORIGIN
        1 LAKNCSFCGK AIEPGTGIMY VRKDGAILYF CSNKCRKNME LNRVPRYVKW TNEYHELKKM
//
LOCUS       Methanosphaera_stadtmanae      53 bp    PROT      linear   23-SEP-2014
DEFINITION  Methanosphaera_stadtmanae, 357 bases, CF6A909D checksum.
 ACCESSION  Rose-Cavalier-Smiths-iMac.local:193:1409402355
ORIGIN
        1 --RTCSFCGE EIPEGTGKMY VRRDGSISFF CSSKCEKNNK LGRIPRKVKW VKQ
//
LOCUS       Pyrococcus_horikoshii      60 bp    PROT      linear   23-SEP-2014
DEFINITION  Pyrococcus_horikoshii, 357 bases, 41AE6547 checksum.
 ACCESSION  Rose-Cavalier-Smiths-iMac.local:195:1409402355
ORIGIN
        1 RWNICSYCGK PFEPGTGKMY VRNDGRVLFF CSRKCERYYF MGRNPRKLKW TKAYQEARLQ
//
LOCUS       Phytophthora_infestans      60 bp    PROT      linear   23-SEP-2014
DEFINITION  Phytophthora_infestans, 357 bases, B87061ED checksum.
 ACCESSION  Rose-Cavalier-Smiths-iMac.local:196:1409402355
ORIGIN
        1 KTETCSFSES RIYPGHGSRY IRRDGTAYVF LNSKSKSLFM QRKKATKIVW TLGWRRMNKK
//
LOCUS       Thermococcus_kodakarensis      60 bp    PROT      linear   23-SEP-2014
DEFINITION  Thermococcus_kodakarensis, 357 bases, 70206598 checksum.
 ACCESSION  Rose-Cavalier-Smiths-iMac.local:197:1409402355
ORIGIN
        1 RWNVCSYCGR EFEPGTGKMF VRNDGRVLFF CSSKCEKYYF MGRNPRKLKW TKAFQEARLQ
//
LOCUS       Pyrobaculum_aerophilium      56 bp    PROT      linear   23-SEP-2014
DEFINITION  Pyrobaculum_aerophilium, 357 bases, 24FBDC61 checksum.
 ACCESSION  Rose-Cavalier-Smiths-iMac.local:199:1409402355
ORIGIN
        1 KIHKCAFCGA DILPGYGIMY VKSDGTVLRF CSRKCFVSAK YGRNPRKLAW VRKRQK
//
LOCUS       Cenarchaeum_symbiosum      60 bp    PROT      linear   23-SEP-2014
DEFINITION  Cenarchaeum_symbiosum, 357 bases, 76C656E9 checksum.
 ACCESSION  Rose-Cavalier-Smiths-iMac.local:201:1409402355
ORIGIN
        1 IIKPCNFCNR PVAKGSGTMF AKNDGTVMWF CSSKCRKNMV LKRDPRKFKW TGKYVKGGIR
//
LOCUS       Sulfolobus_solfataricus      58 bp    PROT      linear   23-SEP-2014
DEFINITION  Sulfolobus_solfataricus, 357 bases, D265F627 checksum.
 ACCESSION  Rose-Cavalier-Smiths-iMac.local:203:1409402355
ORIGIN
        1 TTRQCSFCGH EIPPGTGLMY VRNDGTILWF CSSKCRKSMK YHRDPKKYKW TTRYMKVR
//
