# Supplementary material for: Multidomain ribosomal protein trees and the planctobacterial origin of neomura (eukaryotes, archaebacteria)
Source: Protoplasma. 2020 Jan 3;257(3):621–753. doi: 10.1007/s00709-019-01442-7 (PMC7203096; doi:10.1007/s00709-019-01442-7)
Supplement: Supplementary file 29 — (PDF 98.1 kb) [file 709_2019_1442_MOESM29_ESM.gb]

LOCUS       Allomyces_macrogynus@AML000007     114 bp    PROT      linear    4-SEP-2014
DEFINITION  Allomyces_macrogynus@AML000007     114 bp    PROT      linear   11-AUG-2014, 11
 ACCESSION  Rose-Cavalier-Smiths-iMac.local:0:1409845408
ORIGIN
        1 RKVRTTSTFR LPKTLKLARN PKYARKSLPR LTALNVLKHP LTTESAMKKI EDENTLVFIT
       61 DVLANKHQIK QAVKTSFDVK VQKVRTLIRP DGKKKAYVRL TADYDAMEVA NKIG
//
LOCUS       Amastigomonas_oxoniensis@amaox     114 bp    PROT      linear    4-SEP-2014
DEFINITION  Amastigomonas_oxoniensis@amaox     114 bp    PROT      linear   11-AUG-2014, 11
 ACCESSION  Rose-Cavalier-Smiths-iMac.local:1:1409845408
ORIGIN
        1 AQNPHVGPLP RAKTLRLDRQ PKYSRKAENK LDQFQVLKFP LTTETAMKKI EDNNTLVFIC
       61 DIRSSKRQIA DAVSRMYEIK AARVNTLIRP DGNKKAFVRL TSDFDALDVA NKIG
//
LOCUS       Thecamonas_trahens@AMSG_03569T     114 bp    PROT      linear    4-SEP-2014
DEFINITION  Thecamonas_trahens@AMSG_03569T     114 bp    PROT      linear   11-AUG-2014, 11
 ACCESSION  Rose-Cavalier-Smiths-iMac.local:2:1409845408
ORIGIN
        1 RKVHTKVQWK TKPTKKQARK PLYPRQSAPR INDYSVLKFP LTTEVAMKAV EDHRTLVFIV
       61 DIRATKPQIK NAMNKVYQVK AAKVNTLIRP DGQKKAFIRL APEHDALDIA SKIG
//
LOCUS       Planomonas_baikal@plabaContig0     114 bp    PROT      linear    4-SEP-2014
DEFINITION  Planomonas_baikal@plabaContig0     114 bp    PROT      linear   11-AUG-2014, 11
 ACCESSION  Rose-Cavalier-Smiths-iMac.local:3:1409845408
ORIGIN
        1 RKIRTSTTFR RPKTLALARK PRYQVHSRNK MDHHAILKAP LNTEPAMKKI ESNNTLVFLV
       61 NLRANKRQIK HAVEKLHNIR VQKVNTLVRP DGRKKAYVKL TADSDALEVA NKMN
//
LOCUS       Planomonas_ghana@plaghContig00     114 bp    PROT      linear    4-SEP-2014
DEFINITION  Planomonas_ghana@plaghContig00     114 bp    PROT      linear   11-AUG-2014, 11
 ACCESSION  Rose-Cavalier-Smiths-iMac.local:4:1409845408
ORIGIN
        1 RKIRTSVHFH RPKTLRKSRD PKYPRRSRPT LDEHAVVQYP VTTEAAMKLI EERNTLVFLV
       61 AKRANKFQIK NAFKTLYDVE AAKVNTLIRP DGYKKAYIRL SDDYEALDVA NRIG
//
LOCUS       Planomonas_mylnikovi@plamySFL6     114 bp    PROT      linear    4-SEP-2014
DEFINITION  Planomonas_mylnikovi@plamySFL6     114 bp    PROT      linear   11-AUG-2014, 11
 ACCESSION  Rose-Cavalier-Smiths-iMac.local:5:1409845408
ORIGIN
        1 ---------- ---------- ---------- ---------- -STEQALQKI RDNNTLVFLV
       61 DIRSNKYQIK QAVRRLYDIG VDRVNTLIRP DGKKKAYVRL TKDQDALDVA SRLG
//
LOCUS       Amoebidium_parasiticum@ABL0000     114 bp    PROT      linear    4-SEP-2014
DEFINITION  Amoebidium_parasiticum@ABL0000     114 bp    PROT      linear   11-AUG-2014, 11
 ACCESSION  Rose-Cavalier-Smiths-iMac.local:6:1409845408
ORIGIN
        1 RKIRTTARFH RPKTLATPRA PRHPRKSRAR LDKFTIVKSP LTTESAMKKI EENNTLVFLV
       61 DIRANKSQIK QAVKELYEIK AASVNTLIRP DGQKKAYVRL AADHDALEVA NKIG
//
LOCUS       Arabidopsi@31544     114 bp    PROT      linear    4-SEP-2014
DEFINITION  Arabidopsi@31544     114 bp    PROT      linear   11-AUG-2014, 114 bases, 90DFA
 ACCESSION  Rose-Cavalier-Smiths-iMac.local:7:1409845408
ORIGIN
        1 KKIRTKVTFH RPKTLTVPRK PKYPKISRNK LDHYQILKYP LTTESAMKKI EDNNTLVFIV
       61 DIRADKKKIK DAVKKMYDIQ TKKVNTLIRP DGTKKAYVRL TPDYDALDVA NKIG
//
LOCUS       Astasia_longa@ALL00000164_1     114 bp    PROT      linear    4-SEP-2014
DEFINITION  Astasia_longa@ALL00000164_1     114 bp    PROT      linear   11-AUG-2014, 114 b
 ACCESSION  Rose-Cavalier-Smiths-iMac.local:8:1409845408
ORIGIN
        1 NKIRSTVQFH RPYTRREKGQ KKYVRRSAQK HDQFHVLKFP LTTESAMKKI EDNNTLVFIV
       61 DIRANKNQIK TAVRKMYDIK AARVNTLIRP DGLKKAYVKL MPDNDALDIA NKIG
//
LOCUS       Babesia0bo@15488     114 bp    PROT      linear    4-SEP-2014
DEFINITION  Babesia0bo@15488     114 bp    PROT      linear   11-AUG-2014, 114 bases, 983AD
 ACCESSION  Rose-Cavalier-Smiths-iMac.local:9:1409845408
ORIGIN
        1 YKIRRNTHFF RGRTLTLPKS PKVKRHLSKK LDKFSIIKYP LTTEKSMKMI EEINTLVFIV
       61 DSRANKEKIA KAVSELYDVK CVRVNTLNRP DGLKKAYVRL SPDQDALDVA NKIG
//
LOCUS       Batrachochytrium_dendrobatidis     114 bp    PROT      linear    4-SEP-2014
DEFINITION  Batrachochytrium_dendrobatidis     114 bp    PROT      linear   11-AUG-2014, 11
 ACCESSION  Rose-Cavalier-Smiths-iMac.local:10:1409845408
ORIGIN
        1 RKFHSSATFR RPKTLALPRN PKYLRSRAAL LDHYQVIKYP LNTESAMRKI ESHNTLVFIC
       61 DIRSNKKQIK NAVKELYDVD AAKVNTLIRP DGLKKAYVRL VADADALDVA NKIG
//
LOCUS       Blastoclad@24427     114 bp    PROT      linear    4-SEP-2014
DEFINITION  Blastoclad@24427     114 bp    PROT      linear   11-AUG-2014, 114 bases, 58D2D
 ACCESSION  Rose-Cavalier-Smiths-iMac.local:11:1409845408
ORIGIN
        1 RKVRTSVTFH LPKTLRLARK PKYSRKSAPR LNSLNILKNP LTTETAMKSI EDENTLVFLV
       61 DVLANKYQIK QAVKDSFQVE VKKVRTLIRP DGKKKAYVRL AADVDAMEVA NRIG
//
LOCUS       Bombyx0mor@30023     114 bp    PROT      linear    4-SEP-2014
DEFINITION  Bombyx0mor@30023     114 bp    PROT      linear   11-AUG-2014, 114 bases, 3CDCA
 ACCESSION  Rose-Cavalier-Smiths-iMac.local:12:1409845408
ORIGIN
        1 RKIRNSVHFR RPKTFEPPRH PKYPRKSRNR MDAYNIIKFP LTSEAAMKKI EDNNTLVFIV
       61 HTSANKHHIK AAVKKLYDIN VAKVNTLIRP DGKKKAYVRL ARDYDALDVA NKIG
//
LOCUS       Breviata_anathema@brean30Conti     114 bp    PROT      linear    4-SEP-2014
DEFINITION  Breviata_anathema@brean30Conti     114 bp    PROT      linear   11-AUG-2014, 11
 ACCESSION  Rose-Cavalier-Smiths-iMac.local:13:1409845408
ORIGIN
        1 KKIRTKPHVY RPKTLRLARN PKYPRQSENP MDAFTVLRHP LTTESAMKKM EDNNTLVFVC
       61 DPRANKRQIA KSVAEMHSVK VLKVNTMIRP DGQKKAYVRL TQDFDALDVA NKIG
//
LOCUS       Mayorella_sp@mayorCAMPEP0174236296     114 bp    PROT      linear    4-SEP-2014
DEFINITION  Mayorella_sp@mayorCAMPEP0174236296     114 bp    PROT      linear   11-AUG-2014
 ACCESSION  Rose-Cavalier-Smiths-iMac.local:14:1409845408
ORIGIN
        1 RAIRTSVRFR RPKTLQLDRA PKYPRRSAPK LDAYRIIKRP VTSETAIAKI EEPNTLVFIV
       61 DLQANKNQIK QAIHKLYDVK AAKVNTLIRP DGQKKAFVKL APEYDVVELA NKIG
//
LOCUS       Stygamoeba_regulataM@styreCAMPEP0177645870     114 bp    PROT      linear    4-SEP-2014
DEFINITION  Stygamoeba_regulataM@styreCAMPEP0177645870     114 bp    PROT      linear   11-
 ACCESSION  Rose-Cavalier-Smiths-iMac.local:15:1409845408
ORIGIN
        1 RAIRTSVRFR RPKTLQLDRA PKYPRRSAPK LDAYRIIKRP VTSETAIAKI EEPNTLVFIV
       61 DLQANKNQIK QAIHKLYDVK AAKVNTLIRP DGQKKAFVKL APEYDVVELA NKIG
//
LOCUS       Neoparamoeba_aestuarina@neoaeCAMPEP0201519336     114 bp    PROT      linear    4-SEP-2014
DEFINITION  Neoparamoeba_aestuarina@neoaeCAMPEP0201519336     114 bp    PROT      linear   
 ACCESSION  Rose-Cavalier-Smiths-iMac.local:16:1409845408
ORIGIN
        1 KSIRTSLHFR KPKTLRLARD PKYPRHSVPK FNEFRVIKYP LTTESAMKKI EEDNTLVFIV
       61 DVRANKRQIK EAVAKLYDVK AARVNTLIRP DGKKKAYVKL TPDLDILDVA GKIG
//
LOCUS       Paramoeba_atlantica@paratCAMPEP0201482540     114 bp    PROT      linear    4-SEP-2014
DEFINITION  Paramoeba_atlantica@paratCAMPEP0201482540     114 bp    PROT      linear   11-A
 ACCESSION  Rose-Cavalier-Smiths-iMac.local:17:1409845408
ORIGIN
        1 RSIRPSVHFR RPKTLALPRS PKYPRFSVPK FNEFRVIKYP LTTESAMKKI EEENTLVFIV
       61 DVQANKRQIK QAVHKLYDVK ASRVNTLIRP DGKKKAYVKL TPDYDILDVA SKIG
//
LOCUS       Pessonella_sp@pesspCAMPEP0168589404     114 bp    PROT      linear    4-SEP-2014
DEFINITION  Pessonella_sp@pesspCAMPEP0168589404     114 bp    PROT      linear   11-AUG-201
 ACCESSION  Rose-Cavalier-Smiths-iMac.local:18:1409845408
ORIGIN
        1 RKVRHSVQFR RPHTLRLGKK PQYPRKSYYA RDEFKTLLYP LTTEPVMKKI EDDNTLVFIV
       61 DVKSTKASIK DAVRRMYDVK ALKVNTLIRP DGKKKAYVRL TADYDALDVA SKIG
//
LOCUS       Stereomyxa_ramosa@steraCAMPEP0174260216     114 bp    PROT      linear    4-SEP-2014
DEFINITION  Stereomyxa_ramosa@steraCAMPEP0174260216     114 bp    PROT      linear   11-AUG
 ACCESSION  Rose-Cavalier-Smiths-iMac.local:19:1409845408
ORIGIN
        1 RKIRTSVHFR RPKTLRTPRN PKYPRKSAPK LDKYRVLKYP LTTESAMKKI EDNNTLVFIV
       61 DLKANKPLIK ESIEKMYDIK AQKVNTLIRP DGKKKAYVRL TADYDALDVA NKIG
//
LOCUS       Acanthamoeba_castellanii@ACL00     114 bp    PROT      linear    4-SEP-2014
DEFINITION  Acanthamoeba_castellanii@ACL00     114 bp    PROT      linear   11-AUG-2014, 11
 ACCESSION  Rose-Cavalier-Smiths-iMac.local:20:1409845408
ORIGIN
        1 RKVRTNVHFF RPKTLRLPRN PKYPRRSTNK LDQFRVLRHP LTTESAMKKI EDNNTLVFIV
       61 DLKANKRQIK DAVKKMYDIT AEKVNTLVRP DGKKKAYVRL TGDFDALDIA NRIG
//
LOCUS       Stenamoeba_stenopodia@stestCon     114 bp    PROT      linear    4-SEP-2014
DEFINITION  Stenamoeba_stenopodia@stestCon     114 bp    PROT      linear   11-AUG-2014, 11
 ACCESSION  Rose-Cavalier-Smiths-iMac.local:21:1409845408
ORIGIN
        1 RKIRTSVHFR RPKTLRLDRN PKYPRRSVNK LDKYTILKYP LTTESSMKKI EDNNTLVFIV
       61 DIRANKHQIK DAVKRMYDIQ AAKVNTLIRP DGLKKAYVRL TTDYDALDTA SKIG
//
LOCUS       Vannella_sp@vanJPCAMPEP0114615126     114 bp    PROT      linear    4-SEP-2014
DEFINITION  Vannella_sp@vanJPCAMPEP0114615126     114 bp    PROT      linear   11-AUG-2014,
 ACCESSION  Rose-Cavalier-Smiths-iMac.local:22:1409845408
ORIGIN
        1 RNTRKSVVFH RPRTLKLARD PKYLRKSTGR LDKYQILRFP LTTERAMKKI EDNRTIVFIV
       61 DIRANKRQIK AAVESMYNVR TAKVNTLIRP DGQKKAFVQL TPDYDALDVA NKIG
//
LOCUS       Sexangularia_sp@sexspCAMPEP0170739416     114 bp    PROT      linear    4-SEP-2014
DEFINITION  Sexangularia_sp@sexspCAMPEP0170739416     114 bp    PROT      linear   11-AUG-2
 ACCESSION  Rose-Cavalier-Smiths-iMac.local:23:1409845408
ORIGIN
        1 AKIHKNTTFR RPRTLRLPKK PVVLRRSVEK LDRYQVIRYP LNTEAAHKIM ESANTLTFVV
       61 DVRATKAQIX DALKKLYNVK AQRVNTLIRP DGQKKAFVRL TPAAVAVDIA TQIG
//
LOCUS       Vexillifera_JP@vexJPCAMPEP0201550284     114 bp    PROT      linear    4-SEP-2014
DEFINITION  Vexillifera_JP@vexJPCAMPEP0201550284     114 bp    PROT      linear   11-AUG-20
 ACCESSION  Rose-Cavalier-Smiths-iMac.local:24:1409845408
ORIGIN
        1 AKWRTSVQFR RPKTLELPRR PKYPRRAVPQ LDAHRVIQFP LTTETAMRKI EENNTLVFIV
       61 DVRANKFQIR AAVAKLYDIK PRKVNTLIRP DGSKKAFIRL GSEYDALDVA NKIG
//
LOCUS       Cochliopodium_minutoidum@cocmi     114 bp    PROT      linear    4-SEP-2014
DEFINITION  Cochliopodium_minutoidum@cocmi     114 bp    PROT      linear   11-AUG-2014, 11
 ACCESSION  Rose-Cavalier-Smiths-iMac.local:25:1409845408
ORIGIN
        1 RRIRTEIEFR RPNTLKLARK PKYHRKSRPR LDQYSIIKNP LTTESAMKKI EENNTLVFIV
       61 DVTSNKRQIK FALKKLFNIL KAKINTLIRP DGRKKAYIKV AKGTEALDIA NTIG
//
LOCUS       Coenopodium_desertum@coedeCont     114 bp    PROT      linear    4-SEP-2014
DEFINITION  Coenopodium_desertum@coedeCont     114 bp    PROT      linear   11-AUG-2014, 11
 ACCESSION  Rose-Cavalier-Smiths-iMac.local:26:1409845408
ORIGIN
        1 HKVRKSPTFR RPKTLSLPRD PKYVRKSPPK LDQFSILRHP LTTESAMKKI EDQNTLVFIV
       61 DVRANKHQIR KAVEKLYDIK LAKINTLITP DGYKKAFVRL SKDQDALDVA NKIG
//
LOCUS       Filamoeba_nolandi@filnoCAMPEP0168554882     114 bp    PROT      linear    4-SEP-2014
DEFINITION  Filamoeba_nolandi@filnoCAMPEP0168554882     114 bp    PROT      linear   11-AUG
 ACCESSION  Rose-Cavalier-Smiths-iMac.local:27:1409845408
ORIGIN
        1 RKVRTSVQFH RPTTLKQPRN PKYPRASVAK MTQYRIIKFP LTTETAMKKI EDNNTLVFLV
       61 DRNASKYQIK AAIQKLYDVK AAQVNTLIRS DGEKKAYVRL TSDYDALDVA NKIG
//
LOCUS       Flamella_sp     114 bp    PROT      linear    4-SEP-2014
DEFINITION  Flamella_sp, 550 bases, 9F80B2C1 checksum.
 ACCESSION  Rose-Cavalier-Smiths-iMac.local:136:1409845441
ORIGIN
        1 HKVRTSVHFK RPTTLALPRT PKYPRRSAPK MDQFRTIKFP LTTESAMKKI EDNNTLVFIV
       61 DVRATKRTVA DAVKKLYDIE AASVNTLVRP DGNKKAFVRL TPDFDALDVA NKIG
//
LOCUS       Aspergillus_flavus     114 bp    PROT      linear    4-SEP-2014
DEFINITION  Aspergillus_flavus, 550 bases, 960A8AA0 checksum.
 ACCESSION  Rose-Cavalier-Smiths-iMac.local:148:1409845441
ORIGIN
        1 RKVRTSTTFH RPKTLELSRS PKYPRKSIPR LDSHKVILYP LNTESAMKKI EENNTLVFIV
       61 DVKANKRQIK LALKKLYDVD TVKVNTLVRP DGSKKAFARL TPDVDALDIA TKLA
//
LOCUS       Tribonema_sp     114 bp    PROT      linear    4-SEP-2014
DEFINITION  Tribonema_sp, 550 bases, A81D9771 checksum.
 ACCESSION  Rose-Cavalier-Smiths-iMac.local:167:1409845441
ORIGIN
        1 TKVRTKVHFY RPKTLKLDRK PKYATKAVPK MDKFRVIKYP LTTESAMKKI EDNNTLVFIV
       61 DVKANKRQIK AAVRALYEIS CQKVNTLIRP DGLKKAYVRL TQDYDALEVA NKIG
//
LOCUS       Apis_mellifera     114 bp    PROT      linear    4-SEP-2014
DEFINITION  Apis_mellifera, 550 bases, AAAA8869 checksum.
 ACCESSION  Rose-Cavalier-Smiths-iMac.local:170:1409845441
ORIGIN
        1 RKIRTSVHFY RPKTFRPPRN PKYARKSVPR MDAFNIIKFP LTTEAAMKKI EDNNTLVFIV
       61 HTRANKYHIK ASIKKLYDVD VAKVNTLIRP DGKKKAYVRL TRDYDALDVA NKIG
//
LOCUS       Arachnula_sp     114 bp    PROT      linear    4-SEP-2014
DEFINITION  Arachnula_sp, 550 bases, F1F90C73 checksum.
 ACCESSION  Rose-Cavalier-Smiths-iMac.local:172:1409845441
ORIGIN
        1 ---------- ---------- ---------- --GYAILKFP LTTESAMKKI EDNNTLVFIV
       61 DVKAKKPQIR SAVKKMYDIK ALSVNTLIRP DGQKKAYVRL SADHDALDVA NKIG
//
LOCUS       Danio_rerio     114 bp    PROT      linear    4-SEP-2014
DEFINITION  Danio_rerio, 550 bases, A67B89F9 checksum.
 ACCESSION  Rose-Cavalier-Smiths-iMac.local:174:1409845441
ORIGIN
        1 KKIRTTPTFH RPKTLRLRRQ PKYPRKSAPK LDHYAIIKFP LTTESAMKKI EDNNTLVFIV
       61 DVKANKHQIK HAVKKPYDID VAKVNTLIRP DGEKKAYVRL APDYDALDVA NKIG
//
LOCUS       Cryptococcus_gattii     114 bp    PROT      linear    4-SEP-2014
DEFINITION  Cryptococcus_gattii, 550 bases, F9EC1AB5 checksum.
 ACCESSION  Rose-Cavalier-Smiths-iMac.local:178:1409845441
ORIGIN
        1 RKVRTSVTFH RPSTLRLPRA PKYPRKSVHR MDQFRTIQHP LNTESAMKKI EEHNTLVFIV
       61 DLKANKRNIK DAVKKLYDVE AAKVNTLIRP DGRKKAYVRL TADFDALEVA NKIG
//
LOCUS       Heterosigma_sp     114 bp    PROT      linear    4-SEP-2014
DEFINITION  Heterosigma_sp, 550 bases, F9BD611F checksum.
 ACCESSION  Rose-Cavalier-Smiths-iMac.local:203:1409845441
ORIGIN
        1 VKRRTSVHFY LPKTLRLQRN PKFERRALPK LDKYAVLKHP LCTESAMKQI EENNTLTFIV
       61 DLKANKRQIA AAVKDLYDIE IVRVNTLIRP DGIKKAYVRL SPEHEALEVA NTIG
//
LOCUS       Polysphondylium_pallidum@PSL00     114 bp    PROT      linear    4-SEP-2014
DEFINITION  Polysphondylium_pallidum@PSL00     114 bp    PROT      linear   11-AUG-2014, 11
 ACCESSION  Rose-Cavalier-Smiths-iMac.local:28:1409845408
ORIGIN
        1 RKVRTKVIFR RPHVFQQEKN PSYPRSSVSK MDQFRVLKAP LTTESATKKI ESNNTITFMV
       61 DMFSNKYQIA QAVKKMYDVE VARVNTMITP LGEKKAFVKL DPSHDAADVA NKIG
//
LOCUS       Dictyostel@31502     114 bp    PROT      linear    4-SEP-2014
DEFINITION  Dictyostel@31502     114 bp    PROT      linear   11-AUG-2014, 114 bases, 278BA
 ACCESSION  Rose-Cavalier-Smiths-iMac.local:29:1409845408
ORIGIN
        1 RKVRTSVIFR RPVTLNNPKK PAYPRRSITK MDQFRILKAP LTTESATQKI EGSNTITFMV
       61 DMFANKSQVA DAVAKMYDVK VKRVNTLITP RGEKKAFVTL SPEFEAADVA NKIG
//
LOCUS       Dictyostelium_purpureum@DICPU9     114 bp    PROT      linear    4-SEP-2014
DEFINITION  Dictyostelium_purpureum@DICPU9     114 bp    PROT      linear   11-AUG-2014, 11
 ACCESSION  Rose-Cavalier-Smiths-iMac.local:30:1409845408
ORIGIN
        1 RKVRTSVIFR RPKTLINPKK PAYPRRSVTK MDQFRILKAP LTTESATQKI EANNTITFMV
       61 DMYANKAQIA DAFTKMYEAK VKRVNTLITP RGDKKAFVTL SPEFEAADVA NKIG
//
LOCUS       Hartmannella_abertawensis@hara     114 bp    PROT      linear    4-SEP-2014
DEFINITION  Hartmannella_abertawensis@hara     114 bp    PROT      linear   11-AUG-2014, 11
 ACCESSION  Rose-Cavalier-Smiths-iMac.local:31:1409845408
ORIGIN
        1 AKVRTSVHFH LPKTKTTARD PKYPRSSKPK LGKYSVIKYP LATESAMKKI EDANTIVYIV
       61 DIRANKNQIK SVVKELYNVE VAKVNTLITP XXXKKAFVKL AADYDALEVS NKIG
//
LOCUS       Hartmannella_vermiformis@HVL00     114 bp    PROT      linear    4-SEP-2014
DEFINITION  Hartmannella_vermiformis@HVL00     114 bp    PROT      linear   11-AUG-2014, 11
 ACCESSION  Rose-Cavalier-Smiths-iMac.local:32:1409845408
ORIGIN
        1 RKVRTSVHFR RPKTLELARN PKYPRNSKTA LDQYSVIKYP VTTETAMKKM EDSNTLVFLV
       61 DARSNKKQIK DAVKKMYEID AHHVNTLIRP DGQKKAYVRV SPDQDAMDIA SKIG
//
LOCUS       Hyperamoeba_dachnya@HDL0000002     106 bp    PROT      linear    4-SEP-2014
DEFINITION  Hyperamoeba_dachnya@HDL0000002     106 bp    PROT      linear   11-AUG-2014, 10
 ACCESSION  Rose-Cavalier-Smiths-iMac.local:33:1409845408
ORIGIN
        1 KKVRTSTTFR RPKTLQTPKN PQYPRRARTR LDQFAVVKHP LTTESAMKKI EDHNTLVFIV
       61 DINAGKRKIL DSVRKLYDIK AVSVRTAITP LAQKKAFVRL HPDMDA
//
LOCUS       Hyperamoeba_sp@HSL00000784_5     114 bp    PROT      linear    4-SEP-2014
DEFINITION  Hyperamoeba_sp@HSL00000784_5     114 bp    PROT      linear   11-AUG-2014, 114 
 ACCESSION  Rose-Cavalier-Smiths-iMac.local:34:1409845408
ORIGIN
        1 RKVRTSTTFR RKRTYRPPKN PQYPRRSRGR LDHFAVLKHP LTTESAMKKI EDHNTLVFIV
       61 DINASKKRIL ASVKKMYDIK AVSVRTAITP LAEKKAFVRL HPDNDALDVA NRIG
//
LOCUS       Mastigamoeba_balamuthi@MBL0000     114 bp    PROT      linear    4-SEP-2014
DEFINITION  Mastigamoeba_balamuthi@MBL0000     114 bp    PROT      linear   11-AUG-2014, 11
 ACCESSION  Rose-Cavalier-Smiths-iMac.local:35:1409845408
ORIGIN
        1 RRVRKTVHFR RPITLKQARN PAYPRKSMPS IDHFAVLKFP LTTESAMKKI EDQNTLVFVA
       61 DVRANKRQIK EAVKKMYDIQ AAKVNTLIRP DGQKKAFVRL SPDQEALDVA SKIG
//
LOCUS       Capsaspora_owczarzaki@NUL00000     114 bp    PROT      linear    4-SEP-2014
DEFINITION  Capsaspora_owczarzaki@NUL00000     114 bp    PROT      linear   11-AUG-2014, 11
 ACCESSION  Rose-Cavalier-Smiths-iMac.local:36:1409845408
ORIGIN
        1 RKIRTTSTFH RPKTLALPRA PKYPRRSTNA LDAYAIIKHP LTSESAMKLI EDTNTLVFIT
       61 DVRANKAQIK DAVHSLYDIK AARINTLVRP DGFKKAYVKL AADQEALEIA NKIG
//
LOCUS       Chlamydomonas_incerta@CIL00000     114 bp    PROT      linear    4-SEP-2014
DEFINITION  Chlamydomonas_incerta@CIL00000     114 bp    PROT      linear   11-AUG-2014, 11
 ACCESSION  Rose-Cavalier-Smiths-iMac.local:37:1409845408
ORIGIN
        1 RKPRFSVVFH RPNTLKRTRE GKYPKISLQK LDQYAVLKFP LTTESAMKKI EDNNTLVFIV
       61 DLKASKKQIK DAVSRMYDVQ TKKVNTLIRP DGAKKAYVCL TADYDALDVA NKIG
//
LOCUS       Chlamydomonas_reinhardtii@CHLR     114 bp    PROT      linear    4-SEP-2014
DEFINITION  Chlamydomonas_reinhardtii@CHLR     114 bp    PROT      linear   11-AUG-2014, 11
 ACCESSION  Rose-Cavalier-Smiths-iMac.local:38:1409845408
ORIGIN
        1 RKPRFSVVFH RPKTLQRTRE GKYPKISLQK LDQYAVLKFP LTTESAMKKI EDNNTLVFIV
       61 DLKASKKQIK DAVSRMYDVQ TKKVNTLIRP DGQKKAYVCL TADYDALDVA NKIG
//
LOCUS       Chlorella_NC64A@CHLNC139288     114 bp    PROT      linear    4-SEP-2014
DEFINITION  Chlorella_NC64A@CHLNC139288     114 bp    PROT      linear   11-AUG-2014, 114 b
 ACCESSION  Rose-Cavalier-Smiths-iMac.local:39:1409845408
ORIGIN
        1 RKPRYSVVFH RPKTLVRSRD PKFPRIRRQR LDEHSVIKFP LTTESAMKKI EDNNTLVFIV
       61 DVRADKAAIK GAVSRLYDIQ TKKINTLIRP DGQKKAYVRL TPDYDALDVA NKIG
//
LOCUS       Ciona0savi@30458     114 bp    PROT      linear    4-SEP-2014
DEFINITION  Ciona0savi@30458     114 bp    PROT      linear   11-AUG-2014, 114 bases, 2C494
 ACCESSION  Rose-Cavalier-Smiths-iMac.local:40:1409845408
ORIGIN
        1 KKMRKSVHFR RPRTLKLPRA PKYPRKSRNK MDQFAIVKHP LTTESAMKKI EDNNTLVFIV
       61 DLKANKPQIK QAVKKLYDID VAKVNTLIRP DGRKKAYVKL APDYDALDVA NKIG
//
LOCUS       Ciona_intestinalis@CIOIN227127     114 bp    PROT      linear    4-SEP-2014
DEFINITION  Ciona_intestinalis@CIOIN227127     114 bp    PROT      linear   11-AUG-2014, 11
 ACCESSION  Rose-Cavalier-Smiths-iMac.local:41:1409845408
ORIGIN
        1 KKFRKSVHFR LPKTLKLPRA PKYPRKSRNK MDQFAVVKHP LTTESAMKKI EDNNTLVFIV
       61 DLKANKPQIK QAVKKLYDID VAKVNTLIRP DGRKKAYVKL APDYDALDVA NKIG
//
LOCUS       Cryptococc@31013     114 bp    PROT      linear    4-SEP-2014
DEFINITION  Cryptococc@31013     114 bp    PROT      linear   11-AUG-2014, 114 bases, 29633
 ACCESSION  Rose-Cavalier-Smiths-iMac.local:42:1409845408
ORIGIN
        1 RKVRTSVTFH RPSTLRLPRA PKYPRKSLPR MDQFRTIQHP LNTESAMKKI EEHNTLVFIV
       61 DIKANKRNIK DAVKKLYDVE AAKVNTLIRP DGRKKAYVRL TADFDALEVA NKIG
//
LOCUS       Cryptospor@29901     114 bp    PROT      linear    4-SEP-2014
DEFINITION  Cryptospor@29901     114 bp    PROT      linear   11-AUG-2014, 114 bases, 8DFD8
 ACCESSION  Rose-Cavalier-Smiths-iMac.local:43:1409845408
ORIGIN
        1 TKIRTRVQFY RPKTLKLQRN PKYERKSQKS LDCYDIIKRP ITTESAMKMV ETLNTIVFLV
       61 NERANKTQIK YAVNKLYDVK VANVNTVNTF GDGKKAFVKL SPDVEAVDVA SRIG
//
LOCUS       Cyanophora_paradoxa@CPL0000050     114 bp    PROT      linear    4-SEP-2014
DEFINITION  Cyanophora_paradoxa@CPL0000050     114 bp    PROT      linear   11-AUG-2014, 11
 ACCESSION  Rose-Cavalier-Smiths-iMac.local:44:1409845408
ORIGIN
        1 KKIRTNVHFF RPKTLKLART PKYPRSSPNK LDQYQILKYP LTTESAMKKI EDNNTLVFIV
       61 DIRSNKRQIK DAVKRMYDIQ CQKVNTLIRP DGQKKAYVRL TQDYDALDVA NKIG
//
LOCUS       Eimeria0te@12987     114 bp    PROT      linear    4-SEP-2014
DEFINITION  Eimeria0te@12987     114 bp    PROT      linear   11-AUG-2014, 114 bases, 13EB5
 ACCESSION  Rose-Cavalier-Smiths-iMac.local:45:1409845408
ORIGIN
        1 AKARYTVRFR RPRTLKKPRT PKAPRLALQR NDKYRVLQHP VTTDSAMKKI EETNTLVFLC
       61 DPRASKRRIK EAVKETYGVV AQRVNTLIRV DGKKKAYVRL TPEFDALDVA NKIG
//
LOCUS       Entamoeba_histolytica@enthi28_     114 bp    PROT      linear    4-SEP-2014
DEFINITION  Entamoeba_histolytica@enthi28_     114 bp    PROT      linear   11-AUG-2014, 11
 ACCESSION  Rose-Cavalier-Smiths-iMac.local:46:1409845408
ORIGIN
        1 GTKRYTTAFH RPATKNAAKA PKYPRSLRNK MDEFSIIKFP LATETALKKI EDHNTLVFLC
       61 EQKANKTMIK KAVEKRYGVK VIKVNTLVRL DGLKKAFVRL APDVEAMEVA TKIG
//
LOCUS       Filamoeba_sinensis@flasiContig     114 bp    PROT      linear    4-SEP-2014
DEFINITION  Filamoeba_sinensis@flasiContig     114 bp    PROT      linear   11-AUG-2014, 11
 ACCESSION  Rose-Cavalier-Smiths-iMac.local:48:1409845408
ORIGIN
        1 ---------- ---------- ---------- ----RVIKYP LTTETAMKKI EDNNTLVFLV
       61 DRNASKYQIK TAIQKLYDVK AAQVNTLIRS DGEKKAYVRL TSDYDALDVA NKIG
//
LOCUS       Flamella_fluviatilis@flaflCont     114 bp    PROT      linear    4-SEP-2014
DEFINITION  Flamella_fluviatilis@flaflCont     114 bp    PROT      linear   11-AUG-2014, 11
 ACCESSION  Rose-Cavalier-Smiths-iMac.local:49:1409845408
ORIGIN
        1 RKIRTSVQFK RPTTLVLPKN PKYPRRSVSK MDQFRTIKFP LTTESAMKKI EDNNTLVFVV
       61 DVRANKRSVA AAVKKLYDIE AASINTLVRP DGNKKAFVRL SPDFDALDVA NKIG
//
LOCUS       Giardia0la@27121     114 bp    PROT      linear    4-SEP-2014
DEFINITION  Giardia0la@27121     114 bp    PROT      linear   11-AUG-2014, 114 bases, FE30E
 ACCESSION  Rose-Cavalier-Smiths-iMac.local:50:1409845408
ORIGIN
        1 KKIRTNVHFF RPKTLVHKKA PLYPRNPGSW DDPCDLLRYP IKTDENTTQI EKNNTIVFIV
       61 DRRASKPEIR KAFETVFETK VARVNTLITP LGLKKAFIRL APDVQAMDVA SKMG
//
LOCUS       Glaucocystis_nostochinearum@GN     114 bp    PROT      linear    4-SEP-2014
DEFINITION  Glaucocystis_nostochinearum@GN     114 bp    PROT      linear   11-AUG-2014, 11
 ACCESSION  Rose-Cavalier-Smiths-iMac.local:51:1409845408
ORIGIN
        1 RKVYTRVQFY RPKTLKLARA PKYPRKSVNK LDQYTILKYP LTTESAMKKI EDNNTLVFIV
       61 DLRSNKRQIK DAVKKMYDIQ CQKVNTLIXP DRQKKAYVRL TQDYDALDVA NKIG
//
LOCUS       Helicosporidium_sp@HEL00000122     114 bp    PROT      linear    4-SEP-2014
DEFINITION  Helicosporidium_sp@HEL00000122     114 bp    PROT      linear   11-AUG-2014, 11
 ACCESSION  Rose-Cavalier-Smiths-iMac.local:52:1409845408
ORIGIN
        1 KKVRLSTTFR RPTTQTQQRK PKYPRVSVRK MDSFRIVRYP LTTEAAMKKI EDNNTLVFIV
       61 DVKANKYQIR DSIRRLYDVQ AAKINTLIRP DGLKKAFVRL TTDYDALDVA NKIG
//
LOCUS       Hydra0magn@31090     114 bp    PROT      linear    4-SEP-2014
DEFINITION  Hydra0magn@31090     114 bp    PROT      linear   11-AUG-2014, 114 bases, 39637
 ACCESSION  Rose-Cavalier-Smiths-iMac.local:53:1409845408
ORIGIN
        1 HKVRHSVHFR RPKTLSLRRA PKYPRKSRTK LDQFQIVKHP LTTESAMKKI EDNNTLVFIV
       61 DIRASKPQIK LAVKKLYDIE VAKVNTLIRP DGLKKAYVHL ATDYDALDVA NKIG
//
LOCUS       Ixodes0sca@30346     114 bp    PROT      linear    4-SEP-2014
DEFINITION  Ixodes0sca@30346     114 bp    PROT      linear   11-AUG-2014, 114 bases, 99386
 ACCESSION  Rose-Cavalier-Smiths-iMac.local:54:1409845408
ORIGIN
        1 KKIRTSVKFR RPKTLSLPRK PKYPQRSRTR LDQFSIIKHP LTTESAMKKI EDNNTLVFIV
       61 HLRANKHQIK AAVKKLYDID VAKVNTLIRP DGQKKAYVRL APDYDALDVA NKIG
//
LOCUS       Malawimonas_californiana@MCL00     114 bp    PROT      linear    4-SEP-2014
DEFINITION  Malawimonas_californiana@MCL00     114 bp    PROT      linear   11-AUG-2014, 11
 ACCESSION  Rose-Cavalier-Smiths-iMac.local:55:1409845408
ORIGIN
        1 HKIWKVTHFF RPRTVELRRA PKYARRSAPR LDEYSILKFP LTTESSMKKI EDNNTLVFIV
       61 DLTATKKQIA AAVKRLYGVS AAKVNTLVRP DGQKKAYVRL QPDHDALDVA NKIG
//
LOCUS       Malawimonas_jakobiformis@MJL00     114 bp    PROT      linear    4-SEP-2014
DEFINITION  Malawimonas_jakobiformis@MJL00     114 bp    PROT      linear   11-AUG-2014, 11
 ACCESSION  Rose-Cavalier-Smiths-iMac.local:56:1409845408
ORIGIN
        1 TKIWKRTHFF RPHTHTLSRQ PKYSRATRNK MDAYSVIKYP VTTEAAMKKI EDDQTLVFIC
       61 DVRANERQIA QAVKKVDNVD AAAVNTLIRP DGEKKAFVRL APDVAGLDIG HKIG
//
LOCUS       Mesostigma_viride@MVL00001481_     114 bp    PROT      linear    4-SEP-2014
DEFINITION  Mesostigma_viride@MVL00001481_     114 bp    PROT      linear   11-AUG-2014, 11
 ACCESSION  Rose-Cavalier-Smiths-iMac.local:57:1409845408
ORIGIN
        1 RKERYTVSFH RPKTLKKSRE PKYPRQSANK LDHFQILKFP LTTESAMKKI EENNTLVFIV
       61 DVRADKKKIK AAVKGMYDIE CKKVNTLIRP DGNKKAYVRL SPDFDALDVA NKIG
//
LOCUS       Micromonas_pusilla@MICPU33613     114 bp    PROT      linear    4-SEP-2014
DEFINITION  Micromonas_pusilla@MICPU33613     114 bp    PROT      linear   11-AUG-2014, 114
 ACCESSION  Rose-Cavalier-Smiths-iMac.local:58:1409845408
ORIGIN
        1 LKKRFSPTFH RPKTLKKSRA PKYPRISMCK MDQYQILKYP LTTESAMKKI EDNNTLVFVV
       61 DARATKKQIK DAVKRMYDIA TAKINTLIRP DGEKKAYVRL TADYDALDVA NKIG
//
LOCUS       Micromonas_RCC@MICRC91476     114 bp    PROT      linear    4-SEP-2014
DEFINITION  Micromonas_RCC@MICRC91476     114 bp    PROT      linear   11-AUG-2014, 114 bas
 ACCESSION  Rose-Cavalier-Smiths-iMac.local:59:1409845408
ORIGIN
        1 LKKRFSPVFH RPKTLKKSRE PKYPRVSMQK LDQFQILKFP LTTESAMKKI EDNNTLVFIV
       61 DARSTKKQIK DAVKRMYDIQ TEKINTLIRP DGAKKAYVRL TADYDALDVA NKIG
//
LOCUS       Micromonas_sp@MSL00000736_1     114 bp    PROT      linear    4-SEP-2014
DEFINITION  Micromonas_sp@MSL00000736_1     114 bp    PROT      linear   11-AUG-2014, 114 b
 ACCESSION  Rose-Cavalier-Smiths-iMac.local:60:1409845408
ORIGIN
        1 LKKRFSPTFH RPKTFKASRA PKYPRVSMCK LDQFQILKFP LTTESAMKKI EDNNTLVFIV
       61 DARSNKKQIK DAVKRMYDIT ANKINTLIRP DGAKKAYVRL SADYDALDVA NKIG
//
LOCUS       Monosiga_brevicollis@MRL000002     114 bp    PROT      linear    4-SEP-2014
DEFINITION  Monosiga_brevicollis@MRL000002     114 bp    PROT      linear   11-AUG-2014, 11
 ACCESSION  Rose-Cavalier-Smiths-iMac.local:61:1409845408
ORIGIN
        1 VKVRTSVNFH RPKTLKLART PKYARQSERK LDEYTVVQHP LTTESAMKKI EDHNTLVFIV
       61 DRRSNKGSIK QAIEKRYGIT VAKVNTLVRP DGKKKAYVRL SADADALEVA NKIG
//
LOCUS       Monosiga_ovata@MNL00000237_1     114 bp    PROT      linear    4-SEP-2014
DEFINITION  Monosiga_ovata@MNL00000237_1     114 bp    PROT      linear   11-AUG-2014, 114 
 ACCESSION  Rose-Cavalier-Smiths-iMac.local:62:1409845408
ORIGIN
        1 AKIRTSIHFH KPKTLRLPRK PKYPRQSRSK LDNSTIVQNP LTTESAMKKI EDNNTLVFIV
       61 DKRSNKPQIK TAVQRLYSVK VAKVNTLVRP DGQKKAFVRL AADCDALDVA NKIG
//
LOCUS       Mortierella_verticillata@MAL00     114 bp    PROT      linear    4-SEP-2014
DEFINITION  Mortierella_verticillata@MAL00     114 bp    PROT      linear   11-AUG-2014, 11
 ACCESSION  Rose-Cavalier-Smiths-iMac.local:63:1409845408
ORIGIN
        1 RKIRTSTTFN RPKTLKLARN PKYARKAMPR LDQYKVLKTP LNTESAMKKI EENNTLVFLV
       61 DVKANKRQIK DALKKMYDVT AFKVNTLIRP DGNKKAYIKL TADVDALDVA NKIG
//
LOCUS       Naegleria_gruberi@NAEGR35035     114 bp    PROT      linear    4-SEP-2014
DEFINITION  Naegleria_gruberi@NAEGR35035     114 bp    PROT      linear   11-AUG-2014, 114 
 ACCESSION  Rose-Cavalier-Smiths-iMac.local:64:1409845408
ORIGIN
        1 HKVWTSVTFK RPHTLRLAKK PKYVRKSTND MDTYQILQYP PTLQNVTKAI EDNNTVAFVV
       61 DLKSNKKSIK KAFEELSKVK VQSIRTQITA KGKKLAWIKL PSNVEAIDVT SQLG
//
LOCUS       Nannochloropsis_oculata@nanocS     114 bp    PROT      linear    4-SEP-2014
DEFINITION  Nannochloropsis_oculata@nanocS     114 bp    PROT      linear   11-AUG-2014, 11
 ACCESSION  Rose-Cavalier-Smiths-iMac.local:65:1409845408
ORIGIN
        1 TRVHTKVHFY RPKTLKLDRQ PKYARKSLQK MDKYRLIRYP LTTESAMKKI EDNNTLVFIV
       61 DLTANKRQIK AAVKELYDIQ PAKVNTLIRP DGLKKAYVRL AQDSDALDVA NKIG
//
LOCUS       Nematostella_vectensis@NEMVE16     114 bp    PROT      linear    4-SEP-2014
DEFINITION  Nematostella_vectensis@NEMVE16     114 bp    PROT      linear   11-AUG-2014, 11
 ACCESSION  Rose-Cavalier-Smiths-iMac.local:66:1409845408
ORIGIN
        1 KKVRTSVKFH RPKTLSLRRN PKYPRTSINK LDHYAIIKHP LTTESAMKKI EDNNTLVFIV
       61 DVRANKPQIK AAVKKLYDIV VSKVNTLVRP DGQKKAYVRL APDYDALDVS NKIG
//
LOCUS       Neurospora@31387     113 bp    PROT      linear    4-SEP-2014
DEFINITION  Neurospora@31387     113 bp    PROT      linear   11-AUG-2014, 113 bases, 62094
 ACCESSION  Rose-Cavalier-Smiths-iMac.local:67:1409845408
ORIGIN
        1 TKVRYSTTFH RPKTLQLSRA PKYPRKSEPR LDEHKVIVHP LNTEGALKKI EEQNTLVFIV
       61 DVKANKAQIK QALKKLYDID TVKINTLIRP DGSKKAFARL TADVDALDIA TKL
//
LOCUS       Oryza0sati@30477     114 bp    PROT      linear    4-SEP-2014
DEFINITION  Oryza0sati@30477     114 bp    PROT      linear   11-AUG-2014, 114 bases, 43AB4
 ACCESSION  Rose-Cavalier-Smiths-iMac.local:68:1409845408
ORIGIN
        1 KKIRTSVTFH RPKTLKKARD PKYPRVSRNK LDQYQILKYP LTTESAMKKI EDNNTLVFIV
       61 DLKADKKKIK AAVKKMYDIQ AKKVNTLIRP DGKKKAYVKL TPDYDALDVA NKIG
//
LOCUS       Ostreococcus_lucimarinus@OSTLU     114 bp    PROT      linear    4-SEP-2014
DEFINITION  Ostreococcus_lucimarinus@OSTLU     114 bp    PROT      linear   11-AUG-2014, 11
 ACCESSION  Rose-Cavalier-Smiths-iMac.local:69:1409845408
ORIGIN
        1 LTVRDVPTVN RPRTLKHERK PAYPRVSKCK LDRWQILKHP LANENALAKI ESNNTLVFVV
       61 DARANKRQIK EAIKRMYDIE CLKVNTLIRP NGDKKAYCRL TDDYDAVDVA NRIG
//
LOCUS       Ostreococcus_tauri@OSTTA26182     114 bp    PROT      linear    4-SEP-2014
DEFINITION  Ostreococcus_tauri@OSTTA26182     114 bp    PROT      linear   11-AUG-2014, 114
 ACCESSION  Rose-Cavalier-Smiths-iMac.local:70:1409845408
ORIGIN
        1 LKKRFSATFH RPRTLKHERK PAYPRVSKPK LDRFSILKHP LANETALAKT ENNNTLVFIV
       61 DARANKRQIK EAVKRMYDID CAKVNTLIRP NGDKKAYCRL TADHDALDVA NRIG
//
LOCUS       Guillardia_theta@jgiGuith197875     114 bp    PROT      linear    4-SEP-2014
DEFINITION  Guillardia_theta@jgiGuith197875     114 bp    PROT      linear   11-AUG-2014, 1
 ACCESSION  Rose-Cavalier-Smiths-iMac.local:71:1409845408
ORIGIN
        1 TKVRRNTTFH RPKTLKKPRA PKYLRKSKNK LDQFQIIKYP LTTESAMKKI EDNNTLVFIT
       61 DVRANKRQIS QAVKKMYDIS CSKVNTLVRP DGVKKAYVRL TQDFDALDVA NKIG
//
LOCUS       Palpitomonas_bilix@palbiCAMPEP0113898786     114 bp    PROT      linear    4-SEP-2014
DEFINITION  Palpitomonas_bilix@palbiCAMPEP0113898786     114 bp    PROT      linear   11-AU
 ACCESSION  Rose-Cavalier-Smiths-iMac.local:72:1409845408
ORIGIN
        1 RKIRTTVAFH RPKTLQRSRQ PQYARKSRSS SKKFDIVKYP LKTESTMQKL EDGKTFTFIC
       61 DVRANKNQIR AALKRLYDIE CTKINTLVRP DGLKKAYCKL APDYDVGEVA N-IG
//
LOCUS       Isochrysis_galbana@ISL00001362     114 bp    PROT      linear    4-SEP-2014
DEFINITION  Isochrysis_galbana@ISL00001362     114 bp    PROT      linear   11-AUG-2014, 11
 ACCESSION  Rose-Cavalier-Smiths-iMac.local:73:1409845408
ORIGIN
        1 SKVHKSPKFH RPKTLTLLRQ PKYSRRSVNK LDQYQVLKYP LTTESAMKKI EDNNTLVFIV
       61 DIRSTKKQIA EAVRRMYEIK TLKVNTLIRP DGLKKAYVRL TTDYDALDVA NKIG
//
LOCUS       Microhelia_sp@micspRFL6WO5101EG7I6_2     114 bp    PROT      linear    4-SEP-2014
DEFINITION  Microhelia_sp@micspRFL6WO5101EG7I6_2     114 bp    PROT      linear   11-AUG-20
 ACCESSION  Rose-Cavalier-Smiths-iMac.local:74:1409845408
ORIGIN
        1 RAPRTSVHFH LPKTLALARK PKYQRKSTAK MDKYSIVRYP LTTESAMKMI EDSNTLVFIV
       61 ELRANKHQIK KAVKELYEID CAKINTLIRT DSLKKAYVKL SQDHDALDVA NKIG
//
LOCUS       Aureococcus_anophagefferens@AU     114 bp    PROT      linear    4-SEP-2014
DEFINITION  Aureococcus_anophagefferens@AU     114 bp    PROT      linear   11-AUG-2014, 11
 ACCESSION  Rose-Cavalier-Smiths-iMac.local:75:1409845408
ORIGIN
        1 ---------- ---------- ---------- MDKYRVIKYP LTTESAMKKI EDNNTLVFIV
       61 DVLANKRQIK DAVKQMYEIA CAKVNTLIRP DGQKKAYVRL TQDYDALDVA NRIG
//
LOCUS       Blastocyst@18036     114 bp    PROT      linear    4-SEP-2014
DEFINITION  Blastocyst@18036     114 bp    PROT      linear   11-AUG-2014, 114 bases, E1EE9
 ACCESSION  Rose-Cavalier-Smiths-iMac.local:76:1409845408
ORIGIN
        1 PQIHTHTHFF RPHTLKLARK PKYERTSDNK MDVYAVIKKP VVTESAMKKI ESENILTFFV
       61 DLRANKRQIR NAINKLYNVK CQNVNTVISA LGFKKAFVRL SGENEAMDVA NKIG
//
LOCUS       Ectocarpus@23941      88 bp    PROT      linear    4-SEP-2014
DEFINITION  Ectocarpus@23941      88 bp    PROT      linear   11-AUG-2014, 88 bases, AAE81C
 ACCESSION  Rose-Cavalier-Smiths-iMac.local:77:1409845408
ORIGIN
        1 ---------- ---------- ---------- MNKHRVIKFP LTTESAMKKI EDNNTLVFIV
       61 DVKSNKRQIK DAVKALYDIE SQNVNTLI
//
LOCUS       Phytophthora_ramorum@PHYRA9533     114 bp    PROT      linear    4-SEP-2014
DEFINITION  Phytophthora_ramorum@PHYRA9533     114 bp    PROT      linear   11-AUG-2014, 11
 ACCESSION  Rose-Cavalier-Smiths-iMac.local:78:1409845408
ORIGIN
        1 LKIRTKVHFY KPKTLQLARA PRYARKSRNK LDKYRIIKAP LTTESAMKKI EDNNTLVFLV
       61 DLLANKRQIK DAVKQLYDIK VAKVNTLIRP DGQKKAYVRL TADYDALDVA NRIG
//
LOCUS       Pythium_ultimum@pytulTA2539_3     114 bp    PROT      linear    4-SEP-2014
DEFINITION  Pythium_ultimum@pytulTA2539_3     114 bp    PROT      linear   11-AUG-2014, 114
 ACCESSION  Rose-Cavalier-Smiths-iMac.local:79:1409845408
ORIGIN
        1 IKVRTKVHFY KPKTLKLARA PKYARKARTK LDKYRIIKAP LTTESAMKKI EDNNTLVFLV
       61 DILANKRQIK DAVKQLYEIK AAKVNTLIRP DGQKKAYVRL TADYDALDVA NRIG
//
LOCUS       Schizochytrium_sp@schspContig0     114 bp    PROT      linear    4-SEP-2014
DEFINITION  Schizochytrium_sp@schspContig0     114 bp    PROT      linear   11-AUG-2014, 11
 ACCESSION  Rose-Cavalier-Smiths-iMac.local:80:1409845408
ORIGIN
        1 VKLRTKAHFY RPFTKRDHKA PTFTRKSISK MDKYRVIRSP LSTESAMKKI EDHNTLVFIV
       61 DVLANKRQIK AAVKELYEIQ AEKVNTLVRP DGKKKAYVKL TQDHDALEIA NRIG
//
LOCUS       Minchinia_chitonisM@minch0194451516      92 bp    PROT      linear    4-SEP-2014
DEFINITION  Minchinia_chitonisM@minch0194451516      92 bp    PROT      linear   11-AUG-201
 ACCESSION  Rose-Cavalier-Smiths-iMac.local:81:1409845408
ORIGIN
        1 LKKRFSPVFH RPKTLKKSRE PKYPRVSVAK LDQFQILKFP LTTESAMKKI EDNNTLVFIV
       61 DARSTKKQIK DAVKRMYDIQ TEKINTLVFI VD
//
LOCUS       Sorites_sp@sorspCAMPEP0114656830     114 bp    PROT      linear    4-SEP-2014
DEFINITION  Sorites_sp@sorspCAMPEP0114656830     114 bp    PROT      linear   11-AUG-2014, 
 ACCESSION  Rose-Cavalier-Smiths-iMac.local:82:1409845408
ORIGIN
        1 KKIRTKVRfY KPKTLVKARN GKYPRKSVEK LDKYRIIQCP VTTESAMKKX EEINTLVFLV
       61 DVQATKPKIK EAVKQLYDVK CAKVNTLIRP DGKKKAYVRL TQDYDALDVA NRIG
//
LOCUS       Reticulomyxa_filosa@solexa3722409     114 bp    PROT      linear    4-SEP-2014
DEFINITION  Reticulomyxa_filosa@solexa3722409     114 bp    PROT      linear   11-AUG-2014,
 ACCESSION  Rose-Cavalier-Smiths-iMac.local:83:1409845408
ORIGIN
        1 ---------- ---------- ---------- -DKYRIVRHP LTTEHAMKKI EDHNTLVFVC
       61 DNRASKPQIK KAVKQLYNVD CIKVNTLIRT DGLKKAYVKL KSEDDALEVA NAIG
//
LOCUS       Minimassisteria_diva@oxnspCont     114 bp    PROT      linear    4-SEP-2014
DEFINITION  Minimassisteria_diva@oxnspCont     114 bp    PROT      linear   11-AUG-2014, 11
 ACCESSION  Rose-Cavalier-Smiths-iMac.local:84:1409845408
ORIGIN
        1 KKVRMTTRFH RPKTLKLQRN PKYKRRSAPK LDKFNIIQFP LCTESAMKQI EDNNTLTFIV
       61 DLRANKRTIK QAVKDLYSVD AIKVNTLVRP DGKKKAYVRL DPSTEALSVA NTIG
//
LOCUS       Araneofila_producta@araprConti     114 bp    PROT      linear    4-SEP-2014
DEFINITION  Araneofila_producta@araprConti     114 bp    PROT      linear   11-AUG-2014, 11
 ACCESSION  Rose-Cavalier-Smiths-iMac.local:85:1409845408
ORIGIN
        1 SRCALQSTSS APKTLQLQRN PKYEKKSRNK LDKYSVIKYP LCTESAMKQI EDNNTLTFIV
       61 DLRATKRHIA QSVKALYEID VVKVNTLVRP DGLKKAYVRL SPDHEALEVA NTIG
//
LOCUS       Cercomonas_clavideferens@cercl     114 bp    PROT      linear    4-SEP-2014
DEFINITION  Cercomonas_clavideferens@cercl     114 bp    PROT      linear   11-AUG-2014, 11
 ACCESSION  Rose-Cavalier-Smiths-iMac.local:86:1409845408
ORIGIN
        1 TKIRTSVHFR RPKTLRLARN PHYERAPRNK LDKYSVIKHP LCTESAMKKI EDTNTLTFIV
       61 DLRANKNHIR QAVKSLYDVG VVRVNTLVRP DGLKKAYVRL SPDTEALEIA NTIG
//
LOCUS       Bigelowiella_natans@jgiBigna155912     114 bp    PROT      linear    4-SEP-2014
DEFINITION  Bigelowiella_natans@jgiBigna155912     114 bp    PROT      linear   11-AUG-2014
 ACCESSION  Rose-Cavalier-Smiths-iMac.local:87:1409845408
ORIGIN
        1 TKIRTSVHFK LPKTLKLMRN PKYSKRARTR LDKFTIVKYP LCTESAMKQI EDNNTLTFIV
       61 DINSNKHQIK KAVSDLYKIE TVKINTLIRP DGKKKAYVRL PENREALEIA NTIG
//
LOCUS       Helkesimastix_marina@helmaRFL6     114 bp    PROT      linear    4-SEP-2014
DEFINITION  Helkesimastix_marina@helmaRFL6     114 bp    PROT      linear   11-AUG-2014, 11
 ACCESSION  Rose-Cavalier-Smiths-iMac.local:88:1409845408
ORIGIN
        1 KKVRTSVVIR RKKTLELKRS PKFARKSKAS IHTYNIIKSP LFSDSSMKQI EDNNTLVFLV
       61 NCRSTKKQIK EAVKALYEVE AHRVNTLIRP DGQKKAYVRF SADVDALDIA NKIG
//
LOCUS       Metopion_fluens@metproContig00     114 bp    PROT      linear    4-SEP-2014
DEFINITION  Metopion_fluens@metproContig00     114 bp    PROT      linear   11-AUG-2014, 11
 ACCESSION  Rose-Cavalier-Smiths-iMac.local:89:1409845408
ORIGIN
        1 RKIRTSVHFH RPKTLRLNRN PKYTRRSQAK LDKFQIIRFP LCTESAMKQI EDNNTLTFIV
       61 DIRANKRQVQ AAVKALYSVE TVKINTLIRP DGTKKAYVRL TPDSDALEIA NRIG
//
LOCUS       Paramecium@31073     114 bp    PROT      linear    4-SEP-2014
DEFINITION  Paramecium@31073     114 bp    PROT      linear   11-AUG-2014, 114 bases, B4E2E
 ACCESSION  Rose-Cavalier-Smiths-iMac.local:90:1409845408
ORIGIN
        1 -----QNRFH TAKPLALARK PRFTRLTTKG LDFQNVLKHP LITEKDMKKM EDENTMVFYV
       61 NQKATKPQIK RAFSKIYEVK VRKVNILNTF GGKKKAYIRL GGENDALNLA NKIG
//
LOCUS       Paulinella_chromatophora@pauch     114 bp    PROT      linear    4-SEP-2014
DEFINITION  Paulinella_chromatophora@pauch     114 bp    PROT      linear   11-AUG-2014, 11
 ACCESSION  Rose-Cavalier-Smiths-iMac.local:91:1409845408
ORIGIN
        1 ---------- ---------- ---------- ----AVVKYP LCTESAMKQI EDNNTLTFIV
       61 DIRANKRQIA QSVKALYEID VAKTNTLIRP DGLKKAYVRL TPDHEALEVA NTIG
//
LOCUS       Perkinsus0@25040     114 bp    PROT      linear    4-SEP-2014
DEFINITION  Perkinsus0@25040     114 bp    PROT      linear   11-AUG-2014, 114 bases, 6953E
 ACCESSION  Rose-Cavalier-Smiths-iMac.local:92:1409845408
ORIGIN
        1 ---------- ---------- -RYPRSALTK MDKYRIIRSP MTSEWAMKHI EDLNTLVFLC
       61 DIQATKQQIR DAVESLYDIK CKKVNTLVRH DGLKKAYVKL ADDFDALDVG NRIG
//
LOCUS       Phaeodacty@30821     114 bp    PROT      linear    4-SEP-2014
DEFINITION  Phaeodacty@30821     114 bp    PROT      linear   11-AUG-2014, 114 bases, C812D
 ACCESSION  Rose-Cavalier-Smiths-iMac.local:93:1409845408
ORIGIN
        1 TRIHTKVHFY KPKTLKHDRK PKYQASSKNT LDKHSIIKYP LTTESSMKLI EDSNTLVFIV
       61 DIKANKRQIK AAVRDLYNIE CEKVNTLITP RGLKKSYVRL SKDHDALDVA NRVG
//
LOCUS       Phanerocha@28199     113 bp    PROT      linear    4-SEP-2014
DEFINITION  Phanerocha@28199     113 bp    PROT      linear   11-AUG-2014, 113 bases, CF7AE
 ACCESSION  Rose-Cavalier-Smiths-iMac.local:94:1409845408
ORIGIN
        1 RKKRTSVSFH RPKTLRLPRN PKYPRKSAPR MDQFRTIVRP LNTESAMKKI EEHNTLVFIV
       61 DIRANKRQIK DAVKKLYDVQ AAKVNTLIRP DGKKKAYVRL TADHDALDVA NKV
//
LOCUS       Phycomyces_blakesleeanus@PHYBL     114 bp    PROT      linear    4-SEP-2014
DEFINITION  Phycomyces_blakesleeanus@PHYBL     114 bp    PROT      linear   11-AUG-2014, 11
 ACCESSION  Rose-Cavalier-Smiths-iMac.local:95:1409845408
ORIGIN
        1 RKVRTSTHFH IPKTLKLARK PKFARKSAPR MDQYRVVRQP LNTETAMKKI EEHNTLTFIV
       61 DVKANKAQIK DAVKRLYDVE AAKINTLIRP DGYKKAFVRL TADVDALDVA NKIG
//
LOCUS       Physarum_polycephalum@PPL00000     114 bp    PROT      linear    4-SEP-2014
DEFINITION  Physarum_polycephalum@PPL00000     114 bp    PROT      linear   11-AUG-2014, 11
 ACCESSION  Rose-Cavalier-Smiths-iMac.local:96:1409845408
ORIGIN
        1 KKIRTSTRFR KPRARITPKN PQYPRRSRPR LDQFAVLKHP LTTESAMKKI EDHNTLVFIV
       61 DIRAGKRKIL DCVKKMYDIK AVSVRTAITP LAEKKAFVRL HPDIDALDVA NRIG
//
LOCUS       Physcomitrella_patens@PHYPA483     114 bp    PROT      linear    4-SEP-2014
DEFINITION  Physcomitrella_patens@PHYPA483     114 bp    PROT      linear   11-AUG-2014, 11
 ACCESSION  Rose-Cavalier-Smiths-iMac.local:97:1409845408
ORIGIN
        1 RKVRTSVTFH RPKTLKRARA PKYPRLSRNK LDHYEVLKYP LTTESAMKKI EDNNTLVFIV
       61 DVRADKKKIK QAVKKMYDIQ TKKVNTLIRP DGAKKAYVRL TADYDALDVA NKIG
//
LOCUS       Pinus0taed@30208     114 bp    PROT      linear    4-SEP-2014
DEFINITION  Pinus0taed@30208     114 bp    PROT      linear   11-AUG-2014, 114 bases, 78E5D
 ACCESSION  Rose-Cavalier-Smiths-iMac.local:98:1409845408
ORIGIN
        1 RKVRTSVIFH RPRTFKRPRN PKYPRISRNK LDQYEVLKYP LTTESAMKKI EDNNTLVFIV
       61 DVRADKKKIK DAVKKMYDIQ TKKVNTLIRP DGLKKAYVRL TPDYDALDVA NKIG
//
LOCUS       Plasmodium@30396     114 bp    PROT      linear    4-SEP-2014
DEFINITION  Plasmodium@30396     114 bp    PROT      linear   11-AUG-2014, 114 bases, F822E
 ACCESSION  Rose-Cavalier-Smiths-iMac.local:99:1409845408
ORIGIN
        1 KKMKISIRFK KPKTLIYARN PKCPRIVSKT LDKYGLIKYP LTSEKAMKKI EEINTLVFMC
       61 DKRANKKNIK KSVKNLFGIE CDKVNVLNTL NGDKKAYVRL SGEHDALEVA NKIG
//
LOCUS       Porphyra0y@19684     114 bp    PROT      linear    4-SEP-2014
DEFINITION  Porphyra0y@19684     114 bp    PROT      linear   11-AUG-2014, 114 bases, B6EBD
 ACCESSION  Rose-Cavalier-Smiths-iMac.local:100:1409845408
ORIGIN
        1 RKIRTSVQFH RPKTLKLARD PKYTRKSKAG VDNLAVIKFP LTTESAMKKI EDNNTIVFIV
       61 DVRSNKPKIM DAVKAMYKIP VERVNTLIRP DGQKKAYVRL PEDTDALDVA SKIG
//
LOCUS       Rhodophyta-Porphyridium_DBLAB_     114 bp    PROT      linear    4-SEP-2014
DEFINITION  Rhodophyta-Porphyridium_DBLAB_     114 bp    PROT      linear   11-AUG-2014, 11
 ACCESSION  Rose-Cavalier-Smiths-iMac.local:101:1409845408
ORIGIN
        1 KKIRTSVKFH RPRTLALPRT PKYVRKSRPS LDSFGVIKYP LTTESAMKKI EDNNTLVFIV
       61 DLRASKPKIK EAVKKMYGIQ AAKVNTLIRP DGLKKAYVRL TQDYDALDSA SRMG
//
LOCUS       Rhodosorus_marinus@rhomaCAMPEP0113956542     114 bp    PROT      linear    4-SEP-2014
DEFINITION  Rhodosorus_marinus@rhomaCAMPEP0113956542     114 bp    PROT      linear   11-AU
 ACCESSION  Rose-Cavalier-Smiths-iMac.local:102:1409845408
ORIGIN
        1 KKVRTSTRFR KPKTLKLTRA PKYPRKSLPT LDQFQIIKFP LTTEPAMRQM ENHNTIVFVV
       61 DVRANKPKIK DAVSKMYNIT VQKVNTLVRP DGQKKAYVRL TPDVEALNVA SKIG
//
LOCUS       Galdieria0@30635     114 bp    PROT      linear    4-SEP-2014
DEFINITION  Galdieria0@30635     114 bp    PROT      linear   11-AUG-2014, 114 bases, 67339
 ACCESSION  Rose-Cavalier-Smiths-iMac.local:103:1409845408
ORIGIN
        1 HKIRTNVHFH RPHTLRLPRR PKYPRKSKPA LDQFKVIRFP LTTESAMKKI EDHNTLVFLC
       61 DVRASKPQIR DAVKKMYNIV ADKVNTLVRP DGQKKAYVRL TKDYDALDVA SKIG
//
LOCUS       Prototheca_wickerhamii@PWL0000     114 bp    PROT      linear    4-SEP-2014
DEFINITION  Prototheca_wickerhamii@PWL0000     114 bp    PROT      linear   11-AUG-2014, 11
 ACCESSION  Rose-Cavalier-Smiths-iMac.local:104:1409845408
ORIGIN
        1 RKPRYTTSFH RPKTLIRTRD PKYPRVSQQK LDSFAVIKYP LTTESAMKKI EDNNTLVFIV
       61 DIRSNKRQIR DAVARLYDIQ TRKINTLIRP DGEKKAYVRL TPDYDALDVA NKIG
//
LOCUS       Reclinomonas_americana@RAL0000     114 bp    PROT      linear    4-SEP-2014
DEFINITION  Reclinomonas_americana@RAL0000     114 bp    PROT      linear   11-AUG-2014, 11
 ACCESSION  Rose-Cavalier-Smiths-iMac.local:105:1409845408
ORIGIN
        1 RVRRTKVHFF RPKTLKLPRN PKVVRKSLPK MDQFRVLKHP LTSESSMKKI EDHNTLTFIV
       61 DLQANKNQIK QAVKKMYSVE VAKVNTLVRP DGKKKAYVRL KPDHDALDTA SKIG
//
LOCUS       Rhizopus_oryzae@ROL00004154_3     114 bp    PROT      linear    4-SEP-2014
DEFINITION  Rhizopus_oryzae@ROL00004154_3     114 bp    PROT      linear   11-AUG-2014, 114
 ACCESSION  Rose-Cavalier-Smiths-iMac.local:106:1409845408
ORIGIN
        1 RKVRTTTHFH RPKTLVLKRA PKYARKSAPR MDQYRIVRQP LNTETAMKKI EEHNTLTFLV
       61 DVKANKHQIK DAVKRLYDVE VATVNTLITT SGNKKAFVRL TADVDALDVA NKIG
//
LOCUS       Saccharomy@31313     114 bp    PROT      linear    4-SEP-2014
DEFINITION  Saccharomy@31313     114 bp    PROT      linear   11-AUG-2014, 114 bases, 63F8A
 ACCESSION  Rose-Cavalier-Smiths-iMac.local:107:1409845408
ORIGIN
        1 LKVRTSATFR LPKTLKLARA PKYASKAYNR LDSYKVIEQP ITSETAMKKV EDGNILVFQV
       61 SMKANKYQIK KAVKELYEVD VLKVNTLVRP NGTKKAYVRL TADYDALDIA NRIG
//
LOCUS       Sawyeria_marylandensis@SML0000     114 bp    PROT      linear    4-SEP-2014
DEFINITION  Sawyeria_marylandensis@SML0000     114 bp    PROT      linear   11-AUG-2014, 11
 ACCESSION  Rose-Cavalier-Smiths-iMac.local:108:1409845408
ORIGIN
        1 RKKWFCCRFH RANTLVLPKK PKFPKRARSK LDKYSILRNP MSTETIMKMI EDQNTLVFIT
       61 DLRATKKQIL NAFKKMYDTK VEKVRTLINT NGKKKAFIKL PKSVEAIEVA SKIG
//
LOCUS       Schizosacc@31107     114 bp    PROT      linear    4-SEP-2014
DEFINITION  Schizosacc@31107     114 bp    PROT      linear   11-AUG-2014, 114 bases, F46F1
 ACCESSION  Rose-Cavalier-Smiths-iMac.local:109:1409845408
ORIGIN
        1 KKVRTSTTFR RPKTLQLSRK PKYARKSAPR LDEYKIIVNP INSESAMKKI EDDNTLVFHV
       61 HLKANKFTIK EAVRKLYSVE PVKINTLIRP NGTKKAFVKL SADADALDVA NRIG
//
LOCUS       Seculamonas_ecuadoriensis@SEL0     114 bp    PROT      linear    4-SEP-2014
DEFINITION  Seculamonas_ecuadoriensis@SEL0     114 bp    PROT      linear   11-AUG-2014, 11
 ACCESSION  Rose-Cavalier-Smiths-iMac.local:110:1409845408
ORIGIN
        1 ---------- ---------- ---------- ---------- MNTEAAMSKI EDNNTLTFVV
       61 DLKANKHQIS RAVSQLYSVK VVDVNTLVRP DGTKKAYVRL SPDDDALNVA NKIG
//
LOCUS       Selaginella_moellendorffii@SEL     114 bp    PROT      linear    4-SEP-2014
DEFINITION  Selaginella_moellendorffii@SEL     114 bp    PROT      linear   11-AUG-2014, 11
 ACCESSION  Rose-Cavalier-Smiths-iMac.local:111:1409845408
ORIGIN
        1 RRVRTSVTFH RPKTLKQARA PKYPRLSREK LDHYKVLKYP LTTESAMKKI EDNNTLVFIV
       61 DIRADKKKIK NAVKMMYDIQ TKKVNTLIRP DGLKKAYVRL TADIDALDVA NKIG
//
LOCUS       Sphaeroforma_arctica@SAL000000     114 bp    PROT      linear    4-SEP-2014
DEFINITION  Sphaeroforma_arctica@SAL000000     114 bp    PROT      linear   11-AUG-2014, 11
 ACCESSION  Rose-Cavalier-Smiths-iMac.local:112:1409845408
ORIGIN
        1 RQVRHTVTFH RTKTLNQARA PRFPRKSRER LDKFSVIKCP LNTESAMKKI EENNTLVFLV
       61 NKLANKHQIK LAVKEMYDID SARINTLIRP DGQKKAYVKL SQDSDALELA NKIG
//
LOCUS       Stachyamoeba_lipophora@SLL0000     114 bp    PROT      linear    4-SEP-2014
DEFINITION  Stachyamoeba_lipophora@SLL0000     114 bp    PROT      linear   11-AUG-2014, 11
 ACCESSION  Rose-Cavalier-Smiths-iMac.local:113:1409845408
ORIGIN
        1 KKVSYSVHFR RPKTLIQRRS PKYARTSRVV MDKYRILKSP LNTEIVMKQV EDQNTLVFLV
       61 DLQATKKQIK RAFTEMYGTK VGKVRTLIRP TGEKKAFIKL PKNVEAVDIA SKVG
//
LOCUS       Sterkiella_histriomuscorum@OTL     114 bp    PROT      linear    4-SEP-2014
DEFINITION  Sterkiella_histriomuscorum@OTL     114 bp    PROT      linear   11-AUG-2014, 11
 ACCESSION  Rose-Cavalier-Smiths-iMac.local:114:1409845408
ORIGIN
        1 HKVWSNTTFR RPKTLALARK PKYSRKSEQT WDKYAIIKYP ISTESAIKTI EDNNTLVFIV
       61 DRRANKPMIK KACNDLYNIK VSRVNTLVRP DGLKKAYVVL SPEQDALDIA NKIG
//
LOCUS       Strongyloc@31433     114 bp    PROT      linear    4-SEP-2014
DEFINITION  Strongyloc@31433     114 bp    PROT      linear   11-AUG-2014, 114 bases, 412DF
 ACCESSION  Rose-Cavalier-Smiths-iMac.local:115:1409845408
ORIGIN
        1 RKIHTKVTFR RPKTYKAARV PKYTRKSRPR LDQFSTIKYP LTTESAMKKI EENNTLVFIV
       61 ALKANKFAVK TAVKKLYDID VAKVNTLIRP DGQKKAYVRL APDYDALDVA NKIG
//
LOCUS       Tetrahymen@31119     114 bp    PROT      linear    4-SEP-2014
DEFINITION  Tetrahymen@31119     114 bp    PROT      linear   11-AUG-2014, 114 bases, 7C6E2
 ACCESSION  Rose-Cavalier-Smiths-iMac.local:116:1409845408
ORIGIN
        1 HKTYTGVRFF RPKTLQLAKA PKYSRTVSGH LDNHSVVKTP LTTEKAMKKM EDENTMVFYV
       61 HNRSTKPQIK SAFEKLYNVK VRSVNTLNTI TGNKKAYIRL AADSDSLTLA NKIG
//
LOCUS       Thalassios@30561     114 bp    PROT      linear    4-SEP-2014
DEFINITION  Thalassios@30561     114 bp    PROT      linear   11-AUG-2014, 114 bases, 23E16
 ACCESSION  Rose-Cavalier-Smiths-iMac.local:117:1409845408
ORIGIN
        1 TRIHTKVHFY RTQTLSLERK PKYARRSKST VDKYSIIKYP LTTESSMKLI EDSNTLVFIV
       61 DIKANKRQIK QAVKDLYQIE CEKVNTLITP RGLKKSYVRL SKDFDALDVA NRVG
//
LOCUS       Theileria0@28171     114 bp    PROT      linear    4-SEP-2014
DEFINITION  Theileria0@28171     114 bp    PROT      linear   11-AUG-2014, 114 bases, 64919
 ACCESSION  Rose-Cavalier-Smiths-iMac.local:118:1409845408
ORIGIN
        1 VKTRRNTHFF RGRTLSLKRT PKYEKKVTKK LDKFSIVRYP LTTESAMKMI EELNTLVFVV
       61 DPRANKAKVA KAVSQLYDIT PVHVNTLIRP DGQKKAFVRL SPDQDALDVA NKIG
//
LOCUS       Toxoplasma@27609     114 bp    PROT      linear    4-SEP-2014
DEFINITION  Toxoplasma@27609     114 bp    PROT      linear   11-AUG-2014, 114 bases, E0EBB
 ACCESSION  Rose-Cavalier-Smiths-iMac.local:119:1409845408
ORIGIN
        1 ARVRTNVHFF RPHTLRKSRQ PKVVRRCLAK TDKYTIVRQP LTTESAMKKI EETNTLVFLV
       61 DPRSNKRQIK QAVKELYDVD TQRVNTLIRP DGLKKAYVRL TSDYDALDVA NKIG
//
LOCUS       Trichomona@29996     114 bp    PROT      linear    4-SEP-2014
DEFINITION  Trichomona@29996     114 bp    PROT      linear   11-AUG-2014, 114 bases, F20B8
 ACCESSION  Rose-Cavalier-Smiths-iMac.local:120:1409845408
ORIGIN
        1 TKTRNFTKFG KNAAQVVPRR PAFEHKASLK HNDYKIIRGP VTSDKSTVKI ENENTMTFWV
       61 DIKATKTEIA AAFNRLYKVK PVKVCTVITS KFVKKAYIRL PANVEAMNIA TEIG
//
LOCUS       Histomonas@407434682gbGAAM0100     113 bp    PROT      linear    4-SEP-2014
DEFINITION  Histomonas@407434682gbGAAM0100     113 bp    PROT      linear   11-AUG-2014, 11
 ACCESSION  Rose-Cavalier-Smiths-iMac.local:121:1409845408
ORIGIN
        1 KKTRNFKKFQ KPKASIPAKK PQYEHKASLK RNDYKIIKGP VTSDKASRKL EDENTMTFYV
       61 DIRAKKPEIA AAINRLYHVK PVSVKTLITP KFLKKAYVRL PEEVEAMNLA NEM
//
LOCUS       Tritrichom@10347     113 bp    PROT      linear    4-SEP-2014
DEFINITION  Tritrichom@10347     113 bp    PROT      linear   11-AUG-2014, 113 bases, E6BC3
 ACCESSION  Rose-Cavalier-Smiths-iMac.local:122:1409845408
ORIGIN
        1 RKVRHFQKFH KPSTVTVPRK PIYEHKASIK RNDYKIIRGP VTSDKASRKV EDENTLVFWV
       61 DLRATKTEIA AAVNRLYKVK PVKISTLVTA KCLKKAYVRL PAEFEAMNIA NEM
//
LOCUS       Trichoplax_adhaerens@TRIAD3644     114 bp    PROT      linear    4-SEP-2014
DEFINITION  Trichoplax_adhaerens@TRIAD3644     114 bp    PROT      linear   11-AUG-2014, 11
 ACCESSION  Rose-Cavalier-Smiths-iMac.local:123:1409845408
ORIGIN
        1 RKVHNKVRFY RPKTFKPRRN PKYPRRSTRS LDQYGIIKYP LTTESAMKKI EDNNTLVFIV
       61 DTRASKPKIQ AAVKKLYDID AAKVNTLIRP DGAKKAYVRL TSDYDALDVA NKIG
//
LOCUS       Leishmania@31140     114 bp    PROT      linear    4-SEP-2014
DEFINITION  Leishmania@31140     114 bp    PROT      linear   11-AUG-2014, 114 bases, 4AB5A
 ACCESSION  Rose-Cavalier-Smiths-iMac.local:124:1409845408
ORIGIN
        1 RKSYTRPQFR RPHTYRKPAM AK-PSNRSKD IAAFNVIRYP LTTDKAMKKI EENNTLTFIV
       61 DSRANKTEIK KAMRKLYQVK AVKVNTLIRP DGLKKAYIRL SAAHDALDTA NKIG
//
LOCUS             Bodo     114 bp    PROT      linear    4-SEP-2014
DEFINITION  Bodo     114 bp    PROT      linear   11-AUG-2014, 114 bases, C7B63C01 checksum
 ACCESSION  Rose-Cavalier-Smiths-iMac.local:125:1409845408
ORIGIN
        1 ---------R KSQELR---V PKNT-K-TKD KDAFRVVKYP LTTDMAMKKI EENNTLTFIV
       61 DSRSNKTQIK KAIRKLYQVK TAKVNTLIRC DGLKKAYVRL AAVHDALDIA NKIG
//
LOCUS       Diplonema_sp     114 bp    PROT      linear    4-SEP-2014
DEFINITION  Diplonema_sp, 550 bases, E03DF87F checksum.
 ACCESSION  Rose-Cavalier-Smiths-iMac.local:143:1409845441
ORIGIN
        1 EEGAILGSVP PPVHSAHQAV AEVPEKDDPK NDAFSVIRCP LTTESAMKKI EDTNTLVFLV
       61 DIRANKQQIK EAVKKLYDIK AVKVNTLIRP DGKKKALIKL HQHHDALDVA NKIG
//
LOCUS       Rhynchomonas     114 bp    PROT      linear    4-SEP-2014
DEFINITION  Rhynchomonas     114 bp    PROT      linear   11-AUG-2014, 114 bases, 34E7A3F c
 ACCESSION  Rose-Cavalier-Smiths-iMac.local:126:1409845408
ORIGIN
        1 ---YTRPQFR RPHTYRKPKT DKN--KSASS WDEFRVVKSP LVTDMTMKKI EENNTLTFLC
       61 DPRANKTQIK RSIYALYKVK TVKVNTLIRP DGAKKAYVRL AAAYDAMDVA TKIG
//
LOCUS       Procryptobia_M     114 bp    PROT      linear    4-SEP-2014
DEFINITION  Procryptobia_M     114 bp    PROT      linear   11-AUG-2014, 114 bases, C9D0CCA
 ACCESSION  Rose-Cavalier-Smiths-iMac.local:127:1409845408
ORIGIN
        1 ---------- ---------- -------KNP MDNFRVIRFP VHTDKAMKKI EENNTLTFVV
       61 DPYANKTAIK KAMLELYQVK CSKVNTLIKV DGMKKAYIVL APAYDALDVA NKIG
//
LOCUS       Trypa0bruc@31538     114 bp    PROT      linear    4-SEP-2014
DEFINITION  Trypa0bruc@31538     114 bp    PROT      linear   11-AUG-2014, 114 bases, 76143
 ACCESSION  Rose-Cavalier-Smiths-iMac.local:128:1409845408
ORIGIN
        1 RKAYTRPQFR RPHTYRRPAT VK-PSSNKNK WDAFRIIRYP LTTDKAMKKI EENNTLTFIV
       61 DSRANKTEIK KAIRKLYQVK TVKVNTLIRP DGLKKAYIRL SASYDALDTA NKMG
//
LOCUS       Trypa0cruc@30812     114 bp    PROT      linear    4-SEP-2014
DEFINITION  Trypa0cruc@30812     114 bp    PROT      linear   11-AUG-2014, 114 bases, 8D83B
 ACCESSION  Rose-Cavalier-Smiths-iMac.local:129:1409845408
ORIGIN
        1 RKAYTRPQFR RPHTYRRPSI PK-PSNNSNK WDAFRVIRYP LTTDKAMKKI EENNTLTFIV
       61 DSNANKTEIK KAMRKLYQVK AVKVNTLIRP DGLKKAYIRL SASYDALETA NKMG
//
LOCUS       Euglena_gracilis@ELL00005234_2     114 bp    PROT      linear    4-SEP-2014
DEFINITION  Euglena_gracilis@ELL00005234_2     114 bp    PROT      linear   11-AUG-2014, 11
 ACCESSION  Rose-Cavalier-Smiths-iMac.local:47:1409845408
ORIGIN
        1 NKIRTTVQFH RPYTRRTKGQ KKYVRRSAQK KDQFHILKFP LTTESAMKKI EDNNTLVFIV
       61 DIRANKNQIK TAVRKMYDIK AARVNTLIRP DGLKKAYVKL MPDNDALDIA NKIG
//
LOCUS       Ustilago0m@31064     114 bp    PROT      linear    4-SEP-2014
DEFINITION  Ustilago0m@31064     114 bp    PROT      linear   11-AUG-2014, 114 bases, 89D78
 ACCESSION  Rose-Cavalier-Smiths-iMac.local:130:1409845408
ORIGIN
        1 RKVRTDTTFR RPKTLDLAKN PRFPRKSAPR MDAFRTILFP LNTESAMKKI EENNTLVFIV
       61 DRAANKRQIE GALKKLYDVS AAKINTLIRP DGKKKAFVRL TPDQDALDVS NRIG
//
LOCUS       Volvox_carteri@VOLCA78075     114 bp    PROT      linear    4-SEP-2014
DEFINITION  Volvox_carteri@VOLCA78075     114 bp    PROT      linear   11-AUG-2014, 114 bas
 ACCESSION  Rose-Cavalier-Smiths-iMac.local:131:1409845408
ORIGIN
        1 RKPRFSVVFH RPKTLKRTRE GKYPRISLQK LDQYAVLKYP LTTESAMKKI EDNNTLVFIV
       61 DLKANKKQIK EAVQRMYDIQ TKKVNTLIRP DGQKKAYVCL TADYDALDVA NKIG
//
LOCUS       Microhelia_sp@micspRFL6WO5101DUD6T_1     114 bp    PROT      linear    4-SEP-2014
DEFINITION  Microhelia_sp@micspRFL6WO5101DUD6T_1     114 bp    PROT      linear   11-AUG-20
 ACCESSION  Rose-Cavalier-Smiths-iMac.local:132:1409845408
ORIGIN
        1 ---------- ---------- ---------- MDKYSIVRYP LTTESAMKMI EDSNTLVFIV
       61 ELRANKHQIK KAVKELYEID CAKINTLIRP DGLKKAYVKL SQDHDALDVA NKIG
//
LOCUS       Thermofilum_pendens@Hrk5_ABL77638     114 bp    PROT      linear   28-JAN-2014
DEFINITION  LSU ribosomal protein L23P [Thermofilum pendens Hrk 5].
 ACCESSION  ABL77638
   AUTHORS  Copeland,A., Lucas,S., Lapidus,A., Barry,K., Detter,J.C., Glavina
VERSION     ABL77638.1  GI:119524266DBLINK      BioProject: PRJNA16331            BioSample: SAMN02598366
DBSOURCE    accession CP000505.1
KEYWORDS    .
SOURCE      Thermofilum pendens Hrk 5
            Archaea; Crenarchaeota; Thermoprotei; Thermoproteales;
            Thermofilaceae; Thermofilum.
REFERENCE   1  (residues 1 to 90)
            del Rio,T., Dalin,E., Tice,H., Pitluck,S., Thompson,L.S.,
            Brettin,T., Bruce,D., Han,C., Tapia,R., Schmutz,J., Larimer,F.,
            Land,M., Hauser,L., Kyrpides,N., Kim,E., Anderson,I., Olsen,G.,
            Reich,C., Woese,C. and Richardson,P.
  CONSRTM   US DOE Joint Genome Institute
  TITLE     Complete sequence of Chromosome1 of Thermofilum pendens Hrk 5
  JOURNAL   Unpublished
REFERENCE   2  (residues 1 to 90)
            del Rio,T., Dalin,E., Tice,H., Pitluck,S., Thompson,L.S.,
            Brettin,T., Bruce,D., Han,C., Tapia,R., Schmutz,J., Larimer,F.,
            Land,M., Hauser,L., Kyrpides,N., Kim,E., Anderson,I., Olsen,G.,
            Reich,C., Woese,C. and Richardson,P.
  CONSRTM   US DOE Joint Genome Institute
  TITLE     Direct Submission
  JOURNAL   Submitted (14-DEC-2006) US DOE Joint Genome Institute, 2800
            Mitchell Drive B100, Walnut Creek, CA 94598-1698, USA
COMMENT     Method: conceptual translation.
FEATURES             Location/Qualifiers
     source          1..90
                     /organism=`Thermofilum pendens Hrk 5`
                     /strain=`Hrk 5`
                     /db_xref=`taxon:368408`
     Protein         1..90
                     /product=`LSU ribosomal protein L23P`
     Region          9..89
                     /region_name=`PRK14548`
                     /note=`50S ribosomal protein L23P; Provisional`
                     /db_xref=`CDD:237750`
     CDS             1..90
                     /locus_tag=`Tpen_0228`
                     /coded_by=`complement(CP000505.1:205455..205727)`
                     /note=`PFAM: Ribosomal protein L25/L23;
                     KEGG: pfu:PF1823 50S ribosomal protein L23`
                     /transl_table=11
                     /db_xref=`InterPro:IPR001014`
                     /db_xref=`InterPro:IPR013025`

ORIGIN
        1 ---------- ---------- ------ssg- vdytkiivkp yltektlrlm eetntlvfiv
       61 drraskpeik ravealynvk vakvntlitp egfkkayvkl skeysaadva srig
//
LOCUS       Micrarchaeum_acidiphilum_ARMAN-2@EET89700     114 bp    PROT      linear   12-MAY-2010
DEFINITION  Ribosomal protein L25/L23 [Candidatus Micrarchaeum acidiphilum
 ACCESSION  Thomass-iMac.local:2050:1418063405
  ORGANISM  Candidatus
   AUTHORS  Baker,B.J., Comolli,L.R., Dick,G.J., Hauser,L., Hyatt,D., Dill,B.,
ARMAN-2].VERSION     EET89700.1  GI:255513434DBLINK      BioProject: PRJNA38565
DBSOURCE    accession GG697241.1
KEYWORDS    .
SOURCE      Candidatus Micrarchaeum acidiphilum ARMAN-2 (mine drainage
            metagenome)
            Archaea; Parvarchaeota; Candidatus Micrarchaeum.
REFERENCE   1  (residues 1 to 83)
            Yelton,A.P. and Banfield,J.F.
  TITLE     Community-wide analysis of microbial genome sequence signatures
  JOURNAL   Genome Biol. 10 (8), R85 (2009)
   PUBMED   19698104
REFERENCE   2  (residues 1 to 83)
            Dill,B.D., Land,M.L., Verberkmoes,N.C., Hettich,R.L. and
            Banfield,J.F.
  TITLE     Enigmatic, ultrasmall, uncultivated Archaea
  JOURNAL   Proc. Natl. Acad. Sci. U.S.A. 107 (19), 8806-8811 (2010)
   PUBMED   20421484
REFERENCE   3  (residues 1 to 83)
            Land,M., VerBerkmoes,N.C., Hettich,R.L. and Banfield,J.F.
  TITLE     Direct Submission
  JOURNAL   Submitted (31-JUL-2009) Earth and Planetary Sciences, UC Berkeley,
            307 McCone Hall, Berkeley, CA 94720, USA
COMMENT     Method: conceptual translation.
FEATURES             Location/Qualifiers
     source          1..83
                     /organism=`Candidatus Micrarchaeum acidiphilum ARMAN-2`
                     /isolation_source=`combined biofilm from UBA (pink
                     subaerial biofilm) and UBA BS (thick floating biofilm
                     subdivided into strips) samples`
                     /db_xref=`taxon:425595`
                     /environmental_sample
                     /country=`USA: Richmond Mine at Iron Mountain, CA
                     (elevation 3100 ft.)`
                     /lat_lon=`40.68 N 122.2 W`
                     /note=`metagenomic; derived from metagenome: mine drainage
                     metagenome`
     Protein         1..83
                     /product=`Ribosomal protein L25/L23`
     Region          1..80
                     /region_name=`Ribosomal_L23`
                     /note=`Ribosomal protein L23; cl00326`
                     /db_xref=`CDD:241787`
     CDS             1..83
                     /locus_tag=`UNLARM2_0818`
                     /coded_by=`complement(GG697241.1:149758..150009)`
                     /transl_table=11

l_table=11

ORIGIN
        1 ---------- ---------- ---------- -n---vlryp vatekavnli sknnvityiv
       61 nlratkqeik kefeslfkvk vskvrtinsp tnmrkafiti akgynasdva mklk
//
LOCUS       Caldiarchaeum_subterraneum@WP_020863389     114 bp    PROT      linear   25-JUL-2013
DEFINITION  large subunit ribosomal protein L23 [Candidatus Caldiarchaeum
 ACCESSION  WP_020863389
  ORGANISM  Candidatus Caldiarchaeum subterraneum
subterraneum].VERSION     WP_020863389.1  GI:526884087KEYWORDS    RefSeq.
SOURCE      Candidatus Caldiarchaeum subterraneum
            Archaea; Thaumarchaeota; unclassified Thaumarchaeota; Candidatus
            Caldiarchaeum.
COMMENT     REFSEQ: This record represents a single, non-redundant, protein
            sequence which may be annotated on many different RefSeq genomes
            from the same, or different, species.
FEATURES             Location/Qualifiers
     source          1..86
                     /organism=`Candidatus Caldiarchaeum subterraneum`
                     /db_xref=`taxon:311458`
     Protein         1..86
                     /product=`large subunit ribosomal protein L23`
                     /calculated_mol_wt=9675
     Region          3..86
                     /region_name=`PRK14548`
                     /note=`50S ribosomal protein L23P; Provisional`
                     /db_xref=`CDD:237750`

DD:237750`

ORIGIN
        1 ---------- ---------- ---------- -npqdvvkri yitqdtvsli esenklvfiv
       61 dlkadkhtik naveqlynvk vdkvntlits rgekkafvkl kpeykasela vklg
//
LOCUS       Caldivirga_maquilingensis@IC-167_RL23_CALMQ     114 bp    PROT      linear    1-OCT-2014
DEFINITION  RecName: Full=50S ribosomal protein L23P.
 ACCESSION  A8MB73
  ORGANISM  Caldivirga maquilingensis IC-167
   AUTHORS  Copeland,A., Lucas,S., Lapidus,A., Barry,K., Glavina del Rio,T.,
VERSION     A8MB73.1  GI:189042284DBSOURCE    UniProtKB: locus RL23_CALMQ, accession A8MB73;            class: standard.
            created: May 20, 2008.
            sequence updated: Dec 4, 2007.
            annotation updated: Oct 1, 2014.
            xrefs: CP000852.1, ABW01163.1, YP_001540153.1
            xrefs (non-sequence databases): ProteinModelPortal:A8MB73,
            STRING:397948.Cmaq_0315, EnsemblBacteria:ABW01163,
            EnsemblBacteria:ABW01163, EnsemblBacteria:Cmaq_0315,
            GeneID:5710452, KEGG:cma:Cmaq_0315, eggNOG:COG0089,
            HOGENOM:HOG000231364, KO:K02892, OMA:APEYNAY,
            BioCyc:CMAQ397948:GH9M-323-MONOMER, GO:0005840, GO:0000166,
            GO:0019843, GO:0003735, GO:0006412, Gene3D:3.30.70.330,
            HAMAP:MF_01369_A, InterPro:IPR012677, InterPro:IPR019985,
            InterPro:IPR012678, InterPro:IPR001014, InterPro:IPR013025,
            Pfam:PF00276, SUPFAM:SSF54189, TIGRFAMs:TIGR03636, PROSITE:PS00050
KEYWORDS    Complete proteome; Reference proteome; Ribonucleoprotein; Ribosomal
            protein; RNA-binding; rRNA-binding.
SOURCE      Caldivirga maquilingensis IC-167
            Archaea; Crenarchaeota; Thermoprotei; Thermoproteales;
            Thermoproteaceae; Caldivirga.
REFERENCE   1  (residues 1 to 86)
            Dalin,E., Tice,H., Pitluck,S., Saunders,E., Brettin,T., Bruce,D.,
            Detter,J.C., Han,C., Schmutz,J., Larimer,F., Land,M., Hauser,L.,
            Kyrpides,N., Ivanova,N., Biddle,J.F., Zhang,Z., Fitz-Gibbon,S.T.,
            Lowe,T.M., Saltikov,C., House,C.H. and Richardson,P.
  TITLE     Direct Submission
  JOURNAL   Submitted (??-OCT-2007)
  REMARK    NUCLEOTIDE SEQUENCE [LARGE SCALE GENOMIC DNA].;
            STRAIN=ATCC 700844 / DSM 13496 / JCM 10307 / IC-167
COMMENT     [FUNCTION] Binds to 23S rRNA. One of the proteins that surrounds
            the polypeptide exit tunnel on the outside of the ribosome.
            (ECO:0000255|HAMAP-Rule:MF_01369).
            [SUBUNIT] Part of the 50S ribosomal subunit. Contacts protein L29.
            (ECO:0000255|HAMAP-Rule:MF_01369).
            [SIMILARITY] Belongs to the ribosomal protein L23P family.
            (ECO:0000255|HAMAP-Rule:MF_01369).
FEATURES             Location/Qualifiers
     source          1..86
                     /organism=`Caldivirga maquilingensis IC-167`
                     /db_xref=`taxon:397948`
     gene            1..86
                     /gene=`rpl23p`
                     /locus_tag=`Cmaq_0315`
     Protein         1..86
                     /gene=`rpl23p`
                     /locus_tag=`Cmaq_0315`
                     /product=`50S ribosomal protein L23P`
                     /UniProtKB_evidence=`Inferred from homology`
     Region          1..86
                     /gene=`rpl23p`
                     /locus_tag=`Cmaq_0315`
                     /region_name=`Mature chain`
                     /experiment=`experimental evidence, no additional details
                     recorded`
                     /note=`50S ribosomal protein L23P. /FTId=PRO_1000087209.`
     Region          6..86
                     /gene=`rpl23p`
                     /locus_tag=`Cmaq_0315`
                     /region_name=`Ribosomal_L23`
                     /note=`Ribosomal protein L23; cl00326`
                     /db_xref=`CDD:241787`

ORIGIN
        1 ---------- ---------- ---------- -stqpiitrf vltekairla ekentltivv
       61 prsvnkkvik dyvekaykvk vidvrtlitm egekkayvrl ssennaiell tnlg
//
LOCUS       Haloredivivus_sp.G17@EHK01974     114 bp    PROT      linear   25-NOV-2011
DEFINITION  50S ribosomal protein L23P [Candidatus Haloredivivus sp. G17].
 ACCESSION  EHK01974
  ORGANISM  Candidatus
   AUTHORS  Ghai,R., Pasic,L., Fernandez,A.B., Martin-Cuadrado,A.-B.,
VERSION     EHK01974.1  GI:358033421DBLINK      BioProject: PRJNA71229            BioSample: SAMN02469764
DBSOURCE    accession AGNT01000112.1
KEYWORDS    .
SOURCE      Candidatus Haloredivivus sp. G17
            Archaea; Nanohaloarchaeota; Nanohaloarchaea; Candidatus
            Haloredivivus.
REFERENCE   1  (residues 1 to 89)
            Mizuno,C.M., McMahon,K.D., Papke,R.T., Stepanauskas,R.,
            Rodriguez-Brito,B., Rohwer,F., Sanchez-Porro,C., Ventosa,A. and
            Rodriguez-Valera,F.
  TITLE     New Dominant Microbial Groups Along A Salinity Gradient
  JOURNAL   Sci Rep (2011) In press
REFERENCE   2  (residues 1 to 89)
            Mizuno,C.M., McMahon,K.D., Papke,R.T., Stepanauskas,R.,
            Rodriguez-Brito,B., Rohwer,F., Sanchez-Porro,C., Ventosa,A. and
            Rodriguez-Valera,F.
  TITLE     Direct Submission
  JOURNAL   Submitted (05-OCT-2011) Laboratorio de Microbiologia, Evolutionary
            Genomics Group, Universidad Miguel Hernandez, Ctra. de Valencia,
            s/n, San Juan de Alicante, Alicante 03550, Spain
COMMENT     Annotation was added by the NCBI Prokaryotic Genomes Automatic
            Annotation Pipeline Group. Information about the Pipeline can be
            found here:
            http://www.ncbi.nlm.nih.gov/genomes/static/Pipeline.html. Please be
            aware that the annotation is done automatically with little or no
            manual curation.
            Genome sequenced from a single-cell isolation.
            
            ##Genome-Assembly-Data-START##
            Assembly Method       :: MIRA v. 3.4
            Genome Coverage       :: 80x
            Sequencing Technology :: 454 GS-FLX Titanium
            ##Genome-Assembly-Data-END##
            Method: conceptual translation.
FEATURES             Location/Qualifiers
     source          1..89
                     /organism=`Candidatus Haloredivivus sp. G17`
                     /strain=`G17`
                     /db_xref=`taxon:1072681`
     Protein         1..89
                     /product=`50S ribosomal protein L23P`
     Region          6..89
                     /region_name=`PRK14548`
                     /note=`50S ribosomal protein L23P; Provisional`
                     /db_xref=`CDD:237750`
     CDS             1..89
                     /locus_tag=`HRED_00286`
                     /coded_by=`AGNT01000112.1:15015..15284`
                     /note=`COG0089 Ribosomal protein L23`
                     /transl_table=11

ORIGIN
        1 ---------- ---------- --------ee drawdvlehp hmteqamdmv drenklvlmv
       61 dlesdknqve davetlfgvt vkkvntqitp qaekkayvkl speddamdva tklg
//
LOCUS       Nanosalinarum_sp.J07AB56@EGQ40636     114 bp    PROT      linear   11-MAR-2013
DEFINITION  LSU ribosomal protein L23P [Candidatus ].
 ACCESSION  EGQ40636
  ORGANISM  Candidatus
   AUTHORS  Narasingarao,P., Podell,S., Ugalde,J., Heidelberg,K., Banfield,J.
VERSION     EGQ40636.1  GI:339757053DBLINK      BioProject: PRJNA52645            BioSample: SAMN01940911
DBSOURCE    accession GL982569.1
KEYWORDS    .
SOURCE      Candidatus Nanosalinarum sp. J07AB56 (hypersaline lake metagenome)
            Archaea; Nanohaloarchaeota; Nanohaloarchaea; Candidatus
            Nanosalinarum.
REFERENCE   1  (residues 1 to 89)
            Emerson,J.B., Brocks,J.J., Heidelberg,K.B., Banfield,J.F. and
            Allen,E.E.
  TITLE     De novo metagenomic assembly reveals abundant novel major lineage
            of Archaea in hypersaline microbial communities
  JOURNAL   ISME J (2011) In press
   PUBMED   21716304
  REMARK    Publication Status: Available-Online prior to print
REFERENCE   2  (residues 1 to 89)
            and Allen,E.
  TITLE     Direct Submission
  JOURNAL   Submitted (14-OCT-2010) Scripps Institution of Oceanography,
            University of California, San Diego, 9500 Gilman Drive, La Jolla,
            CA 92093-0202, USA
COMMENT     Method: conceptual translation.
FEATURES             Location/Qualifiers
     source          1..89
                     /organism=`Candidatus Nanosalinarum sp. J07AB56`
                     /isolation_source=`Lake Tyrrell`
                     /db_xref=`taxon:889962`
                     /environmental_sample
                     /country=`Australia: Victoria`
                     /note=`metagenomic; derived from metagenome: hypersaline
                     lake metagenome`
     Protein         1..89
                     /product=`LSU ribosomal protein L23P`
     Region          6..89
                     /region_name=`PRK14548`
                     /note=`50S ribosomal protein L23P; Provisional`
                     /db_xref=`CDD:237750`
     CDS             1..89
                     /locus_tag=`J07AB56_13660`
                     /coded_by=`GL982569.1:912350..912619`
                     /transl_table=11

ORIGIN
        1 ---------- ---------- --------dr tkaldvienp hmteqamdav drenklvlmv
       61 dleadknqvg daveqlfdvt venvntsitp qaqkkafinl serddamdva tqlg
//
LOCUS       Nitrososphaera_viennensis@AIC14706     114 bp    PROT      linear   20-AUG-2014
DEFINITION  50S ribosomal protein L23p [].
 ACCESSION  AIC14706
   AUTHORS  Kerou,M.L., Offre,P., Spang,A.M. and Schleper,C.
VERSION     AIC14706.1  GI:647811005DBLINK      BioProject: PRJEA60103            BioSample: SAMN02721150
DBSOURCE    accession CP007536.1
KEYWORDS    .
SOURCE      Nitrososphaera viennensis EN76
            Archaea; Thaumarchaeota; Nitrososphaerales; Nitrososphaeraceae;
            Nitrososphaera.
REFERENCE   1  (residues 1 to 110)
            Leisch,N. and Schleper,C.
  TITLE     Nitrososphaera viennensis gen. nov., sp. nov., an aerobic and
            mesophilic, ammonia-oxidizing archaeon from soil and a member of
            the archaeal phylum Thaumarchaeota
  JOURNAL   Int. J. Syst. Evol. Microbiol. 64 (PT 8), 2738-2752 (2014)
   PUBMED   24907263
REFERENCE   2  (residues 1 to 110)
  TITLE     Direct Submission
  JOURNAL   Submitted (01-APR-2014) Department of Ecogenomics and Systems
            Biology Group of Archaea Biology and Ecogenomics, University of
            Vienna, Althanstrasse 14, Vienna 1090, Austria
COMMENT     Method: conceptual translation.
FEATURES             Location/Qualifiers
     source          1..110
                     /organism=`Nitrososphaera viennensis EN76`
                     /strain=`EN76`
                     /isolation_source=`soil`
                     /culture_collection=`DSM:26422`
                     /culture_collection=`JCM:19564`
                     /db_xref=`taxon:926571`
                     /country=`Austria: Vienna`
                     /lat_lon=`48.229273 N 16.358947 E`
                     /collection_date=`2008`
     Protein         1..110
                     /product=`50S ribosomal protein L23p`
     Region          31..109
                     /region_name=`Ribosomal_L23`
                     /note=`Ribosomal protein L23; cl00326`
                     /db_xref=`CDD:241787`
     CDS             1..110
                     /gene=`rpl23p`
                     /locus_tag=`NVIE_005100`
                     /coded_by=`complement(CP007536.1:413496..413828)`
                     /inference=`ab initio prediction:AMIGene:2.0`
                     /note=`Evidence 2b : Function of strongly homologous gene;
                     Product type s : structure`
                     /transl_table=11

ORIGIN
        1 ------skae nnnstkpaaa aaapastmta eeatviilap yvtektfnqi ekenklsfmv
       61 aehaskhqii eamrilyete asevntarti qg-kkafikf kepegarnla tklg
//
LOCUS       Methanococcoides_burtonii     114 bp    PROT      linear    4-SEP-2014
DEFINITION  Methanococcoides_burtonii, 550 bases, BC1AC71F checksum.
 ACCESSION  Rose-Cavalier-Smiths-iMac.local:139:1409845441
ORIGIN
        1 ---------- ---------- ---------- ----NAIRYP FITEKAMMLM -DENKLQFVV
       61 DTRANKTQVE NDVVKMYGFT VKSVCTMTTM KGLKKALVTF NETDAAHEIA TRIG
//
LOCUS       Methanosphaera_stadtmanae     114 bp    PROT      linear    4-SEP-2014
DEFINITION  Methanosphaera_stadtmanae, 550 bases, 35206CE7 checksum.
 ACCESSION  Rose-Cavalier-Smiths-iMac.local:145:1409845441
ORIGIN
        1 ---------- ---------- ---------- -DPYSVIIKP QLSEKTMNQI YDENKITFVV
       61 RRSANKRVIK EAFQDLYDTK VVGVNTHITP RGNKVATIEL EEADAAEDIA VRLG
//
LOCUS       Natromonas_pharaonis     114 bp    PROT      linear    4-SEP-2014
DEFINITION  Natromonas_pharaonis, 550 bases, D449231D checksum.
 ACCESSION  Rose-Cavalier-Smiths-iMac.local:146:1409845441
ORIGIN
        1 ---------- ---------- ---------- ----T-IKHP LVTEKAMNDM DFENKLQFVC
       61 HPEATKGDIA AAVESQFDVE VDSINTQVRM DGDKKAIVEL SADDDAQEVA SRIG
//
LOCUS       Thermoplasma_acidophilum     114 bp    PROT      linear    4-SEP-2014
DEFINITION  Thermoplasma_acidophilum, 550 bases, A7AD11AE checksum.
 ACCESSION  Rose-Cavalier-Smiths-iMac.local:153:1409845441
ORIGIN
        1 ---------- ---------- ---------- --KGDIIISP LSTEKTALMA EKENKLTLMV
       61 RRDANREMIK KEVEERFGVK VEGINVMITK KGKK-AIVKL AKEYSAEEIA ERIG
//
LOCUS       Korarchaeum_cryptofilum     114 bp    PROT      linear    4-SEP-2014
DEFINITION  Korarchaeum_cryptofilum, 550 bases, B92F77C4 checksum.
 ACCESSION  Rose-Cavalier-Smiths-iMac.local:157:1409845441
ORIGIN
        1 ---------- ---------- ---------F FDPFKILKAP ISTEKAVRMI NEENKLAFYV
       61 DIKASKSEIK RAVEEAFDVK VVSVRTLITS TGRKKAYVKL SPEFKASDIA SKLG
//
LOCUS       Sulfolobus_solfataricus     114 bp    PROT      linear    4-SEP-2014
DEFINITION  Sulfolobus_solfataricus, 550 bases, E9B360C9 checksum.
 ACCESSION  Rose-Cavalier-Smiths-iMac.local:162:1409845441
ORIGIN
        1 ---------- ---------- ---------- ------IQMA LATEKALKLI ESYNTLTLIV
       61 DKSDTKDDIK KSVERLFNVK VVKVNVVITP QGYKKAYVKL APEYKASDIA HKLG
//
LOCUS       Methanopyrus_kandleri     114 bp    PROT      linear    4-SEP-2014
DEFINITION  Methanopyrus_kandleri, 550 bases, A5A2E3BF checksum.
 ACCESSION  Rose-Cavalier-Smiths-iMac.local:163:1409845441
ORIGIN
        1 ---------- ---------- ------KRYI EDPHDVLLYP VATEKAMRLM EAENKLTFIV
       61 RRDANKPLIK KAVEELFDVE VEKVNTLITP TGEKKAYVKL KPEYRAEDVA VDLG
//
LOCUS       Cenarchaeum_symbiosum     114 bp    PROT      linear    4-SEP-2014
DEFINITION  Cenarchaeum_symbiosum, 550 bases, 6CEB46DE checksum.
 ACCESSION  Rose-Cavalier-Smiths-iMac.local:169:1409845441
ORIGIN
        1 ---------- ---------- ---------- ------IIRP HVTEKTFAMV ERESKVCFIV
       61 RNTASKPEIA EAISIMYGEK ATGVNTARTI YGKK-AFVQF GNVEKARDLA TKIG
//
LOCUS       Ignicoccus_hospitalis     114 bp    PROT      linear    4-SEP-2014
DEFINITION  Ignicoccus_hospitalis, 550 bases, 9102CAF checksum.
 ACCESSION  Rose-Cavalier-Smiths-iMac.local:171:1409845441
ORIGIN
        1 ---------- ---------- ---------- RAPEDIIIRP LHTEKALMLM EKYNTLTFIV
       61 RRDATKPEIK YAVEKLYNVK VEKVNTLITP KNEKKAYVKL SPEYKATDIA SRIG
//
LOCUS       Nitrosoarchaeum_limnia     114 bp    PROT      linear    4-SEP-2014
DEFINITION  Nitrosoarchaeum_limnia, 550 bases, 1F86A5F8 checksum.
 ACCESSION  Rose-Cavalier-Smiths-iMac.local:175:1409845441
ORIGIN
        1 ---------- ---------- --------VD QAS-KIILKP YITEKTFAMV ENESKICFIV
       61 DRSASKPDII QAVDALYNQK AISVNTARTI YGKK-AFVQF ETTEKARDLA TKIG
//
LOCUS       Staphylothermus_marinus     114 bp    PROT      linear    4-SEP-2014
DEFINITION  Staphylothermus_marinus, 550 bases, 9D1DA784 checksum.
 ACCESSION  Rose-Cavalier-Smiths-iMac.local:177:1409845441
ORIGIN
        1 ---------- ---------- ---------E GRLYKIIIRP VHSEKALNLI DKENTLTFIV
       61 DRNASKKDIK DAVELVFGVK VLKVRTLITS RGEKKAYVKL APEHRASEIA SQLG
//
LOCUS       Pyrolobus_fumarii_1A     114 bp    PROT      linear    4-SEP-2014
DEFINITION  Pyrolobus_fumarii_1A, 550 bases, 45D69A85 checksum.
 ACCESSION  Rose-Cavalier-Smiths-iMac.local:180:1409845441
ORIGIN
        1 ---------- ---------- ---------- RDPREIIIRP LQTEKALRLI EQQNTLTFIV
       61 RRDATKPEIK RAVEELFGVK VVKVNTLITP RGEKKAYVKL APEYKATEIA ARLG
//
LOCUS       Thermococcus_kodakarensis     114 bp    PROT      linear    4-SEP-2014
DEFINITION  Thermococcus_kodakarensis, 550 bases, 461DB83B checksum.
 ACCESSION  Rose-Cavalier-Smiths-iMac.local:187:1409845441
ORIGIN
        1 ---------- ---------- ---------- -DPYKVIIRP LVTEKAVSLI ERENKLTFIV
       61 DRRATKQDIK RAVEEMFNVK VAKVNTLVTM KGEKKAYVKL KPEYDASEIA ARLG
//
LOCUS       Acidilobus_saccharovorans     114 bp    PROT      linear    4-SEP-2014
DEFINITION  Acidilobus_saccharovorans, 550 bases, 5039EFFF checksum.
 ACCESSION  Rose-Cavalier-Smiths-iMac.local:166:1409845441
ORIGIN
        1 ---------- ---------- ---------- SNSREIILRA VMSEKAMSLM EKANTLVLIV
       61 ARDANKPEIK RAVESLFGVK VQSVNTLITP TGEKKAYVRL SSEYKASDVA AKLG
//
LOCUS       Aeropyrum_pernix_K1     114 bp    PROT      linear    4-SEP-2014
DEFINITION  Aeropyrum_pernix_K1, 550 bases, 6DC971C checksum.
 ACCESSION  Rose-Cavalier-Smiths-iMac.local:193:1409845441
ORIGIN
        1 ---------- ---------- ---------- K-PEEVIIRV YVTEKTTRML EEENTLTFIV
       61 RREATKNDVK RAVEQLFGVK VEKVRTLITP RGYKKAYVKL APEYKALDVA TKLG
//
LOCUS       Hypterthermus_butylicus     114 bp    PROT      linear    4-SEP-2014
DEFINITION  Hypterthermus_butylicus, 550 bases, E0C7ADA6 checksum.
 ACCESSION  Rose-Cavalier-Smiths-iMac.local:194:1409845441
ORIGIN
        1 ---------- ---------- ---------- RTPWDIIIRP VQSEKALKLI EEQNTLTFIV
       61 DRKATKHDIK RAVEEAFGVK VVKVNTLITP RGEKKAYVKL AKEYSAADVA ARLG
//
LOCUS       Metallosphaera_sedula     114 bp    PROT      linear    4-SEP-2014
DEFINITION  Metallosphaera_sedula, 550 bases, C7C22F74 checksum.
 ACCESSION  Rose-Cavalier-Smiths-iMac.local:196:1409845441
ORIGIN
        1 ---------- ---------- ---------- ------IKES ISTEKSVRLL ESNNTLVLVV
       61 DREDNKATIK SEVEKAFGVK VEKVNVVITP RGEKKAYVKL APEYKASEIA QKLG
//
LOCUS       Nanoarchaeum_equitans     114 bp    PROT      linear    4-SEP-2014
DEFINITION  Nanoarchaeum_equitans, 550 bases, F9E6DAC checksum.
 ACCESSION  Rose-Cavalier-Smiths-iMac.local:202:1409845441
ORIGIN
        1 ---------- ---------- ---------- -----MLL-- -QTEKALRLL EQYNTITILV
       61 PREYTKSKIK EFFEKK-GYK VKKVNTLITK KGLKKAYVRF KEEGVARKVA EELG
//
LOCUS       Methanoculleus_marisingri     114 bp    PROT      linear    4-SEP-2014
DEFINITION  Methanoculleus_marisingri, 550 bases, C182A4D5 checksum.
 ACCESSION  Rose-Cavalier-Smiths-iMac.local:211:1409845441
ORIGIN
        1 ---------- ---------- ---------- -----ILKHP FVTEKATMML EGESKLQFIV
       61 QRDATKQDIK RELESAFEQE VANVRTMMTM KGEKKAIVTF ADAKAAEEIL SRLG
//
LOCUS       Picrophilus_torridus     114 bp    PROT      linear    4-SEP-2014
DEFINITION  Picrophilus_torridus, 550 bases, DC16425A checksum.
 ACCESSION  Rose-Cavalier-Smiths-iMac.local:213:1409845441
ORIGIN
        1 ---------- ---------- ---------- ----DYIISP IVTEKTTLMM EKENKITFLV
       61 NRKATKEAIK NEVEARFNVK VAKVNMMIAK NGKK-AIVTL AKDFSAEEVG GRMG
//
LOCUS       Halobacterium_salinarum     114 bp    PROT      linear    4-SEP-2014
DEFINITION  Halobacterium_salinarum, 550 bases, A565EB8B checksum.
 ACCESSION  Rose-Cavalier-Smiths-iMac.local:217:1409845441
ORIGIN
        1 ---------- ---------- ---------- --S-SIIDYP LVTEKAMDEM DFQNKLQFIV
       61 DIDAAKPEIR DVVESEYDVT VVDVNTQITP EAEKKATVKL SAEDDAQDVA SRIG
//
LOCUS       Pyrobaculum_aerophilium     114 bp    PROT      linear    4-SEP-2014
DEFINITION  Pyrobaculum_aerophilium, 550 bases, 2EF1DEEB checksum.
 ACCESSION  Rose-Cavalier-Smiths-iMac.local:221:1409845441
ORIGIN
        1 ---------- ---------- ---------- ------IKRI VVTEKALRLA EKENKITLIV
       61 DRGATKKQIA EEVERLYNVK VEKVNTLITP RGEKKAYVKL TKEHNAMDLL SKLG
//
LOCUS       Archaeoglobus_fulgidus     114 bp    PROT      linear    4-SEP-2014
DEFINITION  Archaeoglobus_fulgidus, 550 bases, 807B9D2F checksum.
 ACCESSION  Rose-Cavalier-Smiths-iMac.local:222:1409845441
ORIGIN
        1 ---------- ---------- ---------- ---VMLIKCF LVTEKSVAEL EK-NVLTAIV
       61 DMRARKEHIK KEIEKLFNVE VERVNTLITP KGEKKAYIKL KPDYSAEEIL SKLG
//
LOCUS       Methanococcus_aeolicus     114 bp    PROT      linear    4-SEP-2014
DEFINITION  Methanococcus_aeolicus, 550 bases, 97BA3099 checksum.
 ACCESSION  Rose-Cavalier-Smiths-iMac.local:223:1409845441
ORIGIN
        1 ---------- ---------- ---------- -DAFDVIKMP IISEKTMKLI EEENKLVFYI
       61 DKKATKTDVK NAVKELFDVE VKDLNTLITP KGKKKAYIKL KDEYDAGEVA ANLG
//
LOCUS       Methanosarcina_mazei     114 bp    PROT      linear    4-SEP-2014
DEFINITION  Methanosarcina_mazei, 550 bases, 27854C3F checksum.
 ACCESSION  Rose-Cavalier-Smiths-iMac.local:225:1409845441
ORIGIN
        1 ---------- ---------- ---------- --S-S-INYP FVTEKAMMLL -DENKLQFIV
       61 DTRSNKKQIV EDVEKLYGFK VKAVRTMTTM KGTKKAVLAF EEPEAAHEIA TRIG
//
LOCUS       Methanocaldococcus_jannaschii     114 bp    PROT      linear    4-SEP-2014
DEFINITION  Methanocaldococcus_jannaschii, 550 bases, 9626CD9E checksum.
 ACCESSION  Rose-Cavalier-Smiths-iMac.local:226:1409845441
ORIGIN
        1 ---------- ---------- ---------- -DAFDVIKAP VVTEKTVRMI EEENKLVFYV
       61 DRRATKQDIK RAMKELFDVE VEKVNTLITP KGEKKAYVKL KEGYDASKIA ASLG
//
LOCUS       Pyrococcus_horikoshii     114 bp    PROT      linear    4-SEP-2014
DEFINITION  Pyrococcus_horikoshii, 550 bases, CF7BB639 checksum.
 ACCESSION  Rose-Cavalier-Smiths-iMac.local:228:1409845441
ORIGIN
        1 ---------- ---------- ---------- -DPYKVIIRP VVTEKAISLI EKENKLTFIV
       61 DRRATKTDIK KAIEEIFNVK VEKVNTLITP KGEKKAYVKL KPEYSASEIA ARLG
//
LOCUS       Methanobrevibacter_smithii     114 bp    PROT      linear    4-SEP-2014
DEFINITION  Methanobrevibacter_smithii, 550 bases, C00D04F7 checksum.
 ACCESSION  Rose-Cavalier-Smiths-iMac.local:230:1409845441
ORIGIN
        1 ---------- ---------- ---------- -DSYSIIIKP HVTEKTMNLI DKNNEITFVV
       61 KRDANKGQIK RAFEELYEEK VARVTTHITP RGNKVAFIKL VEEEMAEELA VKIG
//
LOCUS       Desulfurococcus_mucosus_DSM_2162     114 bp    PROT      linear    4-SEP-2014
DEFINITION  Desulfurococcus_mucosus_DSM_2162, 550 bases, D99D153A checksum.
 ACCESSION  Rose-Cavalier-Smiths-iMac.local:232:1409845441
ORIGIN
        1 ---------- ---------- ---------- NRLYKVIIRP VQSEKALSLI DKQNTLTFIV
       61 DIDASKTEVK RAVEELFNVK VEEVRTLITA RGEKKAYVKL APEFKASDIA SQLG
//
LOCUS       Nitrosopumilis_sp_AR2     114 bp    PROT      linear    4-SEP-2014
DEFINITION  Nitrosopumilis_sp_AR2, 550 bases, 2818EAA1 checksum.
 ACCESSION  Rose-Cavalier-Smiths-iMac.local:234:1409845441
ORIGIN
        1 ---------- ---------- ---------- DQAMKIIIKP YITEKTFAMV ENESKICFIV
       61 EISANKSEIS EAVKTLYKEN VKKVNTARTI YG-KKAFVQF ENTEKARDLA TKIG
//
LOCUS       Haloarcula_marismortui     114 bp    PROT      linear    4-SEP-2014
DEFINITION  Haloarcula_marismortui, 550 bases, CAA82B76 checksum.
 ACCESSION  Rose-Cavalier-Smiths-iMac.local:240:1409845441
ORIGIN
        1 ---------- ---------- ---------- ---WDVIKHP HVTEKAMNDM DFQNKLQFAV
       61 DDRASKGEVA DAVEEQYDVT VEQVNTQNTM DGEKKAVVRL SEDDDAQEVA SRIG
//
LOCUS       Dyadobacter_fermentans_DSM_18053     114 bp    PROT      linear    4-SEP-2014
DEFINITION  Dyadobacter_fermentans_DSM_18053, 550 bases, 224B7FAF checksum.
 ACCESSION  Rose-Cavalier-Smiths-iMac.local:133:1409845441
ORIGIN
        1 ---------- ---------- ---------- -S---VLKRP IITEKVTAQG GQG-KYAFEV
       61 SLTANKVEIK KAVEKLFGVT VESVHTMRSI GKSKKAIITV AEG-EAIDIY -GEA
//
LOCUS       Thermotoga_maritima_MSB8     114 bp    PROT      linear    4-SEP-2014
DEFINITION  Thermotoga_maritima_MSB8, 550 bases, B46A5A0E checksum.
 ACCESSION  Rose-Cavalier-Smiths-iMac.local:134:1409845441
ORIGIN
        1 ---------- ---------- ---------K LSLHDVLIRP IITEKALILR EQR-KYVFEV
       61 NPLANKNLVK EAVEKLFNVK VEKVNILNMK PKPKKAVVTL KEGYTIKEL- EGEH
//
LOCUS       Deinococcus_deserti_VCD115     112 bp    PROT      linear    4-SEP-2014
DEFINITION  Deinococcus_deserti_VCD115, 550 bases, CE1D956D checksum.
 ACCESSION  Rose-Cavalier-Smiths-iMac.local:135:1409845441
ORIGIN
        1 ---------- ---------- ---------- -SHYDIIHKP VISEKAYAGM -ERGVYSFWV
       61 SPNATKTDIK SAIQKAFDVT VVGISTMNVR GKRKKAIVRL AEG-QTIAAL EG
//
LOCUS       Paenibacillus_sp._Y412MC10     114 bp    PROT      linear    4-SEP-2014
DEFINITION  Paenibacillus_sp._Y412MC10, 550 bases, C0970E53 checksum.
 ACCESSION  Rose-Cavalier-Smiths-iMac.local:137:1409845441
ORIGIN
        1 ---------- ---------- ---------- KDPRDIIKRP VITERTADYM -AELKYAFEV
       61 DIRANKTEIK QAVESIFKVK VSNVNTMRVP AKPKKAIVTL APDSKPLEFF ESVE
//
LOCUS       Rhodopirellula_baltica_SH_1     114 bp    PROT      linear    4-SEP-2014
DEFINITION  Rhodopirellula_baltica_SH_1, 550 bases, DDBBC37A checksum.
 ACCESSION  Rose-Cavalier-Smiths-iMac.local:138:1409845441
ORIGIN
        1 ---------- ---------- ------PVEE LEPHQILLKP LVTEKGVHRA TRNNQYAFQI
       61 HRDATKLDVK KAVEHLFDVK VLKVRTQTRK GKARKAIVSL HED-HRIDFF ----
//
LOCUS       Planctomyces_brasiliensis_DSM_5305     114 bp    PROT      linear    4-SEP-2014
DEFINITION  Planctomyces_brasiliensis_DSM_5305, 550 bases, 8E65DA2D checksum.
 ACCESSION  Rose-Cavalier-Smiths-iMac.local:140:1409845441
ORIGIN
        1 ---------- ---------- ------KTEE LEPYQVVFKP LVTEKNTHLA ERDNVYAFKV
       61 HPQATKTNIR EAVQALWDVR VTKVRTQNRK GKPRKAIVEL HEE-DRINFF ----
//
LOCUS       Fibrobacter_succinogenes_subsp._succinogenes_S85     114 bp    PROT      linear    4-SEP-2014
DEFINITION  Fibrobacter_succinogenes_subsp._succinogenes_S85, 550 bases, D39A69F7 checksum.
 ACCESSION  Rose-Cavalier-Smiths-iMac.local:141:1409845441
ORIGIN
        1 ---------- ---------- ---------- KEIREILVAP HVTEETMKNM NDVHKYVFKV
       61 AMDASKEDIK AAIEKRFEVK VAKVNTLINR GKIKKAYITL KAG-QKIAEF EGV-
//
LOCUS       Desulfobacca_acetoxidans_DSM_11109     114 bp    PROT      linear    4-SEP-2014
DEFINITION  Desulfobacca_acetoxidans_DSM_11109, 550 bases, A4F6D244 checksum.
 ACCESSION  Rose-Cavalier-Smiths-iMac.local:144:1409845441
ORIGIN
        1 ---------- ---------- ---------- KAYHHLIKGP LITEKSHLQK EAGNKITLKV
       61 DVRANKIEIR QAVEEVFKVK VAGVNTCRYE GKKKKAIITL GPG-EKIPFF EGV-
//
LOCUS       Oscillibacter_valericigenes_Sjm18-20     114 bp    PROT      linear    4-SEP-2014
DEFINITION  Oscillibacter_valericigenes_Sjm18-20, 550 bases, ADF6AB8E checksum.
 ACCESSION  Rose-Cavalier-Smiths-iMac.local:147:1409845441
ORIGIN
        1 ---------- ---------- ---------- ANSYDIIIRP IITERAMSGT -SDKKYVFEV
       61 AKDAGKVEIK KAVEKIFGVK VKSVNTLTVP GKEKKAYVQL SDESKTIEFF EGMV
//
LOCUS       Thermus_scotoductus_SA-01     114 bp    PROT      linear    4-SEP-2014
DEFINITION  Thermus_scotoductus_SA-01, 550 bases, 3F3C7B4E checksum.
 ACCESSION  Rose-Cavalier-Smiths-iMac.local:154:1409845441
ORIGIN
        1 ---------- ---------- ---------- KTAFDVILAP VLSEKAYAGF -AEGKYTFWV
       61 HPKATKTEIK NAVEAAFKVK VVGVNTMTVR GKKKKAIVQV AAG-QKIEAL EGLI
//
LOCUS       Thermodesulfatator_indicus_DSM_15286     114 bp    PROT      linear    4-SEP-2014
DEFINITION  Thermodesulfatator_indicus_DSM_15286, 550 bases, 8C55572C checksum.
 ACCESSION  Rose-Cavalier-Smiths-iMac.local:155:1409845441
ORIGIN
        1 ---------- ---------- ---------- KDPRTIILKP VISEKAMMLK EKNNQVTFWV
       61 APDANKIEIK KAVETLFDVK VEKVQTIRVK GKPKKAIVRL APG-HNIEIF EAV-
//
LOCUS       Dehalococcoides_ethenogenes_195     114 bp    PROT      linear    4-SEP-2014
DEFINITION  Dehalococcoides_ethenogenes_195, 550 bases, 911450F8 checksum.
 ACCESSION  Rose-Cavalier-Smiths-iMac.local:156:1409845441
ORIGIN
        1 ---------- ---------- ---------- -NLYEVLRRP LISEKNSVQA -VQNKYVFEI
       61 AKGANKRMVK LAVEQAFNVT VEDVNMLHIP GKQKKAIITL KEG-DKITLF EGV-
//
LOCUS       Thermovirga_lienii_DSM_17291     114 bp    PROT      linear    4-SEP-2014
DEFINITION  Thermovirga_lienii_DSM_17291, 550 bases, 7068DC91 checksum.
 ACCESSION  Rose-Cavalier-Smiths-iMac.local:158:1409845441
ORIGIN
        1 ---------- ---------- ---------- LTPYDIIIRP IITEKSSRQM EN-NKYTFEV
       61 NKDANKIQIK KAISEIFKVK VDSVHTIKVR SKPKKAIVTL KPG-ERIEFF EGAN
//
LOCUS       Thermocrinis_albus_DSM_14484     114 bp    PROT      linear    4-SEP-2014
DEFINITION  Thermocrinis_albus_DSM_14484, 550 bases, 74F5EAD checksum.
 ACCESSION  Rose-Cavalier-Smiths-iMac.local:159:1409845441
ORIGIN
        1 ---------- ---------- ---------- RRPEEIIIRP IITEKSNRLM EDYKKYTFEV
       61 ALDATKHEIK YAIEKLFGVK VLKVNTMIVK PRKKKAIVTI DPS-QEIDLL S-V-
//
LOCUS       Desulfurispirillum_indicum_S5     114 bp    PROT      linear    4-SEP-2014
DEFINITION  Desulfurispirillum_indicum_S5, 550 bases, B317C9B checksum.
 ACCESSION  Rose-Cavalier-Smiths-iMac.local:160:1409845441
ORIGIN
        1 ---------- ---------- ---------- -QMYDIIKRP IMTERSFVLN EQRNQVAFEV
       61 DTRANKIEIK NAVEKIFDVK VANVNVMNMN GKVKKAIVTL EAG-SQIKIF EE--
//
LOCUS       Cryptobacterium_curtum_DSM_15641     114 bp    PROT      linear    4-SEP-2014
DEFINITION  Cryptobacterium_curtum_DSM_15641, 550 bases, 3E3BBC4E checksum.
 ACCESSION  Rose-Cavalier-Smiths-iMac.local:161:1409845441
ORIGIN
        1 ---------- ---------- ---------- KDPREVIIRP VISERSYDKM -SENVYTFEV
       61 AKSANKVEIA QAVEAIFDVK VKKVNTLNVK PKPKKAMVTL AEG-DSIELF AAN-
//
LOCUS       Syntrophothermus_lipocalidus_DSM_12680     114 bp    PROT      linear    4-SEP-2014
DEFINITION  Syntrophothermus_lipocalidus_DSM_12680, 550 bases, F5CD6463 checksum.
 ACCESSION  Rose-Cavalier-Smiths-iMac.local:165:1409845441
ORIGIN
        1 ---------- ---------- ---------- KDARDIIVRP VITEKSMNLM -AENKYTFIV
       61 DKQANKTEIR KAIEEIFHVK VDNVRTINVK GKKRKAIVTL KAG-HKIPLF EGM-
//
LOCUS       Zymomonas_mobilis_subsp._mobilis_NCIMB_11163     114 bp    PROT      linear    4-SEP-2014
DEFINITION  Zymomonas_mobilis_subsp._mobilis_NCIMB_11163, 550 bases, B2950439 checksum.
 ACCESSION  Rose-Cavalier-Smiths-iMac.local:168:1409845441
ORIGIN
        1 ---------- ---------- -------SQD IRHYDVVLGP HITEKSTMVS E-FNAVVFKV
       61 AADATKPAIK EAVEALFGVS VKSVNTVITK GKTKKAIVTL AEG-QSIDVT TGV-
//
LOCUS       Neisseria_meningitidis_MC58     114 bp    PROT      linear    4-SEP-2014
DEFINITION  Neisseria_meningitidis_MC58, 550 bases, 7D814E86 checksum.
 ACCESSION  Rose-Cavalier-Smiths-iMac.local:179:1409845441
ORIGIN
        1 ---------- ---------- ---------- QRLTQVILAP IVSEKSNVLA EKRNQMTFKV
       61 LANATKPEIK AAVELLFGVQ VADVTTVTIK GKVKKAYVSL AAG-QELDLE AAAA
//
LOCUS       Cyanothece_sp._PCC_7425     114 bp    PROT      linear    4-SEP-2014
DEFINITION  Cyanothece_sp._PCC_7425, 550 bases, 4C741237 checksum.
 ACCESSION  Rose-Cavalier-Smiths-iMac.local:181:1409845441
ORIGIN
        1 ---------- ---------- ------AVPP RSLADLVRRP LVTEKATLLM EN-NQYTFEV
       61 DPRATKPQIK AAIEELFEVE VIGVSTLNPP RKQKRAMVTL AAG-NSINLF PEV-
//
LOCUS       Prochlorococcus_marinus_str._MIT_9303     114 bp    PROT      linear    4-SEP-2014
DEFINITION  Prochlorococcus_marinus_str._MIT_9303, 550 bases, 3B9002EC checksum.
 ACCESSION  Rose-Cavalier-Smiths-iMac.local:182:1409845441
ORIGIN
        1 ---------- ---------- --------E- GRLADVIRRP LITEKATSAL EQ-NQYTFEV
       61 DHRAAKPDIK AAVEQLFDVR VVGISTMNPP RRSRKAIVRL AEG-NTIQLF PES-
//
LOCUS       Chlorobium_limicola_DSM_245     114 bp    PROT      linear    4-SEP-2014
DEFINITION  Chlorobium_limicola_DSM_245, 550 bases, 48AB9712 checksum.
 ACCESSION  Rose-Cavalier-Smiths-iMac.local:183:1409845441
ORIGIN
        1 ---------- ---------- ---------- -KHP-L-LRP WLTEKSTGLT EKKGQYVFVV
       61 KPDADKTDIR NAVEKKFGVT VKSVRTVNCL GKAKKAVITL ADG-QSIDYY SGSA
//
LOCUS       Prevotella_denticola_F0289     114 bp    PROT      linear    4-SEP-2014
DEFINITION  Prevotella_denticola_F0289, 550 bases, A0C77DD2 checksum.
 ACCESSION  Rose-Cavalier-Smiths-iMac.local:185:1409845441
ORIGIN
        1 ---------- ---------- ---------- --GF--IIKP LVTEKMSNLT GEKKKYGFIV
       61 KPDANKLEIK KEVEALYNVT VVSVNTARYA GKRQKAIVTL KNG-DSIDFY SNI-
//
LOCUS       Anaerolinea_thermophila_UNI-1     114 bp    PROT      linear    4-SEP-2014
DEFINITION  Anaerolinea_thermophila_UNI-1, 550 bases, D7E849FB checksum.
 ACCESSION  Rose-Cavalier-Smiths-iMac.local:189:1409845441
ORIGIN
        1 ---------- ---------- ---------- -TIYDVLRRP LITEKTNYQA GKLHQYVFEV
       61 ADDATRTLVK DAVEKIFNVT VLRVNLINVP AKQSKAIVTL APE-DSIPLF EGV-
//
LOCUS       Idiomarina_loihiensis_L2TR     114 bp    PROT      linear    4-SEP-2014
DEFINITION  Idiomarina_loihiensis_L2TR, 550 bases, DAD5D837 checksum.
 ACCESSION  Rose-Cavalier-Smiths-iMac.local:190:1409845441
ORIGIN
        1 ---------- ---------- ---------- ERLLKVILAP HVSEKSTNTA ENNNTVVFKV
       61 AVDATKTEIK AAVEKLFEVE VKNVRTVNVK GKTKKAYVAL NEG-ADIDFS GGAE
//
LOCUS       Gemmatimonas_aurantiaca_T-27     114 bp    PROT      linear    4-SEP-2014
DEFINITION  Gemmatimonas_aurantiaca_T-27, 550 bases, AAF68F88 checksum.
 ACCESSION  Rose-Cavalier-Smiths-iMac.local:191:1409845441
ORIGIN
        1 ---------- ---------- ---------- SSLYRTIVRP LITERTSAAY QDRGEYTFEV
       61 APDATKLNIK EAVERLFGVK VTGVWTSIAR GKARKAIVKL RDG-DTIAIF EG--
//
LOCUS       Nitrosospira_multiformis_ATCC_25196     114 bp    PROT      linear    4-SEP-2014
DEFINITION  Nitrosospira_multiformis_ATCC_25196, 550 bases, DCC39DFD checksum.
 ACCESSION  Rose-Cavalier-Smiths-iMac.local:198:1409845441
ORIGIN
        1 ---------- ---------- -------GQT ERLMQVILSP QISEKATFIG EKHNQIIFRV
       61 APDATKPEVK AAVELIWKVE VESVRISNVK GKEKKAYISI KAG-QEINFE ISQG
//
LOCUS       Treponema_brennaborense_DSM_12168     114 bp    PROT      linear    4-SEP-2014
DEFINITION  Treponema_brennaborense_DSM_12168, 550 bases, 2D20131A checksum.
 ACCESSION  Rose-Cavalier-Smiths-iMac.local:204:1409845441
ORIGIN
        1 ---------- ---------- ---------- -VYEDILIEP VLSEKATQLR E-EGKYVFKV
       61 APSADKIQIK EAVRKLFNVK VVGCTVMNVG GKMKKAIVKL APG-ETIKIF EGV-
//
LOCUS       Dictyoglomus_thermophilum_H-6-12     114 bp    PROT      linear    4-SEP-2014
DEFINITION  Dictyoglomus_thermophilum_H-6-12, 550 bases, 9BA71B0C checksum.
 ACCESSION  Rose-Cavalier-Smiths-iMac.local:205:1409845441
ORIGIN
        1 ---------- ---------- ---------- RDPYTIILKP VLTEKSLNLA -KQNKYVFEV
       61 AKDANKIEIG KAVEEIFKVK VKSVAVINEK PKRRKAIVTL EPG-YKIELI SGV-
//
LOCUS       Xylella_fastidiosa_M23     114 bp    PROT      linear    4-SEP-2014
DEFINITION  Xylella_fastidiosa_M23, 550 bases, 6B64859D checksum.
 ACCESSION  Rose-Cavalier-Smiths-iMac.local:208:1409845441
ORIGIN
        1 ---------- ---------- --------N- EKIFGVLRSP RVSEKSSRLQ EISNVYVFEV
       61 SSDATKIDVK NAVERLFDVK VGVVRVLNVK GKSKKAYVRL IDG-QSIDVA SSV-
//
LOCUS       Coraliomargarita_akajimensis_DSM_45221     114 bp    PROT      linear    4-SEP-2014
DEFINITION  Coraliomargarita_akajimensis_DSM_45221, 550 bases, D5D54D1F checksum.
 ACCESSION  Rose-Cavalier-Smiths-iMac.local:210:1409845441
ORIGIN
        1 ---------- ---------- ---------- IVPDKILREF RVTEKAATLA ANLNQYTFEV
       61 APEANRKEIA RAVEKLFNVE VVSVNTLNKK PKVKKAIVTL KEG------- DKIE
//
LOCUS       Thermovibrio_ammonificans_HB-1     114 bp    PROT      linear    4-SEP-2014
DEFINITION  Thermovibrio_ammonificans_HB-1, 550 bases, D22020DB checksum.
 ACCESSION  Rose-Cavalier-Smiths-iMac.local:214:1409845441
ORIGIN
        1 ---------- ---------- ---------- RTPYDIILRP VITEKSVRLA KKITKVTFEV
       61 AMDATKPEIK EAVEKIFGVK VEKVNTMIVK GKRKKAIVTL KPG-YEIDL- EKL-
//
LOCUS       Acetobacter_pasteurianus_IFO_3283-01     114 bp    PROT      linear    4-SEP-2014
DEFINITION  Acetobacter_pasteurianus_IFO_3283-01, 550 bases, BF59DCA8 checksum.
 ACCESSION  Rose-Cavalier-Smiths-iMac.local:215:1409845441
ORIGIN
        1 ---------- ---------- -----TKAER EAMYDIVRTP VITEKATALS -EKNQVVFKV
       61 AMSATKPEIK VAVETLFGVK VVGVNTLVQK GKTKKAFVQL AEG-QSIDLT AKLA
//
LOCUS       Methylacidiphilum_infernorum_V4     114 bp    PROT      linear    4-SEP-2014
DEFINITION  Methylacidiphilum_infernorum_V4, 550 bases, A0A12F2A checksum.
 ACCESSION  Rose-Cavalier-Smiths-iMac.local:216:1409845441
ORIGIN
        1 ---------- ---------- ---------- RDLFAILRTA RITEKATMLR -EKNQYLFDV
       61 DPKATKIDVK KAVEKAFGKK VLKVNLFNVR PKTKRAVVQL APG-EKIDI- ----
//
LOCUS       Corynebacterium_pseudotuberculosis_FRC41     114 bp    PROT      linear    4-SEP-2014
DEFINITION  Corynebacterium_pseudotuberculosis_FRC41, 550 bases, 735B7D99 checksum.
 ACCESSION  Rose-Cavalier-Smiths-iMac.local:218:1409845441
ORIGIN
        1 ---------- ---------- ---------- ADPRDIILAP VVSEKSYGLM -EQNTYVFFV
       61 SPSANKTEIK IAIEQIFGVK VASVNTANRE GKRKRAYVTL REGSDAIDIF GGSA
//
LOCUS       Fusobacterium_nucleatum_subsp._nucleatum_ATCC_25586     114 bp    PROT      linear    4-SEP-2014
DEFINITION  Fusobacterium_nucleatum_subsp._nucleatum_ATCC_25586, 550 bases, 916EA0A9 checks
 ACCESSION  Rose-Cavalier-Smiths-iMac.local:219:1409845441
ORIGIN
        1 ---------- ---------- ---------- -NVYDIIKKP VVTEKTELLR KEYNKYTFEV
       61 HPKANKIEIK KAVEAIFNVK VEDVATINKK PITKKAIVKL AKE-NTITYS KEV-
//
LOCUS       Syntrophus_aciditrophicus_SB     114 bp    PROT      linear    4-SEP-2014
DEFINITION  Syntrophus_aciditrophicus_SB, 550 bases, 4C1B830A checksum.
 ACCESSION  Rose-Cavalier-Smiths-iMac.local:220:1409845441
ORIGIN
        1 ---------- ---------- ---------- -ELHQIVKRM LVTEKSTLEK DEKNKYYFEV
       61 DRRANKIEIR KAVERLLKVT VDDVHVINIK GKKKKAVVTL AQG-NTIDIY HGV-
//
LOCUS       Lactobacillus_fermentum_IFO_3956     114 bp    PROT      linear    4-SEP-2014
DEFINITION  Lactobacillus_fermentum_IFO_3956, 550 bases, 5B577DC7 checksum.
 ACCESSION  Rose-Cavalier-Smiths-iMac.local:227:1409845441
ORIGIN
        1 ---------- ---------- ---------- -EARDIILRP VITEASTAAM DNK-RYTFDV
       61 DLRATKTQVK NAVEEIFDVK VVKVNIMNVK GKQKKAIVQL SADSNEIKLF GDDN
//
LOCUS       Denitrovibrio_acetiphilus_DSM_12809     114 bp    PROT      linear    4-SEP-2014
DEFINITION  Denitrovibrio_acetiphilus_DSM_12809, 550 bases, D961D74F checksum.
 ACCESSION  Rose-Cavalier-Smiths-iMac.local:237:1409845441
ORIGIN
        1 ---------- ---------- ---------- ITIYDVIKKP IITEKAVEAK ETLNQVTFAV
       61 DPRATKLQIK QAVQKLFDVK VKDVRTMNTK GKEKKAIVVL ADG-ETLEFV ----
//
LOCUS       Nitrosomonas_europaea_ATCC_19718     114 bp    PROT      linear    4-SEP-2014
DEFINITION  Nitrosomonas_europaea_ATCC_19718, 550 bases, 2B805524 checksum.
 ACCESSION  Rose-Cavalier-Smiths-iMac.local:238:1409845441
ORIGIN
        1 ---------- ---------- ------NITE -RALEVIKAP QISEKSTFIA EKTKQIIFYV
       61 SRDANKTEIK SAIEQIWNIQ VKSVQVVNVK GKKKKAFVSL KGD-REIDFT DVKL
//
LOCUS       Meiothermus_silvanus_DSM_9946     114 bp    PROT      linear    4-SEP-2014
DEFINITION  Meiothermus_silvanus_DSM_9946, 550 bases, DD211BFA checksum.
 ACCESSION  Rose-Cavalier-Smiths-iMac.local:239:1409845441
ORIGIN
        1 ---------- ---------- ---------- KTPYDIILAP ALSEKAYSGF -AEGRYTFWV
       61 HPDSTKTEIK NAVEAAFRVK VVAVNVMNTL GKDKKAIVTV QAG-QKIEAL EGLI
//
LOCUS       Spirochaeta_coccoides_DSM_17374     114 bp    PROT      linear    4-SEP-2014
DEFINITION  Spirochaeta_coccoides_DSM_17374, 550 bases, 71CFA84B checksum.
 ACCESSION  Rose-Cavalier-Smiths-iMac.local:241:1409845441
ORIGIN
        1 ---------- ---------- ------VIND VRADQIIIAP VLSEKSNIAR FESKKYTFRV
       61 HADANKHEIS EAVRELFGVE PVKVNTMNVP GKPKKAIVTL AKG-DSIQAI EGV-
//
