# Supplementary material for: Multidomain ribosomal protein trees and the planctobacterial origin of neomura (eukaryotes, archaebacteria)
Source: Protoplasma. 2020 Jan 3;257(3):621–753. doi: 10.1007/s00709-019-01442-7 (PMC7203096; doi:10.1007/s00709-019-01442-7)
Supplement: Supplementary file 30 — (PDF 111 kb) [file 709_2019_1442_MOESM30_ESM.gb]

LOCUS       Mayorella_sp@mayorCAMPEP0174235570     117 bp    PROT      linear   30-AUG-2014
DEFINITION  Mayorella_sp@mayorCAMPEP0174235570     121 bp    PROT      linear    2-AUG-2014
 ACCESSION  Rose-Cavalier-Smiths-iMac.local:0:1409387821
ORIGIN
        1 NVSSSRRKNR KRHFTAPSSA RRMIMSAHLS KELREKHNIR SLPIRKGDEV QVITGSYKER
       61 EGKVTSVYRK KFVVHIERLQ FEKKDGSSVP IGVHPSNVQI TKLSL-SKDR QALIDRK
//
LOCUS       Minchinia_chitonisM@minch0194451480     117 bp    PROT      linear   30-AUG-2014
DEFINITION  Minchinia_chitonisM@minch0194451480     121 bp    PROT      linear    2-AUG-201
 ACCESSION  Rose-Cavalier-Smiths-iMac.local:1:1409387821
ORIGIN
        1 ---------- KAHFTAPSSA RRKIMSSPLS TDLKSKHGVR AVPIRKDDEV TVVRGNYKGR
       61 EGKVVQVYRK KWVIHIERIT REKVNGATVN VGIDPSKVVI TKLKI-DKDR KALLERK
//
LOCUS       Pessonella_sp@pesspCAMPEP0168581930     117 bp    PROT      linear   30-AUG-2014
DEFINITION  Pessonella_sp@pesspCAMPEP0168581930     121 bp    PROT      linear    2-AUG-201
 ACCESSION  Rose-Cavalier-Smiths-iMac.local:2:1409387821
ORIGIN
        1 AVTSSRRKQR KAHFSAPSGE RRRLMSAGLS KELREKHXVR SVPVRKDDEV KIVRGTYKDR
       61 EGKVIASYRR KWVIHVDKVT REKANGQPVP VGIHPSNVVI TKLKI-DADR QNLLERK
//
LOCUS       Sexangularia_sp@sexspCAMPEP0170731478     117 bp    PROT      linear   30-AUG-2014
DEFINITION  Sexangularia_sp@sexspCAMPEP0170731478     121 bp    PROT      linear    2-AUG-2
 ACCESSION  Rose-Cavalier-Smiths-iMac.local:3:1409387821
ORIGIN
        1 KVSSSRRTQR KAHFTAPSSK RRLLMSSPLS AELKTKHNVR SMPIRRGDEV KVARGSFAGR
       61 EGKVTSVYRK KFVIHVEKID KEKVTGDHKP IGLSASNVVI TKLNM-DKDR QNLLDRK
//
LOCUS       Stygamoeba_regulata@styreCAMPEP0177645640     117 bp    PROT      linear   30-AUG-2014
DEFINITION  Stygamoeba_regulata@styreCAMPEP0177645640     121 bp    PROT      linear    2-A
 ACCESSION  Rose-Cavalier-Smiths-iMac.local:4:1409387821
ORIGIN
        1 AVSSSRRKSR KAHFSAPSSE RRKLMSVSLS KELRTKYNVR SVPIRRDDEV TVVRGQFKGR
       61 EGKVIAVYRK RWVIHVEKCT RDKANGATVN VGVQPSNCVV QKLKI-DKDR KAMLERR
//
LOCUS       Trichosphaerium_sp@trichoCAMPEP0168525762     117 bp    PROT      linear   30-AUG-2014
DEFINITION  Trichosphaerium_sp@trichoCAMPEP0168525762     121 bp    PROT      linear    2-A
 ACCESSION  Rose-Cavalier-Smiths-iMac.local:5:1409387821
ORIGIN
        1 SRSSQPSKQK KAHFLAKGQD RYKRMSINLS RDLRKKYGCR SLPVRKGDEV IVQRGQFKNR
       61 EGRVINVYRL KYCIYIEKLT RDKANGQQYA VPVHPSNCVL SKLKL-TRSR EVILERK
//
LOCUS       Vannella_sp@vanJPCAMPEP0114612610     117 bp    PROT      linear   30-AUG-2014
DEFINITION  Vannella_sp@vanJPCAMPEP0114612610     121 bp    PROT      linear    2-AUG-2014,
 ACCESSION  Rose-Cavalier-Smiths-iMac.local:6:1409387821
ORIGIN
        1 TVSSSRRKSR KAHFGAASDK RRVIMSAPLS KELRAKYGVR SVPIRKDDVV KIVRGG-KKA
       61 SGKVTTCYRR KYIIHVEGVT RDKANHQTVD LGVHPSNVVI TQLKL-DKDR LALLARK
//
LOCUS       Vexillifera_JP@vexJPCAMPEP0201544166     117 bp    PROT      linear   30-AUG-2014
DEFINITION  Vexillifera_JP@vexJPCAMPEP0201544166     121 bp    PROT      linear    2-AUG-20
 ACCESSION  Rose-Cavalier-Smiths-iMac.local:7:1409387821
ORIGIN
        1 NVSSSRRKNR RRHFQAPSSE RRKRMSASLS TQNRRKYEVR SVPIRKGDEV RIVRGTFKGR
       61 EAKVKTVYRK KWVIHLDKLT REKANGSTVD IGIHPSKVVI TKLHL-DDDR KALLARK
//
LOCUS       Coprprot@rpl26     117 bp    PROT      linear   30-AUG-2014
DEFINITION  Coprprot@rpl26     121 bp    PROT      linear    1-AUG-2014, 121 bases, 56A823A
 ACCESSION  Rose-Cavalier-Smiths-iMac.local:8:1409387821
ORIGIN
        1 QVSSSRRKQR RAHFTAPSHE RRVRMSATLS SELRTKHNVR SIPVRTEDEV MVTRGEFKGR
       61 QGKVVTVYRK KWCIYIEKLT RDKQNGATVH IPIHPSKVVI QKLKM-NASR QAILDAK
//
LOCUS       Acanthamoeba_castellanii@ACL00     117 bp    PROT      linear   30-AUG-2014
DEFINITION  Acanthamoeba_castellanii@ACL00     121 bp    PROT      linear    2-AUG-2014, 12
 ACCESSION  Rose-Cavalier-Smiths-iMac.local:9:1409387821
ORIGIN
        1 NVSSSRRKAR KAHFQAPSSQ RRIIMSAPLS KELREKYHVR SIPVRKDDEI EIVRGSFKGR
       61 EGKITDVYRR KYIIHVEKIT REKANGQTVK IGVHPSKVVI KKLKL-DKDR KAILARK
//
LOCUS         PhysPoly     117 bp    PROT      linear   30-AUG-2014
DEFINITION  PhysPoly     121 bp    PROT      linear    2-AUG-2014, 121 bases, 46348972 chec
 ACCESSION  Rose-Cavalier-Smiths-iMac.local:10:1409387821
ORIGIN
        1 VGTISRRKNR KAHFSAPSHV RRLIMSATLS KELRAKYNVK SIPVRRDDEV LVKSGHFKGR
       61 EGKVVEVYRK KWAVYVDKVQ REKANGTTVN VPLNANKLIV TKLKI-DNSR KRILDRL
//
LOCUS       Hyperamoeba_dachnya@HDL0000027     117 bp    PROT      linear   30-AUG-2014
DEFINITION  Hyperamoeba_dachnya@HDL0000027     121 bp    PROT      linear    2-AUG-2014, 12
 ACCESSION  Rose-Cavalier-Smiths-iMac.local:11:1409387821
ORIGIN
        1 VGTISRRKNR KAHFSAPSHV RRLIMSAPLS KELRAKYNVT SIPVRRDDEV LVKSGHFKGR
       61 EGKVQEVYRK KWAVYVDKVQ REKANGTTVN VPLNANKLVI TKLKI-DNSR KRILERL
//
LOCUS       Hyperamoeba_sp@HSL00002081_5     117 bp    PROT      linear   30-AUG-2014
DEFINITION  Hyperamoeba_sp@HSL00002081_5     121 bp    PROT      linear    2-AUG-2014, 121 
 ACCESSION  Rose-Cavalier-Smiths-iMac.local:12:1409387821
ORIGIN
        1 VGTISRRKNR KAHFSAPSHV RRLIMSSSLS KELRAKYNVK AIPVRKDDEV IVKSGHFKGR
       61 EGKVVEVYRR KWAVYIDKVQ REKANGTTVN VPLNANKLII TKLKI-DNSR KRILERK
//
LOCUS       Neoparamoeba_aestuarina@neoaeCAMPEP0201540984     117 bp    PROT      linear   30-AUG-2014
DEFINITION  Neoparamoeba_aestuarina@neoaeCAMPEP0201540984     121 bp    PROT      linear   
 ACCESSION  Rose-Cavalier-Smiths-iMac.local:13:1409387821
ORIGIN
        1 AVSVSRRKAR KAHFSAPSHQ RRILMSAHLS KELRAKHNIR SLPIRKNDEV HVARGTYKGS
       61 DGKVTTVYRR RWVIHIERLN REKKNGSMVN IGIKPSNCII TKLHI-DKDR QNLINRK
//
LOCUS       Paramoeba_atlantica@paratCAMPEP0201489806     117 bp    PROT      linear   30-AUG-2014
DEFINITION  Paramoeba_atlantica@paratCAMPEP0201489806     121 bp    PROT      linear    2-A
 ACCESSION  Rose-Cavalier-Smiths-iMac.local:14:1409387821
ORIGIN
        1 -VTISRRKQR KAHFTAPSHE RRIRMSAPLS KELRAKYGVR SMPVRRDDEV KVKRGQSKGR
       61 EGKITQVYRL KWVIHVDKLN REKANGTSVP LGINASNVEI IKLKL-TKDR RRILERK
//
LOCUS         AlexTama     117 bp    PROT      linear   30-AUG-2014
DEFINITION  AlexTama     121 bp    PROT      linear    2-AUG-2014, 121 bases, 20057B78 chec
 ACCESSION  Rose-Cavalier-Smiths-iMac.local:15:1409387821
ORIGIN
        1 SVTISRRKNR KAHFTAGSFT RRKLMSSPLS KDLRAKYGVR AVPIRRDDEV LIKRGHFHDR
       61 EGKVTCVYRK KFRIHVERVT RDKVNGQTVP VGIHPSKVVI TKLRL-DKDR KAMLERK
//
LOCUS       Allomyces_macrogynus@AML000008     117 bp    PROT      linear   30-AUG-2014
DEFINITION  Allomyces_macrogynus@AML000008     121 bp    PROT      linear    2-AUG-2014, 12
 ACCESSION  Rose-Cavalier-Smiths-iMac.local:16:1409387821
ORIGIN
        1 DVSSSRRKSR KAHFTAPSHV RRVIMSAPLS KELREKYNVR SLPIRKDDEV KIVRGTFKGR
       61 EGKVVQVYRK KYVIHVERVT RDKVNGTSIP VGIHPSNVVI EKVHL-DKDR KAILERK
//
LOCUS         AmasBerm     117 bp    PROT      linear   30-AUG-2014
DEFINITION  AmasBerm     121 bp    PROT      linear    2-AUG-2014, 121 bases, E528596F chec
 ACCESSION  Rose-Cavalier-Smiths-iMac.local:17:1409387821
ORIGIN
        1 DVSSSRGKSR KRHFSAPSNI RRKLMSDPVD GDLRNKYHVR SMPIRKDDEV QVTRGTYKGR
       61 DGKVGAVYRR RWVIHIDRVT KEKANGDTPF VGIHPSNVVI MKVKL-DKDR KAILERK
//
LOCUS       Amastigomonas_oxoniensis@amaox     117 bp    PROT      linear   30-AUG-2014
DEFINITION  Amastigomonas_oxoniensis@amaox     121 bp    PROT      linear    2-AUG-2014, 12
 ACCESSION  Rose-Cavalier-Smiths-iMac.local:18:1409387821
ORIGIN
        1 DVSSSRRKCR KRHFTSPSNV RRVLMSAPLS KELRAKYNVR SLPVRKDDEV QIVRGTHKAK
       61 EGKVLAVYRK KWVLHIDRVV KERSNGSTPN LGVQPSNVVI TKLKL-DKDR KEILDRK
//
LOCUS       Amoebidium_parasiticum@ABL0000     117 bp    PROT      linear   30-AUG-2014
DEFINITION  Amoebidium_parasiticum@ABL0000     121 bp    PROT      linear    2-AUG-2014, 12
 ACCESSION  Rose-Cavalier-Smiths-iMac.local:19:1409387821
ORIGIN
        1 NVSSSRRKSR KAHFSAPSSI RRKLMSAPLS KELRQKYNVR SVPIRKEDEV TVTRGRFKGQ
       61 SGKVTEVYRR KWVIHIERIQ REKANGATIN IGVDPSKVEV IKLKL-DKDR NSLLARK
//
LOCUS         AmphCart     117 bp    PROT      linear   30-AUG-2014
DEFINITION  AmphCart     121 bp    PROT      linear    2-AUG-2014, 121 bases, 42A8483B chec
 ACCESSION  Rose-Cavalier-Smiths-iMac.local:20:1409387821
ORIGIN
        1 ---------- ---------- ---------- -----KYQVR AVPIR--DEV MIVRG-FH-D
       61 EGKVTQVYR- KFRIHVE-VT RDKANG-QVP VGVHPSKVVI TKLKL-D-KR KAMLDRK
//
LOCUS         AncySigm     116 bp    PROT      linear   30-AUG-2014
DEFINITION  AncySigm     120 bp    PROT      linear    2-AUG-2014, 120 bases, B5AEAA9 check
 ACCESSION  Rose-Cavalier-Smiths-iMac.local:21:1409387821
ORIGIN
        1 DVHSSRRKVR KAHFQAPSSE RRIIMSSSLS KELREKYNVR SLPVRKDDEV QIVRGRFKGR
       61 KGKVTACYRK KFVIHVDKVV REKVNGQSVN VGIHPSSTQI VNLKL-DKSR LAILER
//
LOCUS         AndaInca     117 bp    PROT      linear   30-AUG-2014
DEFINITION  AndaInca     121 bp    PROT      linear    2-AUG-2014, 121 bases, 3C7579B7 chec
 ACCESSION  Rose-Cavalier-Smiths-iMac.local:22:1409387821
ORIGIN
        1 XXXXXXX--- ---------- ---------- ------HNIR AVPIRKGDEV IVVRGGEKVR
       61 KGKVTAVYRK KYCIFVDRLQ REKGNGTSVA IPIHPSNVII TKLHL-DKDR TAMLERM
//
LOCUS       Arabidopsi@31544     117 bp    PROT      linear   30-AUG-2014
DEFINITION  Arabidopsi@31544     121 bp    PROT      linear    2-AUG-2014, 121 bases, EEED5
 ACCESSION  Rose-Cavalier-Smiths-iMac.local:23:1409387821
ORIGIN
        1 -VSSSRRKNR KAHFTAPSSV RRVLMSSPLS KDLRNKHNVR SMPIRKDDEV QVVRG-----
       61 -GKVMQVYRR KWVIHIERIT REKVNGSTVN VGVNASNVMI TKLRL-DKDR KSLLERK
//
LOCUS       Araneofila_producta@araprConti     117 bp    PROT      linear   30-AUG-2014
DEFINITION  Araneofila_producta@araprConti     121 bp    PROT      linear    2-AUG-2014, 12
 ACCESSION  Rose-Cavalier-Smiths-iMac.local:24:1409387821
ORIGIN
        1 ---------- ---------- -----SAPLS AELQKKYNVR AVPIRKDDEV QVVRGTYKNR
       61 DGKVTQVYRK KYIIHVERIN REKNNGATVM LGIDPSKVVI TKLHL-DPDR KQLLERK
//
LOCUS       Mataza_hastifera@mathaCAMPEP0175120188     117 bp    PROT      linear   30-AUG-2014
DEFINITION  Mataza_hastifera@mathaCAMPEP0175120188     121 bp    PROT      linear    2-AUG-
 ACCESSION  Rose-Cavalier-Smiths-iMac.local:25:1409387821
ORIGIN
        1 ---------R KAHFGAHSEA RRKLMSASLS KELQKKYNVR SLPIRKDDEV QVVRGTFKNR
       61 DGKVTTVFRK KFVIHIERIN REKNNGATVD LGIHPSKVII TKLHL-DPDR KKLLARK
//
LOCUS       Sandona_ubiquita@sanubContig00     117 bp    PROT      linear   30-AUG-2014
DEFINITION  Sandona_ubiquita@sanubContig00     121 bp    PROT      linear    2-AUG-2014, 12
 ACCESSION  Rose-Cavalier-Smiths-iMac.local:26:1409387821
ORIGIN
        1 ATHSSARKSR RDHFQAHSTA RRKIMSAPLD KELRKKYNVR SLPIRKDDEV KIVRGTFKGR
       61 DGKVTQVYRR KYVIHVERIN REKNNGATVP LGIHPSNVVI TKLHL-DPDR KALLERK
//
LOCUS       Thaumatomonas_sp@thaspContig01     117 bp    PROT      linear   30-AUG-2014
DEFINITION  Thaumatomonas_sp@thaspContig01     121 bp    PROT      linear    2-AUG-2014, 12
 ACCESSION  Rose-Cavalier-Smiths-iMac.local:27:1409387821
ORIGIN
        1 AKSASRRKSR RDYFQADSTT RRTLMSAALS KDLRKKYNVR SVPIRKDDEV QVVRGTFKNR
       61 DGKVTQVYRK KFVIHIERIN REKNNGATVN LGIHPSKVVI TKLHL-DPDR KKLLERK
//
LOCUS       Aulacantha_scolymantha@GX8CY1H     117 bp    PROT      linear   30-AUG-2014
DEFINITION  Aulacantha_scolymantha@GX8CY1H     121 bp    PROT      linear    2-AUG-2014, 12
 ACCESSION  Rose-Cavalier-Smiths-iMac.local:28:1409387821
ORIGIN
        1 ----SRRKNR -----AHSSA RR--MSSSLS LELRKKYNVR CVPIRKDDEV QIVSG-----
       61 -GKVTAVYRK KYVIHVERIT REKNNGATVP LGIHPSKVVI TKLHL-DPDR KKMLERK
//
LOCUS       Aureococcus_anophagefferens@AU     117 bp    PROT      linear   30-AUG-2014
DEFINITION  Aureococcus_anophagefferens@AU     121 bp    PROT      linear    2-AUG-2014, 12
 ACCESSION  Rose-Cavalier-Smiths-iMac.local:29:1409387821
ORIGIN
        1 AVSSSRRKSR KSHFTADSSS RRKIMSASLS KELQAKYNVR SIPVRKDDEV MVVRGIYKNR
       61 EGKVTACYRR KFVIHVERIT RDKANGAQVN VGIQPSNCII TKLKL-DKDR KTILGRK
//
LOCUS       Babesia0bo@15488     117 bp    PROT      linear   30-AUG-2014
DEFINITION  Babesia0bo@15488     121 bp    PROT      linear    2-AUG-2014, 121 bases, 69EA6
 ACCESSION  Rose-Cavalier-Smiths-iMac.local:30:1409387821
ORIGIN
        1 -VSSSRRKSR KAHFNAPSGK RRLIMSAPLS KELRQKYKVR SMPIRKDDSV MVVRG-----
       61 -GKVTQVYRK KWKIYIERIT TDKNTGESVQ VGIHPSNVII TKLRM-DKDR HRILERK
//
LOCUS       Bassomonas_sp@basspContig00138     117 bp    PROT      linear   30-AUG-2014
DEFINITION  Bassomonas_sp@basspContig00138     121 bp    PROT      linear    2-AUG-2014, 12
 ACCESSION  Rose-Cavalier-Smiths-iMac.local:31:1409387821
ORIGIN
        1 SVSSKRRKQR KNHFSAPSST RRKIMTAALN KANRGQYGVK RAPIRTDDVV QIVRGEHKGK
       61 EAKVLAVYRK KFVIHLERTT RNKVNQQPIN IGIHPSSVQI VKLKM-THDR QLMFDRM
//
LOCUS       Batrachochytrium_dendrobatidis     117 bp    PROT      linear   30-AUG-2014
DEFINITION  Batrachochytrium_dendrobatidis     121 bp    PROT      linear    2-AUG-2014, 12
 ACCESSION  Rose-Cavalier-Smiths-iMac.local:32:1409387821
ORIGIN
        1 SVSSSRRKSR KAHFTAPSSV RRVIMSSGLS KELRTKHNVR SIPIRREDEV QIVRGTHKGR
       61 EGKVTTVYRR KYVIYIEKVT RDKANGNTIP IPIHPSNVVI TKIKM-DKDR KALLERK
//
LOCUS         BlasEmer     117 bp    PROT      linear   30-AUG-2014
DEFINITION  BlasEmer     121 bp    PROT      linear    2-AUG-2014, 121 bases, 2BDAD365 chec
 ACCESSION  Rose-Cavalier-Smiths-iMac.local:33:1409387821
ORIGIN
        1 DVSSSRRRSR KAHFTAPSHV RRVIMSAPLA KELREKHNVK AVPIRKDDEV KIVRGNFKGQ
       61 EGKVMQVYRK KYVIHIERIT RDKVNGTSVP VGIHPSNVVV TKLHL-DNDR KALLERK
//
LOCUS         BlasHomi     117 bp    PROT      linear   30-AUG-2014
DEFINITION  BlasHomi     121 bp    PROT      linear    2-AUG-2014, 121 bases, F8B0709B chec
 ACCESSION  Rose-Cavalier-Smiths-iMac.local:34:1409387821
ORIGIN
        1 SVSSSRRTTR KAHFSAPSSV RRVMMSSPLC EALKNKYNVG AMPIVKGDKV KVLRGSNKGK
       61 EGKVVEVYRK KWVIHIEGLT REKVNGSSAK VGIDASKVEI TELKL-NKDR KNILERK
//
LOCUS       Bodo@compositeWithLN     117 bp    PROT      linear   30-AUG-2014
DEFINITION  Bodo     121 bp    PROT      linear    2-AUG-2014, 121 bases, 1337549 checksum.
 ACCESSION  Rose-Cavalier-Smiths-iMac.local:35:1409387821


ORIGIN
        1 IKCGSRRKAR RAHFQAPSHV RRVLMSAPLS KELRAKYNVR SLPVRKDDE- -VKRGGFKGR
       61 EGKITAAYRL KWVIHVDKVQ REKANGSTVP VGVHPSNVEI TKLKL-TANR KRILERK
//
LOCUS       Bombyx0mor@30023     117 bp    PROT      linear   30-AUG-2014
DEFINITION  Bombyx0mor@30023     121 bp    PROT      linear    2-AUG-2014, 121 bases, F44F8
 ACCESSION  Rose-Cavalier-Smiths-iMac.local:36:1409387821
ORIGIN
        1 -VTSSRRKNR KRHFSAPSHI RRVLMSSPLS KELRQKFNVK SMPIRKDDEV QVVRG-----
       61 -GKVMQVYRK KFVVYIERIQ REKANGATAY VGIHPSKCVI VKLKM-NKDR KAILDRR
//
LOCUS       Breviata_anathema@brean50Conti     117 bp    PROT      linear   30-AUG-2014
DEFINITION  Breviata_anathema@brean50Conti     121 bp    PROT      linear    2-AUG-2014, 12
 ACCESSION  Rose-Cavalier-Smiths-iMac.local:37:1409387821
ORIGIN
        1 TVSSSRRKCR KAHFSAPSSV RRVIMSSPLN AALKQQYNVR SIPVRKDDEV VVMRGTYKGR
       61 EGKVVSVYRK KWVIHIERIQ RDKANGQQSY IGIAPSKVQI TKLKL-DKDR KRILARK
//
LOCUS       Calcidiscus_leptoporus@contig0     117 bp    PROT      linear   30-AUG-2014
DEFINITION  Calcidiscus_leptoporus@contig0     121 bp    PROT      linear    2-AUG-2014, 12
 ACCESSION  Rose-Cavalier-Smiths-iMac.local:38:1409387821
ORIGIN
        1 ----SRRKSR -----APSSI RR--MSSALS QELRKKYHVR SMPVRKDDEV SVVRG-----
       61 -GKVIQCYRK KWVIHIDRIT REKQSGATVQ VGIHPSKCVI TKLKL-DKDR KAILERK
//
LOCUS         CapsOwcz     117 bp    PROT      linear   30-AUG-2014
DEFINITION  CapsOwcz     121 bp    PROT      linear    2-AUG-2014, 121 bases, 6B9BC821 chec
 ACCESSION  Rose-Cavalier-Smiths-iMac.local:39:1409387821
ORIGIN
        1 DVSSSRRKSR KAHFAAPSSV RRILMSAPLS KELRTKHGIR SLPIRKDDEV TVVRGSHKQT
       61 TGKVSAVYRR KWVIHLDSLN REKPNGGTVA VGLDPSKVVI TKIKT-DANR RALLERK
//
LOCUS         ChlaRein     117 bp    PROT      linear   30-AUG-2014
DEFINITION  ChlaRein     121 bp    PROT      linear    2-AUG-2014, 121 bases, F9071234 chec
 ACCESSION  Rose-Cavalier-Smiths-iMac.local:40:1409387821
ORIGIN
        1 NVSSSRRKSR KAHFSAPSNV RRKLMTAPLS AELKNKYGVR AVPIRKDDEV QVTRGAFKAR
       61 EGKVVEVYRK KWVIHIERVS KDKKNGAVVN VGIDPSKVVI TKLKL-DKDR KALLERK
//
LOCUS       Chlorella_NC64A@CHLNC141725     117 bp    PROT      linear   30-AUG-2014
DEFINITION  Chlorella_NC64A@CHLNC141725     121 bp    PROT      linear    2-AUG-2014, 121 b
 ACCESSION  Rose-Cavalier-Smiths-iMac.local:41:1409387821
ORIGIN
        1 TVSSSRRKCR KAHFTAPSSL RRKLMSAPLS PELRNKYGVR SVPIRKDDEV TVVRGTYKGR
       61 EGKVVQVYRK KWVIHIERIT REKVNGATVN VGVDPSKVVV NKLKL-DKDR KALLERK
//
LOCUS         ChonCris     117 bp    PROT      linear   30-AUG-2014
DEFINITION  ChonCris     121 bp    PROT      linear    2-AUG-2014, 121 bases, 9445E99E chec
 ACCESSION  Rose-Cavalier-Smiths-iMac.local:42:1409387821
ORIGIN
        1 AVSSSRRKSR KAHFTAPSSV RRIIMSAALS SELRQKHNVR SLPLRKGDEV KIVRGNFKG-
       61 DGKVLTCYRK KYVVHVERCT KEKANQMPVP VGIHPSNMVI TKIKM-DKDR KAILDRK
//
LOCUS       Ciona0savi@30458     117 bp    PROT      linear   30-AUG-2014
DEFINITION  Ciona0savi@30458     121 bp    PROT      linear    2-AUG-2014, 121 bases, 91F4C
 ACCESSION  Rose-Cavalier-Smiths-iMac.local:43:1409387821
ORIGIN
        1 -KTSSRRKNR KAYFNAPSHV RRKFMGAPLS KELRQKYSVR SMPIRKDDEV QIVRG-----
       61 -GKVIQCYRK KYVVHIERIQ REKANGATVH VGIHPSKVVI VKLKL-DKDR KRILDHK
//
LOCUS       Ciona_intestinalis@CIOIN217300     117 bp    PROT      linear   30-AUG-2014
DEFINITION  Ciona_intestinalis@CIOIN217300     121 bp    PROT      linear    2-AUG-2014, 12
 ACCESSION  Rose-Cavalier-Smiths-iMac.local:44:1409387821
ORIGIN
        1 LKSSSRRKNR KEYFNAPSHI RRKFMGAPLS KELRQKYSVR SMPIRKDDEV QIVRGHYKGQ
       61 QGKIIQVYRK KYVVHIERIQ REKANGATVH VGIHPSKVVI VKLKL-DKDR KRILEHK
//
LOCUS       Coccolithus_braarudii@c10889     117 bp    PROT      linear   30-AUG-2014
DEFINITION  Coccolithus_braarudii@c10889     121 bp    PROT      linear    2-AUG-2014, 121 
 ACCESSION  Rose-Cavalier-Smiths-iMac.local:45:1409387821
ORIGIN
        1 ----SRRKSR -----APSSI RR--MSSALS QELRKKYHVR SMPVRKDDEV SVVRG-----
       61 -GKVIQCYRK KWVIHIDRIT REKQSGATVQ VGIHPSKCVI TKLKL-DKDR KAILERK
//
LOCUS       Coccomyxa_sp@53979     117 bp    PROT      linear   30-AUG-2014
DEFINITION  Coccomyxa_sp@53979     121 bp    PROT      linear    2-AUG-2014, 121 bases, 58C
 ACCESSION  Rose-Cavalier-Smiths-iMac.local:46:1409387821
ORIGIN
        1 ----SRRKSR -----APSNV RR--MSAPLS KELRTKYSVN AVPVRKDDEV SVVRG-----
       61 -GKIVQVYRK KWVIHIERIT REKVNGATVN VGIDPSKVVV TKLKL-DKDR KGLLDRK
//
LOCUS       Collodictyon_triciliatum@00405     117 bp    PROT      linear   30-AUG-2014
DEFINITION  Collodictyon_triciliatum@00405     121 bp    PROT      linear    2-AUG-2014, 12
 ACCESSION  Rose-Cavalier-Smiths-iMac.local:47:1409387821
ORIGIN
        1 DVSSSRRTNR KAHFSAPSNV RRLLMSSGLS KELREKYKVR SIPVRKDDEV RIVRGSFKGT
       61 EGKVTQVYRR KWVIHINGVN VNKVNGNTVP AGVHPSNVVI TKVKL-DKDR EAILARK
//
LOCUS       Cryptococc@31013     117 bp    PROT      linear   30-AUG-2014
DEFINITION  Cryptococc@31013     121 bp    PROT      linear    2-AUG-2014, 121 bases, 9F865
 ACCESSION  Rose-Cavalier-Smiths-iMac.local:48:1409387821
ORIGIN
        1 -LASDRRKSR KAHFSAPSGL KRKLMSSPLS KELRKEHNAR SIPIRKDDEV LIVRG-----
       61 -GKVTQVYRK KWVIHVDRVH IEKSNAATSP VGIHPSNVVI TSLKL-DKDR RAILERK
//
LOCUS       Cryptospor@29901     117 bp    PROT      linear   30-AUG-2014
DEFINITION  Cryptospor@29901     121 bp    PROT      linear    2-AUG-2014, 121 bases, 3BC10
 ACCESSION  Rose-Cavalier-Smiths-iMac.local:49:1409387821
ORIGIN
        1 -VSSSASKCR KSHFATTSTQ RRELMASPLS KELRQKYNVR SLPIRKGDEV MVIRG-----
       61 -GVVTRVHRK KFVINVERIT RKKTNGESVP IGIHPSNVVI TKLKL-NRDR RELLARK
//
LOCUS         DictDisc     117 bp    PROT      linear   30-AUG-2014
DEFINITION  DictDisc     121 bp    PROT      linear    2-AUG-2014, 121 bases, D3833DE6 chec
 ACCESSION  Rose-Cavalier-Smiths-iMac.local:50:1409387821
ORIGIN
        1 NVSSSRRKSR KAHFTASSGE RRIRMSAALS HDLRTKYNVR SLPIRKDDEV RVVCGDNKNH
       61 EGKVVACYRK KYVIHIDKLT VTKTNGNTAQ IGVSPSNVIL TKLKL-DKDR KALLERK
//
LOCUS       Dictyostelium_purpureum@DICPU3     117 bp    PROT      linear   30-AUG-2014
DEFINITION  Dictyostelium_purpureum@DICPU3     121 bp    PROT      linear    2-AUG-2014, 12
 ACCESSION  Rose-Cavalier-Smiths-iMac.local:51:1409387821
ORIGIN
        1 -VSSSRRKSR KAHFTASSGE RRIRMSAALS ADLRAKYNVR SLPIRKDDEV RVVCGDNKNH
       61 EGKVVACYRK KYVIHIDKLT VTKVNGNTAQ IGVNPSNVII TKLKL-DKDR KALLERK
//
LOCUS       Diplonema_papillatum@DPL000021     117 bp    PROT      linear   30-AUG-2014
DEFINITION  Diplonema_papillatum@DPL000021     121 bp    PROT      linear    2-AUG-2014, 12
 ACCESSION  Rose-Cavalier-Smiths-iMac.local:52:1409387821
ORIGIN
        1 -KSISRRKQR KAHFSAPSHV RRVIMSSTLA KDLRTKHNVR CVPIRKDDEV KVKRGSHKGR
       61 EGKVICCYRK KWVIHIDKLT REKINGSTVP IPIHPSNVEI TRLKI-DNDR KKLLARK
//
LOCUS         DrosMela     117 bp    PROT      linear   30-AUG-2014
DEFINITION  DrosMela     121 bp    PROT      linear    2-AUG-2014, 121 bases, 9601D046 chec
 ACCESSION  Rose-Cavalier-Smiths-iMac.local:53:1409387821
ORIGIN
        1 FVSSSRRKNR KRHFQAPSHI RRRLMSAPLS KELRQKYNVR SMPIRRDDEV QVIRGHFKGN
       61 QGKVVQAYRK KFVVYVEKIQ RENANGTNVY VGIHPSKVLI VKLKL-DKDR KAILERR
//
LOCUS       Dunaliella@11842     117 bp    PROT      linear   30-AUG-2014
DEFINITION  Dunaliella@11842     121 bp    PROT      linear    2-AUG-2014, 121 bases, 866E1
 ACCESSION  Rose-Cavalier-Smiths-iMac.local:54:1409387821
ORIGIN
        1 -VSYSRRKSR KAHFTAPSSE RRKLMSAPLS AELKQKHGVR AIPVRKDDEV TVVRG-----
       61 -GKVTQVYRR KWVIHIERIT REKVNGATVN VGIDPSKVVI SKLKM-DKDR KKILERK
//
LOCUS       Ectocarpus@23941      86 bp    PROT      linear   30-AUG-2014
DEFINITION  Ectocarpus@23941      91 bp    PROT      linear    2-AUG-2014, 91 bases, F8BB2D
 ACCESSION  Rose-Cavalier-Smiths-iMac.local:55:1409387821
ORIGIN
        1 -VASSRRKSR KAHFGAHSEA RRVLMSAGLS KDLFEKYNVR SLPVRAGDEV MVVRG-----
       61 -GKVETCYRR KFVIHIERIT REKANG
//
LOCUS       Eimeria0te@12987     117 bp    PROT      linear   30-AUG-2014
DEFINITION  Eimeria0te@12987     121 bp    PROT      linear    2-AUG-2014, 121 bases, F703A
 ACCESSION  Rose-Cavalier-Smiths-iMac.local:56:1409387821
ORIGIN
        1 -VSASRRKAR KAHFGAPSSV RRKIMTAPLC KELRKKFNVR SLPIRKDDEV MIVRG-----
       61 -GKVTQVYRK KFVIHIERIS REKANGESL- IGIHPSKVVI TKPKL-NKDR KALLARK
//
LOCUS         EmilHuxl     117 bp    PROT      linear   30-AUG-2014
DEFINITION  EmilHuxl     121 bp    PROT      linear    2-AUG-2014, 121 bases, C54AC95 check
 ACCESSION  Rose-Cavalier-Smiths-iMac.local:57:1409387821
ORIGIN
        1 DVSSSRRKSR KAHFNASSSQ RRIIMSSALS NELRKKHSVR SMPVRKDDEV SVVRGTYKGR
       61 EGKVIQCYRK KWVIHIDRIT REKQSGATVQ VGIHPSKCVI TKLKL-DKDR RAILERK
//
LOCUS       Entamoeba_histolytica@enthi347     117 bp    PROT      linear   30-AUG-2014
DEFINITION  Entamoeba_histolytica@enthi347     121 bp    PROT      linear    2-AUG-2014, 12
 ACCESSION  Rose-Cavalier-Smiths-iMac.local:58:1409387821
ORIGIN
        1 KVSSNPSKAR KALYTAPASQ RAILMSARLS KELREKYNVI AIPIHKDDEV KIIKGHQKVA
       61 -GKVTAVRRS KYVINIDKLT KTKANGQTVP VAIRPSNVII TKLFL-NKDR EAYLAKK
//
LOCUS       Eucheuma_denticulatum@24227029     117 bp    PROT      linear   30-AUG-2014
DEFINITION  Eucheuma_denticulatum@24227029     121 bp    PROT      linear    2-AUG-2014, 12
 ACCESSION  Rose-Cavalier-Smiths-iMac.local:59:1409387821
ORIGIN
        1 --------SR -----APSSV RR--MSAPLS AELRQKYHVR SLPIRKNDEV KIVRG-----
       61 -GKVLTCYRK KYVVHVERCT REKANQMPVP VGIHPSNLVI TKIKM-DKDR KAILDRK
//
LOCUS       Filamoeba_sinensis@flasiContig     117 bp    PROT      linear   30-AUG-2014
DEFINITION  Filamoeba_sinensis@flasiContig     121 bp    PROT      linear    2-AUG-2014, 12
 ACCESSION  Rose-Cavalier-Smiths-iMac.local:60:1409387821
ORIGIN
        1 NVTSSRRKAR KAHFTAPSHI RRIIMSAPLS KELRGKYHAR SIPIRKDDEV IVTRGTYKGR
       61 EGKVIQCYRK KFVVHIEKLT REKANGATVH IGIHPSKVAI TKPKL-DKDR KALLDRR
//
LOCUS       Flamella_fluviatilis@flaflCont     117 bp    PROT      linear   30-AUG-2014
DEFINITION  Flamella_fluviatilis@flaflCont     121 bp    PROT      linear    2-AUG-2014, 12
 ACCESSION  Rose-Cavalier-Smiths-iMac.local:61:1409387821
ORIGIN
        1 NVSSSRRKSR KAYFTAPSHE RRLAMASPLS ADLKQKYNVK NVPIRKDDEV QVVRGTYKGR
       61 EGKVIQVYRK KYVVYIERLT REKANGATVN IGVHPSKVVV TKLKL-DKDR KALLERR
//
LOCUS         Fontalba     117 bp    PROT      linear   30-AUG-2014
DEFINITION  Fontalba     121 bp    PROT      linear    2-AUG-2014, 121 bases, 609FC221 chec
 ACCESSION  Rose-Cavalier-Smiths-iMac.local:62:1409387821
ORIGIN
        1 DVSSSRRKCR KAHFTAPSHA RRLLMSSALS KELRASYGIR SLPIRRNDVV TIKTGQFKGI
       61 SGKVVKVYRL KMCVYVEGAS KKKADESLIP VPIDASNLQI TQLHL-DKNR EKLLKRK
//
LOCUS       Giardia0la@27121     116 bp    PROT      linear   30-AUG-2014
DEFINITION  Giardia0la@27121     120 bp    PROT      linear    2-AUG-2014, 120 bases, 53955
 ACCESSION  Rose-Cavalier-Smiths-iMac.local:63:1409387821
ORIGIN
        1 -VTASRRKCR KAYFTANAET RAKMMSSRLS KELRAEHKIK TMPIRRGDIV EIFTG-----
       61 -GKVVEVRRR DYKICVEGIN QKARNPEAKP VPIHPSNCII KELYM-NGSR YRAIKR
//
LOCUS       Goniomonas_pacifica@gonpaConti     117 bp    PROT      linear   30-AUG-2014
DEFINITION  Goniomonas_pacifica@gonpaConti     121 bp    PROT      linear    2-AUG-2014, 12
 ACCESSION  Rose-Cavalier-Smiths-iMac.local:64:1409387821
ORIGIN
        1 ----ERRKCR KAHFTAPSNV RRRIMTAPLS KELRAKYGVR SMPVRKEDEV QIVRGXXXXX
       61 XGKVLSVYRK KFCLHVERIL KDKASGVQVP VPIHPSNVQI VKLKF-DKDR KDLLDRK
//
LOCUS       Gracilaria@16340     117 bp    PROT      linear   30-AUG-2014
DEFINITION  Gracilaria@16340     121 bp    PROT      linear    2-AUG-2014, 121 bases, 9AD53
 ACCESSION  Rose-Cavalier-Smiths-iMac.local:65:1409387821
ORIGIN
        1 -VSSSRRKAR KAHFTAPSSV RRIIMSAPLS AELRTKYNVR SLPIRKHDEV RVVRG-----
       61 -GKVLTCYRK KYVVHIERIT REKANQMQVP IGIHPSNCVI TKIKM-DKDR KAILDRK
//
LOCUS       Gromia_sphaerica@12850_3     117 bp    PROT      linear   30-AUG-2014
DEFINITION  Gromia_sphaerica@12850_3     121 bp    PROT      linear    2-AUG-2014, 121 base
 ACCESSION  Rose-Cavalier-Smiths-iMac.local:66:1409387821
ORIGIN
        1 ---------- ---------- ---------- ---------- ---IRKGDEV QVVRG-----
       61 -GKVTQVYRK KFVIHIERIT REKNNGATVN VGIHASKVTI TKLHL-DPDR KKLLERK
//
LOCUS         BigeNata     117 bp    PROT      linear   30-AUG-2014
DEFINITION  BigeNata     121 bp    PROT      linear    2-AUG-2014, 121 bases, 25E0BCCC chec
 ACCESSION  Rose-Cavalier-Smiths-iMac.local:67:1409387821
ORIGIN
        1 AVSSSRRKSR KAHFTAPSSR RRKIMSATLS DELRKKFNVR SMPIRKDDEV QVFRGNHNNR
       61 DGKVLQVYRK KYVIHIDHVN REKNNGASVM LGIAPSNVII TKLHL-DPDR KRLLGRK
//
LOCUS       Sorites_sp@sorspCAMPEP0114662478     117 bp    PROT      linear   30-AUG-2014
DEFINITION  Sorites_sp@sorspCAMPEP0114662478     121 bp    PROT      linear    2-AUG-2014, 
 ACCESSION  Rose-Cavalier-Smiths-iMac.local:68:1409387821
ORIGIN
        1 SVSSSRRKNR KAHFTAPSHI RRKIMSAPLS KDLRAKYSVR AVPIRRDDEV VIVRGHFHDR
       61 EGKVTQVYRK KFCIHVERVT RDKANGQTVQ IPIHPSKVMI TKLKL-DKDR KALLDRK
//
LOCUS       Roombia_truncata@isotig00829_3     117 bp    PROT      linear   30-AUG-2014
DEFINITION  Roombia_truncata@isotig00829_3     121 bp    PROT      linear    2-AUG-2014, 12
 ACCESSION  Rose-Cavalier-Smiths-iMac.local:69:1409387821
ORIGIN
        1 ----SRRKSR -----APSSE RR--LSATLS EELRKKYNVR SMPIRKDDEI TVSRG-----
       61 -GKVTSVYRR KFSIYVERIT KDKANGATVN VPLHASNVTI TKLKL-DRDR KAILERK
//
LOCUS       Guillardia_JGI@358812     117 bp    PROT      linear   30-AUG-2014
DEFINITION  Guillardia_JGI@358812     121 bp    PROT      linear    2-AUG-2014, 121 bases, 
 ACCESSION  Rose-Cavalier-Smiths-iMac.local:70:1409387821
ORIGIN
        1 AVSSSRRKCR KAHFSAPSNI RRKVMSATLS KDLRSKHGVR SLPIRKDDEV RIMRGLAKNS
       61 PAKVVAVYRR RYCIHLQGVN HDKMNGAQVP VPVHPSNVEI TKLKL-DKDR KSLIDRK
//
LOCUS       Palpitomonas_bilix@palbiCAMPEP0113884124     117 bp    PROT      linear   30-AUG-2014
DEFINITION  Palpitomonas_bilix@palbiCAMPEP0113884124     121 bp    PROT      linear    2-AU
 ACCESSION  Rose-Cavalier-Smiths-iMac.local:71:1409387821
ORIGIN
        1 QVTSSRRKNR KAHFDAPSSE RRKLMSAPLE KSLRKKYNVR SLPIRKDDEV RVVRGRLANR
       61 EGKVVQVYRK KMCIYIERVT KNKVNKNPYP VPXHPSNVEI IKPKL-DKDR KNLIERK
//
LOCUS         GuttMIGQ     117 bp    PROT      linear   30-AUG-2014
DEFINITION  GuttMIGQ     121 bp    PROT      linear    2-AUG-2014, 121 bases, 463A1B33 chec
 ACCESSION  Rose-Cavalier-Smiths-iMac.local:72:1409387821
ORIGIN
        1 AVSSAPGKSR KAHFNASSAE RRVIMSSPLS KTLREKYNVR SMPIRKGDTV KVVRGGDKGK
       61 EAKVISVYRK KYIIHIDTVT RDNAKATAVQ IPIHPSNVVI TELYM-NGDR TNLIAKK
//
LOCUS       Hartmannella_abertawensis@hara     117 bp    PROT      linear   30-AUG-2014
DEFINITION  Hartmannella_abertawensis@hara     121 bp    PROT      linear    2-AUG-2014, 12
 ACCESSION  Rose-Cavalier-Smiths-iMac.local:73:1409387821
ORIGIN
        1 SISSSRRKQR RAHFSATSGE RRLRMASNLS AELRAKHGVR SLPIRKDDEV RVIRGDHAAM
       61 EGKVIEVYRK KYAIHIEKVT REKANGATVH IPIDASKVQI TKLKL-DRNR LALIDRK
//
LOCUS       Hartmannella_vermiformis@HVL00     117 bp    PROT      linear   30-AUG-2014
DEFINITION  Hartmannella_vermiformis@HVL00     121 bp    PROT      linear    2-AUG-2014, 12
 ACCESSION  Rose-Cavalier-Smiths-iMac.local:74:1409387821
ORIGIN
        1 AVSSARRKQR KAHFSAPSDE RRKRMAAPLS KELRAKYHIR AVPVRKDDEV TVTRGYHKGR
       61 EGKVVQVYRK KWVVHIDKIT RDKANGATVH VGINPSKVQI TKLKL-DKDR KALLERR
//
LOCUS       Helicosporidium_sp@HEL00000169     117 bp    PROT      linear   30-AUG-2014
DEFINITION  Helicosporidium_sp@HEL00000169     121 bp    PROT      linear    2-AUG-2014, 12
 ACCESSION  Rose-Cavalier-Smiths-iMac.local:75:1409387821
ORIGIN
        1 SVSSSRRKCR KAHFTAPSNV RRKLMSAPLS TELRGKYGVR SVPIRKDDEV TVVRGTFKGR
       61 EGKVVQVYRK KWVIHIERLV REKANGASVP VGLDASKVVI SKLKL-DKDR KALLDRK
//
LOCUS       Histiona_aroides@HAL00000198_2     117 bp    PROT      linear   30-AUG-2014
DEFINITION  Histiona_aroides@HAL00000198_2     121 bp    PROT      linear    2-AUG-2014, 12
 ACCESSION  Rose-Cavalier-Smiths-iMac.local:76:1409387821
ORIGIN
        1 AVSSSRRKSR KAHFGAPSSV RRHLMSASLS KVLRGKHNVR SVPIRKDDEV LIERGHNKKQ
       61 SGKVTTVYRK KFVIHVERLT RDKKNGQTVN IPVHPSNVVI AKLKM-DKDR KSLLERR
//
LOCUS         HomoSapi     117 bp    PROT      linear   30-AUG-2014
DEFINITION  HomoSapi     121 bp    PROT      linear    2-AUG-2014, 121 bases, 56E897A5 chec
 ACCESSION  Rose-Cavalier-Smiths-iMac.local:77:1409387821
ORIGIN
        1 FVTSDRSKNR KRHFNAPSHI RRKIMSSPLS KELRQKYNVR SMPIRKDDEV QVVRGHYKGQ
       61 QGKVVQVYRK KYVIYIERVQ REKANGTTVH VGIHPSKVVI TRLKL-DKDR KKILERK
//
LOCUS       Hydra0magn@31090     117 bp    PROT      linear   30-AUG-2014
DEFINITION  Hydra0magn@31090     121 bp    PROT      linear    2-AUG-2014, 121 bases, 5BAB6
 ACCESSION  Rose-Cavalier-Smiths-iMac.local:78:1409387821
ORIGIN
        1 -VSSSRRKCR KAHFSAPSSV RRKLMSAPLS KELRTKYSVR SLPVRKDDEV IVTRG-----
       61 -GKVISAYRK KWVLHIERVQ REKANGATVS VGIHPSKVEL VKLKL-DPDR KKILNRK
//
LOCUS       Isochrysis_galbana@ISL00001440     117 bp    PROT      linear   30-AUG-2014
DEFINITION  Isochrysis_galbana@ISL00001440     121 bp    PROT      linear    2-AUG-2014, 12
 ACCESSION  Rose-Cavalier-Smiths-iMac.local:79:1409387821
ORIGIN
        1 DVSASRRKSR KAHFTAPSSM RRIIMSAALS SELRKKHNVR SMPVRKDDEV SVVRGTYKGR
       61 EGKIIQCYRK KWVIHIDRIT REKQSGATVQ VGIHPSKCVI TKLKL-DKDR KAILERK
//
LOCUS       Ixodes0sca@30346     117 bp    PROT      linear   30-AUG-2014
DEFINITION  Ixodes0sca@30346     121 bp    PROT      linear    2-AUG-2014, 121 bases, E49A5
 ACCESSION  Rose-Cavalier-Smiths-iMac.local:80:1409387821
ORIGIN
        1 -VSSSRRKNR KRHFNAPSHV RRKIMSSPLS KDLRQKYSVR SMPIRKDDEV QVVRG-----
       61 -GKVVQVYRK KYVVYIERIQ REKANGASVY VGIHPSKVVI VKLKM-DKDR KKILERR
//
LOCUS       Jakoba_libera@JLL00001932_3     117 bp    PROT      linear   30-AUG-2014
DEFINITION  Jakoba_libera@JLL00001932_3     121 bp    PROT      linear    2-AUG-2014, 121 b
 ACCESSION  Rose-Cavalier-Smiths-iMac.local:81:1409387821
ORIGIN
        1 AVSSSRRKSR KAHFGAPSSE RRRIMSARLD KSLRTKYNVK TVPLRKDDEV RVVRGTHKSE
       61 AGKVICCYRK HLVIHIERLT TDKLNGQQVP IPIDPSNVVI TKLKM-DNNR RQIIERR
//
LOCUS         TsukGlob     117 bp    PROT      linear   30-AUG-2014
DEFINITION  TsukGlob     121 bp    PROT      linear    2-AUG-2014, 121 bases, F57FA65E chec
 ACCESSION  Rose-Cavalier-Smiths-iMac.local:82:1409387821
ORIGIN
        1 NVSSSRRKSR KAHFGAASHQ RRIIMSAPLS KELKAKYNVA TIPIRKDDEV LIVRG-----
       61 -GKVVQVYRK KFCIHVDRVT REKTNGQSVQ IPIHPSNVVI TKLKI-DADR KSILDRR
//
LOCUS       Malawimonas_californiana@MCL00     117 bp    PROT      linear   30-AUG-2014
DEFINITION  Malawimonas_californiana@MCL00     121 bp    PROT      linear    2-AUG-2014, 12
 ACCESSION  Rose-Cavalier-Smiths-iMac.local:83:1409387821
ORIGIN
        1 AVSSSRRKSR KAHFAATSGE RRILMSATLA KPLRTQYKIR SMPIRKDDEV FVMRGQFKGR
       61 EGKVTAVYRK KFAVHIERVT RDKANGATVP VGVDASNIMI TKLKI-DKNR KRVLDRK
//
LOCUS       Malawimonas_jakobiformis@MJL00     117 bp    PROT      linear   30-AUG-2014
DEFINITION  Malawimonas_jakobiformis@MJL00     121 bp    PROT      linear    2-AUG-2014, 12
 ACCESSION  Rose-Cavalier-Smiths-iMac.local:84:1409387821
ORIGIN
        1 AVSSSRRKSR KAHFGASSGE RRKLMSATLS KALRSQYKVR SVPIRKDDEV MVMRGLHKGR
       61 EGKVTSVYRK KFVVHIERVT RDKAGGNTVP VGVDASNVMI TKLKL-DKDR KQILERK
//
LOCUS         MastBala     117 bp    PROT      linear   30-AUG-2014
DEFINITION  MastBala     121 bp    PROT      linear    2-AUG-2014, 121 bases, F830AC3 check
 ACCESSION  Rose-Cavalier-Smiths-iMac.local:85:1409387821
ORIGIN
        1 SVSCSRRKAR KAHFTAPSSI RRKLMSTPLS EELRQKYHVR NLPIRKDDEV MVIRGKFKGR
       61 EGKVTSVYRR RWVIHVEKVN RDKANGASVP VGLDASKVVI TKIKL-DKDR KAILERR
//
LOCUS       Mesostigma_viride@MVL00000559_     117 bp    PROT      linear   30-AUG-2014
DEFINITION  Mesostigma_viride@MVL00000559_     121 bp    PROT      linear    2-AUG-2014, 12
 ACCESSION  Rose-Cavalier-Smiths-iMac.local:86:1409387821
ORIGIN
        1 AVSSSRRKSR QRYFTAPSSV RRQLMSSALS TELRNKHNVR SVPIRKDDEV QVVRGFYKGR
       61 EGKVVQVYRK KWVIHVERIT REKVNGATVN VGIHPSKCVI TKLKL-DKDR KALLERK
//
LOCUS       Metopion_fluens@metproContig00      91 bp    PROT      linear   30-AUG-2014
DEFINITION  Metopion_fluens@metproContig00      96 bp    PROT      linear    2-AUG-2014, 96
 ACCESSION  Rose-Cavalier-Smiths-iMac.local:87:1409387821
ORIGIN
        1 AVTSSRRKNR KAHFTAHSTQ RRKIMSAPLS KELQKKYNVR SLPIRREDEV QVTRGRFKLK
       61 DGKVTTVYRK KYVIHVDKIQ KDKANGTNVP I
//
LOCUS       Microhelia_sp@micspContig01865     117 bp    PROT      linear   30-AUG-2014
DEFINITION  Microhelia_sp@micspContig01865     121 bp    PROT      linear    2-AUG-2014, 12
 ACCESSION  Rose-Cavalier-Smiths-iMac.local:88:1409387821
ORIGIN
        1 TVTSSRRKNR KTQLSAHSTL RRKLMSAQLS QELRTKYNVR SMPVRKEDEV VVMRGQHKGR
       61 EGKIVTVYRK KNVIHIERLT RDKANGQTIP IGIDASKVQI TKLKL-DKTR KAILERK
//
LOCUS       Micromonas_pusilla@MICPU30848     117 bp    PROT      linear   30-AUG-2014
DEFINITION  Micromonas_pusilla@MICPU30848     121 bp    PROT      linear    2-AUG-2014, 121
 ACCESSION  Rose-Cavalier-Smiths-iMac.local:89:1409387821
ORIGIN
        1 SVSSSRRKSR KAHFTAPSSE RRKIMSSPLS TDLKSKHGVR AVPIRKDDEV QVVRGNFRGR
       61 EGKVVQVYRK KWVIHIERIT REKVNGATVN VGVDPSKVVI TKLKL-DKDR KALLERK
//
LOCUS       Micromonas_RCC@MICRC91267     117 bp    PROT      linear   30-AUG-2014
DEFINITION  Micromonas_RCC@MICRC91267     121 bp    PROT      linear    2-AUG-2014, 121 bas
 ACCESSION  Rose-Cavalier-Smiths-iMac.local:90:1409387821
ORIGIN
        1 SVSSSRRKSR KAHFTAPSSA RRKIMSSPLS TDLKSKHGVR AVPIRKDDEV TVVRGNYKGR
       61 EGKVVQVYRK KWVIHIERIT REKVNGATVN VGIDPSKVVI TKLKI-DKDR KALLERK
//
LOCUS         MicromSp     117 bp    PROT      linear   30-AUG-2014
DEFINITION  MicromSp     121 bp    PROT      linear    2-AUG-2014, 121 bases, 30A0F397 chec
 ACCESSION  Rose-Cavalier-Smiths-iMac.local:91:1409387821
ORIGIN
        1 SVSSSRRKSR KAHFSAPSSV RRKIMSSPLS TELRTKHGVR AVPIRKDDEV TVVRGNFKGR
       61 EGKVVQVYRK KWVIHIERIT REKVNGATVN VGVDPSKVVI TKLKI-DKDR KALLERK
//
LOCUS         MonoceSp      48 bp    PROT      linear   30-AUG-2014
DEFINITION  MonoceSp      53 bp    PROT      linear    2-AUG-2014, 53 bases, CD33FAD3 check
 ACCESSION  Rose-Cavalier-Smiths-iMac.local:92:1409387821
ORIGIN
        1 NVSSSRRKCR KALFSAPSHK KRIAMSIHLS KDLRTKYKIR SLPVRRDD
//
LOCUS       Monosiga0o@21256     116 bp    PROT      linear   30-AUG-2014
DEFINITION  Monosiga0o@21256     120 bp    PROT      linear    2-AUG-2014, 120 bases, 4D4D9
 ACCESSION  Rose-Cavalier-Smiths-iMac.local:93:1409387821
ORIGIN
        1 -ASSSRRKAH KAHFAAPSNV RRIIMSAPLS KELREKYHVR SIPLRKNDEV TVTRG-----
       61 -GKITSVYRR KYVIHIERLQ REKANGATVP VPFHPSKVEV VKLSL-DKDR KRILDR
//
LOCUS       Monosiga_brevicollis@MONBR3736     117 bp    PROT      linear   30-AUG-2014
DEFINITION  Monosiga_brevicollis@MONBR3736     121 bp    PROT      linear    2-AUG-2014, 12
 ACCESSION  Rose-Cavalier-Smiths-iMac.local:94:1409387821
ORIGIN
        1 KT-SSRRKAR KAHFTAPSSE RRKLMSAPLS KELRQKHNVR HVPVRKDDEV KIVRGANKGQ
       61 TGKIVDVYRK KWIIHIAGLT VDKANGATSF LGFDPSKVEI TKLHI-DKNR QQLLNRR
//
LOCUS       Mortierella_verticillata@MAL00     117 bp    PROT      linear   30-AUG-2014
DEFINITION  Mortierella_verticillata@MAL00     121 bp    PROT      linear    2-AUG-2014, 12
 ACCESSION  Rose-Cavalier-Smiths-iMac.local:95:1409387821
ORIGIN
        1 DVSSSRRKSR KAHFSAPSDL RRKIMSASLS KELREKHSAR SIPIRKDDEV MVVRGSFKGR
       61 EGKVVQVYRR KWVIHVERVN REKANGASVA VGIHPSKVVV TKLYM-DKDR KALLERK
//
LOCUS       Naegleria_gruberi@NAEGR39361     117 bp    PROT      linear   30-AUG-2014
DEFINITION  Naegleria_gruberi@NAEGR39361     121 bp    PROT      linear    2-AUG-2014, 121 
 ACCESSION  Rose-Cavalier-Smiths-iMac.local:96:1409387821
ORIGIN
        1 AVSSKRSKAR KQHFTAPSSV RRVIMSAPLT KKLRDEHNVR AVPIRKGDEV KILKG--KFR
       61 GGKVKKVVRL KWSVYVEGVQ GDKLGGKTFD VPVKPSTVQI TKLHL-DKDR KNLLKRK
//
LOCUS       Nannochloropsis_oculata@nanocS     117 bp    PROT      linear   30-AUG-2014
DEFINITION  Nannochloropsis_oculata@nanocS     121 bp    PROT      linear    2-AUG-2014, 12
 ACCESSION  Rose-Cavalier-Smiths-iMac.local:97:1409387821
ORIGIN
        1 NVSSSRRKSR KAHFTAPSHV RRTIMTAPLS KELQAKYKVR SMPIRKDDEV QVVRGGFKNR
       61 EGKVTTVYRK KFVIHIDRIT REKANGATVH VGIDASKVHI TKLKL-NKAR KEILERK
//
LOCUS       Nematostella_vectensis@NEMVE23     117 bp    PROT      linear   30-AUG-2014
DEFINITION  Nematostella_vectensis@NEMVE23     121 bp    PROT      linear    2-AUG-2014, 12
 ACCESSION  Rose-Cavalier-Smiths-iMac.local:98:1409387821
ORIGIN
        1 EVSSSRRKSR KAHFSAPSSV RRKLMSAPLS KELRQKYNVR SIPVRKDDEV QVTRGHFKSQ
       61 QGKVIQVYRK KWVIHIDRIQ REKANGATVS VGIHPSKVEI VKLKI-DKDR KKILDRK
//
LOCUS       Neurospora@31387     117 bp    PROT      linear   30-AUG-2014
DEFINITION  Neurospora@31387     121 bp    PROT      linear    2-AUG-2014, 121 bases, 5DBF7
 ACCESSION  Rose-Cavalier-Smiths-iMac.local:99:1409387821
ORIGIN
        1 -VSSSRRKAR KAHFSAPSSV RRNIMSAPLS KELREKYNVR SIPIRKDDEV TIVRG-----
       61 -GKVTSVYRL KYVIHVERVT RDKATGASVP VGIHPSNVVI TKLKL-DKDR EAILERI
//
LOCUS         OryzSati     117 bp    PROT      linear   30-AUG-2014
DEFINITION  OryzSati     121 bp    PROT      linear    2-AUG-2014, 121 bases, 7EDAA895 chec
 ACCESSION  Rose-Cavalier-Smiths-iMac.local:100:1409387821
ORIGIN
        1 RVTSSRRKCR KAHFTAPSSV RRVLMSAALS TELRHKYNVR SIPIRKDDEV QVVRGSYKGR
       61 EGKVVQVYRR RWVIHVERIT REKVNGSTVN VGIHPSKVVV TKLKL-DKDR KAILDRK
//
LOCUS       Ostreococcus_lucimarinus@OSTLU     117 bp    PROT      linear   30-AUG-2014
DEFINITION  Ostreococcus_lucimarinus@OSTLU     121 bp    PROT      linear    2-AUG-2014, 12
 ACCESSION  Rose-Cavalier-Smiths-iMac.local:101:1409387821
ORIGIN
        1 SVTSSRRKTR KAHFTAPSSE RRKIMSAPLA SELKAQYGAN AVPIRVNDEV RVTRGKFKNR
       61 EGKVEQVYRK KWVIHIKNIT RDKVNGATIN VGVDPSKVLI TKLHM-DKDR KALLARK
//
LOCUS       Ostreococcus_tauri@OSTTA8881     117 bp    PROT      linear   30-AUG-2014
DEFINITION  Ostreococcus_tauri@OSTTA8881     121 bp    PROT      linear    2-AUG-2014, 121 
 ACCESSION  Rose-Cavalier-Smiths-iMac.local:102:1409387821
ORIGIN
        1 AVTSSRRKTR KAHFTAPSSE RRKLMSAALS AELKAQHGAN AVPIRVNDEV RVTRGSFKNR
       61 EGKVVQVYRK KWVIHIANIT RDKVNGTQIQ VGVDPSKCII TKLHM-DKDR KALLARK
//
LOCUS       Oxnerella_sp@oxnspContig00519_      85 bp    PROT      linear   30-AUG-2014
DEFINITION  Oxnerella_sp@oxnspContig00519_      90 bp    PROT      linear    2-AUG-2014, 90
 ACCESSION  Rose-Cavalier-Smiths-iMac.local:103:1409387821
ORIGIN
        1 SVSSSRRKSR KAHFCSSSDE RRIIMSAALS SELRQKHNVR SLPLRKDDEV EVTRGNYKGR
       61 QGKIVACYRK KFVIHIDRIT REKAX
//
LOCUS       Paracercomonas_marina@CLL00000     117 bp    PROT      linear   30-AUG-2014
DEFINITION  Paracercomonas_marina@CLL00000     121 bp    PROT      linear    2-AUG-2014, 12
 ACCESSION  Rose-Cavalier-Smiths-iMac.local:104:1409387821
ORIGIN
        1 AVHADRRKAR KAHFTADSTA RRKIMSAPLS KELRKKYNVR SLPIRKDDEV QVVRGTYKNR
       61 DGKVTQVYRK KYVIHAERIT REKNNGATVN LGIHPSKVVI TKLHL-DPDR KALLERK
//
LOCUS       Paramecium@31073     117 bp    PROT      linear   30-AUG-2014
DEFINITION  Paramecium@31073     121 bp    PROT      linear    2-AUG-2014, 121 bases, A0E04
 ACCESSION  Rose-Cavalier-Smiths-iMac.local:105:1409387821
ORIGIN
        1 -VSSQRRKGR RAQLGAPSNI RYKLMSAHLS KDLRKKYNVR ALPVRKDDEV TVVRG-----
       61 -GKVSSVYRK RWTIQIEKLT RTKANGMPYQ IPIRASQCII TKPYL-NEDR KQLLARK
//
LOCUS          PCBtrin     117 bp    PROT      linear   30-AUG-2014
DEFINITION  PCBtrin     121 bp    PROT      linear    2-AUG-2014, 121 bases, B636FC46 check
 ACCESSION  Rose-Cavalier-Smiths-iMac.local:106:1409387821
ORIGIN
        1 DVTSDRSKNR KARFTAPSHL RRKMMSTPLS KTLREEHKVR SIPVRKDDEV TIVRGSFKGR
       61 EGKVIQVYRK KWVIHVERIT RDKANGQQIN IGVDPSNCVI TKLKM-DKSR KSILERK
//
LOCUS       Perkinsus0@25040     117 bp    PROT      linear   30-AUG-2014
DEFINITION  Perkinsus0@25040     121 bp    PROT      linear    2-AUG-2014, 121 bases, A53A8
 ACCESSION  Rose-Cavalier-Smiths-iMac.local:107:1409387821
ORIGIN
        1 -VSSSRRKSR KAHFTAPSDQ RRIIMSAPLS KELRAKYNVR SVPIRKDDEV MVVRG-----
       61 -GKVTACYRK KFVIHIERLT RDKVNGSHAN VGVHPSKVVI TKLKM-DKDR KALLERK
//
LOCUS       Phaeodactylum_triconutum@PHATR     117 bp    PROT      linear   30-AUG-2014
DEFINITION  Phaeodactylum_triconutum@PHATR     121 bp    PROT      linear    2-AUG-2014, 12
 ACCESSION  Rose-Cavalier-Smiths-iMac.local:108:1409387821
ORIGIN
        1 SVTSSRRKNR KAHFGAHSEA RRKLMSASLS KELQARHGVR SMAVRKDDEV MVVRGTYKSR
       61 EGKIIGCFRK KFVIHVERLT REKVTGAQVH VGIPASNVVI TKLKL-DKDR KAKLEAK
//
LOCUS       Phanerocha@28199     110 bp    PROT      linear   30-AUG-2014
DEFINITION  Phanerocha@28199     114 bp    PROT      linear    2-AUG-2014, 114 bases, FE531
 ACCESSION  Rose-Cavalier-Smiths-iMac.local:109:1409387821
ORIGIN
        1 -VSSSRRKSR KAHFAAPSSV RRKIMSSALS KELRGKHNVR SLPIRKDDEV RIVRG-----
       61 -GKVTQVYRK KWVIHVDRVQ RDKSNGSSVP IGIHPSNVVI TTIKL-DKDR
//
LOCUS       Phycomyces_blakesleeanus@PHYBL     117 bp    PROT      linear   30-AUG-2014
DEFINITION  Phycomyces_blakesleeanus@PHYBL     121 bp    PROT      linear    2-AUG-2014, 12
 ACCESSION  Rose-Cavalier-Smiths-iMac.local:110:1409387821
ORIGIN
        1 DVSSDRSKSR KAHFTAPSSI RRKIMSAPLS KELREKHSAR SIPVRKDDEV MVVRGTYKGR
       61 EGKVVQVYRK KWVIHIDRVT REKVNGATVP IGIHPSKVVV TNLKV-DKSR QAILDRK
//
LOCUS       Physcomitrella_patens@PHYPA119     117 bp    PROT      linear   30-AUG-2014
DEFINITION  Physcomitrella_patens@PHYPA119     121 bp    PROT      linear    2-AUG-2014, 12
 ACCESSION  Rose-Cavalier-Smiths-iMac.local:111:1409387821
ORIGIN
        1 -VSSSRRKSR KAHFSAPSSE RRILMSAPLS SELKNKYNVR SVPVRKDDEV MVVRGTYKGR
       61 EGKVVQVYRR KWVIHIERIT REKVNGATVD VGIDTSKVVI TKLKL-DKDR KALLERK
//
LOCUS       Phytophtho@31525     117 bp    PROT      linear   30-AUG-2014
DEFINITION  Phytophtho@31525     121 bp    PROT      linear    2-AUG-2014, 121 bases, B3A49
 ACCESSION  Rose-Cavalier-Smiths-iMac.local:112:1409387821
ORIGIN
        1 -VSSSRRKSR KAHFGAHSTQ RRVLMSAPLS KELQNKYNVR SLPIRKEDEV MIVRG-----
       61 -GRVTAVYRK KFVIHVERVV REKANGASVP IGIDASKVVI TKLKL-DKDR KKILERK
//
LOCUS       Phytophthora_ramorum@PHYRA7277     117 bp    PROT      linear   30-AUG-2014
DEFINITION  Phytophthora_ramorum@PHYRA7277     121 bp    PROT      linear    2-AUG-2014, 12
 ACCESSION  Rose-Cavalier-Smiths-iMac.local:113:1409387821
ORIGIN
        1 LPSPARARSL HTALNEASSP RATLLSSDLG EDLQTKYTVR SMPIRKEDEV MIVRGSQKSR
       61 EGRVTAVYRK KFVIHVERVV REKANGASVP IGVDASKVVI TKLKL-DKDR KKILERK
//
LOCUS       Pinus0taed@30208     117 bp    PROT      linear   30-AUG-2014
DEFINITION  Pinus0taed@30208     121 bp    PROT      linear    2-AUG-2014, 121 bases, 4E8FC
 ACCESSION  Rose-Cavalier-Smiths-iMac.local:114:1409387821
ORIGIN
        1 -VSSSRRKSR KAHFTAPSSV RRILMSAPLS SDLRNKYNVR SIPIRKDDEV QVVRG-----
       61 -GKVVQVYRK KWVIHVERIT REKVNGTTVN VGVHPSKVVV TKLKL-DKDR KDLLERK
//
LOCUS       PirE2@PirE2_1_49744     117 bp    PROT      linear   30-AUG-2014
DEFINITION  PirE2@PirE2_1_49744     121 bp    PROT      linear    2-AUG-2014, 121 bases, BC
 ACCESSION  Rose-Cavalier-Smiths-iMac.local:115:1409387821
ORIGIN
        1 -VSSSRSKSR KAHFSAPSSI RRKIMSASLS KELREKHHVR SMPIRKDDEV TIVRGAFKGR
       61 EGKVVTVYRK KWIIHIERVT KEKTNGASVP IPIHPSKVMI TKLKM-DKDR KDLLERK
//
LOCUS       Plasmodiophora_brassicae@conti      55 bp    PROT      linear   30-AUG-2014
DEFINITION  Plasmodiophora_brassicae@conti      60 bp    PROT      linear    2-AUG-2014, 60
 ACCESSION  Rose-Cavalier-Smiths-iMac.local:116:1409387821
ORIGIN
        1 ----SRRKSR -----AHSEA RR--MSAALS KDLRKKYNVR SMPIRKGDEV QVVRG
//
LOCUS       Plasmodium@30396     117 bp    PROT      linear   30-AUG-2014
DEFINITION  Plasmodium@30396     121 bp    PROT      linear    2-AUG-2014, 121 bases, B0C5E
 ACCESSION  Rose-Cavalier-Smiths-iMac.local:117:1409387821
ORIGIN
        1 -KSSSRRKMR KAHFTAPAGL RRKIMSSKLS KELRLKYKVR SLPVRKDDEV LICRG-----
       61 -GKVVKINRK RYKIYVERVT REKVNGESTF IGIHPSNVVL TKLKV-DKNR KKILDRK
//
LOCUS       Polysphondylium_pallidum@PSL00     117 bp    PROT      linear   30-AUG-2014
DEFINITION  Polysphondylium_pallidum@PSL00     121 bp    PROT      linear    2-AUG-2014, 12
 ACCESSION  Rose-Cavalier-Smiths-iMac.local:118:1409387821
ORIGIN
        1 TVSSSRRKSR KAHFTASSGE RRVRMSSALS KELRAKYNVR SVPIRKDDEV KVVSGDHKDV
       61 TAKVIACYRK KYVIHLDKLT VTKANGNTAQ IGIHPSKVVI TNLKL-DKDR KNLLDRK
//
LOCUS       Polytomella_parva@POL00001467_     117 bp    PROT      linear   30-AUG-2014
DEFINITION  Polytomella_parva@POL00001467_     121 bp    PROT      linear    2-AUG-2014, 12
 ACCESSION  Rose-Cavalier-Smiths-iMac.local:119:1409387821
ORIGIN
        1 SVSSSRRKSR KAHFSATSDE RRKLMSAPLS SELKNKYSVR AVPIRKDDEV EVVRGTFKGK
       61 TGKVVQVYRR RWVIHVEEIS RTKTNGSTVA VGIDPSKVII TKIKL-DKDR KALLERK
//
LOCUS         CyanPara     117 bp    PROT      linear   30-AUG-2014
DEFINITION  CyanPara     121 bp    PROT      linear    2-AUG-2014, 121 bases, 48A954C9 chec
 ACCESSION  Rose-Cavalier-Smiths-iMac.local:120:1409387821
ORIGIN
        1 NVSSSRRK-R KAHFTAPSSA RRVIMSAPLS SELRGKYNVR SMPIRKDDEV SVVRGTYKGR
       61 EGKVVQVYRR KYVIYIERIT REKANGATVQ VGIHPSKVVI NKLKL-DKDR KGLLDRK
//
LOCUS       Porphyridium_cruentum@Contig29     117 bp    PROT      linear   30-AUG-2014
DEFINITION  Porphyridium_cruentum@Contig29     121 bp    PROT      linear    2-AUG-2014, 12
 ACCESSION  Rose-Cavalier-Smiths-iMac.local:121:1409387821
ORIGIN
        1 ----SRRKSR -----APSHV RR--MSAPLS RELRTKYNVR SLPIRKDDEV MIQRG-----
       61 -GKVTTCYRK KFVIYIDRVL REKWNQQSMP IGVHPSNVVI TKIKL-DKDR KAILERK
//
LOCUS       Galdieria0@30635     117 bp    PROT      linear   30-AUG-2014
DEFINITION  Galdieria0@30635     121 bp    PROT      linear    2-AUG-2014, 121 bases, 45D03
 ACCESSION  Rose-Cavalier-Smiths-iMac.local:122:1409387821
ORIGIN
        1 -VSSSRRKQR KAYFQAPSSV RRILMSAPLS KELRTKYNVR SLPIRKEDEV IIVRG-----
       61 -GKVTTCYRK KYRIHVERVT REKANGMTVP VGIHPSNVVI SKLKL-DKDR KATLERK
//
LOCUS       Rhodophyta-Porphyridium_DBLAB_     117 bp    PROT      linear   30-AUG-2014
DEFINITION  Rhodophyta-Porphyridium_DBLAB_     121 bp    PROT      linear    2-AUG-2014, 12
 ACCESSION  Rose-Cavalier-Smiths-iMac.local:123:1409387821
ORIGIN
        1 SVSSSRRKSR AAHFSAPSHV RRVIMSAPLS RELRTKYNVR SLPIRKDDEV MIQRGALKGR
       61 DGKVTTCYRK KFVIYIDRVL REKKNGQTMP IGVHPSNVVI TKIKL-DKDR KAILERK
//
LOCUS       Rhodosorus_marinus@rhomaCAMPEP0113962308     117 bp    PROT      linear   30-AUG-2014
DEFINITION  Rhodosorus_marinus@rhomaCAMPEP0113962308     121 bp    PROT      linear    2-AU
 ACCESSION  Rose-Cavalier-Smiths-iMac.local:124:1409387821
ORIGIN
        1 TVSSSRRKSR KAHFTAPSSV RRKIMSAGLS SELRSKYNCR SLPIRKDDEV MIVRGLYKNR
       61 EGKVITCYRK KYCIYVDNVV REKATSAKVN VPIHPSNCVI MKLKL-DKDR KALLERK
//
LOCUS         PorpYezo     117 bp    PROT      linear   30-AUG-2014
DEFINITION  PorpYezo     121 bp    PROT      linear    2-AUG-2014, 121 bases, 45779C41 chec
 ACCESSION  Rose-Cavalier-Smiths-iMac.local:125:1409387821
ORIGIN
        1 LVSSSRRKSR RAHFQAPSSE RRVRMSAPLS AELRKKYNVR AVPIRKDDVV TVVRGTFKKR
       61 EGKVITCFRK KYVIHIERLT REKANGATVP VGIHPSKVQI TKLKI-NGDR QALLDRK
//
LOCUS       Proterospongia_sp@PRL00000958_     117 bp    PROT      linear   30-AUG-2014
DEFINITION  Proterospongia_sp@PRL00000958_     121 bp    PROT      linear    2-AUG-2014, 12
 ACCESSION  Rose-Cavalier-Smiths-iMac.local:126:1409387821
ORIGIN
        1 KT-SSRRKMR KAHFNAPSSQ RRRMMTAPLS KELREKYNVR NMPVRKDDEV RVVRGSHKGT
       61 QGKITSCYRK KFVIHIERAM YEKKNGMQVP LGFDASKVEI TKLKL-DKDR KKILERR
//
LOCUS       Prototheca_wickerhamii@PWL0000     117 bp    PROT      linear   30-AUG-2014
DEFINITION  Prototheca_wickerhamii@PWL0000     121 bp    PROT      linear    2-AUG-2014, 12
 ACCESSION  Rose-Cavalier-Smiths-iMac.local:127:1409387821
ORIGIN
        1 TVTSSRRKSR KAHFTAPSSL RRKLMSAPLS TELRAKHSVR SVPIRKDDEV TVVRGTFKGR
       61 EGKVVQVYRK KWVIHVERLT REKVNGATVN VGVDPSKVVI TKLKL-DNDR KSLLERK
//
LOCUS       Pythium_ultimum@pytulTA3270_3     117 bp    PROT      linear   30-AUG-2014
DEFINITION  Pythium_ultimum@pytulTA3270_3     121 bp    PROT      linear    2-AUG-2014, 121
 ACCESSION  Rose-Cavalier-Smiths-iMac.local:128:1409387821
ORIGIN
        1 TVSSSRRKSR KAHFGAHSTQ RRVLMSAPLS KDLQTKYNVR SIPIRKDDEV TVVRGTYKNR
       61 EGRVTAVYRK KFVIHVAGVV KEKANGQSVP IGIDASKVVV TKLKL-DKDR KKILERK
//
LOCUS       Rall@OG9_004730-RA     117 bp    PROT      linear   30-AUG-2014
DEFINITION  Rall@OG9_004730-RA     121 bp    PROT      linear    2-AUG-2014, 121 bases, 38B
 ACCESSION  Rose-Cavalier-Smiths-iMac.local:129:1409387821
ORIGIN
        1 DVSSSRRKSR KAHFTAPSSV RRVIMSAPLS KELREKYNVR SMPIRKDDEV LIVRGSRKGV
       61 EGKVTTCYRR KFVIHIERVQ REKANGQSVS VGIHPSNVVI TKLKM-DKDR QNLLDRK
//
LOCUS       Raphidiophrys_miako@78-M13F_1     117 bp    PROT      linear   30-AUG-2014
DEFINITION  Raphidiophrys_miako@78-M13F_1     121 bp    PROT      linear    2-AUG-2014, 121
 ACCESSION  Rose-Cavalier-Smiths-iMac.local:130:1409387821
ORIGIN
        1 RVSSSRRKSR KAYFTATSAE KRVLMSAPLS EELRHKYNVR TMPVRKDDEV EVTRGAFKGR
       61 QGKIISCYRK KMVLHIDRIT REKANGATVY VGINASKVRI IRLKL-DKDR KKILERR
//
LOCUS       Reclinomonas_americana@RAL0000     117 bp    PROT      linear   30-AUG-2014
DEFINITION  Reclinomonas_americana@RAL0000     121 bp    PROT      linear    2-AUG-2014, 12
 ACCESSION  Rose-Cavalier-Smiths-iMac.local:131:1409387821
ORIGIN
        1 AVSSSRRKCR KAHFAAPSSE RRKLMSASLS KQMRQKYNVR AVPIRKDDEV TIVRGTHKKT
       61 TGKVTTVYRK KFIIHIERVS KDKLNGQTVN LPIHPSDVVI TKLKL-DKDR KALLERR
//
LOCUS       Rhizopus_oryzae@ROL00001203_2     117 bp    PROT      linear   30-AUG-2014
DEFINITION  Rhizopus_oryzae@ROL00001203_2     121 bp    PROT      linear    2-AUG-2014, 121
 ACCESSION  Rose-Cavalier-Smiths-iMac.local:132:1409387821
ORIGIN
        1 DVSSSRRKSR KSHFSATSDV RRKIMSAPLS KELREKYSVR SIPVRKDDTV MVVRGTYKGR
       61 EGKIVQVYRK KWVIHIDRVS REKVNGATAP IGISASKVVV TNLKL-DKSR IAILERK
//
LOCUS       Rhodomonas_salina@RHL00000518_     117 bp    PROT      linear   30-AUG-2014
DEFINITION  Rhodomonas_salina@RHL00000518_     121 bp    PROT      linear    2-AUG-2014, 12
 ACCESSION  Rose-Cavalier-Smiths-iMac.local:133:1409387821
ORIGIN
        1 ----SRRKCR -----APSHI RR--MSASLS KDLRLKFGVR SLPIRRDDEV QIMRG-----
       61 -AKVTSVYRR RYCIYVDRII KEKTNGAQVP VPIHPSNVQI TKLKL-DKDR KDLLERK
//
LOCUS       Sawyeria_marylandensis@SML0000     117 bp    PROT      linear   30-AUG-2014
DEFINITION  Sawyeria_marylandensis@SML0000     121 bp    PROT      linear    2-AUG-2014, 12
 ACCESSION  Rose-Cavalier-Smiths-iMac.local:134:1409387821
ORIGIN
        1 GVSQQKRKQR KRFFNAPAQV RRKIMSAPLS KELRKKYNVR ALPIRKGDEV KIVKGTERKK
       61 LGKVKKVWRK NYKIYIEGVT VTKANQQSVE VPIYPSNVVI TKLHL-DKDR KKILAKI
//
LOCUS       Scenedesmus_obliquus@SOL000016     117 bp    PROT      linear   30-AUG-2014
DEFINITION  Scenedesmus_obliquus@SOL000016     121 bp    PROT      linear    2-AUG-2014, 12
 ACCESSION  Rose-Cavalier-Smiths-iMac.local:135:1409387821
ORIGIN
        1 -------KSR KAHFTAPSNE RRKLMSASLS TELRQKHQVR AVPVRKDDEV QIVRGTFKGR
       61 EGKVTQVYRK KWVIHIERIT REKVNGATVS VGIDPSKCVI TKLKM-DKDR RALLDRK
//
LOCUS       Schizosacc@31107     117 bp    PROT      linear   30-AUG-2014
DEFINITION  Schizosacc@31107     121 bp    PROT      linear    2-AUG-2014, 121 bases, D0CF0
 ACCESSION  Rose-Cavalier-Smiths-iMac.local:136:1409387821
ORIGIN
        1 -VTSSRRKQR KAHFGAPSSV RRVLMSAPLS KELREQYKIR SLPVRRDDQI TVIRG-----
       61 -GKITSVYRK KFLLLIERVT REKANGASAP VGIDASKVVI TKLHL-DKDR KDLIVRK
//
LOCUS         SecuEcua     117 bp    PROT      linear   30-AUG-2014
DEFINITION  SecuEcua     121 bp    PROT      linear    2-AUG-2014, 121 bases, D52C1532 chec
 ACCESSION  Rose-Cavalier-Smiths-iMac.local:137:1409387821
ORIGIN
        1 GVTSSRRKCR KAHFQAPSNI RRKLMSAALS SQLREKYNVR RVPIRKDDEV VVVHGDSQFK
       61 DGKVLSVYRK KFIIHVEKVV REKKNGQTVQ IPIHPSNVRI TKLKI-SKDR KELLERR
//
LOCUS       Selaginella_moellendorffii@SEL     117 bp    PROT      linear   30-AUG-2014
DEFINITION  Selaginella_moellendorffii@SEL     121 bp    PROT      linear    2-AUG-2014, 12
 ACCESSION  Rose-Cavalier-Smiths-iMac.local:138:1409387821
ORIGIN
        1 AVSSSRRKCR KAHFSAPSSV RRILMSATLS SDLRNKHNVR SVPIRKDDEV QIVRGSFKGR
       61 EGKVTQVYRK KWVIHVERIT REKVNGATVN VGVHPSNVVI TKLKL-DKDR KALLDRK
//
LOCUS       Sorghum_bicolor@SORBI5052704     117 bp    PROT      linear   30-AUG-2014
DEFINITION  Sorghum_bicolor@SORBI5052704     121 bp    PROT      linear    2-AUG-2014, 121 
 ACCESSION  Rose-Cavalier-Smiths-iMac.local:139:1409387821
ORIGIN
        1 RVTSSRRKCR KAHFTAPSSV RRVLMSAALS TELRHKYNVR SIPIRKDDEV QVVRGTYKGR
       61 EGKVVQVYRR RWVIHVERIT REKVNGSTVN VGIHPSKVIV TKLKL-DKDR KALLDRK
//
LOCUS       Sphaeroforma_arctica@SAL000001     117 bp    PROT      linear   30-AUG-2014
DEFINITION  Sphaeroforma_arctica@SAL000001     121 bp    PROT      linear    2-AUG-2014, 12
 ACCESSION  Rose-Cavalier-Smiths-iMac.local:140:1409387821
ORIGIN
        1 DVSSSRRKCR KAHFAAPSSV RRTLMSAPLS KELRTKYNVR SIPVRKDDEV TVTRGRFKGQ
       61 SGKVTAVYRK KWVLQIERLN REKANGMSVP VGIDASKVEV NKLSL-DKDR KAILERK
//
LOCUS         SpirBark     117 bp    PROT      linear   30-AUG-2014
DEFINITION  SpirBark     121 bp    PROT      linear    2-AUG-2014, 121 bases, EB5FB042 chec
 ACCESSION  Rose-Cavalier-Smiths-iMac.local:141:1409387821
ORIGIN
        1 AVSSSRSVNR KAHFNADRHV RAYKMAAPLS KELKTEHKIR AMPVRVGDMV KVVKGEKVRV
       61 EGKIIRVDRL TYKVHVEGAN HKQRSNEDKA KPVSPSNCVI TKLHL-NGSR TKKIASK
//
LOCUS       Spun@SPPG_01462T0     117 bp    PROT      linear   30-AUG-2014
DEFINITION  Spun@SPPG_01462T0     121 bp    PROT      linear    2-AUG-2014, 121 bases, 2781
 ACCESSION  Rose-Cavalier-Smiths-iMac.local:142:1409387821
ORIGIN
        1 NVSSSRRKSR KAHFSAPSSL RRKIMSAPLD KELREKYNCR SIPIRKDDEV KIVRGTYNGR
       61 EGKVTTVYRK KWCIYVEKVT RDKVNGASVQ IPIHPSKVVI TKLKL-DKDR KDLLERK
//
LOCUS       Stachyamoe@11227_SLL00001927_c     117 bp    PROT      linear   30-AUG-2014
DEFINITION  Stachyamoe@11227_SLL00001927_c     121 bp    PROT      linear    2-AUG-2014, 12
 ACCESSION  Rose-Cavalier-Smiths-iMac.local:143:1409387821
ORIGIN
        1 -VSQQRRQSR XRHFTAPSHI RQKIMSAALS KELRQKYNVR AAPIRKGDEV QITIG-----
       61 -GKVTRVYRK AFKIYVERIT RTKVNGQAVE IPIHPSNVII TNLFL-DADR KDLLERR
//
LOCUS       Stenamoeba_stenopodia@stestCon     117 bp    PROT      linear   30-AUG-2014
DEFINITION  Stenamoeba_stenopodia@stestCon     121 bp    PROT      linear    2-AUG-2014, 12
 ACCESSION  Rose-Cavalier-Smiths-iMac.local:144:1409387821
ORIGIN
        1 NVTSSRRKNR KAHFTAPXXL RRVLLSAPLS KELRNKHKVR AVPIRKDDEV QVVRGSHKGK
       61 EGKVIAVYRK KWVIHIEKVT REKANGATVN IGIHPSKVVI NKLKI-DKDR KALLDRK
//
LOCUS       Sterkiella_histriomuscorum@OTL     117 bp    PROT      linear   30-AUG-2014
DEFINITION  Sterkiella_histriomuscorum@OTL     121 bp    PROT      linear    2-AUG-2014, 12
 ACCESSION  Rose-Cavalier-Smiths-iMac.local:145:1409387821
ORIGIN
        1 SVSSQRRKSR KAHFSAPSSI RRKLMSSHLN KELRTKYDVR SVPVRKGDVV KVMRGAFKGR
       61 EGKVITVYRK KWAVHIEKLT REKTNGTQVQ IPLAASNLLI TSLKI-DKNR KEILERK
//
LOCUS       Strongyloc@31433     117 bp    PROT      linear   30-AUG-2014
DEFINITION  Strongyloc@31433     121 bp    PROT      linear    2-AUG-2014, 121 bases, 72EF3
 ACCESSION  Rose-Cavalier-Smiths-iMac.local:146:1409387821
ORIGIN
        1 -VSSSRRKNR KRHFNAPSHV RRKLMSSPLS KDLRQKYNVR SIPIRKDDEV QVTRG-----
       61 -GKVVQVYRK KFVIYIERIQ REKANGAQVY VGIHPSKVVI TKLKM-DKDR KLILERK
//
LOCUS       Telonema_sp@contig01489_6     117 bp    PROT      linear   30-AUG-2014
DEFINITION  Telonema_sp@contig01489_6     121 bp    PROT      linear    2-AUG-2014, 121 bas
 ACCESSION  Rose-Cavalier-Smiths-iMac.local:147:1409387821
ORIGIN
        1 -VTSSRRKTR KAHFTAPSSV RRKIMSAHLN KELSHKHHVK SMPIRKDDEV LVVRGDYKAR
       61 EGKVIQVYRK KYVIHIERVT REKSNGSTVN IGIHPSNVVI TKLKL-DKDR RAILERK
//
LOCUS         TetrPyri     117 bp    PROT      linear   30-AUG-2014
DEFINITION  TetrPyri     121 bp    PROT      linear    2-AUG-2014, 121 bases, B410AECF chec
 ACCESSION  Rose-Cavalier-Smiths-iMac.local:148:1409387821
ORIGIN
        1 EVSSARRKQR KAHFASPSHL RQTLMSAHLS KDLRSKYNVR SMPVRKDDEV LIVRGKFKGN
       61 KGKVTQVYRK KWAIHVEKIS KNKLNGAPYQ IPLSASQLVL TKLKL-DKSR QSLLTRK
//
LOCUS         ThalPseu     117 bp    PROT      linear   30-AUG-2014
DEFINITION  ThalPseu     121 bp    PROT      linear    2-AUG-2014, 121 bases, 8402C5C4 chec
 ACCESSION  Rose-Cavalier-Smiths-iMac.local:149:1409387821
ORIGIN
        1 TVSSSRRKSR KAHFASHSEA RRVLMSANLS KELQARHGVR SMPIRKDDEV LVVRGMFKGR
       61 EGKVTACFRK KMVVHVERIT REKANGATVD VGIPASSMVI TKLKM-DKDR KAALERK
//
LOCUS       Thecamonas_trahens@AMSG_08378T     117 bp    PROT      linear   30-AUG-2014
DEFINITION  Thecamonas_trahens@AMSG_08378T     121 bp    PROT      linear    2-AUG-2014, 12
 ACCESSION  Rose-Cavalier-Smiths-iMac.local:150:1409387821
ORIGIN
        1 NVTSSRRKNR KAHFTAPSHI RRKLMSAPLS AELRAEHNVR SMPVRQGDEV EVTRGTYKAH
       61 TGKVVSVYRK KWVIHIDRLT KAAANGKTPF VGIHPSNVKI VKLEM-NRDR QDILNRK
//
LOCUS       Theileria0@28171     117 bp    PROT      linear   30-AUG-2014
DEFINITION  Theileria0@28171     121 bp    PROT      linear    2-AUG-2014, 121 bases, B2D27
 ACCESSION  Rose-Cavalier-Smiths-iMac.local:151:1409387821
ORIGIN
        1 -VSSSRRKSR KAHFTAHSSK RRIIMSAVLS RELRQKYNVR SIPIRKDDEV MVVRG-----
       61 -GKVTQVYRK KWKIYIERIT RDKNNRESVQ VGIHPSNVVI TKLRL-DKHR RKILERK
//
LOCUS         ToxoGond     117 bp    PROT      linear   30-AUG-2014
DEFINITION  ToxoGond     121 bp    PROT      linear    2-AUG-2014, 121 bases, 697E9EA0 chec
 ACCESSION  Rose-Cavalier-Smiths-iMac.local:152:1409387821
ORIGIN
        1 QVSSSRRKSR KAHFSAPSSV RRKIMTAPLC KELRKKYNVR SLPIRKDDEV MVVRGHHHDR
       61 EGKVTKVYRK KWVIHIERVT RDKANGETVT IGIHPSKVVI TKAKL-DKDR KALLERK
//
LOCUS       Trichoplax_adhaerens@TRIAD6335     117 bp    PROT      linear   30-AUG-2014
DEFINITION  Trichoplax_adhaerens@TRIAD6335     121 bp    PROT      linear    2-AUG-2014, 12
 ACCESSION  Rose-Cavalier-Smiths-iMac.local:153:1409387821
ORIGIN
        1 NVSSSRRKSR KAHFTAPSSV RRKILSAPLS KELRQKYNVR SMPIRKDDEV QIVRGHYKGQ
       61 QGRVLTVYRK KWIVHIERIQ REKANGMTTN VGIHPSNVEI VKLKI-DKDR KGILERK
//
LOCUS         TricVagi     117 bp    PROT      linear   30-AUG-2014
DEFINITION  TricVagi     121 bp    PROT      linear    2-AUG-2014, 121 bases, A5D040BE chec
 ACCESSION  Rose-Cavalier-Smiths-iMac.local:154:1409387821
ORIGIN
        1 FVSSQARKVR KSYFNAKKDA KHVAMSAPLS KELQEANGIK RLPIRRDDEV MIFSGRMQNR
       61 TGKVTAVKLS EMRIYVDTFT TEKINGQAVS FPVHPSNVVI TKLKM-DKAR KNLIELR
//
LOCUS         TrimPyri     117 bp    PROT      linear   30-AUG-2014
DEFINITION  TrimPyri     121 bp    PROT      linear    2-AUG-2014, 121 bases, CB20B3A7 chec
 ACCESSION  Rose-Cavalier-Smiths-iMac.local:155:1409387821
ORIGIN
        1 KVSVSRRKAR KAHFTAPSNQ RRIEMSCHLS KELRQKHGVR SLPIRKDDEV RVMVGKRKGT
       61 MGKIVAVYRK KWVVHIDRFQ TNKMSGQPVF IGVHPSNCEL RTIKL-LKDR KDLIERT
//
LOCUS       Tritrichom@10347     117 bp    PROT      linear   30-AUG-2014
DEFINITION  Tritrichom@10347     121 bp    PROT      linear    2-AUG-2014, 121 bases, AC086
 ACCESSION  Rose-Cavalier-Smiths-iMac.local:156:1409387821
ORIGIN
        1 -RGSQARKVR KQFFNATKEE KHVSMSAPLS KDLQNTHGIK RLPIRRDDEV EVVRG-----
       61 -GRVVAVKLS TMRINVESVT KQKLSNETVF IPIHPSNVVI TKIKM-DKYR KNLIEKK
//
LOCUS       Rhynchomonas     117 bp    PROT      linear   30-AUG-2014
DEFINITION  Rhynchomonas     121 bp    PROT      linear    2-AUG-2014, 121 bases, B84BDE5A 
 ACCESSION  Rose-Cavalier-Smiths-iMac.local:157:1409387821
ORIGIN
        1 ---------- ---FQAPSHV RRIIMSSRLS RELRAKHSVR SMPVRKEDEV KILRGKFKGT
       61 EGKITQCYRL KWCIHIDKAV RENAKQQSVN VAIHPSNVEL TKLKL-TANR KAILERK
//
LOCUS         LeisMajo     117 bp    PROT      linear   30-AUG-2014
DEFINITION  LeisMajo     121 bp    PROT      linear    2-AUG-2014, 121 bases, 54C1FADE chec
 ACCESSION  Rose-Cavalier-Smiths-iMac.local:158:1409387821
ORIGIN
        1 ----SRRKAR RAHFQAPSHV RRVLMSAPLS KELRAKYNVR AMPVRKDDEV IVKRGTFKGR
       61 EGKVTACYRL KWVILIDKVN REKANGSTVA VGIHPSNVEI TKLKL-THHR KSILERK
//
LOCUS       Procryptobia_sorokini@metproCo     117 bp    PROT      linear   30-AUG-2014
DEFINITION  Procryptobia_sorokini@metproCo     121 bp    PROT      linear    2-AUG-2014, 12
 ACCESSION  Rose-Cavalier-Smiths-iMac.local:159:1409387821
ORIGIN
        1 IKCGSRRKAR RAHFQAPSHV RRILMSAPLS EELRKKYNVR SMPVRKDDEV IVKRGGHKGT
       61 EGKVTACYRL KWVLHITNVT AEKANGTAVP VGINASNVQI TKLKL-THFR KAILDRK
//
LOCUS       Procryptobia_M     117 bp    PROT      linear   30-AUG-2014
DEFINITION  Procryptobia_M     121 bp    PROT      linear    2-AUG-2014, 121 bases, B7BAAC9
 ACCESSION  Rose-Cavalier-Smiths-iMac.local:160:1409387821
ORIGIN
        1 ---------- ---FQAPSHV RRIIMSAPLS EELRKKYNVR SMPVRKDDEV IVKRGGHKGT
       61 EGKVTACYRL KWVLHISNVT AEKANGTAVP VGINASNVQI TKLKL-THFR KAILDRK
//
LOCUS       Trypa0bruc@31538     116 bp    PROT      linear   30-AUG-2014
DEFINITION  Trypa0bruc@31538     120 bp    PROT      linear    2-AUG-2014, 120 bases, D952B
 ACCESSION  Rose-Cavalier-Smiths-iMac.local:161:1409387821
ORIGIN
        1 -KCRNRRKAR RAHFQAPSHV RRILMSAPLS KELRAKYNVR SMPVRKDDEV RVKRG-----
       61 -GRVTACYRL KWVIHIDKVS CEKANGTTVP VGVHTSNVEI TKLKL-NTRR KAILER
//
LOCUS       Trypa0cruc@30812     116 bp    PROT      linear   30-AUG-2014
DEFINITION  Trypa0cruc@30812     120 bp    PROT      linear    2-AUG-2014, 120 bases, 85E5C
 ACCESSION  Rose-Cavalier-Smiths-iMac.local:162:1409387821
ORIGIN
        1 -KCGSRRKAR RAHFQAPSHV RRILMSAPLS KELRAKYNVR AMPVRKDDEV RVKRG-----
       61 -GKVTACYRL RWVIHIDKVN REKANGTTVP VGVHPSNVEI TKLKL-NHNR KAILER
//
LOCUS         RhynchSp     117 bp    PROT      linear   30-AUG-2014
DEFINITION  RhynchSp     121 bp    PROT      linear    2-AUG-2014, 121 bases, 9C91D893 chec
 ACCESSION  Rose-Cavalier-Smiths-iMac.local:163:1409387821
ORIGIN
        1 TKTISRRKQR KAHFTAPSSV RRVLMTAPLS KELRQKYNVR SLPVRRDDEV KVKRGTYKGR
       61 DGKVTCVYRK KWAIHVDKIT KEKGNGSSVN MPFHPSNVEI VKIKL-DNDR KNLLARK
//
LOCUS       Euglena_gracilis@ELL00001711_2     117 bp    PROT      linear   30-AUG-2014
DEFINITION  Euglena_gracilis@ELL00001711_2     121 bp    PROT      linear    2-AUG-2014, 12
 ACCESSION  Rose-Cavalier-Smiths-iMac.local:164:1409387821
ORIGIN
        1 GKSGDRRKAR KSYFTAPSHV RRVIMSARLS KDLRQKYKVK SLPIRKEDEV KVKRGSHKGR
       61 DGKVIACYRL KYAVHIDKIT REKANGQTVQ IGIHPSNVEI TKLKL-DKDR KKLLETK
//
LOCUS         UstiMayd     117 bp    PROT      linear   30-AUG-2014
DEFINITION  UstiMayd     121 bp    PROT      linear    2-AUG-2014, 121 bases, BB8A6A2D chec
 ACCESSION  Rose-Cavalier-Smiths-iMac.local:165:1409387821
ORIGIN
        1 -VSSSRRVQR KAHFDAPAHI RRKIMSASLN KELRAEHGIR SLPVRKDDEV LIVRGSSKGA
       61 EGKVTQVYRK KWVINIERIH REKTNGATVP LGIHPSNVVI TSLKL-DEDR KKIIARK
//
LOCUS       Volvox_carteri@VOLCA76074     117 bp    PROT      linear   30-AUG-2014
DEFINITION  Volvox_carteri@VOLCA76074     121 bp    PROT      linear    2-AUG-2014, 121 bas
 ACCESSION  Rose-Cavalier-Smiths-iMac.local:166:1409387821
ORIGIN
        1 NVSSSRRKSR KAHFSAPSSV RRKLMTAPLS AELRNKYGVR AVPIRKDDEV QVTRGAFKAR
       61 EGKVVEVYRK KWVIHVERVS KDKKNGAVVN VGIDPSKVVI TKLKL-DKDR KALLERK
//
LOCUS       Flamella_sp     117 bp    PROT      linear   30-AUG-2014
DEFINITION  Flamella_sp, 239 bases, C2D462A1 checksum.
 ACCESSION  Rose-Cavalier-Smiths-iMac.local:170:1409387890
ORIGIN
        1 NVSSSRRKNR KAYFTAPSHE RRLAMASPLS ADLKQKYNVK NIPIRKDDEV QVVRGTYKGR
       61 EGKVIQVYRK KYVVYIERLT REKANGATVN IGVHPSKVVI TKLKL-DKDR KAILERR
//
LOCUS       Aspergillus_flavus     117 bp    PROT      linear   30-AUG-2014
DEFINITION  Aspergillus_flavus, 239 bases, 9799307 checksum.
 ACCESSION  Rose-Cavalier-Smiths-iMac.local:182:1409387890
ORIGIN
        1 SLASSRRKSR KAHFNAGSGE RRVIMSAPLS KELREKYNVR SLPIRKDDEV TIVRGGQKGR
       61 EGKITSVYRL KWVVHVERVV REKSNGQSVP LGIHPSKVVI SKLHL-DKDR EQILERI
//
LOCUS       Danio_rerio     117 bp    PROT      linear   30-AUG-2014
DEFINITION  Danio_rerio, 239 bases, F17A7EBE checksum.
 ACCESSION  Rose-Cavalier-Smiths-iMac.local:188:1409387890
ORIGIN
        1 FVTSSRRKNR KRHFNAPSHI RRKIMSSPLS KELRQKYNVR SMPIRKDDEV QVVRGHYKGQ
       61 QGKVVQVYRK KYVIYIERVQ REKANGTTVH VGIHPSKVVI TRLKL-DKDR KKILERK
//
LOCUS       Tribonema_sp     117 bp    PROT      linear   30-AUG-2014
DEFINITION  Tribonema_sp, 239 bases, 5A95C34C checksum.
 ACCESSION  Rose-Cavalier-Smiths-iMac.local:190:1409387890
ORIGIN
        1 ---------- ---------- ---------- -----KYNVR SVPVRKDDEV TVVRGHYKNR
       61 EGKVTACYRR KYVIHIERVT REKANGATVQ IGIHPSKVVI TKLKL-DKDR KELLERK
//
LOCUS       Apis_mellifera     117 bp    PROT      linear   30-AUG-2014
DEFINITION  Apis_mellifera, 239 bases, 657E97CA checksum.
 ACCESSION  Rose-Cavalier-Smiths-iMac.local:202:1409387890
ORIGIN
        1 LVSSSRRKNR KRHFTAPSHI RRRLMSAPLS KELRQKYNVR SMPIRKDDEV QVVRGHYKGQ
       61 QGKVVQVYRK KFVIYIERIQ REKINTANVY VGIDPSKTVI VKLKM-DKDR KKIIDRR
//
LOCUS       Arachnula_sp     117 bp    PROT      linear   30-AUG-2014
DEFINITION  Arachnula_sp, 239 bases, DEC56DE3 checksum.
 ACCESSION  Rose-Cavalier-Smiths-iMac.local:204:1409387890
ORIGIN
        1 ---------- ---------- ---------- ---------- ------GDEV QVVRGTYKGR
       61 EGKVIQVYRK KYVIHIERLT REKANGATVN IGVHPSKVVI TKLKL-DKDR KNILERK
//
LOCUS       Heterosigma_sp     117 bp    PROT      linear   30-AUG-2014
DEFINITION  Heterosigma_sp, 239 bases, BB4BC8D4 checksum.
 ACCESSION  Rose-Cavalier-Smiths-iMac.local:233:1409387890
ORIGIN
        1 AVHSSARKSR REHFGAHSEA RRKIMSASLD KDLRKKYNVR AVPIRKDDEV RIVRGSFKGR
       61 DGKVTAVYRR KYVIHVERIN REKNNGATVP LGVHPSNCVI TKLHL-DPDR KALLERK
//
LOCUS       Methanococcoides_burtonii     117 bp    PROT      linear   30-AUG-2014
DEFINITION  Methanococcoides_burtonii, 239 bases, 72FC5336 checksum.
 ACCESSION  Rose-Cavalier-Smiths-iMac.local:173:1409387890
ORIGIN
        1 -VSKQPRKQR KARYEAPLHM KQKYMAAPLS KALRGKYG-R SANVIVGDTV IVMRGDHAGT
       61 KGKVEALSLK SGTIVVEGVS VSKVDGTEVP RPIYPSNVMI TSLEMNDKHR DSILSRG
//
LOCUS       Methanosphaera_stadtmanae     117 bp    PROT      linear   30-AUG-2014
DEFINITION  Methanosphaera_stadtmanae, 239 bases, C2BB86B4 checksum.
 ACCESSION  Rose-Cavalier-Smiths-iMac.local:179:1409387890
ORIGIN
        1 --SKQPRKQR KALYTAPLHK RHNSMSVHLS DDLKEEFNRR SFPVRKGDSV EIVRGDFRGT
       61 EGKVEGVDLK NYRVLVDGAS SQKQDGSKLY QPIHPSNLVL TEIYLDDERR NQALNRK
//
LOCUS       Natromonas_pharaonis     117 bp    PROT      linear   30-AUG-2014
DEFINITION  Natromonas_pharaonis, 239 bases, 170BBB39 checksum.
 ACCESSION  Rose-Cavalier-Smiths-iMac.local:180:1409387890
ORIGIN
        1 --TRQPHKQR NRQERAALHE KQKQVRAPLS PELREEYGQR NVRVNAGDTV EVQRGDFAGE
       61 SGEVVTVDLR AAEIHVEDVT QETADGEEVP RPLEASNVQV TELDLEDEVR EARLESE
//
LOCUS       Thermoplasma_acidophilum     117 bp    PROT      linear   30-AUG-2014
DEFINITION  Thermoplasma_acidophilum, 239 bases, BFAE89E checksum.
 ACCESSION  Rose-Cavalier-Smiths-iMac.local:186:1409387890
ORIGIN
        1 ---------- ---------- MYRKMEVSLS KDLRKKYGIR SFPVIMGDVV KVISGSRKGE
       61 GGKVAEVDHA SGLVVVEGIT IARADGKQKG FGIQPEKLQI THLDLSRGDR FDKIKSL
//
LOCUS       Sulfolobus_solfataricus     117 bp    PROT      linear   30-AUG-2014
DEFINITION  Sulfolobus_solfataricus, 239 bases, 2C527AC3 checksum.
 ACCESSION  Rose-Cavalier-Smiths-iMac.local:195:1409387890
ORIGIN
        1 -VSLKPSKQR KLLYTLPLHQ RKKLLVAKVS DDIASQYGIK RIRVRKGDTV RVMRGGNSGK
       61 EGKVVEVNTK TGRLAIEGIT RKKVDGTPVY VWIHASKVMI TKLDLSDPRR REKLEKS
//
LOCUS       Methanopyrus_kandleri     117 bp    PROT      linear   30-AUG-2014
DEFINITION  Methanopyrus_kandleri, 239 bases, 9270C2EB checksum.
 ACCESSION  Rose-Cavalier-Smiths-iMac.local:196:1409387890
ORIGIN
        1 TKSSQPRKQR KAFFNAPLHK RQKLMSATLH PELRKKFNRR SLPVRRGDMV RIMRGDFKGH
       61 EGEVVEVDLK RLRIYVEGAT IERANGEKVY YPIHPSNVMI IEPNLDDPMR RKIIERS
//
LOCUS       Acidilobus_saccharovorans     117 bp    PROT      linear   30-AUG-2014
DEFINITION  Acidilobus_saccharovorans, 239 bases, 58642448 checksum.
 ACCESSION  Rose-Cavalier-Smiths-iMac.local:198:1409387890
ORIGIN
        1 --SQQPREQR KAFYNATLHL RHKLVSAHLS KELRDKLGIR SLPLRVGDKV IVIKGDHKGK
       61 SGKVAEVDLK GLWVKVEGIT RKKADGTEIL VKLRPWNLVI TDLNLKDDWR KKIIERK
//
LOCUS       Korarchaeum_cryptofilum     117 bp    PROT      linear   30-AUG-2014
DEFINITION  Korarchaeum_cryptofilum, 239 bases, 745B7A46 checksum.
 ACCESSION  Rose-Cavalier-Smiths-iMac.local:199:1409387890
ORIGIN
        1 VKSHKPSKQR KYLYNAPIHH RGKIMSAPLS EELKSKYGIN SIPIRKGDRV KVMRGDYRGT
       61 EGEVISVDRK RYRIAVKGIV RRKADGTEVP VPIHPSKVVI TKLYLKDEAR KRLLERK
//
LOCUS       Cenarchaeum_symbiosum     117 bp    PROT      linear   30-AUG-2014
DEFINITION  Cenarchaeum_symbiosum, 239 bases, B8CB28F1 checksum.
 ACCESSION  Rose-Cavalier-Smiths-iMac.local:201:1409387890
ORIGIN
        1 ----KATKMR NRIYQASTRT RSMQVGSPLS KELRAKYGKR SVRVVEGDTV SVVRGEYKDI
       61 DGKVSHVDTE SGSVAIEGIK KEKGKGDKFD VLIRASKVVV TGLNASDSWR MKKLGGT
//
LOCUS       Ignicoccus_hospitalis     117 bp    PROT      linear   30-AUG-2014
DEFINITION  Ignicoccus_hospitalis, 239 bases, 4E80F2AB checksum.
 ACCESSION  Rose-Cavalier-Smiths-iMac.local:203:1409387890
ORIGIN
        1 PKSKKPSKQR KFLYNAPLHL RHKFMNAPLS KELREKYGVK RLPVRKGDTV KIVRGKFRGH
       61 EGTVAKVDLK KARIYVDGAT IENSRGEQRF YPIHPSKVII TKLGEVDKVR QKIIERR
//
LOCUS       Staphylothermus_marinus     117 bp    PROT      linear   30-AUG-2014
DEFINITION  Staphylothermus_marinus, 239 bases, 1EA1DFC5 checksum.
 ACCESSION  Rose-Cavalier-Smiths-iMac.local:208:1409387890
ORIGIN
        1 TYSSKPSKQR KALFNMPLHL RHKLFNAPLS KELREKYGVK KLPVRKGDVV RIMRGDWKGH
       61 EGKVVRIDLR RVRLYVEGVQ RKKADQTPVY YPIHPSKVMI IKLDLSDKWR RKIIERR
//
LOCUS       Thermococcus_kodakarensis     117 bp    PROT      linear   30-AUG-2014
DEFINITION  Thermococcus_kodakarensis, 239 bases, 62239F02 checksum.
 ACCESSION  Rose-Cavalier-Smiths-iMac.local:217:1409387890
ORIGIN
        1 LDMKQPRKQR KFLYNAPLHL RGKIMSAPLS KELREKYGVR NLPIRVGDKV KVMRGDFKGV
       61 EGKVVEVDLR RYRIHVEGVT HKKTDGTEVF YPLHPSNVMI VELNLEDEKR EKIIERR
//
LOCUS       Pyrolobus_fumarii_1A     117 bp    PROT      linear   30-AUG-2014
DEFINITION  Pyrolobus_fumarii_1A, 239 bases, 4984FA69 checksum.
 ACCESSION  Rose-Cavalier-Smiths-iMac.local:222:1409387890
ORIGIN
        1 --SKQPKKQR RAYFNAPLHK RQKMMAAPLS PELRKELGIR NLPVRVGDEV VIMRGMFAGH
       61 RGKVMKVDLK RMRIYVQGAT IKNSRGEERF YPIHPSNVMI VKLDLSDPRR KEIIERK
//
LOCUS       Aeropyrum_pernix_K1     117 bp    PROT      linear   30-AUG-2014
DEFINITION  Aeropyrum_pernix_K1, 239 bases, 77FBD99B checksum.
 ACCESSION  Rose-Cavalier-Smiths-iMac.local:223:1409387890
ORIGIN
        1 TRSRQPRKQR RALYRAPLHA RQKLVSATLS PELREKYGVR SLPVRKGDKV RVMRGDFKGH
       61 EGKVVKVDLR RLRIYIDGVT VTKADGTPVF RPIHPSNVMI VELDLSDEYR KKMIERR
//
LOCUS       Hypterthermus_butylicus     117 bp    PROT      linear   30-AUG-2014
DEFINITION  Hypterthermus_butylicus, 239 bases, 84C53467 checksum.
 ACCESSION  Rose-Cavalier-Smiths-iMac.local:224:1409387890
ORIGIN
        1 -KSSQPRKQR RALFNAPLHK RQKLMAAPLS PELRKQYGIR SLPVRVGDEV VIMRGDFKGH
       61 RGKVVRVDLR RMRIFVEGVT ITNARGEPRY YPIHPSNVMI VSLNLDDERR RQIIERK
//
LOCUS       Metallosphaera_sedula     117 bp    PROT      linear   30-AUG-2014
DEFINITION  Metallosphaera_sedula, 239 bases, 5496434A checksum.
 ACCESSION  Rose-Cavalier-Smiths-iMac.local:226:1409387890
ORIGIN
        1 --SS------ ---------- --KLI-APLS DELAKEYGMK RIGIRKDDTV RVMRGDNYGF
       61 EGKVTQVFPE SGRIAIEGLT RKKADGTPVY IKIHASKVEI TKLNTNDPRR KDIINRK
//
LOCUS       Nanoarchaeum_equitans     117 bp    PROT      linear   30-AUG-2014
DEFINITION  Nanoarchaeum_equitans, 239 bases, F63BF950 checksum.
 ACCESSION  Rose-Cavalier-Smiths-iMac.local:232:1409387890
ORIGIN
        1 VRSKQPRKQR KYIINAPLHR RRKMMRSPLS KELREKLGIR NVPIKVGDVV RVERGNFRGK
       61 EGQVIDIDPK YYRVYL-SL- ----DT-DRQ YPFHPSKLTI IKLDLSDKKR REALKID
//
LOCUS       Methanoculleus_marisingri     117 bp    PROT      linear   30-AUG-2014
DEFINITION  Methanoculleus_marisingri, 239 bases, 15B74068 checksum.
 ACCESSION  Rose-Cavalier-Smiths-iMac.local:241:1409387890
ORIGIN
        1 --SKQPRKQR KARYNAPNHT RGRFLSAALS PELRGKYNSR RTRVVKGDTV KVLRGDFAGD
       61 EGVVDAVDMK ACRLVVHGVM VTKADGTEVP RPVDPSNVQI TKLNLKDKLR EERLGGG
//
LOCUS       Picrophilus_torridus     117 bp    PROT      linear   30-AUG-2014
DEFINITION  Picrophilus_torridus, 239 bases, FAFEBA13 checksum.
 ACCESSION  Rose-Cavalier-Smiths-iMac.local:243:1409387890
ORIGIN
        1 ---------- ---------- INNKVNVSLS KDLRKKYGIR RFPVAKGDIV KIISGSRKGE
       61 GGKVVDVDHK TMKVSIEGVT ISKADGKQVP FFIDHSNISI TKLDLSRNDR YERLREI
//
LOCUS       Halobacterium_salinarum     117 bp    PROT      linear   30-AUG-2014
DEFINITION  Halobacterium_salinarum, 239 bases, 84AC6CA8 checksum.
 ACCESSION  Rose-Cavalier-Smiths-iMac.local:247:1409387890
ORIGIN
        1 --SEQPHKQR TRTKRASLHE KQDQVRATLS EELREEYGQR NVRVNVGDTV EVMRGDDAGE
       61 DGEVTDVDLR DAEVFVEGVT VEAADGEETP RPVESSNLRV TDLDLDDDMR VERLEGD
//
LOCUS       Pyrobaculum_aerophilium     117 bp    PROT      linear   30-AUG-2014
DEFINITION  Pyrobaculum_aerophilium, 239 bases, 366B96E7 checksum.
 ACCESSION  Rose-Cavalier-Smiths-iMac.local:251:1409387890
ORIGIN
        1 TTSAQPRKQR RSLYKAPLHL RRKLFNAKLS PELAKKLGVK RLPVRRGDTV LILRGDFKGV
       61 TGKVVKVDLK RVRIYVEGAT RTNSRGQTVY YPIHPSKVMI VDVDLSDKAR QKIIERR
//
LOCUS       Archaeoglobus_fulgidus     117 bp    PROT      linear   30-AUG-2014
DEFINITION  Archaeoglobus_fulgidus, 239 bases, FA301B16 checksum.
 ACCESSION  Rose-Cavalier-Smiths-iMac.local:252:1409387890
ORIGIN
        1 PKSKQPRKQR RWLYTAKLHE RHKLLHATLS KDLRKKYGKR AIRVRKGDKV RIMRGQFAGH
       61 EGRVLEVDMK RCRITVDGVT VTKADGTEVA VPIHPSNVMI TDFGEVDEVR KKILER-
//
LOCUS       Methanococcus_aeolicus     117 bp    PROT      linear   30-AUG-2014
DEFINITION  Methanococcus_aeolicus, 239 bases, 6667E137 checksum.
 ACCESSION  Rose-Cavalier-Smiths-iMac.local:253:1409387890
ORIGIN
        1 TTSKQPRKQR KALYNAPLHA RNKLMSAMLS KDLKEKYNKN ALPVKTGDTV KILRGTFKGI
       61 EGEVSKVDYK SYKIYVEGAV NRKQDGNESL YPIHPSNVMI VKMDDSDDRR FKFSNK-
//
LOCUS       Methanosarcina_mazei     117 bp    PROT      linear   30-AUG-2014
DEFINITION  Methanosarcina_mazei, 239 bases, 48879705 checksum.
 ACCESSION  Rose-Cavalier-Smiths-iMac.local:255:1409387890
ORIGIN
        1 MVSKQPRKQR KARYTAPLHI RQKFMGARLS EALAKQYGTR SAAVITGDTV KIMRGDFKGT
       61 EGKVQSVSLM DGTIAVDGVI STKVDGTEVP RPINPSNVMI TKLEMKDGRR ASSIKK-
//
LOCUS       Methanocaldococcus_jannaschii     117 bp    PROT      linear   30-AUG-2014
DEFINITION  Methanocaldococcus_jannaschii, 239 bases, 75A4CAD checksum.
 ACCESSION  Rose-Cavalier-Smiths-iMac.local:256:1409387890
ORIGIN
        1 TKSKQPRKQR KALFNAPLHL RRKVMSAMLS KELKEKLGKN AIPVRKGDVV RIMRGDFKGL
       61 EGEVIKVDLK RYRIYVEGAN NKRQDGREVP YPIHPSNVMI IKLYDKDEKR FKHIKNE
//
LOCUS       Pyrococcus_horikoshii     117 bp    PROT      linear   30-AUG-2014
DEFINITION  Pyrococcus_horikoshii, 239 bases, 921A55A7 checksum.
 ACCESSION  Rose-Cavalier-Smiths-iMac.local:258:1409387890
ORIGIN
        1 MNSKQPRKQR KFLYNAPLHV RQKMMSAPLS KELREKYKVR NLPVRVGDKV RIMRGDFKGY
       61 EGKVVEVDLK RYRIYVEGVT LRKVNGTEVF YPIHPSNVMI IELNLDDEKR KKIIERR
//
LOCUS       Methanobrevibacter_smithii     117 bp    PROT      linear   30-AUG-2014
DEFINITION  Methanobrevibacter_smithii, 239 bases, 562EA711 checksum.
 ACCESSION  Rose-Cavalier-Smiths-iMac.local:260:1409387890
ORIGIN
        1 --SKQPRKQR KALYNAPAHA RGKHMSATLS KDLRADIGKR SLPIRKGDKV QVLRGDFKGH
       61 EGAVLGVDYG SYKITIEEVT LSKPDGTAVF LPVDPSNVMI IDADMDDDRR IKNVTGD
//
LOCUS       Desulfurococcus_mucosus_DSM_2162     117 bp    PROT      linear   30-AUG-2014
DEFINITION  Desulfurococcus_mucosus_DSM_2162, 239 bases, C017670F checksum.
 ACCESSION  Rose-Cavalier-Smiths-iMac.local:262:1409387890
ORIGIN
        1 TRSAKPGKQR KHLAEMPLHL RHKLFNAPLS DELREKLGVK RLPVRQGDTV RIMRGEFKGH
       61 EGKVVEVDLK RVRLFVEGVQ RKKADGSPVY VPIHPSKVMI IKADVSDKRR LDIVERR
//
LOCUS       Nitrosopumilis_sp_AR2     117 bp    PROT      linear   30-AUG-2014
DEFINITION  Nitrosopumilis_sp_AR2, 239 bases, 8110FD79 checksum.
 ACCESSION  Rose-Cavalier-Smiths-iMac.local:264:1409387890
ORIGIN
        1 ----KPTKRN QMIYQATFQT KNKQLGSALS KDLRKKYGKR SVRVVEGDSV TILRGEFKGV
       61 DGKVSNVSTE KSSVAIEGVK KEKTKGDKFD VYIHTSNLVV TSLNSEDKWR ISKLEGK
//
LOCUS       Haloarcula_marismortui     117 bp    PROT      linear   30-AUG-2014
DEFINITION  Haloarcula_marismortui, 239 bases, E8993872 checksum.
 ACCESSION  Rose-Cavalier-Smiths-iMac.local:270:1409387890
ORIGIN
        1 --SKQPDKQR KSQRRAPLHE RHKQVRATLS ADLREEYGQR NVRVNAGDTV EVLRGDFAGE
       61 EGEVINVDLD KAVIHVEDVT LEKTDGEEVP RPLDTSNVRV TDLDLEDEKR EARLESE
//
LOCUS       Caldiarchaeum_subterraneum@WP_020863555     117 bp    PROT      linear   25-JUL-2013
DEFINITION  large subunit ribosomal protein L24 [Candidatus Caldiarchaeum
 ACCESSION  WP_020863555
  ORGANISM  Candidatus Caldiarchaeum subterraneum
subterraneum].VERSION     WP_020863555.1  GI:526884677KEYWORDS    RefSeq.
SOURCE      Candidatus Caldiarchaeum subterraneum
            Archaea; Thaumarchaeota; unclassified Thaumarchaeota; Candidatus
            Caldiarchaeum.
COMMENT     REFSEQ: This record represents a single, non-redundant, protein
            sequence which may be annotated on many different RefSeq genomes
            from the same, or different, species.
FEATURES             Location/Qualifiers
     source          1..119
                     /organism=`Candidatus Caldiarchaeum subterraneum`
                     /db_xref=`taxon:311458`
     Protein         1..119
                     /product=`large subunit ribosomal protein L24`
                     /calculated_mol_wt=13615
     Region          47..100
                     /region_name=`KOW_RPL26`
                     /note=`KOW motif of Ribosomal Protein L26; cd06089`
                     /db_xref=`CDD:240513`
     Site            order(54..56,68,83..84,95..96)
                     /site_type=`other`
                     /note=`RNA binding site [nucleotide binding]`
                     /db_xref=`CDD:240513`

DD:240513`

ORIGIN
        1 -ssasprkqr lrrynapkhi lgkflsahls pelrnkygrr avrlrqgdtv kvikgtfkni
       61 egkvkrvdvk rqmayvenvs ikkadgstvd vpiripnlmi tqlnlddkyr keklede
//
LOCUS       Caldivirga_maquilingensis@IC-167_ABW02650     117 bp    PROT      linear   13-APR-2015
DEFINITION  ribosomal protein L24 [Caldivirga maquilingensis IC-167].
 ACCESSION  ABW02650
  ORGANISM  Caldivirga maquilingensis IC-167
   AUTHORS  Copeland,A., Lucas,S., Lapidus,A., Barry,K., Glavina del Rio,T.,
VERSION     ABW02650.1  GI:157921223DBLINK      BioProject: PRJNA17421            BioSample: SAMN00623034
DBSOURCE    accession CP000852.1
KEYWORDS    .
SOURCE      Caldivirga maquilingensis IC-167
            Archaea; Crenarchaeota; Thermoprotei; Thermoproteales;
            Thermoproteaceae; Caldivirga.
REFERENCE   1  (residues 1 to 143)
            Dalin,E., Tice,H., Pitluck,S., Saunders,E., Brettin,T., Bruce,D.,
            Detter,J.C., Han,C., Schmutz,J., Larimer,F., Land,M., Hauser,L.,
            Kyrpides,N., Ivanova,N., Biddle,J.F., Zhang,Z., Fitz-Gibbon,S.T.,
            Lowe,T.M., Saltikov,C., House,C.H. and Richardson,P.
  CONSRTM   US DOE Joint Genome Institute
  TITLE     Complete sequence of Caldivirga maquilingensis IC-167
  JOURNAL   Unpublished
REFERENCE   2  (residues 1 to 143)
            Dalin,E., Tice,H., Pitluck,S., Saunders,E., Brettin,T., Bruce,D.,
            Detter,J.C., Han,C., Schmutz,J., Larimer,F., Land,M., Hauser,L.,
            Kyrpides,N., Ivanova,N., Biddle,J.F., Zhang,Z., Fitz-Gibbon,S.T.,
            Lowe,T.M., Saltikov,C., House,C.H. and Richardson,P.
  CONSRTM   US DOE Joint Genome Institute
  TITLE     Direct Submission
  JOURNAL   Submitted (02-OCT-2007) US DOE Joint Genome Institute, 2800
            Mitchell Drive B100, Walnut Creek, CA 94598-1698, USA
COMMENT     Method: conceptual translation.
FEATURES             Location/Qualifiers
     source          1..143
                     /organism=`Caldivirga maquilingensis IC-167`
                     /strain=`IC-167`
                     /db_xref=`taxon:397948`
     Protein         1..143
                     /product=`ribosomal protein L24`
     Region          51..104
                     /region_name=`KOW_RPL26`
                     /note=`KOW motif of Ribosomal Protein L26; cd06089`
                     /db_xref=`CDD:240513`
     Site            order(58..60,72,99..100)
                     /site_type=`other`
                     /note=`RNA binding site [nucleotide binding]`
                     /db_xref=`CDD:240513`
     CDS             1..143
                     /locus_tag=`Cmaq_1833`
                     /coded_by=`complement(CP000852.1:1911934..1912365)`
                     /note=`TIGRFAM: ribosomal protein L24;
                     PFAM: KOW domain protein;
                     SMART: KOW (Kyrpides Ouzounis Woese) domain protein;
                     KEGG: pai:PAE3312 ribosomal protein L24`
                     /transl_table=11
                     /db_xref=`InterPro:IPR005756`
                     /db_xref=`InterPro:IPR005824`
                     /db_xref=`InterPro:IPR005825`
                     /db_xref=`InterPro:IPR006646`

ORIGIN
        1 tsssqprkqh kaltkapwha rrrlltapls kdlqrqlgir ripvrvgdtv lilrgdfkgt
       61 rgkvtrvdyk rvriyvdsas fkkpsgeavy ypihpskvvi veldqsdkar vaaidkt
//
LOCUS       Micrarchaeum_acidiphilum_ARMAN-2@EET89863     117 bp    PROT      linear   12-MAY-2010
DEFINITION  ribosomal protein L24 [Candidatus Micrarchaeum acidiphilum
 ACCESSION  EET89863
  ORGANISM  Candidatus Micrarchaeum acidiphilum ARMAN-2
   AUTHORS  Baker,B.J., Comolli,L.R., Dick,G.J., Hauser,L., Hyatt,D., Dill,B.,
ARMAN-2].VERSION     EET89863.1  GI:255513597DBLINK      BioProject: PRJNA38565
DBSOURCE    accession GG697241.1
KEYWORDS    .
SOURCE      Candidatus Micrarchaeum acidiphilum ARMAN-2 (mine drainage
            metagenome)
            Archaea; Parvarchaeota; Candidatus Micrarchaeum.
REFERENCE   1  (residues 1 to 123)
            Yelton,A.P. and Banfield,J.F.
  TITLE     Community-wide analysis of microbial genome sequence signatures
  JOURNAL   Genome Biol. 10 (8), R85 (2009)
   PUBMED   19698104
REFERENCE   2  (residues 1 to 123)
            Dill,B.D., Land,M.L., Verberkmoes,N.C., Hettich,R.L. and
            Banfield,J.F.
  TITLE     Enigmatic, ultrasmall, uncultivated Archaea
  JOURNAL   Proc. Natl. Acad. Sci. U.S.A. 107 (19), 8806-8811 (2010)
   PUBMED   20421484
REFERENCE   3  (residues 1 to 123)
            Land,M., VerBerkmoes,N.C., Hettich,R.L. and Banfield,J.F.
  TITLE     Direct Submission
  JOURNAL   Submitted (31-JUL-2009) Earth and Planetary Sciences, UC Berkeley,
            307 McCone Hall, Berkeley, CA 94720, USA
COMMENT     Method: conceptual translation.
FEATURES             Location/Qualifiers
     source          1..123
                     /organism=`Candidatus Micrarchaeum acidiphilum ARMAN-2`
                     /isolation_source=`combined biofilm from UBA (pink
                     subaerial biofilm) and UBA BS (thick floating biofilm
                     subdivided into strips) samples`
                     /db_xref=`taxon:425595`
                     /environmental_sample
                     /country=`USA: Richmond Mine at Iron Mountain, CA
                     (elevation 3100 ft.)`
                     /lat_lon=`40.68 N 122.2 W`
                     /note=`metagenomic; derived from metagenome: mine drainage
                     metagenome`
     Protein         1..123
                     /product=`ribosomal protein L24`
     Region          50..101
                     /region_name=`KOW_RPL26`
                     /note=`KOW motif of Ribosomal Protein L26; cd06089`
                     /db_xref=`CDD:240513`
     Site            order(57..59,71,84..85,98..99)
                     /site_type=`other`
                     /note=`RNA binding site [nucleotide binding]`
                     /db_xref=`CDD:240513`
     CDS             1..123
                     /locus_tag=`UNLARM2_0977`
                     /coded_by=`GG697241.1:295819..296190`
                     /transl_table=11

l_table=11

ORIGIN
        1 iysskprkqr lyrntaplha rqhfvhahid kslkskiskr aiqiskgdti kvvkgskrgt
       61 tgkvtkvdlr rgfvfidslv rknakgkets ipinasnvyi tdlnmsdklr agkigak
//
LOCUS       Haloredivivus_sp.G17@EHK01987     117 bp    PROT      linear   25-NOV-2011
DEFINITION  50S ribosomal protein L24P [Candidatus Haloredivivus sp. G17].
 ACCESSION  EHK01987
  ORGANISM  Candidatus
   AUTHORS  Ghai,R., Pasic,L., Fernandez,A.B., Martin-Cuadrado,A.-B.,
VERSION     EHK01987.1  GI:358033434DBLINK      BioProject: PRJNA71229            BioSample: SAMN02469764
DBSOURCE    accession AGNT01000112.1
KEYWORDS    .
SOURCE      Candidatus Haloredivivus sp. G17
            Archaea; Nanohaloarchaeota; Nanohaloarchaea; Candidatus
            Haloredivivus.
REFERENCE   1  (residues 1 to 239)
            Mizuno,C.M., McMahon,K.D., Papke,R.T., Stepanauskas,R.,
            Rodriguez-Brito,B., Rohwer,F., Sanchez-Porro,C., Ventosa,A. and
            Rodriguez-Valera,F.
  TITLE     New Dominant Microbial Groups Along A Salinity Gradient
  JOURNAL   Sci Rep (2011) In press
REFERENCE   2  (residues 1 to 239)
            Mizuno,C.M., McMahon,K.D., Papke,R.T., Stepanauskas,R.,
            Rodriguez-Brito,B., Rohwer,F., Sanchez-Porro,C., Ventosa,A. and
            Rodriguez-Valera,F.
  TITLE     Direct Submission
  JOURNAL   Submitted (05-OCT-2011) Laboratorio de Microbiologia, Evolutionary
            Genomics Group, Universidad Miguel Hernandez, Ctra. de Valencia,
            s/n, San Juan de Alicante, Alicante 03550, Spain
COMMENT     Annotation was added by the NCBI Prokaryotic Genomes Automatic
            Annotation Pipeline Group. Information about the Pipeline can be
            found here:
            http://www.ncbi.nlm.nih.gov/genomes/static/Pipeline.html. Please be
            aware that the annotation is done automatically with little or no
            manual curation.
            Genome sequenced from a single-cell isolation.
            
            ##Genome-Assembly-Data-START##
            Assembly Method       :: MIRA v. 3.4
            Genome Coverage       :: 80x
            Sequencing Technology :: 454 GS-FLX Titanium
            ##Genome-Assembly-Data-END##
            Method: conceptual translation.
FEATURES             Location/Qualifiers
     source          1..239
                     /organism=`Candidatus Haloredivivus sp. G17`
                     /strain=`G17`
                     /db_xref=`taxon:1072681`
     Protein         1..239
                     /product=`50S ribosomal protein L24P`
     Region          59..112
                     /region_name=`KOW_RPL26`
                     /note=`KOW motif of Ribosomal Protein L26; cd06089`
                     /db_xref=`CDD:240513`
     Site            order(66..68,80,95..96,107..108)
                     /site_type=`other`
                     /note=`RNA binding site [nucleotide binding]`
                     /db_xref=`CDD:240513`
     CDS             1..239
                     /gene=`rpl24p`
                     /locus_tag=`HRED_00351`
                     /coded_by=`AGNT01000112.1:20873..21592`
                     /note=`COG0198 Ribosomal protein L24`
                     /transl_table=11

ORIGIN
        1 nsstnptkqr kyrenapmhv kdklvsanln etlreelgtr nlpvkigdra evmrgderga
       61 egiisnidre eeklyinnld rqktdgtvke ialrpsnvql qalnledpdr iekygvd
//
LOCUS       Nanosalinarum__sp.J07AB56@EGQ40646     117 bp    PROT      linear   11-MAR-2013
DEFINITION  ribosomal protein L24 [Candidatus Nanosalinarum sp. J07AB56].
 ACCESSION  EGQ40646
  ORGANISM  Candidatus Nanosalinarum sp. J07AB56
   AUTHORS  Narasingarao,P., Podell,S., Ugalde,J., Heidelberg,K., Banfield,J.
VERSION     EGQ40646.1  GI:339757063DBLINK      BioProject: PRJNA52645            BioSample: SAMN01940911
DBSOURCE    accession GL982569.1
KEYWORDS    .
SOURCE      Candidatus Nanosalinarum sp. J07AB56 (hypersaline lake metagenome)
            Archaea; Nanohaloarchaeota; Nanohaloarchaea; Candidatus
            Nanosalinarum.
REFERENCE   1  (residues 1 to 239)
            Emerson,J.B., Brocks,J.J., Heidelberg,K.B., Banfield,J.F. and
            Allen,E.E.
  TITLE     De novo metagenomic assembly reveals abundant novel major lineage
            of Archaea in hypersaline microbial communities
  JOURNAL   ISME J (2011) In press
   PUBMED   21716304
  REMARK    Publication Status: Available-Online prior to print
REFERENCE   2  (residues 1 to 239)
            and Allen,E.
  TITLE     Direct Submission
  JOURNAL   Submitted (14-OCT-2010) Scripps Institution of Oceanography,
            University of California, San Diego, 9500 Gilman Drive, La Jolla,
            CA 92093-0202, USA
COMMENT     Method: conceptual translation.
FEATURES             Location/Qualifiers
     source          1..239
                     /organism=`Candidatus Nanosalinarum sp. J07AB56`
                     /isolation_source=`Lake Tyrrell`
                     /db_xref=`taxon:889962`
                     /environmental_sample
                     /country=`Australia: Victoria`
                     /note=`metagenomic; derived from metagenome: hypersaline
                     lake metagenome`
     Protein         1..239
                     /product=`ribosomal protein L24`
     Region          54..107
                     /region_name=`KOW_RPL26`
                     /note=`KOW motif of Ribosomal Protein L26; cd06089`
                     /db_xref=`CDD:240513`
     Site            order(61..63,75,90..91,102..103)
                     /site_type=`other`
                     /note=`RNA binding site [nucleotide binding]`
                     /db_xref=`CDD:240513`
     CDS             1..239
                     /locus_tag=`J07AB56_13760`
                     /coded_by=`GL982569.1:917308..918027`
                     /transl_table=11

ORIGIN
        1 qsssdpqkqr lyrqnapnhi kdqfiscnls htlrseldsr nfnlrtgdrv evmrgdrtga
       61 agivnridrd eekvyidgie iqkvngtsvq kpfrpsnlqi valnlddpsr ieeygvd
//
LOCUS       Nanosalina_sp.J07AB43@EGQ43965     117 bp    PROT      linear   11-MAR-2013
DEFINITION  ribosomal protein L24, partial [Candidatus Nanosalina sp. J07AB43].
 ACCESSION  EGQ43965
  ORGANISM  Candidatus
   AUTHORS  Narasingarao,P., Podell,S., Ugalde,J., Heidelberg,K., Banfield,J.
VERSION     EGQ43965.1  GI:339758711DBLINK      BioProject: PRJNA52647            BioSample: SAMN01940911
DBSOURCE    accession GL982573.1
KEYWORDS    .
SOURCE      Candidatus Nanosalina sp. J07AB43 (hypersaline lake metagenome)
            Archaea; Nanohaloarchaeota; Nanohaloarchaea; Candidatus Nanosalina.
REFERENCE   1  (residues 1 to 209)
            Emerson,J.B., Brocks,J.J., Heidelberg,K.B., Banfield,J.F. and
            Allen,E.E.
  TITLE     De novo metagenomic assembly reveals abundant novel major lineage
            of Archaea in hypersaline microbial communities
  JOURNAL   ISME J (2011) In press
   PUBMED   21716304
  REMARK    Publication Status: Available-Online prior to print
REFERENCE   2  (residues 1 to 209)
            and Allen,E.
  TITLE     Direct Submission
  JOURNAL   Submitted (14-OCT-2010) Scripps Institution of Oceanography,
            University of California, San Diego, 9500 Gilman Drive, La Jolla,
            CA 92093-0202, USA
COMMENT     Method: conceptual translation.
FEATURES             Location/Qualifiers
     source          1..209
                     /organism=`Candidatus Nanosalina sp. J07AB43`
                     /isolation_source=`Lake Tyrrell`
                     /db_xref=`taxon:889948`
                     /environmental_sample
                     /country=`Australia: Victoria`
                     /note=`metagenomic; derived from metagenome: hypersaline
                     lake metagenome`
     Protein         <1..209
                     /product=`ribosomal protein L24`
     Region          19..72
                     /region_name=`KOW_RPL26`
                     /note=`KOW motif of Ribosomal Protein L26; cd06089`
                     /db_xref=`CDD:240513`
     Site            order(26..28,40,67..68)
                     /site_type=`other`
                     /note=`RNA binding site [nucleotide binding]`
                     /db_xref=`CDD:240513`
     CDS             1..209
                     /locus_tag=`J07AB43_04410`
                     /coded_by=`complement(GL982573.1:31458..>32088)`
                     /codon_start=2
                     /transl_table=11

ORIGIN
        1 ---------- ---------- --------ls hnlrneldtr nlgirngdrv kvmrgdrkga
       61 egivnqtdre nerifidgve keavdgsvhq iplrpsnvqi vslnlsdenr ldkyevs
//
LOCUS       Thermofilum_pendens@RL24_THEPD     117 bp    PROT      linear   29-OCT-2014
DEFINITION  RecName: Full=50S ribosomal protein L24P.
 ACCESSION  A1RWS4
   AUTHORS  Anderson,I., Rodriguez,J., Susanti,D., Porat,I., Reich,C.,
VERSION     A1RWS4.1  GI:218547077DBSOURCE    UniProtKB: locus RL24_THEPD, accession A1RWS4;            class: standard.
            created: Dec 16, 2008.
            sequence updated: Feb 6, 2007.
            annotation updated: Oct 29, 2014.
            xrefs: CP000505.1, ABL77654.1, YP_919657.1
            xrefs (non-sequence databases): ProteinModelPortal:A1RWS4,
            STRING:368408.Tpen_0244, EnsemblBacteria:ABL77654,
            EnsemblBacteria:ABL77654, EnsemblBacteria:Tpen_0244,
            GeneID:4601471, KEGG:tpe:Tpen_0244, eggNOG:COG0198,
            HOGENOM:HOG000216571, KO:K02895, OMA:HERQKQV,
            BioCyc:TPEN368408:GHSG-246-MONOMER, GO:0015934, GO:0019843,
            GO:0003735, GO:0006412, Gene3D:2.30.30.30, HAMAP:MF_01326_A,
            InterPro:IPR005824, InterPro:IPR014722, InterPro:IPR005825,
            InterPro:IPR005756, InterPro:IPR008991, PANTHER:PTHR11143,
            Pfam:PF00467, SMART:SM00739, SUPFAM:SSF50104, TIGRFAMs:TIGR01080,
            PROSITE:PS01108
KEYWORDS    Complete proteome; Reference proteome; Ribonucleoprotein; Ribosomal
            protein; RNA-binding; rRNA-binding.
SOURCE      Thermofilum pendens Hrk 5
            Archaea; Crenarchaeota; Thermoprotei; Thermoproteales;
            Thermofilaceae; Thermofilum.
REFERENCE   1  (residues 1 to 131)
            Ulrich,L.E., Elkins,J.G., Mavromatis,K., Lykidis,A., Kim,E.,
            Thompson,L.S., Nolan,M., Land,M., Copeland,A., Lapidus,A.,
            Lucas,S., Detter,C., Zhulin,I.B., Olsen,G.J., Whitman,W.,
            Mukhopadhyay,B., Bristow,J. and Kyrpides,N.
  TITLE     Genome sequence of Thermofilum pendens reveals an exceptional loss
            of biosynthetic pathways without genome reduction
  JOURNAL   J. Bacteriol. 190 (8), 2957-2965 (2008)
   PUBMED   18263724
  REMARK    NUCLEOTIDE SEQUENCE [LARGE SCALE GENOMIC DNA].;
            STRAIN=Hrk 5
COMMENT     [FUNCTION] One of two assembly initiator proteins, it binds
            directly to the 5'-end of the 23S rRNA, where it nucleates assembly
            of the 50S subunit. (ECO:0000255|HAMAP-Rule:MF_01326).
            [FUNCTION] Located at the polypeptide exit tunnel on the outside of
            the subunit. (ECO:0000255|HAMAP-Rule:MF_01326).
            [SUBUNIT] Part of the 50S ribosomal subunit.
            (ECO:0000255|HAMAP-Rule:MF_01326).
            [SIMILARITY] Belongs to the ribosomal protein L24P family.
            (ECO:0000255|HAMAP-Rule:MF_01326).
FEATURES             Location/Qualifiers
     source          1..131
                     /organism=`Thermofilum pendens Hrk 5`
                     /db_xref=`taxon:368408`
     gene            1..131
                     /gene=`rpl24p`
                     /locus_tag=`Tpen_0244`
     Protein         1..131
                     /gene=`rpl24p`
                     /locus_tag=`Tpen_0244`
                     /product=`50S ribosomal protein L24P`
                     /UniProtKB_evidence=`Inferred from homology`
     Region          1..131
                     /gene=`rpl24p`
                     /locus_tag=`Tpen_0244`
                     /region_name=`Mature chain`
                     /experiment=`experimental evidence, no additional details
                     recorded`
                     /note=`50S ribosomal protein L24P. /FTId=PRO_0000355740.`
     Region          51..104
                     /gene=`rpl24p`
                     /locus_tag=`Tpen_0244`
                     /region_name=`KOW_RPL26`
                     /note=`KOW motif of Ribosomal Protein L26; cd06089`
                     /db_xref=`CDD:240513`
     Site            order(58..60,72,87..88,99..100)
                     /gene=`rpl24p`
                     /locus_tag=`Tpen_0244`
                     /site_type=`other`
                     /note=`RNA binding site [nucleotide binding]`
                     /db_xref=`CDD:240513`

ORIGIN
        1 tsskpgkvrk revydaplhi rskkivapls aelqqklgik rirvrkgdrv livrgsfkgh
       61 egkvtsvdvk kgrihvegat lrkadgtevp fpihpskvvv teldlsdprr kelverk
//
LOCUS       Dyadobacter_fermentans_DSM_18053     117 bp    PROT      linear   30-AUG-2014
DEFINITION  Dyadobacter_fermentans_DSM_18053, 239 bases, 584EEFCF checksum.
 ACCESSION  Rose-Cavalier-Smiths-iMac.local:167:1409387890
ORIGIN
        1 ---------- ---------- ---------- -ESTNKKAPA KLHVRKGDTV KVISGNAKGE
       61 TGVITKVLVE KQRATVEGVN MITKQGEKRE GAIHISNLMV VDPKTGEASR TGRKAND
//
LOCUS       Idiomarina_loihiensis_L2TR     117 bp    PROT      linear   30-AUG-2014
DEFINITION  Idiomarina_loihiensis_L2TR, 239 bases, 55111CC9 checksum.
 ACCESSION  Rose-Cavalier-Smiths-iMac.local:168:1409387890
ORIGIN
        1 ---------- ---------- ---------- -------A-A --KIKRDDEV VVLAGKDKGK
       61 QGKVLKVLTD KDRVIVEGVN VVKKSGVEQE AAIHISNVAI LNPETGKADR VGFR-LE
//
LOCUS       Deinococcus_deserti_VCD115     117 bp    PROT      linear   30-AUG-2014
DEFINITION  Deinococcus_deserti_VCD115, 239 bases, 499ED2C2 checksum.
 ACCESSION  Rose-Cavalier-Smiths-iMac.local:169:1409387890
ORIGIN
        1 ---------- ---------- ------P--- RPSAGSHHSD KLHVKKGDTV VVLSGKHKGK
       61 TGKVLLALPR DQKVIVEGVN LVTKQGEQRE GALHASKVSI VDPETGKATR IRKQIVD
//
LOCUS       Paenibacillus_sp._Y412MC10     117 bp    PROT      linear   30-AUG-2014
DEFINITION  Paenibacillus_sp._Y412MC10, 239 bases, A2B6CADE checksum.
 ACCESSION  Rose-Cavalier-Smiths-iMac.local:171:1409387890
ORIGIN
        1 ---------- ---------- ------PKV- KK-VLESHSN KLHVKKDDTV IVISGKDKGK
       61 KGRVIAAYPR ENRVLVEGVN MIKKQGIEKE APIHVSNVMH VDPKSGKVTR IGYKVLD
//
LOCUS       Rhodopirellula_baltica_SH_1     117 bp    PROT      linear   30-AUG-2014
DEFINITION  Rhodopirellula_baltica_SH_1, 239 bases, A010766A checksum.
 ACCESSION  Rose-Cavalier-Smiths-iMac.local:172:1409387890
ORIGIN
        1 ---------- ---------- ---------- ---------- --KFRVDDEV IVIAGADKGH
       61 RGKILKVDRD KDKVVVEGAA RVWKQGLNKE MPMSASNVML VDPSTGKPTR IGVRYLE
//
LOCUS       Planctomyces_brasiliensis_DSM_5305     117 bp    PROT      linear   30-AUG-2014
DEFINITION  Planctomyces_brasiliensis_DSM_5305, 239 bases, C07CF1A3 checksum.
 ACCESSION  Rose-Cavalier-Smiths-iMac.local:174:1409387890
ORIGIN
        1 ---------- ---------- ---------- ---------- --KIKKGDQV VVISGEDASS
       61 QREVLQVLDG GAKVVVKGVN EVYKAGLQME MPIHSSKVMF YCESCEKASR LGLRYTG
//
LOCUS       Fibrobacter_succinogenes_subsp._succinogenes_S85     117 bp    PROT      linear   30-AUG-2014
DEFINITION  Fibrobacter_succinogenes_subsp._succinogenes_S85, 239 bases, F05EBC74 checksum.
 ACCESSION  Rose-Cavalier-Smiths-iMac.local:175:1409387890
ORIGIN
        1 ---------- ---------- ---------- ---------- --NIKKNDNV KVISGVDKGK
       61 TGTVISV--K DGKVVVSGVN VRKRTGVEKE LPIDISNVML LEGNTPVRTR IVREKGK
//
LOCUS       Desulfobacca_acetoxidans_DSM_11109     117 bp    PROT      linear   30-AUG-2014
DEFINITION  Desulfobacca_acetoxidans_DSM_11109, 239 bases, FF940314 checksum.
 ACCESSION  Rose-Cavalier-Smiths-iMac.local:178:1409387890
ORIGIN
        1 ---------- ---------- ---------- KKKPI-ETEI IIRIKKNDKV EVIAGKEKGK
       61 TGKVLKVLRD KNRVLVEKIN MIKRQGIEKE APLHISNVKL ICGKCTEATR IKKTQTA
//
LOCUS       Lactobacillus_fermentum_IFO_3956     117 bp    PROT      linear   30-AUG-2014
DEFINITION  Lactobacillus_fermentum_IFO_3956, 239 bases, 846EEF6A checksum.
 ACCESSION  Rose-Cavalier-Smiths-iMac.local:181:1409387890
ORIGIN
        1 ---------- ---------- ---------- ---------- --FLKTGDKV RVITGKDKGQ
       61 EGTIKKTFAK ENRVIVEGVN KIKKNGIDTE APINASNVML LDPSTNEPTR VGFEVVD
//
LOCUS       Thermus_scotoductus_SA-01     117 bp    PROT      linear   30-AUG-2014
DEFINITION  Thermus_scotoductus_SA-01, 239 bases, A2937FEB checksum.
 ACCESSION  Rose-Cavalier-Smiths-iMac.local:187:1409387890
ORIGIN
        1 ---------- ---------- ---------- --------QA KLHVKKGDTV LVASGKYKGQ
       61 VGKVKAVLPK KGAVIVEGVN IVKKQGVEQE APLHASKVRP ICPACGKPTR VRKKLLE
//
LOCUS       Dehalococcoides_ethenogenes_195     117 bp    PROT      linear   30-AUG-2014
DEFINITION  Dehalococcoides_ethenogenes_195, 239 bases, B1626E50 checksum.
 ACCESSION  Rose-Cavalier-Smiths-iMac.local:189:1409387890
ORIGIN
        1 ---------- ---------- ---------- ---------- --RLKKNDNV LVIAGKDKGK
       61 TGKVRYAFPR TDRVLVEGVN MIKRAGIERE APLHVSNLML LCSKCNKPAR IGSRELA
//
LOCUS       Thermovirga_lienii_DSM_17291     117 bp    PROT      linear   30-AUG-2014
DEFINITION  Thermovirga_lienii_DSM_17291, 239 bases, 30D9F38B checksum.
 ACCESSION  Rose-Cavalier-Smiths-iMac.local:191:1409387890
ORIGIN
        1 ---------- ---------- ---------- ---------S KMRIKKGDRV RVISGKDKGK
       61 EGKVLRRDPK RDMVVVEGVN MVTKSGIKQE APIYACKVML VCPACGNPTR VSRAYLE
//
LOCUS       Thermocrinis_albus_DSM_14484     117 bp    PROT      linear   30-AUG-2014
DEFINITION  Thermocrinis_albus_DSM_14484, 239 bases, C71A6A7D checksum.
 ACCESSION  Rose-Cavalier-Smiths-iMac.local:192:1409387890
ORIGIN
        1 ---------- ---------- ---------- ---------A -WKLRKGDTV VVLRGRERGK
       61 VGKIIRVLRE EGRVIVEGVN LVKKEGFEVE APLHISNVML VCPKCNKPTR VGFRIVQ
//
LOCUS       Desulfurispirillum_indicum_S5     117 bp    PROT      linear   30-AUG-2014
DEFINITION  Desulfurispirillum_indicum_S5, 239 bases, FCDEFF8B checksum.
 ACCESSION  Rose-Cavalier-Smiths-iMac.local:193:1409387890
ORIGIN
        1 ---------- ---------- ---------- -------SKA KLKIKRDDQV IVIAGKDKGK
       61 TGRVTKVYPQ KSRVIVEGIN VVKREGVEKE MPLHVSNVMY YDADAGKGCR IGFKI-E
//
LOCUS       Syntrophothermus_lipocalidus_DSM_12680     117 bp    PROT      linear   30-AUG-2014
DEFINITION  Syntrophothermus_lipocalidus_DSM_12680, 239 bases, 7313F557 checksum.
 ACCESSION  Rose-Cavalier-Smiths-iMac.local:197:1409387890
ORIGIN
        1 ---------- ---------- ---------- ---------G KLKIRKGDTV QVIAGKDVGK
       61 KGKVLKVEPA KNRIVVEGVN RVKKQGLQIE SPIHVSNVML LCNKCNKPTR IGRKVLE
//
LOCUS       Zymomonas_mobilis_subsp._mobilis_NCIMB_11163     117 bp    PROT      linear   30-AUG-2014
DEFINITION  Zymomonas_mobilis_subsp._mobilis_NCIMB_11163, 239 bases, D91DEE85 checksum.
 ACCESSION  Rose-Cavalier-Smiths-iMac.local:200:1409387890
ORIGIN
        1 ---------- ---------- ---------- -------A-A --KIKKGDRV VILSGKDKGK
       61 HGEVTQALPQ EGKVVVSGIN IITRQGDRME APIAASKVAI EDPKTGKATR VRFDVRD
//
LOCUS       Thermodesulfatator_indicus_DSM_15286     117 bp    PROT      linear   30-AUG-2014
DEFINITION  Thermodesulfatator_indicus_DSM_15286, 239 bases, FC9BBE1A checksum.
 ACCESSION  Rose-Cavalier-Smiths-iMac.local:206:1409387890
ORIGIN
        1 ---------- ---------- ---RFFRS-K QRRDIKPHQV KVHIRKNDQV VVITGKDKGK
       61 IGKVLQVFPR RQRAIVEGVN IVKREGVEKP APVHISNLMV FCPKCNKGVK VGRKFLE
//
LOCUS       Neisseria_meningitidis_MC58     117 bp    PROT      linear   30-AUG-2014
DEFINITION  Neisseria_meningitidis_MC58, 239 bases, 52260DD4 checksum.
 ACCESSION  Rose-Cavalier-Smiths-iMac.local:209:1409387890
ORIGIN
        1 ---------- ---------- ---------- ---------- -NKIIKGDRV VVIAGKDKGK
       61 QGQVVRVLGD --KVVVEGVN VVKREGITKE MPLDISNIAI LNPETNKADR VGIKLIE
//
LOCUS       Cyanothece_sp._PCC_7425     117 bp    PROT      linear   30-AUG-2014
DEFINITION  Cyanothece_sp._PCC_7425, 239 bases, 973BD49D checksum.
 ACCESSION  Rose-Cavalier-Smiths-iMac.local:211:1409387890
ORIGIN
        1 ---------- ---------- ---------- AKASSTPARY RMHVKKGDTV QVIAGKDKAK
       61 VGEVLAAFPK TSNVIVKGVN IQTKSGVTRE APIHSSNVML YSTKQNVASR ICYTFNE
//
LOCUS       Prochlorococcus_marinus_str._MIT_9303     117 bp    PROT      linear   30-AUG-2014
DEFINITION  Prochlorococcus_marinus_str._MIT_9303, 239 bases, 7975CFF1 checksum.
 ACCESSION  Rose-Cavalier-Smiths-iMac.local:212:1409387890
ORIGIN
        1 ---------- ---------- ---------- PITTPTTQRI KMRIHKGDTV QVITGKDKGK
       61 TGEVLRTLPI ENRVIVQGVN IRTRSGVTEE ASVHASNVML YSNNKKIASR VALVVEK
//
LOCUS       Chlorobium_limicola_DSM_245     117 bp    PROT      linear   30-AUG-2014
DEFINITION  Chlorobium_limicola_DSM_245, 239 bases, 4DB5326A checksum.
 ACCESSION  Rose-Cavalier-Smiths-iMac.local:213:1409387890
ORIGIN
        1 ---------- ---------- ---------- -KT--GIKKV KLHVKKNDSV VVISGNDKGK
       61 AGKVLRVYPQ KGRVIIEGVN IRKRQGIERE FPIHASNVKK S--------- -------
//
LOCUS       Prevotella_denticola_F0289     117 bp    PROT      linear   30-AUG-2014
DEFINITION  Prevotella_denticola_F0289, 239 bases, 3F1CF448 checksum.
 ACCESSION  Rose-Cavalier-Smiths-iMac.local:215:1409387890
ORIGIN
        1 ---------- ---------- ---------- ---------A KFHIKKDDQV IVLAGADKGK
       61 TGKVLKVIAD KERAIVEGVN MVSKQGIKQE AAIHISNLSL IDPKSGKATR IKIE-RE
//
LOCUS       Cryptobacterium_curtum_DSM_15641     117 bp    PROT      linear   30-AUG-2014
DEFINITION  Cryptobacterium_curtum_DSM_15641, 239 bases, 670B150E checksum.
 ACCESSION  Rose-Cavalier-Smiths-iMac.local:216:1409387890
ORIGIN
        1 ---------- ---------- ---------- -------T-T -MNIKKGDKV KVLAGKDKGV
       61 ESTVIRSLPQ RNRVVVEKVG MVTKQGSHIE APIHVSNVAL VCPKCGKATR FSIKRED
//
LOCUS       Anaerolinea_thermophila_UNI-1     117 bp    PROT      linear   30-AUG-2014
DEFINITION  Anaerolinea_thermophila_UNI-1, 239 bases, D3E47A4 checksum.
 ACCESSION  Rose-Cavalier-Smiths-iMac.local:219:1409387890
ORIGIN
        1 ---------- ---------- ---------- ---------- KVKIHKGDTV EVISGRDKGK
       61 RGEVIRVLPD EGRVVVQGVN LRTKRTVKFE APIHISNVML VCPKCGKATR VGINRQA
//
LOCUS       Thermotoga_maritima_MSB8     117 bp    PROT      linear   30-AUG-2014
DEFINITION  Thermotoga_maritima_MSB8, 239 bases, F7965D53 checksum.
 ACCESSION  Rose-Cavalier-Smiths-iMac.local:220:1409387890
ORIGIN
        1 ---------- ---------- ---------- ---------- --RIKKGDLV EVISGKDKGK
       61 RGKVLRVIPK ENKVIVENVN MVKREGIERE APIYASKVMV VCPACDKRTR VGYRFTE
//
LOCUS       Gemmatimonas_aurantiaca_T-27     117 bp    PROT      linear   30-AUG-2014
DEFINITION  Gemmatimonas_aurantiaca_T-27, 239 bases, 6B74EF8C checksum.
 ACCESSION  Rose-Cavalier-Smiths-iMac.local:221:1409387890
ORIGIN
        1 ---------- ---------- ---------- ---------- -IHVTKGDTI RVMRGDDKGK
       61 EGKVLQVYPK TGRIKVEGIN IVKKSGIEMP APFHASNVML LDSKTGKPTR TKVRIDK
//
LOCUS       Nitrosomonas_europaea_ATCC_19718     117 bp    PROT      linear   30-AUG-2014
DEFINITION  Nitrosomonas_europaea_ATCC_19718, 239 bases, 73AF1C76 checksum.
 ACCESSION  Rose-Cavalier-Smiths-iMac.local:227:1409387890
ORIGIN
        1 ---------- ---------- ---------- ---------- -KKIRKGDSV IVIAGKDKGK
       61 QSTVIRFQST -ERVIVREVN KVKSAGVETE KPLHISNIAI FNPEKNKADR VGFRFNE
//
LOCUS       Nitrosospira_multiformis_ATCC_25196     117 bp    PROT      linear   30-AUG-2014
DEFINITION  Nitrosospira_multiformis_ATCC_25196, 239 bases, 4A4AB293 checksum.
 ACCESSION  Rose-Cavalier-Smiths-iMac.local:228:1409387890
ORIGIN
        1 ---------- ---------- ---------- ---------- -SKIKKGDDV IVIAGKDKGK
       61 RGTVLRVMKP -DLVVVEGVN RLKKTGVEMD SPIQVSNIAI YNPATRKADR IGFKTVE
//
LOCUS       Treponema_brennaborense_DSM_12168     117 bp    PROT      linear   30-AUG-2014
DEFINITION  Treponema_brennaborense_DSM_12168, 239 bases, 81299048 checksum.
 ACCESSION  Rose-Cavalier-Smiths-iMac.local:234:1409387890
ORIGIN
        1 ---------- ---------- ---------- --------VK KFKIHKDDMV EIIAGKDKGK
       61 RGTVVRVVSD KDRVIVAGCN IVKKHGAEIE APLHISNVAI VCKKCGPTKI GYKLDGD
//
LOCUS       Dictyoglomus_thermophilum_H-6-12     117 bp    PROT      linear   30-AUG-2014
DEFINITION  Dictyoglomus_thermophilum_H-6-12, 239 bases, 9C70D868 checksum.
 ACCESSION  Rose-Cavalier-Smiths-iMac.local:235:1409387890
ORIGIN
        1 ---------- ---------- ---------- ---------- --DIKKGDLV LVISGKDKGK
       61 RGKVISVLPS EEKVIVEGVN IVKKQGIEKP APLYRCKVML ICPHCNQPTR IKHTFLE
//
LOCUS       Xylella_fastidiosa_M23     117 bp    PROT      linear   30-AUG-2014
DEFINITION  Xylella_fastidiosa_M23, 239 bases, 8A568EBD checksum.
 ACCESSION  Rose-Cavalier-Smiths-iMac.local:238:1409387890
ORIGIN
        1 ---------- ---------- ---------- ---------- ASRIKKGDQV IVIAGKDKGK
       61 QGEIIRIDGH --RVVVSNVN FVKRSGIDRE APIHVSNIKI LNPMTGKGDR VGFKILG
//
LOCUS       Coraliomargarita_akajimensis_DSM_45221     117 bp    PROT      linear   30-AUG-2014
DEFINITION  Coraliomargarita_akajimensis_DSM_45221, 239 bases, 47898842 checksum.
 ACCESSION  Rose-Cavalier-Smiths-iMac.local:240:1409387890
ORIGIN
        1 ---------- ---------- ---------- ---------- AKAIKREQEV VVISGAHKGK
       61 RGKVLEV-KA GQSVLVEGVN LITKEGVEKE APIHYSNVML AEKYDAKNQ- -------
//
LOCUS       Thermovibrio_ammonificans_HB-1     117 bp    PROT      linear   30-AUG-2014
DEFINITION  Thermovibrio_ammonificans_HB-1, 239 bases, 6B79EA99 checksum.
 ACCESSION  Rose-Cavalier-Smiths-iMac.local:244:1409387890
ORIGIN
        1 ---------- ---------- ---------- -------AKK KFKIKAGDKV IVIAGKDKGK
       61 VGKVLKVLPE KERVIVEGVR IVKKEGIEKE APIHISNVML VDPKTGEPTR VGIKFVD
//
LOCUS       Acetobacter_pasteurianus_IFO_3283-01     117 bp    PROT      linear   30-AUG-2014
DEFINITION  Acetobacter_pasteurianus_IFO_3283-01, 239 bases, 57B4FCBA checksum.
 ACCESSION  Rose-Cavalier-Smiths-iMac.local:245:1409387890
ORIGIN
        1 ---------- ---------- ---------- ---------- AARIKKGDTV VVISGSSKGT
       61 QGEVLEVRPS ENRAVVRGVA LIKRESITRE APIHLSNLKL IDPASKKPTR VGFRVLE
//
LOCUS       Methylacidiphilum_infernorum_V4     117 bp    PROT      linear   30-AUG-2014
DEFINITION  Methylacidiphilum_infernorum_V4, 239 bases, E7090128 checksum.
 ACCESSION  Rose-Cavalier-Smiths-iMac.local:246:1409387890
ORIGIN
        1 ---------- ---------- ------NKR- AKSKNREPLR KSPVKRGDEV VVITGSERGK
       61 RGKVLKVLRN THKVIVEGIK MVKKKGVEKE ATIAISNVML ASKWEKRQEK KKVAVEK
//
LOCUS       Corynebacterium_pseudotuberculosis_FRC41     117 bp    PROT      linear   30-AUG-2014
DEFINITION  Corynebacterium_pseudotuberculosis_FRC41, 239 bases, 8D377A21 checksum.
 ACCESSION  Rose-Cavalier-Smiths-iMac.local:248:1409387890
ORIGIN
        1 ---------- ---------- ---------- ---------- --KVHKGDMV LVISGPDKGA
       61 KGKVIQAFPQ TEKVLVEGVN RVKKSGVTQE APIHVSNVMV LDSD-GNPTR IGYRFDE
//
LOCUS       Syntrophus_aciditrophicus_SB     117 bp    PROT      linear   30-AUG-2014
DEFINITION  Syntrophus_aciditrophicus_SB, 239 bases, ECB64044 checksum.
 ACCESSION  Rose-Cavalier-Smiths-iMac.local:250:1409387890
ORIGIN
        1 ---------- ---------- ---------- ---------Q LKHLKKGDFV KVISGREKGK
       61 TGKVLTVISE KNRVVIEKMN MVKRKGVEKE GPIHASNVMM MCGKCNKETR VGIKKLE
//
LOCUS       Oscillibacter_valericigenes_Sjm18-20     117 bp    PROT      linear   30-AUG-2014
DEFINITION  Oscillibacter_valericigenes_Sjm18-20, 239 bases, B8348BC0 checksum.
 ACCESSION  Rose-Cavalier-Smiths-iMac.local:257:1409387890
ORIGIN
        1 ---------- ---------- ---------- ---------S -MNIKKGDTV VVLSGKDRGK
       61 QGKVMGSVPK TSKVVVEGIN MVTCTGIKRE AAIASSKVQV VCPKCSKGTR VAHK-IE
//
LOCUS       Denitrovibrio_acetiphilus_DSM_12809     117 bp    PROT      linear   30-AUG-2014
DEFINITION  Denitrovibrio_acetiphilus_DSM_12809, 239 bases, 7DE1E13E checksum.
 ACCESSION  Rose-Cavalier-Smiths-iMac.local:267:1409387890
ORIGIN
        1 ---------- ---------- ---------- -------NV- KLKLKTDDPV IVTTGKDKGT
       61 KSKVVKLDKA DGKVICENVN VSKKDGMDKP MPLNISNVAY YCSKCSKGVK LGIKVLE
//
LOCUS       Meiothermus_silvanus_DSM_9946     117 bp    PROT      linear   30-AUG-2014
DEFINITION  Meiothermus_silvanus_DSM_9946, 239 bases, 20F3BB7A checksum.
 ACCESSION  Rose-Cavalier-Smiths-iMac.local:269:1409387890
ORIGIN
        1 ---------- ---------- ---------- -------EKS KIHVKKGDTV VVVSGSHKGE
       61 KGKVKAVLPS KQAVIVEGVN IIKKQGSEQE APLHASKVRP LCPSCGKPTR IRKKVLE
//
LOCUS       Spirochaeta_coccoides_DSM_17374     117 bp    PROT      linear   30-AUG-2014
DEFINITION  Spirochaeta_coccoides_DSM_17374, 239 bases, 7017646B checksum.
 ACCESSION  Rose-Cavalier-Smiths-iMac.local:271:1409387890
ORIGIN
        1 ---------- ---------- ---------- ---------- --RLKKDDTV KILVGKDKGK
       61 TGKIVKVDVK SERVIVQGAN MVKKKGVEIE APIHVSNVAY LTKD-GTTSR IGYKFDE
//
