# Supplementary material for: Multidomain ribosomal protein trees and the planctobacterial origin of neomura (eukaryotes, archaebacteria)
Source: Protoplasma. 2020 Jan 3;257(3):621–753. doi: 10.1007/s00709-019-01442-7 (PMC7203096; doi:10.1007/s00709-019-01442-7)
Supplement: Supplementary file 31 — (PDF kb) [file 709_2019_1442_MOESM31_ESM.gb]

LOCUS       Alexandrium_tamarense@42750453      93 bp    PROT      linear   30-AUG-2014
DEFINITION  Alexandrium_tamarense@42750453     109 bp    PROT      linear    1-AUG-2014, 10
 ACCESSION  Rose-Cavalier-Smiths-iMac.local:0:1409403112
ORIGIN
        1 DSINARLQLV MKSGKYSLGY KTTLKTLRQG KAKLILIANN CPALRKSEIE YYAMLAKTGV
       61 HHFHGDNSEL GTACGRYYRV GCLSITDPGD SDI
//
LOCUS       Sorites_sp@sorspCAMPEP0114654104      93 bp    PROT      linear   30-AUG-2014
DEFINITION  Sorites_sp@sorspCAMPEP0114654104     109 bp    PROT      linear    1-AUG-2014, 
 ACCESSION  Rose-Cavalier-Smiths-iMac.local:1:1409403112
ORIGIN
        1 DSINNKLKLV IKSGKYIVGY KQCLKAMRQG QAKLILISSN CPAIRKTELE YYAMLSKAHV
       61 HHFDGNNIQL GTASGRLHRV STLTILDAGD SDI
//
LOCUS       Allomyces_macrogynus@AML000008      93 bp    PROT      linear   30-AUG-2014
DEFINITION  Allomyces_macrogynus@AML000008     109 bp    PROT      linear    1-AUG-2014, 10
 ACCESSION  Rose-Cavalier-Smiths-iMac.local:2:1409403112
ORIGIN
        1 DNINQHLALV MKSGKYSLGY KSTLKTLRNG KAKLVIISAN CPPLRKSEIE YYAMLSKTFV
       61 HHYSGNNIEL GTACGKLFRV GVLSITDAGD SDI
//
LOCUS         Amasberm      93 bp    PROT      linear   30-AUG-2014
DEFINITION  Amasberm     109 bp    PROT      linear    1-AUG-2014, 109 bases, 1609633 check
 ACCESSION  Rose-Cavalier-Smiths-iMac.local:3:1409403112
ORIGIN
        1 ESINSHLALV MKSGKYTLGY RSTLKSLRQG KAKLVIISGN CPPLRKSEIE YYAMLGKTGV
       61 HHYTGNNVEL GSACGQYFRV SMLSIIHPGT SEI
//
LOCUS       Amastigomonas_media@amameSFL6W      93 bp    PROT      linear   30-AUG-2014
DEFINITION  Amastigomonas_media@amameSFL6W     107 bp    PROT      linear    1-AUG-2014, 10
 ACCESSION  Rose-Cavalier-Smiths-iMac.local:4:1409403112
ORIGIN
        1 ENINSRLALV MKSGKYCLGY KQTLKTLRQG KAKLVIITNN TPPLRKSEIE YYAMLAKTGV
       61 HHYTGNNIEL GTACGKYFRV CTLSITDPGD SDI
//
LOCUS       Amastigomonas_oxoniensis@amaox      93 bp    PROT      linear   30-AUG-2014
DEFINITION  Amastigomonas_oxoniensis@amaox     109 bp    PROT      linear    1-AUG-2014, 10
 ACCESSION  Rose-Cavalier-Smiths-iMac.local:5:1409403112
ORIGIN
        1 ESINAHLAVV MKSGKYTLGY KSTLKSLRQG KSKLVIICGN CPPLRKSEVE YYAMLAKTGV
       61 HHYGGTNNDL GAACGQFFQV SMLSITDAGD SEI
//
LOCUS       Amoebidium_parasiticum@ABL0000      93 bp    PROT      linear   30-AUG-2014
DEFINITION  Amoebidium_parasiticum@ABL0000     109 bp    PROT      linear    1-AUG-2014, 10
 ACCESSION  Rose-Cavalier-Smiths-iMac.local:6:1409403112
ORIGIN
        1 ESLNARLGPV MKSGKYTLGY KTTLQTLRQG KSKLVIISSN CPPLRKSEIE YYAMLSKTGV
       61 HHYNGNNIDL GTACGRHYRV CTLSITDPGD SDI
//
LOCUS       Arabidopsis_thaliana@AC025781_      93 bp    PROT      linear   30-AUG-2014
DEFINITION  Arabidopsis_thaliana@AC025781_     102 bp    PROT      linear    1-AUG-2014, 10
 ACCESSION  Rose-Cavalier-Smiths-iMac.local:7:1409403112

ORIGIN
        1 EGINSRLALV MKSGKYTLGY KSVLKSLRSS KGKLILISSN CPPLRRSEIE YYAMLAKVGV
       61 HHYNGNNVDL GTACGKYFRV SCLSIVDPGD SDI
//
LOCUS       Astasia_longa@ALL00000929_4      62 bp    PROT      linear   30-AUG-2014
DEFINITION  Astasia_longa@ALL00000929_4      71 bp    PROT      linear    1-AUG-2014, 71 ba
 ACCESSION  Rose-Cavalier-Smiths-iMac.local:8:1409403112
ORIGIN
        1 QNINSRLQLV VKSGKYCLGY QSTLKSLRQG KSKLVIISNN CFPMRKSEVE YYAMLSKTSV
       61 HH
//
LOCUS       ANIMALAulacantha_scolymantha@Rpl30_5      93 bp    PROT      linear   30-AUG-2014
DEFINITION  ANIMALAulacantha_scolymantha@Rpl30_5     109 bp    PROT      linear    1-AUG-20
 ACCESSION  Rose-Cavalier-Smiths-iMac.local:9:1409403112
ORIGIN
        1 SSINSRLQLV IKSGKYNLGY RETIRQLRQG KAKLVILADN TPQLRRSEIE YYAMLAKTGV
       61 HHYKGDNIEL GTACGKYFRV GCLTVTDPGD SDI
//
LOCUS       Babesia_bovis@.1      93 bp    PROT      linear   30-AUG-2014
DEFINITION  Babesia_bovis@.1     102 bp    PROT      linear    1-AUG-2014, 102 bases, FCE38
 ACCESSION  Rose-Cavalier-Smiths-iMac.local:10:1409403112
ORIGIN
        1 ASMNHKLELV MKSGKVCLGF KSTKAALRNG KALLVIISNN CPPIRRSELE HYAMLAKCNV
       61 HMFAGDNNEL GTVCGKYFRV GSMAVLDAGD SDI
//
LOCUS       Bassomonas_sp@basspContig00116      93 bp    PROT      linear   30-AUG-2014
DEFINITION  Bassomonas_sp@basspContig00116     109 bp    PROT      linear    1-AUG-2014, 10
 ACCESSION  Rose-Cavalier-Smiths-iMac.local:11:1409403112
ORIGIN
        1 ESINARLALV MKSGKYSLGY KSSLKSLRSG KAKMIVIANN CPALRRTEIE YYAMLGKTSV
       61 FHFNGNNLAL GTACGKYFSV GTLAVQDPGD SDI
//
LOCUS       Batrachochytrium_dendrobatidis      93 bp    PROT      linear   30-AUG-2014
DEFINITION  Batrachochytrium_dendrobatidis     109 bp    PROT      linear    1-AUG-2014, 10
 ACCESSION  Rose-Cavalier-Smiths-iMac.local:12:1409403112
ORIGIN
        1 ETINSKLALV MKSGKTTLGY KSTLESLRNG KSKLIIISGN CPPLRKSEIE YYAMLSKTNV
       61 HHYSGNNIEL GTACGKYFRV GSLSILDAGD SDI
//
LOCUS       Blastoclad@24427      93 bp    PROT      linear   30-AUG-2014
DEFINITION  Blastoclad@24427     102 bp    PROT      linear    1-AUG-2014, 102 bases, 89F81
 ACCESSION  Rose-Cavalier-Smiths-iMac.local:13:1409403112
ORIGIN
        1 DNINSHLALV MKSGKYSLGF KSTLKAIRNG KAKLVILSAN CPPLRKSEIE YYAMLSKTFV
       61 HHYSGNNIEL GTACGKLFRV GVLAITDAGD SDI
//
LOCUS       Blastocystis_hominis@BHL000002      93 bp    PROT      linear   30-AUG-2014
DEFINITION  Blastocystis_hominis@BHL000002     108 bp    PROT      linear    1-AUG-2014, 10
 ACCESSION  Rose-Cavalier-Smiths-iMac.local:14:1409403112
ORIGIN
        1 DNINNKLQLV ARSGKFTLGF KSVLKCIRSG KAKLILVANN CSPLRKSEIE YYAMLTKTTV
       61 HHYQGNCIDL GTGCGKYFGV STVAITDAGD SDI
//
LOCUS             Bodo      93 bp    PROT      linear   30-AUG-2014
DEFINITION  Bodo     102 bp    PROT      linear    1-AUG-2014, 102 bases, 5B78260D checksum
 ACCESSION  Rose-Cavalier-Smiths-iMac.local:15:1409403112
ORIGIN
        1 DTINSKIQLV MRSGKYVLGT GQTLTTLRAG RSKLIVIANN CPPIRKAEIE YYAMLSKTPV
       61 HHYSGNNLDL GTACGKHFRS SVLSITDVGD SDI
//
LOCUS       Bombyx0mor@30023      93 bp    PROT      linear   30-AUG-2014
DEFINITION  Bombyx0mor@30023     102 bp    PROT      linear    1-AUG-2014, 102 bases, 63785
 ACCESSION  Rose-Cavalier-Smiths-iMac.local:16:1409403112
ORIGIN
        1 ESINSRLALV MKSGKYCLGY KQTLKTLRQG KAKLVIIAKN APPLRKSEIE YYALLAKTGV
       61 HHYSGNNIEL GTACGKYYRV CTLAITDPGD SDI
//
LOCUS       Capsaspora_owczarzaki@NUL00002      93 bp    PROT      linear   30-AUG-2014
DEFINITION  Capsaspora_owczarzaki@NUL00002     109 bp    PROT      linear    1-AUG-2014, 10
 ACCESSION  Rose-Cavalier-Smiths-iMac.local:17:1409403112
ORIGIN
        1 EGINTRLALV VKSGKFTLGY KSTLKTLRQG KSKLVILSGN TPSIRKSEIE YYAMLSKTSV
       61 HHYSGNNIDL GTACGKYFRV GTMSITDPGD SDI
//
LOCUS       Bigelowiella_natans@66860156      93 bp    PROT      linear   30-AUG-2014
DEFINITION  Bigelowiella_natans@66860156     109 bp    PROT      linear    1-AUG-2014, 109 
 ACCESSION  Rose-Cavalier-Smiths-iMac.local:18:1409403112
ORIGIN
        1 ESINSRLALV MKSGKYVLGY KQTLKTLRAG KAWLIIIAKN CPPLKRSEIE YYAMLAQTGV
       61 HHYTGNNIEL GTACGKFYRV SCLSITDPGD SDI
//
LOCUS       Minchinia_chitonisM@minch0194451246      93 bp    PROT      linear   30-AUG-2014
DEFINITION  Minchinia_chitonisM@minch0194451246     108 bp    PROT      linear    1-AUG-201
 ACCESSION  Rose-Cavalier-Smiths-iMac.local:19:1409403112
ORIGIN
        1 EGINNRLQIV MRSGKYTLGY KTTLKSLRSG KSKLVIISNN FPPLRKSEIE YYAMLAKTGV
       61 HHYQGNNVDL GTACGRYYRV SCCSITDPGD SDI
//
LOCUS       OMITSorites_sp@sorspCAMPEP0114663204      25 bp    PROT      linear   30-AUG-2014
DEFINITION  OMITSorites_sp@sorspCAMPEP0114663204      34 bp    PROT      linear    1-AUG-20
 ACCESSION  Rose-Cavalier-Smiths-iMac.local:20:1409403112
ORIGIN
        1 DSINARLQLV MKSGKYSLGV KTTLK
//
LOCUS         GuttMIGQ      93 bp    PROT      linear   30-AUG-2014
DEFINITION  GuttMIGQ     102 bp    PROT      linear    1-AUG-2014, 102 bases, D294A13E chec
 ACCESSION  Rose-Cavalier-Smiths-iMac.local:21:1409403112
ORIGIN
        1 DSINARLNLV IKSGKYSLGF KSTLRALRDG KALVVLIADN CPPLEKAQIE YYALLSKTVV
       61 HAFAGNNNNL GTACGKLFAV SSAVILDAGD ADI
//
LOCUS       Cercomonas_clavideferens@cercl      93 bp    PROT      linear   30-AUG-2014
DEFINITION  Cercomonas_clavideferens@cercl     109 bp    PROT      linear    1-AUG-2014, 10
 ACCESSION  Rose-Cavalier-Smiths-iMac.local:22:1409403112
ORIGIN
        1 ESINSRLALV MKSGKYVLGY KSTLKTLRAG KAWLVLIADN CPPLAKSEIE YYAMLAKTGV
       61 HHYAGNNLDL GTACGRLFRV SCLSITDAGD SDI
//
LOCUS       Araneofila_producta@araprConti      93 bp    PROT      linear   30-AUG-2014
DEFINITION  Araneofila_producta@araprConti     109 bp    PROT      linear    1-AUG-2014, 10
 ACCESSION  Rose-Cavalier-Smiths-iMac.local:23:1409403112
ORIGIN
        1 ESINSRLALV MKSGKYTLGY KGTLKNLRSG KAWLVIIADN CPPLAKSEIE YYAMLSKTGV
       61 HHYAGSNIDL GTACGKYFRC SALSITDPGD SDI
//
LOCUS       Mataza_hastifera@mathaCAMPEP0175121752      93 bp    PROT      linear   30-AUG-2014
DEFINITION  Mataza_hastifera@mathaCAMPEP0175121752     109 bp    PROT      linear    1-AUG-
 ACCESSION  Rose-Cavalier-Smiths-iMac.local:24:1409403112
ORIGIN
        1 ESINSRLALV IKSGKYQLGY KSTLKTLRNG KAWLVIIAGN CPALKKSEIE YYAMLAKTGV
       61 HHYTGNNIDL GTACGKYFRV SCLSITDPGD SDI
//
LOCUS       Helkesimastix_marina@helmaCont      93 bp    PROT      linear   30-AUG-2014
DEFINITION  Helkesimastix_marina@helmaCont     109 bp    PROT      linear    1-AUG-2014, 10
 ACCESSION  Rose-Cavalier-Smiths-iMac.local:25:1409403112
ORIGIN
        1 ESVNAKLALV TKSGKYTLGY KTTLKTLREG KSLVVIISDN CPPLQKSEIE YYAMLGRTSV
       61 FHYPGSNNTL GTACARLFPV SVLSITDAGD SDI
//
LOCUS       Paracercomonas_marina@CLL00001      93 bp    PROT      linear   30-AUG-2014
DEFINITION  Paracercomonas_marina@CLL00001     109 bp    PROT      linear    1-AUG-2014, 10
 ACCESSION  Rose-Cavalier-Smiths-iMac.local:26:1409403112
ORIGIN
        1 ESINSRLALV MKSGKYTLGL KSTLKTLRKG KAFLVLISDN CPALQKSEIE YYAMLAKTGV
       61 HHYSGNNIDL GTACGKYFRV STLAITDAGD SDI
//
LOCUS       Sandona_ubiquita@sanubContig02      93 bp    PROT      linear   30-AUG-2014
DEFINITION  Sandona_ubiquita@sanubContig02     109 bp    PROT      linear    1-AUG-2014, 10
 ACCESSION  Rose-Cavalier-Smiths-iMac.local:27:1409403112
ORIGIN
        1 ~~~~HRL--- ---------- ---------- ---------- -PPLKKSEIE YYAMLAKTGV
       61 HHYTGNNIEL GTACGKYFRV SCLSITDPGD SDI
//
LOCUS       Thaumatomonas_sp@thaspSFL6WO51      93 bp    PROT      linear   30-AUG-2014
DEFINITION  Thaumatomonas_sp@thaspSFL6WO51     109 bp    PROT      linear    1-AUG-2014, 10
 ACCESSION  Rose-Cavalier-Smiths-iMac.local:28:1409403112
ORIGIN
        1 ESINSRLALV MKSGKYTLGY RSTLKSLRKG QAWLVIVADN APPLKKSEIE YYAMLAKTGV
       61 HHYSGNNIDL GTACGKYFRV SCLSITDPGD SDI
//
LOCUS       Chlamydomonas_incerta@CIL00001      93 bp    PROT      linear   30-AUG-2014
DEFINITION  Chlamydomonas_incerta@CIL00001     109 bp    PROT      linear    1-AUG-2014, 10
 ACCESSION  Rose-Cavalier-Smiths-iMac.local:29:1409403112
ORIGIN
        1 ENINARLALV MKSGKYTLGY KTCLKTLRSG KAKLVIICNN CPAVRKSEVE YYAMLAKTGV
       61 HHYGGNNVDL GTACGKYYRV SVLAITDPGD SDI
//
LOCUS       Chlamydomonas_reinhardtii@BE45      93 bp    PROT      linear   30-AUG-2014
DEFINITION  Chlamydomonas_reinhardtii@BE45     102 bp    PROT      linear    1-AUG-2014, 10
 ACCESSION  Rose-Cavalier-Smiths-iMac.local:30:1409403112
ORIGIN
        1 ENINARLALV MKSGKYTLGY KTCLKTLRSG KAKLVIICNN CPPVRKSEVE YYAMLAKTGV
       61 HHYGGNNVDL GTACGKYYRV SVLAITDPGD SDI
//
LOCUS       Ciona_intestinalis@1011782125      93 bp    PROT      linear   30-AUG-2014
DEFINITION  Ciona_intestinalis@1011782125     102 bp    PROT      linear    1-AUG-2014, 102
 ACCESSION  Rose-Cavalier-Smiths-iMac.local:31:1409403112
ORIGIN
        1 ENINSRLRLV MKSGKYNLGY RQTLRMLRQG KAKLVILASN CPSLRKSEIE YYAMLAKTGV
       61 HHYTGNNIEL GTACGKYFRV CTLSITDPGD SDI
//
LOCUS       Ciona_savignyi@517590494      93 bp    PROT      linear   30-AUG-2014
DEFINITION  Ciona_savignyi@517590494     102 bp    PROT      linear    1-AUG-2014, 102 base
 ACCESSION  Rose-Cavalier-Smiths-iMac.local:32:1409403112
ORIGIN
        1 ENINSRLRLV MKSGKYNLGY RQTLRMLRQG KAKLVILASN CPSLRKSEIE YYAMLAKTGV
       61 HHYTGNNIEL GTACGKYFRV CTLTITDPGD SDI
//
LOCUS       Closterium_pst@400004263      93 bp    PROT      linear   30-AUG-2014
DEFINITION  Closterium_pst@400004263     102 bp    PROT      linear    1-AUG-2014, 102 base
 ACCESSION  Rose-Cavalier-Smiths-iMac.local:33:1409403112
ORIGIN
        1 ENINSRLTLV MKSGKYTLGY KTVLKSLRSG KSKLVIIGNN CPPLRKSEIE YYAMLSKTGV
       61 HHYSGNNVDL GTACGKFFRV SALSITDPGD SDI
//
LOCUS       Coccomyxa_sp@34169      87 bp    PROT      linear   30-AUG-2014
DEFINITION  Coccomyxa_sp@34169      96 bp    PROT      linear    1-AUG-2014, 96 bases, 43FB
 ACCESSION  Rose-Cavalier-Smiths-iMac.local:34:1409403112
ORIGIN
        1 ~~~~~~~~LV MKSGKFTLGT KTCLKCLRSG KAKLIIISNN TPPIKKSEIE YYAMLSKTGV
       61 HHYTGNNVEL GTACGKLHRV SVLAITD
//
LOCUS       Collodictyon@sp31941_5      93 bp    PROT      linear   30-AUG-2014
DEFINITION  Collodictyon@sp31941_5     108 bp    PROT      linear    1-AUG-2014, 108 bases,
 ACCESSION  Rose-Cavalier-Smiths-iMac.local:35:1409403112
ORIGIN
        1 DNINSRLQLV VKSGKYNLGY KTALKSLRKG TAKLILISSN CPTLRKSELE YYAMLSKTAV
       61 HHYVGNNIDL GTSCGKLFRA SVMTITDAGD SDI
//
LOCUS       Cryptococcus_neoformans@EAL235      93 bp    PROT      linear   30-AUG-2014
DEFINITION  Cryptococcus_neoformans@EAL235     102 bp    PROT      linear    1-AUG-2014, 10
 ACCESSION  Rose-Cavalier-Smiths-iMac.local:36:1409403112
ORIGIN
        1 ESINTKLQLV VKSGKFTLGY KQALKQLRSG KAKLILISKN CPPLRKSEIE YYAMLSKTNV
       61 HHYDGSNVDL GTAAGKLYRV GVMSIQDAGD SDL
//
LOCUS       Cryptosporidium_parvum@EAK8924      93 bp    PROT      linear   30-AUG-2014
DEFINITION  Cryptosporidium_parvum@EAK8924     102 bp    PROT      linear    1-AUG-2014, 10
 ACCESSION  Rose-Cavalier-Smiths-iMac.local:37:1409403112
ORIGIN
        1 EGMTSRLQLV MKSGKVCLGY RSTVKSIRNG TARLVIISNN CPPLRRSEIE YYAMLSKIGV
       61 HHFQGGNNDL GTSCGKLYRV SCMTVTDPGD SDI
//
LOCUS       Cyanidioschyzon_merolae@AP0064      93 bp    PROT      linear   30-AUG-2014
DEFINITION  Cyanidioschyzon_merolae@AP0064     103 bp    PROT      linear    1-AUG-2014, 10
 ACCESSION  Rose-Cavalier-Smiths-iMac.local:38:1409403112
ORIGIN
        1 EAINARLALV MKSGRYHLGY KSTLKSLRQG KCKLVIIASN CPRLRKSTLD YYAMLAKAQV
       61 YRYPASSIEL GTACGRYFRV MVMAITDPGD SDI
//
LOCUS       Rhodosorus_marinus@rhomaCAMPEP0113954552      93 bp    PROT      linear   30-AUG-2014
DEFINITION  Rhodosorus_marinus@rhomaCAMPEP0113954552     109 bp    PROT      linear    1-AU
 ACCESSION  Rose-Cavalier-Smiths-iMac.local:39:1409403112
ORIGIN
        1 DNIASRLSLV MKSGKYTFGY KTTLKMMRTG KAKLILVSNN CP--RKSELE YYALLSKVIF
       61 YRFNGTNIEL GAACGKLYRA SCLSIMDAGD SDI
//
LOCUS       Galdieria_sulphuraria@A4_11F05      93 bp    PROT      linear   30-AUG-2014
DEFINITION  Galdieria_sulphuraria@A4_11F05     109 bp    PROT      linear    1-AUG-2014, 10
 ACCESSION  Rose-Cavalier-Smiths-iMac.local:40:1409403112
ORIGIN
        1 ETISSRLALV MKSGKTTLGL KSTLKSLRQG KTKLVVLANN CPPLVRSQIE YYCLLAKCNV
       61 HHFQGNNVEL GTACGKYFRC ACLGITDPGD SDI
//
LOCUS       Porphyra_yezoensis@AV439358      93 bp    PROT      linear   30-AUG-2014
DEFINITION  Porphyra_yezoensis@AV439358     109 bp    PROT      linear    1-AUG-2014, 109 b
 ACCESSION  Rose-Cavalier-Smiths-iMac.local:41:1409403112
ORIGIN
        1 DNLGARLTLV MKSGKYSLGY KSTIKTLRSG KCKLVLIASN TPPLRRSELE YYAMLAKCNV
       61 HHYPGNNVDL GTACGKYFRC SAMSITDQGD SDI
//
LOCUS       Porphyridium_cruentum@Contig24      87 bp    PROT      linear   30-AUG-2014
DEFINITION  Porphyridium_cruentum@Contig24      96 bp    PROT      linear    1-AUG-2014, 96
 ACCESSION  Rose-Cavalier-Smiths-iMac.local:42:1409403112
ORIGIN
        1 ~~~~~~~~LV MKSGKYSMGY RSTLRSLRSG NCKLVLISNN CPPLRKSELE YYAMLAKCHV
       61 HHFAGNNIEL GTACAKFYRC SVLNITD
//
LOCUS       Cyanophora_paradoxa@CDL0000044      93 bp    PROT      linear   30-AUG-2014
DEFINITION  Cyanophora_paradoxa@CDL0000044     109 bp    PROT      linear    1-AUG-2014, 10
 ACCESSION  Rose-Cavalier-Smiths-iMac.local:43:1409403112
ORIGIN
        1 ESINSRLALV MKSGKTSLGY KSTLKSLRNG KAKLVIIANN CPPLRKSEIE YYAMLAKTGV
       61 HHYSGANTDL GTACGKYFRV STLSITDPGD SDI
//
LOCUS       Drosophila_melanogaster@AAR097      93 bp    PROT      linear   30-AUG-2014
DEFINITION  Drosophila_melanogaster@AAR097     102 bp    PROT      linear    1-AUG-2014, 10
 ACCESSION  Rose-Cavalier-Smiths-iMac.local:44:1409403112
ORIGIN
        1 ESTNARLALV MKSGKYCLGY KQTLKTLRQG KAKLVLIASN TPALRKSEIE YYAMLAKTEV
       61 QHYSGTNIEL GTACGKYFRV CTLSITDPGD SDI
//
LOCUS       Dunaliella_salina@1985492811      93 bp    PROT      linear   30-AUG-2014
DEFINITION  Dunaliella_salina@1985492811     102 bp    PROT      linear    1-AUG-2014, 102 
 ACCESSION  Rose-Cavalier-Smiths-iMac.local:45:1409403112
ORIGIN
        1 ENINSRLALV MKSGKYQLGF KTALKTLRSG KAKLLIVSNN IPPVRKSELE YYAMLAKTGV
       61 HHYSGNNIEL GTSCGRYFRV SVMAITDAGD SDI
//
LOCUS       Ectocarpus@23941      93 bp    PROT      linear   30-AUG-2014
DEFINITION  Ectocarpus@23941     102 bp    PROT      linear    1-AUG-2014, 102 bases, 30BF8
 ACCESSION  Rose-Cavalier-Smiths-iMac.local:46:1409403112
ORIGIN
        1 ESMNARLQLV MKSGKASLGY KSTIKSMRST RAKMVLISNN CPPLRKSEIE YFAMLAKCAV
       61 HHYTGSNTDL GTACGKYFRV SVLSITDAGD SDI
//
LOCUS       Eimeria_tenella@3199687933      93 bp    PROT      linear   30-AUG-2014
DEFINITION  Eimeria_tenella@3199687933     102 bp    PROT      linear    1-AUG-2014, 102 ba
 ACCESSION  Rose-Cavalier-Smiths-iMac.local:47:1409403112
ORIGIN
        1 EGINSRLQLV MKSGKVCLGL KTAVHSLRTG KAKLIIISNN CPALRKSEIE YYAMLAKCGV
       61 HHYPGDNNEL GTACGKLFRV SCLSVTDPGD SDI
//
LOCUS       Emiliania_huxleyi@58188298      93 bp    PROT      linear   30-AUG-2014
DEFINITION  Emiliania_huxleyi@58188298     109 bp    PROT      linear    1-AUG-2014, 109 ba
 ACCESSION  Rose-Cavalier-Smiths-iMac.local:48:1409403112
ORIGIN
        1 ~~~~~RLALV MKSGKAVLGY KSTMKSLRQG KAKLVLIGSN CPPLRKSEIE YYAMLAKTGV
       61 HHYSGNNIAL GTACGKMFRC SVLSITDPGD SDI
//
LOCUS       Eucheuma_denticulatum@24227270      87 bp    PROT      linear   30-AUG-2014
DEFINITION  Eucheuma_denticulatum@24227270      96 bp    PROT      linear    1-AUG-2014, 96
 ACCESSION  Rose-Cavalier-Smiths-iMac.local:49:1409403112
ORIGIN
        1 ~~~~~~~~LV VKSGKYCLGF KSTIKTLRTG KAKLILIASN ATPLRKSELE YYAMLAKCQV
       61 HHFQGNNIDL GTACGRYFRT SAIAITD
//
LOCUS       Euglena_gracilis@ELL00005868_1      93 bp    PROT      linear   30-AUG-2014
DEFINITION  Euglena_gracilis@ELL00005868_1     109 bp    PROT      linear    1-AUG-2014, 10
 ACCESSION  Rose-Cavalier-Smiths-iMac.local:50:1409403112
ORIGIN
        1 QNINSRLQLV VKSGKYCLGY QSTLKSLRQG KSKLVIIANN CSPMRKSEVE YYAMLSKTSV
       61 HHYAGNNIDL GTACGKFFTA SMLSIIDAGD SDI
//
LOCUS         Fontalba      93 bp    PROT      linear   30-AUG-2014
DEFINITION  Fontalba     105 bp    PROT      linear    1-AUG-2014, 105 bases, DAAB0C68 chec
 ACCESSION  Rose-Cavalier-Smiths-iMac.local:51:1409403112
ORIGIN
        1 DSLTSQLNLV MKSGKYSIGH KSTVKTLRTG KAKLLLIASN CPPLRRSELE YIAMLSKTNV
       61 HHFPGNNIEL GTACGKFFRV SVMSITDAGD SDI
//
LOCUS       Giardia0la@27121      93 bp    PROT      linear   30-AUG-2014
DEFINITION  Giardia0la@27121     102 bp    PROT      linear    1-AUG-2014, 102 bases, 95B05
 ACCESSION  Rose-Cavalier-Smiths-iMac.local:52:1409403112
ORIGIN
        1 DSISLTLTLV VKSGKYTLGT DQAIRNIRDG KAQLVFMANN CPPLVKSQVD YLCHLSKTPV
       61 RVFAGSSREL GIAVGRQFNV SIMTILEAGD ADL
//
LOCUS       Glaucocystis_nostochinearum@GN      93 bp    PROT      linear   30-AUG-2014
DEFINITION  Glaucocystis_nostochinearum@GN     109 bp    PROT      linear    1-AUG-2014, 10
 ACCESSION  Rose-Cavalier-Smiths-iMac.local:53:1409403112
ORIGIN
        1 ESINSRLALV MKSGKTTLGL KSTLKSLRQG KAKLVIIANN CPPLRKSEIE YYAMLAKTGV
       61 HHYTGNNIDL GTACGKYFHV SVLSITDPGD SDI
//
LOCUS       Gromia_sphaerica@12121_2      58 bp    PROT      linear   30-AUG-2014
DEFINITION  Gromia_sphaerica@12121_2      67 bp    PROT      linear    1-AUG-2014, 67 bases
 ACCESSION  Rose-Cavalier-Smiths-iMac.local:54:1409403112
ORIGIN
        1 ~~INSRL-LV MKSGRYNLGF KSTLKTLRSG KTKLVIIANN CPPLRKSEIE YYAMLAKT
//
LOCUS       Guillardia_theta@GTL00000495_2      93 bp    PROT      linear   30-AUG-2014
DEFINITION  Guillardia_theta@GTL00000495_2     109 bp    PROT      linear    1-AUG-2014, 10
 ACCESSION  Rose-Cavalier-Smiths-iMac.local:55:1409403112
ORIGIN
        1 ESINSRLALV MKSGKYTLGY KSTLKTLRSG KSKLVIICNN CPPLRKSEIE YYAMLAKTNV
       61 HHYSGNNVDL GTACGKYFRV ASLSITDPGD SDI
//
LOCUS         GoniomSp      93 bp    PROT      linear   30-AUG-2014
DEFINITION  GoniomSp     103 bp    PROT      linear    1-AUG-2014, 103 bases, 647306C0 chec
 ACCESSION  Rose-Cavalier-Smiths-iMac.local:56:1409403112
ORIGIN
        1 ESINSRLALV MKSGKYTMGY KTTLKALRQG KAKLVIISSN APPLRKSEIE YYAMLAKTGV
       61 HHYSGANTEL GTACGKYFRV SCLAVTDPGD SDI
//
LOCUS         RoomTrun      93 bp    PROT      linear   30-AUG-2014
DEFINITION  RoomTrun     103 bp    PROT      linear    1-AUG-2014, 103 bases, C377FB3F chec
 ACCESSION  Rose-Cavalier-Smiths-iMac.local:57:1409403112
ORIGIN
        1 ESINSRLGLV MKSGKYLLGY KSTLKSLRKG TAKLVIISSN CPALRKSEIE YYAMLAKTSV
       61 HHYSGSNADL GTACGKFYRV SGLSITDPGD SDI
//
LOCUS       Palpitomonas_bilix@palbiCAMPEP0113879062      93 bp    PROT      linear   30-AUG-2014
DEFINITION  Palpitomonas_bilix@palbiCAMPEP0113879062     109 bp    PROT      linear    1-AU
 ACCESSION  Rose-Cavalier-Smiths-iMac.local:58:1409403112
ORIGIN
        1 ESINSRLALV VKSGKFLLGY KSTLKTLRQG KSKLVIIANN CPPLRKSEVE YYCMLAKTGV
       61 HHYTGNNNDL GTACGKYFPV SVMSVTDAGD SDI
//
LOCUS       Filamoeba_nolandi@filnoCAMPEP0168551502      93 bp    PROT      linear   30-AUG-2014
DEFINITION  Filamoeba_nolandi@filnoCAMPEP0168551502     109 bp    PROT      linear    1-AUG
 ACCESSION  Rose-Cavalier-Smiths-iMac.local:59:1409403112
ORIGIN
        1 ENINSRLSLV MKSGKYTLGY HTSLKSLRSG KSKLVIIANN CPPLRKSEIE YYAMLSKTGV
       61 HHYGGSNIDL GTACGKYFRV SCLSITDPGD SDI
//
LOCUS       Filamoeba_sinensis@flasiContig      93 bp    PROT      linear   30-AUG-2014
DEFINITION  Filamoeba_sinensis@flasiContig     109 bp    PROT      linear    1-AUG-2014, 10
 ACCESSION  Rose-Cavalier-Smiths-iMac.local:60:1409403112
ORIGIN
        1 ENINSRLSLV MKSGKFTLGY HTSLKSLRSG KSKLVIIANN CPPLRKSEIE YYAMLSKTGV
       61 HHYGGSNIDL GTACGKYFRV SCLSITDPGD SDI
//
LOCUS       Flamella_fluviatilis@flaflCont      93 bp    PROT      linear   30-AUG-2014
DEFINITION  Flamella_fluviatilis@flaflCont     109 bp    PROT      linear    1-AUG-2014, 10
 ACCESSION  Rose-Cavalier-Smiths-iMac.local:61:1409403112
ORIGIN
        1 ESINSRLSLV MKSGKYTLGY KTTLKTLRNG KSKLVIISNN CPPLRKSEIE YYAWLAKTGV
       61 HHYGGSNIDL GTACGKLYRV SVLSITDPGD SDI
//
LOCUS       Mastigamoeba_balamuthi@MBL0000      93 bp    PROT      linear   30-AUG-2014
DEFINITION  Mastigamoeba_balamuthi@MBL0000     109 bp    PROT      linear    1-AUG-2014, 10
 ACCESSION  Rose-Cavalier-Smiths-iMac.local:62:1409403112
ORIGIN
        1 ENINSRLALV MKSGKYHLGL KETLKAMRLN KSKLIIISSN CPPLVRSQIE YYAHLSRTGV
       61 HHYNGSNIDL GTACGRYYRV SVLAITDAGD SDI
//
LOCUS       Physarum_polycephalum@PPL00001      93 bp    PROT      linear   30-AUG-2014
DEFINITION  Physarum_polycephalum@PPL00001     109 bp    PROT      linear    1-AUG-2014, 10
 ACCESSION  Rose-Cavalier-Smiths-iMac.local:63:1409403112
ORIGIN
        1 ~~~~~~~~~~ ~~~~~~~~~~ ~~~~~~~~~~ ~~~~~~~~~~ ~~~~~xxxxx YYAMLAKCGV
       61 HHYTGNNVDL GTGCGKYFRA SVMAITDPGD SDI
//
LOCUS       Polysphondylium_pallidum@PSL00      93 bp    PROT      linear   30-AUG-2014
DEFINITION  Polysphondylium_pallidum@PSL00     109 bp    PROT      linear    1-AUG-2014, 10
 ACCESSION  Rose-Cavalier-Smiths-iMac.local:64:1409403112
ORIGIN
        1 ~~~~~~~~LV MKSGKSQLGY KSTLKTLRSG KSKLILISNN CPPLRRSEIE YYAMLSKTNV
       61 HLFNGNNIDL GTGCGKKFRV SVMSITNEGD SDI
//
LOCUS       Dictyostelium_discoideum@AU038      93 bp    PROT      linear   30-AUG-2014
DEFINITION  Dictyostelium_discoideum@AU038     102 bp    PROT      linear    1-AUG-2014, 10
 ACCESSION  Rose-Cavalier-Smiths-iMac.local:65:1409403112
ORIGIN
        1 ENIGSKLALV MKSGKSQLGY KSTLKTLRAG KSKLILLASN LPSIRRSEIE YYAMLSKTTV
       61 HLYSGNNVDL GTALGRHYRV SVMSITDAGD SDI
//
LOCUS       Coprprot@rpl30      93 bp    PROT      linear   30-AUG-2014
DEFINITION  Coprprot@rpl30     105 bp    PROT      linear    1-AUG-2014, 105 bases, 9BD1CE8
 ACCESSION  Rose-Cavalier-Smiths-iMac.local:66:1409403112
ORIGIN
        1 EGINSRLALV MKSGKVTLGY KETLKSIRSG KAKMILLSNN SPPLRKSEIE YYAMLSKTIV
       61 YHYNGNNIDL GSACGKYYRV GVMGIQNAGD SDI
//
LOCUS       Hartmannella_abertawensis@hara      93 bp    PROT      linear   30-AUG-2014
DEFINITION  Hartmannella_abertawensis@hara     109 bp    PROT      linear    1-AUG-2014, 10
 ACCESSION  Rose-Cavalier-Smiths-iMac.local:67:1409403112
ORIGIN
        1 EGINSRLKLV VKTGKYSLGY RSTLKTLRSG KAKMVIIANN CPPLRESEIE YIAMLSKTGV
       61 YHYNGNNIDL GTACGRYYRV GTLVITNPGQ ---
//
LOCUS       Hartmannella_vermiformis@HVL00      93 bp    PROT      linear   30-AUG-2014
DEFINITION  Hartmannella_vermiformis@HVL00     109 bp    PROT      linear    1-AUG-2014, 10
 ACCESSION  Rose-Cavalier-Smiths-iMac.local:68:1409403112
ORIGIN
        1 ESINARLQLV VKSGKFTLGY KSGLKLIRGG KSKLVIIANN CPPLRKSEIE YYAMLAKCGV
       61 YHYNGNNIDL GTACGKYFRV STLVITDPGD SDI
//
LOCUS       Cochliopodium_minutoidum@cocmi      93 bp    PROT      linear   30-AUG-2014
DEFINITION  Cochliopodium_minutoidum@cocmi     109 bp    PROT      linear    1-AUG-2014, 10
 ACCESSION  Rose-Cavalier-Smiths-iMac.local:69:1409403112
ORIGIN
        1 ESINTKLALV LKSGKVTLGY KTTLQALRSG KAKLILIAQN CPLLRKSEIQ YYAMLSGSNI
       61 HHYKGNNISL GTACGKYFRC STLAITDPGD SDI
//
LOCUS       Coenopodium_desertum@coedeCont      93 bp    PROT      linear   30-AUG-2014
DEFINITION  Coenopodium_desertum@coedeCont     109 bp    PROT      linear    1-AUG-2014, 10
 ACCESSION  Rose-Cavalier-Smiths-iMac.local:70:1409403112
ORIGIN
        1 EGINSKLALV MKSGKFSLGY RTTMGAVRKG RTKLVIIASN CPPLRKSEIE YYAMLSKSSV
       61 LHYKGNNIDL GTACGKLFRV SVLGISEGGD SDI
//
LOCUS       Stenamoeba_stenopodia@stestSFL      93 bp    PROT      linear   30-AUG-2014
DEFINITION  Stenamoeba_stenopodia@stestSFL     109 bp    PROT      linear    1-AUG-2014, 10
 ACCESSION  Rose-Cavalier-Smiths-iMac.local:71:1409403112
ORIGIN
        1 ESINSHLALV MKSGKATLGI KSTLKSLRKG AAKLVIISSN CPPLQQSEIE YYAMLSRTGV
       61 HHYGGSNIDL GTACGKYYRC SVLSIIDPGD SDI
//
LOCUS       Mayorella_sp@mayorCAMPEP0174236276      93 bp    PROT      linear   30-AUG-2014
DEFINITION  Mayorella_sp@mayorCAMPEP0174236276     106 bp    PROT      linear    1-AUG-2014
 ACCESSION  Rose-Cavalier-Smiths-iMac.local:72:1409403112
ORIGIN
        1 ESINARLALV VKSGKYTLGY KSTLKAIRNG EAKLVIISNN CPPLRKSEIE YYAILSKTGV
       61 HHYSGNNIDL GSACGRYFRC STLSITDPGD SDI
//
LOCUS       Stygamoeba_regulataM@styreCAMPEP0177655160      93 bp    PROT      linear   30-AUG-2014
DEFINITION  Stygamoeba_regulataM@styreCAMPEP0177655160     106 bp    PROT      linear    1-
 ACCESSION  Rose-Cavalier-Smiths-iMac.local:73:1409403112
ORIGIN
        1 ESINARLALV VKSGKYTLGY KSTLKAIRNG EAKLVIISNN CPPLRKSEIE YYAILSKTGV
       61 HHYSGNNIDL GSACGRYFRC STLSITDPGD SDI
//
LOCUS       Neoparamoeba_aestuarina@neoaeCAMPEP0201506364      93 bp    PROT      linear   30-AUG-2014
DEFINITION  Neoparamoeba_aestuarina@neoaeCAMPEP0201506364     104 bp    PROT      linear   
 ACCESSION  Rose-Cavalier-Smiths-iMac.local:74:1409403112
ORIGIN
        1 DDINARLQLV CKSGKYSLGH GSALKALRQG KCKLLVIANN CPPLRKSQLE HYAMLSEATV
       61 HHFFGNNVDL GTACGKYFRA TCMAITDAGD ADL
//
LOCUS       Paramoeba_atlantica@paratCAMPEP0201485020      93 bp    PROT      linear   30-AUG-2014
DEFINITION  Paramoeba_atlantica@paratCAMPEP0201485020     104 bp    PROT      linear    1-A
 ACCESSION  Rose-Cavalier-Smiths-iMac.local:75:1409403112
ORIGIN
        1 ENINSRLALV MKSGKYHLGY QSTLKSLRNG HAKLVILANN TPPLRKSEIE YYAMLSKSTV
       61 HHYPGSNIDL GTACGKYFRC GVLTITDPGT SDI
//
LOCUS       Sexangularia_sp@sexspCAMPEP0170747334      93 bp    PROT      linear   30-AUG-2014
DEFINITION  Sexangularia_sp@sexspCAMPEP0170747334     107 bp    PROT      linear    1-AUG-2
 ACCESSION  Rose-Cavalier-Smiths-iMac.local:76:1409403112
ORIGIN
        1 EGVNSKLSLV MKSGKSSLGY RETLKALRKG KAKMIILANN TPPLRKSEIE YYAMLAKTQL
       61 HHYHGNNIEL GTACGKYFRV SMLTVTDAGD SDI
//
LOCUS       OMITSexangularia_sp@sexspCAMPEP0170730216      86 bp    PROT      linear   30-AUG-2014
DEFINITION  OMITSexangularia_sp@sexspCAMPEP0170730216      95 bp    PROT      linear    1-A
 ACCESSION  Rose-Cavalier-Smiths-iMac.local:77:1409403112
ORIGIN
        1 ENINARLALV MKSGKYSLGY KQTLKSLRSG KAKLVIISGN CPALRKSEIE YYAMLAKADV
       61 HHYTGGNAEL GTACGRYFRV SMLSIX
//
LOCUS       Stygamoeba_regulata@styreCAMPEP0177640216      93 bp    PROT      linear   30-AUG-2014
DEFINITION  Stygamoeba_regulata@styreCAMPEP0177640216     109 bp    PROT      linear    1-A
 ACCESSION  Rose-Cavalier-Smiths-iMac.local:78:1409403112
ORIGIN
        1 DNINTRLALV MKSGKYTLGY KSVLKSLRKG KAKLIIISNN CPPLRKSEIE YYAMLGNAAV
       61 HHYTGNNVDL GTACGKFYRC SAMSVIEPGD SDI
//
LOCUS       Vannella_sp@vanJPCAMPEP0114604278      93 bp    PROT      linear   30-AUG-2014
DEFINITION  Vannella_sp@vanJPCAMPEP0114604278     109 bp    PROT      linear    1-AUG-2014,
 ACCESSION  Rose-Cavalier-Smiths-iMac.local:79:1409403112
ORIGIN
        1 ESINARLALV MKSGKADLGY KQTLKDIRMG RAKLVIIAKN CPPLRRSEIE YYAMLADTGV
       61 HHYTGNNIEL GTACGKYFRV SSLTITDPGD SDI
//
LOCUS       Vexillifera_JP@vexJPCAMPEP0201547144      93 bp    PROT      linear   30-AUG-2014
DEFINITION  Vexillifera_JP@vexJPCAMPEP0201547144     109 bp    PROT      linear    1-AUG-20
 ACCESSION  Rose-Cavalier-Smiths-iMac.local:80:1409403112
ORIGIN
        1 DNINSRLALV MKSGKSYLGY KSTLKALRQG NAKLVIIANN CPPVRRSEIE YYAMLAKAGV
       61 HHYSGNNIDL GTACGKYFRC STMTITDPGD SDI
//
LOCUS       Vexillifera_bacillipedes@vexba      73 bp    PROT      linear   30-AUG-2014
DEFINITION  Vexillifera_bacillipedes@vexba      82 bp    PROT      linear    1-AUG-2014, 82
 ACCESSION  Rose-Cavalier-Smiths-iMac.local:81:1409403112
ORIGIN
        1 EGINSRLALV MKSGKASIGY KSTLKSLRGG KAKLVIISNN CPPLRRSEIE YYAMLAKTGV
       61 HHYTGNNVEL GTA
//
LOCUS       Acanthamoeba_castellanii@ACL00      93 bp    PROT      linear   30-AUG-2014
DEFINITION  Acanthamoeba_castellanii@ACL00     109 bp    PROT      linear    1-AUG-2014, 10
 ACCESSION  Rose-Cavalier-Smiths-iMac.local:82:1409403112
ORIGIN
        1 ESINSRLALV MKSGKYTLGY KSTLKSLRQG KAKLIIISTN CPPLRKSEIE YYAMLAKTGV
       61 HHYTGNNIDL GTACGKYFRV SSLSITDPGD SDI
//
LOCUS       Stereomyxa_ramosa@steraCAMPEP0174260166      93 bp    PROT      linear   30-AUG-2014
DEFINITION  Stereomyxa_ramosa@steraCAMPEP0174260166     106 bp    PROT      linear    1-AUG
 ACCESSION  Rose-Cavalier-Smiths-iMac.local:83:1409403112
ORIGIN
        1 DNINSKLALV MKSGKFDLGY KSTLKSLRKG RAKLVIISSN CPPLRKSEIE YYAMLAKTGV
       61 HHYSGNNNEL GTACGRYFRV SAMSITHAGD SDI
//
LOCUS       Helicosporidium_sp@HEL00000154      93 bp    PROT      linear   30-AUG-2014
DEFINITION  Helicosporidium_sp@HEL00000154     109 bp    PROT      linear    1-AUG-2014, 10
 ACCESSION  Rose-Cavalier-Smiths-iMac.local:84:1409403112
ORIGIN
        1 ENINSRLALV VKSGKFTLGY KTSLKTLRNG KSKLVIISNN CPPVRKSELE YYAMLSKTNV
       61 YHYSGNNVDL GTACGKLHRV SVMTITDAGD SDI
//
LOCUS       Homo_sapiens@4506631      93 bp    PROT      linear   30-AUG-2014
DEFINITION  Homo_sapiens@4506631     109 bp    PROT      linear    1-AUG-2014, 109 bases, 3
 ACCESSION  Rose-Cavalier-Smiths-iMac.local:85:1409403112
ORIGIN
        1 ESINSRLQLV MKSGKYVLGY KQTLKMIRQG KAKLVILANN CPALRKSEIE YYAMLAKTGV
       61 HHYSGNNIEL GTACGKYYRV CTLAIIDPGD SDI
//
LOCUS       Hydra_magnipapillata@27821289      93 bp    PROT      linear   30-AUG-2014
DEFINITION  Hydra_magnipapillata@27821289     102 bp    PROT      linear    1-AUG-2014, 102
 ACCESSION  Rose-Cavalier-Smiths-iMac.local:86:1409403112
ORIGIN
        1 ESINSRLALV MKSGKFTLGY RSTLKTLRQG KSKLVIIGSN TPQLRKSEIE YYAMLSKTGV
       61 HHYSGNNIEL GTACGKYFRV GVLSITDPGD SDI
//
LOCUS       Hyperamoeba_dachnya@HDL0000000      93 bp    PROT      linear   30-AUG-2014
DEFINITION  Hyperamoeba_dachnya@HDL0000000     109 bp    PROT      linear    1-AUG-2014, 10
 ACCESSION  Rose-Cavalier-Smiths-iMac.local:87:1409403112
ORIGIN
        1 ENINARLALV MKSGKYTLGY KSVLKTIRQG KAKLVILSSN IPPLRKSEVE YYAMLAKCGV
       61 HHYTGNNVDL GTGCGKYFRA SVMAITDPGD SDI
//
LOCUS       Hyperamoeba_sp@HSL00000095_4      93 bp    PROT      linear   30-AUG-2014
DEFINITION  Hyperamoeba_sp@HSL00000095_4     109 bp    PROT      linear    1-AUG-2014, 109 
 ACCESSION  Rose-Cavalier-Smiths-iMac.local:88:1409403112
ORIGIN
        1 ENINARLALV MKSGKYTLGY KSVLKTIRQG KAKLVILSNN IPPLRKSEVE YYAMLAKCGV
       61 HHYNGNNVDL GTGCGKYFRA SVMAITDAGD SDI
//
LOCUS       Isochrysis_galbana@ISL00001511      93 bp    PROT      linear   30-AUG-2014
DEFINITION  Isochrysis_galbana@ISL00001511     109 bp    PROT      linear    1-AUG-2014, 10
 ACCESSION  Rose-Cavalier-Smiths-iMac.local:89:1409403112
ORIGIN
        1 ENINSRLALV MKSGKALLGY KSTMKSLRQG KAKLVLIGSN CPPLRKSEIE YYAMLAKTSV
       61 HHYSGNNIAL GTACGKLFRC SVLTVTDPGD SDI
//
LOCUS       Ixodes0sca@30346      93 bp    PROT      linear   30-AUG-2014
DEFINITION  Ixodes0sca@30346     102 bp    PROT      linear    1-AUG-2014, 102 bases, 5F897
 ACCESSION  Rose-Cavalier-Smiths-iMac.local:90:1409403112
ORIGIN
        1 ESINSRLALV MKSGKYVLGH KQTIKTLRQG KAKLIIIANN TPPLRKSEIE YYAMLAKTGV
       61 HHYTGNNIEL GTACGKYYRV CCLSITDPGD SDI
//
LOCUS       Karlodinium_micrum@KML00005846      93 bp    PROT      linear   30-AUG-2014
DEFINITION  Karlodinium_micrum@KML00005846     109 bp    PROT      linear    1-AUG-2014, 10
 ACCESSION  Rose-Cavalier-Smiths-iMac.local:91:1409403112
ORIGIN
        1 DSINTRLQLV IKSGKYSLGY STSLKSLRQG KSKLILIANN CPALRKSEIE YYAMLAKTGV
       61 HHFHGDNSEL GTACGRYYRV SCMSITDPGD SDI
//
LOCUS       Jakoba_libera@JLL00002517_2      93 bp    PROT      linear   30-AUG-2014
DEFINITION  Jakoba_libera@JLL00002517_2     109 bp    PROT      linear    1-AUG-2014, 109 b
 ACCESSION  Rose-Cavalier-Smiths-iMac.local:92:1409403112
ORIGIN
        1 EGINARLALV IKSGKYSLGL KQTIRNMRTG SAKMVILSEN TPPLRRSQIE YYAMLGNVKV
       61 LHYAGNNIDL GTACGKYFRV GVISILNAGD SDI
//
LOCUS         TsukGlob      93 bp    PROT      linear   30-AUG-2014
DEFINITION  TsukGlob     103 bp    PROT      linear    1-AUG-2014, 103 bases, F341525C chec
 ACCESSION  Rose-Cavalier-Smiths-iMac.local:93:1409403112
ORIGIN
        1 ESINSRLALV IKSGKYTLGV NSVLKTLRDG KAKLVILSNN IPPLRKSEIE YYAMLAKTGV
       61 HHYTGNNIEL GTACGKLFRV SCLSVIDPGD SDI
//
LOCUS       Malawimonas_californiana@MCL00      93 bp    PROT      linear   30-AUG-2014
DEFINITION  Malawimonas_californiana@MCL00     109 bp    PROT      linear    1-AUG-2014, 10
 ACCESSION  Rose-Cavalier-Smiths-iMac.local:94:1409403112
ORIGIN
        1 ENINARLALV MKSGKASLGT HQTLKTLRNG KAKLILLSSN CPPLRKSEIE YYAMLSKTSV
       61 YHYTGTNIEL GTACGKFFRV ATLAVTDAGD SDI
//
LOCUS       Malawimonas_jakobiformis@MJL00      93 bp    PROT      linear   30-AUG-2014
DEFINITION  Malawimonas_jakobiformis@MJL00     109 bp    PROT      linear    1-AUG-2014, 10
 ACCESSION  Rose-Cavalier-Smiths-iMac.local:95:1409403112
ORIGIN
        1 ENINARLALV MKSGKAALGV KSTLKTIRQG KAKLILLANN CPPLRKSEIE YYAMLSKTGV
       61 YHYTGSNIEL GTACGKYFRV GVLAITDAGD SDI
//
LOCUS       Mesostigma_viride@MVL00000045_      93 bp    PROT      linear   30-AUG-2014
DEFINITION  Mesostigma_viride@MVL00000045_     109 bp    PROT      linear    1-AUG-2014, 10
 ACCESSION  Rose-Cavalier-Smiths-iMac.local:96:1409403112
ORIGIN
        1 EGINTRLALV MKSGKYTLGY KTVLKSLRGG KAKLILISNN CPPLRKSEIE YYAMLSKTGV
       61 HHYSGNNVEL GTACGKFYRV SAMSITDPGD SDI
//
LOCUS       Microhelia_sp@micspContig01848      93 bp    PROT      linear   30-AUG-2014
DEFINITION  Microhelia_sp@micspContig01848     109 bp    PROT      linear    1-AUG-2014, 10
 ACCESSION  Rose-Cavalier-Smiths-iMac.local:97:1409403112
ORIGIN
        1 ESINSRLQLV MKSGKAVLGY KSTLKAIRQS RGKLVIIASN CPPIRKSEIE YFAMLGKTGV
       61 HHYNGSNTDL GTACGKYFRV SCMAITDPGD SDI
//
LOCUS       Telonema_subtilis@contig16522_      87 bp    PROT      linear   30-AUG-2014
DEFINITION  Telonema_subtilis@contig16522_      96 bp    PROT      linear    1-AUG-2014, 96
 ACCESSION  Rose-Cavalier-Smiths-iMac.local:98:1409403112
ORIGIN
        1 ~~~~~~~~LV IKSGKYSLGY KSTLKSLRAG KAKLVLISSN CPPLRKSELE YYSMLSKASV
       61 HHYTGTNNDL GTACGRYFAV SCLSIVE
//
LOCUS       Picobiliphyte_22AR@pico22arFZTS2FB03F8DFZ_4      93 bp    PROT      linear   30-AUG-2014
DEFINITION  Picobiliphyte_22AR@pico22arFZTS2FB03F8DFZ_4     109 bp    PROT      linear    1
 ACCESSION  Rose-Cavalier-Smiths-iMac.local:99:1409403112
ORIGIN
        1 ~~~~~~~~~~ ~~~~~~~LGY KSTIKNLRKS QAKLVLICNN CPPLXKSEIE YYCMLAKVQV
       61 VSYNGNNVEM GTAVGKYFRV SAMAILDAGD SDI
//
LOCUS       Pavlova_lutheri@PLL00000247_1      93 bp    PROT      linear   30-AUG-2014
DEFINITION  Pavlova_lutheri@PLL00000247_1     108 bp    PROT      linear    1-AUG-2014, 108
 ACCESSION  Rose-Cavalier-Smiths-iMac.local:100:1409403112
ORIGIN
        1 ESVNSKLQLV MKSGKVNMGY KSVLKSLRQG KSKLVLVSNN CPAIRKSEIE YYAMLAKCAV
       61 HHYSGNNVGL GTACGKMYRC SALSVTDQGD SDI
//
LOCUS       Prymnesium_parvum@PRYPA319554_      93 bp    PROT      linear   30-AUG-2014
DEFINITION  Prymnesium_parvum@PRYPA319554_     109 bp    PROT      linear    1-AUG-2014, 10
 ACCESSION  Rose-Cavalier-Smiths-iMac.local:101:1409403112
ORIGIN
        1 ENINAKLGLV MKSGKASLGY KATIKSLRQG KSKLVLISSN CPPLRKSEIE YYAMLAKTAV
       61 YHYSGNNITL GTACGKLFRT SVLTITDVGD SDI
//
LOCUS       Raphidiophrys_miako@D5-M13F_2      87 bp    PROT      linear   30-AUG-2014
DEFINITION  Raphidiophrys_miako@D5-M13F_2      96 bp    PROT      linear    1-AUG-2014, 96 
 ACCESSION  Rose-Cavalier-Smiths-iMac.local:102:1409403112
ORIGIN
        1 ~~~~~~~~LV MKSGKVVLGH KQTLKAIRQA KAKMVIVSKN CPALRKSELE YYCMLSKTHL
       61 HPYEGSNTDL GTACGKLFRV GCMSITD
//
LOCUS       Micromonas_sp@MSL00000068_1      93 bp    PROT      linear   30-AUG-2014
DEFINITION  Micromonas_sp@MSL00000068_1     109 bp    PROT      linear    1-AUG-2014, 109 b
 ACCESSION  Rose-Cavalier-Smiths-iMac.local:103:1409403112
ORIGIN
        1 DGINGRLQIV MRSGKYTLGY KTVLKSLRSG KSKLIIISNN CPPLRKSEIE YYAMLAKTGV
       61 HHYSGNNVDL GTSCGRYYRV SCMSITDPGD SDI
//
LOCUS       Minimassisteria_diva@oxnspCont      93 bp    PROT      linear   30-AUG-2014
DEFINITION  Minimassisteria_diva@oxnspCont     109 bp    PROT      linear    1-AUG-2014, 10
 ACCESSION  Rose-Cavalier-Smiths-iMac.local:104:1409403112
ORIGIN
        1 ESINSRLALV MKSGKYTLGY KTTLKALRKG KAWLVIIADN CPPLKKSEVE YYAMLAKAGV
       61 HHYTGKNLDL GTACGKLFPV SCLAVTDPGD SDI
//
LOCUS       Monosiga_brevicollis@MRL000000      93 bp    PROT      linear   30-AUG-2014
DEFINITION  Monosiga_brevicollis@MRL000000     109 bp    PROT      linear    1-AUG-2014, 10
 ACCESSION  Rose-Cavalier-Smiths-iMac.local:105:1409403112
ORIGIN
        1 ESINQKLALV MKSGKYVLGY KSTLKALRSG KAKLVILASN TPPLRKSEIE YYALLSRSLV
       61 EHYKGDNIAL GTACGKYFRV CTMAITDAGD SDI
//
LOCUS       Monosiga_ovata@MNL00001861_2      93 bp    PROT      linear   30-AUG-2014
DEFINITION  Monosiga_ovata@MNL00001861_2     109 bp    PROT      linear    1-AUG-2014, 109 
 ACCESSION  Rose-Cavalier-Smiths-iMac.local:106:1409403112
ORIGIN
        1 EGINTKLALV MKSGKYTLGY KSTLKALRAG KAKLILLASN VPPLRKSEIE YYALLSKTLV
       61 EHYKGDNINL GTACGKYYRV CTLAITDAGD SDI
//
LOCUS       Mortierella_verticillata@MAL00      93 bp    PROT      linear   30-AUG-2014
DEFINITION  Mortierella_verticillata@MAL00     109 bp    PROT      linear    1-AUG-2014, 10
 ACCESSION  Rose-Cavalier-Smiths-iMac.local:107:1409403112
ORIGIN
        1 EGINSRLALV MKSGKYQLGY KSTLKTLRQG KSKLIIISGN CPPLRKSEIE YYAMLSKTGV
       61 HHYTGTNVEL GTACGKYFRV GVLSITDAGD SDI
//
LOCUS       Mus_musculus@XP289917      93 bp    PROT      linear   30-AUG-2014
DEFINITION  Mus_musculus@XP289917     102 bp    PROT      linear    1-AUG-2014, 102 bases, 
 ACCESSION  Rose-Cavalier-Smiths-iMac.local:108:1409403112
ORIGIN
        1 ESINSRLQLV MKSGKYVLGY KQTLKMIRQG KAKLVILANN CPALRKSEIE YYAMLAKTGV
       61 HHYSGNNIEL GTACGKYYRV CTLAIIDPGD SDI
//
LOCUS       Naegleria0@31164      93 bp    PROT      linear   30-AUG-2014
DEFINITION  Naegleria0@31164     102 bp    PROT      linear    1-AUG-2014, 102 bases, 846B6
 ACCESSION  Rose-Cavalier-Smiths-iMac.local:109:1409403112
ORIGIN
        1 ENINARLQLV MKSGKYTLGY AETMKNLRQA KAKLIIVSNN IPPIRKSEIE YYSMLSHADI
       61 YFYPGNNIEL GTACGRYHSV GVMSVLEAGD SDI
//
LOCUS       Neurospora_crassa@EAA31549      93 bp    PROT      linear   30-AUG-2014
DEFINITION  Neurospora_crassa@EAA31549     102 bp    PROT      linear    1-AUG-2014, 102 ba
 ACCESSION  Rose-Cavalier-Smiths-iMac.local:110:1409403112
ORIGIN
        1 QSIGAKLALV IKSGKVVLGY RSTLKALRSG KAKLILISAN TPPLRKSELE YYSMMSKTAV
       61 HHYTGTNIEL GTACGKLFRC STMAILDAGD SDI
//
LOCUS       Oryza_sativa@BAB90388      93 bp    PROT      linear   30-AUG-2014
DEFINITION  Oryza_sativa@BAB90388     102 bp    PROT      linear    1-AUG-2014, 102 bases, 
 ACCESSION  Rose-Cavalier-Smiths-iMac.local:111:1409403112
ORIGIN
        1 EGINNKLQLV MKSGKYTLGY KTVLKTLRNS KGKLVIVANN CPPLRKSEIE YYAMLGKVSV
       61 YHFNGNNVDL GTACGKYYRV CCLSVVDPGD SDI
//
LOCUS       Oxyrrhis_marina@117408659      93 bp    PROT      linear   30-AUG-2014
DEFINITION  Oxyrrhis_marina@117408659     109 bp    PROT      linear    1-AUG-2014, 109 bas
 ACCESSION  Rose-Cavalier-Smiths-iMac.local:112:1409403112
ORIGIN
        1 ESINARLALV VKSGKFQLGV RSTLKSLRQG KSKLVIIANN TPALRKSEIE YYAMLAKTGV
       61 HHFNGDNNAL GTAMGKFFRV GVMTITDPGD SDI
//
LOCUS       Paramecium@31073      93 bp    PROT      linear   30-AUG-2014
DEFINITION  Paramecium@31073     102 bp    PROT      linear    1-AUG-2014, 102 bases, D1B1F
 ACCESSION  Rose-Cavalier-Smiths-iMac.local:113:1409403112
ORIGIN
        1 ESVNQKLQLV VRSGKITMGY KQTLKAIRNG TAKLVFISNN CPTIRKTQIE YYAMLAQITI
       61 VLYQGNNVDL GTACGKLHRC SSLAIIDAGD SDI
//
LOCUS          PCBtrin      93 bp    PROT      linear   30-AUG-2014
DEFINITION  PCBtrin     105 bp    PROT      linear    1-AUG-2014, 105 bases, 531A4992 check
 ACCESSION  Rose-Cavalier-Smiths-iMac.local:114:1409403112
ORIGIN
        1 ESINSRLALV MKSGKVSLGF KSTLKAIRQG KAKLIIISNN TPPLRKSEIE YYAMLAKTNV
       61 HHYNGNNNDL GTACGKYFGV GVLSVIDAGD SDI
//
LOCUS       Perkinsus0@25040      93 bp    PROT      linear   30-AUG-2014
DEFINITION  Perkinsus0@25040     102 bp    PROT      linear    1-AUG-2014, 102 bases, 5C847
 ACCESSION  Rose-Cavalier-Smiths-iMac.local:115:1409403112
ORIGIN
        1 ESVNAGLQLV LKSGKYTIGW RSTMKALRSG SAKLVLVSNN CPALRRSEIE YYAMLSKTGV
       61 HHYVGDNNAL GTACRRFYRV SCMAVLDAGD SDI
//
LOCUS       Phaeodactylum_tricornum@PTMM09      93 bp    PROT      linear   30-AUG-2014
DEFINITION  Phaeodactylum_tricornum@PTMM09     109 bp    PROT      linear    1-AUG-2014, 10
 ACCESSION  Rose-Cavalier-Smiths-iMac.local:116:1409403112
ORIGIN
        1 DSMNSRLKLV MKSGKAMLGY KASVKALRKG KAKMVLVASN CPHLRKSEVE YLAMLAKTQV
       61 HHYAGDNTAM GTACGKFFNC SVLSITDAGD SDI
//
LOCUS       Phanerochaete_chrysosporium      93 bp    PROT      linear   30-AUG-2014
DEFINITION  Phanerochaete_chrysosporium     102 bp    PROT      linear    1-AUG-2014, 102 b
 ACCESSION  Rose-Cavalier-Smiths-iMac.local:117:1409403112
ORIGIN
        1 ESIASRLALV VKSGKYSLGY KSALKHMRNG KAKLVLIAGN CPPLRKSELE YYAMLSKTSV
       61 HHFAGTNVAL GTAAGKLFRV GYVSFAPVNE SKV
//
LOCUS       Physcomitrella_patens@7147636      93 bp    PROT      linear   30-AUG-2014
DEFINITION  Physcomitrella_patens@7147636     102 bp    PROT      linear    1-AUG-2014, 102
 ACCESSION  Rose-Cavalier-Smiths-iMac.local:118:1409403112
ORIGIN
        1 ESINNRLALV MKSGKYTLGY TTTLKSLRGG KGKLVIIANN CPPLRKSEIE YYAMLSKTGV
       61 HHYSGNNVDL GTACGKYFRV CTLSITDPGD SDI
//
LOCUS       Phytophthora_infestans@BE77686      93 bp    PROT      linear   30-AUG-2014
DEFINITION  Phytophthora_infestans@BE77686     102 bp    PROT      linear    1-AUG-2014, 10
 ACCESSION  Rose-Cavalier-Smiths-iMac.local:119:1409403112
ORIGIN
        1 DNINSRLQLV MRSGKXALGY KQTLKNLRSG KAKLVIMASN TPPLRKSEVE YYSMLAKTGV
       61 HHFSGTNNDL GTACGKYFRV SCMCILDAGD SDI
//
LOCUS       Phytophthora_sojae@3104866920      93 bp    PROT      linear   30-AUG-2014
DEFINITION  Phytophthora_sojae@3104866920     102 bp    PROT      linear    1-AUG-2014, 102
 ACCESSION  Rose-Cavalier-Smiths-iMac.local:120:1409403112
ORIGIN
        1 DNINSRLQLV MRSGKVALGY KQTLKNLRSG KAKLVILANN TPPLRKSEVE YYSMLAKTGV
       61 HHFTGNNNDL GTACGKYFRV SCMCILDAGD SDI
//
LOCUS       Pinus_taeda@81735114      93 bp    PROT      linear   30-AUG-2014
DEFINITION  Pinus_taeda@81735114     102 bp    PROT      linear    1-AUG-2014, 102 bases, A
 ACCESSION  Rose-Cavalier-Smiths-iMac.local:121:1409403112
ORIGIN
        1 ESINNRLALV MKSGKYTLGY KTVLRSLRTS KGKLIIISNN CPPLQRSEIE YYAMLAKVGV
       61 HHFNGNNVDL GTACGKYYRV NVLSVTDPGD SDI
//
LOCUS       PirE2@PirE2_1_10797      93 bp    PROT      linear   30-AUG-2014
DEFINITION  PirE2@PirE2_1_10797     107 bp    PROT      linear    1-AUG-2014, 107 bases, 95
 ACCESSION  Rose-Cavalier-Smiths-iMac.local:122:1409403112
ORIGIN
        1 ESINSRLALV MKSGKYSLGY KQTLKTLRQG KSKLVIISGN CPPLRKSELE YYAMLSKTGV
       61 HHYNGNNIDL GTACGKYFRV GVLSITDAGD SDI
//
LOCUS       Planomonas_baikal@plabaContig0      93 bp    PROT      linear   30-AUG-2014
DEFINITION  Planomonas_baikal@plabaContig0     109 bp    PROT      linear    1-AUG-2014, 10
 ACCESSION  Rose-Cavalier-Smiths-iMac.local:123:1409403112
ORIGIN
        1 ESVNSRLQLV VKSGKYSLGY KETLRTLRNG KSKLVIIANN CPPLRKSEIE YYAMLAKTSV
       61 LHYTGNNADL GTACGKFFLS SVVTVTDPGD SDI
//
LOCUS       Planomonas_ghana@plaghContig00      93 bp    PROT      linear   30-AUG-2014
DEFINITION  Planomonas_ghana@plaghContig00     109 bp    PROT      linear    1-AUG-2014, 10
 ACCESSION  Rose-Cavalier-Smiths-iMac.local:124:1409403112
ORIGIN
        1 ESINARLALV VKSGKYTLGV RSTLKTLRRG ESKLVIISNN CPPLRKSEVE YYAMLAKTGV
       61 HHFAGNNNEL GTACGKYYAV SMMSVLDAGD SDI
//
LOCUS       Planomonas_mylnikovi@plamyCont      93 bp    PROT      linear   30-AUG-2014
DEFINITION  Planomonas_mylnikovi@plamyCont     109 bp    PROT      linear    1-AUG-2014, 10
 ACCESSION  Rose-Cavalier-Smiths-iMac.local:125:1409403112
ORIGIN
        1 ESVNSRIQLV VKSGKYSLGY RQTVRTLRNG KCKLVIISNN CPPLRKSEIE YYAMLSKTAV
       61 LHYAGNNNDL GTACGKYFRS SVLTITDAGD SDI
//
LOCUS       Plasmodiophora_brassicae@02414      65 bp    PROT      linear   30-AUG-2014
DEFINITION  Plasmodiophora_brassicae@02414      74 bp    PROT      linear    1-AUG-2014, 74
 ACCESSION  Rose-Cavalier-Smiths-iMac.local:126:1409403112
ORIGIN
        1 ~~INSRL-LV VKSGKYSLGY KSTLKSLRMG KAKLVIIANN CPALRKSEIE YYAMLAKTGV
       61 HHYSG
//
LOCUS       Plasmodium_falciparum@AAN35385      93 bp    PROT      linear   30-AUG-2014
DEFINITION  Plasmodium_falciparum@AAN35385     102 bp    PROT      linear    1-AUG-2014, 10
 ACCESSION  Rose-Cavalier-Smiths-iMac.local:127:1409403112
ORIGIN
        1 DNINAKLQLV MKSGKYQFGR KSCLKALRTG KGKLVIVSSN CPSIQRSVIE YYAMLSKCGV
       61 HDYHGDNNDL GTACGKLFRI SCLVITDVGD SDI
//
LOCUS       Plasmodium_yoelii@EAA17197      93 bp    PROT      linear   30-AUG-2014
DEFINITION  Plasmodium_yoelii@EAA17197     102 bp    PROT      linear    1-AUG-2014, 102 ba
 ACCESSION  Rose-Cavalier-Smiths-iMac.local:128:1409403112
ORIGIN
        1 DNINSKLQLV MKSGKYQFGR KSCLKALRTG KGKLVIVSSN CPPIQRSVIE YYAMLSKCGV
       61 HDYHGDNNDL GTACGKLFRI SCLVITDVGD SDI
//
LOCUS       Polytomella_parva@POL00000026_      93 bp    PROT      linear   30-AUG-2014
DEFINITION  Polytomella_parva@POL00000026_     109 bp    PROT      linear    1-AUG-2014, 10
 ACCESSION  Rose-Cavalier-Smiths-iMac.local:129:1409403112
ORIGIN
        1 ENINARLALV MKSGKYSLGY KTVLKTLRTG KAKMVIISNN CPTTRKSQIE YYALLSGSSV
       61 HHYAGNNVEL GTACGKYYRV STLVVTDAGD SDI
//
LOCUS       Prototheca_wickerhamii@PWL0000      93 bp    PROT      linear   30-AUG-2014
DEFINITION  Prototheca_wickerhamii@PWL0000     109 bp    PROT      linear    1-AUG-2014, 10
 ACCESSION  Rose-Cavalier-Smiths-iMac.local:130:1409403112
ORIGIN
        1 ESINSRLSLV MKSGKYTLGY KTTLKTLRNG KAKLVIISNN CPAVRKSEIE YYAMLSKSSV
       61 HHFTGNNVDL GTACGKLHRV SVLTITDAGD SDI
//
LOCUS       Pythium_ultimum@pytulFF047353_      93 bp    PROT      linear   30-AUG-2014
DEFINITION  Pythium_ultimum@pytulFF047353_     109 bp    PROT      linear    1-AUG-2014, 10
 ACCESSION  Rose-Cavalier-Smiths-iMac.local:131:1409403112
ORIGIN
        1 ENINSRLQLV MRSGKVALGY KQTLKALRSN KAKLVLISNN TQPLRKSEVE YYSMLAKTGV
       61 HHFAGNNNDL GTACGKFFRV SVMCILDAGD SDI
//
LOCUS       Rall@OG9_002504-RA      93 bp    PROT      linear   30-AUG-2014
DEFINITION  Rall@OG9_002504-RA     106 bp    PROT      linear    1-AUG-2014, 106 bases, A6E
 ACCESSION  Rose-Cavalier-Smiths-iMac.local:132:1409403112
ORIGIN
        1 ESINSKLALV VKSGKYTLGV KSTLSSIRNN KAKLIILSSN TPALRKSEIE YYAMLSKTPV
       61 HHYSGNNIDL GTACGKFFRV GVMSITDPGD SDI
//
LOCUS       Rattus_norvegicus@XP_344179      93 bp    PROT      linear   30-AUG-2014
DEFINITION  Rattus_norvegicus@XP_344179     102 bp    PROT      linear    1-AUG-2014, 102 b
 ACCESSION  Rose-Cavalier-Smiths-iMac.local:133:1409403112
ORIGIN
        1 ESIDSRLQLV MKSGKYVLGY KQTLKMIRQG KAKLVILSNN CPALRKSEIE YYAMLAKTGV
       61 HHYSGNNIEL GTACGKYYRV CTLAIIDPGD SDI
//
LOCUS       Reclinomonas_americana@RAL0000      93 bp    PROT      linear   30-AUG-2014
DEFINITION  Reclinomonas_americana@RAL0000     109 bp    PROT      linear    1-AUG-2014, 10
 ACCESSION  Rose-Cavalier-Smiths-iMac.local:134:1409403112
ORIGIN
        1 EGVNARLNLV MKSGKYVLGV KETIRNMRNG KAKMVIVSEN TPPLRRSQIE YLAYLAHVTV
       61 LHYAGNNIDL GTACGKYFRV GVLAITDAGD SDI
//
LOCUS       Rhizopus_oryzae@ROL00001559_2      93 bp    PROT      linear   30-AUG-2014
DEFINITION  Rhizopus_oryzae@ROL00001559_2     109 bp    PROT      linear    1-AUG-2014, 109
 ACCESSION  Rose-Cavalier-Smiths-iMac.local:135:1409403112
ORIGIN
        1 ESINSRLQLV TKSGKYTLGY KSSLKTIRQG KAKLIIIAGN CPPLRKSEIE YYAMLSKTGV
       61 HHYNGNNIDL GTACGKLFRT SVLSITDAGD SDI
//
LOCUS       Rhynchomonas      93 bp    PROT      linear   30-AUG-2014
DEFINITION  Rhynchomonas     102 bp    PROT      linear    1-AUG-2014, 102 bases, C6718458 
 ACCESSION  Rose-Cavalier-Smiths-iMac.local:136:1409403112
ORIGIN
        1 DNFNSKISLV MKSGKYCLGF NQAMGSLRAG RAKVVVVANN CHPVRKAELE YYCMLSKTPI
       61 HHYNGSNLDL GTACGKHFRT TTLTVTDAGD SDI
//
LOCUS       Saccharomyces_cerevisiae@CAA96      93 bp    PROT      linear   30-AUG-2014
DEFINITION  Saccharomyces_cerevisiae@CAA96     102 bp    PROT      linear    1-AUG-2014, 10
 ACCESSION  Rose-Cavalier-Smiths-iMac.local:137:1409403112
ORIGIN
        1 ESINQKLALV IKSGKYTLGY KSTVKSLRQG KSKLIIIAAN TPVLRKSELE YYAMLSKTKV
       61 YYFQGGNNEL GTAVGKLFRV GVVSILEAGD SDI
//
LOCUS       Salpingoeca_rosetta@PTSG_01643      93 bp    PROT      linear   30-AUG-2014
DEFINITION  Salpingoeca_rosetta@PTSG_01643     109 bp    PROT      linear    1-AUG-2014, 10
 ACCESSION  Rose-Cavalier-Smiths-iMac.local:138:1409403112
ORIGIN
        1 DNLNTKLALA IKSGKYVLGY KQTRKMLRLG KAQLVIIASN APALRKSELE YYALLSKSLV
       61 EHFKGDNIEL GTAVGRYHRV GVLTITDPGD SDI
//
LOCUS       Sawyeria_marylandensis@SML0000      93 bp    PROT      linear   30-AUG-2014
DEFINITION  Sawyeria_marylandensis@SML0000     109 bp    PROT      linear    1-AUG-2014, 10
 ACCESSION  Rose-Cavalier-Smiths-iMac.local:139:1409403112
ORIGIN
        1 ENINTRLQLV MKSGKYSIGY KTTLKNLRNA KSKLIIIANN CPPLRKSEIE YYAMLSHTTV
       61 HHFAGNNQEL GTACGKYFNV SVLSILDAGD SDI
//
LOCUS       Scenedesmus_obliquus@SOL000000      93 bp    PROT      linear   30-AUG-2014
DEFINITION  Scenedesmus_obliquus@SOL000000     109 bp    PROT      linear    1-AUG-2014, 10
 ACCESSION  Rose-Cavalier-Smiths-iMac.local:140:1409403112
ORIGIN
        1 ENINSRLALV MKSGKYTLGY KTCLKTLRSG KAKLVIVSSN CPPVRKSEIE YYAMLSKTGV
       61 HHYSGNNVDL GTACGKYFRV SVLAITDPGD SDI
//
LOCUS       Schizosaccharomyces_pombe@CAB5      93 bp    PROT      linear   30-AUG-2014
DEFINITION  Schizosaccharomyces_pombe@CAB5     102 bp    PROT      linear    1-AUG-2014, 10
 ACCESSION  Rose-Cavalier-Smiths-iMac.local:141:1409403112
ORIGIN
        1 DTINSKLALT MKSGKYVLGY KSTLKTLRSG KAKLILIAAN APPLRKSELE YYAMLSRCSV
       61 HHYSGNNIDL GTACGKLFRV GVLAVIDAGD SDI
//
LOCUS       Selaginell@31480      92 bp    PROT      linear   30-AUG-2014
DEFINITION  Selaginell@31480     100 bp    PROT      linear    1-AUG-2014, 100 bases, AE439
 ACCESSION  Rose-Cavalier-Smiths-iMac.local:142:1409403112
ORIGIN
        1 ESINNRLALV MKSGKYTLGY KTVLKSLRSG KGKLVLISNN CPPLRKSEIE YYAMLSKTNV
       61 HHYSGNNVEL GTACGKYYRV SCLTITDPGE -N
//
LOCUS       Sphaeroforma_arctica@SARC_0764      93 bp    PROT      linear   30-AUG-2014
DEFINITION  Sphaeroforma_arctica@SARC_0764     109 bp    PROT      linear    1-AUG-2014, 10
 ACCESSION  Rose-Cavalier-Smiths-iMac.local:143:1409403112
ORIGIN
        1 DSLNQRLGLV MKSGKYTLGY KSTLKTLRSG KSKLIIISSN CPAVRKSEIE YYAMLSKTGI
       61 HHYHGTNIDL GTACGKYYRC SVLSITDAGD SDI
//
LOCUS       Spironucle@15417      93 bp    PROT      linear   30-AUG-2014
DEFINITION  Spironucle@15417     102 bp    PROT      linear    1-AUG-2014, 102 bases, D973F
 ACCESSION  Rose-Cavalier-Smiths-iMac.local:144:1409403112
ORIGIN
        1 ESTSLQLGLI MKSGKFTLGV NQAMKSIRDG SASLIIISSN LPQLVTSQIE YMAMIQKIQV
       61 YKQPYNSRDF GLQIGKTFNV GVMTITNAGD ADL
//
LOCUS       Spizellomyces_punctatus@SPPG_0      93 bp    PROT      linear   30-AUG-2014
DEFINITION  Spizellomyces_punctatus@SPPG_0     108 bp    PROT      linear    1-AUG-2014, 10
 ACCESSION  Rose-Cavalier-Smiths-iMac.local:145:1409403112
ORIGIN
        1 ESINSRLALV MKSGKYTLGY KSTLKTLRQG KSKLIIIAGN CPPLRKSELE YYAMLSKTGV
       61 HHYSGNNIDL GTACGKYFRV GVLSIIDAGD SDI
//
LOCUS       Stachyamoeba_lipophora@SLL0000      93 bp    PROT      linear   30-AUG-2014
DEFINITION  Stachyamoeba_lipophora@SLL0000     109 bp    PROT      linear    1-AUG-2014, 10
 ACCESSION  Rose-Cavalier-Smiths-iMac.local:146:1409403112
ORIGIN
        1 ENINARLALV MKSGKYSLGY KQTLKNVRET KAKLVIIANN IPTLRKSEIE YYAMLSKTLV
       61 HHYAGNNVEL GTACGKTFGV GVMTVVDAGD SDL
//
LOCUS       Sterkiella_histriomuscorum@OTL      93 bp    PROT      linear   30-AUG-2014
DEFINITION  Sterkiella_histriomuscorum@OTL     109 bp    PROT      linear    1-AUG-2014, 10
 ACCESSION  Rose-Cavalier-Smiths-iMac.local:147:1409403112
ORIGIN
        1 DNMNSKLTLV IKSGKYRLGY KSTIKTLRQG QAKLILISNN CPAIRRTELE YYAMLSKSQV
       61 HHFDGNNIEL GTACARLHRV AVMAITEAGD SDI
//
LOCUS       Strongyloc@31433      93 bp    PROT      linear   30-AUG-2014
DEFINITION  Strongyloc@31433     102 bp    PROT      linear    1-AUG-2014, 102 bases, 4512A
 ACCESSION  Rose-Cavalier-Smiths-iMac.local:148:1409403112
ORIGIN
        1 ESINTRLQLV MKSGKYNLGY KQTLKALRNG KAKLVILANN TPPLRKSEVE YYAMLAKTGV
       61 HHYSGNNIEL GTACGKYFRV CTLCITDPGD SDI
//
LOCUS       Tetrahymena_thermophila@118380      93 bp    PROT      linear   30-AUG-2014
DEFINITION  Tetrahymena_thermophila@118380     106 bp    PROT      linear    1-AUG-2014, 10
 ACCESSION  Rose-Cavalier-Smiths-iMac.local:149:1409403112
ORIGIN
        1 DNIQSKLALV MRSGKATLGY KSTIKAIRNG TAKLVFISNN CPTVRKSEIE YYASLAQISI
       61 HHFVGSNVEL GTACGKYHRC STMAILDAGD SDI
//
LOCUS       Thalassiosira_pseudonana@.21      93 bp    PROT      linear   30-AUG-2014
DEFINITION  Thalassiosira_pseudonana@.21     102 bp    PROT      linear    1-AUG-2014, 102 
 ACCESSION  Rose-Cavalier-Smiths-iMac.local:150:1409403112
ORIGIN
        1 ESMNSRLKLV MKSGKAILGY KSGLKALRTG KSKMVLIASN CPPLRKSEVE YLAMLAKTTV
       61 HHYSGDNSEL GTACGKLFNC SVVSIIDGGD SDI
//
LOCUS       Thecamoans_trahens@AMSG_01285T      93 bp    PROT      linear   30-AUG-2014
DEFINITION  Thecamoans_trahens@AMSG_01285T     109 bp    PROT      linear    1-AUG-2014, 10
 ACCESSION  Rose-Cavalier-Smiths-iMac.local:151:1409403112
ORIGIN
        1 ESINSHLALV MKSGKFCLGY KQTLKALRAG KAKLVLLSSN TPPLVKSELE YYSMLAKTGV
       61 HHYDGTNNDL GAACGQYFRV SMMAVIDEGD SDI
//
LOCUS       Theileria0@28171      93 bp    PROT      linear   30-AUG-2014
DEFINITION  Theileria0@28171     102 bp    PROT      linear    1-AUG-2014, 102 bases, 140A5
 ACCESSION  Rose-Cavalier-Smiths-iMac.local:152:1409403112
ORIGIN
        1 ENVNHRLQLV MKSGKVCLGF KSTKATLRNG KALLVILSNN CPPLRRSEIE YYAMLAKCGV
       61 HHYTGDNNDL GTACGKHFRV GCMAILDAGD SDI
//
LOCUS       Toxoplasma_gondii@2981930849      93 bp    PROT      linear   30-AUG-2014
DEFINITION  Toxoplasma_gondii@2981930849     102 bp    PROT      linear    1-AUG-2014, 102 
 ACCESSION  Rose-Cavalier-Smiths-iMac.local:153:1409403112
ORIGIN
        1 EGINSRLQLV MKSGKVNLGC KTAIHALRTG KAKLIIISNN CPALRKSEIE YYAMLSKCGV
       61 HHYHGDNNEL GTACGKLFRV SCLAVTDPGD SDI
//
LOCUS       Trichomonas_vaginalis@12339896      93 bp    PROT      linear   30-AUG-2014
DEFINITION  Trichomonas_vaginalis@12339896     109 bp    PROT      linear    1-AUG-2014, 10
 ACCESSION  Rose-Cavalier-Smiths-iMac.local:154:1409403112
ORIGIN
        1 ESIINSLSLV TKSGKYSLGI SQTLKSLRNG EAKLVIFASN VAPAHRSLIE YYAMLSGCDI
       61 LPFDGDNVDL GTACGKYFRS SVISIIDAGE SEI
//
LOCUS       Trimastix_pyriformis@TPL000002      93 bp    PROT      linear   30-AUG-2014
DEFINITION  Trimastix_pyriformis@TPL000002     107 bp    PROT      linear    1-AUG-2014, 10
 ACCESSION  Rose-Cavalier-Smiths-iMac.local:155:1409403112
ORIGIN
        1 EGINSRLALV VKSGKFCLGF KQALKTLRKG QSKIVVISSN IPPLRKSEIE YYAMLSRTTV
       61 HHYSGNNLAL GTACGKYYGV GCMSVTDAGD SDI
//
LOCUS       Tritrichom@10347      93 bp    PROT      linear   30-AUG-2014
DEFINITION  Tritrichom@10347     102 bp    PROT      linear    1-AUG-2014, 102 bases, 37238
 ACCESSION  Rose-Cavalier-Smiths-iMac.local:156:1409403112
ORIGIN
        1 ESIISSLSLV TKSGKYSLGI SQTLKALRSG EAKLVIFASN VAPAHKSLIE YYAMLSQCDI
       61 LPFDGDNVDL GTACGKYFRS SVITIIDAGE SEI
//
LOCUS       Procryptobia_sorokini@metproCo      87 bp    PROT      linear   30-AUG-2014
DEFINITION  Procryptobia_sorokini@metproCo      96 bp    PROT      linear    1-AUG-2014, 96
 ACCESSION  Rose-Cavalier-Smiths-iMac.local:157:1409403112
ORIGIN
        1 DHINTKIQLV MKSGKYCLGY AQALTTLRQG PPKLVVLAKQ HAPRRKAEME YYAMLSKTPV
       61 HYYSGNNLDL GTACGKHFRA SVLSVTD
//
LOCUS       Leishmania_major@CAA82249      93 bp    PROT      linear   30-AUG-2014
DEFINITION  Leishmania_major@CAA82249     102 bp    PROT      linear    1-AUG-2014, 102 bas
 ACCESSION  Rose-Cavalier-Smiths-iMac.local:158:1409403112
ORIGIN
        1 NTINAKLQLV MKSGKYVLGT QQALTTLRQG RSKLVVIANN CPPIRRAEVE YYCTLSKTPI
       61 HHYSGNNLDL GTACGKHFRT CVLSVTNVGD SDI
//
LOCUS       Procryptobia_M      93 bp    PROT      linear   30-AUG-2014
DEFINITION  Procryptobia_M     105 bp    PROT      linear    1-AUG-2014, 105 bases, 731C10D
 ACCESSION  Rose-Cavalier-Smiths-iMac.local:159:1409403112
ORIGIN
        1 ~~INTKIQLV MKSGKYCLGY AQALTTLRQG RAKLVVLANN MPPVRKAEME YYAMLSKTPV
       61 HYYSGNNLDL GTACGKHFRA SVLSVTDIGD SDI
//
LOCUS       Trypanosoma_brucei@Z54339_CAA9      93 bp    PROT      linear   30-AUG-2014
DEFINITION  Trypanosoma_brucei@Z54339_CAA9     102 bp    PROT      linear    1-AUG-2014, 10
 ACCESSION  Rose-Cavalier-Smiths-iMac.local:160:1409403112
ORIGIN
        1 DTINTKIQLV MKSGKYVLGT QQSLKTLRQG RSKLVVISAN CPPIRKAEIE YYCTLSKTPI
       61 HHYSGNNLDL GTACGRHFRA CVLSITDVGD SDI
//
LOCUS       Trypanosoma_cruzi@AA908105      93 bp    PROT      linear   30-AUG-2014
DEFINITION  Trypanosoma_cruzi@AA908105     102 bp    PROT      linear    1-AUG-2014, 102 ba
 ACCESSION  Rose-Cavalier-Smiths-iMac.local:161:1409403112
ORIGIN
        1 DTINTKIQLV MKSGKYVLGT KQTLKTLRQG RSKLVVISSN CPPIRKAEIE YYCTLSKTPM
       61 HHYAGNNLDL GTACGRHFRS CVLSITDVGD SDI
//
LOCUS       Ustilago_maydis@EAK86283      93 bp    PROT      linear   30-AUG-2014
DEFINITION  Ustilago_maydis@EAK86283     102 bp    PROT      linear    1-AUG-2014, 102 base
 ACCESSION  Rose-Cavalier-Smiths-iMac.local:162:1409403112
ORIGIN
        1 DNINTKLQLV IKSGKVALGL KSALKNMRSG KAKLVLISAN TPPLRKSEIE YYAMLSKTAV
       61 HHYQGTNVAL GTAAGKLFRV GVMTILDAGD SDL
//
LOCUS       Tribonema_sp      93 bp    PROT      linear   23-SEP-2014
DEFINITION  Tribonema_sp, 217 bases, B54A4711 checksum.
 ACCESSION  Rose-Cavalier-Smiths-iMac.local:169:1409403160
ORIGIN
        1 ESINTRLQLV MRSGKASLGY KQTLKCMRTS KAKMIIISNN CPPLRKSEIE YYALLAKCNV
       61 HHYSGSNTDL GTACGKYFRV SVLAITDAGD SDI
//
LOCUS       Flamella_sp      93 bp    PROT      linear   23-SEP-2014
DEFINITION  Flamella_sp, 217 bases, 52D98147 checksum.
 ACCESSION  Rose-Cavalier-Smiths-iMac.local:172:1409403160
ORIGIN
        1 ESINSRLSLV MKSGKYTLGY KTTLKTLRNG KSKLVIIANN CPPLRKSEIE YYAWLAKTGV
       61 HHYGGSNIDL GTACGKLYRV SVLSVTDPGD SDI
//
LOCUS       Heterosigma_sp      93 bp    PROT      linear   23-SEP-2014
DEFINITION  Heterosigma_sp, 217 bases, 8402DC50 checksum.
 ACCESSION  Rose-Cavalier-Smiths-iMac.local:178:1409403160
ORIGIN
        1 ENINSRLALV MKSGKYTLGY KSTLKTLRQG KAWLVIISDN CPPLKKSEIE YYAMLAKTGV
       61 HHYSGNNIDL GTACGKYFRV SCLSITDPGD SDI
//
LOCUS       Apis_mellifera      93 bp    PROT      linear   23-SEP-2014
DEFINITION  Apis_mellifera, 217 bases, ECA0777D checksum.
 ACCESSION  Rose-Cavalier-Smiths-iMac.local:179:1409403160
ORIGIN
        1 EGINSRLALV MKSGKYVLGY KQTLKSLRQG KAKLVIIANN AAPLRKSEIE YYAMLAKTGV
       61 HHYIGNNIEL GTACGKYFRV CTLSITDPGN SDI
//
LOCUS       Arachnula_sp      93 bp    PROT      linear   23-SEP-2014
DEFINITION  Arachnula_sp, 217 bases, 602689A checksum.
 ACCESSION  Rose-Cavalier-Smiths-iMac.local:185:1409403160
ORIGIN
        1 ESINSRLALV MKSGKYTLGY KSTLKSIRSG KAQLIIIANN CPPLRKSELE YYAMLAKTGV
       61 HHYSGNNIDL GTACGKLFRV SCLSVIDPGD SDI
//
LOCUS       Danio_rerio      93 bp    PROT      linear   23-SEP-2014
DEFINITION  Danio_rerio, 217 bases, 93D39D9D checksum.
 ACCESSION  Rose-Cavalier-Smiths-iMac.local:187:1409403160
ORIGIN
        1 ESINSRLQLV MKSGKYVLGY KQSQKMIRQG KAKLVILANN CPALRKSEIE YYAMLAKTGV
       61 HHYSGNNIEL GTACGKYYRV CTLAIIDPGD SDI
//
LOCUS       Cryptococcus_gattii      93 bp    PROT      linear   23-SEP-2014
DEFINITION  Cryptococcus_gattii, 217 bases, 1149A62F checksum.
 ACCESSION  Rose-Cavalier-Smiths-iMac.local:196:1409403160
ORIGIN
        1 ESINSKLQLV VKSGKFTLGY KQALKQLRSG KAKLILISKN CPPLRKSEIE YYAMLSKTNV
       61 HHYDGSNVDL GTAAGKLYRV GVMSIQDAGD SDL
//
LOCUS       Pyrolobus_fumarii_1A      93 bp    PROT      linear   23-SEP-2014
DEFINITION  Pyrolobus_fumarii_1A, 217 bases, 178F115A checksum.
 ACCESSION  Rose-Cavalier-Smiths-iMac.local:164:1409403160
ORIGIN
        1 EFERELLNAL -KTGKVILGT RKTLKLLKLG RLKAVVVAAN APPEVKQEIL YYASLGDIPV
       61 YVYPGTSVEL GAACGKPFTV MSLGIVDEGQ SRI
//
LOCUS       Aeropyrum_pernix_K1      93 bp    PROT      linear   23-SEP-2014
DEFINITION  Aeropyrum_pernix_K1, 217 bases, 4970C1FA checksum.
 ACCESSION  Rose-Cavalier-Smiths-iMac.local:165:1409403160
ORIGIN
        1 --VEKALKDL VKTGVYAMGF KQSLKAVKAG EAKAIVIAEN TPPELRRKLE YYAKLAGIPI
       61 IVYRGTRMDM GLVMGRRHGV SVLAVIDEGS SRI
//
LOCUS       Methanosarcina_mazei      93 bp    PROT      linear   23-SEP-2014
DEFINITION  Methanosarcina_mazei, 217 bases, 6F1A32E9 checksum.
 ACCESSION  Rose-Cavalier-Smiths-iMac.local:166:1409403160
ORIGIN
        1 INVDKSLIKA VKTGKVIIGA NRTVDAAENG SAKMVVLASN CPADIKKKVQ E----TNVPV
       61 LEYEGTSVEL GPVCGKPFTI AAMAILDAGE SDI
//
LOCUS       Acidilobus_saccharovorans      93 bp    PROT      linear   23-SEP-2014
DEFINITION  Acidilobus_saccharovorans, 217 bases, 328ABF07 checksum.
 ACCESSION  Rose-Cavalier-Smiths-iMac.local:168:1409403160
ORIGIN
        1 ALFERELKAA AKSGKLSLGA RRALKLLLKN QAKGIIVADN APPDVRKNIE SLANINGVPL
       61 YVYKGTSADL GSLIGKPFKV SVIAVLNPGD SRI
//
LOCUS       Metallosphaera_sedula      93 bp    PROT      linear   23-SEP-2014
DEFINITION  Metallosphaera_sedula, 217 bases, D5562D54 checksum.
 ACCESSION  Rose-Cavalier-Smiths-iMac.local:171:1409403160
ORIGIN
        1 ITFESEIKVL LKTGKVLLGS KRTIKALKMG KLKGVIVAST LRGDIKSDIM RYASLAGIPV
       61 VEYKGSGWEL GTIMGKPFLV SAVGVEELGD SQI
//
LOCUS       Ignicoccus_hospitalis      93 bp    PROT      linear   23-SEP-2014
DEFINITION  Ignicoccus_hospitalis, 217 bases, CB65EC5C checksum.
 ACCESSION  Rose-Cavalier-Smiths-iMac.local:173:1409403160
ORIGIN
        1 TAIEAELKTA LRTGKVVLGA KQTIKLLKTG KAKAAIVSAG APPIVRRDVL YYAKLSNIPV
       61 YVYPGTSKEL GTLCAKPFVV SALAVVDEGD SKI
//
LOCUS       Archaeoglobus_fulgidus      93 bp    PROT      linear   23-SEP-2014
DEFINITION  Archaeoglobus_fulgidus, 217 bases, EA61F3CE checksum.
 ACCESSION  Rose-Cavalier-Smiths-iMac.local:174:1409403160
ORIGIN
        1 -EVETIIKTV LKTGGYRLGS KSTLKSLRNG EAKAVIVASN CPEEVLEKIK SY----DVKI
       61 LVYNGTNMEL GALCGKPFSV AAMAITE--- -EI
//
LOCUS       Methanococcoides_burtonii      93 bp    PROT      linear   23-SEP-2014
DEFINITION  Methanococcoides_burtonii, 217 bases, AD2CD402 checksum.
 ACCESSION  Rose-Cavalier-Smiths-iMac.local:176:1409403160
ORIGIN
        1 INIDKALIKV IRTGTVIMGA NRTIEAAVKN EAKMVVLASN CPANIRDQIE --A--TSVPI
       61 LNYAGTGVDL GPVCGKAFTI ATMAIMDAGE SDI
//
LOCUS       Methanococcus_aeolicus      93 bp    PROT      linear   23-SEP-2014
DEFINITION  Methanococcus_aeolicus, 217 bases, AE4DB079 checksum.
 ACCESSION  Rose-Cavalier-Smiths-iMac.local:177:1409403160
ORIGIN
        1 -DINRSIRVA VDTGSVVLGT KKVLKNIKHG EGKLIIVAEN CIKDVNEDIN YYAKLSDIPV
       61 YTHESISLEL GAICGKPFPV SALIVMDPGN STI
//
LOCUS       Korarchaeum_cryptofilum      93 bp    PROT      linear   23-SEP-2014
DEFINITION  Korarchaeum_cryptofilum, 217 bases, 4A0AC270 checksum.
 ACCESSION  Rose-Cavalier-Smiths-iMac.local:181:1409403160
ORIGIN
        1 SEVESELYLA SKSGKVILGA KKVIRQLKSG NPKLVVLASN IPEELRMELE YLSKLAGVPI
       61 YKYPGKSLDL GRAFKRPFFV SAAAIMEEGE SRI
//
LOCUS       Nanoarchaeum_equitans      93 bp    PROT      linear   23-SEP-2014
DEFINITION  Nanoarchaeum_equitans, 217 bases, 1697B265 checksum.
 ACCESSION  Rose-Cavalier-Smiths-iMac.local:183:1409403160
ORIGIN
        1 -DIN-EIRRH VMEGKAVIGT NKTLKLLKLG QLSAVVLAKN VPDYIKEDIE YYAKLSNIPV
       61 IQVDLFNDEL GAALKKRFKV SVVGILK--- ---
//
LOCUS       Methanocaldococcus_jannaschii      93 bp    PROT      linear   23-SEP-2014
DEFINITION  Methanocaldococcus_jannaschii, 217 bases, 2F137066 checksum.
 ACCESSION  Rose-Cavalier-Smiths-iMac.local:186:1409403160
ORIGIN
        1 MDVNKAIRTA VDTGKVILGS KRTIKFVKHG EGKLVVLAGN IPKDLEEDVK YYAKLSNIPV
       61 YQHKITSLEL GAVCGKPFPV AALLVLDEGL SNI
//
LOCUS       Nitrosoarchaeum_limnia      93 bp    PROT      linear   23-SEP-2014
DEFINITION  Nitrosoarchaeum_limnia, 217 bases, BB623FAE checksum.
 ACCESSION  Rose-Cavalier-Smiths-iMac.local:188:1409403160
ORIGIN
        1 KILEKMLKDS VKEDQVTMGT KQVLNSMK-- NSKLIVLSKS LKKETLAKIE EDAKKEKIPL
       61 VNFQGTSVAL GRLCGLQFRI STISFTSLTD ANI
//
LOCUS       Staphylothermus_marinus      93 bp    PROT      linear   23-SEP-2014
DEFINITION  Staphylothermus_marinus, 217 bases, 2BFDB862 checksum.
 ACCESSION  Rose-Cavalier-Smiths-iMac.local:190:1409403160
ORIGIN
        1 IDFIRALQMA IKTGEVILGS KRTIKLVLHG KAKLVVVAAN APPEIKRDIE YYAKLSNIPV
       61 YRFPGTNMEL GTLAGKPFGV SAMAIVDPGQ SNI
//
LOCUS       Desulfurococcus_mucosus_DSM_2162      93 bp    PROT      linear   23-SEP-2014
DEFINITION  Desulfurococcus_mucosus_DSM_2162, 217 bases, 80261280 checksum.
 ACCESSION  Rose-Cavalier-Smiths-iMac.local:194:1409403160
ORIGIN
        1 VDLLKAIRVA AETGHVVYGA REVRRLVLHG KAKAVIIAVN APPEVKRDLT YYAKLSGIPV
       61 IKFPGTNMEL GTLLGRPHSI SSIAVVDPGQ SNI
//
LOCUS       Nitrosopumilis_sp_AR2      93 bp    PROT      linear   23-SEP-2014
DEFINITION  Nitrosopumilis_sp_AR2, 217 bases, C92B360F checksum.
 ACCESSION  Rose-Cavalier-Smiths-iMac.local:197:1409403160
ORIGIN
        1 KILEKSLKDA RKEDKLTMGA KQVLNSVK-- NSKLIVLSQS MKKEMFEQIE SDAKKEKIPL
       61 VNFQGTSVAL GRLCGLQFRI STISFTSIDD ASI
//
LOCUS       Methanobrevibacter_smithii      93 bp    PROT      linear   23-SEP-2014
DEFINITION  Methanobrevibacter_smithii, 217 bases, CBE417EC checksum.
 ACCESSION  Rose-Cavalier-Smiths-iMac.local:202:1409403160
ORIGIN
        1 MDVDRSIRVA VDTGDVTLGS EKSIQSLKLG KGQLVIVAAN TPKDIVEDVE YYTNLSDIPS
       61 YTYEGSSVEL GSVCGKPFTV ATLIVNDPGD STI
//
LOCUS       Hypterthermus_butylicus      93 bp    PROT      linear   23-SEP-2014
DEFINITION  Hypterthermus_butylicus, 217 bases, B02A0CC1 checksum.
 ACCESSION  Rose-Cavalier-Smiths-iMac.local:204:1409403160
ORIGIN
        1 TDIEKELVNA LKTGKVILGS RKTLKYVKLG KAKAVIVAAN APPEIRNDIL YYAKLSGIPV
       61 YVYPGTSVEL GSVCGKPFTV ASLAILDPGN SRI
//
LOCUS       Methanoculleus_marisingri      93 bp    PROT      linear   23-SEP-2014
DEFINITION  Methanoculleus_marisingri, 217 bases, B0F82D65 checksum.
 ACCESSION  Rose-Cavalier-Smiths-iMac.local:205:1409403160
ORIGIN
        1 -DFNASLRKA VKTGTVFLGR NKTRESIEAG KAKLVVVARN SPESVKNLVN E---I-DIPV
       61 YAYEGSSVQL GKACGMPYVV SALAVIEPGE SDI
//
LOCUS       Pyrococcus_horikoshii      93 bp    PROT      linear   23-SEP-2014
DEFINITION  Pyrococcus_horikoshii, 217 bases, C03FFDC4 checksum.
 ACCESSION  Rose-Cavalier-Smiths-iMac.local:212:1409403160
ORIGIN
        1 -DLAFELKKA LETGKVILGS NETIRLAKTG GAKLIIVARN APKEIKDDIY YYAKLSDIPV
       61 YEFEGTSVEL GTLLGKPFVV ASLAIVDPGE SRI
//
LOCUS       Thermococcus_kodakarensis      93 bp    PROT      linear   23-SEP-2014
DEFINITION  Thermococcus_kodakarensis, 217 bases, E187605F checksum.
 ACCESSION  Rose-Cavalier-Smiths-iMac.local:214:1409403160
ORIGIN
        1 VDFAFELRKV QDTGKIVMGA KKSIHLAKVG GAKLIIVARN ARPDIKEDIY YYAKLSGIPV
       61 YEFEGTSVEL GTLLGRPHTV SALAVIDPGE SKI
//
LOCUS       Pyrobaculum_aerophilium      93 bp    PROT      linear   23-SEP-2014
DEFINITION  Pyrobaculum_aerophilium, 217 bases, 22677E0D checksum.
 ACCESSION  Rose-Cavalier-Smiths-iMac.local:215:1409403160
ORIGIN
        1 IDISRELQVA INTGKVVIGF EETKKALLTG APKLIILAAN APKWARDDIE YYAKLAGVPI
       61 FVFPGSSIEL GAAAKRPHKI MALAVIDAGQ SEI
//
LOCUS       Cenarchaeum_symbiosum      93 bp    PROT      linear   23-SEP-2014
DEFINITION  Cenarchaeum_symbiosum, 217 bases, F4728B0 checksum.
 ACCESSION  Rose-Cavalier-Smiths-iMac.local:217:1409403160
ORIGIN
        1 KLLEKALRDA VKEDRCTIGA KQVAGAIK-- GSKMIVLSRL RQGNDTGEIT RGAEEAGVPT
       61 VSFEGSSVAL GRLCGLQYRV SAISIDAMPE AGI
//
LOCUS       Parvarchaeum_acidiphilum_ARMAN-4@EEZ92887      93 bp    PROT      linear   12-MAY-2010
DEFINITION  ribosomal protein L7Ae/L30e/S12e/Gadd45 [Candidatus Parvarchaeum
 ACCESSION  EEZ92887
  ORGANISM  Candidatus Parvarchaeum acidiphilum ARMAN-4
   AUTHORS  Baker,B.J., Comolli,L.R., Dick,G.J., Hauser,L., Hyatt,D., Dill,B.,
acidiphilum ARMAN-4].VERSION     EEZ92887.1  GI:269986605DBLINK      BioProject: PRJNA38567DBSOURCE    accession GG730046.1
KEYWORDS    .
SOURCE      Candidatus Parvarchaeum acidiphilum ARMAN-4 (mine drainage
            metagenome)
            Archaea; Parvarchaeota; Candidatus Parvarchaeum.
REFERENCE   1  (residues 1 to 115)
            Dill,B.D., Land,M.L., Verberkmoes,N.C., Hettich,R.L. and
            Banfield,J.F.
  TITLE     Enigmatic, ultrasmall, uncultivated Archaea
  JOURNAL   Proc. Natl. Acad. Sci. U.S.A. 107 (19), 8806-8811 (2010)
   PUBMED   20421484
REFERENCE   2  (residues 1 to 115)
            Land,M., VerBerkmoes,N.C., Hettich,R.L. and Banfield,J.F.
  TITLE     Direct Submission
  JOURNAL   Submitted (18-NOV-2009) Earth and Planetary Sciences, UC Berkeley,
            307 McCone Hall, Berkeley, CA 94720, USA
COMMENT     Method: conceptual translation.
FEATURES             Location/Qualifiers
     source          1..115
                     /organism=`Candidatus Parvarchaeum acidiphilum ARMAN-4`
                     /isolation_source=`450 nm filtrate of pink subaerial
                     biofilm microbial community collected from the base of 2m
                     high pile of pyrite sediment over which pH 1.1, 41C acid
                     mine drainage solution was flowing`
                     /db_xref=`taxon:662760`
                     /environmental_sample
                     /country=`USA: Ultra Back A (UBA) site of Richmond Mine
                     (elevation 3100ft) at Iron Mountain, CA`
                     /lat_lon=`40.68 N 122.2 W`
                     /collection_date=`Jun-2005`
                     /note=`metagenomic; derived from metagenome: mine drainage
                     metagenome`
     Protein         1..115
                     /product=`ribosomal protein L7Ae/L30e/S12e/Gadd45`
     Region          8..115
                     /region_name=`Ribosomal_L7Ae`
                     /note=`Ribosomal protein L7Ae/L30e/S12e/Gadd45 family;
                     cl00600`
                     /db_xref=`CDD:260522`
     CDS             1..115
                     /locus_tag=`BJBARM4_0508`
                     /coded_by=`complement(GG730046.1:27706..28053)`
                     /transl_table=11

l_table=11


ORIGIN
        1 qvfsvlekir vkggvikkgi nevtkvlerg qarlvvyasd vspkeiimhi pllskdknvp
       61 ciavsskvel gkacgmaigt saivivnpge eah
//
LOCUS       Caldivirga_maquilingensis2@WP_012185388      93 bp    PROT      linear   25-MAY-2013
DEFINITION  50S ribosomal protein L30 [Caldivirga maquilingensis].
 ACCESSION  WP_012185388
  ORGANISM  Caldivirga maquilingensis
VERSION     WP_012185388.1  GI:501136830KEYWORDS    RefSeq.SOURCE      Caldivirga maquilingensis            Archaea; Crenarchaeota; Thermoprotei; Thermoproteales;
            Thermoproteaceae; Caldivirga.
COMMENT     REFSEQ: This record represents a single, non-redundant, protein
            sequence which may be annotated on many different RefSeq genomes
            from the same, or different, species.
FEATURES             Location/Qualifiers
     source          1..103
                     /organism=`Caldivirga maquilingensis`
                     /db_xref=`taxon:76887`
     Protein         1..103
                     /product=`50S ribosomal protein L30`
                     /calculated_mol_wt=10831
     Region          1..99
                     /region_name=`PRK01018`
                     /note=`50S ribosomal protein L30e; Reviewed`
                     /db_xref=`CDD:179205`


ORIGIN
        1 idisrelqvv antgrltmgv rqsikailng daklvimaan vppsirqdve ryaklsqvpv
       61 ftyagtswel ggalrrshki avvaiidpge ssi
//
LOCUS       Thermofilum_pendens@WP_011751958      93 bp    PROT      linear   25-MAY-2013
DEFINITION  50S ribosomal protein L30 [Thermofilum pendens].
 ACCESSION  WP_011751958
  ORGANISM  Thermofilum pendens
VERSION     WP_011751958.1  GI:500075945KEYWORDS    RefSeq.SOURCE      Thermofilum pendens            Archaea; Crenarchaeota; Thermoprotei; Thermoproteales;
            Thermofilaceae; Thermofilum.
COMMENT     REFSEQ: This record represents a single, non-redundant, protein
            sequence which may be annotated on many different RefSeq genomes
            from the same, or different, species.
FEATURES             Location/Qualifiers
     source          1..104
                     /organism=`Thermofilum pendens`
                     /db_xref=`taxon:2269`
     Protein         1..104
                     /product=`50S ribosomal protein L30`
                     /calculated_mol_wt=10920
     Region          5..100
                     /region_name=`PRK01018`
                     /note=`50S ribosomal protein L30e; Reviewed`
                     /db_xref=`CDD:179205`


ORIGIN
        1 aefirelqta iktgkvvlgs rktikllstg kakmvilaqn aptiiaeeik ykarlagipv
       61 yvfegtskdl gaacnkpffv saiavldpge snl
//
LOCUS       Nitrososphaera_viennensis@EN76_AIC15587      93 bp    PROT      linear   20-AUG-2014
DEFINITION  50S ribosomal protein L30e [Nitrososphaera viennensis EN76].
 ACCESSION  AIC15587
  ORGANISM  Nitrososphaera viennensis EN76
   AUTHORS  Kerou,M.L., Offre,P., Spang,A.M. and Schleper,C.
VERSION     AIC15587.1  GI:647811886DBLINK      BioProject: PRJEA60103            BioSample: SAMN02721150DBSOURCE    accession CP007536.1
KEYWORDS    .
SOURCE      Nitrososphaera viennensis EN76
            Archaea; Thaumarchaeota; Nitrososphaerales; Nitrososphaeraceae;
            Nitrososphaera.
REFERENCE   1  (residues 1 to 101)
            Leisch,N. and Schleper,C.
  TITLE     Nitrososphaera viennensis gen. nov., sp. nov., an aerobic and
            mesophilic, ammonia-oxidizing archaeon from soil and a member of
            the archaeal phylum Thaumarchaeota
  JOURNAL   Int. J. Syst. Evol. Microbiol. 64 (PT 8), 2738-2752 (2014)
   PUBMED   24907263
REFERENCE   2  (residues 1 to 101)
  TITLE     Direct Submission
  JOURNAL   Submitted (01-APR-2014) Department of Ecogenomics and Systems
            Biology Group of Archaea Biology and Ecogenomics, University of
            Vienna, Althanstrasse 14, Vienna 1090, Austria
COMMENT     Method: conceptual translation.
FEATURES             Location/Qualifiers
     source          1..101
                     /organism=`Nitrososphaera viennensis EN76`
                     /strain=`EN76`
                     /isolation_source=`soil`
                     /culture_collection=`DSM:26422`
                     /culture_collection=`JCM:19564`
                     /db_xref=`taxon:926571`
                     /country=`Austria: Vienna`
                     /lat_lon=`48.229273 N 16.358947 E`
                     /collection_date=`2008`
     Protein         1..101
                     /product=`50S ribosomal protein L30e`
     Region          1..92
                     /region_name=`Ribosomal_L7Ae`
                     /note=`Ribosomal protein L7Ae/L30e/S12e/Gadd45 family;
                     cl00600`
                     /db_xref=`CDD:260522`
     CDS             1..101
                     /gene=`rpl30e`
                     /locus_tag=`NVIE_013490`
                     /coded_by=`complement(CP007536.1:1142378..1142683)`
                     /inference=`ab initio prediction:AMIGene:2.0`
                     /note=`Evidence 2b : Function of strongly homologous gene;
                     Product type s : structure`
                     /transl_table=11


ORIGIN
        1 ktiekvikda vaaskyksgv kevlqsakss klvivsksld agdrakld-e q-aksagvav
       61 yefdgnsvql gklcnkpfri taiaikgatd aev
//
LOCUS       Sulfolobus_solfataricus      93 bp    PROT      linear   23-SEP-2014
DEFINITION  Sulfolobus_solfataricus, 217 bases, A3E419C3 checksum.
 ACCESSION  Rose-Cavalier-Smiths-iMac.local:219:1409403160
ORIGIN
        1 VSFEGELKSL LKTGKVIFGA KRAIKYIKLS KVKMVIVAST LRGDLKQDIM HYAKLSNIPV
       61 YEYKGSGWDL GTLCGKPFMI STISIIDEGD SKI
//
LOCUS       Methanopyrus_kandleri      93 bp    PROT      linear   23-SEP-2014
DEFINITION  Methanopyrus_kandleri, 217 bases, 726B5004 checksum.
 ACCESSION  Rose-Cavalier-Smiths-iMac.local:220:1409403160
ORIGIN
        1 QEIERQIRMA VETGDVVLGS NQTIKLLKLG KPKLVIVAAN CPAEIREDIE YYAELADVPV
       61 FVYPGTSMDL GDVCGRPHVV ASMAVLDDGE SDL
//
