# Supplementary material for: Multidomain ribosomal protein trees and the planctobacterial origin of neomura (eukaryotes, archaebacteria)
Source: Protoplasma. 2020 Jan 3;257(3):621–753. doi: 10.1007/s00709-019-01442-7 (PMC7203096; doi:10.1007/s00709-019-01442-7)
Supplement: Supplementary file 32 — (PDF 83.4 kb) [file 709_2019_1442_MOESM32_ESM.gb]

LOCUS       Neoparamoeba_aestuarina@neoaeCAMPEP0201511752      83 bp    PROT      linear   23-JUL-2014
DEFINITION  Neoparamoeba_aestuarina@neoaeCAMPEP0201511752, 144 bases, 3916E4B checksum.
 ACCESSION  thomas-cavalier-smiths-macbook-pro.local:7:1401684042
ORIGIN
        1 RDHTIHLHKR LHTFKNKAPR AIREVKKFAA DQMKTSDVRI DAKLNQFLWS KGIRNVPFLS
       61 RRRDEAGEEM YTVVYKGLKT EKV
//
LOCUS       Paramoeba_atlantica@paratCAMPEP0201475038      83 bp    PROT      linear   23-JUL-2014
DEFINITION  Paramoeba_atlantica@paratCAMPEP0201475038, 159 bases, 1BA3B064 checksum.
 ACCESSION  thomas-cavalier-smiths-macbook-pro.local:8:1401684042
ORIGIN
        1 LETTIHLAPH MNTHKKRAPR ACKVVKQYAR RMMDTTDNRI DVKLNKALWS KGIRSVPHMA
       61 RKRSGRRGGY YTVIFKGKQT EIV
//
LOCUS       Pessonella_sp@pesspCAMPEP0168589730      83 bp    PROT      linear   23-JUL-2014
DEFINITION  Pessonella_sp@pesspCAMPEP0168589730, 112 bases, CF298554 checksum.
 ACCESSION  thomas-cavalier-smiths-macbook-pro.local:9:1401684042
ORIGIN
        1 REYTVNIAKV ISAHQKRAAK AVKHIKNFAG KEMNTKDVRL DVNLNKYVWS KGVAXVPRCS
       61 RRLDDADEAY YTLVFKGLST KKV
//
LOCUS       Sexangularia_sp@sexspCAMPEP0170748950      74 bp    PROT      linear   23-JUL-2014
DEFINITION  Sexangularia_sp@sexspCAMPEP0170748950, 68 bases, 59C11AA checksum.
 ACCESSION  thomas-cavalier-smiths-macbook-pro.local:10:1401684042
ORIGIN
        1 ---------- -----KKAPR AMREIRKFAQ KAMGTKEVKI DAGVNKFVWS TGIRKIPGLS
       61 RKREDAKEKL YTVV
//
LOCUS       Stereomyxa_ramosa@steraCAMPEP0174249740      83 bp    PROT      linear   23-JUL-2014
DEFINITION  Stereomyxa_ramosa@steraCAMPEP0174249740, 129 bases, A9ECE866 checksum.
 ACCESSION  thomas-cavalier-smiths-macbook-pro.local:11:1401684042
ORIGIN
        1 REYTINLHKR THAFKKKAPR AIKEIKKFAQ NEMKTSDVRV DVRLNQFIFS KGVRNIPYLS
       61 RRQEEAAEAM YTLVFKGLVT EVV
//
LOCUS       Stygamoeba_regulataM@styreCAMPEP0177635336      83 bp    PROT      linear   23-JUL-2014
DEFINITION  Stygamoeba_regulata@styreCAMPEP0177635336, 69 bases, 447353D2 checksum.
 ACCESSION  thomas-cavalier-smiths-macbook-pro.local:12:1401684042


ORIGIN
        1 ---------- ---------- ---------- --MGTEDVRV TNELNQFLWS KGVRNVPYLD
       61 RKREDSRD-- YTVVFKGLTS KRI
//
LOCUS       Trichosphaerium_sp@trichoCAMPEP0168512702      83 bp    PROT      linear   23-JUL-2014
DEFINITION  Trichosphaerium_sp@trichoCAMPEP0168512702, 126 bases, 3FBFBC86 checksum.
 ACCESSION  thomas-cavalier-smiths-macbook-pro.local:14:1401684042
ORIGIN
        1 KDYTYPLWKM IKKLEKRAPK AIKNIKDFAY KQMGTSDVRV ANGLNRAIWA RGIRKPPRLQ
       61 RLPEDAKREM YVMVFSGLKS PEV
//
LOCUS       Vannella_sp@vanJPCAMPEP0114616112      83 bp    PROT      linear   23-JUL-2014
DEFINITION  Vannella_sp@vanJPCAMPEP0114616112, 120 bases, E6C22E0F checksum.
 ACCESSION  thomas-cavalier-smiths-macbook-pro.local:15:1401684042
ORIGIN
        1 RDYTINLHKR IHSFKKRAPR AIREIRKFAE KAMGTSDVRI DTSLNMFVWS KGVRNVPTIA
       61 RKREDAKEKM YTLVFKELPT QNV
//
LOCUS       Mayorella_sp@mayorCAMPEP0174236106      83 bp    PROT      linear   23-JUL-2014
DEFINITION  Mayorella_sp@mayorCAMPEP0174236106, 120 bases, DC67FFD7 checksum.
 ACCESSION  thomas-cavalier-smiths-macbook-pro.local:5:1401684042
ORIGIN
        1 IELTINLHKR LHTFKRRAGR AVREVKKFAS KTMGTEDVRV TNELNQFLWS KGVRNVPYLD
       61 RKREDSRD-- YTVVFKGLTS KRI
//
LOCUS       Coprprot@rpl31      83 bp    PROT      linear    1-AUG-2014
DEFINITION  Coprprot@rpl31, 125 bases, B55E7979 checksum.
 ACCESSION  Rose-Cavalier-Smiths-iMac.local:94:1406184669
ORIGIN
        1 REYTINLHKR LHTFKKRAPR AIREIKAFAQ TQMGTKDVRI AVSLNQHLWS QGIRHVPNME
       61 RKRATAGEEW YTLVFAGLTT QTV
//
LOCUS       Vexillifera_JP@vexJPCAMPEP0201543948      83 bp    PROT      linear   23-JUL-2014
DEFINITION  Vexillifera_JP@vexJPCAMPEP0201543948, 120 bases, 48315F9E checksum.
 ACCESSION  thomas-cavalier-smiths-macbook-pro.local:17:1401684042
ORIGIN
        1 RVYTINLGKK LRQFKKRAPR AIRAIKAFAQ REMHTKDVRI ESGLNKFVWS KGVRNVPRLT
       61 RKRDEAEEPM YTLVYKALGT EVL
//
LOCUS       Acanthamoeba_castellanii@ACL00      83 bp    PROT      linear   23-JUL-2014
DEFINITION  Acanthamoeba_castellanii@ACL00, 86 bases, 829B86D4 checksum.
 ACCESSION  thomas-cavalier-smiths-macbook-pro.local:18:1401684075
ORIGIN
        1 REYTINLHKR THGFKKRAPR AMKEIKAFAR KAMGTSDVRL DVKLNQFVWS QGIRNVPRLS
       61 RKREEASEKM YTLVFKGTVT QVV
//
LOCUS         AlexTama      83 bp    PROT      linear   23-JUL-2014
DEFINITION  AlexTama, 86 bases, 27D0F61E checksum.
 ACCESSION  thomas-cavalier-smiths-macbook-pro.local:19:1401684075
ORIGIN
        1 RDHTIHLHKL LMKFKRRAPR AIREIRKFAA KVMLTKDVRI DAKLNKFIWS KGIRNVPRMS
       61 RKREEAKEKT FTLCFKNLQT EIV
//
LOCUS       Allomyces_macrogynus@AML000006      83 bp    PROT      linear   23-JUL-2014
DEFINITION  Allomyces_macrogynus@AML000006, 86 bases, 9D53981F checksum.
 ACCESSION  thomas-cavalier-smiths-macbook-pro.local:20:1401684075
ORIGIN
        1 REYTIHLHRM VHGFKKRAPK AIKAIREFAA KAMGTKDVRL APELNVAVWN KGVKTVPRIS
       61 RKREDAKEKL YALVFKGLNT VAV
//
LOCUS       Bassomonas_sp@basspContig00192      83 bp    PROT      linear   23-JUL-2014
DEFINITION  Bassomonas_sp@basspContig00192, 86 bases, DB0DAA00 checksum.
 ACCESSION  thomas-cavalier-smiths-macbook-pro.local:21:1401684075
ORIGIN
        1 REYTINLHKR VHGFRTRAPR AMRAIKKFAQ DAMKTQDVRV ANEVNKFVWS KGIKRLPRIE
       61 RKYDDDNETM YSLVFKGKLN TTV
//
LOCUS          PCBtrin      83 bp    PROT      linear   23-JUL-2014
DEFINITION  PCBtrin, 86 bases, A0F69E10 checksum.
 ACCESSION  thomas-cavalier-smiths-macbook-pro.local:22:1401684075
ORIGIN
        1 VEFTINLHKR THDFKKRAPI AVKAIKNFAI KNMGTQDVRL DPSVNKFVWS QGVRNVPRCA
       61 RKRDEAKEEF YTIVYKTLTT KKV
//
LOCUS       Breviata_anathema@BREANContig2      83 bp    PROT      linear   23-JUL-2014
DEFINITION  Breviata_anathema@BREANContig2, 86 bases, 806A5728 checksum.
 ACCESSION  thomas-cavalier-smiths-macbook-pro.local:23:1401684075
ORIGIN
        1 REYTINLHKR LHDFKKKAPR AMKAIREFAV KMMGTADVRL EPELNKAVWG RGISHTPKLS
       61 RKKEDAKEKL FTVVFKGLQT KRA
//
LOCUS       Thecamonas_trahens@AMSG_00005T      83 bp    PROT      linear   23-JUL-2014
DEFINITION  Thecamonas_trahens@AMSG_00005T, 86 bases, FFA87974 checksum.
 ACCESSION  thomas-cavalier-smiths-macbook-pro.local:24:1401684075
ORIGIN
        1 REWTVNLRK- -ATYKRKAPK AIKAIREFAR KMTGTPDIRI EDSLNKFVWS KGIRAPPRIT
       61 RQRDEAEHKL YTLVFKGRKP HRI
//
LOCUS         AmasBerm      83 bp    PROT      linear   23-JUL-2014
DEFINITION  AmasBerm, 86 bases, FAD9CAAF checksum.
 ACCESSION  thomas-cavalier-smiths-macbook-pro.local:25:1401684075
ORIGIN
        1 -------HK- C-TFKKKAPR AVRAIKRVAT NKLGTSDVRI DVELNRMLWS RGVRNVPRMS
       61 RRLEDAEEDM YTLVFKGKVT KKI
//
LOCUS       Amastigomonas_oxoniensis@amaox      83 bp    PROT      linear   23-JUL-2014
DEFINITION  Amastigomonas_oxoniensis@amaox, 86 bases, E57BAD39 checksum.
 ACCESSION  thomas-cavalier-smiths-macbook-pro.local:26:1401684075
ORIGIN
        1 YEHTINLHKL LHGFKNKAPK AITKIKEFAR KAMGTKDVRI DTGLNKHLWS KGIRNVPRLA
       61 RRRENATEKL YTLVFRGLQT QKV
//
LOCUS       Planomonas_baikal@plabaContig0      83 bp    PROT      linear   23-JUL-2014
DEFINITION  Planomonas_baikal@plabaContig0, 86 bases, A29D5A07 checksum.
 ACCESSION  thomas-cavalier-smiths-macbook-pro.local:27:1401684075
ORIGIN
        1 REYTINLGKX XHKHKTRARR CISTIKAFAQ KTMRTKDVRI DVRPNQFVQH KGIRHVPRLE
       61 RRRDEAEEKL YTYAWKNLLT KKV
//
LOCUS       Planomonas_ghana@plaghContig00      63 bp    PROT      linear   23-JUL-2014
DEFINITION  Planomonas_ghana@plaghContig00, 64 bases, 87E16182 checksum.
 ACCESSION  thomas-cavalier-smiths-macbook-pro.local:28:1401684075
ORIGIN
        1 REYTIHLHKR VHGFKKRAPF AVKVIRKFAQ KAMGTNDVRL DSKLNEQVWN NGVRNVPRLS
       61 RRR
//
LOCUS       Planomonas_mylnikovi@plamyCont      81 bp    PROT      linear   23-JUL-2014
DEFINITION  Planomonas_mylnikovi@plamyCont, 84 bases, BA71659B checksum.
 ACCESSION  thomas-cavalier-smiths-macbook-pro.local:29:1401684075
ORIGIN
        1 REYTIHMHKH LHGFKRRAPF AIKVIKKFAE KMMKTKDVRI EAELNKAVWK RGVRNVECLE
       61 RKRKDAGERL YTVAFKGLGV X
//
LOCUS         AncySigm      83 bp    PROT      linear   23-JUL-2014
DEFINITION  AncySigm, 86 bases, C3D21D31 checksum.
 ACCESSION  thomas-cavalier-smiths-macbook-pro.local:30:1401684075
ORIGIN
        1 REYTIHLHKR LHGFKRRSPR AIKEIKAFAA KVAGTQDIRI DTGLNQAVWS HGVRNTQRVA
       61 RKREDAKEEF YAYVYKGLQN VTV
//
LOCUS       Amoebidium_parasiticum@ABL0000      83 bp    PROT      linear   23-JUL-2014
DEFINITION  Amoebidium_parasiticum@ABL0000, 86 bases, C67D7A19 checksum.
 ACCESSION  thomas-cavalier-smiths-macbook-pro.local:31:1401684075
ORIGIN
        1 ---------- ---------- -----KAFAS KAMGTKDVRL DTRLNKHIWS SGVRNVPRLS
       61 RKREDAEEKL YTLVFHGLET KVV
//
LOCUS         AndaInca      83 bp    PROT      linear   23-JUL-2014
DEFINITION  AndaInca, 86 bases, FAC37B25 checksum.
 ACCESSION  thomas-cavalier-smiths-macbook-pro.local:32:1401684075
ORIGIN
        1 RQYTIHLHKY IHGFKRRAPR AIKAIKSFIQ KQMGTTDVRM DRVLNQKVWE KGIRNVPQVS
       61 RKLEGA---L YSQVTKGLLT REV
//
LOCUS       Arabidopsi@31544      83 bp    PROT      linear   23-JUL-2014
DEFINITION  Arabidopsi@31544, 86 bases, 1F36C5B9 checksum.
 ACCESSION  thomas-cavalier-smiths-macbook-pro.local:33:1401684075
ORIGIN
        1 REYTINLHRR LHSFKKKAPN AIKEIRKFAL KAMGTKDVRV DVKLNKQIWS KGIRGPPRVA
       61 RKREDAKEEF FSLVLSGLGT KVI
//
LOCUS       Aureococcus_anophagefferens@AU      83 bp    PROT      linear   23-JUL-2014
DEFINITION  Aureococcus_anophagefferens@AU, 86 bases, C7731B3A checksum.
 ACCESSION  thomas-cavalier-smiths-macbook-pro.local:34:1401684075
ORIGIN
        1 RDYTVNLHKR LHGFKKKAPR AVREIKKFAQ SMMKTSDVRV DAKLNKFLWS KGIRNVPRLS
       61 RKREEASEKL YTLVVKGLNT EVV
//
LOCUS       Babesia0bo@15488      83 bp    PROT      linear   23-JUL-2014
DEFINITION  Babesia0bo@15488, 86 bases, 3D330590 checksum.
 ACCESSION  thomas-cavalier-smiths-macbook-pro.local:35:1401684075
ORIGIN
        1 RDYTIHLHKL VHRFKRKAPT AIKKIKEFAS KAMKTKDVRI DTTLNRYIWS NGIRNLPRVS
       61 RKRDDAKEPM FTLVFTGLQT EVV
//
LOCUS       Batrachochytrium_dendrobatidis      83 bp    PROT      linear   23-JUL-2014
DEFINITION  Batrachochytrium_dendrobatidis, 86 bases, 4978BCE5 checksum.
 ACCESSION  thomas-cavalier-smiths-macbook-pro.local:36:1401684075
ORIGIN
        1 REYTIHLHKL VFGFKKRAPK AIKAIKTFAT RAMGTSDVRV DPSLNKHIWA NGVKSVPRLS
       61 RKRENAKEKL YTYVFKGLLN QTV
//
LOCUS         BigeNata      83 bp    PROT      linear   23-JUL-2014
DEFINITION  BigeNata, 86 bases, 2B3E0EDE checksum.
 ACCESSION  thomas-cavalier-smiths-macbook-pro.local:37:1401684075
ORIGIN
        1 VECTINLNKR LHKFKKKAPK AIKVVKLFAQ KMMKTDDVRV DVQLNKFLWS KGVRNVPRLN
       61 RKREEAADQF YTHVFKELET KLV
//
LOCUS       Minchinia_chitonisM@minch0194451908      83 bp    PROT      linear   23-JUL-2014
DEFINITION  Minchinia_chitonis@minch0194451908, 99 bases, 94034EF9 checksum.
 ACCESSION  thomas-cavalier-smiths-macbook-pro.local:6:1401684042


ORIGIN
        1 --XTINLAKA VHTFKKRAPR AVQAVKKFAQ KVMKTSDVRV DVKLNKAIWS KGIRNVPRIS
       61 RKREDATEDL YSVVNEGTKV VDD
//
LOCUS       Sorites_spC@sorspCAMPEP0114675108      83 bp    PROT      linear   23-JUL-2014
DEFINITION  Sorites_sp@sorspCAMPEP0114675108, 86 bases, C209C387 checksum.
 ACCESSION  thomas-cavalier-smiths-macbook-pro.local:38:1401684075


ORIGIN
        1 RDYTINMHKK LQGFKKRAPR AIRDIKRFAL KEMHTKDVRI XTALNRFVWS SGIRNVPRIS
       61 RKKEDAKDQF YSLVYEGLQT EKA
//
LOCUS       Sorites_sp@sorspFCAMPEP0114658324      83 bp    PROT      linear   23-JUL-2014
DEFINITION  Sorites_sp@sorspCAMPEP0114658324, 127 bases, 71506056 checksum.
 ACCESSION  thomas-cavalier-smiths-macbook-pro.local:4:1401684015


ORIGIN
        1 RDCTIHLHKH MQSFKKRAPR AVRVVRQFAA KVMSTSDVRI DTKLNKFLWS NGVRNVPRLA
       61 RKREDAKEKL YTLVFKGLQT ENV
//
LOCUS         BlasEmer      83 bp    PROT      linear   23-JUL-2014
DEFINITION  BlasEmer, 86 bases, 4B58752C checksum.
 ACCESSION  thomas-cavalier-smiths-macbook-pro.local:39:1401684075
ORIGIN
        1 REYTIHLHRS VFGFKKRAPK AIKAIREFAA KHMGTKDIRL APELNVAVWE RGVKSVPRIS
       61 RKREKAAERM YALVFKGLQT TNV
//
LOCUS         BlasHomi      83 bp    PROT      linear   23-JUL-2014
DEFINITION  BlasHomi, 86 bases, FCFC1C2A checksum.
 ACCESSION  thomas-cavalier-smiths-macbook-pro.local:40:1401684075
ORIGIN
        1 REYTINLNKA CHKFKRRAPR CMDVIRKFAQ KAMCTEDVRI DPTVNQYVWS KGIHNVPQLD
       61 RQVDEEEKKF FTLVFHGLQT KVI
//
LOCUS       Bombyx0mor@30023      83 bp    PROT      linear   23-JUL-2014
DEFINITION  Bombyx0mor@30023, 86 bases, 5F71F4FA checksum.
 ACCESSION  thomas-cavalier-smiths-macbook-pro.local:41:1401684075
ORIGIN
        1 REYTVNLHKR LHGFKKRAPR AIKEIRKFAE KQMGTPDIRV DTRLNKFLWS KGVRNVPRLS
       61 RRREDSAHKL FTLVIKGLQT ENV
//
LOCUS       Capsaspora_owczarzaki@NUL00000      83 bp    PROT      linear   23-JUL-2014
DEFINITION  Capsaspora_owczarzaki@NUL00000, 86 bases, ACC72A94 checksum.
 ACCESSION  thomas-cavalier-smiths-macbook-pro.local:42:1401684075
ORIGIN
        1 REYTINLHKR LHGFKRRAPR ACDEIRKFAQ KMMGTKDVRL TVDTNRHIWS KGVRNVPQLQ
       61 RKREESAEKL YTLVFKGLQN VTV
//
LOCUS       Chlamydomonas_incerta@CIL00000      83 bp    PROT      linear   23-JUL-2014
DEFINITION  Chlamydomonas_incerta@CIL00000, 86 bases, 6533ABAC checksum.
 ACCESSION  thomas-cavalier-smiths-macbook-pro.local:43:1401684075
ORIGIN
        1 REYTIHLSKR LQKFKKCAPK AVKEIRKFAS KVMGTTDVRL DVKLNKAVWS KGIRNVPVIS
       61 RRREDAKEEM YSFVTKGKGT VVV
//
LOCUS       Coccomyxa_sp@22698      63 bp    PROT      linear   23-JUL-2014
DEFINITION  Coccomyxa_sp@22698, 65 bases, 48A6214B checksum.
 ACCESSION  thomas-cavalier-smiths-macbook-pro.local:44:1401684075
ORIGIN
        1 REYTINLHKR LNSFKKRAPK AIKEIKKFAA KHMKTKDVRI DVKLNKAVWA KGIKKVPRIS
       61 RRR
//
LOCUS       Chlamydomonas_reinhardtii@CHLR      83 bp    PROT      linear   23-JUL-2014
DEFINITION  Chlamydomonas_reinhardtii@CHLR, 86 bases, 4BBDC6E6 checksum.
 ACCESSION  thomas-cavalier-smiths-macbook-pro.local:45:1401684075
ORIGIN
        1 REYTIHLSKR LHKFKKCAPK AVKEIRKFAS KVMGTSDVRL DVKLNKAVWS KGIKNVPVIS
       61 RRREDAKEEM YSFVTKGKGT VVV
//
LOCUS       Gromia_sphaerica@10161_5      57 bp    PROT      linear   23-JUL-2014
DEFINITION  Gromia_sphaerica@10161_5, 57 bases, C20DE059 checksum.
 ACCESSION  thomas-cavalier-smiths-macbook-pro.local:46:1401684075
ORIGIN
        1 -------H-R V-SFKKKAPR AITEIKKFAE KLMNTKDVRI EPNLNKYIWS KGVRNVP
//
LOCUS       Telonema_subtilis@2contig24948      63 bp    PROT      linear   23-JUL-2014
DEFINITION  Telonema_subtilis@2contig24948, 65 bases, CADED499 checksum.
 ACCESSION  thomas-cavalier-smiths-macbook-pro.local:47:1401684075
ORIGIN
        1 REFTINLHKR LHSFKKRAPR AIRAIKKFAT QMLGTTDVRV HPQLNKAVWA KGIKNVPRVE
       61 RRR
//
LOCUS       Chlorella_NC64A@CHLNC20549      83 bp    PROT      linear   23-JUL-2014
DEFINITION  Chlorella_NC64A@CHLNC20549, 86 bases, DFA0929E checksum.
 ACCESSION  thomas-cavalier-smiths-macbook-pro.local:48:1401684075
ORIGIN
        1 REYTINLGKR LHGFKKKAPR AVKEIKKFAQ KQMGTKEVRV DVKLNKAVWS QGIKNVPVIQ
       61 RKREDS-EEM FSFVKKGVVV LEA
//
LOCUS         ChonCris      83 bp    PROT      linear   23-JUL-2014
DEFINITION  ChonCris, 86 bases, 2AD81E91 checksum.
 ACCESSION  thomas-cavalier-smiths-macbook-pro.local:49:1401684075
ORIGIN
        1 RDYTIHLHPK LRKFKRKAPR AVKVIRDFAT KTMGTSDVFL DTRLNKEIWK TGVRNVPRLS
       61 RKREDAKEPL YTLAFKGLQT VTI
//
LOCUS       Ciona0savi@30458      83 bp    PROT      linear   23-JUL-2014
DEFINITION  Ciona0savi@30458, 86 bases, C77669EB checksum.
 ACCESSION  thomas-cavalier-smiths-macbook-pro.local:50:1401684075
ORIGIN
        1 REYTIHMHKR IHGFKKRAPR AVKEIRKFAL KMMGTNDVRI DTRLNKFVWS QGVRNVPRLA
       61 RKREDSANKL YTLVFKGLNT INV
//
LOCUS       Ciona_intestinalis@CIOIN211560      83 bp    PROT      linear   23-JUL-2014
DEFINITION  Ciona_intestinalis@CIOIN211560, 86 bases, 769D3EDD checksum.
 ACCESSION  thomas-cavalier-smiths-macbook-pro.local:51:1401684075
ORIGIN
        1 REYTIHMHKR IHGFKKRAPR AVKEIRKFAL KMMGTSDVRI DTRLNKFVWS QGVRNVPRLA
       61 RKREDSANKL YTLVFKGLNT VNV
//
LOCUS       Cochliopodium_minutoidum@cocmi      83 bp    PROT      linear   23-JUL-2014
DEFINITION  Cochliopodium_minutoidum@cocmi, 86 bases, A1D5C451 checksum.
 ACCESSION  thomas-cavalier-smiths-macbook-pro.local:52:1401684075
ORIGIN
        1 RDYTINVHKR INDFKKRAPR AIREIKRFAQ REFFTKDVRI DVGLNQYIWS KGIRYLPRLE
       61 RKHEDVKE-M YTLVFKGLVT QKV
//
LOCUS       Coenopodium_desertum@coedeRFL6      83 bp    PROT      linear   23-JUL-2014
DEFINITION  Coenopodium_desertum@coedeRFL6, 86 bases, BB13DF62 checksum.
 ACCESSION  thomas-cavalier-smiths-macbook-pro.local:53:1401684075
ORIGIN
        1 ---------- -----AKAPR AIRAIRTFAK KTMGTRDVRV DTKLNGFIWS QGVRNVPRLA
       61 RKKEDSIEKM YTVAFKRLLN TAV
//
LOCUS       Cryptococc@31013      83 bp    PROT      linear   23-JUL-2014
DEFINITION  Cryptococc@31013, 86 bases, 2CC5DA1F checksum.
 ACCESSION  thomas-cavalier-smiths-macbook-pro.local:54:1401684075
ORIGIN
        1 REYTIHLHKR VHDFKKKAPK AIKEIVKFAQ KSMGVNDVRV SPGLNQAVWA RGVRSPPRLE
       61 RKREGAKEKL YVVAFKGLQT VVV
//
LOCUS       Cryptospor@29901      83 bp    PROT      linear   23-JUL-2014
DEFINITION  Cryptospor@29901, 86 bases, 266BC029 checksum.
 ACCESSION  thomas-cavalier-smiths-macbook-pro.local:55:1401684075
ORIGIN
        1 RDYTINLSKM VHKFKKRAPR AIKGIREFAG KVMKTEDVRI DAKLNKFIFS KGVRNLPRIS
       61 RKREDSKDSL YTLVFAGLQT EKV
//
LOCUS       Porphyridium_cruentum@Contig10      63 bp    PROT      linear   23-JUL-2014
DEFINITION  Porphyridium_cruentum@Contig10, 65 bases, 60337F41 checksum.
 ACCESSION  thomas-cavalier-smiths-macbook-pro.local:56:1401684075
ORIGIN
        1 REYTMNLHKR IHGFKHRAPR AIKKIREFAA KTMGTSDVRL DTSVNKEVWK TGVRNVPRIS
       61 RRR
//
LOCUS       Rhodosorus_marinus@rhomaCAMPEP0113960074      83 bp    PROT      linear   23-JUL-2014
DEFINITION  Rhodosorus_marinus@rhomaCAMPEP0113960074, 86 bases, 8D3FE795 checksum.
 ACCESSION  thomas-cavalier-smiths-macbook-pro.local:57:1401684075
ORIGIN
        1 REYTINLHKR VHGFKKRAPK ALKEIRKFAE KVMSTKDVRI DTKLNKEVWK CGVKNVPRLA
       61 RRHEEAQEAL YTLVFRGLSN ITI
//
LOCUS         PorpYezo      83 bp    PROT      linear   23-JUL-2014
DEFINITION  PorpYezo, 86 bases, 34019404 checksum.
 ACCESSION  thomas-cavalier-smiths-macbook-pro.local:58:1401684075
ORIGIN
        1 REYTIHLHKH VHGFKKRAPK AIKAVREFAR KTMGTTDVRL DTQLNKEVWK DGVRNVPRLA
       61 RRREDAKEPL YTLVFKGLQN LTI
//
LOCUS       Rhodomonas_salina@RHL00000093_      63 bp    PROT      linear   23-JUL-2014
DEFINITION  Rhodomonas_salina@RHL00000093_, 65 bases, 40C746F7 checksum.
 ACCESSION  thomas-cavalier-smiths-macbook-pro.local:59:1401684075
ORIGIN
        1 REYTINMHKR LLGFKKRAPR SVTEVKKFAK KVMGTSDVRI DQKLNKYLWS KGVKNVPRVF
       61 RKR
//
LOCUS       Cyanophora_paradoxa@CDL0000004      83 bp    PROT      linear   23-JUL-2014
DEFINITION  Cyanophora_paradoxa@CDL0000004, 86 bases, 9DC920A1 checksum.
 ACCESSION  thomas-cavalier-smiths-macbook-pro.local:60:1401684075
ORIGIN
        1 REYTINLHKR LHGFKKRAPR AVKEIKKFAS KIMGTTDVRV DPRLNKFVWN QGIRSVPRLA
       61 RKREDAKEKL YTLVFKGLQT QNV
//
LOCUS         DictDisc      83 bp    PROT      linear   23-JUL-2014
DEFINITION  DictDisc, 86 bases, BA54C44E checksum.
 ACCESSION  thomas-cavalier-smiths-macbook-pro.local:61:1401684075
ORIGIN
        1 REYTINLHKR LYGFKDRAPK AVKQVKLFAQ KIMGTKDVRI DNKLNKFLWS QGIKNVPTLS
       61 RKRENATEKL YTVAFKGLQT KKV
//
LOCUS       Dictyostelium_purpureum@DICPU9      83 bp    PROT      linear   23-JUL-2014
DEFINITION  Dictyostelium_purpureum@DICPU9, 86 bases, 906BCD6C checksum.
 ACCESSION  thomas-cavalier-smiths-macbook-pro.local:62:1401684075
ORIGIN
        1 REYTINLHKR LYGFKDRAPK AVKQIKLFAQ KVMGTKDVRI DNKLNRFLWS QGIKNVPVLT
       61 KKRENAEEKL YTVAFKGLQT KVV
//
LOCUS         DrosMela      83 bp    PROT      linear   23-JUL-2014
DEFINITION  DrosMela, 86 bases, B3CF37DD checksum.
 ACCESSION  thomas-cavalier-smiths-macbook-pro.local:63:1401684075
ORIGIN
        1 RECTIHLAKR VHNFKKRAPR AIKEIRKFAE REMGTTDVRI DTRLNKHIWS KGIRSTPRLA
       61 RRREDSPNKL YTYVFKNLQT ENV
//
LOCUS       Dunaliella@11842      83 bp    PROT      linear   23-JUL-2014
DEFINITION  Dunaliella@11842, 86 bases, CA3AD0EA checksum.
 ACCESSION  thomas-cavalier-smiths-macbook-pro.local:64:1401684075
ORIGIN
        1 REYTVNLHKR IHKFKKRAPK AVKQIREFAS KVMGTKDVRL DVKLNKLVWC QGIRNVPVIS
       61 RKREDAKEEM YSFVTKGKGV SIV
//
LOCUS       Ectocarpus@23941      69 bp    PROT      linear   23-JUL-2014
DEFINITION  Ectocarpus@23941, 72 bases, 263FF933 checksum.
 ACCESSION  thomas-cavalier-smiths-macbook-pro.local:65:1401684075
ORIGIN
        1 RDYTIHLSKR LYGFKKRAPR AVREVKKFAQ QMMKTRDVRV DAKLNKFLFS KGVRNVPRLS
       61 RKREEATEK
//
LOCUS       Eimeria0te@12987      83 bp    PROT      linear   23-JUL-2014
DEFINITION  Eimeria0te@12987, 86 bases, 8F074801 checksum.
 ACCESSION  thomas-cavalier-smiths-macbook-pro.local:66:1401684075
ORIGIN
        1 RDYTIHLHKI VHGFKKRAPR AIREIRKFAE KVMHTKDVRI DTKLNKHIWS NGIRNLPRMA
       61 RRREDAAEKF YTLVFAGLGP EYV
//
LOCUS       Entamoeba_histolytica@enthi150      83 bp    PROT      linear   23-JUL-2014
DEFINITION  Entamoeba_histolytica@enthi150, 86 bases, 4EB9D17D checksum.
 ACCESSION  thomas-cavalier-smiths-macbook-pro.local:67:1401684075
ORIGIN
        1 REMTIHMHAY LHKFKKRAPK AIKIIRFLAI KTMKTHVVKF DMGLNQFIWS QGIRSVARMA
       61 RLPEEG--KF YTLVFKGLVT KTV
//
LOCUS       Filamoeba_sinensis@filsiContig      83 bp    PROT      linear   23-JUL-2014
DEFINITION  Filamoeba_sinensis@filsiContig, 86 bases, F9EE46E3 checksum.
 ACCESSION  thomas-cavalier-smiths-macbook-pro.local:68:1401684075
ORIGIN
        1 REYTVNLHRR ISKYKKKAPR ALKELKSFAQ KAMGTQDVRV DVKLNKYLWS QGVRNVPRLS
       61 RKREDANESF YHTFFKQKLW KMN
//
LOCUS       Flamella_fluviatilis@flaflCont      83 bp    PROT      linear   23-JUL-2014
DEFINITION  Flamella_fluviatilis@flaflCont, 86 bases, 70756DCF checksum.
 ACCESSION  thomas-cavalier-smiths-macbook-pro.local:69:1401684075
ORIGIN
        1 REFTIHLHKR VFGFRRRAPK AIKEIKKFAE KAMRTKDVRV DVKLNQYLWS SGVKSVPRLS
       61 RRREDAQNKF YTLVFKKLVN KTV
//
LOCUS       Galdieria0@30635      83 bp    PROT      linear   23-JUL-2014
DEFINITION  Galdieria0@30635, 86 bases, 5B631CAB checksum.
 ACCESSION  thomas-cavalier-smiths-macbook-pro.local:70:1401684075
ORIGIN
        1 REYTINLHKR LHGWKRRAPR AIKEIRKFAQ KAMGTEDVRV DTRLNREIWK QGIRNVPRLE
       61 RISEDAPHPF YTVVFKGLQT VNV
//
LOCUS       Glaucocystis_nostochinearum@GN      83 bp    PROT      linear   23-JUL-2014
DEFINITION  Glaucocystis_nostochinearum@GN, 86 bases, BAABA81F checksum.
 ACCESSION  thomas-cavalier-smiths-macbook-pro.local:71:1401684075
ORIGIN
        1 REYTIHLHKR LHGFKKRAPR AIKEIRAFAT KMMGTQDVRI DTKLNKFVWS KGIRSVPRLS
       61 RKREDAKEKL YTLVFKGLET VNV
//
LOCUS       Gracilaria@16340      83 bp    PROT      linear   23-JUL-2014
DEFINITION  Gracilaria@16340, 86 bases, F5B4FD82 checksum.
 ACCESSION  thomas-cavalier-smiths-macbook-pro.local:72:1401684075
ORIGIN
        1 RDYTIHLHKR LYRFKRKAPR AIKVIREFAT RTMGTTDVRV DPKLNKEIWR TGVRNVPRLS
       61 RKREDAKEPL YTLACKGLQT TTI
//
LOCUS       Guillardia_theta@GTL00000453_3      83 bp    PROT      linear   23-JUL-2014
DEFINITION  Guillardia_theta@GTL00000453_3, 86 bases, F9CFFABA checksum.
 ACCESSION  thomas-cavalier-smiths-macbook-pro.local:73:1401684075
ORIGIN
        1 REYTINIHKR LLGFKRRAPR AVSEVKKFAT KAMGTSDVRV DQKLNKFLWS KGVKNVPRIA
       61 RKREDAKEKL YSLCFKGVGT TIV
//
LOCUS         GoniomSp      83 bp    PROT      linear   23-JUL-2014
DEFINITION  GoniomSp, 86 bases, 611E25DF checksum.
 ACCESSION  thomas-cavalier-smiths-macbook-pro.local:74:1401684075
ORIGIN
        1 REYTINLHKR LHGFKVRAPR AVKEIAKFAE KMMGTKDVRV DTKLNKFVWS QGVRNVPRLS
       61 RRKE-----L YTLVYKGLQT ETV
//
LOCUS         RoomTrun      83 bp    PROT      linear   23-JUL-2014
DEFINITION  RoomTrun, 86 bases, 2FA0AE85 checksum.
 ACCESSION  thomas-cavalier-smiths-macbook-pro.local:75:1401684075
ORIGIN
        1 REYTINLHKR THDFKKKANK AVREIKKFAT AAMGTPDVRL DVKLNQALWA RGIRNIPRLA
       61 RKHQ-----L YTLVFKGLQT VAV
//
LOCUS       Palpitomonas_bilix@palbiCAMPEP0113878182      83 bp    PROT      linear   23-JUL-2014
DEFINITION  Palpitomonas_bilix@palbiCAMPEP0113878182, 86 bases, ED162F29 checksum.
 ACCESSION  thomas-cavalier-smiths-macbook-pro.local:76:1401684075
ORIGIN
        1 RDYTVNLHKA LHGFKRRAPR AVKAIREFAQ KMMKTNDVRV DTEVNKFVWH KGVKAVPRLS
       61 RRKEDAKESL YTLVFKGLNT EKV
//
LOCUS       Hartmannella_abertawensis@hara      83 bp    PROT      linear   23-JUL-2014
DEFINITION  Hartmannella_abertawensis@hara, 86 bases, B532D22C checksum.
 ACCESSION  thomas-cavalier-smiths-macbook-pro.local:77:1401684075
ORIGIN
        1 QEVTINLHKR LHGFRSRGPR AIREIKKFAS SVMGTEDVRV TAQLNQHVWS RGIKVPISLE
       61 RKRED--EAL YTLVFKGLQT KKM
//
LOCUS       Hartmannella_vermiformis@HVL00      83 bp    PROT      linear   23-JUL-2014
DEFINITION  Hartmannella_vermiformis@HVL00, 86 bases, AB76AC50 checksum.
 ACCESSION  thomas-cavalier-smiths-macbook-pro.local:78:1401684075
ORIGIN
        1 REYTINLHKR LHKFKKRAPR AIREIRKFVQ KEMGTSDVRV EVSLNRFLWS KGIRDPPRLS
       61 KRREDAKEAM YTLVYKGLVT QNV
//
LOCUS       Helicosporidium_sp@HEL00000144      83 bp    PROT      linear   23-JUL-2014
DEFINITION  Helicosporidium_sp@HEL00000144, 86 bases, CB71DB74 checksum.
 ACCESSION  thomas-cavalier-smiths-macbook-pro.local:79:1401684075
ORIGIN
        1 REYTINLGKA LHNFKRRAPR AVKEIRKFVQ KQMLTKEVKV DVKLNKAVWS KGIRYVPVVQ
       61 RKREGVGEEM YCFVTKGKGV VLL
//
LOCUS       Heterocapsa_triquetra@HTL00002      83 bp    PROT      linear   23-JUL-2014
DEFINITION  Heterocapsa_triquetra@HTL00002, 86 bases, 3A7009 checksum.
 ACCESSION  thomas-cavalier-smiths-macbook-pro.local:80:1401684075
ORIGIN
        1 ---------- ---------- ---------- ---------- DTKLNKFMWS NGIRNVPRMS
       61 RKREDAKEKM FTLVFKNLQT ETV
//
LOCUS         HomoSapi      83 bp    PROT      linear   23-JUL-2014
DEFINITION  HomoSapi, 86 bases, E143FF90 checksum.
 ACCESSION  thomas-cavalier-smiths-macbook-pro.local:81:1401684075
ORIGIN
        1 REYTINIHKR IHGFKKRAPR ALKEIRKFAM KEMGTPDVRI DTRLNKAVWA KGIRNVPRLS
       61 RKREDSPNKL YTLVFKNLQT VNV
//
LOCUS       Hydra0magn@31090      83 bp    PROT      linear   23-JUL-2014
DEFINITION  Hydra0magn@31090, 86 bases, 417F5EE7 checksum.
 ACCESSION  thomas-cavalier-smiths-macbook-pro.local:82:1401684075
ORIGIN
        1 REYTINLHKR IHDFKKKAPR AIREIKKFAK KMMGTTDVRI DTGLNKYVWS HGIRNVPRLA
       61 RRREDSANKL YTLVFKKLQT INV
//
LOCUS       Hyperamoeba_dachnya@HDL0000004      83 bp    PROT      linear   23-JUL-2014
DEFINITION  Hyperamoeba_dachnya@HDL0000004, 86 bases, 398A199B checksum.
 ACCESSION  thomas-cavalier-smiths-macbook-pro.local:83:1401684075
ORIGIN
        1 REYTVQIRKR IRNNKKKAPT AMKKIREFAK KEMGTQDVRI DVKVNKYIWG HGIKNVPRLQ
       61 RKREDAKEKM YTLVFHFLTT ENV
//
LOCUS       Hyperamoeba_sp@HSL00000073_4      83 bp    PROT      linear   23-JUL-2014
DEFINITION  Hyperamoeba_sp@HSL00000073_4, 86 bases, E72A8E3D checksum.
 ACCESSION  thomas-cavalier-smiths-macbook-pro.local:84:1401684075
ORIGIN
        1 REYTIAIARA VSTPKKKAPT ALKKIREFAK KQMKTQDVRI DVKVNKYIWA RGISHVPRLT
       61 RKREDAKEKM YTLVFSFLAT DNV
//
LOCUS       Ixodes0sca@30346      83 bp    PROT      linear   23-JUL-2014
DEFINITION  Ixodes0sca@30346, 86 bases, 726DF447 checksum.
 ACCESSION  thomas-cavalier-smiths-macbook-pro.local:85:1401684075
ORIGIN
        1 REYSIHLHKR LHGFKRRAPR AIKEIKKFAE KQMGTSDVRI DTRLNKYIWS KGIRNVPRLA
       61 RRREDSPNQL YTLVFKKLQT VNV
//
LOCUS       Karlodinium_micrum@KML00007079      83 bp    PROT      linear   23-JUL-2014
DEFINITION  Karlodinium_micrum@KML00007079, 86 bases, C07DDD5C checksum.
 ACCESSION  thomas-cavalier-smiths-macbook-pro.local:86:1401684075
ORIGIN
        1 RDYTIHLHKY LHKFKKRAPR AIREIRKFTA KVMSTKDVRI DTKLNKFVWS CGVRNVPRMS
       61 RKREDAKEKM FTLVFKSLQT ENV
//
LOCUS       Mastigamoeba_balamuthi@MBL0000      83 bp    PROT      linear   23-JUL-2014
DEFINITION  Mastigamoeba_balamuthi@MBL0000, 86 bases, 159A05DD checksum.
 ACCESSION  thomas-cavalier-smiths-macbook-pro.local:87:1401684075
ORIGIN
        1 REYTINLHRR LHKFKHKAPR ALKEVKHFAA TTMGTRDVRV DARLNKFLWC KGIRNVPRLT
       61 RKREGNKGAM YTLVFKGLQT TNV
//
LOCUS       Mesostigma_viride@MVL00000144_      83 bp    PROT      linear   23-JUL-2014
DEFINITION  Mesostigma_viride@MVL00000144_, 86 bases, F3C4CD5A checksum.
 ACCESSION  thomas-cavalier-smiths-macbook-pro.local:88:1401684075
ORIGIN
        1 REYTINMHKR LHGFKKRAPR AVKEIKLFAQ KAMGTKDVRL DVKLNKEVWA RGIRNVPSIA
       61 RKREDAKEEL YSYVFSNLGT KIV
//
LOCUS       Metopion_fluens@metproContig00      83 bp    PROT      linear   23-JUL-2014
DEFINITION  Metopion_fluens@metproContig00, 86 bases, 6932A1D7 checksum.
 ACCESSION  thomas-cavalier-smiths-macbook-pro.local:89:1401684075
ORIGIN
        1 RDYTINLHKR LHGFKKRAPR AVKEIKKFAQ KMMNTPDVRI DTGLNKALWS TGVRNVARLS
       61 RRREEADQKL YTLVFKGLQT QAV
//
LOCUS       Micromonas_pusilla@MICPU24390      83 bp    PROT      linear   23-JUL-2014
DEFINITION  Micromonas_pusilla@MICPU24390, 86 bases, 9B253A84 checksum.
 ACCESSION  thomas-cavalier-smiths-macbook-pro.local:90:1401684075
ORIGIN
        1 REYTINLAKA VHGFKKRAPR AVSAVKKFAQ KVMKTSDVRV DVKLNKHIWS KGIRNVPSIS
       61 RKREDAAEDL YSYVFSGLGT KVV
//
LOCUS       Micromonas_RCC@MICRC91199      83 bp    PROT      linear   23-JUL-2014
DEFINITION  Micromonas_RCC@MICRC91199, 86 bases, C9719517 checksum.
 ACCESSION  thomas-cavalier-smiths-macbook-pro.local:91:1401684075
ORIGIN
        1 REYTINLAKA VHGFKKRAPR AVQAVKKFAQ KVMKTSDVRV DVKLNKAIWS KGIRNVPQIS
       61 RKREDATEDL YSYVPTNEGT KVV
//
LOCUS       Micromonas_sp@MSL00000023_2      83 bp    PROT      linear   23-JUL-2014
DEFINITION  Micromonas_sp@MSL00000023_2, 86 bases, 6E0345E8 checksum.
 ACCESSION  thomas-cavalier-smiths-macbook-pro.local:92:1401684075
ORIGIN
        1 REYTINLSKA VHGFKKRAPR AVQAVKKFAQ KQMKTSDVRV DVKLNKAIWS KGIRNVPQIS
       61 RRREDAEEDL YSYVFAGVGT KVV
//
LOCUS       Monosiga_brevicollis@MONBR2589      83 bp    PROT      linear   23-JUL-2014
DEFINITION  Monosiga_brevicollis@MONBR2589, 86 bases, 2282EEA4 checksum.
 ACCESSION  thomas-cavalier-smiths-macbook-pro.local:93:1401684075
ORIGIN
        1 REYTIHLHKY IHGFKKRAPR AVKEIKKFAA KAMSTSDVRV DQDLNKAVWA TGVRNVPRVE
       61 RRREDAKEEF YSYVFKGLTT VKV
//
LOCUS       Monosiga_ovata@MNL00000102_1      83 bp    PROT      linear   23-JUL-2014
DEFINITION  Monosiga_ovata@MNL00000102_1, 86 bases, 5D8C6684 checksum.
 ACCESSION  thomas-cavalier-smiths-macbook-pro.local:94:1401684075
ORIGIN
        1 RVYTVNLHKR IHGFKKRAPR AINEIKKFAT KAMGTKDVRI DQSLNKAVWA HGIKNVPKLS
       61 RKREDAKDKL YTHVFKGLQT VND
//
LOCUS       Mortierella_verticillata@MAL00      83 bp    PROT      linear   23-JUL-2014
DEFINITION  Mortierella_verticillata@MAL00, 86 bases, AB57C1E2 checksum.
 ACCESSION  thomas-cavalier-smiths-macbook-pro.local:95:1401684075
ORIGIN
        1 REYTIHMHKH VHGFKKRAPH AIKAIKAFAQ KTMGTSDVRV DPSLNKQIWS KGIKTVQRLS
       61 RKREDAKEKL YTYVFKGLET QVV
//
LOCUS       Nematostella_vectensis@NEMVE23      83 bp    PROT      linear   23-JUL-2014
DEFINITION  Nematostella_vectensis@NEMVE23, 86 bases, D9FE1AD checksum.
 ACCESSION  thomas-cavalier-smiths-macbook-pro.local:96:1401684075
ORIGIN
        1 REYTINLHKR IHGFKKRAPR AIKEIRKFAE KMMGTPDVRI DTRLNKHVWN QGIRNVPRLA
       61 RKREDSPHKL YTLVFKGLQT QKV
//
LOCUS         Fontalba      83 bp    PROT      linear   23-JUL-2014
DEFINITION  Fontalba, 86 bases, 68A341C2 checksum.
 ACCESSION  thomas-cavalier-smiths-macbook-pro.local:97:1401684075
ORIGIN
        1 RDYTVNLHKA IHGFKKRAPT AIKHIRKFAT MHMGTTDVRI DLSLNNAVWN NGIRNVPRLA
       61 RLRANATEKL YTVAFVP--- --V
//
LOCUS       Neurospora@31387      83 bp    PROT      linear   23-JUL-2014
DEFINITION  Neurospora@31387, 86 bases, AA6FF4A8 checksum.
 ACCESSION  thomas-cavalier-smiths-macbook-pro.local:98:1401684075
ORIGIN
        1 REYTIHMHKR MHGFKKRAPR AIKEIKEFAY KAMGTTDVRI DPQLNKKVWE QGVKGVARIS
       61 RRREGAKEKL YSYVPKGLHT VVV
//
LOCUS         OryzSati      83 bp    PROT      linear   23-JUL-2014
DEFINITION  OryzSati, 86 bases, AB10559B checksum.
 ACCESSION  thomas-cavalier-smiths-macbook-pro.local:99:1401684075
ORIGIN
        1 REYTINLHKR LHSFKKKAPN AIKEIRKFAQ KAMGTTDVRV DVKLNKHIWS SGIRSVPRIA
       61 RKREDAKEEL YSLVLKGLGT KVV
//
LOCUS       Ostreococcus_lucimarinus@OSTLU      83 bp    PROT      linear   23-JUL-2014
DEFINITION  Ostreococcus_lucimarinus@OSTLU, 86 bases, 86BB1A01 checksum.
 ACCESSION  thomas-cavalier-smiths-macbook-pro.local:100:1401684075
ORIGIN
        1 REYTINLGKA ITGFKKRAPR AVAAIKKFAQ KTMKTSDVRI DVKLNKAVWS KGIRNVPQIS
       61 RKHKDADEDL YSYVFKGLGT EVV
//
LOCUS       Ostreococcus_tauri@OSTTA29038      83 bp    PROT      linear   23-JUL-2014
DEFINITION  Ostreococcus_tauri@OSTTA29038, 86 bases, A52F575D checksum.
 ACCESSION  thomas-cavalier-smiths-macbook-pro.local:101:1401684075
ORIGIN
        1 REYTINLGKA ITGFKKRAPR AVAAIKKFAQ KTMKTSDVRI DVKLNKAVWS KGIRNVPQIS
       61 RKHKDADEDL YSYVFSGLGT DVI
//
LOCUS       Sphaeroforma_arctica@SAL000000      83 bp    PROT      linear   23-JUL-2014
DEFINITION  Sphaeroforma_arctica@SAL000000, 86 bases, 23091CF8 checksum.
 ACCESSION  thomas-cavalier-smiths-macbook-pro.local:102:1401684075
ORIGIN
        1 REATIHLHKK LHGFKKRAPK AIKTVKAFAA KMMGTEDVRV DTNLNKHLWS RGVRNVPRMS
       61 RKREDAKHKL YTLVFKGLST ITA
//
LOCUS       Emiliania_huxleyi@EMIHU432486      83 bp    PROT      linear   23-JUL-2014
DEFINITION  Emiliania_huxleyi@EMIHU432486, 86 bases, C50CD9F9 checksum.
 ACCESSION  thomas-cavalier-smiths-macbook-pro.local:103:1401684075
ORIGIN
        1 REYTIHLKKL LHGFKKRAPR AVKEVKAFAK KMMGTDDVRV DTKLNKFLWS QGIKAVPRLA
       61 RKREEATDKL YTLCYKGLQT VNV
//
LOCUS       Isochrysis_galbana@ISL00001166      83 bp    PROT      linear   23-JUL-2014
DEFINITION  Isochrysis_galbana@ISL00001166, 86 bases, 83A0631A checksum.
 ACCESSION  thomas-cavalier-smiths-macbook-pro.local:104:1401684075
ORIGIN
        1 ASTPLHLRKL LHQFKKRAPR AVKEVKAFAK KMMGTADVRL DTKLNKFLWS QGVKGVPRLA
       61 RKREEATDKL YTLCYKGLQT TNV
//
LOCUS         PavlLuth      83 bp    PROT      linear   23-JUL-2014
DEFINITION  PavlLuth, 86 bases, 383134B5 checksum.
 ACCESSION  thomas-cavalier-smiths-macbook-pro.local:105:1401684075
ORIGIN
        1 REYTIHLHKA LHGFKKRAPR AVKIVKAFAT KMMGTKDVRV DTKLNKALWA HGVKAVDRLS
       61 RKREDAKEKL YTLVFKGLGV TAV
//
LOCUS       Microhelia_sp@micspContig_of_5      75 bp    PROT      linear   23-JUL-2014
DEFINITION  Microhelia_sp@micspContig_of_5, 78 bases, C31FA056 checksum.
 ACCESSION  thomas-cavalier-smiths-macbook-pro.local:106:1401684075
ORIGIN
        1 REYTVNLHKR LHGFKRRAPR AVRELKTFAK KMMGTEDNRV DVELNQHLWS RGIRNVPRLA
       61 RKLEDADQKY YTHIF
//
LOCUS       Raphidiophrys_ambigua@contig28      63 bp    PROT      linear   23-JUL-2014
DEFINITION  Raphidiophrys_ambigua@contig28, 65 bases, 8B91714B checksum.
 ACCESSION  thomas-cavalier-smiths-macbook-pro.local:107:1401684075
ORIGIN
        1 IVCTVNIHKR VHGFKRRAPR AVKELKQFAA KTMNTRDVRL DQGLNKYMWS KGIRA-PRVE
       61 KRK
//
LOCUS       Oxnerella_sp@oxnspContig00344_      83 bp    PROT      linear   23-JUL-2014
DEFINITION  Oxnerella_sp@oxnspContig00344_, 86 bases, BE7BCF64 checksum.
 ACCESSION  thomas-cavalier-smiths-macbook-pro.local:108:1401684075
ORIGIN
        1 RECTINIHKR IHGFKRRAPR AVTEIKKFAK QMMKTDDVRI DQGLNKYMWS KGVRNVPRIS
       61 RKREDAENHL YTHVFKGMQT IDE
//
LOCUS       Cercomonas@8819      83 bp    PROT      linear   23-JUL-2014
DEFINITION  Cercomonas@8819, 86 bases, 80083399 checksum.
 ACCESSION  thomas-cavalier-smiths-macbook-pro.local:109:1401684075
ORIGIN
        1 ---------- ---------- AIKAIREFAK QAMGTDDVRI DAHLNKFIWS KGVRNVPRLH
       61 RRREEATEKL YTLVFKGKQT VQV
//
LOCUS       Araneofila_producta@araprConti      83 bp    PROT      linear   23-JUL-2014
DEFINITION  Araneofila_producta@araprConti, 86 bases, 7CBA65E7 checksum.
 ACCESSION  thomas-cavalier-smiths-macbook-pro.local:110:1401684075
ORIGIN
        1 REYTINLHKR LHGFKKRAPR AVKEVRKFAK AMMGTEDVRV DVGLNKYLWS KGVRNVPRLH
       61 RKREDAPNKL YTLVFKGLQT EAV
//
LOCUS       Mataza_hastifera@mathaCAMPEP0175125312      83 bp    PROT      linear   23-JUL-2014
DEFINITION  Mataza_hastifera@mathaCAMPEP0175125312, 86 bases, 4FF2F2A7 checksum.
 ACCESSION  thomas-cavalier-smiths-macbook-pro.local:111:1401684075
ORIGIN
        1 REYTVNLHKR LHGFKKRAPR AVKEIKKFAQ KMMGTNDVRC DVSLNKFLWS KGIRNVPRLN
       61 RKREDSADKL YTHVFKGLQT QVV
//
LOCUS       Aulacantha_scolymantha@Rpl31_5_2      83 bp    PROT      linear   23-JUL-2014
DEFINITION  Aulacantha_scolymantha@Rpl31_5_2, 86 bases, 511E81FF checksum.
 ACCESSION  thomas-cavalier-smiths-macbook-pro.local:112:1401684075
ORIGIN
        1 --WG--LH-R V-TFKKKAPK AIREIRQFAR KMMGTDDVRI DVMMNKFIWS RGIRGVPRLS
       61 RKREESAEKL YTLV-TYVNT DRR
//
LOCUS       Cercomonas_clavideferens@cercl      83 bp    PROT      linear   23-JUL-2014
DEFINITION  Cercomonas_clavideferens@cercl, 86 bases, 23A965B5 checksum.
 ACCESSION  thomas-cavalier-smiths-macbook-pro.local:113:1401684075
ORIGIN
        1 REYTINLHKR IHKFKKRAPR AIKEIKKFAE KAMKTKDVRI DTVLNKFIWS KGVKNVPQLH
       61 RKREESSEKL YTHVFKGLQT TPV
//
LOCUS       Plasmodiophora_brassicae@03366      63 bp    PROT      linear   23-JUL-2014
DEFINITION  Plasmodiophora_brassicae@03366, 65 bases, 1F1B31D5 checksum.
 ACCESSION  thomas-cavalier-smiths-macbook-pro.local:114:1401684075
ORIGIN
        1 REYTINLHKR LYGFKKRAPR AVDEIRKFAK QMMKTDDVRI DADLNKHVWS KGIRNVYRLH
       61 RKR
//
LOCUS       Spongospora_subterranea@12808_      55 bp    PROT      linear   23-JUL-2014
DEFINITION  Spongospora_subterranea@12808_, 55 bases, 5F03F19E checksum.
 ACCESSION  thomas-cavalier-smiths-macbook-pro.local:115:1401684075
ORIGIN
        1 REYTVNLHKR LHGFKKRAPR AIKELRKFAK DLMKTDDVRI DADLNKHIWS KGIRN
//
LOCUS         GuttMIGQ      83 bp    PROT      linear   23-JUL-2014
DEFINITION  GuttMIGQ, 86 bases, 860014FC checksum.
 ACCESSION  thomas-cavalier-smiths-macbook-pro.local:116:1401684075
ORIGIN
        1 RDYTINLHKR LYKLKKRAPR AIKAVKEFAK MHMGTDDVRV DAGLNKAIWS RGINHVPRLS
       61 RLREGAENQF YTVVAKEMQT QTV
//
LOCUS       Helkesimastix_marina@helmaCont      83 bp    PROT      linear   23-JUL-2014
DEFINITION  Helkesimastix_marina@helmaCont, 86 bases, 11DBBFBD checksum.
 ACCESSION  thomas-cavalier-smiths-macbook-pro.local:117:1401684075
ORIGIN
        1 RDFTINLKKR LHKMKKRAPR ALKAIKKFAQ IHMGTSDVRI ENGLNKYMWS RGITQIPRCS
       61 RLRDDAAPAL YTVVFKELTP TTV
//
LOCUS       Sandona_ubiquita@sanubContig00      70 bp    PROT      linear   23-JUL-2014
DEFINITION  Sandona_ubiquita@sanubContig00, 73 bases, 2442D036 checksum.
 ACCESSION  thomas-cavalier-smiths-macbook-pro.local:118:1401684075
ORIGIN
        1 ---------- ---------- ---------- --------RI DTLLNKFLWS KGIRNVPRLH
       61 RKREGGQREV
//
LOCUS       Thaumatomonas_sp@thaspContig01      77 bp    PROT      linear   23-JUL-2014
DEFINITION  Thaumatomonas_sp@thaspContig01, 80 bases, F445C826 checksum.
 ACCESSION  thomas-cavalier-smiths-macbook-pro.local:119:1401684075
ORIGIN
        1 REFTINLHKR LHGFKKRAPR AVSEIKKFAK EKMGTEDVRV DVLLNKFIWS KGVRSVPRLS
       61 RKREEAANKL YTHVFKG
//
LOCUS       Paramecium@31073      83 bp    PROT      linear   23-JUL-2014
DEFINITION  Paramecium@31073, 86 bases, DC73E7D7 checksum.
 ACCESSION  thomas-cavalier-smiths-macbook-pro.local:120:1401684075
ORIGIN
        1 RDYTINLHKA VHKFKRKAPR AVSHIVRFAQ KNMLTEDVRI DPQLNEAVWA RGIRNLPRLQ
       61 RKKDDGKGKY YTLAFDNLKT EIT
//
LOCUS       Perkinsus0@25040      83 bp    PROT      linear   23-JUL-2014
DEFINITION  Perkinsus0@25040, 86 bases, 76E3B8DD checksum.
 ACCESSION  thomas-cavalier-smiths-macbook-pro.local:121:1401684075
ORIGIN
        1 VDHTIHVHKI VHKFKKRAPK VVRAIKAFAQ KQMKTEDVRI DTKLNKFIWS KGIRNIPRLS
       61 RR-Q-GEE-M YTLVFEGLQT EVV
//
LOCUS       Phaeodactylum_triconutum@PHATR      83 bp    PROT      linear   23-JUL-2014
DEFINITION  Phaeodactylum_triconutum@PHATR, 86 bases, E4DDE71A checksum.
 ACCESSION  thomas-cavalier-smiths-macbook-pro.local:122:1401684075
ORIGIN
        1 RDYTIQLSKR IHKFKRRAPR AVKEIRKFAQ TAMGTSDVRI SSELNKEVWK RGIKNVPRLS
       61 RKREDADEKL YTLVFKGLQT ENY
//
LOCUS       Phanerocha@28199      83 bp    PROT      linear   23-JUL-2014
DEFINITION  Phanerocha@28199, 86 bases, 48B5F59C checksum.
 ACCESSION  thomas-cavalier-smiths-macbook-pro.local:123:1401684075
ORIGIN
        1 REYTIHLHKR VHGFKKRAPH AVKSVIEFAQ KAMGTKDVRL DPKLNQAIWA QGIKSVPKLE
       61 RKREGAKEKL FTYAFKGLET TVV
//
LOCUS       Phycomyces_blakesleeanus@PHYBL      83 bp    PROT      linear   23-JUL-2014
DEFINITION  Phycomyces_blakesleeanus@PHYBL, 86 bases, 6ED5636 checksum.
 ACCESSION  thomas-cavalier-smiths-macbook-pro.local:124:1401684075
ORIGIN
        1 REYTIHMHKH VFGLRKRTPH AVKAIKAFAE KAMGTKDVRI DPALNKALWA RGVKHIERIA
       61 RKREDAKDKL YSYVFKGLET TVV
//
LOCUS       Physarum_polycephalum@PPL00002      83 bp    PROT      linear   23-JUL-2014
DEFINITION  Physarum_polycephalum@PPL00002, 86 bases, B375BEAC checksum.
 ACCESSION  thomas-cavalier-smiths-macbook-pro.local:125:1401684075
ORIGIN
        1 REYTIQIRKR ITGNKEKAPT ALKKIREFAK KEMGTQDVRI DVKVNQFIWK NGIKNVPRLT
       61 RKREDAKEKM YTLVFAFLST ENV
//
LOCUS       Physcomitrella_patens@PHYPA209      83 bp    PROT      linear   23-JUL-2014
DEFINITION  Physcomitrella_patens@PHYPA209, 86 bases, 62AFE058 checksum.
 ACCESSION  thomas-cavalier-smiths-macbook-pro.local:126:1401684075
ORIGIN
        1 REYTINLHKR LHGFKKMAPK AVKEIRKFAQ KTMGTSDVRL DVKLNKHIWS RGVRNVPRIA
       61 RKREDAKEEL YSYVFRNLGT KVV
//
LOCUS       Phytophthora_ramorum@PHYRA7192      83 bp    PROT      linear   23-JUL-2014
DEFINITION  Phytophthora_ramorum@PHYRA7192, 86 bases, 50680A94 checksum.
 ACCESSION  thomas-cavalier-smiths-macbook-pro.local:127:1401684075
ORIGIN
        1 RDYTINLHKR LHGFKKKAAR AVRAIKKFAM VTMKTQDVRI DSKLNKFIWS KGVRNVPRLS
       61 RKREDAKEKL YTLVYKGLQN DTV
//
LOCUS       Pinus0taed@30208      83 bp    PROT      linear   23-JUL-2014
DEFINITION  Pinus0taed@30208, 86 bases, 914B310D checksum.
 ACCESSION  thomas-cavalier-smiths-macbook-pro.local:128:1401684075
ORIGIN
        1 REYTINLHRR LHGFKKMAPK AVKEIRKFAQ KAMGTTDVRL DVKLNKAVWS RGIRSVPRIS
       61 RKREDAKEEL YSIVLSGLGT KII
//
LOCUS       Plasmodium@30396      83 bp    PROT      linear   23-JUL-2014
DEFINITION  Plasmodium@30396, 86 bases, B220A806 checksum.
 ACCESSION  thomas-cavalier-smiths-macbook-pro.local:129:1401684075
ORIGIN
        1 KFITINLSKL THKYKRKAPR AIKEIRSIAG KLMHTKDVRL DVKLNKFIWS KGVRNPPKLE
       61 RKREDSKEKM YTIVYKGLVN ECE
//
LOCUS       Polysphondylium_pallidum@PSL00      83 bp    PROT      linear   23-JUL-2014
DEFINITION  Polysphondylium_pallidum@PSL00, 86 bases, EA48FAAC checksum.
 ACCESSION  thomas-cavalier-smiths-macbook-pro.local:130:1401684075
ORIGIN
        1 REYTINLHKR LMGFKDRAPK AVKQIRQFAQ EVMKTKDVRL DNKLNTMLWS RGIKQTPVLS
       61 RKRENAREKF YTLAFKGVVT KVV
//
LOCUS       Polytomella_parva@POL00002288_      50 bp    PROT      linear   23-JUL-2014
DEFINITION  Polytomella_parva@POL00002288_, 50 bases, A20BB154 checksum.
 ACCESSION  thomas-cavalier-smiths-macbook-pro.local:131:1401684075
ORIGIN
        1 REYTINLHKK LHKFKKCAPK AVKEIREFAQ KVMGTSDVRL DVKLNKAVWX
//
LOCUS       Proterospongia_sp@PRL00000065_      83 bp    PROT      linear   23-JUL-2014
DEFINITION  Proterospongia_sp@PRL00000065_, 86 bases, 54230A7A checksum.
 ACCESSION  thomas-cavalier-smiths-macbook-pro.local:132:1401684075
ORIGIN
        1 REFTIHLHKR IHGFKRRAPR AISEIRKFAT KHMGTTDVRI HADLNKFIWS RGIRNVPRIS
       61 RKREEAENKL YSLVFKQLGT KVV
//
LOCUS       Prototheca_wickerhamii@PWL0000      83 bp    PROT      linear   23-JUL-2014
DEFINITION  Prototheca_wickerhamii@PWL0000, 86 bases, 8C03490 checksum.
 ACCESSION  thomas-cavalier-smiths-macbook-pro.local:133:1401684075
ORIGIN
        1 REYTINLGKR LTNFKKRAPR ALKEIKKFAT KQMNTADVRI DIKLNKAVWS QGXXXXXXVQ
       61 RKREDDKEQL YSFVNKGKGV VVL
//
LOCUS       Pythium_ultimum@pytulTA1830_2      83 bp    PROT      linear   23-JUL-2014
DEFINITION  Pythium_ultimum@pytulTA1830_2, 86 bases, 6E5ECDB7 checksum.
 ACCESSION  thomas-cavalier-smiths-macbook-pro.local:134:1401684075
ORIGIN
        1 RDYTINLHKR LHGFKKKASR AMSEIRKFAQ VTMKTQDVRI DSKLNKFIWS QGVRNVPRLS
       61 RKREDAKEKL FTLVFKGLQN DTV
//
LOCUS       Reclinomonas_americana@RAL0000      83 bp    PROT      linear   23-JUL-2014
DEFINITION  Reclinomonas_americana@RAL0000, 86 bases, 4766BB2A checksum.
 ACCESSION  thomas-cavalier-smiths-macbook-pro.local:135:1401684075
ORIGIN
        1 REFTVHLHKR LHKYRYKATR AIRELKEFAE QQMGTSDNRV DVELNQAIWR YGVRRAPRCS
       61 RKKEEGEAGL YTLIFHGLTT KTV
//
LOCUS       Rhizopus_oryzae@ROL00000523_1      83 bp    PROT      linear   23-JUL-2014
DEFINITION  Rhizopus_oryzae@ROL00000523_1, 86 bases, 4C67D0B3 checksum.
 ACCESSION  thomas-cavalier-smiths-macbook-pro.local:136:1401684075
ORIGIN
        1 REYTIHLHKH VFGLRKRTPH AVKAVKAFAE KAMGTKDVRL DPALNKSLWS RGVKHINRIA
       61 RKRENAKEKL YSYVFKGLET QVV
//
LOCUS       Saccharomy@31313      83 bp    PROT      linear   23-JUL-2014
DEFINITION  Saccharomy@31313, 86 bases, 9C5075D7 checksum.
 ACCESSION  thomas-cavalier-smiths-macbook-pro.local:137:1401684075
ORIGIN
        1 REYTINLHKR LHGFKKRAPR AVKEIKKFAK LHMGTEDVRL APELNQAIWK RGVKGVERIS
       61 RKREDAKNPL FSYVAKGLQT VVV
//
LOCUS       Scenedesmus_obliquus@SOL000000      83 bp    PROT      linear   23-JUL-2014
DEFINITION  Scenedesmus_obliquus@SOL000000, 86 bases, 405BB3EB checksum.
 ACCESSION  thomas-cavalier-smiths-macbook-pro.local:138:1401684075
ORIGIN
        1 REYTINLHKK LHSFKSKAPR AVKEIRAFAE KVMGTKDVRL DVALNKAVWS KGIKNVPVIS
       61 RRREDAKEEM YSFVLKGKGT TVV
//
LOCUS       Schizosacc@31107      83 bp    PROT      linear   23-JUL-2014
DEFINITION  Schizosacc@31107, 86 bases, DF83ACB2 checksum.
 ACCESSION  thomas-cavalier-smiths-macbook-pro.local:139:1401684075
ORIGIN
        1 RDYTIHMHKR LYGFKKRAPR AIKEIVAFAQ KHMQTKEVRV DPSLNKEVWK RGIRNVPRLS
       61 RKRDD-KA-L YTYV-PKMET TVV
//
LOCUS       Selaginella_moellendorffii@SEL      83 bp    PROT      linear   23-JUL-2014
DEFINITION  Selaginella_moellendorffii@SEL, 86 bases, 670599CF checksum.
 ACCESSION  thomas-cavalier-smiths-macbook-pro.local:140:1401684075
ORIGIN
        1 REYTINLHKR IHGFKKMAPR AVKEIKKFAQ KAMGTSDVRV DVKLNKHVWS RGIRNVPRIA
       61 RKREDAKEEL YSYVFRKLET KTV
//
LOCUS       Sorghum_bicolor@SORBI5055675      83 bp    PROT      linear   23-JUL-2014
DEFINITION  Sorghum_bicolor@SORBI5055675, 86 bases, 36AA3308 checksum.
 ACCESSION  thomas-cavalier-smiths-macbook-pro.local:141:1401684075
ORIGIN
        1 REYTINLHKR LHGFKKKAPN AIKEIRKFAQ KAMGTTDVRI DVKLNKHIWS SGIRSVPRIA
       61 RKREDAKEEL YSLVLKGLGT KVV
//
LOCUS       Stenamoeba_stenopodia@stestCon      83 bp    PROT      linear   23-JUL-2014
DEFINITION  Stenamoeba_stenopodia@stestCon, 86 bases, 82ED91D3 checksum.
 ACCESSION  thomas-cavalier-smiths-macbook-pro.local:142:1401684075
ORIGIN
        1 ---------- -------APR AVKAIREFAQ KLTHTEDVRI DAGLNKFIWS QGVRNVPLIK
       61 RAIEDAKEKM YTLVYKKLVT QKV
//
LOCUS       Sterkiella@30581      83 bp    PROT      linear   23-JUL-2014
DEFINITION  Sterkiella@30581, 86 bases, 41ED69DB checksum.
 ACCESSION  thomas-cavalier-smiths-macbook-pro.local:143:1401684075
ORIGIN
        1 RDYTINLSSR LHGFKKRAPR AIREIRKFAV QYLLLQDVRI DTSLNKFLWS QGIRNVPRIS
       61 RKKEDAKEKF YSLVFEKLQT EKP
//
LOCUS       Strongyloc@31433      83 bp    PROT      linear   23-JUL-2014
DEFINITION  Strongyloc@31433, 86 bases, AAB1F5CD checksum.
 ACCESSION  thomas-cavalier-smiths-macbook-pro.local:144:1401684075
ORIGIN
        1 RDYTIHLHKR IHGFKRRAPR AIKEIRTFAT KMMGTDDIRI DTRLNKHIWS QGVRSVPRLA
       61 RKREDSPHKL YTLVFKGLQT VNV
//
LOCUS       Tetrahymen@31119      83 bp    PROT      linear   23-JUL-2014
DEFINITION  Tetrahymen@31119, 86 bases, DF23554F checksum.
 ACCESSION  thomas-cavalier-smiths-macbook-pro.local:145:1401684075
ORIGIN
        1 IDTTVNLHKQ CHKFKKKAPR AIREIVAIAK KTMGTDDVRI DTELNKFIWS NGIRNIPRLC
       61 KRKEGAQSQF YTLVYHGLLT EKT
//
LOCUS         ThalPseu      83 bp    PROT      linear   23-JUL-2014
DEFINITION  ThalPseu, 86 bases, AB2B5B0A checksum.
 ACCESSION  thomas-cavalier-smiths-macbook-pro.local:146:1401684075
ORIGIN
        1 RDYTIHLAKH THKFKAKTPR GIKKIKEFAQ KAMGTKDVRI DTDVNKFVWA QGVRNPPRLS
       61 RKREDAEEKL YTLVFKGLST ENV
//
LOCUS       Theileria0@28171      83 bp    PROT      linear   23-JUL-2014
DEFINITION  Theileria0@28171, 86 bases, B5AB88DA checksum.
 ACCESSION  thomas-cavalier-smiths-macbook-pro.local:147:1401684075
ORIGIN
        1 RDYTIHLHKM VHRFKRKAPT AVKKIKEFAS RAMKTKDVRL DTRLNEFLWS NGIKNLPRVS
       61 RRREDAKEPM YTLVFSGLQT EVV
//
LOCUS       Toxoplasma@27609      83 bp    PROT      linear   23-JUL-2014
DEFINITION  Toxoplasma@27609, 86 bases, 777421F0 checksum.
 ACCESSION  thomas-cavalier-smiths-macbook-pro.local:148:1401684075
ORIGIN
        1 RDYTIHLHKL IHGFKKRAPR ALREIRRFAQ KTMHTKDVRI DTKLNKFIWS GGIRNVPRIA
       61 RRREDSKEKF YTLVFENLKT EYV
//
LOCUS       Trichoplax_adhaerens@TRIAD6313      83 bp    PROT      linear   23-JUL-2014
DEFINITION  Trichoplax_adhaerens@TRIAD6313, 86 bases, 15642A34 checksum.
 ACCESSION  thomas-cavalier-smiths-macbook-pro.local:149:1401684075
ORIGIN
        1 REYTVHLHKR LHGFKKRAPR AIKELKKFAI KAMGTTDVRV DSGLNKHIWS KGIRNVPCLS
       61 RKREDAANKL YTLVFKGLQT VNV
//
LOCUS         TrimPyri      83 bp    PROT      linear   23-JUL-2014
DEFINITION  TrimPyri, 86 bases, 65C16F10 checksum.
 ACCESSION  thomas-cavalier-smiths-macbook-pro.local:150:1401684075
ORIGIN
        1 REYTIDIHKR IHGFKERAPR ALREIRAFAA KAMGTRDVRM DTKVNKYIWS NGIRNVPRIQ
       61 RKREDSDEKF YSVVFEGLVT KKV
//
LOCUS         UstiMayd      83 bp    PROT      linear   23-JUL-2014
DEFINITION  UstiMayd, 86 bases, 5C2EB024 checksum.
 ACCESSION  thomas-cavalier-smiths-macbook-pro.local:151:1401684075
ORIGIN
        1 REYTVNLHKR VHDFKKRAPR AIKEVVAFAQ KAMGTKDVRL DPKLNQEVWK YGVKNFPRLE
       61 RKREGAKEKL YTYAAKGLQT TVI
//
LOCUS       Vexillifera_bacillipedes@vexba      57 bp    PROT      linear   23-JUL-2014
DEFINITION  Vexillifera_bacillipedes@vexba, 57 bases, 91098D89 checksum.
 ACCESSION  thomas-cavalier-smiths-macbook-pro.local:152:1401684075
ORIGIN
        1 AHYTINLHKR LYTWKKHARR AIREVKKFAQ RAMKTGDVRI DPSLNKYLWS RVSVMFP
//
LOCUS       Volvox_carteri@VOLCA103828      83 bp    PROT      linear   23-JUL-2014
DEFINITION  Volvox_carteri@VOLCA103828, 86 bases, 939936ED checksum.
 ACCESSION  thomas-cavalier-smiths-macbook-pro.local:153:1401684075
ORIGIN
        1 REYTIHLSKR LHKFKKCAPK AVKEIRKFAA KVMGTSDVRL DVKLNKAVWA KGIKNVPVIS
       61 RRREDAKEEM YSFVTKGKGT VVV
//
LOCUS       Giardia0la@27121      57 bp    PROT      linear   23-JUL-2014
DEFINITION  Giardia0la@27121, 57 bases, 475A84CB checksum.
 ACCESSION  thomas-cavalier-smiths-macbook-pro.local:154:1401684075
ORIGIN
        1 YEHTIRLNKA VRGSKKAAPI AIRAIRAQVE KLAKVEDVRL DPSVNVFVWS RGIRHVP
//
LOCUS       Trichomona@29996      83 bp    PROT      linear   23-JUL-2014
DEFINITION  Trichomona@29996, 86 bases, 2B6BB42A checksum.
 ACCESSION  thomas-cavalier-smiths-macbook-pro.local:155:1401684075
ORIGIN
        1 LETTIHLQKA VHR-RFRAER AIKVITAAAK KMMHTEVVKI DPELNSRIWI HGKNCPPVFE
       61 RKAEDA-EKM VTIAFNGLQT QKV
//
LOCUS       Jakoba_bahamensis@JBL00001466_      83 bp    PROT      linear   23-JUL-2014
DEFINITION  Jakoba_bahamensis@JBL00001466_, 86 bases, 5EE6E3D8 checksum.
 ACCESSION  thomas-cavalier-smiths-macbook-pro.local:156:1401684075
ORIGIN
        1 REFTVNVHKR IHGYKKRAPK AVLAVRKFVE QQMGTKDNTL DQALNEFLWS KGIRKAPRCE
       61 RKIEDGEKKL TCVVLRGLGN QTV
//
LOCUS       Jakoba_libera@JLL00002299_2      83 bp    PROT      linear   23-JUL-2014
DEFINITION  Jakoba_libera@JLL00002299_2, 86 bases, 15232930 checksum.
 ACCESSION  thomas-cavalier-smiths-macbook-pro.local:157:1401684075
ORIGIN
        1 REFTINIHKR IHGFTQRAAY AVKAIQQFVT QQMGTTENKI DADLNKAVWR MGIRAAPRCE
       61 RKREGDEKRL VTLVFKGLEN KTV
//
LOCUS         TsukGlob      83 bp    PROT      linear   23-JUL-2014
DEFINITION  TsukGlob, 86 bases, EB81DBC9 checksum.
 ACCESSION  thomas-cavalier-smiths-macbook-pro.local:158:1401684075
ORIGIN
        1 RETTIHVHKM MYGVKKRAPT AIKKIVKFVQ REMSTVDVRL DPKLNKAIWS QGIKNVPRRL
       61 RVRQRSEDEL FTLVFKGLQH TTV
//
LOCUS       Malawimonas_californiana@MCL00      83 bp    PROT      linear   23-JUL-2014
DEFINITION  Malawimonas_californiana@MCL00, 86 bases, 16EE070 checksum.
 ACCESSION  thomas-cavalier-smiths-macbook-pro.local:159:1401684075
ORIGIN
        1 REYTIHLHKR LHSFKKRAPR AIKEIRKFVE REMKTKNVRI DTNVNKLVWG RGIRKPPRIA
       61 RKRENAAEAL YSLVFKGLST VTV
//
LOCUS       Malawimonas_jakobiformis@MJL00      83 bp    PROT      linear   23-JUL-2014
DEFINITION  Malawimonas_jakobiformis@MJL00, 86 bases, 7C036BBE checksum.
 ACCESSION  thomas-cavalier-smiths-macbook-pro.local:160:1401684075
ORIGIN
        1 REFTIHLHKR VHNFKKRAPR AVQEIRKFAQ KEFRTEDVRV DTNLNKAVWA RGIRNVPRME
       61 RRRENAKHKL YTLVVKGLLT QTV
//
LOCUS       Seculamonas_ecuadoriensis@SEL0      83 bp    PROT      linear   23-JUL-2014
DEFINITION  Seculamonas_ecuadoriensis@SEL0, 86 bases, AB287ED9 checksum.
 ACCESSION  thomas-cavalier-smiths-macbook-pro.local:161:1401684075
ORIGIN
        1 RELTINLHKR IHGYKRRAPR AIKEIKKFVQ AQMGTTDTRI SAALNEAVWQ YGIRKAPSCA
       61 RKVENAKEKL YTVVFKGLNP AKA
//
LOCUS       Stachyamoeba_lipophora@SLL0000      83 bp    PROT      linear   23-JUL-2014
DEFINITION  Stachyamoeba_lipophora@SLL0000, 86 bases, 43A74E37 checksum.
 ACCESSION  thomas-cavalier-smiths-macbook-pro.local:162:1401684075
ORIGIN
        1 VEATIKVTKA ILGGKSEAPR AMREIKRYAR KYLGVSDVRM DPEVNKYIWS QGLRNPPRFV
       61 RTQEGRENKL VTRVFAGLET KRV
//
LOCUS       Naegleria_gruberi@NAEGR59665      83 bp    PROT      linear   23-JUL-2014
DEFINITION  Naegleria_gruberi@NAEGR59665, 86 bases, 34E8AF2 checksum.
 ACCESSION  thomas-cavalier-smiths-macbook-pro.local:163:1401684075
ORIGIN
        1 LESTFNLHRE LVGIQRRAAR AVRAIKSHAR KVMNCSRVKL DPELNKYVWN QGIHNPPRMA
       61 NPNWDKVNKF QVIVFKGLHT AVV
//
LOCUS       Astasia_longa@ALL00000480_5      57 bp    PROT      linear   23-JUL-2014
DEFINITION  Astasia_longa@ALL00000480_5, 57 bases, F67BB9F5 checksum.
 ACCESSION  thomas-cavalier-smiths-macbook-pro.local:164:1401684075
ORIGIN
        1 LETTINLHRV VFGFKKRARK AIKAIRGFVR RVMKTHDVRI DPKLNKYVWS GGVKGVP
//
LOCUS       Euglena0gr@19613      83 bp    PROT      linear   23-JUL-2014
DEFINITION  Euglena0gr@19613, 86 bases, 9E7779B1 checksum.
 ACCESSION  thomas-cavalier-smiths-macbook-pro.local:165:1401684075
ORIGIN
        1 LETTINLHRV VFGFKRRARK AIKAIRGFVR RVMKTHDVRI DPKLNKFVWS GGVKGVPRLD
       61 RKREDSKKKL YTVVFKNLTH KKI
//
LOCUS       Diplonema_papillatum@DPL000012      83 bp    PROT      linear   23-JUL-2014
DEFINITION  Diplonema_papillatum@DPL000012, 86 bases, 4F55AFD0 checksum.
 ACCESSION  thomas-cavalier-smiths-macbook-pro.local:166:1401684075
ORIGIN
        1 ---------- ---------- ---------- ---GTEDNRI EVRLNKAIWA GGVKGCPRIE
       61 RKKEDAKHPL YTVCFRGLLT QRV
//
LOCUS         LeisMajo      83 bp    PROT      linear   23-JUL-2014
DEFINITION  LeisMajo, 86 bases, F98FECD3 checksum.
 ACCESSION  thomas-cavalier-smiths-macbook-pro.local:167:1401684075
ORIGIN
        1 MEATIHLSKL LKKFSKRAPL AIKRIKAFVG RLMKTKDNRI DASLNTYIWH KGVKGVPLIQ
       61 RKSEGNHKHF YTVIFKGLTT KTV
//
LOCUS       Trypa0bruc@31538      83 bp    PROT      linear   23-JUL-2014
DEFINITION  Trypa0bruc@31538, 86 bases, 52E64E77 checksum.
 ACCESSION  thomas-cavalier-smiths-macbook-pro.local:168:1401684075
ORIGIN
        1 MEASIHLSKL LKKFHKRAPI AIKRIRSFVG KLMKTKDNRI DASLNTFIWH KGVKGVPRVE
       61 RKSEGGRKHF YTVIFKNLTT KVI
//
LOCUS         RhynchSp      83 bp    PROT      linear   23-JUL-2014
DEFINITION  RhynchSp, 86 bases, 447B4802 checksum.
 ACCESSION  thomas-cavalier-smiths-macbook-pro.local:169:1401684075
ORIGIN
        1 LETTIHIHKY MKGFKKRAPF AVKVIRNVAK QFMGTEDNRV EVRLNKHVWS KGVKGCPRLD
       61 RRKDDAKHSL YTVAFRGLMT QRV
//
LOCUS       Tribonema_sp      83 bp    PROT      linear   23-SEP-2014
DEFINITION  Tribonema_sp, 357 bases, 90DF8171 checksum.
 ACCESSION  Rose-Cavalier-Smiths-iMac.local:170:1409408870
ORIGIN
        1 REMTIHLHKK VFGFKKRAPR AVKEVKKFAS KAMGTVDVRI DAKLNQFLFS KGVRSVPRMS
       61 RKREDAEEKL YTLVFKGLQN ETV
//
LOCUS       Flamella_sp      83 bp    PROT      linear   23-SEP-2014
DEFINITION  Flamella_sp, 357 bases, 9A4F8A89 checksum.
 ACCESSION  Rose-Cavalier-Smiths-iMac.local:173:1409408870
ORIGIN
        1 LETTIHLHKR LYGFKKRAPR AMKEIRKFAQ KTMGTEEVRL DTDLNKHLWS KGIRNVPRLM
       61 RKRDETGEGL YTLVFKTLQT KVV
//
LOCUS       Heterosigma_sp      83 bp    PROT      linear   23-SEP-2014
DEFINITION  Heterosigma_sp, 357 bases, 8ADEEED9 checksum.
 ACCESSION  Rose-Cavalier-Smiths-iMac.local:181:1409408870
ORIGIN
        1 REYTVNVHKR IHGFKKRAPR ALQAIRDFAR KTMGTEDVRI DTLLNKFLWS KGIRNVPRLH
       61 RKREDASEKL YCHVFKGLQT TAV
//
LOCUS       Apis_mellifera      83 bp    PROT      linear   23-SEP-2014
DEFINITION  Apis_mellifera, 357 bases, 7C9C1DCD checksum.
 ACCESSION  Rose-Cavalier-Smiths-iMac.local:182:1409408870
ORIGIN
        1 REYTVNLHKR LHGFKKRAPR AIKEIRKFAE KQMGTPDVRI DTRLNKQLWS KGIRNVPRLS
       61 RRREDSANKL YTLVFKGLQT ENV
//
LOCUS       Diplonema_sp      83 bp    PROT      linear   23-SEP-2014
DEFINITION  Diplonema_sp, 357 bases, B699FA43 checksum.
 ACCESSION  Rose-Cavalier-Smiths-iMac.local:187:1409408870
ORIGIN
        1 VDTTIHMHKY LKGFKKRAPF ATKVVRRVAK QLMGTEDNRI EVRLNKAIWA GGVKGCPRIE
       61 RKKEDAKHPL YTVCFRGLLT QRV
//
LOCUS       Danio_rerio      83 bp    PROT      linear   23-SEP-2014
DEFINITION  Danio_rerio, 357 bases, FD774E4A checksum.
 ACCESSION  Rose-Cavalier-Smiths-iMac.local:191:1409408870
ORIGIN
        1 REYTINIHKR IHGFKRRAPR ALKEIRKFAV KEMGTPDVRI DTRLNKAVWA KGVRNVPRLS
       61 RKREDSPNKL YTLVYKGLQT VNV
//
LOCUS       Aspergillus_flavus      83 bp    PROT      linear   23-SEP-2014
DEFINITION  Aspergillus_flavus, 357 bases, D7448F48 checksum.
 ACCESSION  Rose-Cavalier-Smiths-iMac.local:201:1409408870
ORIGIN
        1 REYTINMHKR LHGFKKRAPR AIKEIKAFTE RAMGTKDVRI DPALNKKVWE AGVKGVPRIS
       61 RKRENAKEKL YSMVTKGLHT AVV
//
LOCUS       Aeropyrum_pernix_K1      83 bp    PROT      linear   23-SEP-2014
DEFINITION  Aeropyrum_pernix_K1, 357 bases, C809B111 checksum.
 ACCESSION  Rose-Cavalier-Smiths-iMac.local:167:1409408870
ORIGIN
        1 WVYVVNLRR- VYWRTRRAIR AVRMVREFVR RHTKADEVVI DNELNNYIWS RSREKPPIVS
       61 IREEEGGERI RKAVLRPGRY KG-
//
LOCUS       Methanosarcina_mazei      83 bp    PROT      linear   23-SEP-2014
DEFINITION  Methanosarcina_mazei, 357 bases, 7B274A86 checksum.
 ACCESSION  Rose-Cavalier-Smiths-iMac.local:168:1409408870
ORIGIN
        1 QIYTIPLRE- VRKAWKRAGR AVKEVRGFLV RHMKAEQVKL DKTINECLWE KGCEKPPR-A
       61 VKFADGE--- ---V------ ---
//
LOCUS       Halobacterium_salinarum      83 bp    PROT      linear   23-SEP-2014
DEFINITION  Halobacterium_salinarum, 357 bases, 2F8B7D52 checksum.
 ACCESSION  Rose-Cavalier-Smiths-iMac.local:184:1409408870
ORIGIN
        1 RFVTVPLRD- VTKSHERAGE AMNIIRQHLA KQFAEDAVRL DPSINDAVWS EGNNNPPHAG
       61 SFAEDGE--- -TVV------ ---
//
LOCUS       Natromonas_pharaonis      83 bp    PROT      linear   23-SEP-2014
DEFINITION  Natromonas_pharaonis, 357 bases, 652A976A checksum.
 ACCESSION  Rose-Cavalier-Smiths-iMac.local:198:1409408870
ORIGIN
        1 RVMTVPLRD- VLAKGQRADK AMSLVRSHLA QHFNEDAVRL DPSINEAVWE RGRSKPPRAA
       61 RFEEEGE--- -AVV------ ---
//
LOCUS       Haloarcula_marismortui      83 bp    PROT      linear   23-SEP-2014
DEFINITION  Haloarcula_marismortui, 357 bases, 6D8348B5 checksum.
 ACCESSION  Rose-Cavalier-Smiths-iMac.local:212:1409408870
ORIGIN
        1 RVVTIPLRD- ARANHKRADK AMILIREHLA KHFSEDAVRL DPSINEAAWA RGRANTPRAA
       61 RFEEEGE--- -AIV------ ---
//
LOCUS       Ignicoccus_hospitalis      83 bp    PROT      linear   23-SEP-2014
DEFINITION  Ignicoccus_hospitalis, 357 bases, A2371688 checksum.
 ACCESSION  Rose-Cavalier-Smiths-iMac.local:174:1409408870
ORIGIN
        1 VIYTINLRR- LYWRSNRAKR AVRMVREFVA RHFGPEDVKI DNTVNNYLWS GSITKPPYVT
       61 VKTEEGERKV -AYVTED--- ---
//
LOCUS       Pyrolobus_fumarii_1A      83 bp    PROT      linear   23-SEP-2014
DEFINITION  Pyrolobus_fumarii_1A, 357 bases, 82C34E5C checksum.
 ACCESSION  Rose-Cavalier-Smiths-iMac.local:166:1409408870
ORIGIN
        1 MVYVIPLKR- VYWRTNRAAR AVKLVRQFVA RHFGPEKVWI SNEVNEYIWQ FSIEKPPYVV
       61 KDEEAGLVRV YLAR------ ---
//
LOCUS       Hypterthermus_butylicus      83 bp    PROT      linear   23-SEP-2014
DEFINITION  Hypterthermus_butylicus, 357 bases, F0C2AA64 checksum.
 ACCESSION  Rose-Cavalier-Smiths-iMac.local:169:1409408870
ORIGIN
        1 AIYTIPLSR- VYWRTNRAAR AIKLVRKFIA RHFGEEDVII HNNVNEYIWS RSIEKPPKAV
       61 KD-ETGKVKV M-LIGQATS- ---
//
LOCUS       Desulfurococcus_mucosus_DSM_2162      83 bp    PROT      linear   23-SEP-2014
DEFINITION  Desulfurococcus_mucosus_DSM_2162, 357 bases, C42F78EE checksum.
 ACCESSION  Rose-Cavalier-Smiths-iMac.local:176:1409408870
ORIGIN
        1 STHVIPLGR- VYFRMNRADR AVRLVKKYVA RHFKAEKIIV DPLLNKYIWS RGREKPPEV-
       61 RFDKEA-R-V F-LK------ ---
//
LOCUS       Staphylothermus_marinus      83 bp    PROT      linear   23-SEP-2014
DEFINITION  Staphylothermus_marinus, 357 bases, FABF3FF9 checksum.
 ACCESSION  Rose-Cavalier-Smiths-iMac.local:194:1409408870
ORIGIN
        1 SIHVIPLKR- VYWRTNRADR AVRLIRKYVR RHFKAEKIII DPAVNEYVWS RSREKPPEI-
       61 RFDEEKTAKV L-LSANSK-- ---
//
LOCUS       Archaeoglobus_fulgidus      83 bp    PROT      linear   23-SEP-2014
DEFINITION  Archaeoglobus_fulgidus, 357 bases, F7469251 checksum.
 ACCESSION  Rose-Cavalier-Smiths-iMac.local:175:1409408870
ORIGIN
        1 RVYSIRLRHK MKRRWLRAKK AAKYVRKFLS RHMKPENVKI DTAVNEKIWE RGAEKPPRA-
       61 VKFDDG---- IVEV------ ---
//
LOCUS       Methanococcoides_burtonii      83 bp    PROT      linear   23-SEP-2014
DEFINITION  Methanococcoides_burtonii, 357 bases, 95C42214 checksum.
 ACCESSION  Rose-Cavalier-Smiths-iMac.local:179:1409408870
ORIGIN
        1 QIYTIPLRE- AKLRWKRTGR AMSLIRKYLV RHMKPSQIKI DATINHRIWE RGSQKPPRA-
       61 AKFEDGE--- -VQA------ ---
//
LOCUS       Methanococcus_aeolicus      83 bp    PROT      linear   23-SEP-2014
DEFINITION  Methanococcus_aeolicus, 357 bases, 16CDE4BE checksum.
 ACCESSION  Rose-Cavalier-Smiths-iMac.local:180:1409408870
ORIGIN
        1 RIYTIPLRDV TNNSTKRAPR AMRKIRDFLK RHTKSDNIKI DNSINEKVWE RSLNKIPKV-
       61 VKEDD----- MVIA------ ---
//
LOCUS       Nanoarchaeum_equitans      83 bp    PROT      linear   23-SEP-2014
DEFINITION  Nanoarchaeum_equitans, 357 bases, D9DBB2ED checksum.
 ACCESSION  Rose-Cavalier-Smiths-iMac.local:183:1409408870
ORIGIN
        1 --YTVNLRKA VLVRFKRTKK AVKALKEFVM RHTKAKIVKI SQELNKFIWK RGGRKPPVV-
       61 TKEGD----- TAFV------ ---
//
LOCUS       Korarchaeum_cryptofilum      83 bp    PROT      linear   23-SEP-2014
DEFINITION  Korarchaeum_cryptofilum, 357 bases, 4E819AA5 checksum.
 ACCESSION  Rose-Cavalier-Smiths-iMac.local:185:1409408870
ORIGIN
        1 FNFNIGILL- RAKAEKRAAR AVKMIRDLVK RHAKDYEIRV RPELNELLWS RGASNPPRVV
       61 IDEEEK---- IATI------ ---
//
LOCUS       Methanopyrus_kandleri      83 bp    PROT      linear   23-SEP-2014
DEFINITION  Methanopyrus_kandleri, 357 bases, F76E48DD checksum.
 ACCESSION  Rose-Cavalier-Smiths-iMac.local:188:1409408870
ORIGIN
        1 RVYTVPLRD- AKKLKKRAPR AVKALRQFIE RHMKAEEVRI GNDVNEKIWE RGIKKPPRA-
       61 VKYADG---- TVEV------ ---
//
LOCUS       Methanocaldococcus_jannaschii      83 bp    PROT      linear   23-SEP-2014
DEFINITION  Methanocaldococcus_jannaschii, 357 bases, 4FD68255 checksum.
 ACCESSION  Rose-Cavalier-Smiths-iMac.local:190:1409408870
ORIGIN
        1 RIYTIPLRDV INKRTKRAPR AIKKIKQFLK RHMKAEIVKI DNELNEKIWE RGIQKPPKA-
       61 VK--EG---- NVVI------ ---
//
LOCUS       Nitrosoarchaeum_limnia      83 bp    PROT      linear   23-SEP-2014
DEFINITION  Nitrosoarchaeum_limnia, 357 bases, 84B59230 checksum.
 ACCESSION  Rose-Cavalier-Smiths-iMac.local:192:1409408870
ORIGIN
        1 RVYTINLGK- VLLDTHRAPR AINMIKEFAR HHMKTEEIKI EEDLAHIIWS RGVRSPPRM-
       61 SKTDEG---- YVLVKKDA-K EVK
//
LOCUS       Nitrosopumilis_sp_AR2      83 bp    PROT      linear   23-SEP-2014
DEFINITION  Nitrosopumilis_sp_AR2, 357 bases, 86FA1DD3 checksum.
 ACCESSION  Rose-Cavalier-Smiths-iMac.local:200:1409408870
ORIGIN
        1 RVYTINLGK- VKLSQHRAVR AINMIKEFAQ HHMKVETIKI EEELAHEVWA KGVRSPPRM-
       61 SKTDEG---- YVLVKVTPEK ETK
//
LOCUS       Nitrososphaera_viennensis@EN76_AIC15323      83 bp    PROT      linear   20-AUG-2014
DEFINITION  50S ribosomal protein L31e [Nitrososphaera viennensis EN76].
 ACCESSION  AIC15323
   AUTHORS  Kerou,M.L., Offre,P., Spang,A.M. and Schleper,C.
VERSION     AIC15323.1  GI:647811622DBLINK      BioProject: PRJEA60103            BioSample: SAMN02721150
DBSOURCE    accession CP007536.1
KEYWORDS    .
SOURCE      Nitrososphaera viennensis EN76
            Archaea; Thaumarchaeota; Nitrososphaerales; Nitrososphaeraceae;
            Nitrososphaera.
REFERENCE   1  (residues 1 to 130)
            Leisch,N. and Schleper,C.
  TITLE     Nitrososphaera viennensis gen. nov., sp. nov., an aerobic and
            mesophilic, ammonia-oxidizing archaeon from soil and a member of
            the archaeal phylum Thaumarchaeota
  JOURNAL   Int. J. Syst. Evol. Microbiol. 64 (PT 8), 2738-2752 (2014)
   PUBMED   24907263
REFERENCE   2  (residues 1 to 130)
  TITLE     Direct Submission
  JOURNAL   Submitted (01-APR-2014) Department of Ecogenomics and Systems
            Biology Group of Archaea Biology and Ecogenomics, University of
            Vienna, Althanstrasse 14, Vienna 1090, Austria
COMMENT     Method: conceptual translation.
FEATURES             Location/Qualifiers
     source          1..130
                     /organism=`Nitrososphaera viennensis EN76`
                     /strain=`EN76`
                     /isolation_source=`soil`
                     /culture_collection=`DSM:26422`
                     /culture_collection=`JCM:19564`
                     /db_xref=`taxon:926571`
                     /country=`Austria: Vienna`
                     /lat_lon=`48.229273 N 16.358947 E`
                     /collection_date=`2008`
     Protein         1..130
                     /product=`50S ribosomal protein L31e`
     Region          5..86
                     /region_name=`Ribosomal_L31e`
                     /note=`Eukaryotic/archaeal ribosomal protein L31; cd00463`
                     /db_xref=`CDD:199209`
     Site            order(15,24..26,28..30,32..33,36,41..42,48..51,55..56,
                     58..64,68..69)
                     /site_type=`other`
                     /note=`23S rRNA binding site [nucleotide binding]`
                     /db_xref=`CDD:199209`
     CDS             1..130
                     /gene=`rpl31e`
                     /locus_tag=`NVIE_010940`
                     /coded_by=`CP007536.1:925391..925783`
                     /inference=`ab initio prediction:AMIGene:2.0`
                     /note=`Evidence 2b : Function of strongly homologous gene;
                     Product type s : structure`
                     /transl_table=11

ORIGIN
        1 rvytinlgra wlpehkrtdr vvnmirefae khmkssevkl dqdlnrqiws rgktnppkvr
       61 mvkdeddvvt vslyeepaes apa
//
LOCUS       Caldiarchaeu_subterraneum@WP_020863599      83 bp    PROT      linear   25-JUL-2013
DEFINITION  large subunit ribosomal protein L31e [Candidatus Caldiarchaeum
 ACCESSION  WP_020863599
  ORGANISM  Candidatus Caldiarchaeum subterraneum
subterraneum].VERSION     WP_020863599.1  GI:526884792KEYWORDS    RefSeq.
SOURCE      Candidatus Caldiarchaeum subterraneum
            Archaea; Thaumarchaeota; unclassified Thaumarchaeota; Candidatus
            Caldiarchaeum.
COMMENT     REFSEQ: This record represents a single, non-redundant, protein
            sequence which may be annotated on many different RefSeq genomes
            from the same, or different, species.
FEATURES             Location/Qualifiers
     source          1..93
                     /organism=`Candidatus Caldiarchaeum subterraneum`
                     /db_xref=`taxon:311458`
     Protein         1..93
                     /product=`large subunit ribosomal protein L31e`
                     /calculated_mol_wt=10521
     Region          7..80
                     /region_name=`PRK01192`
                     /note=`50S ribosomal protein L31e; Reviewed`
                     /db_xref=`CDD:234916`
     Site            order(12,21..23,25..27,29..30,33,38..39,45..48,52..53,
                     55..61,65..66)
                     /site_type=`other`
                     /note=`23S rRNA binding site [nucleotide binding]`
                     /db_xref=`CDD:199209`

DD:199209`

ORIGIN
        1 rvhviplgda wksrlrrtda avrlvkeyam rhgkasvvki spkvneilwa nsrqspprir
       61 lekededtvv vrleneasae eke
//
LOCUS       Caldivirga_maquilingensis@IC-167_ABW01050      76 bp    PROT      linear   13-APR-2015
DEFINITION  Ribosomal protein L31e [Caldivirga maquilingensis IC-167].
 ACCESSION  ABW01050
  ORGANISM  Caldivirga maquilingensis IC-167
   AUTHORS  Copeland,A., Lucas,S., Lapidus,A., Barry,K., Glavina del Rio,T.,
VERSION     ABW01050.1  GI:157919623DBLINK      BioProject: PRJNA17421            BioSample: SAMN00623034
DBSOURCE    accession CP000852.1
KEYWORDS    .
SOURCE      Caldivirga maquilingensis IC-167
            Archaea; Crenarchaeota; Thermoprotei; Thermoproteales;
            Thermoproteaceae; Caldivirga.
REFERENCE   1  (residues 1 to 86)
            Dalin,E., Tice,H., Pitluck,S., Saunders,E., Brettin,T., Bruce,D.,
            Detter,J.C., Han,C., Schmutz,J., Larimer,F., Land,M., Hauser,L.,
            Kyrpides,N., Ivanova,N., Biddle,J.F., Zhang,Z., Fitz-Gibbon,S.T.,
            Lowe,T.M., Saltikov,C., House,C.H. and Richardson,P.
  CONSRTM   US DOE Joint Genome Institute
  TITLE     Complete sequence of Caldivirga maquilingensis IC-167
  JOURNAL   Unpublished
REFERENCE   2  (residues 1 to 86)
            Dalin,E., Tice,H., Pitluck,S., Saunders,E., Brettin,T., Bruce,D.,
            Detter,J.C., Han,C., Schmutz,J., Larimer,F., Land,M., Hauser,L.,
            Kyrpides,N., Ivanova,N., Biddle,J.F., Zhang,Z., Fitz-Gibbon,S.T.,
            Lowe,T.M., Saltikov,C., House,C.H. and Richardson,P.
  CONSRTM   US DOE Joint Genome Institute
  TITLE     Direct Submission
  JOURNAL   Submitted (02-OCT-2007) US DOE Joint Genome Institute, 2800
            Mitchell Drive B100, Walnut Creek, CA 94598-1698, USA
COMMENT     Method: conceptual translation.
FEATURES             Location/Qualifiers
     source          1..86
                     /organism=`Caldivirga maquilingensis IC-167`
                     /strain=`IC-167`
                     /db_xref=`taxon:397948`
     Protein         1..86
                     /product=`Ribosomal protein L31e`
     Region          5..84
                     /region_name=`PRK01192`
                     /note=`50S ribosomal protein L31e; Reviewed`
                     /db_xref=`CDD:234916`
     Site            order(11,20..22,24..26,28..29,32,37..38,46..49,53..54,
                     56..62,66..67)
                     /site_type=`other`
                     /note=`23S rRNA binding site [nucleotide binding]`
                     /db_xref=`CDD:199209`
     CDS             1..86
                     /locus_tag=`Cmaq_0201`
                     /coded_by=`complement(CP000852.1:239721..239981)`
                     /note=`PFAM: Ribosomal protein L31e;
                     KEGG: pai:PAE3095 ribosomal protein L31`
                     /transl_table=11
                     /db_xref=`InterPro:IPR000054`

ORIGIN
        1 iiltinlrdv easrrirapa arfikriiar yvkvedkvkl nenlnnllws rgiqkppkvk
       61 tkredgsvlv --eyqg
//
LOCUS       Micrarchaeum_acidiphilum_ARMAN-2@EET89798      83 bp    PROT      linear   12-MAY-2010
DEFINITION  hypothetical protein UNLARM2_0912 [Candidatus Micrarchaeum
 ACCESSION  EET89798
  ORGANISM  Candidatus Micrarchaeum acidiphilum ARMAN-2
   AUTHORS  Baker,B.J., Comolli,L.R., Dick,G.J., Hauser,L., Hyatt,D., Dill,B.,
acidiphilum ARMAN-2].VERSION     EET89798.1  GI:255513532DBLINK      BioProject: PRJNA38565
DBSOURCE    accession GG697241.1
KEYWORDS    .
SOURCE      Candidatus Micrarchaeum acidiphilum ARMAN-2 (mine drainage
            metagenome)
            Archaea; Parvarchaeota; Candidatus Micrarchaeum.
REFERENCE   1  (residues 1 to 130)
            Yelton,A.P. and Banfield,J.F.
  TITLE     Community-wide analysis of microbial genome sequence signatures
  JOURNAL   Genome Biol. 10 (8), R85 (2009)
   PUBMED   19698104
REFERENCE   2  (residues 1 to 130)
            Dill,B.D., Land,M.L., Verberkmoes,N.C., Hettich,R.L. and
            Banfield,J.F.
  TITLE     Enigmatic, ultrasmall, uncultivated Archaea
  JOURNAL   Proc. Natl. Acad. Sci. U.S.A. 107 (19), 8806-8811 (2010)
   PUBMED   20421484
REFERENCE   3  (residues 1 to 130)
            Land,M., VerBerkmoes,N.C., Hettich,R.L. and Banfield,J.F.
  TITLE     Direct Submission
  JOURNAL   Submitted (31-JUL-2009) Earth and Planetary Sciences, UC Berkeley,
            307 McCone Hall, Berkeley, CA 94720, USA
COMMENT     Method: conceptual translation.
FEATURES             Location/Qualifiers
     source          1..130
                     /organism=`Candidatus Micrarchaeum acidiphilum ARMAN-2`
                     /isolation_source=`combined biofilm from UBA (pink
                     subaerial biofilm) and UBA BS (thick floating biofilm
                     subdivided into strips) samples`
                     /db_xref=`taxon:425595`
                     /environmental_sample
                     /country=`USA: Richmond Mine at Iron Mountain, CA
                     (elevation 3100 ft.)`
                     /lat_lon=`40.68 N 122.2 W`
                     /note=`metagenomic; derived from metagenome: mine drainage
                     metagenome`
     Protein         1..130
                     /product=`hypothetical protein`
     Region          3..79
                     /region_name=`Ribosomal_L31e`
                     /note=`Eukaryotic/archaeal ribosomal protein L31; cl00921`
                     /db_xref=`CDD:260697`
     Site            order(9,19..21,23..25,27..28,31,36..37,45..48,52..53,
                     55..56,58..62,66..67)
                     /site_type=`other`
                     /note=`23S rRNA binding site [nucleotide binding]`
                     /db_xref=`CDD:199209`
     CDS             1..130
                     /locus_tag=`UNLARM2_0912`
                     /coded_by=`GG697241.1:239518..239910`
                     /transl_table=11

l_table=11

ORIGIN
        1 klltinirky vtprvkrhra aafireavah ytktldkvrl dpslntlifs hyrsmlpkvt
       61 vtmdngiakv kplsdkaaaq pek
//
LOCUS       Parvarchaeum_acidiphilum_ARMAN-4@EEZ92850      80 bp    PROT      linear   12-MAY-2010
DEFINITION  Ribosomal protein L31e [Candidatus Parvarchaeum acidiphilum
 ACCESSION  EEZ92850
  ORGANISM  Candidatus
   AUTHORS  Baker,B.J., Comolli,L.R., Dick,G.J., Hauser,L., Hyatt,D., Dill,B.,
ARMAN-4].VERSION     EEZ92850.1  GI:269986568DBLINK      BioProject: PRJNA38567
DBSOURCE    accession GG730046.1
KEYWORDS    .
SOURCE      Candidatus Parvarchaeum acidiphilum ARMAN-4 (mine drainage
            metagenome)
            Archaea; Parvarchaeota; Candidatus Parvarchaeum.
REFERENCE   1  (residues 1 to 87)
            Dill,B.D., Land,M.L., Verberkmoes,N.C., Hettich,R.L. and
            Banfield,J.F.
  TITLE     Enigmatic, ultrasmall, uncultivated Archaea
  JOURNAL   Proc. Natl. Acad. Sci. U.S.A. 107 (19), 8806-8811 (2010)
   PUBMED   20421484
REFERENCE   2  (residues 1 to 87)
            Land,M., VerBerkmoes,N.C., Hettich,R.L. and Banfield,J.F.
  TITLE     Direct Submission
  JOURNAL   Submitted (18-NOV-2009) Earth and Planetary Sciences, UC Berkeley,
            307 McCone Hall, Berkeley, CA 94720, USA
COMMENT     Method: conceptual translation.
FEATURES             Location/Qualifiers
     source          1..87
                     /organism=`Candidatus Parvarchaeum acidiphilum ARMAN-4`
                     /isolation_source=`450 nm filtrate of pink subaerial
                     biofilm microbial community collected from the base of 2m
                     high pile of pyrite sediment over which pH 1.1, 41C acid
                     mine drainage solution was flowing`
                     /db_xref=`taxon:662760`
                     /environmental_sample
                     /country=`USA: Ultra Back A (UBA) site of Richmond Mine
                     (elevation 3100ft) at Iron Mountain, CA`
                     /lat_lon=`40.68 N 122.2 W`
                     /collection_date=`Jun-2005`
                     /note=`metagenomic; derived from metagenome: mine drainage
                     metagenome`
     Protein         1..87
                     /product=`Ribosomal protein L31e`
     Region          1..86
                     /region_name=`Ribosomal_L31e`
                     /note=`Eukaryotic/archaeal ribosomal protein L31; cl00921`
                     /db_xref=`CDD:260697`
     Site            order(10,20..22,24..26,28..29,32,37..38,44..47,51..52,
                     54..60,64..65)
                     /site_type=`other`
                     /note=`23S rRNA binding site [nucleotide binding]`
                     /db_xref=`CDD:199209`
     CDS             1..87
                     /locus_tag=`BJBARM4_0471`
                     /coded_by=`complement(GG730046.1:144..407)`
                     /transl_table=11

l_table=11

ORIGIN
        1 kimmvnmrrg ekppykraag akylk-afvk rhmkaedvkl sqdvnneifs rgmkdprkir
       61 vicskddkki vtvnlvkqgq
//
LOCUS       Haloredivivus_sp.G17@EHK02395      83 bp    PROT      linear   25-NOV-2011
DEFINITION  hypothetical protein HRED_01591 [Candidatus Haloredivivus sp. G17].
 ACCESSION  EHK02395
  ORGANISM  Candidatus Haloredivivus sp. G17
   AUTHORS  Ghai,R., Pasic,L., Fernandez,A.B., Martin-Cuadrado,A.-B.,
VERSION     EHK02395.1  GI:358033897DBLINK      BioProject: PRJNA71229            BioSample: SAMN02469764
DBSOURCE    accession AGNT01000057.1
KEYWORDS    .
SOURCE      Candidatus Haloredivivus sp. G17
            Archaea; Nanohaloarchaeota; Nanohaloarchaea; Candidatus
            Haloredivivus.
REFERENCE   1  (residues 1 to 133)
            Mizuno,C.M., McMahon,K.D., Papke,R.T., Stepanauskas,R.,
            Rodriguez-Brito,B., Rohwer,F., Sanchez-Porro,C., Ventosa,A. and
            Rodriguez-Valera,F.
  TITLE     New Dominant Microbial Groups Along A Salinity Gradient
  JOURNAL   Sci Rep (2011) In press
REFERENCE   2  (residues 1 to 133)
            Mizuno,C.M., McMahon,K.D., Papke,R.T., Stepanauskas,R.,
            Rodriguez-Brito,B., Rohwer,F., Sanchez-Porro,C., Ventosa,A. and
            Rodriguez-Valera,F.
  TITLE     Direct Submission
  JOURNAL   Submitted (05-OCT-2011) Laboratorio de Microbiologia, Evolutionary
            Genomics Group, Universidad Miguel Hernandez, Ctra. de Valencia,
            s/n, San Juan de Alicante, Alicante 03550, Spain
COMMENT     Annotation was added by the NCBI Prokaryotic Genomes Automatic
            Annotation Pipeline Group. Information about the Pipeline can be
            found here:
            http://www.ncbi.nlm.nih.gov/genomes/static/Pipeline.html. Please be
            aware that the annotation is done automatically with little or no
            manual curation.
            Genome sequenced from a single-cell isolation.
            
            ##Genome-Assembly-Data-START##
            Assembly Method       :: MIRA v. 3.4
            Genome Coverage       :: 80x
            Sequencing Technology :: 454 GS-FLX Titanium
            ##Genome-Assembly-Data-END##
            Method: conceptual translation.
FEATURES             Location/Qualifiers
     source          1..133
                     /organism=`Candidatus Haloredivivus sp. G17`
                     /strain=`G17`
                     /db_xref=`taxon:1072681`
     Protein         1..133
                     /product=`hypothetical protein`
     Region          4..58
                     /region_name=`Ribosomal_L31e`
                     /note=`Ribosomal protein L31e; pfam01198`
                     /db_xref=`CDD:250436`
     Site            order(6,15..17,19..21,23..24,27,29,34..37,41..42,44..50,
                     54..55)
                     /site_type=`other`
                     /note=`23S rRNA binding site [nucleotide binding]`
                     /db_xref=`CDD:199209`
     CDS             1..133
                     /locus_tag=`HRED_01591`
                     /coded_by=`AGNT01000057.1:14705..15106`
                     /note=`COG2097 Ribosomal protein L31E`
                     /transl_table=11

ORIGIN
        1 -hktvnlsr- vksprqkrak avkilkq-af ----nsdvki spelnehiws rgmqsppkvt
       61 veeengtlyp veefdqkqdn vea
//
LOCUS       Thermofilum_pendens@WP_011752147      83 bp    PROT      linear   16-MAY-2013
DEFINITION  50S ribosomal protein L31e [Thermofilum pendens].
 ACCESSION  WP_011752147
  ORGANISM  Thermofilum pendens
VERSION     WP_011752147.1  GI:500076134KEYWORDS    RefSeq.SOURCE      Thermofilum pendens
            Archaea; Crenarchaeota; Thermoprotei; Thermoproteales;
            Thermofilaceae; Thermofilum.
COMMENT     REFSEQ: This record represents a single, non-redundant, protein
            sequence which may be annotated on many different RefSeq genomes
            from the same, or different, species.
FEATURES             Location/Qualifiers
     source          1..103
                     /organism=`Thermofilum pendens`
                     /db_xref=`taxon:2269`
     Protein         1..103
                     /product=`50S ribosomal protein L31e`
                     /calculated_mol_wt=11840
     Region          11..88
                     /region_name=`Ribosomal_L31e`
                     /note=`Eukaryotic/archaeal ribosomal protein L31; cd00463`
                     /db_xref=`CDD:199209`
     Site            order(17,26..28,30..32,34..35,38,43..44,51..54,58..59,
                     61..67,71..72)
                     /site_type=`other`
                     /note=`23S rRNA binding site [nucleotide binding]`
                     /db_xref=`CDD:199209`

ORIGIN
        1 rtyvinlrr- vyaprkkrav avrairdfia rhlrpdriki spelnlivws rsiekppkvk
       61 vsfkvedgrv tevevlphga keq
//
LOCUS       Methanobrevibacter_smithii      83 bp    PROT      linear   23-SEP-2014
DEFINITION  Methanobrevibacter_smithii, 357 bases, BEC6612D checksum.
 ACCESSION  Rose-Cavalier-Smiths-iMac.local:205:1409408870
ORIGIN
        1 RVYTIPLRN- AKKRTIRAPR AIREVQNFLF KHMKAEEVKL DESINHEIWA RGIQKIPKA-
       61 VKDDDG---- VVEA------ ---
//
LOCUS       Methanoculleus_marisingri      83 bp    PROT      linear   23-SEP-2014
DEFINITION  Methanoculleus_marisingri, 357 bases, F6502497 checksum.
 ACCESSION  Rose-Cavalier-Smiths-iMac.local:208:1409408870
ORIGIN
        1 HIYIIPLRE- VKRRWKRGNT AIKDIRAFLV RHMKSEDVKL DKSINEKVWE NGSSKPPRA-
       61 MKFEDG---- QVQA------ ---
//
LOCUS       Picrophilus_torridus      83 bp    PROT      linear   23-SEP-2014
DEFINITION  Picrophilus_torridus, 357 bases, DDE64A49 checksum.
 ACCESSION  Rose-Cavalier-Smiths-iMac.local:214:1409408870
ORIGIN
        1 ILLSVSLRK- ARFKSRRADT SIKMLKDAVA RYTKRDRIWV DNKVNELIWS RGRRKVPKV-
       61 IKLEDG---- T-SE------ ---
//
LOCUS       Thermoplasma_acidophilum      83 bp    PROT      linear   23-SEP-2014
DEFINITION  Thermoplasma_acidophilum, 357 bases, CB3541FE checksum.
 ACCESSION  Rose-Cavalier-Smiths-iMac.local:215:1409408870
ORIGIN
        1 VIINVPLRD- AKARKRRADT AVSILRNFVS KKMKKGKIWI DPKVSEKIWE RGREHIPKV-
       61 IKLEEG---- T-TE------ ---
//
LOCUS       Methanosphaera_stadtmanae      83 bp    PROT      linear   23-SEP-2014
DEFINITION  Methanosphaera_stadtmanae, 357 bases, 8863A07A checksum.
 ACCESSION  Rose-Cavalier-Smiths-iMac.local:216:1409408870
ORIGIN
        1 RIYTIPLRD- VKRRTKRSPK AMKYIREFIQ KHMKAEDVII DQAINEKVWE RGREKIPKA-
       61 V-EDDK---- TVTV------ ---
//
LOCUS       Pyrococcus_horikoshii      83 bp    PROT      linear   23-SEP-2014
DEFINITION  Pyrococcus_horikoshii, 357 bases, E8BB7EBC checksum.
 ACCESSION  Rose-Cavalier-Smiths-iMac.local:218:1409408870
ORIGIN
        1 VIFTVPIRKV KKIRWKRAPR AVKFVREFIA RHAKAQEVII STKVNEKIWE RGIEKPPKVR
       61 VEEREG--GK VRIA------ ---
//
LOCUS       Thermococcus_kodakarensis      83 bp    PROT      linear   23-SEP-2014
DEFINITION  Thermococcus_kodakarensis, 357 bases, F457955 checksum.
 ACCESSION  Rose-Cavalier-Smiths-iMac.local:220:1409408870
ORIGIN
        1 VIFVVPINKI KKRRWKRAPR AARFVREWIA RHAKADEVII GTDVNEKIWE RGAEKPPKVV
       61 VEESEG---- KRIA------ ---
//
LOCUS       Pyrobaculum_aerophilium      83 bp    PROT      linear   23-SEP-2014
DEFINITION  Pyrobaculum_aerophilium, 357 bases, BC52D3A9 checksum.
 ACCESSION  Rose-Cavalier-Smiths-iMac.local:221:1409408870
ORIGIN
        1 REYVINLRR- AYERTKRAKY AVGLIRRFVA RHLKPKAVKI GQLLNTALWA RSIEKPPAV-
       61 EKYSDG---- TVKV------ ---
//
LOCUS       Metallosphaera_sedula      83 bp    PROT      linear   23-SEP-2014
DEFINITION  Metallosphaera_sedula, 357 bases, 4DFF41D5 checksum.
 ACCESSION  Rose-Cavalier-Smiths-iMac.local:172:1409408870
ORIGIN
        1 FEMVINLRK- AHDRPKKFKS AVNLIRGTVS RHFGAEKVIL DPFLLSYISS NSKDKITVV-
       61 TKIGEK---T FLVK------ ---
//
LOCUS       Sulfolobus_solfataricus      83 bp    PROT      linear   23-SEP-2014
DEFINITION  Sulfolobus_solfataricus, 357 bases, 927A7B69 checksum.
 ACCESSION  Rose-Cavalier-Smiths-iMac.local:225:1409408870
ORIGIN
        1 FEMIINLRK- IKTRTGRSKR AVKFIKKVVA RHFNAEKVII DPLLAKSISK NGNDKIVVVS
       61 KIEEKI---- YLVR------ ---
//
LOCUS       Cenarchaeum_symbiosum      83 bp    PROT      linear   23-SEP-2014
DEFINITION  Cenarchaeum_symbiosum, 357 bases, 79CC4BD checksum.
 ACCESSION  Rose-Cavalier-Smiths-iMac.local:223:1409408870
ORIGIN
        1 RVYTIPLGK- VLLDNRRAMR AINMIKEFAT HHMKNANIRI DEEVSHQIWL RGIKSPPRM-
       61 VRADDG---- YILV------ ---
//
