# Supplementary material for: Multidomain ribosomal protein trees and the planctobacterial origin of neomura (eukaryotes, archaebacteria)
Source: Protoplasma. 2020 Jan 3;257(3):621–753. doi: 10.1007/s00709-019-01442-7 (PMC7203096; doi:10.1007/s00709-019-01442-7)
Supplement: Supplementary file 33 — (PDF 103 kb) [file 709_2019_1442_MOESM33_ESM.gb]

LOCUS       Filamoeba_nolandi@filnoCAMPEP0168541064     103 bp    PROT      linear   31-AUG-2014
DEFINITION  Filamoeba_nolandi@filnoCAMPEP0168541064     112 bp    PROT      linear    1-AUG
 ACCESSION  Rose-Cavalier-Smiths-iMac.local:0:1409467123
ORIGIN
        1 VHKKGNKFRR FESDRLWRKP RGIDNRSRRR WKGSKLMPTI GYGNNRQTRH LGFKRFVVHN
       61 INDLNLLLMH NRAAEIAHDV SAKSRKAIVE RALQLNVKVT NAH
//
LOCUS       Mayorella_sp@mayorCAMPEP0174229434     103 bp    PROT      linear   31-AUG-2014
DEFINITION  Mayorella_sp@mayorCAMPEP0174229434     112 bp    PROT      linear    1-AUG-2014
 ACCESSION  Rose-Cavalier-Smiths-iMac.local:1:1409467123
ORIGIN
        1 VHKRTKHFFR YQSDRFWRKP RGIDSRVRRR FRGTPRMVTI GYGTNKKTRH QGFQKFRVEN
       61 VQDVELLLMN NRAAEIASNV SVLKRKQIIE RALQLNVKVI NAN
//
LOCUS       Neoparamoeba_aestuarina@neoaeCAMPEP0201542080     103 bp    PROT      linear   31-AUG-2014
DEFINITION  Neoparamoeba_aestuarina@neoaeCAMPEP0201542080     112 bp    PROT      linear
 ACCESSION  Rose-Cavalier-Smiths-iMac.local:2:1409467123
ORIGIN
        1 VKKRTAKFVR FESDRRWRKP RGIDNCVRRR FKGTRPMPKI GYGSNKKTRN MGFLKFRVSN
       61 VSDLNMLLMH NKAAEISSKV STRKRREII- HDCLTRMRRS DSN
//
LOCUS       Paramoeba_atlantica@paratCAMPEP0201475068     103 bp    PROT      linear   31-AUG-2014
DEFINITION  Paramoeba_atlantica@paratCAMPEP0201475068     112 bp    PROT      linear    1-A
 ACCESSION  Rose-Cavalier-Smiths-iMac.local:3:1409467123
ORIGIN
        1 VKKRNKKFFR AHADRFWRRP RGIDSNVRRH FKGVPLTPRI GYGSAKATRH VGFRRFVIRN
       61 VGELNMLTMQ NRSCEVAACI GAKKRKQIVQ RAKELDIKVT RPK
//
LOCUS       Stygamoeba_regulataM@styreCAMPEP0177629434     103 bp    PROT      linear   31-AUG-2014
DEFINITION  Stygamoeba_regulataM@styreCAMPEP0177629434     112 bp    PROT      linear    1-
 ACCESSION  Rose-Cavalier-Smiths-iMac.local:4:1409467123
ORIGIN
        1 VHKRTKHFFR YQSDRFWRKP RGIDSRVRRR FRGTPRMVTI GYGTNKKTRH QGFQKFRVEN
       61 VQDVELLLMN NRAAEIASNV SVLKRKQIIE RALQLNVKVI NAN
//
LOCUS       Vannella_sp@vanJPCAMPEP0114606112     103 bp    PROT      linear   31-AUG-2014
DEFINITION  Vannella_sp@vanJPCAMPEP0114606112     112 bp    PROT      linear    1-AUG-2014,
 ACCESSION  Rose-Cavalier-Smiths-iMac.local:5:1409467123
ORIGIN
        1 VKKKTNKFKR HQSDRFWRAP RGIDSRVRRR FKGTLPQPNI GYRNNKKTRD LGFKKFRVFN
       61 VDELEVLLMH NRAAEIAHNV SQKKRKEIVE RAAQLNIKVV NGD
//
LOCUS       Vexillifera_JP@vexJPCAMPEP0201546656     103 bp    PROT      linear   31-AUG-2014
DEFINITION  Vexillifera_JP@vexJPCAMPEP0201546656     112 bp    PROT      linear    1-AUG-20
 ACCESSION  Rose-Cavalier-Smiths-iMac.local:6:1409467123
ORIGIN
        1 VKKRKNPFRR YQSDRFWRSP KGIDSRLRRR FRGMPCQPKI GYGSAKATRH MGFKKFRVRN
       61 VKDLEILLMH NQAADIAHSV GAAKRQQIIT RAQQLNIRVL NAH
//
LOCUS       Coprprot@rpl32     103 bp    PROT      linear   31-AUG-2014
DEFINITION  Coprprot@rpl32     112 bp    PROT      linear    1-AUG-2014, 112 bases, FCD7C19
 ACCESSION  Rose-Cavalier-Smiths-iMac.local:7:1409467123
ORIGIN
        1 VKKRLAPFLR QQADRTWRSP KGIDSRMRRR FKGTRPNVKI GYGSNKTTKH LPFYTFLVQN
       61 VSDLEVLLMH NRAAEIGHSV SFKTRKQIIE RAAQLDIKVT NAA
//
LOCUS       Acanthamoeba_castellanii@ACL00     103 bp    PROT      linear   31-AUG-2014
DEFINITION  Acanthamoeba_castellanii@ACL00     112 bp    PROT      linear    1-AUG-2014, 11
 ACCESSION  Rose-Cavalier-Smiths-iMac.local:8:1409467123
ORIGIN
        1 VKKRTKKIAR FQSDLFWRKP RGIDNRVRRK FKGSLIMPKI GYGSNKKTRH MGFHRFRVYN
       61 VNDLELLLMH NRAAEIAHNV SSKKRREIIE RAAQLNVKVT NAS
//
LOCUS       Stereomyxa_ramosa@steraCAMPEP0174257184     103 bp    PROT      linear   31-AUG-2014
DEFINITION  Stereomyxa_ramosa@steraCAMPEP0174257184     112 bp    PROT      linear    1-AUG
 ACCESSION  Rose-Cavalier-Smiths-iMac.local:9:1409467123
ORIGIN
        1 VKKRRKAPKR HQSDRFWRAA RGIDSRVRRR MKGMVVAPKI GFGSNKKTRH LGFYKFRVFN
       61 VRDLELLLMH NQAAEIAASV SVKKRKDILE RAAQLDIRVI NAN
//
LOCUS       Alexandriu@8834     103 bp    PROT      linear   31-AUG-2014
DEFINITION  Alexandriu@8834     112 bp    PROT      linear    1-AUG-2014, 112 bases, 42FE86
 ACCESSION  Rose-Cavalier-Smiths-iMac.local:10:1409467123
ORIGIN
        1 ---------- ---------- ---------- --GSHLMPNI GYGSDKRTRF RGFYKFLVNR
       61 PADLEMLLMH NEPVEIAHNV GAKKRKEIIA RADQLRLNVT NRF
//
LOCUS       Allomyces_macrogynus@AML000000     103 bp    PROT      linear   31-AUG-2014
DEFINITION  Allomyces_macrogynus@AML000000     112 bp    PROT      linear    1-AUG-2014, 11
 ACCESSION  Rose-Cavalier-Smiths-iMac.local:11:1409467123
ORIGIN
        1 VKKRTKRFAR HQSDRYWRKP KGIDNRVRRR FKGQIPMPKI GYGSNKKTRH MGFKKFLVRN
       61 PKDLEILLMH NKAAEVAHNV SAKKRASIVE RARQLNVNVT NAH
//
LOCUS          PCBtrin     103 bp    PROT      linear   31-AUG-2014
DEFINITION  PCBtrin     112 bp    PROT      linear    1-AUG-2014, 112 bases, 1CF75FF2 check
 ACCESSION  Rose-Cavalier-Smiths-iMac.local:12:1409467123
ORIGIN
        1 VKKHPKTFSR HQSDRYWRKP KGIDNRVRRR FKGTIRMPKC GYGTAKKDKH VLPNGFRVFN
       61 VKDLEVLLMH NQAAEIAHSV SRKVRKEILE RAAQLDVKVL NAA
//
LOCUS       Sub@rpl32_OG5_126965_EE_br_Ste     103 bp    PROT      linear   31-AUG-2014
DEFINITION  Sub@rpl32_OG5_126965_EE_br_Ste     112 bp    PROT      linear    1-AUG-2014, 11
 ACCESSION  Rose-Cavalier-Smiths-iMac.local:13:1409467123
ORIGIN
        1 VKKHPGQFVR HQNDRYWRRP KGIDNRVRRK FSGMVKLVNI GYGTEKKDRH VLPNGMVVKN
       61 MQDINMLTMH SKCAIIGKAV SAPKRKDIIE RARQLNIAVV NAD
//
LOCUS       Breviata_anathema@BREANContig7     103 bp    PROT      linear   31-AUG-2014
DEFINITION  Breviata_anathema@BREANContig7     112 bp    PROT      linear    1-AUG-2014, 11
 ACCESSION  Rose-Cavalier-Smiths-iMac.local:14:1409467123
ORIGIN
        1 IKKHPKKFAR HQGDRYWRRP RGIDNKLRRR FKGVQHLVDI GYGTAREQRH MGLFGFHIHN
       61 AEELNMLLMH NKCGIIAHNV SALHRKSILE RAAQLNVRIA NPN
//
LOCUS       Bassomonas_sp@basspContig00083     103 bp    PROT      linear   31-AUG-2014
DEFINITION  Bassomonas_sp@basspContig00083     112 bp    PROT      linear    1-AUG-2014, 11
 ACCESSION  Rose-Cavalier-Smiths-iMac.local:15:1409467123
ORIGIN
        1 VKKKTNRFKR HFSDRHWRAP RGIDSCVRRR FRGEIPMPNI GYGSNKKTRH VGFLKFRVFN
       61 VNDLEMLLMH NRAAEIAHSV NARNRVVIVN RAAQLDIKVT NKN
//
LOCUS       Amastigomonas_media@amameSFL6W      93 bp    PROT      linear   31-AUG-2014
DEFINITION  Amastigomonas_media@amameSFL6W     112 bp    PROT      linear    1-AUG-2014, 11
 ACCESSION  Rose-Cavalier-Smiths-iMac.local:16:1409467123
ORIGIN
        1 VKKRRKKFTR YQSAVYWRCP RGIDSRFRRK FRGLPSLVKI GYGSNKKTRD VGFKTFVVHN
       61 VNELDLLLMH NRAAEIAHNV SAKKRQSIVE RAA
//
LOCUS       Amastigomonas_oxoniensis@amaox     103 bp    PROT      linear   31-AUG-2014
DEFINITION  Amastigomonas_oxoniensis@amaox     112 bp    PROT      linear    1-AUG-2014, 11
 ACCESSION  Rose-Cavalier-Smiths-iMac.local:17:1409467123
ORIGIN
        1 VKKRRARFNR HQSGIFWRKP KGIDSRVRRQ FRGQLPMPNI GYGSNSKTKF MGFVSFVVHN
       61 VADLELLLMH NKAAEIAGNV SSRVRALVVK RAAELDIKVT NGN
//
LOCUS         AmasBerm     103 bp    PROT      linear   31-AUG-2014
DEFINITION  AmasBerm     112 bp    PROT      linear    1-AUG-2014, 112 bases, CE4BBD checks
 ACCESSION  Rose-Cavalier-Smiths-iMac.local:18:1409467123
ORIGIN
        1 VKKRRKKFTR HQSGIFWRKP KGIDSRVRRR FRGNIKMANV GYGSNKKTRH LGFYRFVVHN
       61 VAELDLLLMH NRAAEIAHGV SAKKRAAIVE RAAQLNVRLT NPS
//
LOCUS       Thecamonas_trahens@AMSG_08797T     103 bp    PROT      linear   31-AUG-2014
DEFINITION  Thecamonas_trahens@AMSG_08797T     112 bp    PROT      linear    1-AUG-2014, 11
 ACCESSION  Rose-Cavalier-Smiths-iMac.local:19:1409467123
ORIGIN
        1 VVKRSKKFTR HQSGRYWRKP KGIDGRVRRR FRGALPMPNI GYGTDKVTRN RGFYRFNVRN
       61 VADLDVLLMQ HRAGEICKSV SARKRRAIVK RAQQLDIKLT NAH
//
LOCUS       Planomonas_baikal@plabaContig0     103 bp    PROT      linear   31-AUG-2014
DEFINITION  Planomonas_baikal@plabaContig0     112 bp    PROT      linear    1-AUG-2014, 11
 ACCESSION  Rose-Cavalier-Smiths-iMac.local:20:1409467123
ORIGIN
        1 VKKKTKRFDR FLSDQFWRRS RGIDNPMRRR FKGARLIPKI GYRSAQATRG VGFFKFRVQN
       61 AKELDVLLMS NRAAEIAAGV SAKKRKAIEA RARELNIAVV NAG
//
LOCUS       Planomonas_ghana@plaghContig00     103 bp    PROT      linear   31-AUG-2014
DEFINITION  Planomonas_ghana@plaghContig00     112 bp    PROT      linear    1-AUG-2014, 11
 ACCESSION  Rose-Cavalier-Smiths-iMac.local:21:1409467123
ORIGIN
        1 VKKITKKFKR HHSDRYWRKQ KGIDSRVRRR FKGLILQPNI GYGSNKKTRH TGFXXXXVAN
       61 VKDLEVLMMH NRAAVINHNV SKRVRANILE RAAQLNIKIT NAN
//
LOCUS       Planomonas_mylnikovi@plamyCont     103 bp    PROT      linear   31-AUG-2014
DEFINITION  Planomonas_mylnikovi@plamyCont     112 bp    PROT      linear    1-AUG-2014, 11
 ACCESSION  Rose-Cavalier-Smiths-iMac.local:22:1409467123
ORIGIN
        1 IKKRTKRFIR FQSDRFWRKP RGIDGRIRRR FKGGRLMPSI GYGTNKKTRH QGFLRFRVSN
       61 VRDLDVLLMN NRAAEIAHNV SRAHRKEIVE RALELNVKVI NAN
//
LOCUS         AncySigm     103 bp    PROT      linear   31-AUG-2014
DEFINITION  AncySigm     112 bp    PROT      linear    1-AUG-2014, 112 bases, 90464A7A chec
 ACCESSION  Rose-Cavalier-Smiths-iMac.local:23:1409467123
ORIGIN
        1 VKKRTKRFIR FQSDRFWRRP KGIDCAVRRR FKGSRLMANI GYGTNKKTRH MGFVKFQVSN
       61 IADLELLLMN NDSAEIAHNV STRNRKAIIE RAAQLDVKVT NAN
//
LOCUS       Amoebidium_parasiticum@ABL0000     103 bp    PROT      linear   31-AUG-2014
DEFINITION  Amoebidium_parasiticum@ABL0000     112 bp    PROT      linear    1-AUG-2014, 11
 ACCESSION  Rose-Cavalier-Smiths-iMac.local:24:1409467123
ORIGIN
        1 VKKRTKLFTR HQSDRYWRKP KGIDNRVRRR FKGQFLMPSI GYGSNQKTRH MGFKKFLVHN
       61 VADLDLLLMH NRAAEIAHNV SSRKRADIVK RAAQLNVKLT NGA
//
LOCUS         AndaInca     103 bp    PROT      linear   31-AUG-2014
DEFINITION  AndaInca     112 bp    PROT      linear    1-AUG-2014, 112 bases, CB048B95 chec
 ACCESSION  Rose-Cavalier-Smiths-iMac.local:25:1409467123
ORIGIN
        1 VKKRTKKFVR HHGLRYWRFP HGIDSCARRQ FKGSIRLPGA GYGSNKKTRF MGLFHFRVVN
       61 VADLEALIVN NKAIQLASCV SAMKRKEIIK RADIIGVKVV NRD
//
LOCUS       Arabidopsi@31544     103 bp    PROT      linear   31-AUG-2014
DEFINITION  Arabidopsi@31544     112 bp    PROT      linear    1-AUG-2014, 112 bases, 1A95C
 ACCESSION  Rose-Cavalier-Smiths-iMac.local:26:1409467123
ORIGIN
        1 VKKRSTKFIR PQSDRRWRRP KGIDSRMRRK FKGVTLMPNV GYGSDKKTRH YGFKKFVVHN
       61 TSELELLMMH NRCAEIAHNV STKKRKAIVE RASQLDVVVT NRL
//
LOCUS       Astasia_longa@ALL00000136_5     103 bp    PROT      linear   31-AUG-2014
DEFINITION  Astasia_longa@ALL00000136_5     112 bp    PROT      linear    1-AUG-2014, 112 b
 ACCESSION  Rose-Cavalier-Smiths-iMac.local:27:1409467123
ORIGIN
        1 KKKDVPHFKR YQSWRHWRKP HGIDSAFRRR FKGYPAMVGI GYKQPKNLRF VGKRQFLVHN
       61 LKDLEVLLMY NKAAVIGHSV GARKRKAIVT RAKELQIKVT NAN
//
LOCUS       Aureococcus_anophagefferens@AU     103 bp    PROT      linear   31-AUG-2014
DEFINITION  Aureococcus_anophagefferens@AU     112 bp    PROT      linear    1-AUG-2014, 11
 ACCESSION  Rose-Cavalier-Smiths-iMac.local:28:1409467123
ORIGIN
        1 VKKRTKKFAR HFSNRFWRKI HGIDSRVRRR FKGTIPMPKI GYGSDKKTRH MGFYKFVVNN
       61 VKELELLMMH NRAAEIAHSV SGQKRKAIIE RAEQLNIKVT NAN
//
LOCUS       Babesia0bo@15488     103 bp    PROT      linear   31-AUG-2014
DEFINITION  Babesia0bo@15488     112 bp    PROT      linear    1-AUG-2014, 112 bases, 23686
 ACCESSION  Rose-Cavalier-Smiths-iMac.local:29:1409467123
ORIGIN
        1 VHKRTKKFRR FQSDRFWRKP KGIDCRVRRR FKGTVLTPKI GYGTDKRTRH KGYYKVVVNN
       61 PAEVDILLMH NKIAEIAHSV SAKKRRVIVD RAKKLGIKVT NAG
//
LOCUS       Neurospora@31387     103 bp    PROT      linear   31-AUG-2014
DEFINITION  Neurospora@31387     112 bp    PROT      linear    1-AUG-2014, 112 bases, A7436
 ACCESSION  Rose-Cavalier-Smiths-iMac.local:30:1409467123
ORIGIN
        1 VKKRSKGFMR HQSDRFWRKP KGIDNRVRRR FRGTLAMPSI GYGSNKKTRH MGHKAFLVSN
       61 VKDVELLLMH NKAAEIAHNV SSRKRIEIIA RAKQLSVKVT NAK
//
LOCUS       Saccharomy@31313     103 bp    PROT      linear   31-AUG-2014
DEFINITION  Saccharomy@31313     112 bp    PROT      linear    1-AUG-2014, 112 bases, 2FC0C
 ACCESSION  Rose-Cavalier-Smiths-iMac.local:31:1409467123
ORIGIN
        1 VKKHTKKFKR HHSDRYWRKQ KGIDSVVRRR FRGNISQPKI GYGSNKKTKF LGHKTFLVAN
       61 VKDLETLTMH TKAAEIAHNI SAKNRVVILA RAKALGIKVT NPK
//
LOCUS       Schizosacc@31107     103 bp    PROT      linear   31-AUG-2014
DEFINITION  Schizosacc@31107     112 bp    PROT      linear    1-AUG-2014, 112 bases, ED82D
 ACCESSION  Rose-Cavalier-Smiths-iMac.local:32:1409467123
ORIGIN
        1 IKKRTKPFKR HQSDRFWRKP RGIDSCVRRR FRGTISMPKI GYGNNKKTRY CGLKAFLVRN
       61 VSDVELLLMH NKAAEIAGNV SARKRVEIVE KARALGVKVT NAG
//
LOCUS       Ustilago0m@31064     103 bp    PROT      linear   31-AUG-2014
DEFINITION  Ustilago0m@31064     112 bp    PROT      linear    1-AUG-2014, 112 bases, 75F1B
 ACCESSION  Rose-Cavalier-Smiths-iMac.local:33:1409467123
ORIGIN
        1 VKKRTKAFKR HHSDRYWRKP KGIDSAVRRR FRSTVRMPKI GYGSNKKTRH LGYRRLVVSN
       61 VRDVELLLMH NGAAEIAHNV SSKKRIDILE KAKALGVKVT NAN
//
LOCUS         Fontalba      94 bp    PROT      linear   31-AUG-2014
DEFINITION  Fontalba      96 bp    PROT      linear    1-AUG-2014, 96 bases, 94CB26FC check
 ACCESSION  Rose-Cavalier-Smiths-iMac.local:34:1409467123
ORIGIN
        1 VKKHSKPFYR YHWHRYWRKD RGIDSRMRRR FKGMAPQVSI GFGSDKATKF LGYKTFVVNN
       61 VKDLDILIMS NHAAEVAHNV SAAKRVGIVE RDQR
//
LOCUS       Batrachochytrium_dendrobatidis     103 bp    PROT      linear   31-AUG-2014
DEFINITION  Batrachochytrium_dendrobatidis     112 bp    PROT      linear    1-AUG-2014, 11
 ACCESSION  Rose-Cavalier-Smiths-iMac.local:35:1409467123
ORIGIN
        1 VKKRTKKFSR HQSDRYWRKP KGIDNRVRRR FKGQIAMPKI GYGSNAKTRH VGFKKFLINN
       61 VQDLELLLMH NRAAEVAHGV SCRKRALIVE RAQQLDIKLT NAG
//
LOCUS       PirE2@PirE2_1_51961     103 bp    PROT      linear   31-AUG-2014
DEFINITION  PirE2@PirE2_1_51961     112 bp    PROT      linear    1-AUG-2014, 112 bases, 3A
 ACCESSION  Rose-Cavalier-Smiths-iMac.local:36:1409467123
ORIGIN
        1 VKKHTTKFFR HQSDRFWRKP KGIDGVVRRR FRGTIRMPKI GYGSNSKTRD LMPNGFVVSN
       61 VKDLELLLMH NRAAEIAHNV SSKKRIEIVE RAKQLNVKVT NAQ
//
LOCUS       Rall@OG9_002412-RA     103 bp    PROT      linear   31-AUG-2014
DEFINITION  Rall@OG9_002412-RA     112 bp    PROT      linear    1-AUG-2014, 112 bases, 858
 ACCESSION  Rose-Cavalier-Smiths-iMac.local:37:1409467123
ORIGIN
        1 VKKRTKKFVR HQSDRYWRKP KGIDNRVRRR FKGQIPMPKI GYGSNKKTRD LMPNGFVIRN
       61 VKELELLMMH NRSAEIAHNV SSKNRIEIVK RANEMSIKLT NAF
//
LOCUS       Spun@SPPG_05556T0     103 bp    PROT      linear   31-AUG-2014
DEFINITION  Spun@SPPG_05556T0     112 bp    PROT      linear    1-AUG-2014, 112 bases, C84F
 ACCESSION  Rose-Cavalier-Smiths-iMac.local:38:1409467123
ORIGIN
        1 IKKRTKKFKR HQSDRYWRKP KGIDNRVRRR FKGQIPMPKI GYGSNSKTRH LLPNGFLVNN
       61 VNDLELLLMH NRAAEIAHNV SAKKRVAIVE RAAQLNVKVT NAA
//
LOCUS         BlasEmer     103 bp    PROT      linear   31-AUG-2014
DEFINITION  BlasEmer     112 bp    PROT      linear    1-AUG-2014, 112 bases, 40F4AAFD chec
 ACCESSION  Rose-Cavalier-Smiths-iMac.local:39:1409467123
ORIGIN
        1 IKKRTKAFVR HQSDRYWRKP KGIDNRVRRR FKGQIPMPKI GYGSNKKTRH LGFKKFVVRN
       61 PKELELLLMH NKAAEVAHNV SARKRTVIVE RARQLQIVVT NAH
//
LOCUS         BlasHomi     103 bp    PROT      linear   31-AUG-2014
DEFINITION  BlasHomi     112 bp    PROT      linear    1-AUG-2014, 112 bases, A0AB6535 chec
 ACCESSION  Rose-Cavalier-Smiths-iMac.local:40:1409467123
ORIGIN
        1 VKKRTTSFPR FQADKFWRKP KGIDGRCRRR FRGATLMPNI GYGSDARTKY MGLYKFTVSN
       61 VKDLELLMMH NNCAEIAHGV SSKKRVEILK RADELSIRVI NGA
//
LOCUS       Bombyx0mor@30023     103 bp    PROT      linear   31-AUG-2014
DEFINITION  Bombyx0mor@30023     112 bp    PROT      linear    1-AUG-2014, 112 bases, 1082C
 ACCESSION  Rose-Cavalier-Smiths-iMac.local:41:1409467123
ORIGIN
        1 VKKRTKRFIR HQSDRYWRKP RGIDNRVRRR FKGQYLMPNI GYGSNKKTRH MGFRKVLVHN
       61 VKELEILMMQ NRCAEIAHGV SSKKRKLIVE RAQQLSIRVT NAA
//
LOCUS         CapsOwcz     103 bp    PROT      linear   31-AUG-2014
DEFINITION  CapsOwcz     112 bp    PROT      linear    1-AUG-2014, 112 bases, 3CD70A6A chec
 ACCESSION  Rose-Cavalier-Smiths-iMac.local:42:1409467123
ORIGIN
        1 VKKRTKRFIR HQSDKYWRKP KGIDNVVRRR MHGTYVMPKI GYRNNHKTRH LGFRKFTVAN
       61 LKELEVLLLH NRAAEIAHNV SSRNRKAIVE RAAQLNIKVL NAN
//
LOCUS       Chlamydomonas_incerta@CIL00000     103 bp    PROT      linear   31-AUG-2014
DEFINITION  Chlamydomonas_incerta@CIL00000     112 bp    PROT      linear    1-AUG-2014, 11
 ACCESSION  Rose-Cavalier-Smiths-iMac.local:43:1409467123
ORIGIN
        1 VKKRTKHFDR HQSDRKWRRP KGIDNRVRRK FKGALLMPNI GYGSNAKTRH TGFLKYTVNN
       61 VKDLELLMMH NRCAEIAHNV AVLKRKAIVE RAAQLNIRVI NGA
//
LOCUS       Chlamydomonas_reinhardtii@CHLR     103 bp    PROT      linear   31-AUG-2014
DEFINITION  Chlamydomonas_reinhardtii@CHLR     112 bp    PROT      linear    1-AUG-2014, 11
 ACCESSION  Rose-Cavalier-Smiths-iMac.local:44:1409467123
ORIGIN
        1 VKKRTKHFDR HQSDRKWRKP KGIDNRVRRR FKGALPMPNI GYGSNAKTRH TGFLKYTVNN
       61 VKDLELLMMH NRCAEIAHNV AVLKRKAIVE RAAQLNIRVI NGA
//
LOCUS       Chlorella_NC64A@CHLNC35552     103 bp    PROT      linear   31-AUG-2014
DEFINITION  Chlorella_NC64A@CHLNC35552     112 bp    PROT      linear    1-AUG-2014, 112 ba
 ACCESSION  Rose-Cavalier-Smiths-iMac.local:45:1409467123
ORIGIN
        1 VKKRTNRFIR HQSDRRWRRP KGIDSRVRRK FKGCVIMPNI GYGSNKKTRH VGFLKFVVNN
       61 VKDLELLMMH NRCGEIAHNV STLKRKAIVE RAAELNIALT NGN
//
LOCUS         ChonCris     103 bp    PROT      linear   31-AUG-2014
DEFINITION  ChonCris     112 bp    PROT      linear    1-AUG-2014, 112 bases, F2D8075C chec
 ACCESSION  Rose-Cavalier-Smiths-iMac.local:46:1409467123
ORIGIN
        1 VKKRTRKFKR HQSDTQWRRP KGIDSRVRRK WRGKVSMPNI GYGSNKKTRH MGFFKFLVHN
       61 VNELEVLMMQ NRCAEIAHSV SCRKRIAIID RAAQLDIKIS NAG
//
LOCUS       Ciona0savi@30458     103 bp    PROT      linear   31-AUG-2014
DEFINITION  Ciona0savi@30458     112 bp    PROT      linear    1-AUG-2014, 112 bases, DB2DE
 ACCESSION  Rose-Cavalier-Smiths-iMac.local:47:1409467123
ORIGIN
        1 VKKRVKKFIR HQSDRYWRKP KGIDSRVRRR FKGQYLMPSI GYGSEKKTKH CGFRKLLVHN
       61 VRDLEVLMMS NRAAEIAHAV SSRKRKVIVQ RANELNIYVT NPN
//
LOCUS       Ciona_intestinalis@CIOIN283522     103 bp    PROT      linear   31-AUG-2014
DEFINITION  Ciona_intestinalis@CIOIN283522     112 bp    PROT      linear    1-AUG-2014, 11
 ACCESSION  Rose-Cavalier-Smiths-iMac.local:48:1409467123
ORIGIN
        1 VKKRVKKFIR HQSDRYWRKP KGIDSRVRRR FKGQYLMPSI GYGSEKKTRH CGFRKLLVHN
       61 VRDLEVLMMS NRAAEIAHAV SSRKRKVIVQ RAGELNIHVT NPN
//
LOCUS       Closterium_pst@40310559.4     103 bp    PROT      linear   31-AUG-2014
DEFINITION  Closterium_pst@40310559.4     112 bp    PROT      linear    1-AUG-2014, 112 bas
 ACCESSION  Rose-Cavalier-Smiths-iMac.local:49:1409467123
ORIGIN
        1 VKKKTNKFWR PQSDRKWRRP KGIDSRVRRK FKGTPLMPNI GYGSNKKTRH M---------
       61 ----RLLLMH NRVAQIASAV STRKRKAIVE RAQQLDVKVI NGN
//
LOCUS       Cochliopodium_minutoidum@cocmi      84 bp    PROT      linear   31-AUG-2014
DEFINITION  Cochliopodium_minutoidum@cocmi     112 bp    PROT      linear    1-AUG-2014, 11
 ACCESSION  Rose-Cavalier-Smiths-iMac.local:50:1409467123
ORIGIN
        1 VLKHPKRFHR HHSWLYWRKP HGIDNAARRR FKGQIPMPNI GYGTERNXKH VGFKKFRVFN
       61 AGELDVLLMQ NRGAEIAGSV SVKK
//
LOCUS       Coenopodium_desertum@coedeSFL6      90 bp    PROT      linear   31-AUG-2014
DEFINITION  Coenopodium_desertum@coedeSFL6     112 bp    PROT      linear    1-AUG-2014, 11
 ACCESSION  Rose-Cavalier-Smiths-iMac.local:51:1409467123
ORIGIN
        1 -KKRTKKFRR FQSDNFWRRP KGIDSRVRRR FRSVLPMPDI GYGSNKRTRD LHFYKFIVHN
       61 VKELEVLLMQ NKAAQIAHNV SAKKRITIVK
//
LOCUS       Cryptococcus_neoformans@EAL174     103 bp    PROT      linear   31-AUG-2014
DEFINITION  Cryptococcus_neoformans@EAL174     112 bp    PROT      linear    1-AUG-2014, 11
 ACCESSION  Rose-Cavalier-Smiths-iMac.local:52:1409467123
ORIGIN
        1 VKKRTKHFKR HQSDRYWRKP KGIDNRVRRR FKGQIPMPKI GYGSNQKTRH L---------
       61 -----LLLMH SGAASIAHGV SSKKRVEIIA RAKVLGVKVT NPA
//
LOCUS       Cryptospor@29901     103 bp    PROT      linear   31-AUG-2014
DEFINITION  Cryptospor@29901     112 bp    PROT      linear    1-AUG-2014, 112 bases, 6029A
 ACCESSION  Rose-Cavalier-Smiths-iMac.local:53:1409467123
ORIGIN
        1 IKKRTKKFTR FQSDRFWRKP KGIDCRVRRK FKGNYLMPKI GYGSDAKTRK MGLYKFTVSN
       61 PQEVHMLLMH NKCVEIASGV SSRKRREILE RAEQLNLKVL NKN
//
LOCUS       Cyanidioschyzon_merolae@CMER1     103 bp    PROT      linear   31-AUG-2014
DEFINITION  Cyanidioschyzon_merolae@CMER1     112 bp    PROT      linear    1-AUG-2014, 112
 ACCESSION  Rose-Cavalier-Smiths-iMac.local:54:1409467123
ORIGIN
        1 VKKRTKRFRR HQSDRFWRRP KGIDSAVRRR FNGKTLMPNI GYGSARKTRH M---------
       61 -----CLLMH NRCAVIAHSV SARKRAAIVK RAAALDIRVA NAL
//
LOCUS       Rhodosorus_marinus@rhomaCAMPEP0113954916     103 bp    PROT      linear   31-AUG-2014
DEFINITION  Rhodosorus_marinus@rhomaCAMPEP0113954916     112 bp    PROT      linear    1-AU
 ACCESSION  Rose-Cavalier-Smiths-iMac.local:55:1409467123
ORIGIN
        1 VKKRTKKFKR HHTDRYWRRP KGIDSCVRRK FRGKVLMPNI GYGSNKKTRH MGFYKFVVNN
       61 VKELDLLLMH NRAAEIAHNV SSKKRKEIIS RAAELDVKVT NSK
//
LOCUS       Galdieria0@30635     103 bp    PROT      linear   31-AUG-2014
DEFINITION  Galdieria0@30635     112 bp    PROT      linear    1-AUG-2014, 112 bases, 1551B
 ACCESSION  Rose-Cavalier-Smiths-iMac.local:56:1409467123
ORIGIN
        1 LKKRTKKFKR FQSDRFWRKP KGIDCRVRRR FKGSTLMPNI GYGSDKRTRY LGFYKFLVNN
       61 VKELEALLML NRAAEIAHGV SAKKRKEILE RAAELNIKVT NAR
//
LOCUS       Rhodophyta-Porphyridium_DBLAB_     103 bp    PROT      linear   31-AUG-2014
DEFINITION  Rhodophyta-Porphyridium_DBLAB_     112 bp    PROT      linear    1-AUG-2014, 11
 ACCESSION  Rose-Cavalier-Smiths-iMac.local:57:1409467123
ORIGIN
        1 VKKRTKRFLR HHSDRYWRKP KGIDSAVRRR FRGTVRMPNI GYGSDKKTRD MGFYKIVVNN
       61 VEELQMIMMH NRAAEIAHAV SAPNRKKIVE RARELDIKVT NAG
//
LOCUS       Porphyra_yezoensis@AV438454     103 bp    PROT      linear   31-AUG-2014
DEFINITION  Porphyra_yezoensis@AV438454     112 bp    PROT      linear    1-AUG-2014, 112 b
 ACCESSION  Rose-Cavalier-Smiths-iMac.local:58:1409467123
ORIGIN
        1 VKKRTKTFPR HQSDRIWRRP KGIDSCVRRK WKGAVRMPNI GFGSNKKTKH MGLYKFTVNN
       61 VKDVNLLLMH NAAAEIAHNV SSKKRAAIIA RASALGVKVT NAG
//
LOCUS       Eucheuma_denticulatum@CL509Con     103 bp    PROT      linear   31-AUG-2014
DEFINITION  Eucheuma_denticulatum@CL509Con     112 bp    PROT      linear    1-AUG-2014, 11
 ACCESSION  Rose-Cavalier-Smiths-iMac.local:59:1409467123
ORIGIN
        1 -KKRTRRFKR HQSDRVWRRQ KGIDSRVRRK WRG-----NI GYGSNKKTRH M---------
       61 ---L-PLMMQ NRCAEIAHAV SSRKRIAIID RAAELDIKIT NPG
//
LOCUS       Rhodomonas_salina@RHL00000064_     103 bp    PROT      linear   31-AUG-2014
DEFINITION  Rhodomonas_salina@RHL00000064_     112 bp    PROT      linear    1-AUG-2014, 11
 ACCESSION  Rose-Cavalier-Smiths-iMac.local:60:1409467123
ORIGIN
        1 -KKKTNKFVR FEADRMWRKP HGMDGRFRRN FKG-----KI GYGSNTKTRY L---------
       61 ---L-PLLMH NKAAEIAHNV STRKRKAIVE RAEQLSIKVC NRA
//
LOCUS       Cyanophora_paradoxa@CDL0000112     103 bp    PROT      linear   31-AUG-2014
DEFINITION  Cyanophora_paradoxa@CDL0000112     112 bp    PROT      linear    1-AUG-2014, 11
 ACCESSION  Rose-Cavalier-Smiths-iMac.local:61:1409467123
ORIGIN
        1 VKKRSKKFVR HQSDRRWRRP KGIDSRVRRK FKGQLLMPNI GYGSNKKTRH MGLYKFALNN
       61 LKDVELLLMH NRVGEIASNV STRQRKAIVE RAAQLGVALT NGN
//
LOCUS       Dictyostelium_discoideum@AAO51     103 bp    PROT      linear   31-AUG-2014
DEFINITION  Dictyostelium_discoideum@AAO51     112 bp    PROT      linear    1-AUG-2014, 11
 ACCESSION  Rose-Cavalier-Smiths-iMac.local:62:1409467123
ORIGIN
        1 VKKKTTKFNR FQSDLFWRKP RGIDNRVRRR FSGSRAMPSI GFGSAKATKD V---------
       61 -----VLLMQ NRAAVIFHGV SAKSRKAIVE RAAELNIKVT TPN
//
LOCUS       Dictyostelium_purpureum@DICPU4     103 bp    PROT      linear   31-AUG-2014
DEFINITION  Dictyostelium_purpureum@DICPU4     112 bp    PROT      linear    1-AUG-2014, 11
 ACCESSION  Rose-Cavalier-Smiths-iMac.local:63:1409467123
ORIGIN
        1 VKKKTTKFNR FQSDLFWRKP RGIDNRVRRR FSGSRAMPSI GFGSAKATRD VGFKRFVIRN
       61 VQELEVLLMQ NRAAVIFHGV SAKSRKAIVE RAAELNIKVT APN
//
LOCUS       Diplonema_papillatum@DPL000026     103 bp    PROT      linear   31-AUG-2014
DEFINITION  Diplonema_papillatum@DPL000026     112 bp    PROT      linear    1-AUG-2014, 11
 ACCESSION  Rose-Cavalier-Smiths-iMac.local:64:1409467123
ORIGIN
        1 IKKKTTRFNR HFSDRYWRRP KGIDSVVRRK WRGQIRMANI GYGNAKATRN VGLKHFNVHN
       61 EKDLELLLMR RTAAVIGAKV GKRNRIAIIN RAKELDIKIV NEK
//
LOCUS       Drosophila_melanogaster@AAR991     103 bp    PROT      linear   31-AUG-2014
DEFINITION  Drosophila_melanogaster@AAR991     112 bp    PROT      linear    1-AUG-2014, 11
 ACCESSION  Rose-Cavalier-Smiths-iMac.local:65:1409467123
ORIGIN
        1 VKKRTKHFIR HQSDRYWRKP KGIDNRVRRR FKGQYLMPNI GYGSNKRTRH M---------
       61 -----VLLMQ NRCGEIAHGV SSKKRKEIVE RAKQLSVRLT NPN
//
LOCUS       Dunaliella@11842     103 bp    PROT      linear   31-AUG-2014
DEFINITION  Dunaliella@11842     112 bp    PROT      linear    1-AUG-2014, 112 bases, ED2D1
 ACCESSION  Rose-Cavalier-Smiths-iMac.local:66:1409467123
ORIGIN
        1 VHKRTKRFAR HQSDRFWRRP KGIDNAMRRK FKGHGLMPNI GYGTNAKTRH VGFQKMLVNN
       61 VGDLELLMMH NRAAEVASDV SALKRKQIVE RARQLNIHVT NAN
//
LOCUS       Ectocarpus@23941     103 bp    PROT      linear   31-AUG-2014
DEFINITION  Ectocarpus@23941     112 bp    PROT      linear    1-AUG-2014, 112 bases, 29948
 ACCESSION  Rose-Cavalier-Smiths-iMac.local:67:1409467123
ORIGIN
        1 VKKRTKKFAR HQTDRFWRKP KGIDGRVRRR FKGCLPMPNV GYGSDKRTRN IGFYKFLVHN
       61 VKELELLLMH NRAAEIAHNV SSRKRKEIVE RAGQLHIRVT NAG
//
LOCUS       Eimeria0te@12987     103 bp    PROT      linear   31-AUG-2014
DEFINITION  Eimeria0te@12987     112 bp    PROT      linear    1-AUG-2014, 112 bases, CF5E0
 ACCESSION  Rose-Cavalier-Smiths-iMac.local:68:1409467123
ORIGIN
        1 VKKRTKRFPR FQSDRWWRKP KGIDCRVRRK FKGTNLMPNI GYGSNKRTRH MGFYKFRVER
       61 PQDIDMLLMH NTAAEIASGV SSRKRREIVE RAEQLNVLVL NKS
//
LOCUS       Entamoeba_histolytica@enthi3_m     103 bp    PROT      linear   31-AUG-2014
DEFINITION  Entamoeba_histolytica@enthi3_m     112 bp    PROT      linear    1-AUG-2014, 11
 ACCESSION  Rose-Cavalier-Smiths-iMac.local:69:1409467123
ORIGIN
        1 VKKYTGHFKR FDSNRFWRVP RGIDNRLRRK FKGTNLLPKI GYGSAKATRN MGLYKFPVRN
       61 TTDLEMIMMQ NRAAEISHAV SAKKRQEIIQ RAKILNIRVL NAD
//
LOCUS       Euglena_gracilis@ELL00006023_2     103 bp    PROT      linear   31-AUG-2014
DEFINITION  Euglena_gracilis@ELL00006023_2     112 bp    PROT      linear    1-AUG-2014, 11
 ACCESSION  Rose-Cavalier-Smiths-iMac.local:70:1409467123
ORIGIN
        1 KKKHVPHFKR YQSWRHWRKP HGIDSAFRRR FKGYPAMVGI GYKQPKNVRH VGKRQFLVHN
       61 LKDLEVLLMY NKAAVIGHSV GARKRKSIVT RAKELQIKVT NAN
//
LOCUS       Filamoeba_sinensis@filsiRFL6WO     103 bp    PROT      linear   31-AUG-2014
DEFINITION  Filamoeba_sinensis@filsiRFL6WO     112 bp    PROT      linear    1-AUG-2014, 11
 ACCESSION  Rose-Cavalier-Smiths-iMac.local:71:1409467123
ORIGIN
        1 VHKKGNKFRR FESDRVWRKP RGIDNRSRRR WKGSKLMPTI GYGNNSQTRH LGFYRFVVHN
       61 INELDLLLMH NRAAEIAHDV SAKNRKAIVE RALQLNVKVT NAN
//
LOCUS       Flamella_fluviatilis@flaflSFL6     103 bp    PROT      linear   31-AUG-2014
DEFINITION  Flamella_fluviatilis@flaflSFL6     112 bp    PROT      linear    1-AUG-2014, 11
 ACCESSION  Rose-Cavalier-Smiths-iMac.local:72:1409467123
ORIGIN
        1 THKRGKKFTR FQSDLKWRKP RGIDNRSRRQ FNGARPLVKV GFKNNKKTRF LGFYTFLVNN
       61 VQELEVLLMQ NRAAEVAHSV SARTRKLIVE RAKQLDIKVT NAH
//
LOCUS       Giardia0la@27121     103 bp    PROT      linear   31-AUG-2014
DEFINITION  Giardia0la@27121     112 bp    PROT      linear    1-AUG-2014, 112 bases, E99F3
 ACCESSION  Rose-Cavalier-Smiths-iMac.local:73:1409467123
ORIGIN
        1 IKKRKKKFIR FQSERFWRKP RGIDSPMRHQ YRGQRPMVSI GYGSDKETRF MGFFKHRIST
       61 VHELKTLFMN NKAAQIAHGV SARSRKQILE EAKKMGVRVL NAD
//
LOCUS         PalpBili     103 bp    PROT      linear   31-AUG-2014
DEFINITION  PalpBili     109 bp    PROT      linear    1-AUG-2014, 109 bases, CC463AF1 chec
 ACCESSION  Rose-Cavalier-Smiths-iMac.local:74:1409467123
ORIGIN
        1 VKKRTAKFKR HQSDRFWRKP RGIDGPVRRR FRGQIPMAKI GYGSNKKTRN LGFYKFTVNN
       61 VQDLDMLLMH NRAAEIAHNV SAQKRKAIVE RAQQLDIKVL NGA
//
LOCUS         GoniomSp     103 bp    PROT      linear   31-AUG-2014
DEFINITION  GoniomSp     109 bp    PROT      linear    1-AUG-2014, 109 bases, CBF691B7 chec
 ACCESSION  Rose-Cavalier-Smiths-iMac.local:75:1409467123
ORIGIN
        1 VKKRTKHFIR HQSDLFWRRP KGIDNSQRRR FKGTQALPRI GYGSNTTTKF RGFYPFVVTN
       61 TRDLELLLMH NGAAVLAHNL SIRKRKAIVN RAAQLNVKVV NAS
//
LOCUS         RoomTrun     103 bp    PROT      linear   31-AUG-2014
DEFINITION  RoomTrun     112 bp    PROT      linear    1-AUG-2014, 112 bases, 96863386 chec
 ACCESSION  Rose-Cavalier-Smiths-iMac.local:76:1409467123
ORIGIN
        1 VRKHHNKFKR HQCDRRWRKQ KGIDSRVRRK FKSMVLMPNV GYGTNKKTRN QGFRKFRVSS
       61 VKDVELLLMH NRAAEIAKNV SSRKRKEIVE RAAQLNVKVT NGA
//
LOCUS       Guillardia_theta@GTL00000087     103 bp    PROT      linear   31-AUG-2014
DEFINITION  Guillardia_theta@GTL00000087     112 bp    PROT      linear    1-AUG-2014, 112
 ACCESSION  Rose-Cavalier-Smiths-iMac.local:77:1409467123
ORIGIN
        1 VKKKSNKFVR FHADLFWRKP HGMDGRFRRH FKGTPKHVKI GYGSNKKTRF LGFLKFRVSN
       61 VAELELLLMH NKAAEIAQNV STRKRKAIVE RAEQLGIKVT NGD
//
LOCUS       Glaucocystis_nostochinearum@GN     103 bp    PROT      linear   31-AUG-2014
DEFINITION  Glaucocystis_nostochinearum@GN     112 bp    PROT      linear    1-AUG-2014, 11
 ACCESSION  Rose-Cavalier-Smiths-iMac.local:78:1409467123
ORIGIN
        1 AKKRLKKFTR HQSDRRWRRP KGIDSRVRRK LKGQTLMLNI GYGSNKKTRH MGFFKFIVNN
       61 VKDLELLMMH NRVAEIAHNV STRKRKEIVE RAQQLSIAVT NQN
//
LOCUS       Gracilaria@16340     103 bp    PROT      linear   31-AUG-2014
DEFINITION  Gracilaria@16340     112 bp    PROT      linear    1-AUG-2014, 112 bases, F2D80
 ACCESSION  Rose-Cavalier-Smiths-iMac.local:79:1409467123
ORIGIN
        1 VKKRTRKFKR HQSDTQWRRP KGIDSRVRRK WRGKVSMPNI GYGSNKKTRH MGFFKFLVHN
       61 VNELEVLMMQ NRCAEIAHSV SCRKRIAIID RAAQLDIKIS NAG
//
LOCUS       Gymnophrys_cometa@GYMCOGy_003_     103 bp    PROT      linear   31-AUG-2014
DEFINITION  Gymnophrys_cometa@GYMCOGy_003_     112 bp    PROT      linear    1-AUG-2014, 11
 ACCESSION  Rose-Cavalier-Smiths-iMac.local:80:1409467123
ORIGIN
        1 QHKRLKAFVR HQSDMFWRKP KGIDSRVRRR YKGNLPMVKI GYGTNAKHRH LGFRKFRVFN
       61 VQDLELLIMQ NRAAEIAHNV SVRKRKVIVE RAQQLNIKVT NAN
//
LOCUS       Hartmannella_abertawensis@hara     103 bp    PROT      linear   31-AUG-2014
DEFINITION  Hartmannella_abertawensis@hara     112 bp    PROT      linear    1-AUG-2014, 11
 ACCESSION  Rose-Cavalier-Smiths-iMac.local:81:1409467123
ORIGIN
        1 TKKRLAPFLR QQTDRHWRKP KGIDGRQRRR FRGTRPNVKI GFGSDKKTRN LHFYTFLVQN
       61 VNDLDLLLMH NTAAEIGHAV SFKTRKEILN RAAQLDVKVT NAN
//
LOCUS       Hartmannella_vermiformis@HVL00     103 bp    PROT      linear   31-AUG-2014
DEFINITION  Hartmannella_vermiformis@HVL00     112 bp    PROT      linear    1-AUG-2014, 11
 ACCESSION  Rose-Cavalier-Smiths-iMac.local:82:1409467123
ORIGIN
        1 ---------- ------WRRP HGIDSRVRRR FKGARPMVKI GYGSNNKTKH LHFLKFVVHN
       61 AKDLDVLLMQ NKAAQIAHAV SSKKRKEIID RASQLDIKVI NAN
//
LOCUS       Helicosporidium_sp@HEL00000184     103 bp    PROT      linear   31-AUG-2014
DEFINITION  Helicosporidium_sp@HEL00000184     112 bp    PROT      linear    1-AUG-2014, 11
 ACCESSION  Rose-Cavalier-Smiths-iMac.local:83:1409467123
ORIGIN
        1 VKKHPGPFKR HQSDRKWRRP KGIDSRVRRQ FKGCVTLPGI GFGTEKKLRH VGFIKFRISN
       61 VRELEMLLMH NRAAEIASSV STRKRKAIVE RADQLDIKVL NRN
//
LOCUS       Histiona_aroides@HAL00001161_1     103 bp    PROT      linear   31-AUG-2014
DEFINITION  Histiona_aroides@HAL00001161_1     112 bp    PROT      linear    1-AUG-2014, 11
 ACCESSION  Rose-Cavalier-Smiths-iMac.local:84:1409467123
ORIGIN
        1 VKKRTKKFAR HHSDRYWRRP RGIDNRARRE YKSNPLLPGC GYGSNKKTRH MGLRRFRVFN
       61 PADLNVLFMN NKSAVIAHNV SGVKRRAIVR RAEQLSIKVV NPD
//
LOCUS       Homo_sapiens@4506635     103 bp    PROT      linear   31-AUG-2014
DEFINITION  Homo_sapiens@4506635     112 bp    PROT      linear    1-AUG-2014, 112 bases, 2
 ACCESSION  Rose-Cavalier-Smiths-iMac.local:85:1409467123
ORIGIN
        1 VKKRTKKFIR HQSDRYWRKP RGIDNRVRRR FKGQILMPNI GYGSNKKTKH MGFRKFLVHN
       61 VKELEVLLMC NKCAEIAHNV SSKNRKAIVE RAAQLAIRVT NPN
//
LOCUS       Hydra0magn@31090     103 bp    PROT      linear   31-AUG-2014
DEFINITION  Hydra0magn@31090     112 bp    PROT      linear    1-AUG-2014, 112 bases, 83ABA
 ACCESSION  Rose-Cavalier-Smiths-iMac.local:86:1409467123
ORIGIN
        1 TKKRTKKFVR HQSERYWRKP KGIDNRVRRR YKGQYLMPSI GYGSNAKTRH LGFKKFVIHN
       61 IKELELLMML KGAAEIASNV SSRNRKEIVE RANQLSIKVT NGA
//
LOCUS       Hyperamoeba_dachnya@HDL0000053     103 bp    PROT      linear   31-AUG-2014
DEFINITION  Hyperamoeba_dachnya@HDL0000053     112 bp    PROT      linear    1-AUG-2014, 11
 ACCESSION  Rose-Cavalier-Smiths-iMac.local:87:1409467123
ORIGIN
        1 IVKKGGDFVR FHSNRFWRRP RGIDNPARRQ FRGNRPLVRI GYGSDKRTKY IGFKTFLVHN
       61 LKELEVLMMA NRAAEIAHGV SQKSRKTLIE RAHQLDIKVT NEF
//
LOCUS       Hyperamoeba_sp@HSL00002048_6     103 bp    PROT      linear   31-AUG-2014
DEFINITION  Hyperamoeba_sp@HSL00002048_6     112 bp    PROT      linear    1-AUG-2014, 112
 ACCESSION  Rose-Cavalier-Smiths-iMac.local:88:1409467123
ORIGIN
        1 TKKRTAPFVR FHSNRFWRRP RGIDNPARRQ FRGNRPLVRI GYGNDKRTRF IGFKTFVVNN
       61 LKELEVLLMN NKAAEIAHSV SQKSRKALIE RAHQLDIKVT NEY
//
LOCUS       Ixodes0sca@30346     103 bp    PROT      linear   31-AUG-2014
DEFINITION  Ixodes0sca@30346     112 bp    PROT      linear    1-AUG-2014, 112 bases, 78690
 ACCESSION  Rose-Cavalier-Smiths-iMac.local:89:1409467123
ORIGIN
        1 VKKRVKKFIR HQSDRYWRKP KGIDNRVRRR FKGQYLMPNI GYGSNKKTKH IGFRKVVVHN
       61 MRELEMLMMM NRCAEIAHGV SSKKRKILVE RAQQLSVRVT NAN
//
LOCUS       Jakoba_bahamensis@JBL00001587_     103 bp    PROT      linear   31-AUG-2014
DEFINITION  Jakoba_bahamensis@JBL00001587_     112 bp    PROT      linear    1-AUG-2014, 11
 ACCESSION  Rose-Cavalier-Smiths-iMac.local:90:1409467123
ORIGIN
        1 VKKRVKQFKR HHSDRYWRRP KGIDGCVRRK YRGNIPMPNC GYGSNKKTRN TGLYQFVVHN
       61 VNELNALMMQ NRSAVIAASV SARKTKEIVE RASQLSIKVV NKD
//
LOCUS       Jakoba_libera@JLL00002372     103 bp    PROT      linear   31-AUG-2014
DEFINITION  Jakoba_libera@JLL00002372     112 bp    PROT      linear    1-AUG-2014, 112 bas
 ACCESSION  Rose-Cavalier-Smiths-iMac.local:91:1409467123
ORIGIN
        1 NKKRSKKFFR HQSDRFWRRP KGIDGCVRRK FRGEIPMPSC GYGSAKKTRH MGLYRFRVFN
       61 PKDLDVLLMN NRAAVIASNV SAKNRRAIVE RALQLDIKVT NAN
//
LOCUS         TsukGlob     103 bp    PROT      linear   31-AUG-2014
DEFINITION  TsukGlob     109 bp    PROT      linear    1-AUG-2014, 109 bases, C0652F21 chec
 ACCESSION  Rose-Cavalier-Smiths-iMac.local:92:1409467123
ORIGIN
        1 VKKRTKKFGR HHGGRFWRRP RGIDSRVRRR YRGAPKTPKI GYGSDNKTKH LGFYRFLVKN
       61 KEELEVLLMH NRAAEIAHSV GAKARKEIVE RAAQLNIKVT NGA
//
LOCUS       Malawimonas_californiana@MCL00     103 bp    PROT      linear   31-AUG-2014
DEFINITION  Malawimonas_californiana@MCL00     112 bp    PROT      linear    1-AUG-2014, 11
 ACCESSION  Rose-Cavalier-Smiths-iMac.local:93:1409467123
ORIGIN
        1 VKKKTNSFNR FQSDRFWRKP KGIDNRARRR FKGATLLPKI GYGSNAKTRH MGFYPFRVNN
       61 VSDLEMLLMQ NKAAVIAHSV SARKRKAIVE RAQQLNVKVV NAH
//
LOCUS       Malawimonas_jakobiformis@MJL00     103 bp    PROT      linear   31-AUG-2014
DEFINITION  Malawimonas_jakobiformis@MJL00     112 bp    PROT      linear    1-AUG-2014, 11
 ACCESSION  Rose-Cavalier-Smiths-iMac.local:94:1409467123
ORIGIN
        1 VKKRTTKFHR FQSDRFWRKP KGIDNRVRRR FKGAALMPKI GYGSNAKTRH MGFFKFVVHN
       61 ASELNLLLMH NRAAEVAHNV SAKKRKQILE RAQQLNIKVT NAE
//
LOCUS       Mastigamoeba_balamuthi@MBL0000     103 bp    PROT      linear   31-AUG-2014
DEFINITION  Mastigamoeba_balamuthi@MBL0000     112 bp    PROT      linear    1-AUG-2014, 11
 ACCESSION  Rose-Cavalier-Smiths-iMac.local:95:1409467123
ORIGIN
        1 VKKRTKTFPR FQSDLWWRKP HGIDNRVRRC FRGSKLMPKI GYGSARATKY MGKLTFNVHN
       61 VKELDLLMMH NKDAEVCHNV SGKLRQKIAE RARALGVKLT YNQ
//
LOCUS       Mesostigma_viride@MVL00001487_     103 bp    PROT      linear   31-AUG-2014
DEFINITION  Mesostigma_viride@MVL00001487_     112 bp    PROT      linear    1-AUG-2014, 11
 ACCESSION  Rose-Cavalier-Smiths-iMac.local:96:1409467123
ORIGIN
        1 VKKRTTKFKR HQSDRKWRRP KGIDSCVRRK YKGRIRMPNI GYGSNKKTRH VGFKKFVVHN
       61 PADLEMLMMH NRCGEIAHNV STLKRKAIVE RAAQLNIALT NGN
//
LOCUS       Micromonas_pusilla@MICPU49537     103 bp    PROT      linear   31-AUG-2014
DEFINITION  Micromonas_pusilla@MICPU49537     112 bp    PROT      linear    1-AUG-2014, 112
 ACCESSION  Rose-Cavalier-Smiths-iMac.local:97:1409467123
ORIGIN
        1 VKKRTAKFKR YQSDRKWRKP RGIDGRHRRK FKGLPPHPNV GYGSNKKTKH LGFLKFVVHN
       61 VADLDLLMMH NRCAEIAHNV STLNRKAICE RAAQLNVNVV NKN
//
LOCUS       Micromonas_RCC@MICRC91456     103 bp    PROT      linear   31-AUG-2014
DEFINITION  Micromonas_RCC@MICRC91456     112 bp    PROT      linear    1-AUG-2014, 112 bas
 ACCESSION  Rose-Cavalier-Smiths-iMac.local:98:1409467123
ORIGIN
        1 VKKRTAKFKR FQSDRKWRKP RGIDGRFRRK FKGLPPHPNV GYGSNKKTKH LGFYKFVVHN
       61 VADLDLLMMH NRCAEVAHNV STLNRKAIVE RAQQLNVNVI NKS
//
LOCUS       Micromonas_sp@MSL00000327_3     103 bp    PROT      linear   31-AUG-2014
DEFINITION  Micromonas_sp@MSL00000327_3     112 bp    PROT      linear    1-AUG-2014, 112 b
 ACCESSION  Rose-Cavalier-Smiths-iMac.local:99:1409467123
ORIGIN
        1 IKKRTLPFKR YQSDRKWRKP RGIDGRHRRK FKGLPPHPNV GYGSNKKTRH LGFLKFVVHN
       61 IADLDLLMMH NRCAEIAHNV STQNRKAIVE RAAQLNVNVI NKD
//
LOCUS       minviPlate_011O02scf011O02scf_     103 bp    PROT      linear   31-AUG-2014
DEFINITION  minviPlate_011O02scf011O02scf_     112 bp    PROT      linear    1-AUG-2014, 11
 ACCESSION  Rose-Cavalier-Smiths-iMac.local:100:1409467123
ORIGIN
        1 VKKRTKKFIR HQSDRYWRKP KGIDNRVRRR FRGQYKMPKI GYGSNSKTKH MGHFKFVVSN
       61 VKDVELLLMH NTAAEIAHNV SAQHRRDIVA RAAQLSVRVT NGA
//
LOCUS       Monosiga_brevicollis@MONBR3395     103 bp    PROT      linear   31-AUG-2014
DEFINITION  Monosiga_brevicollis@MONBR3395     112 bp    PROT      linear    1-AUG-2014, 11
 ACCESSION  Rose-Cavalier-Smiths-iMac.local:101:1409467123
ORIGIN
        1 VKKRTKAFKR MHWDRYWRKP HGIDGRFRRR FHGLQKHPKI GYGSNQQTRH MGFKKFLVRA
       61 PEDLEVLLMH NRAAELAHNL SARTRRELVT RAAQLNVKLT NGG
//
LOCUS       Monosiga_ovata@MNL00000543_2     103 bp    PROT      linear   31-AUG-2014
DEFINITION  Monosiga_ovata@MNL00000543_2     112 bp    PROT      linear    1-AUG-2014, 112
 ACCESSION  Rose-Cavalier-Smiths-iMac.local:102:1409467123
ORIGIN
        1 VKKRTLKFTR HQSDRLWRRP RGIDNRVRRK CPDLFKLPGI GYRNNKKTRY MGFKHFLVSN
       61 LKELEVLLMH NHAATIAHNI SSKNRKAIVE RAQQLNIKVT NGN
//
LOCUS       Mortierella_verticillata@MAL00     103 bp    PROT      linear   31-AUG-2014
DEFINITION  Mortierella_verticillata@MAL00     112 bp    PROT      linear    1-AUG-2014, 11
 ACCESSION  Rose-Cavalier-Smiths-iMac.local:103:1409467123
ORIGIN
        1 VKKHTATFKR HQSDRYWRKP KGIDNRVRRR FKGQIAMPKI GYGNNKLTRH LGFKKFVVAN
       61 IAELNLLLMH NRAAEIAHNV SSRNRIAIVE RAQQLNIRVT NAN
//
LOCUS       Mus_musculus@AAH70209     103 bp    PROT      linear   31-AUG-2014
DEFINITION  Mus_musculus@AAH70209     112 bp    PROT      linear    1-AUG-2014, 112 bases,
 ACCESSION  Rose-Cavalier-Smiths-iMac.local:104:1409467123
ORIGIN
        1 VKKRTKKFIR HQSDRYWRKP RGIDNRVRRR FKGQILMPNI GYGSNKKTKH M---------
       61 -----VLLMC NKCAEIAHNV SSKNRKAIVE RAAQLAIRVT NPN
//
LOCUS       Naegleria_gruberi@NAEGR39446     103 bp    PROT      linear   31-AUG-2014
DEFINITION  Naegleria_gruberi@NAEGR39446     112 bp    PROT      linear    1-AUG-2014, 112
 ACCESSION  Rose-Cavalier-Smiths-iMac.local:105:1409467123
ORIGIN
        1 VHKRDKKFRR FDAHKFWRCP HGIDNPLRRH YRGHGALPSS GFGTAKVSRF HRLIPYVVAN
       61 AKDLEVLLMH NNAAVISAKT GAQKRKQIVE RAKELDIKVL NAT
//
LOCUS       Nannochloropsis_oculata@nanocS     103 bp    PROT      linear   31-AUG-2014
DEFINITION  Nannochloropsis_oculata@nanocS     112 bp    PROT      linear    1-AUG-2014, 11
 ACCESSION  Rose-Cavalier-Smiths-iMac.local:106:1409467123
ORIGIN
        1 VKKRTKKFGR FQADRFWRKP KGIDGRARRR FKGATLLPNI GYGSDAKTRN LGFYKFVVNN
       61 PQEVELLLLH NRSAEIAHNV SSRKRKAIVE KAEQLGVKVT NAA
//
LOCUS       Nematostella_vectensis@NEMVE24     103 bp    PROT      linear   31-AUG-2014
DEFINITION  Nematostella_vectensis@NEMVE24     112 bp    PROT      linear    1-AUG-2014, 11
 ACCESSION  Rose-Cavalier-Smiths-iMac.local:107:1409467123
ORIGIN
        1 LKKRQKKFIR HQSDRYWRKP KGIDNRVRRR FKGQYLMPNI GYGSNKKTRF LGFKKFVVHN
       61 VKELEVLMMM NRAAEIAHNV SSRKRKAIVE RAQQLSIKVT NSN
//
LOCUS       Oryza0sati@30477     103 bp    PROT      linear   31-AUG-2014
DEFINITION  Oryza0sati@30477     112 bp    PROT      linear    1-AUG-2014, 112 bases, 7B491
 ACCESSION  Rose-Cavalier-Smiths-iMac.local:108:1409467123
ORIGIN
        1 VKKRVKQFKR PHSDRYWRRP KGIDSRVRRK FKGCTLMPNI GYGSDKKTRH YKFKKFVVHN
       61 VSELELLMMH NRCAEIAHNV STKKRKEIVE RAAQLDIVVT NKL
//
LOCUS       Ostreococcus_lucimarinus@OSTLU     103 bp    PROT      linear   31-AUG-2014
DEFINITION  Ostreococcus_lucimarinus@OSTLU     112 bp    PROT      linear    1-AUG-2014, 11
 ACCESSION  Rose-Cavalier-Smiths-iMac.local:109:1409467123
ORIGIN
        1 ---------- ------WRRP KGIDSRERRK FKGLPPMPNI GYGSAKKTRH LGFLKFVVHN
       61 VKDLDLLLMH NRCAEIAHNV ATRNRAAIVE RARQLNVKVT NAS
//
LOCUS       Ostreococcus_tauri@OSTTA23350     103 bp    PROT      linear   31-AUG-2014
DEFINITION  Ostreococcus_tauri@OSTTA23350     112 bp    PROT      linear    1-AUG-2014, 112
 ACCESSION  Rose-Cavalier-Smiths-iMac.local:110:1409467123
ORIGIN
        1 VKKRKATFKK YQSDRYWRRP KGIDSRERRK FKGLPPMPNI GYGTAKKTRH LGFLKFTVHN
       61 VKDLDLLLMH NRCAEIAHNV STLHRKAIVE RAKQLNVKVS NAA
//
LOCUS       Bigelowiella_natans@jgiBigna192538_     103 bp    PROT      linear   31-AUG-2014
DEFINITION  Bigelowiella_natans@jgiBigna192538_     112 bp    PROT      linear    1-AUG-201
 ACCESSION  Rose-Cavalier-Smiths-iMac.local:111:1409467123
ORIGIN
        1 VKKRKKKFIR HQSDQFWRRP KGIDSRVRRR FKGQIKMANI GYGTNKKYRH VGFLKFRVSN
       61 VKELEVLLMH NRAAEIAHNV SLKKRKEIVL RAAQLNIKVT NAK
//
LOCUS       Sorites_sp@sorspCAMPEP0114670190     103 bp    PROT      linear   31-AUG-2014
DEFINITION  Sorites_sp@sorspCAMPEP0114670190     112 bp    PROT      linear    1-AUG-2014,
 ACCESSION  Rose-Cavalier-Smiths-iMac.local:112:1409467123
ORIGIN
        1 VKKRTKKFTR FQADRXWRKP RGIDGRVRRR FKGSTLCPKI GYGSDKKTRF LGFYKFVVRS
       61 PADLEMLLMH XECVEVAHNV GAKKRKQIVE RADQLRLYVT NRN
//
LOCUS       Sorites_spC@sorspCAMPEP0114680028     103 bp    PROT      linear   31-AUG-2014
DEFINITION  Sorites_spC@sorspCAMPEP0114680028     112 bp    PROT      linear    1-AUG-2014,
 ACCESSION  Rose-Cavalier-Smiths-iMac.local:113:1409467123
ORIGIN
        1 IKKHKKHTDR YQADRFWRKP TGIDGRIRRR YRGLPKMPKV GRGSNKRTRH LGLKKFVIEN
       61 EKDLDVLLMN NRCAEIAQGI SRGKRAAIVQ KAKAMNVAVT NGH
//
LOCUS       Araneofila_producta@araprRFL6W     103 bp    PROT      linear   31-AUG-2014
DEFINITION  Araneofila_producta@araprRFL6W     112 bp    PROT      linear    1-AUG-2014, 11
 ACCESSION  Rose-Cavalier-Smiths-iMac.local:114:1409467123
ORIGIN
        1 IKKRTKNFIR HQSDLRWRKP RGIDNRVRRR YAGTAPMVTI GWGTNKLHKH LGFKKFSVSN
       61 VKDVELLLMH NRAAEIAHNV SIRKRKAIVE RAAQLNIKVT NGN
//
LOCUS       Cercomonas_clavideferens@cercl     103 bp    PROT      linear   31-AUG-2014
DEFINITION  Cercomonas_clavideferens@cercl     112 bp    PROT      linear    1-AUG-2014, 11
 ACCESSION  Rose-Cavalier-Smiths-iMac.local:115:1409467123
ORIGIN
        1 VKKRRAEFVR HQKDRVWRRP RGIDNMVRRR YKGRPNIVSI GFGTNAKHRH IGFLKFRVNN
       61 AAELEMLLMH NRAAEIASNV SVRKRKAIVE RALQLNVKVL NGN
//
LOCUS       Helkesimastix_marina@helmaCont     103 bp    PROT      linear   31-AUG-2014
DEFINITION  Helkesimastix_marina@helmaCont     112 bp    PROT      linear    1-AUG-2014, 11
 ACCESSION  Rose-Cavalier-Smiths-iMac.local:116:1409467123
ORIGIN
        1 VKKHTKKFLR HQGDMFWRRP RGIDSRVRRR FKSNVRTVKV GFGTNAAHRH VGFKKFTISN
       61 VAELDCLLMH NRAAEIAHNV SAKKRLAIVQ RAAQLDVRVL NGK
//
LOCUS         GuttMIGQ     103 bp    PROT      linear   31-AUG-2014
DEFINITION  GuttMIGQ     112 bp    PROT      linear    1-AUG-2014, 112 bases, A71EA870 chec
 ACCESSION  Rose-Cavalier-Smiths-iMac.local:117:1409467123
ORIGIN
        1 IKKHTKKFLR HHGDRFWRRP RGIDSRVRRR FKSNNRTVKI GFGTNKEHRH IGFKSFIVQT
       61 PRDLEMLLLH NRAATIAHNL AIPKRLAIIK RAAQLDVRVL NAK
//
LOCUS       Metopion_fluens@metproRFL6WO51     103 bp    PROT      linear   31-AUG-2014
DEFINITION  Metopion_fluens@metproRFL6WO51     112 bp    PROT      linear    1-AUG-2014, 11
 ACCESSION  Rose-Cavalier-Smiths-iMac.local:118:1409467123
ORIGIN
        1 TKKVTKRFIR HQADRFWRKQ KGIDSRCRRR CKGMPLNPRI GYGTNKKFRH VGFRKFSVSN
       61 VQDLELLLMH NRAAEIAHDV STRKRLDIVK RAGELNIKVT NGK
//
LOCUS       Thaumatomonas_sp@thaspContig01     103 bp    PROT      linear   31-AUG-2014
DEFINITION  Thaumatomonas_sp@thaspContig01     112 bp    PROT      linear    1-AUG-2014, 11
 ACCESSION  Rose-Cavalier-Smiths-iMac.local:119:1409467123
ORIGIN
        1 -----KKFIR HQGKNFWRKS RGIDSVVRRR WKGKVLLANI GYGTNKKFKH VGFLKFRVSN
       61 VQDLELLLMH NRAAEVAHNV SSRSRAKIVE RAAQLDIKVL NRN
//
LOCUS       Minimassisteria_diva@oxnspCont      78 bp    PROT      linear   31-AUG-2014
DEFINITION  Minimassisteria_diva@oxnspCont     112 bp    PROT      linear    1-AUG-2014, 11
 ACCESSION  Rose-Cavalier-Smiths-iMac.local:120:1409467123
ORIGIN
        1 VKKRSKQFVR HQADRFWRAP RGIDSRVRRR FRDQIKLVKV GYGTNKKHRH VGFRKFRVFN
       61 VEELELLLMH NRCAEIGH
//
LOCUS       Oxnerella_sp@oxnspContig00850_     103 bp    PROT      linear   31-AUG-2014
DEFINITION  Oxnerella_sp@oxnspContig00850_     112 bp    PROT      linear    1-AUG-2014, 11
 ACCESSION  Rose-Cavalier-Smiths-iMac.local:121:1409467123
ORIGIN
        1 VKKKTKPFRR YQWDRHWRRP RGIDSRIRRR FKGTPRMVNI GYGNNKKTRH VGFKKFSVSN
       61 VKDLDMLLME NRSAEIAHNV SSRKRTEIVE RAAQLNVKLT NGA
//
LOCUS       Microhelia_sp@micspcompositeRFL6WO5101C7E7G_3_RFL6     103 bp    PROT      linear   31-AUG-2014
DEFINITION  Microhelia_sp@micspcompositeRFL6WO5101C7E7G_3_RFL6     111 bp    PROT      line
 ACCESSION  Rose-Cavalier-Smiths-iMac.local:122:1409467123
ORIGIN
        1 VKKHPKRWMR HQSDRYWRKP KGIDGPVRRR FRGYIREPKI GYGSNQKTRH MGFRKFRVSN
       61 VDDLELLLMH NRAAEISHGV SSQKRKAIVE RAAQLDIKVL NGA
//
LOCUS       Emiliania_huxleyi@EMIHU351999     103 bp    PROT      linear   31-AUG-2014
DEFINITION  Emiliania_huxleyi@EMIHU351999     112 bp    PROT      linear    1-AUG-2014, 112
 ACCESSION  Rose-Cavalier-Smiths-iMac.local:123:1409467123
ORIGIN
        1 VKKKTNKFKR HQSDEFWRKP RGIDSRQRRR FKGLTLLVNV GYGSDKKTRH MGFYKFTVST
       61 VKELDVLLMQ NRAAEIAHNV SARKRKEIVE RAAQLNIKVL NGG
//
LOCUS       Isochrysis_galbana@ISL00004088     103 bp    PROT      linear   31-AUG-2014
DEFINITION  Isochrysis_galbana@ISL00004088     112 bp    PROT      linear    1-AUG-2014, 11
 ACCESSION  Rose-Cavalier-Smiths-iMac.local:124:1409467123
ORIGIN
        1 VKKKTNKFKR HQSDEFWRKP RGIDSRQRRR FKGLTLLVNV GYGSDKKTRH LGFYKFTVST
       61 VKELDVLLMQ NRAAEIAHNV SARKRKEIVE RAAQLNIKVL NGG
//
LOCUS       Pavlova_lutheri@PLL00001070      95 bp    PROT      linear   31-AUG-2014
DEFINITION  Pavlova_lutheri@PLL00001070     112 bp    PROT      linear    1-AUG-2014, 112 b
 ACCESSION  Rose-Cavalier-Smiths-iMac.local:125:1409467123
ORIGIN
        1 IVKRPNKVKR HQSDIFWRKP HGIDSRVRRK FRGNIQMPKI GSGTDKKTRH RGFYRFVVSN
       61 MKDLEVLMMQ NRAAEIAHNV SSRKRKELVT RAAEL
//
LOCUS       Raphidiophrys_ambigua@contig28     103 bp    PROT      linear   31-AUG-2014
DEFINITION  Raphidiophrys_ambigua@contig28     112 bp    PROT      linear    1-AUG-2014, 11
 ACCESSION  Rose-Cavalier-Smiths-iMac.local:126:1409467123
ORIGIN
        1 IKKRSF-FQR HHGDRYWRKP KGIDSCVRRR FKG---MPNI GYGNNKKTRH V---------
       61 ---L-PLMMQ NRAAEIAHGV SAKKRTTIVR RAAQLNIKVI NAQ
//
LOCUS         TeloSubt     103 bp    PROT      linear   31-AUG-2014
DEFINITION  TeloSubt     112 bp    PROT      linear    1-AUG-2014, 112 bases, 782869BE chec
 ACCESSION  Rose-Cavalier-Smiths-iMac.local:127:1409467123
ORIGIN
        1 VKKRTKKFKR HFSDRFWRRP KGIDSSVRRK FRGKTLMPNI GYGSNKKTKH MGFKKFLVHN
       61 VAELELLMMH NTAAEVAHDV SLRTRKLINA RAEQLDIKVT NRN
//
LOCUS       Oxyrrhis_marina@117397162     103 bp    PROT      linear   31-AUG-2014
DEFINITION  Oxyrrhis_marina@117397162     112 bp    PROT      linear    1-AUG-2014, 112 bas
 ACCESSION  Rose-Cavalier-Smiths-iMac.local:128:1409467123
ORIGIN
        1 VKKRTKAFVR FQCHGYWRKP RGIDSAVRRR FRNYPIQPRI GFGSDKRTKY LGFYPFVIHN
       61 VKELDMLLMH NQAAIIGHAV GGKKRAAIVE RAAQLNIKVM NRK
//
LOCUS       Paracercomonas_marina@CLL00000     103 bp    PROT      linear   31-AUG-2014
DEFINITION  Paracercomonas_marina@CLL00000     112 bp    PROT      linear    1-AUG-2014, 11
 ACCESSION  Rose-Cavalier-Smiths-iMac.local:129:1409467123
ORIGIN
        1 IKKRTKVFVR HNSERFWRKP HGIDSVVRRR MKSNAPMPTI GYGSSRKTRH IGFLKFSVAN
       61 PRDLELLLMH NRAAEIAHNV STRKRKAIVE RAAALNIKVT NGN
//
LOCUS       Paramecium@31073     103 bp    PROT      linear   31-AUG-2014
DEFINITION  Paramecium@31073     112 bp    PROT      linear    1-AUG-2014, 112 bases, 5923C
 ACCESSION  Rose-Cavalier-Smiths-iMac.local:130:1409467123
ORIGIN
        1 VHKRTKRFVR FESEDYWRRP RGIDNRVRRR FRGNRPMPKS GYRSDKKTRY LGFRKLLITN
       61 EKDLELLLTN NRAGELAHNL SARKRATLVR RAAELNVRLT NGK
//
LOCUS       Paulinella_chromatophora@pauch     103 bp    PROT      linear   31-AUG-2014
DEFINITION  Paulinella_chromatophora@pauch     112 bp    PROT      linear    1-AUG-2014, 11
 ACCESSION  Rose-Cavalier-Smiths-iMac.local:131:1409467123
ORIGIN
        1 ---------- ---------- ---------- ---------- --GTNKKYRH VGFLKFSVNN
       61 AQELEVLLMH NRAAEIASKV SIRKRKEIVE HAKQLNIKVI NGN
//
LOCUS       Perkinsus0@25040     103 bp    PROT      linear   31-AUG-2014
DEFINITION  Perkinsus0@25040     112 bp    PROT      linear    1-AUG-2014, 112 bases, D7F1A
 ACCESSION  Rose-Cavalier-Smiths-iMac.local:132:1409467123
ORIGIN
        1 VKKKTNKFRR HQSDNFWRKP KGIDSRIRRR FRGTTLMPNI GYGSDKRTKY QGKYAFQIRS
       61 PADIELLMMH NEAAVLASNL SGRTRKAIIE RADQIGVQVL NRN
//
LOCUS       Phaeodactylum_triconutum@PHATR     103 bp    PROT      linear   31-AUG-2014
DEFINITION  Phaeodactylum_triconutum@PHATR     112 bp    PROT      linear    1-AUG-2014, 11
 ACCESSION  Rose-Cavalier-Smiths-iMac.local:133:1409467123
ORIGIN
        1 VKKRTKKFAR HQSDLFWRKP KGIDGRVRRR FKGSIPMPSI GYGSDKQTRN VGFKTVVINN
       61 VSELEMLMMH NRAATVAHSV SSRIRREIVE RAEQLAIRVT NAN
//
LOCUS       Phanerocha@28199     103 bp    PROT      linear   31-AUG-2014
DEFINITION  Phanerocha@28199     112 bp    PROT      linear    1-AUG-2014, 112 bases, BD9BB
 ACCESSION  Rose-Cavalier-Smiths-iMac.local:134:1409467123
ORIGIN
        1 --------RR HQSDRYWRKP KGIDNRVRRR FKGQLPMPKI GYGSNKKTRH LGLKKFLVSN
       61 VRELDLLLMH NKAAEIAHNV SSRNRITILE RAKVLGVKVT NPA
//
LOCUS       Phycomyces_blakesleeanus@PHYBL     103 bp    PROT      linear   31-AUG-2014
DEFINITION  Phycomyces_blakesleeanus@PHYBL     112 bp    PROT      linear    1-AUG-2014, 11
 ACCESSION  Rose-Cavalier-Smiths-iMac.local:135:1409467123
ORIGIN
        1 VKKRTATFKR HQSNRFWRKP KGIDNCMRRR FKGSSPMPKI GYGSAKKTRN LGFRKFTVSN
       61 VRELSLLLMH NRAAEIAHNV SSKKRVAIIE RAAQLNVKVI NAG
//
LOCUS       Physarum_polycephalum@PPL00000     103 bp    PROT      linear   31-AUG-2014
DEFINITION  Physarum_polycephalum@PPL00000     112 bp    PROT      linear    1-AUG-2014, 11
 ACCESSION  Rose-Cavalier-Smiths-iMac.local:136:1409467123
ORIGIN
        1 KVRKAGEFVR FHSNRFWRKP RGIDNPARRQ FRGNRPLVRI GYGSDKRTKL VGFKTFLVHN
       61 LKELEVLMMA NKAAEIAHSV SQKSRKILIE RAHQLDIKVT NEY
//
LOCUS       Physcomitrella_patens@PHYPA108     103 bp    PROT      linear   31-AUG-2014
DEFINITION  Physcomitrella_patens@PHYPA108     112 bp    PROT      linear    1-AUG-2014, 11
 ACCESSION  Rose-Cavalier-Smiths-iMac.local:137:1409467123
ORIGIN
        1 VKKRVKKFKR MQSDRKWRRP KGIDSRVRRK FKGTTLMPNI GYGSNKKTRH VGFVKFLVHN
       61 VKDLELLLMH NRSAEIAHNV STLKRKAIVE RAAQLNVALT NGS
//
LOCUS       Phytophthora_ramorum@PHYRA7210     103 bp    PROT      linear   31-AUG-2014
DEFINITION  Phytophthora_ramorum@PHYRA7210     112 bp    PROT      linear    1-AUG-2014, 11
 ACCESSION  Rose-Cavalier-Smiths-iMac.local:138:1409467123
ORIGIN
        1 VKKKVTKFKR HQSNRFWRRP KGIDGRVRRK FKGAIKMPNI GYGSNKKTRH LGFLKFLVNN
       61 VAELEVLLMH NRCAEIAHNV SGRKRREIIE RAEQLNVRVT NPN
//
LOCUS       Phytophthora_sojae@PHYSO109525     103 bp    PROT      linear   31-AUG-2014
DEFINITION  Phytophthora_sojae@PHYSO109525     112 bp    PROT      linear    1-AUG-2014, 11
 ACCESSION  Rose-Cavalier-Smiths-iMac.local:139:1409467123
ORIGIN
        1 VKKKVTKFKR HQSNRFWRRP KGIDGRVRRK FKGAIKMPNV GYGSNKKTRH LGFLKFVVNN
       61 VAELEVLLMH NRCAEIAHNV SGRKRREIIE RAEQLNVRVT NPN
//
LOCUS       Pinus0taed@30208     103 bp    PROT      linear   31-AUG-2014
DEFINITION  Pinus0taed@30208     112 bp    PROT      linear    1-AUG-2014, 112 bases, 9415A
 ACCESSION  Rose-Cavalier-Smiths-iMac.local:140:1409467123
ORIGIN
        1 VKKRVKKFKR PQSDRRWRRP KGIDSRVRRK FKGCALMPNI GYGSNKKTRH YGFKKFVVHN
       61 VKDLDLLMMH NRCAEVAHNV STLKRKSIVE RAAQLDIVVT NKL
//
LOCUS       Plasmodium_falciparum@CAD51724     103 bp    PROT      linear   31-AUG-2014
DEFINITION  Plasmodium_falciparum@CAD51724     112 bp    PROT      linear    1-AUG-2014, 11
 ACCESSION  Rose-Cavalier-Smiths-iMac.local:141:1409467123
ORIGIN
        1 IKKRTKKFTR FQSNRFWRKP RGIDCRVRRR YKGTNLMPSI GYGSNKKTKF L---------
       61 ------LIMN HTCVQIAHNV SSKKRKQIIE RAKQMNVSVI NAK
//
LOCUS       Plasmodium_yoelii@EAA20441     103 bp    PROT      linear   31-AUG-2014
DEFINITION  Plasmodium_yoelii@EAA20441     112 bp    PROT      linear    1-AUG-2014, 112 ba
 ACCESSION  Rose-Cavalier-Smiths-iMac.local:142:1409467123
ORIGIN
        1 IKKRTKKFTR FQSNRFWRKP RGIDCRVRRR YKGTNLMPSI GYGSNKKTRH L---------
       61 ------LIMN NNCVEIAHNV SSKKRKEIIE RAKQMNVSVI NAK
//
LOCUS       Polysphondylium_pallidum@PSL00     103 bp    PROT      linear   31-AUG-2014
DEFINITION  Polysphondylium_pallidum@PSL00     112 bp    PROT      linear    1-AUG-2014, 11
 ACCESSION  Rose-Cavalier-Smiths-iMac.local:143:1409467123
ORIGIN
        1 ---------- ---------- ----TRVRRR FSGARPMPSV GYGSNKSTRD VGFKTFVIRN
       61 IQELEVLLMH NRAAEVFHGV SAKSRKAIVE RAAELDIKIT NRN
//
LOCUS       Prototheca_wickerhamii@PWL0000     103 bp    PROT      linear   31-AUG-2014
DEFINITION  Prototheca_wickerhamii@PWL0000     112 bp    PROT      linear    1-AUG-2014, 11
 ACCESSION  Rose-Cavalier-Smiths-iMac.local:144:1409467123
ORIGIN
        1 IKKRTARFKR HQSDRKWRRP KGIDSRVRRK FKGCVTMPNI GYGTNKKTRH VGFLKFVVSN
       61 VKDLELLLLH NRAAEIAHNV STLKRKAIVE RAAELNVNVI NAS
//
LOCUS       Pythium_ultimum@pytulTA2553_2     103 bp    PROT      linear   31-AUG-2014
DEFINITION  Pythium_ultimum@pytulTA2553_2     112 bp    PROT      linear    1-AUG-2014, 112
 ACCESSION  Rose-Cavalier-Smiths-iMac.local:145:1409467123
ORIGIN
        1 VKKKVTKFKR HQSDRFWRRP KGIDGVVRRK FKGNIKMPNI GYGSNSKTRH LGFLKFVVNN
       61 VAELELLLMH NRCAEIAHNV SGRNRRVIVE RAEQLNIRVT NPN
//
LOCUS       Rattus_norvegicus@XP_213183     103 bp    PROT      linear   31-AUG-2014
DEFINITION  Rattus_norvegicus@XP_213183     112 bp    PROT      linear    1-AUG-2014, 112 b
 ACCESSION  Rose-Cavalier-Smiths-iMac.local:146:1409467123
ORIGIN
        1 VKKRTKKFIR HQSDRYWRKP RGIDNRVRRR FKGQILMPNI GYGSNKKTKH M---------
       61 -----VLLMC NKCAEIAHNV SSKNRKAILE RAAQLAIRVT NPN
//
LOCUS       Reclinomonas_americana@RAL0000     103 bp    PROT      linear   31-AUG-2014
DEFINITION  Reclinomonas_americana@RAL0000     112 bp    PROT      linear    1-AUG-2014, 11
 ACCESSION  Rose-Cavalier-Smiths-iMac.local:147:1409467123
ORIGIN
        1 EKKYTKQFKR HHSDRYWRQP KGIDNAVRRE FKGNQLMPNI GYRNNKKTRH VGLKRFLVFN
       61 VADLMPLMMN NRSAEIAHSV SAPKRRAILK KANQLAIKVT NKD
//
LOCUS       Rhizopus_oryzae@ROL00000061_1     103 bp    PROT      linear   31-AUG-2014
DEFINITION  Rhizopus_oryzae@ROL00000061_1     112 bp    PROT      linear    1-AUG-2014, 112
 ACCESSION  Rose-Cavalier-Smiths-iMac.local:148:1409467123
ORIGIN
        1 IKKRTAHFKR HQSNRFWRKP KGIDCNMRRR FKGQAPMPKI GYGSAKKTRN LGFRKFTVSN
       61 VRELNLLLMH NRAAEIAHNV SSKKRVALLE RAAQLNVKVI NAG
//
LOCUS         RhynchSp     103 bp    PROT      linear   31-AUG-2014
DEFINITION  RhynchSp     112 bp    PROT      linear    1-AUG-2014, 112 bases, 6938E8BE chec
 ACCESSION  Rose-Cavalier-Smiths-iMac.local:149:1409467123
ORIGIN
        1 VKKKTTRFNR HHSDRHWRKP KGIDSVVRRR WRGQIKMANI GFGNAKVTRN VGLRHFNVHN
       61 EKDLELLLMR NTAAVIAHSV GKKVRVAIIN RARELDILVV NGK
//
LOCUS       Sawyeria_marylandensis@SML0000     103 bp    PROT      linear   31-AUG-2014
DEFINITION  Sawyeria_marylandensis@SML0000     112 bp    PROT      linear    1-AUG-2014, 11
 ACCESSION  Rose-Cavalier-Smiths-iMac.local:150:1409467123
ORIGIN
        1 IRKKVTPFKR YHSHRYWRHP RGIDNPMRRH FKGQPKMPKI GYRSDKATRF MGFIRVLIHN
       61 KKELDCLLMH NKAAVIASVV GARKKKTLVE RARELDVYVV NAR
//
LOCUS       Scenedesmus_obliquus@SOL000000     103 bp    PROT      linear   31-AUG-2014
DEFINITION  Scenedesmus_obliquus@SOL000000     112 bp    PROT      linear    1-AUG-2014, 11
 ACCESSION  Rose-Cavalier-Smiths-iMac.local:151:1409467123
ORIGIN
        1 QVKRKNHFDR HQSDRKWRRP KGIDGRVRRK FKGAIRMPNV GYGTNKKDRH VGFKKVLVHN
       61 VKDLEMLLMH NRCAEVAHDV SARKRKEIVE RAATLNIALT NKA
//
LOCUS       Schizochytrium_sp@schspContig0     103 bp    PROT      linear   31-AUG-2014
DEFINITION  Schizochytrium_sp@schspContig0     112 bp    PROT      linear    1-AUG-2014, 11
 ACCESSION  Rose-Cavalier-Smiths-iMac.local:152:1409467123
ORIGIN
        1 IKKKVNKIKR WQSDRFWRAP RGIDSRFRRR FKGTGPQPGI GYGSNKKTRN LGFYKFVVSN
       61 TNELDLLLMH NRSAEIAHNV SREKRRAILD RAEQLNIRVT NAK
//
LOCUS       Seculamonas_ecuadoriensis@SEL0     103 bp    PROT      linear   31-AUG-2014
DEFINITION  Seculamonas_ecuadoriensis@SEL0     112 bp    PROT      linear    1-AUG-2014, 11
 ACCESSION  Rose-Cavalier-Smiths-iMac.local:153:1409467123
ORIGIN
        1 IKKRTKAFVR HHADRYWRRP RGIDNAMRRR FRGTAPMTKI SYASNKKTRN LGLLRYRVFN
       61 VSDLEVLLMN NRAAVIAHNV SAKNRRAIEE RANQLNIKIA NTG
//
LOCUS       Selaginella_moellendorffii@SEL     103 bp    PROT      linear   31-AUG-2014
DEFINITION  Selaginella_moellendorffii@SEL     112 bp    PROT      linear    1-AUG-2014, 11
 ACCESSION  Rose-Cavalier-Smiths-iMac.local:154:1409467123
ORIGIN
        1 VKKRVKKFKR PQSDRKWRRP KGIDSRVRRK FKGCTLMPNI GYGSNKKTRH LGFYKFLVHT
       61 VADLELLLMN NRCAEIAHNV STRKRKDIVE RAAQLNVALT NGS
//
LOCUS       Sorghum_bicolor@SORBI5051410     103 bp    PROT      linear   31-AUG-2014
DEFINITION  Sorghum_bicolor@SORBI5051410     112 bp    PROT      linear    1-AUG-2014, 112
 ACCESSION  Rose-Cavalier-Smiths-iMac.local:155:1409467123
ORIGIN
        1 VKKRVKQFKR PHLDRYWRRP KGIDSRVRRK FKGCTLMPNI GYGSDKKTRH YKFKKFVVHN
       61 VSELELLMMH NRCAEIAHNV STRKRKEIVE RAAQLDIVVT NKL
//
LOCUS       Sphaeroforma_arctica@SAL000001     103 bp    PROT      linear   31-AUG-2014
DEFINITION  Sphaeroforma_arctica@SAL000001     112 bp    PROT      linear    1-AUG-2014, 11
 ACCESSION  Rose-Cavalier-Smiths-iMac.local:156:1409467123
ORIGIN
        1 VHKRTKKFKR HQSDRFWRKP RGIDSRVRRR AKGTVRMVSI GYGTNKKTRH MGFKKFLVSN
       61 VSDLELLMMH NKCGEIAHNV SSRKRKSILE RAGELDIKLT NGA
//
LOCUS       Spironucle@15417     103 bp    PROT      linear   31-AUG-2014
DEFINITION  Spironucle@15417     112 bp    PROT      linear    1-AUG-2014, 112 bases, F57A1
 ACCESSION  Rose-Cavalier-Smiths-iMac.local:157:1409467123
ORIGIN
        1 VHKKTNKFGR FQSDQFWRKP RGLDSVMRRQ MLGNRPMVSI GYGSDKATRF MGYYPVRVCS
       61 MRDLESLRMN NNAAVFASTV GAKKRQVLVQ KCQEMGIHIM NGK
//
LOCUS       Stachyamoeba_lipophora@SLL0000     103 bp    PROT      linear   31-AUG-2014
DEFINITION  Stachyamoeba_lipophora@SLL0000     112 bp    PROT      linear    1-AUG-2014, 11
 ACCESSION  Rose-Cavalier-Smiths-iMac.local:158:1409467123
ORIGIN
        1 ----EKHIKR FHSESFWRKP RGIDNPLRRH YRGQGAVPTV GYRTDKATRY MGFKTVLVRS
       61 VAELEPLMLH NKKAVIAHTV GAQLRKQMLN RARQLDVLVE NRK
//
LOCUS       Stenamoeba_stenopodia@stestRFL     103 bp    PROT      linear   31-AUG-2014
DEFINITION  Stenamoeba_stenopodia@stestRFL     112 bp    PROT      linear    1-AUG-2014, 11
 ACCESSION  Rose-Cavalier-Smiths-iMac.local:159:1409467123
ORIGIN
        1 IKKRTKRFIR HQSDRRWRKP KGIDSRVRRK FKGQVLLPKI GYGSNKKTKN LGFLTFLVNN
       61 VKDINLLLMH NRAAEIAHNV SAKKRKAIVL RAQQLNVKVV NAH
//
LOCUS       Sterkiella@30581     103 bp    PROT      linear   31-AUG-2014
DEFINITION  Sterkiella@30581     112 bp    PROT      linear    1-AUG-2014, 112 bases, 95939
 ACCESSION  Rose-Cavalier-Smiths-iMac.local:160:1409467123
ORIGIN
        1 IKKITKHANR FASDKYWRKP HGIDSRIRRK YRGNQMMPSI GQASNKKTRH IGFRKLLIRN
       61 EKDIELLLMN NRCAEIAQGI SAKNRKTIVQ RAKELNVRLT NGT
//
LOCUS       Strongyloc@31433     103 bp    PROT      linear   31-AUG-2014
DEFINITION  Strongyloc@31433     112 bp    PROT      linear    1-AUG-2014, 112 bases, 6344A
 ACCESSION  Rose-Cavalier-Smiths-iMac.local:161:1409467123
ORIGIN
        1 VKKKLKHFKR HQCDRYWRRP KGIDNRVRRR FKGQLRMPNI GYGSAKSTRH MGFRKFLVHN
       61 VKELEVLMMS NRAAEIAHGV SSRKRKSIVE RAQQLAIKVT NGN
//
LOCUS       Tetrahymen@31119     103 bp    PROT      linear   31-AUG-2014
DEFINITION  Tetrahymen@31119     112 bp    PROT      linear    1-AUG-2014, 112 bases, 650D0
 ACCESSION  Rose-Cavalier-Smiths-iMac.local:162:1409467123
ORIGIN
        1 IKKRTKKFVR FESEDFWRRP RGIDNRVRRR FRGQRRMAKI GFASDAATKH LGFKKFLIRN
       61 PADLEILLMN NRCGEIAHNI SAQVKAALVK RAAELGVRLT NAN
//
LOCUS       Thalassios@30561     103 bp    PROT      linear   31-AUG-2014
DEFINITION  Thalassios@30561     112 bp    PROT      linear    1-AUG-2014, 112 bases, 1F467
 ACCESSION  Rose-Cavalier-Smiths-iMac.local:163:1409467123
ORIGIN
        1 IKKRTKKFAR HQSDQFWRKP KGIDGRVRRR FKGAVPMPSI GYGSDKKTRN VGFRSVVVNN
       61 VGELEMLMMH NRAATVGKSV SSRVRREIVE RAEQLAVRVT NAA
//
LOCUS       Theileria0@28171     103 bp    PROT      linear   31-AUG-2014
DEFINITION  Theileria0@28171     112 bp    PROT      linear    1-AUG-2014, 112 bases, B7D54
 ACCESSION  Rose-Cavalier-Smiths-iMac.local:164:1409467123
ORIGIN
        1 VHKRTKKFRR FHSDRFWRKP KGIDNRVRRR FKSTVLMPKI GYGTNKKTRH QGVYKVVVST
       61 PAEVDALLMH NKVAEVAHSV SAKKRRVLLD RADKLGIKVL NKK
//
LOCUS       Toxoplasma@27609     103 bp    PROT      linear   31-AUG-2014
DEFINITION  Toxoplasma@27609     112 bp    PROT      linear    1-AUG-2014, 112 bases, E9F7A
 ACCESSION  Rose-Cavalier-Smiths-iMac.local:165:1409467123
ORIGIN
        1 VKKRVKSFPR FQSDRYWRKP KGIDCRVRRK FKGTNTMPNI GYGSNKKTRH MGFFKFLVSS
       61 PKDIELLLMH NTAAEIAHNI SSRKRREILE RADQLNVLVL NRS
//
LOCUS       Trichomona@29996     103 bp    PROT      linear   31-AUG-2014
DEFINITION  Trichomona@29996     112 bp    PROT      linear    1-AUG-2014, 112 bases, EEE36
 ACCESSION  Rose-Cavalier-Smiths-iMac.local:166:1409467123
ORIGIN
        1 IHKKTNRFHR PQSDLWWRHP RGIDSRFRRK YRGTPLHPSA GFGSDKETRF MGFIPVIVRS
       61 LKDLDMLLTK NTGAMISAQV GAKLQQEIIK KAQELNIEIL NQA
//
LOCUS       Trichoplax_adhaerens@TRIAD3693     103 bp    PROT      linear   31-AUG-2014
DEFINITION  Trichoplax_adhaerens@TRIAD3693     112 bp    PROT      linear    1-AUG-2014, 11
 ACCESSION  Rose-Cavalier-Smiths-iMac.local:167:1409467123
ORIGIN
        1 VKKRTKRFIR HQSDRYWRKP KGIDNRVRRR FKGQYLMPSI GYGSNAKTRH QGFKKFVIHN
       61 VEELEVLLMA NRAAEIAHNI SSRKRQKIVQ RADELSIKIT NRE
//
LOCUS         TrimPyri     103 bp    PROT      linear   31-AUG-2014
DEFINITION  TrimPyri     112 bp    PROT      linear    1-AUG-2014, 112 bases, 1D29E9CD chec
 ACCESSION  Rose-Cavalier-Smiths-iMac.local:168:1409467123
ORIGIN
        1 VKKKTNNFHR FQSDRFWRKP HGIDNRVRRK YKGACLQPKI GYGSDVRTRF LGQYKFRIFN
       61 LKDLEMLLMH NKCAEIASTV SALTRKAIKQ RAAELNVHLT NGQ
//
LOCUS       Tritrichom@10347     103 bp    PROT      linear   31-AUG-2014
DEFINITION  Tritrichom@10347     112 bp    PROT      linear    1-AUG-2014, 112 bases, F3E7E
 ACCESSION  Rose-Cavalier-Smiths-iMac.local:169:1409467123
ORIGIN
        1 IKKKTTRFNR IQSDRFWRHV RGIDSRFRRK YRGTPSHPSC GFGSDNATRF MGFKPYLVHN
       61 VEELEPLFTQ NTAAVIAHSV GGALRRKIEE AXQAKNIHVV NAG
//
LOCUS       Leishmania_major@392607978     103 bp    PROT      linear   31-AUG-2014
DEFINITION  Leishmania_major@392607978     112 bp    PROT      linear    1-AUG-2014, 112 ba
 ACCESSION  Rose-Cavalier-Smiths-iMac.local:170:1409467123
ORIGIN
        1 VKKRTKRFTR HRYELFWRKP RGEDSPVRRR YKGQKAMPNK GYGSDRATKY I---------
       61 -----MLVMQ NRAGVISHTV GARSRKAIVR KAHELDVRLI NSG
//
LOCUS       Rhynchomonas     103 bp    PROT      linear   31-AUG-2014
DEFINITION  Rhynchomonas     112 bp    PROT      linear    1-AUG-2014, 112 bases, 39E8F312
 ACCESSION  Rose-Cavalier-Smiths-iMac.local:171:1409467123
ORIGIN
        1 VKKRSKKFTR PMCDKFWRFP HGIDSPVRRR YKGQKAMPNK GYGSDRRTKY IGFKHFMVYT
       61 PQDLHMLLMQ NRAGVIATNV GAKSRKAIVR KANEMDVRLI NGT
//
LOCUS       Procryptobia_M     103 bp    PROT      linear   31-AUG-2014
DEFINITION  Procryptobia_M     112 bp    PROT      linear    1-AUG-2014, 112 bases, DCF427B
 ACCESSION  Rose-Cavalier-Smiths-iMac.local:172:1409467123
ORIGIN
        1 FKKRTTKFTR HCCDRFWRKP RGIDSPVRRR YKGMKAMPNK GYGSDRVTKY IGFKHFPINT
       61 LQDLYMLVMQ NRAGVISHTV GGKARKAIAR KAQELDVRLI NGG
//
LOCUS             Bodo     103 bp    PROT      linear   31-AUG-2014
DEFINITION  Bodo     112 bp    PROT      linear    1-AUG-2014, 112 bases, A35B566A checksum
 ACCESSION  Rose-Cavalier-Smiths-iMac.local:173:1409467123
ORIGIN
        1 VKKRTKKFTR HQCELFWRKP RGIDSPVRRR YKGQKAMPNK GYGSDRSTKY IGFKHFPVNN
       61 VQDLYMLLMQ NRAGVISHTV GAKSRKAIAR KAQELDVRLV NGS
//
LOCUS       Trypa0bruc@31538     103 bp    PROT      linear   31-AUG-2014
DEFINITION  Trypa0bruc@31538     112 bp    PROT      linear    1-AUG-2014, 112 bases, 32275
 ACCESSION  Rose-Cavalier-Smiths-iMac.local:174:1409467123
ORIGIN
        1 VKKRTKKFTR HRCELFWRKP RGEDSPVRRR YKGQKAMPNK GYGSDRKTKY IGFKNFPVNN
       61 VQDLYMLLMQ NRAGVISHTV GAKARKAIVR KAHELDVRLI NGN
//
LOCUS       Trypa0cruc@30812     103 bp    PROT      linear   31-AUG-2014
DEFINITION  Trypa0cruc@30812     112 bp    PROT      linear    1-AUG-2014, 112 bases, 65889
 ACCESSION  Rose-Cavalier-Smiths-iMac.local:175:1409467123
ORIGIN
        1 VKKRTKRFTR HKCELFWRKP RGEDSPVRRR YKGQKAMPNK GYGSDRKTKY IGFKNFPIHN
       61 VQDLYMLLMQ NRAGVISHTV GAKSRKAIVR KAHELDVRLI NGN
//
LOCUS       Volvox_carteri@VOLCA72833     103 bp    PROT      linear   31-AUG-2014
DEFINITION  Volvox_carteri@VOLCA72833     112 bp    PROT      linear    1-AUG-2014, 112 bas
 ACCESSION  Rose-Cavalier-Smiths-iMac.local:176:1409467123
ORIGIN
        1 VKKRTKHFDR HQSDRKWRRP KGIDNRVRRR FKGALPMPNI GYGSNNKTKH MGFLKYTVHN
       61 VKDLELLMMH NRCAEIAHSV AVLKRKAIVE RAAQLNIRVI NGN
//
LOCUS       Collodictyon_sp@34299_2     103 bp    PROT      linear   31-AUG-2014
DEFINITION  Collodictyon_sp@34299_2     111 bp    PROT      linear    1-AUG-2014, 111 bases
 ACCESSION  Rose-Cavalier-Smiths-iMac.local:177:1409467123
ORIGIN
        1 --KRTLRFNR HHSDRYWRKP KGIDNAVRRR FKGTVVMPNI GYGSNKKTRN LGFYPFLVHN
       61 RRDLEVLLMH NRAAVFAHSL SSKKRETLLK RAAQLNVHVV NAH
//
LOCUS       Coccolithus_braarudii@c117231     103 bp    PROT      linear   31-AUG-2014
DEFINITION  Coccolithus_braarudii@c117231     112 bp    PROT      linear    1-AUG-2014, 112
 ACCESSION  Rose-Cavalier-Smiths-iMac.local:178:1409467123
ORIGIN
        1 -KKKTNKFKR HQSDEYWRRP RGIDSRQRRR FKG---LVNI GYGSDKKTRH M---------
       61 ----QPLLMQ NRAAEIAHNV SSRKRKEIVE RAAQLNIKVL NAS
//
LOCUS       Coccomyxa_sp@45801     103 bp    PROT      linear   31-AUG-2014
DEFINITION  Coccomyxa_sp@45801     112 bp    PROT      linear    1-AUG-2014, 112 bases, 368
 ACCESSION  Rose-Cavalier-Smiths-iMac.local:179:1409467123
ORIGIN
        1 -KYGNKKFNR HQHDRKWRRP KGIDSRVRRK FKG---MSNI GFGSNKKTRH V---------
       61 ---L-PLMMH NRAAEIAHNV SAQKRKVIVE RARELNINVT NGD
//
LOCUS       Flamella_sp     103 bp    PROT      linear   23-SEP-2014
DEFINITION  Flamella_sp, 457 bases, 24492A46 checksum.
 ACCESSION  Rose-Cavalier-Smiths-iMac.local:188:1409467161
ORIGIN
        1 THKRGKKFVR FQSDLKRGKP RGINNRSRRR FNGARPLVRD GYKNNNNTGF LGIYSFLVHN
       61 VQEFEDFVNA KPAAEVAHSV SAKTRKLIGG RAKQFDLKVT NAH
//
LOCUS       Heterosigma_sp     103 bp    PROT      linear   23-SEP-2014
DEFINITION  Heterosigma_sp, 457 bases, C8FE58EC checksum.
 ACCESSION  Rose-Cavalier-Smiths-iMac.local:195:1409467161
ORIGIN
        1 VKKRRKTFQR HYSDRLWRCP KGIDSEVRRR FKGAELMPNI GYGSNAKTRH MGLYTFRINN
       61 VAELELLLMH NRTAEIAHNV SVRNRKVIVE RAQQLNIKLT NAA
//
LOCUS       Apis_mellifera     103 bp    PROT      linear   23-SEP-2014
DEFINITION  Apis_mellifera, 457 bases, 1FD80888 checksum.
 ACCESSION  Rose-Cavalier-Smiths-iMac.local:196:1409467161
ORIGIN
        1 VKKRTKKFIR HQSDRYWRKP KGIDNRVRRR FKGQYLMPNI GYGSNKKTRH MGFRKVLVHN
       61 VKELEVLMMQ NRCAEIAHGG SSKKRKSIVE RAQQLSIRVT YAS
//
LOCUS       Candida_albicans     103 bp    PROT      linear   23-SEP-2014
DEFINITION  Candida_albicans, 457 bases, 65D05CF checksum.
 ACCESSION  Rose-Cavalier-Smiths-iMac.local:197:1409467161
ORIGIN
        1 VKKYTKKFKR HHSDRYWRKQ KGIDSCVRRR FRGTIPQPNI GYGSNKKTKF LGYKVYLVKN
       61 VKDLDVLLLH TKAAEIASSV SSRKRVEIVA KAKKLGVKVT NPK
//
LOCUS       Arachnula_sp     103 bp    PROT      linear   23-SEP-2014
DEFINITION  Arachnula_sp, 457 bases, 511DCAF5 checksum.
 ACCESSION  Rose-Cavalier-Smiths-iMac.local:204:1409467161
ORIGIN
        1 ---------- ---------- ---------- ---------- ---------- -GFYRFLIHN
       61 VKELELLLMQ NRAAEIASAV SAKKRKEIVE RARQLDIKVI NAN
//
LOCUS       Tribonema_sp     103 bp    PROT      linear   23-SEP-2014
DEFINITION  Tribonema_sp, 457 bases, CC828AA6 checksum.
 ACCESSION  Rose-Cavalier-Smiths-iMac.local:210:1409467161
ORIGIN
        1 ---------- ---------- -GIDGRVRRK FKGAIPMPNV GYGSNKKTRN VGFYKFLVHN
       61 VKELELLMMH NRAAEIAHDV SARKRRDIVE RASQLFIKVT NAN
//
LOCUS       Aspergillus_flavus     103 bp    PROT      linear   23-SEP-2014
DEFINITION  Aspergillus_flavus, 457 bases, 3379924 checksum.
 ACCESSION  Rose-Cavalier-Smiths-iMac.local:218:1409467161
ORIGIN
        1 VKKRTKTFKR HQSDRFWRKP KGIDSRVRRR FKSNIPMPSI GYGSNKKTKH MGHKAFLVQN
       61 PKDVELLLMH NRAAEIGHAV SSRKRVEIIA KAKALGVKVT NPK
//
LOCUS       Pyrolobus_fumarii_1A     102 bp    PROT      linear   23-SEP-2014
DEFINITION  Pyrolobus_fumarii_1A, 457 bases, 88FA4EEB checksum.
 ACCESSION  Rose-Cavalier-Smiths-iMac.local:181:1409467161
ORIGIN
        1 LKSKKPLFLR HQWWKFWRKP KGIDNKMRLR LKGYPPIVEV GYGSPAAVRG LGLEPAIVHN
       61 VKELDSLDPS RHIIYVAHTV GLRKKLQIVE EARKRGFRVA NA
//
LOCUS       Aeropyrum_pernix_K1     101 bp    PROT      linear   23-SEP-2014
DEFINITION  Aeropyrum_pernix_K1, 457 bases, 5FAF3A97 checksum.
 ACCESSION  Rose-Cavalier-Smiths-iMac.local:182:1409467161
ORIGIN
        1 ASKSRHRFLR YLSWRFWRKP KGNDNKMRLQ LKGYPPIVKV GYRTPKAIRG MGLEPVIVSS
       61 AKDLERLSPE RHIVYIASGV GLRKKQEIRR AALERGFRVA N
//
LOCUS       Hypterthermus_butylicus      94 bp    PROT      linear   23-SEP-2014
DEFINITION  Hypterthermus_butylicus, 457 bases, 550D6D36 checksum.
 ACCESSION  Rose-Cavalier-Smiths-iMac.local:183:1409467161
ORIGIN
        1 LKARKPVFLR NLWWKFWRKP KGIDNPMRLR LKGRPPIVEV GYRSPAAVRG LGLQPVTVSN
       61 PAELDRLDPA RHIVYIASGV GLRKRLEIIE KAKA
//
LOCUS       Acidilobus_saccharovorans     103 bp    PROT      linear   23-SEP-2014
DEFINITION  Acidilobus_saccharovorans, 457 bases, 393D6738 checksum.
 ACCESSION  Rose-Cavalier-Smiths-iMac.local:184:1409467161
ORIGIN
        1 LIRRKLHFIR YLSWRLWRKP KGIDNKLRLQ MKGFGRLVKV GYGSSSEIRG RGLIPAVVSS
       61 IKDIEGLSPS THIVYISAKV GLRKRLQLLE ELRRRGFRVA NGG
//
LOCUS       Korarchaeum_cryptofilum     101 bp    PROT      linear   23-SEP-2014
DEFINITION  Korarchaeum_cryptofilum, 457 bases, CF6DC03B checksum.
 ACCESSION  Rose-Cavalier-Smiths-iMac.local:185:1409467161
ORIGIN
        1 LKKKKPRFLN LALYQKWRRP RGLDNKQRLK LKSRPKQPNI GYKNPDEIRG LGRRVAIVHN
       61 SEELRRLSSE REIVYIAHTV GERKRSIIRE EASKLGLKLA N
//
LOCUS       Metallosphaera_sedula     103 bp    PROT      linear   23-SEP-2014
DEFINITION  Metallosphaera_sedula, 457 bases, 8BA9E5B9 checksum.
 ACCESSION  Rose-Cavalier-Smiths-iMac.local:187:1409467161
ORIGIN
        1 HKALLPKFLR YDWDKYWRRT RGQDNKTRLR IKGFPKPVMV GFRSPKLIRY LGLREVIVNN
       61 VYEVEELKES KDILRISGKV GLKKRLEIIS KAKELGFRVA NGE
//
LOCUS       Ignicoccus_hospitalis     103 bp    PROT      linear   23-SEP-2014
DEFINITION  Ignicoccus_hospitalis, 457 bases, 883D7127 checksum.
 ACCESSION  Rose-Cavalier-Smiths-iMac.local:189:1409467161
ORIGIN
        1 VELRLPEFIR YHWWRYWRKP KGNDNKSRLQ LKGYPPIVKV GYRTPKEVRG LGLEPVIVHN
       61 VKELEKVDKE KHIVYIASSV GKKKRAEIIR RAQELGVRVA NGG
//
LOCUS       Archaeoglobus_fulgidus     103 bp    PROT      linear   23-SEP-2014
DEFINITION  Archaeoglobus_fulgidus, 457 bases, E5EACB9B checksum.
 ACCESSION  Rose-Cavalier-Smiths-iMac.local:190:1409467161
ORIGIN
        1 QKARKPEFRR YCWNKKWRRP RGLFNKLRKR YGGKGRIVNV GFGSPKAVRG LGYEEVLVYN
       61 PADLEKIDKE RQAVRIASCV GMKKRLAIED KAKELGIKVL NPS
//
LOCUS       Desulfurococcus_mucosus_DSM_2162     103 bp    PROT      linear   23-SEP-2014
DEFINITION  Desulfurococcus_mucosus_DSM_2162, 457 bases, A9D6FD8D checksum.
 ACCESSION  Rose-Cavalier-Smiths-iMac.local:191:1409467161
ORIGIN
        1 MNRKRPMFLR HLWWKKWRKP KGIDNKMKHQ LKGYPPIVKV GYRGPSMVRG LGLEPVVVNS
       61 TGELDGLDPA RHIVYIGSRV GLRKSIEIYK LATGKGFKVA NPP
//
LOCUS       Methanococcoides_burtonii     103 bp    PROT      linear   23-SEP-2014
DEFINITION  Methanococcoides_burtonii, 457 bases, EA15D0A7 checksum.
 ACCESSION  Rose-Cavalier-Smiths-iMac.local:193:1409467161
ORIGIN
        1 QKGKKPDFKR ADSHKYWRRP RGLQGKQRKG IKAKGAVVQA GYGSPKAVKG LGYSEVLVNN
       61 LAGIEGVDAS LEAIRIGRTV GARKKALIEA KAVELGIKIL NPT
//
LOCUS       Methanococcus_aeolicus     103 bp    PROT      linear   23-SEP-2014
DEFINITION  Methanococcus_aeolicus, 457 bases, 875FA35D checksum.
 ACCESSION  Rose-Cavalier-Smiths-iMac.local:194:1409467161
ORIGIN
        1 MKQKKPDFKR QEWFKCWRRT KGLHSSMRKQ LTHRSAIVKI GYRSPVEVRG LGLEDIIIHN
       61 VKELEALNPE IQGARVASTV GKRKKIDIIK RAEELGIKIF NIS
//
LOCUS       Nanoarchaeum_equitans     103 bp    PROT      linear   23-SEP-2014
DEFINITION  Nanoarchaeum_equitans, 457 bases, 94F9E177 checksum.
 ACCESSION  Rose-Cavalier-Smiths-iMac.local:198:1409467161
ORIGIN
        1 LKRKKPEFLR TNWYRKWRWG HGRDNKFRLK MKGKPRPPEP GYRSPRKVRG LGLKPVIIHN
       61 VEELTKIK-E GEIAVIHHAV GKRKRQQILE KAKELSIPIA NPV
//
LOCUS       Halobacterium_salinarum     103 bp    PROT      linear   23-SEP-2014
DEFINITION  Halobacterium_salinarum, 457 bases, 4E643C1E checksum.
 ACCESSION  Rose-Cavalier-Smiths-iMac.local:199:1409467161
ORIGIN
        1 VNT--PQFNR QDYHKKWRRP KGTLSKQRRG IKGKGDTVEA GFRTPTAVRG KGFEEVRVHN
       61 TDDLAGVDPD TEAARIASKV GARKRERIEE HAESQGIRVL NPT
//
LOCUS       Methanosarcina_mazei     103 bp    PROT      linear   23-SEP-2014
DEFINITION  Methanosarcina_mazei, 457 bases, FBF85D63 checksum.
 ACCESSION  Rose-Cavalier-Smiths-iMac.local:200:1409467161
ORIGIN
        1 LKGKKPQFKR TCSHKFWRRP RGSQGKQRRK YAAKGALAQV GYGSPAAVKG LGYSDVLISS
       61 IAELELVDPS FEAIRIAGKI GAKKKALIIA KAEEAGIKVL NPG
//
LOCUS       Methanopyrus_kandleri     102 bp    PROT      linear   23-SEP-2014
DEFINITION  Methanopyrus_kandleri, 457 bases, D7E9DED8 checksum.
 ACCESSION  Rose-Cavalier-Smiths-iMac.local:203:1409467161
ORIGIN
        1 LKRKKPKFRR QEWHRYWRRP KGRHSKMRRK LKSKPKMPNP GYGSPKKVRG LGYEEVLVYN
       61 PKDLEKIDPK RQAARIASRV GRRKRQEILE KAEELGIVVL NA
//
LOCUS       Nitrososphaera_viennensis@EN76_AIC14250     103 bp    PROT      linear   20-AUG-2014
DEFINITION  50S ribosomal protein L32e [Nitrososphaera viennensis EN76].
 ACCESSION  AIC14250
  ORGANISM  Nitrososphaera viennensis EN76
   AUTHORS  Kerou,M.L., Offre,P., Spang,A.M. and Schleper,C.
VERSION     AIC14250.1  GI:647810549DBLINK      BioProject: PRJEA60103            BioSample: SAMN02721150
DBSOURCE    accession CP007536.1
KEYWORDS    .
SOURCE      Nitrososphaera viennensis EN76
            Archaea; Thaumarchaeota; Nitrososphaerales; Nitrososphaeraceae;
            Nitrososphaera.
REFERENCE   1  (residues 1 to 140)
            Leisch,N. and Schleper,C.
  TITLE     Nitrososphaera viennensis gen. nov., sp. nov., an aerobic and
            mesophilic, ammonia-oxidizing archaeon from soil and a member of
            the archaeal phylum Thaumarchaeota
  JOURNAL   Int. J. Syst. Evol. Microbiol. 64 (PT 8), 2738-2752 (2014)
   PUBMED   24907263
REFERENCE   2  (residues 1 to 140)
  TITLE     Direct Submission
  JOURNAL   Submitted (01-APR-2014) Department of Ecogenomics and Systems
            Biology Group of Archaea Biology and Ecogenomics, University of
            Vienna, Althanstrasse 14, Vienna 1090, Austria
COMMENT     Method: conceptual translation.
FEATURES             Location/Qualifiers
     source          1..140
                     /organism=`Nitrososphaera viennensis EN76`
                     /strain=`EN76`
                     /isolation_source=`soil`
                     /culture_collection=`DSM:26422`
                     /culture_collection=`JCM:19564`
                     /db_xref=`taxon:926571`
                     /country=`Austria: Vienna`
                     /lat_lon=`48.229273 N 16.358947 E`
                     /collection_date=`2008`
     Protein         1..140
                     /product=`50S ribosomal protein L32e`
     Region          19..123
                     /region_name=`Ribosomal_L32_L32e`
                     /note=`Ribosomal_L32_L32e: L32 is a protein from the large
                     subunit that contains a surface-exposed globular domain
                     and a finger-like projection that extends into the RNA
                     core to stabilize the tertiary structure. L32 does not
                     appear to play a role in forming the...; cd00513`
                     /db_xref=`CDD:238284`
     Site            order(19..21,23..25,27..32,35..38,40..45,47..53,57..63,65,
                     68..69,71..72,79,81..82,97,99..106,108,122..123)
                     /site_type=`other`
                     /note=`23S rRNA interface [nucleotide binding]`
                     /db_xref=`CDD:238284`
     CDS             1..140
                     /gene=`rpl32e`
                     /locus_tag=`NVIE_000670`
                     /coded_by=`CP007536.1:55211..55633`
                     /inference=`ab initio prediction:AMIGene:2.0`
                     /note=`Evidence 2b : Function of strongly homologous gene;
                     Product type s : structure`
                     /transl_table=11

ORIGIN
        1 vaskrpkfvr qeswrywrkp kgkdnkmrkq kggypalvkv gyrgpkaarg lgytdnivyn
       61 vadlsgldak kdairlartv gtrkrkeiie qaaksgfkil nag
//
LOCUS       Caldiarchaeum_subterraneum@WP_020863561     103 bp    PROT      linear    7-MAR-2014
DEFINITION  50S ribosomal protein L32e [Candidatus Caldiarchaeum subterraneum].
 ACCESSION  WP_020863561
  ORGANISM  Candidatus Caldiarchaeum subterraneum
VERSION     WP_020863561.1  GI:526884693KEYWORDS    RefSeq.SOURCE      Candidatus Caldiarchaeum subterraneum
            Archaea; Thaumarchaeota; unclassified Thaumarchaeota; Candidatus
            Caldiarchaeum.
COMMENT     REFSEQ: This record represents a single, non-redundant, protein
            sequence which may be annotated on many different RefSeq genomes
            from the same, or different, species.
FEATURES             Location/Qualifiers
     source          1..128
                     /organism=`Candidatus Caldiarchaeum subterraneum`
                     /db_xref=`taxon:311458`
     Protein         1..128
                     /product=`50S ribosomal protein L32e`
                     /calculated_mol_wt=14370
     Region          17..121
                     /region_name=`Ribosomal_L32_L32e`
                     /note=`Ribosomal_L32_L32e: L32 is a protein from the large
                     subunit that contains a surface-exposed globular domain
                     and a finger-like projection that extends into the RNA
                     core to stabilize the tertiary structure. L32 does not
                     appear to play a role in forming the...; cd00513`
                     /db_xref=`CDD:238284`
     Site            order(17..19,21..23,25..30,33..36,38..43,45..51,55..61,63,
                     66..67,69..70,77,79..80,95,97..104,106,120..121)
                     /site_type=`other`
                     /note=`23S rRNA interface [nucleotide binding]`
                     /db_xref=`CDD:238284`

ORIGIN
        1 krrktpkfvr qeswryyrrp rgkdsrmrlq ksgspplaki gygspktyrg lglrdvlvas
       61 vaelerlspe rdavrisgrl glrkkqevfe aaksrgfkvl npp
//
LOCUS       Thermofilum_pendens@WP_011751914     103 bp    PROT      linear   16-MAY-2013
DEFINITION  50S ribosomal protein L32e [Thermofilum pendens].
 ACCESSION  WP_011751914
  ORGANISM  Thermofilum pendens
VERSION     WP_011751914.1  GI:500075901KEYWORDS    RefSeq.SOURCE      Thermofilum pendens
            Archaea; Crenarchaeota; Thermoprotei; Thermoproteales;
            Thermofilaceae; Thermofilum.
COMMENT     REFSEQ: This record represents a single, non-redundant, protein
            sequence which may be annotated on many different RefSeq genomes
            from the same, or different, species.
FEATURES             Location/Qualifiers
     source          1..159
                     /organism=`Thermofilum pendens`
                     /db_xref=`taxon:2269`
     Protein         1..159
                     /product=`50S ribosomal protein L32e`
                     /calculated_mol_wt=18055
     Region          51..156
                     /region_name=`Ribosomal_L32_L32e`
                     /note=`Ribosomal_L32_L32e: L32 is a protein from the large
                     subunit that contains a surface-exposed globular domain
                     and a finger-like projection that extends into the RNA
                     core to stabilize the tertiary structure. L32 does not
                     appear to play a role in forming the...; cd00513`
                     /db_xref=`CDD:238284`
     Site            order(51..53,55..57,59..64,67..70,72..73,75..78,80..86,
                     90..96,98,101..102,104..105,112,114..115,130,132..139,141,
                     155..156)
                     /site_type=`other`
                     /note=`23S rRNA interface [nucleotide binding]`
                     /db_xref=`CDD:238284`

ORIGIN
        1 isrhrphftr mniwqfwrsp rhldnkirlq rkgfppmvkv gyrgpravrg lgfeevlvss
       61 vkdllgldpa khairisakv gkkkrgeiik kaeelgfril nag
//
LOCUS       Parvarchaeum_acidiphilum_ARMAN-4@EEZ92673     103 bp    PROT      linear   12-MAY-2010
DEFINITION  Ribosomal protein L32e [Candidatus Parvarchaeum acidiphilum
 ACCESSION  EEZ92673
  ORGANISM  Candidatus Parvarchaeum acidiphilum ARMAN-4
   AUTHORS  Baker,B.J., Comolli,L.R., Dick,G.J., Hauser,L., Hyatt,D., Dill,B.,
ARMAN-4].VERSION     EEZ92673.1  GI:269986379DBLINK      BioProject: PRJNA38567
DBSOURCE    accession GG730058.1
KEYWORDS    .
SOURCE      Candidatus Parvarchaeum acidiphilum ARMAN-4 (mine drainage
            metagenome)
            Archaea; Parvarchaeota; Candidatus Parvarchaeum.
REFERENCE   1  (residues 1 to 116)
            Dill,B.D., Land,M.L., Verberkmoes,N.C., Hettich,R.L. and
            Banfield,J.F.
  TITLE     Enigmatic, ultrasmall, uncultivated Archaea
  JOURNAL   Proc. Natl. Acad. Sci. U.S.A. 107 (19), 8806-8811 (2010)
   PUBMED   20421484
REFERENCE   2  (residues 1 to 116)
            Land,M., VerBerkmoes,N.C., Hettich,R.L. and Banfield,J.F.
  TITLE     Direct Submission
  JOURNAL   Submitted (18-NOV-2009) Earth and Planetary Sciences, UC Berkeley,
            307 McCone Hall, Berkeley, CA 94720, USA
COMMENT     Method: conceptual translation.
FEATURES             Location/Qualifiers
     source          1..116
                     /organism=`Candidatus Parvarchaeum acidiphilum ARMAN-4`
                     /isolation_source=`450 nm filtrate of pink subaerial
                     biofilm microbial community collected from the base of 2m
                     high pile of pyrite sediment over which pH 1.1, 41C acid
                     mine drainage solution was flowing`
                     /db_xref=`taxon:662760`
                     /environmental_sample
                     /country=`USA: Ultra Back A (UBA) site of Richmond Mine
                     (elevation 3100ft) at Iron Mountain, CA`
                     /lat_lon=`40.68 N 122.2 W`
                     /collection_date=`Jun-2005`
                     /note=`metagenomic; derived from metagenome: mine drainage
                     metagenome`
     Protein         1..116
                     /product=`Ribosomal protein L32e`
     Region          2..103
                     /region_name=`Ribosomal_L32_L32e`
                     /note=`Ribosomal_L32_L32e: L32 is a protein from the large
                     subunit that contains a surface-exposed globular domain
                     and a finger-like projection that extends into the RNA
                     core to stabilize the tertiary structure. L32 does not
                     appear to play a role in forming the...; cl00748`
                     /db_xref=`CDD:260601`
     Site            order(2..3,5..7,9..14,17..20,22..27,29..35,39..45,47,
                     50..51,53,60,62..63,77,79..86,88,102..103)
                     /site_type=`other`
                     /note=`23S rRNA interface [nucleotide binding]`
                     /db_xref=`CDD:238284`
     CDS             1..116
                     /locus_tag=`BJBARM4_0723`
                     /coded_by=`GG730058.1:55..405`
                     /transl_table=11

l_table=11

ORIGIN
        1 ------eftg hdagklwrkp tgtknktkvg kkghnkmpsk gfmspvskrg kgkipvrvfn
       61 teeldkln-e sdiviigkav galkrkliye kckekkimvi nya
//
LOCUS       Haloredivivus_sp._G17@EHK02307     103 bp    PROT      linear   25-NOV-2011
DEFINITION  50S ribosomal protein L32e [Candidatus Haloredivivus sp. G17].
 ACCESSION  EHK02307
  ORGANISM  Candidatus Haloredivivus sp. G17
   AUTHORS  Ghai,R., Pasic,L., Fernandez,A.B., Martin-Cuadrado,A.-B.,
VERSION     EHK02307.1  GI:358033793DBLINK      BioProject: PRJNA71229            BioSample: SAMN02469764
DBSOURCE    accession AGNT01000073.1
KEYWORDS    .
SOURCE      Candidatus Haloredivivus sp. G17
            Archaea; Nanohaloarchaeota; Nanohaloarchaea; Candidatus
            Haloredivivus.
REFERENCE   1  (residues 1 to 109)
            Mizuno,C.M., McMahon,K.D., Papke,R.T., Stepanauskas,R.,
            Rodriguez-Brito,B., Rohwer,F., Sanchez-Porro,C., Ventosa,A. and
            Rodriguez-Valera,F.
  TITLE     New Dominant Microbial Groups Along A Salinity Gradient
  JOURNAL   Sci Rep (2011) In press
REFERENCE   2  (residues 1 to 109)
            Mizuno,C.M., McMahon,K.D., Papke,R.T., Stepanauskas,R.,
            Rodriguez-Brito,B., Rohwer,F., Sanchez-Porro,C., Ventosa,A. and
            Rodriguez-Valera,F.
  TITLE     Direct Submission
  JOURNAL   Submitted (05-OCT-2011) Laboratorio de Microbiologia, Evolutionary
            Genomics Group, Universidad Miguel Hernandez, Ctra. de Valencia,
            s/n, San Juan de Alicante, Alicante 03550, Spain
COMMENT     Annotation was added by the NCBI Prokaryotic Genomes Automatic
            Annotation Pipeline Group. Information about the Pipeline can be
            found here:
            http://www.ncbi.nlm.nih.gov/genomes/static/Pipeline.html. Please be
            aware that the annotation is done automatically with little or no
            manual curation.
            Genome sequenced from a single-cell isolation.
            
            ##Genome-Assembly-Data-START##
            Assembly Method       :: MIRA v. 3.4
            Genome Coverage       :: 80x
            Sequencing Technology :: 454 GS-FLX Titanium
            ##Genome-Assembly-Data-END##
            Method: conceptual translation.
FEATURES             Location/Qualifiers
     source          1..109
                     /organism=`Candidatus Haloredivivus sp. G17`
                     /strain=`G17`
                     /db_xref=`taxon:1072681`
     Protein         1..109
                     /product=`50S ribosomal protein L32e`
     Region          3..104
                     /region_name=`Ribosomal_L32_L32e`
                     /note=`Ribosomal_L32_L32e: L32 is a protein from the large
                     subunit that contains a surface-exposed globular domain
                     and a finger-like projection that extends into the RNA
                     core to stabilize the tertiary structure. L32 does not
                     appear to play a role in forming the...; cd00513`
                     /db_xref=`CDD:238284`
     Site            order(4..6,8..13,16..19,21..26,28..34,38..44,46,49..50,
                     52..53,60,62..63,78,80..87,89,103..104)
                     /site_type=`other`
                     /note=`23S rRNA interface [nucleotide binding]`
                     /db_xref=`CDD:238284`
     CDS             1..109
                     /gene=`rpl32e`
                     /locus_tag=`HRED_04759`
                     /coded_by=`AGNT01000073.1:2993..3322`
                     /note=`COG1717 Ribosomal protein L32E`
                     /transl_table=11

ORIGIN
        1 ------t-kr qsthknwrkp qgkhskqrlk rksapqmpea glrtpkeerg lgfedvlvhr
       61 pedledlnve eeaarigstv ggrkremile kaeeldvkvl ngd
//
LOCUS       Nanosalina_sp.J07AB43@EGQ43959     103 bp    PROT      linear   11-MAR-2013
DEFINITION  ribosomal protein L32E [Candidatus Nanosalina sp. J07AB43].
 ACCESSION  EGQ43959
  ORGANISM  Candidatus Nanosalina sp. J07AB43
   AUTHORS  Narasingarao,P., Podell,S., Ugalde,J., Heidelberg,K., Banfield,J.
VERSION     EGQ43959.1  GI:339758705DBLINK      BioProject: PRJNA52647            BioSample: SAMN01940911
DBSOURCE    accession GL982573.1
KEYWORDS    .
SOURCE      Candidatus Nanosalina sp. J07AB43 (hypersaline lake metagenome)
            Archaea; Nanohaloarchaeota; Nanohaloarchaea; Candidatus Nanosalina.
REFERENCE   1  (residues 1 to 109)
            Emerson,J.B., Brocks,J.J., Heidelberg,K.B., Banfield,J.F. and
            Allen,E.E.
  TITLE     De novo metagenomic assembly reveals abundant novel major lineage
            of Archaea in hypersaline microbial communities
  JOURNAL   ISME J (2011) In press
   PUBMED   21716304
  REMARK    Publication Status: Available-Online prior to print
REFERENCE   2  (residues 1 to 109)
            and Allen,E.
  TITLE     Direct Submission
  JOURNAL   Submitted (14-OCT-2010) Scripps Institution of Oceanography,
            University of California, San Diego, 9500 Gilman Drive, La Jolla,
            CA 92093-0202, USA
COMMENT     Method: conceptual translation.
FEATURES             Location/Qualifiers
     source          1..109
                     /organism=`Candidatus Nanosalina sp. J07AB43`
                     /isolation_source=`Lake Tyrrell`
                     /db_xref=`taxon:889948`
                     /environmental_sample
                     /country=`Australia: Victoria`
                     /note=`metagenomic; derived from metagenome: hypersaline
                     lake metagenome`
     Protein         1..109
                     /product=`ribosomal protein L32E`
     Region          3..105
                     /region_name=`Ribosomal_L32_L32e`
                     /note=`Ribosomal_L32_L32e: L32 is a protein from the large
                     subunit that contains a surface-exposed globular domain
                     and a finger-like projection that extends into the RNA
                     core to stabilize the tertiary structure. L32 does not
                     appear to play a role in forming the...; cd00513`
                     /db_xref=`CDD:238284`
     Site            order(3,5..7,9..14,17..20,22..27,29..35,39..45,47,50..51,
                     53..54,61,63..64,79,81..88,90,104..105)
                     /site_type=`other`
                     /note=`23S rRNA interface [nucleotide binding]`
                     /db_xref=`CDD:238284`
     CDS             1..109
                     /locus_tag=`J07AB43_04350`
                     /coded_by=`complement(GL982573.1:28727..29056)`
                     /transl_table=11

ORIGIN
        1 ------afkr ednhkkyrkp qgshsrsrlk kkgampmpea gyrtskddrg kgyeevlvhn
       61 tsdleqidpe teaariaskv ggkkteqive kadqeeikvl nrg
//
LOCUS       Nanosalinarum_sp.J07AB56@EGQ40653     103 bp    PROT      linear   11-MAR-2013
DEFINITION  ribosomal protein L32E [Candidatus Nanosalinarum sp. J07AB56].
 ACCESSION  EGQ40653
  ORGANISM  Candidatus Nanosalinarum sp. J07AB56
   AUTHORS  Narasingarao,P., Podell,S., Ugalde,J., Heidelberg,K., Banfield,J.
VERSION     EGQ40653.1  GI:339757070DBLINK      BioProject: PRJNA52645            BioSample: SAMN01940911
DBSOURCE    accession GL982569.1
KEYWORDS    .
SOURCE      Candidatus Nanosalinarum sp. J07AB56 (hypersaline lake metagenome)
            Archaea; Nanohaloarchaeota; Nanohaloarchaea; Candidatus
            Nanosalinarum.
REFERENCE   1  (residues 1 to 122)
            Emerson,J.B., Brocks,J.J., Heidelberg,K.B., Banfield,J.F. and
            Allen,E.E.
  TITLE     De novo metagenomic assembly reveals abundant novel major lineage
            of Archaea in hypersaline microbial communities
  JOURNAL   ISME J (2011) In press
   PUBMED   21716304
  REMARK    Publication Status: Available-Online prior to print
REFERENCE   2  (residues 1 to 122)
            and Allen,E.
  TITLE     Direct Submission
  JOURNAL   Submitted (14-OCT-2010) Scripps Institution of Oceanography,
            University of California, San Diego, 9500 Gilman Drive, La Jolla,
            CA 92093-0202, USA
COMMENT     Method: conceptual translation.
FEATURES             Location/Qualifiers
     source          1..122
                     /organism=`Candidatus Nanosalinarum sp. J07AB56`
                     /isolation_source=`Lake Tyrrell`
                     /db_xref=`taxon:889962`
                     /environmental_sample
                     /country=`Australia: Victoria`
                     /note=`metagenomic; derived from metagenome: hypersaline
                     lake metagenome`
     Protein         1..122
                     /product=`ribosomal protein L32E`
     Region          2..102
                     /region_name=`Ribosomal_L32_L32e`
                     /note=`Ribosomal_L32_L32e: L32 is a protein from the large
                     subunit that contains a surface-exposed globular domain
                     and a finger-like projection that extends into the RNA
                     core to stabilize the tertiary structure. L32 does not
                     appear to play a role in forming the...; cl00748`
                     /db_xref=`CDD:260601`
     Site            order(2..4,6..11,14..17,19..24,26..32,36..42,44,47..48,
                     50..51,58,60..61,75,77..84,86,100..101)
                     /site_type=`other`
                     /note=`23S rRNA interface [nucleotide binding]`
                     /db_xref=`CDD:238284`
     CDS             1..122
                     /locus_tag=`J07AB56_13830`
                     /coded_by=`GL982569.1:920306..920674`
                     /transl_table=11

ORIGIN
        1 ---------r edshkkyrrp rghhsrsrqk rkgavplaka grrgkketrg lgnkevlvhr
       61 peelqqvd-e neaariaskv ggrkrenilr tahregvkvl ngd
//
LOCUS       Caldivirga_maquilingensis@WP_012185086     103 bp    PROT      linear   16-MAY-2013
DEFINITION  50S ribosomal protein L32e [Caldivirga maquilingensis].
 ACCESSION  WP_012185086
  ORGANISM  Caldivirga maquilingensis
VERSION     WP_012185086.1  GI:501136518KEYWORDS    RefSeq.SOURCE      Caldivirga maquilingensis
            Archaea; Crenarchaeota; Thermoprotei; Thermoproteales;
            Thermoproteaceae; Caldivirga.
COMMENT     REFSEQ: This record represents a single, non-redundant, protein
            sequence which may be annotated on many different RefSeq genomes
            from the same, or different, species.
FEATURES             Location/Qualifiers
     source          1..197
                     /organism=`Caldivirga maquilingensis`
                     /db_xref=`taxon:76887`
     Protein         1..197
                     /product=`50S ribosomal protein L32e`
                     /calculated_mol_wt=22516
     Region          80..184
                     /region_name=`Ribosomal_L32_L32e`
                     /note=`Ribosomal_L32_L32e: L32 is a protein from the large
                     subunit that contains a surface-exposed globular domain
                     and a finger-like projection that extends into the RNA
                     core to stabilize the tertiary structure. L32 does not
                     appear to play a role in forming the...; cd00513`
                     /db_xref=`CDD:238284`
     Site            order(80,82..83,85,87..92,95,97..99,101..106,108..114,
                     118..124,126,129..130,132..133,140,142..143,158,160..167,
                     169,183..184)
                     /site_type=`other`
                     /note=`23S rRNA interface [nucleotide binding]`
                     /db_xref=`CDD:238284`

ORIGIN
        1 mrrerygfir nkehkiwrrp kgidnkirmk rkgyppmvnv gyrgprgvrg igfievivhn
       61 peelsrvnpe tqairiastv gvrkrieiir eavrrgikvl nvd
//
LOCUS       Micrarchaeum_acidiphilum_ARMAN-2@EET89868     103 bp    PROT      linear   12-MAY-2010
DEFINITION  Ribosomal protein L32e [Candidatus Micrarchaeum acidiphilum
 ACCESSION  EET89868
  ORGANISM  Candidatus
   AUTHORS  Baker,B.J., Comolli,L.R., Dick,G.J., Hauser,L., Hyatt,D., Dill,B.,
ARMAN-2].VERSION     EET89868.1  GI:255513602DBLINK      BioProject: PRJNA38565
DBSOURCE    accession GG697241.1
KEYWORDS    .
SOURCE      Candidatus Micrarchaeum acidiphilum ARMAN-2 (mine drainage
            metagenome)
            Archaea; Parvarchaeota; Candidatus Micrarchaeum.
REFERENCE   1  (residues 1 to 125)
            Yelton,A.P. and Banfield,J.F.
  TITLE     Community-wide analysis of microbial genome sequence signatures
  JOURNAL   Genome Biol. 10 (8), R85 (2009)
   PUBMED   19698104
REFERENCE   2  (residues 1 to 125)
            Dill,B.D., Land,M.L., Verberkmoes,N.C., Hettich,R.L. and
            Banfield,J.F.
  TITLE     Enigmatic, ultrasmall, uncultivated Archaea
  JOURNAL   Proc. Natl. Acad. Sci. U.S.A. 107 (19), 8806-8811 (2010)
   PUBMED   20421484
REFERENCE   3  (residues 1 to 125)
            Land,M., VerBerkmoes,N.C., Hettich,R.L. and Banfield,J.F.
  TITLE     Direct Submission
  JOURNAL   Submitted (31-JUL-2009) Earth and Planetary Sciences, UC Berkeley,
            307 McCone Hall, Berkeley, CA 94720, USA
COMMENT     Method: conceptual translation.
FEATURES             Location/Qualifiers
     source          1..125
                     /organism=`Candidatus Micrarchaeum acidiphilum ARMAN-2`
                     /isolation_source=`combined biofilm from UBA (pink
                     subaerial biofilm) and UBA BS (thick floating biofilm
                     subdivided into strips) samples`
                     /db_xref=`taxon:425595`
                     /environmental_sample
                     /country=`USA: Richmond Mine at Iron Mountain, CA
                     (elevation 3100 ft.)`
                     /lat_lon=`40.68 N 122.2 W`
                     /note=`metagenomic; derived from metagenome: mine drainage
                     metagenome`
     Protein         1..125
                     /product=`Ribosomal protein L32e`
     Region          12..124
                     /region_name=`Ribosomal_L32_L32e`
                     /note=`Ribosomal_L32_L32e: L32 is a protein from the large
                     subunit that contains a surface-exposed globular domain
                     and a finger-like projection that extends into the RNA
                     core to stabilize the tertiary structure. L32 does not
                     appear to play a role in forming the...; cl00748`
                     /db_xref=`CDD:260601`
     Site            order(14..16,18..20,22..26,29,32..35,37..42,44..50,54..60,
                     62,65..66,68..69,76,78..79,97,99..106,108,122..123)
                     /site_type=`other`
                     /note=`23S rRNA interface [nucleotide binding]`
                     /db_xref=`CDD:238284`
     CDS             1..125
                     /locus_tag=`UNLARM2_0982`
                     /coded_by=`GG697241.1:298510..298887`
                     /transl_table=11

l_table=11

ORIGIN
        1 kkrhhpkfnv ygtkkrwrkq rgidnkkrik kdfmgaepni gygnpkklrg vgkkllhisn
       61 tsqlsamsae kefvviarsv grrkreemas iakskgirii ngv
//
LOCUS       Methanocaldococcus_jannaschii     103 bp    PROT      linear   23-SEP-2014
DEFINITION  Methanocaldococcus_jannaschii, 457 bases, 7E4266DB checksum.
 ACCESSION  Rose-Cavalier-Smiths-iMac.local:206:1409467161
ORIGIN
        1 LKMKKPDFIR QEAHRHWRRP KGRHSKMRLK WKEKPPVVEI GYRSPKAVRG LGLEDVLVYN
       61 VKDLEKLNPE TQGARIASTV GKRKKIEIII RARELGIRIL NIS
//
LOCUS       Methanosphaera_stadtmanae     101 bp    PROT      linear   23-SEP-2014
DEFINITION  Methanosphaera_stadtmanae, 457 bases, ADFBFF99 checksum.
 ACCESSION  Rose-Cavalier-Smiths-iMac.local:208:1409467161
ORIGIN
        1 M-TKKPTFKR QEHWRYYRRP RGKLSKRRRY QARKPAMARV GYGSPKATRG LGYKDILVEN
       61 AEEIKALNPE TDAARISATV GKRKRQLIVA KAQQYGVKIL N
//
LOCUS       Nitrosoarchaeum_limnia     103 bp    PROT      linear   23-SEP-2014
DEFINITION  Nitrosoarchaeum_limnia, 457 bases, E404F9B5 checksum.
 ACCESSION  Rose-Cavalier-Smiths-iMac.local:209:1409467161
ORIGIN
        1 IKGKNPDFVR PESWRYWRKP KGVDHHQRKL KGGRPGLVKV GYGGPKIAKG LGFTDNLVYT
       61 LNDLEKLNPK TDGVRFGHSV GTKKRKEIMA KALENKFKIF NAR
//
LOCUS       Staphylothermus_marinus     103 bp    PROT      linear   23-SEP-2014
DEFINITION  Staphylothermus_marinus, 457 bases, 3666BA0 checksum.
 ACCESSION  Rose-Cavalier-Smiths-iMac.local:211:1409467161
ORIGIN
        1 LKSKKPEFLR HLWWKKWRKP KGTDNKMRLK KKGYPPLVEV GYRGPKLVRG LGLKPVVIHD
       61 PKELDRLDPN MHILYIGRTV GLRKRIEIMR IASEKGFKVA NQI
//
LOCUS       Natromonas_pharaonis     103 bp    PROT      linear   23-SEP-2014
DEFINITION  Natromonas_pharaonis, 457 bases, 37DA5748 checksum.
 ACCESSION  Rose-Cavalier-Smiths-iMac.local:215:1409467161
ORIGIN
        1 VGK--PQFNR QDYHKDWRRP RGTLSKQRRG IKGKGPTVEA GFRTPKEVRG KGFEEVYVEN
       61 VDDLEGVDGD REAARIGSTV GARKRERIEE VAEEEGIRVL NPT
//
LOCUS       Nitrosopumilis_sp_AR2     103 bp    PROT      linear   23-SEP-2014
DEFINITION  Nitrosopumilis_sp_AR2, 457 bases, 9522B554 checksum.
 ACCESSION  Rose-Cavalier-Smiths-iMac.local:217:1409467161
ORIGIN
        1 AKENKPDFVR PESWRYWRKP KGIDHHQRKK SRGRPGLVKV GYGGPKDARG LGFTDNLVYN
       61 LNDLEKLDPK KDGVRFGHGV GTKKRKEIIV KAIEQKFKIF NAR
//
LOCUS       Methanobrevibacter_smithii     102 bp    PROT      linear   23-SEP-2014
DEFINITION  Methanobrevibacter_smithii, 457 bases, 53C04884 checksum.
 ACCESSION  Rose-Cavalier-Smiths-iMac.local:222:1409467161
ORIGIN
        1 -----KRFKR QEYARYWRRP RGKTSKMRRY EAGKPDMPAI GYRTPRAVRD LGYNDVLVHN
       61 MAELEDLNPA TDAARISASI GKRKKDLMLE KASELGIKVL NK
//
LOCUS       Methanoculleus_marisingri     103 bp    PROT      linear   23-SEP-2014
DEFINITION  Methanoculleus_marisingri, 457 bases, 9ADE77BE checksum.
 ACCESSION  Rose-Cavalier-Smiths-iMac.local:225:1409467161
ORIGIN
        1 HNK--PAFKR RGLHRKWRRP RGLHNKQRRQ FSAKGALPRP GYGSPAAVRG MGYAEVRVFT
       61 PADLVELNPE TQAVRIAGSV GNRKRGAIQE RALELGLKVL NAK
//
LOCUS       Haloarcula_marismortui     103 bp    PROT      linear   23-SEP-2014
DEFINITION  Haloarcula_marismortui, 457 bases, B7B33E23 checksum.
 ACCESSION  Rose-Cavalier-Smiths-iMac.local:229:1409467161
ORIGIN
        1 VGK--PQFNR QDHHKKWRKP RGQLSKQRRG IKGKGDTVEA GFRSPTAVRG KGFEEVRVHN
       61 VDDLEGVDGD TEAVRIASKV GARKRERIEE EAEDAGIRVL NPT
//
LOCUS       Picrophilus_torridus     103 bp    PROT      linear   23-SEP-2014
DEFINITION  Picrophilus_torridus, 457 bases, 5AFF75E5 checksum.
 ACCESSION  Rose-Cavalier-Smiths-iMac.local:231:1409467161
ORIGIN
        1 MSRKRVEFRR QEWFRYWRKP RGKHSKLREH LGYRPPVVDA GYRSPAAVRG LGFAEKLVYN
       61 VNDLKSINPD REGARIASSV GMRKRKEIEE EADNLGIHVF NRV
//
LOCUS       Thermoplasma_acidophilum     103 bp    PROT      linear   23-SEP-2014
DEFINITION  Thermoplasma_acidophilum, 457 bases, 1C0E0871 checksum.
 ACCESSION  Rose-Cavalier-Smiths-iMac.local:232:1409467161
ORIGIN
        1 MARKRVEFHR QEWFRYWRKP RGKHSKLREH LARRPPVVDA GFRSPSAVRG MGYYEVLIHN
       61 VNELESVDPR FQAVRIASSV GSRKRQEIIK RSEELNLKVL NGR
//
LOCUS       Pyrococcus_horikoshii     103 bp    PROT      linear   23-SEP-2014
DEFINITION  Pyrococcus_horikoshii, 457 bases, 97BD035F checksum.
 ACCESSION  Rose-Cavalier-Smiths-iMac.local:236:1409467161
ORIGIN
        1 LKRKKPRFLR QEWWRYWRRP KGIDSKMRLK LKGKPRSPSI GWSSPRLVRG LGYEEVLIHN
       61 VKELERLDPR RQAARIAHTV GKKKRIEILK RAEELGIKVL NPR
//
LOCUS       Phytophthora_infestans     103 bp    PROT      linear   23-SEP-2014
DEFINITION  Phytophthora_infestans, 457 bases, E335ADAB checksum.
 ACCESSION  Rose-Cavalier-Smiths-iMac.local:237:1409467161
ORIGIN
        1 VKKKVTKFKR HQSNRFWRRP KGIDGRVRRK FKGAIKMPNI GYGSNKKTRH LGFLKFVVNN
       61 VAELEVLLMH NRCAEIAHNV SGRKRREIIE RAEQLNVRVT NPN
//
LOCUS       Thermococcus_kodakarensis     102 bp    PROT      linear   23-SEP-2014
DEFINITION  Thermococcus_kodakarensis, 457 bases, 360A4781 checksum.
 ACCESSION  Rose-Cavalier-Smiths-iMac.local:238:1409467161
ORIGIN
        1 LKRKKPRFLR QEWWRYWRRP KGIDSKMRLK KKGKPRSPSI GWSSPKAVRG LGYEEVLVHN
       61 VKELEAIDPT RQAARIAGTV GARKREMILA RAKELGVKVL NP
//
LOCUS       Pyrobaculum_aerophilium     103 bp    PROT      linear   23-SEP-2014
DEFINITION  Pyrobaculum_aerophilium, 457 bases, B6A9C610 checksum.
 ACCESSION  Rose-Cavalier-Smiths-iMac.local:240:1409467161
ORIGIN
        1 LKRKKPEFVR IDQWRYWRNT RSIDNKIRRK WKGWPKPVEV GYRKPAAVRG LGFVEVLVHN
       61 VEELAKLDPK THAIRIGRTV GLRKRIEIVK RAREMGFYVL NPG
//
LOCUS       Cenarchaeum_symbiosum     103 bp    PROT      linear   23-SEP-2014
DEFINITION  Cenarchaeum_symbiosum, 457 bases, FD97B29 checksum.
 ACCESSION  Rose-Cavalier-Smiths-iMac.local:242:1409467161
ORIGIN
        1 VAKHRPDFVR AESWRYWRKP KGVDNHQRKK SRGRPGLVKV GYGGPRAARG LGYTDNLVYN
       61 TADISVLDPA TDGLRIGHSV GARKRKIIAA FAVEKKFKIF NAR
//
LOCUS       Sulfolobus_solfataricus     103 bp    PROT      linear   23-SEP-2014
DEFINITION  Sulfolobus_solfataricus, 457 bases, B524116E checksum.
 ACCESSION  Rose-Cavalier-Smiths-iMac.local:245:1409467161
ORIGIN
        1 LKAKKPKFLR YDSDKFWRRP YGRDNKTRLK VRGFPAIVSV GYRLPKKVRG FGLRQVIVHN
       61 VNELVKVQNQ KDIVTISSSV GFKKRLEILN KARELGLKVS NEG
//
