# Supplementary material for: Multidomain ribosomal protein trees and the planctobacterial origin of neomura (eukaryotes, archaebacteria)
Source: Protoplasma. 2020 Jan 3;257(3):621–753. doi: 10.1007/s00709-019-01442-7 (PMC7203096; doi:10.1007/s00709-019-01442-7)
Supplement: Supplementary file 35 — (PDF 57.6 kb) [file 709_2019_1442_MOESM35_ESM.gb]

LOCUS       Alexandriu@8834      87 bp    PROT      linear   31-AUG-2014
DEFINITION  Alexandriu@8834      98 bp    PROT      linear    2-JUN-2014, 98 bases, A4A6E1A
 ACCESSION  Rose-Cavalier-Smiths-iMac.local:0:1409468259
ORIGIN
        1 RLTYNTKSNM QKIVKTPGGR LVFHHQKKRA KGPHGKIIGV PVLRPIEYKR LPRRMRRVSR
       61 AYGGSRCARC TRRVLREEQK CVKQVLA
//
LOCUS       Allomyces_macrogynus@AML000007      87 bp    PROT      linear   31-AUG-2014
DEFINITION  Allomyces_macrogynus@AML000007      98 bp    PROT      linear    2-JUN-2014, 98
 ACCESSION  Rose-Cavalier-Smiths-iMac.local:1:1409468259
ORIGIN
        1 RLTYNTKSNK VRVVKTPGGK LVYQYALKKA ASPKVALAGI PALRPRKYAT LSKRQKTVSR
       61 TYGGSRCGHC VRRILREEQK IVKKVLK
//
LOCUS       Breviata_anathema@BREANContig1      87 bp    PROT      linear   31-AUG-2014
DEFINITION  Breviata_anathema@BREANContig1      98 bp    PROT      linear    2-JUN-2014, 98
 ACCESSION  Rose-Cavalier-Smiths-iMac.local:2:1409468259
ORIGIN
        1 RITHHTLGNR LRIVKTPGGI LGAQLIKKKA SRPCKALSGI AARRPREYAN LSKTKKTVTR
       61 AYGGSRCSNC VMRILREEHR IVKQFQK
//
LOCUS       Sub@rpl34_OG5_127025_EE_br_Ste      87 bp    PROT      linear   31-AUG-2014
DEFINITION  Sub@rpl34_OG5_127025_EE_br_Ste      98 bp    PROT      linear    2-JUN-2014, 98
 ACCESSION  Rose-Cavalier-Smiths-iMac.local:3:1409468259
ORIGIN
        1 RVTYHTKSNH IRLSKTPGGN LVILNRRKKP GCPKCKLQGV VALRPREYAA VSKPNKTVSR
       61 AYGGCRCGNC VRRIVREEHR VVKELTK
//
LOCUS       Thecamonas_trahens@AMSG_00492T      87 bp    PROT      linear   31-AUG-2014
DEFINITION  Thecamonas_trahens@AMSG_00492T      98 bp    PROT      linear    2-JUN-2014, 98
 ACCESSION  Rose-Cavalier-Smiths-iMac.local:4:1409468259
ORIGIN
        1 RVTYNTKSNR TRVVKTPGGR LVVHYMKKKP KGVSCDLHGV KCMRGMQQSR AAKSDLSVNR
       61 AYGGSRCPGC VRRITREEQK IVKRVLK
//
LOCUS       Amastigomonas_media@amameConti      27 bp    PROT      linear   31-AUG-2014
DEFINITION  Amastigomonas_media@amameConti      33 bp    PROT      linear    2-JUN-2014, 33
 ACCESSION  Rose-Cavalier-Smiths-iMac.local:5:1409468259
ORIGIN
        1 RVTYNTKSNK TRIVKTPGGR LVVQYLK
//
LOCUS       Amastigomonas_oxoniensis@amaox      87 bp    PROT      linear   31-AUG-2014
DEFINITION  Amastigomonas_oxoniensis@amaox      98 bp    PROT      linear    2-JUN-2014, 98
 ACCESSION  Rose-Cavalier-Smiths-iMac.local:6:1409468259
ORIGIN
        1 RITYRTRSNR VRVVKTPGGK LNVQYITKRA NGPACNIQGV PHLRPRKYSR MAKNKKTVSR
       61 AYGGSRCGAC VRRIIREEQK IVKRMQK
//
LOCUS       Bassomonas_sp@basspContig00132      87 bp    PROT      linear   31-AUG-2014
DEFINITION  Bassomonas_sp@basspContig00132      98 bp    PROT      linear    2-JUN-2014, 98
 ACCESSION  Rose-Cavalier-Smiths-iMac.local:7:1409468259
ORIGIN
        1 RLTYNTKSNT QRIVKTPGGK LVFQKAAKHS SGPCVTLSGI PHLRPKEYTR LAKNKKTVNR
       61 AYGGTLCSGC VRRIIREEQK IVKMVLA
//
LOCUS       Planomonas_baikal@plabaContig0      87 bp    PROT      linear   31-AUG-2014
DEFINITION  Planomonas_baikal@plabaContig0      98 bp    PROT      linear    2-JUN-2014, 98
 ACCESSION  Rose-Cavalier-Smiths-iMac.local:8:1409468259
ORIGIN
        1 RLTYRTKSNK VAKIRTPGGK LVFKYLAKKA SGPHIRLPGI KALRPRQYSR LSHRQKTVNR
       61 AYGGSQCAVC VRRIVREEQK IVKTSRA
//
LOCUS       Planomonas_ghana@plaghContig00      87 bp    PROT      linear   31-AUG-2014
DEFINITION  Planomonas_ghana@plaghContig00      98 bp    PROT      linear    2-JUN-2014, 98
 ACCESSION  Rose-Cavalier-Smiths-iMac.local:9:1409468259
ORIGIN
        1 RLTYATRSNR TRVVKTPGGK NVFQYVTKKA KGPSGNIIGS PRLRPVAYSK LSKNKKTVAR
       61 AYGGSRCASC VRRIVRGEQK IVKAVLK
//
LOCUS       Planomonas_mylnikovi@plamyCont      76 bp    PROT      linear   31-AUG-2014
DEFINITION  Planomonas_mylnikovi@plamyCont      87 bp    PROT      linear    2-JUN-2014, 87
 ACCESSION  Rose-Cavalier-Smiths-iMac.local:10:1409468259
ORIGIN
        1 RLTYNTKSNR VRVAKTPGGT LTYQYTNKPA KGARGQIIGA PRLRPTAYAN LPKNQKSVTR
       61 AYGGSRCGRC VRRIVR
//
LOCUS       Arabidopsi@31544      87 bp    PROT      linear   31-AUG-2014
DEFINITION  Arabidopsi@31544      98 bp    PROT      linear    2-JUN-2014, 98 bases, BA40B4
 ACCESSION  Rose-Cavalier-Smiths-iMac.local:11:1409468259
ORIGIN
        1 RLVYATKSNQ HRIVKTPGGK LTYQTTKKRA SGPKKRIQGI PHLRPTEYKR LSRNRRTVNR
       61 AYGGVLSGSA VRRIIREEQK IVKKVLK
//
LOCUS       Astasia_longa@ALL00000043_1      87 bp    PROT      linear   31-AUG-2014
DEFINITION  Astasia_longa@ALL00000043_1      98 bp    PROT      linear    2-JUN-2014, 98 ba
 ACCESSION  Rose-Cavalier-Smiths-iMac.local:12:1409468259
ORIGIN
        1 RVRKNTRSNK IRTVRTPGSR ITVLYRKKLP KGAHKPIPGV KRLRAIQRKG APKRHLTVSR
       61 AYGGCLTHDL VRRIIREEQK IVKRVLK
//
LOCUS       Babesia0bo@15488      87 bp    PROT      linear   31-AUG-2014
DEFINITION  Babesia0bo@15488      98 bp    PROT      linear    2-JUN-2014, 98 bases, 112C56
 ACCESSION  Rose-Cavalier-Smiths-iMac.local:13:1409468259
ORIGIN
        1 RVVYNTRSNK QRKVKTPGGR LVVQRRVKVA QGPKCKLAGI PALRPHLYRN LKKRERRVSR
       61 AYGGVRCHKC VKRIIREEQK ALKKVIE
//
LOCUS       Batrachochytrium_dendrobatidis      87 bp    PROT      linear   31-AUG-2014
DEFINITION  Batrachochytrium_dendrobatidis      98 bp    PROT      linear    2-JUN-2014, 98
 ACCESSION  Rose-Cavalier-Smiths-iMac.local:14:1409468259
ORIGIN
        1 ---YNTKSNK TRVIKTPGGK LAVLHIKKKA SFPKTVLPGL PALRPTHYAR LSLPQKHVTR
       61 AYGGSRCANC VRRVVREEQK IVKKVIK
//
LOCUS       PirE2@PirE2_1_45237      87 bp    PROT      linear   31-AUG-2014
DEFINITION  PirE2@PirE2_1_45237      98 bp    PROT      linear    2-JUN-2014, 98 bases, 46C
 ACCESSION  Rose-Cavalier-Smiths-iMac.local:15:1409468259
ORIGIN
        1 RVTYNTKSNN NRVVKTPGNK LVFHHISKNA KVPRCPLSGI KALRPRKYQS ISKTKKHVNR
       61 AYGGNLSASC VRRIIREEQK IVKKVLK
//
LOCUS       Rall@OG9_000646-RA      87 bp    PROT      linear   31-AUG-2014
DEFINITION  Rall@OG9_000646-RA      98 bp    PROT      linear    2-JUN-2014, 98 bases, 25E6
 ACCESSION  Rose-Cavalier-Smiths-iMac.local:16:1409468259
ORIGIN
        1 RLHYNTKSNK VRVIKTPGGS LRYLHIKKRA GAPKCQLHGI PCLRPREYAT ISKSKKNVTR
       61 AYGGNCCARC TRRIVREEQK IVKKVSK
//
LOCUS       Spun@SPPG_05493T0      87 bp    PROT      linear   31-AUG-2014
DEFINITION  Spun@SPPG_05493T0      98 bp    PROT      linear    2-JUN-2014, 98 bases, 25EE3
 ACCESSION  Rose-Cavalier-Smiths-iMac.local:17:1409468259
ORIGIN
        1 RVTYNTKSNK TRVIKTPGGK LAVLHIVKKA SAPKCVLSGI PALRPTQYSR LSRRQKSVTR
       61 PYGGSRCGIC VRRIVREEQK IVKRVLK
//
LOCUS       Blastoclad@24427      87 bp    PROT      linear   31-AUG-2014
DEFINITION  Blastoclad@24427      98 bp    PROT      linear    2-JUN-2014, 98 bases, 757720
 ACCESSION  Rose-Cavalier-Smiths-iMac.local:18:1409468259
ORIGIN
        1 RLTYNTKSNK VRVVKTPGGK LVYHYEHKKA ASPKLALAGI PALRPRKYAT LSKRQKTVSR
       61 TYGGSRCGHC VRRILREEQK IVKKVLK
//
LOCUS       Blastocyst@18036      87 bp    PROT      linear   31-AUG-2014
DEFINITION  Blastocyst@18036      98 bp    PROT      linear    2-JUN-2014, 98 bases, F52974
 ACCESSION  Rose-Cavalier-Smiths-iMac.local:19:1409468259
ORIGIN
        1 RVTYNTASNS VSVVKTPGAR LTVHYNKKSV SAAKKPLAGI PRACVCDLRK MTHCQRTVTR
       61 AYGGNLCHKC LQRILREEQK IVKKVAQ
//
LOCUS       Bombyx0mor@30023      87 bp    PROT      linear   31-AUG-2014
DEFINITION  Bombyx0mor@30023      98 bp    PROT      linear    2-JUN-2014, 98 bases, 65140B
 ACCESSION  Rose-Cavalier-Smiths-iMac.local:20:1409468259
ORIGIN
        1 RLTYNTKSNQ RRIVRTPGGR LVYQYVKKPK KIPRSKLRGI QPARPAERSR LCYRKKTVKR
       61 VYGGVLCHKC VKRIVREEQK IVK-VLK
//
LOCUS       Capsaspora_owczarzaki@NUL00000      87 bp    PROT      linear   31-AUG-2014
DEFINITION  Capsaspora_owczarzaki@NUL00000      98 bp    PROT      linear    2-JUN-2014, 98
 ACCESSION  Rose-Cavalier-Smiths-iMac.local:21:1409468259
ORIGIN
        1 RLTYKTSSNL VRVVKTPGGV LRYIYQKKAG TVPKQTLIGL PALRPKEWAG VSKTKKSVNR
       61 AYGGSRCGTC VRRILREEQK IVKRMVK
//
LOCUS       Chlamydomo@31058      87 bp    PROT      linear   31-AUG-2014
DEFINITION  Chlamydomo@31058      98 bp    PROT      linear    2-JUN-2014, 98 bases, E5856C
 ACCESSION  Rose-Cavalier-Smiths-iMac.local:22:1409468259
ORIGIN
        1 RMTYHTKSNA VRIVKTPGGK LVYQYKKKQE KHPKARLHGF AATPHTQLHT LPKRAKKVNR
       61 IYGGCLSHKV VKRIIREEQK IVKKVLK
//
LOCUS       Ciona0savi@30458      87 bp    PROT      linear   31-AUG-2014
DEFINITION  Ciona0savi@30458      98 bp    PROT      linear    2-JUN-2014, 98 bases, ECFBEF
 ACCESSION  Rose-Cavalier-Smiths-iMac.local:23:1409468259
ORIGIN
        1 RLTYNTSSNR RRISKTPGGR LVYLHMKKIG AIPKKKLFGI KPARPKQLMS MCKRKKHVTR
       61 AYGGCLSSKA VRRIVREEQK IVVKVLK
//
LOCUS       Cochliopodium_minutoidum@cocmi      87 bp    PROT      linear   31-AUG-2014
DEFINITION  Cochliopodium_minutoidum@cocmi      98 bp    PROT      linear    2-JUN-2014, 98
 ACCESSION  Rose-Cavalier-Smiths-iMac.local:24:1409468259
ORIGIN
        1 RVT------- -KKIRTPGGR VVVHHQKKQG TGPKSTLAGI VRLRPMQYAN ISITKKTVNR
       61 SYGGNLCGKC VRRILREERK IAKDVLK
//
LOCUS       Coenopodium_desertum@coedeCont      75 bp    PROT      linear   31-AUG-2014
DEFINITION  Coenopodium_desertum@coedeCont      82 bp    PROT      linear    2-JUN-2014, 82
 ACCESSION  Rose-Cavalier-Smiths-iMac.local:25:1409468259
ORIGIN
        1 RLTYNTASNK VKIVRTPGGK LVYHYRRKAA SQPRTRLHGL PCARPKEKKR LSVNKRTVHR
       61 AYGGSRCADC VKRIV
//
LOCUS       Cryptococc@31013      87 bp    PROT      linear   31-AUG-2014
DEFINITION  Cryptococc@31013      98 bp    PROT      linear    2-JUN-2014, 98 bases, 799F39
 ACCESSION  Rose-Cavalier-Smiths-iMac.local:26:1409468259
ORIGIN
        1 RVTYNTTSNR RRVVKTPGGK LVVHHLKKIA SAPKLALPGI PVLRPRQYAT LSKRQKTVNR
       61 AYGGSCCAPC VKRITREEAT IVKRMLK
//
LOCUS       Cryptospor@29901      87 bp    PROT      linear   31-AUG-2014
DEFINITION  Cryptospor@29901      98 bp    PROT      linear    2-JUN-2014, 98 bases, F5E0E0
 ACCESSION  Rose-Cavalier-Smiths-iMac.local:27:1409468259
ORIGIN
        1 RVTYNTPSNR VRVVKTPGGR NLIQNIGKVY SRPKKPLAGI PACAPYEMKH LKKRERTVAR
       61 AYGGTKCPTC VRRILREEQK VVKSVIA
//
LOCUS       Dictyostel@31502      87 bp    PROT      linear   31-AUG-2014
DEFINITION  Dictyostel@31502      98 bp    PROT      linear    2-JUN-2014, 98 bases, B1EE79
 ACCESSION  Rose-Cavalier-Smiths-iMac.local:28:1409468259
ORIGIN
        1 RLTYRTTSNA TKIVKTPGGR LVYQYIGKTG KVPRVNLAGI PALRPYQYKN LPKSRRTVSR
       61 AYGGSKCAKC VRRIVREEQK TAKIVFK
//
LOCUS       Acanthamoe@24334      87 bp    PROT      linear   31-AUG-2014
DEFINITION  Acanthamoe@24334      98 bp    PROT      linear    2-JUN-2014, 98 bases, B65C04
 ACCESSION  Rose-Cavalier-Smiths-iMac.local:29:1409468259
ORIGIN
        1 RLTYKTASNT TRVVKTPGGR LALQYTKKKA NGPKVSLPGI AHLRSKEYAR ISKRQKHVTR
       61 AYGGSRCATC VRRIVREEQK IVKKVLK
//
LOCUS       Diplonema_papillatum@DPL000008      87 bp    PROT      linear   31-AUG-2014
DEFINITION  Diplonema_papillatum@DPL000008      98 bp    PROT      linear    2-JUN-2014, 98
 ACCESSION  Rose-Cavalier-Smiths-iMac.local:30:1409468259
ORIGIN
        1 ---------- ------PGGK LAVKSIKKKT AGPRKRIAGV KALRAVDASS APKRRKTESR
       61 AYGGVLTHQQ VRRVVREEQK IVKRVLS
//
LOCUS       Dunaliella@11842      87 bp    PROT      linear   31-AUG-2014
DEFINITION  Dunaliella@11842      98 bp    PROT      linear    2-JUN-2014, 98 bases, 9F7E3E
 ACCESSION  Rose-Cavalier-Smiths-iMac.local:31:1409468259
ORIGIN
        1 RLTYHNRSNR TRIVKTPGGR LVYQYVKKTA KHPHAVLNGF PQRRPSELSN LSKNNKTVNR
       61 AYGGNLSHGV VRRIIREEQK IVKKVLK
//
LOCUS       Ectocarpus@23941      73 bp    PROT      linear   31-AUG-2014
DEFINITION  Ectocarpus@23941      80 bp    PROT      linear    2-JUN-2014, 80 bases, AABEB8
 ACCESSION  Rose-Cavalier-Smiths-iMac.local:32:1409468259
ORIGIN
        1 RITYHTKSNK AKAVKTPGGK LVAHYLKKSA KGVHVALPQI KHMRPKEYKN LKKRQKTVSR
       61 AYGGSLCAPC VRR
//
LOCUS       Eimeria0te@12987      87 bp    PROT      linear   31-AUG-2014
DEFINITION  Eimeria0te@12987      98 bp    PROT      linear    2-JUN-2014, 98 bases, EF3EA7
 ACCESSION  Rose-Cavalier-Smiths-iMac.local:33:1409468259
ORIGIN
        1 RLVYNTASNR VRRVKTPGAK VVYLNVRKQA SRQRRLLPGI PARRPPQFRL LKKRERTVNR
       61 AYGGTRCHSC VRKVLREEQK CVKQVLQ
//
LOCUS       Euglena0gr@19613      87 bp    PROT      linear   31-AUG-2014
DEFINITION  Euglena0gr@19613      98 bp    PROT      linear    2-JUN-2014, 98 bases, 970CD3
 ACCESSION  Rose-Cavalier-Smiths-iMac.local:34:1409468259
ORIGIN
        1 RVRKNTRSNK IRTVRTPGSR ITVLYRKKLP KGPHKPIPGV KRLRSIQRKS APKRHLTVSR
       61 AYGGCLTHDL VRRIIREEQK IVKRVLK
//
LOCUS       Flamella_fluviatilis@flaflCont      87 bp    PROT      linear   31-AUG-2014
DEFINITION  Flamella_fluviatilis@flaflCont      98 bp    PROT      linear    2-JUN-2014, 98
 ACCESSION  Rose-Cavalier-Smiths-iMac.local:35:1409468259
ORIGIN
        1 RVTYNTKSNK IKKVRTPGNK LVVHYRTKRP GAVKGPIQGV ARVRPAELHR LTKREKSVTR
       61 AYGGSRCATC VKRIVREEQR SLRKSRK
//
LOCUS       Hyperamoeba_dachnya@HDL0000038      87 bp    PROT      linear   31-AUG-2014
DEFINITION  Hyperamoeba_dachnya@HDL0000038      98 bp    PROT      linear    2-JUN-2014, 98
 ACCESSION  Rose-Cavalier-Smiths-iMac.local:36:1409468259
ORIGIN
        1 ---------- ---------- ---------- ---------- PQTPGHAFRQ LPRHMRTVKR
       61 AYGGSRCHEC VRRIVREEHK IVKRVKS
//
LOCUS       Hyperamoeba_sp@HSL00000727_4      87 bp    PROT      linear   31-AUG-2014
DEFINITION  Hyperamoeba_sp@HSL00000727_4      98 bp    PROT      linear    2-JUN-2014, 98 b
 ACCESSION  Rose-Cavalier-Smiths-iMac.local:37:1409468259
ORIGIN
        1 RITFNTLANT LKKVKTPGGR LTVLYSGKKV HRAKNILHGL PRIPGYSFKR LPVHLRTVKR
       61 AYGGSRCHTC VRRIVREEHK IVKRVKA
//
LOCUS       Hartmannel@17023      87 bp    PROT      linear   31-AUG-2014
DEFINITION  Hartmannel@17023      98 bp    PROT      linear    2-JUN-2014, 98 bases, 5C41E9
 ACCESSION  Rose-Cavalier-Smiths-iMac.local:38:1409468259
ORIGIN
        1 ---YNTKSNK TKVIKTPGGR LLYQYRTKIA NGPKTEIQGV PHLRPKAYSR VERKNKSVTR
       61 AYGGSRCAHC VRRVVREEQR IVKKLLK
//
LOCUS       Hartmannella_abertawensis@hara      87 bp    PROT      linear   31-AUG-2014
DEFINITION  Hartmannella_abertawensis@hara      98 bp    PROT      linear    2-JUN-2014, 98
 ACCESSION  Rose-Cavalier-Smiths-iMac.local:39:1409468259
ORIGIN
        1 RVTYATRSNK FKVVKTPGGR LNIQYKAKPA SGPKTKIQGV R-----NTPT SPKRAKTVSR
       61 AYGGCVCNKC VRRVVREEQK IVKHVLK
//
LOCUS       Mastigamoeba_balamuthi@MBL0000      87 bp    PROT      linear   31-AUG-2014
DEFINITION  Mastigamoeba_balamuthi@MBL0000      98 bp    PROT      linear    2-JUN-2014, 98
 ACCESSION  Rose-Cavalier-Smiths-iMac.local:40:1409468259
ORIGIN
        1 RVTYNTVSNK YKLVRTPGNR LSVQYRTKSA KGVHCSIQGI PHIRPHAYRR LRKHDRTISR
       61 AYGANKCAKC TKRILREEQK IVKRVMR
//
LOCUS       Polysphondylium_pallidum@PSL00      87 bp    PROT      linear   31-AUG-2014
DEFINITION  Polysphondylium_pallidum@PSL00      98 bp    PROT      linear    2-JUN-2014, 98
 ACCESSION  Rose-Cavalier-Smiths-iMac.local:41:1409468259
ORIGIN
        1 ---------- ---------- ---------- --PKVEIAGI KAMRPIELKN APRCQRTTAR
       61 AYGSSKCHKC VRRIIREEQK TAKLVYK
//
LOCUS       Stenamoeba_stenopodia@stestCon      87 bp    PROT      linear   31-AUG-2014
DEFINITION  Stenamoeba_stenopodia@stestCon      98 bp    PROT      linear    2-JUN-2014, 98
 ACCESSION  Rose-Cavalier-Smiths-iMac.local:42:1409468259
ORIGIN
        1 RLTYNTASNK TKVVKTPGGV LTVHYRTKIA KGPSGNIQGV PHLRPKAYAG LSKRQKTVSR
       61 SYGGVRCASC IRRIVREEQK IVKRMLK
//
LOCUS       Filamoeba_sinensis@filsiSFL6WO      87 bp    PROT      linear   31-AUG-2014
DEFINITION  Filamoeba_sinensis@filsiSFL6WO      98 bp    PROT      linear    2-JUN-2014, 98
 ACCESSION  Rose-Cavalier-Smiths-iMac.local:43:1409468259
ORIGIN
        1 RLTYNTTANR VRKVKTPGGR LIFQYIQKRT KGVRGPVAGI PHLRTRQYAT ASKRVKSVSR
       61 AYGGNRCATC VRRIVREEQK IVKKVLK
//
LOCUS       Filamoeba_nolandi@filnoCAMPEP01      87 bp    PROT      linear   31-AUG-2014
DEFINITION  Filamoeba_nolandi@filnoCAMPEP01      98 bp    PROT      linear    2-JUN-2014, 9
 ACCESSION  Rose-Cavalier-Smiths-iMac.local:44:1409468259
ORIGIN
        1 RLTYNTTANR VRKVKTPGGR LVLQYIQKRT KGVRGPIAGI PHLKTRQYAT ASKRVKSVTR
       61 AYGGNRCATC VRRIVREEQK IVKKVLK
//
LOCUS       Flamella_sp      87 bp    PROT      linear   31-AUG-2014
DEFINITION  Flamella_sp, 242 bases, C24ED43B checksum.
 ACCESSION  Rose-Cavalier-Smiths-iMac.local:131:1409468288
ORIGIN
        1 GVVLQHKSNK IKKVRTPGNR LVVHYKTKRP GAIKSAIQGV ARVRPAELHR LSKKEKTVTR
       61 AYGGSRCATC VKRIVREEQK IVKKVMK
//
LOCUS       Heterosigma_sp      87 bp    PROT      linear   31-AUG-2014
DEFINITION  Heterosigma_sp, 242 bases, 1821DC1A checksum.
 ACCESSION  Rose-Cavalier-Smiths-iMac.local:141:1409468288
ORIGIN
        1 ---------- ---------- ---------- ----CNLQGL PAIRPHQLKN LKQRERTVSR
       61 AYGGSRCAGC VRRIIREEQK IVKSVLR
//
LOCUS       Arachnula_sp      87 bp    PROT      linear   31-AUG-2014
DEFINITION  Arachnula_sp, 242 bases, 2EF908B9 checksum.
 ACCESSION  Rose-Cavalier-Smiths-iMac.local:142:1409468288
ORIGIN
        1 ---------- ---------- ---------- ---------- ---------- ----------
       61 ---------- ----VREEHK MAKRVLK
//
LOCUS       Neoparamoeba_aestuarina@neoaeCA      87 bp    PROT      linear   31-AUG-2014
DEFINITION  Neoparamoeba_aestuarina@neoaeCA      98 bp    PROT      linear    2-JUN-2014, 9
 ACCESSION  Rose-Cavalier-Smiths-iMac.local:45:1409468259
ORIGIN
        1 RVVYATKSNK TKVVKTPGGK LVVQYRKKNG SGINRSLPGI PHLRPKQYSR ISKRQKHVNR
       61 VYGGNQCASC VRRIVREEQQ NVKRVWK
//
LOCUS       Paramoeba_atlantica@paratCAMPEP      57 bp    PROT      linear   31-AUG-2014
DEFINITION  Paramoeba_atlantica@paratCAMPEP      63 bp    PROT      linear    2-JUN-2014, 6
 ACCESSION  Rose-Cavalier-Smiths-iMac.local:46:1409468259
ORIGIN
        1 RVTYATKSNR TRVVKTPGGK LTVHYRKKNG AGVKRVLAGI PHLRPKEYSR ISKRQKS
//
LOCUS       Pessonella_sp@pesspCAMPEP016858      87 bp    PROT      linear   31-AUG-2014
DEFINITION  Pessonella_sp@pesspCAMPEP016858      98 bp    PROT      linear    2-JUN-2014, 9
 ACCESSION  Rose-Cavalier-Smiths-iMac.local:47:1409468259
ORIGIN
        1 RTTYSTKSNR TRIVKTPGGK LSVQYLKKKG TAPKGVIQGV ANVRPNQLSR LSKRRKTVTR
       61 AYGGSRCATC VRRIVREEQK IAKIVIK
//
LOCUS       Sexangularia_sp@sexspCAMPEP0170      87 bp    PROT      linear   31-AUG-2014
DEFINITION  Sexangularia_sp@sexspCAMPEP0170      98 bp    PROT      linear    2-JUN-2014, 9
 ACCESSION  Rose-Cavalier-Smiths-iMac.local:48:1409468259
ORIGIN
        1 RVQYRSASNK FKVVKTPGGK LVAQYLTKHA EVPHTDLHGL KAYRPYARHS LSKRHKTVSR
       61 AYGGSRCARC VRRIVREEKK KVKAVLA
//
LOCUS       Vannella_sp@vanJPCAMPEP01146318      87 bp    PROT      linear   31-AUG-2014
DEFINITION  Vannella_sp@vanJPCAMPEP01146318      98 bp    PROT      linear    2-JUN-2014, 9
 ACCESSION  Rose-Cavalier-Smiths-iMac.local:49:1409468259
ORIGIN
        1 RVTYNTKSNK VKVVKTPGGK LVVQYRKKSA SGPKISIQGI PHLRPQQYKQ LSKRQKTVAR
       61 AYGGSRCGGC VKRVVREEQK TVARAYG
//
LOCUS       Vexillifera_JP@vexJPCAMPEP02015      87 bp    PROT      linear   31-AUG-2014
DEFINITION  Vexillifera_JP@vexJPCAMPEP02015      98 bp    PROT      linear    2-JUN-2014, 9
 ACCESSION  Rose-Cavalier-Smiths-iMac.local:50:1409468259
ORIGIN
        1 RVTYNTKSNK IKLVKTPGGR LTVQYRRKTS AGPSKHLHGI PALRPKEYSR LSKRQKTVAR
       61 AYGGNRCAGC VRRIVREEQK VVKSVLN
//
LOCUS       Trichosphaerium_sp@trichoCAMPEP      87 bp    PROT      linear   31-AUG-2014
DEFINITION  Trichosphaerium_sp@trichoCAMPEP      98 bp    PROT      linear    2-JUN-2014, 9
 ACCESSION  Rose-Cavalier-Smiths-iMac.local:51:1409468259
ORIGIN
        1 RLTYKTRGNK RKLVKTPGGR KKYHRVVKRV KQASGKINGV PRLRATKLRK LPKHARTVSR
       61 RYGGSVCANC VKKILREEQK LVKQIMR
//
LOCUS       Vexillifera_bacillipedes@vexba      87 bp    PROT      linear   31-AUG-2014
DEFINITION  Vexillifera_bacillipedes@vexba      98 bp    PROT      linear    2-JUN-2014, 98
 ACCESSION  Rose-Cavalier-Smiths-iMac.local:52:1409468259
ORIGIN
        1 ---------- ---------- ---------- ---------- ---------- ----------
       61 ------CANC VRRIVREEQK IVAAMKK
//
LOCUS       Cyanophora@16740      87 bp    PROT      linear   31-AUG-2014
DEFINITION  Cyanophora@16740      98 bp    PROT      linear    2-JUN-2014, 98 bases, C2018A
 ACCESSION  Rose-Cavalier-Smiths-iMac.local:53:1409468259
ORIGIN
        1 RLTYRTTSNK VRVVKTPGGV LAYQYVKKIA KGPKKSLQGI PHLRPKEYMS ISKRQKTVSR
       61 AYGGSRCSTC VRRIIREEQK IVKRVLK
//
LOCUS       Galdieria0@30635      87 bp    PROT      linear   31-AUG-2014
DEFINITION  Galdieria0@30635      98 bp    PROT      linear    2-JUN-2014, 98 bases, F4CFC9
 ACCESSION  Rose-Cavalier-Smiths-iMac.local:54:1409468259
ORIGIN
        1 RVVYNTRSNR IRKVRTPGGK LVVQYPGKKG KQPRKPLQGI PALRPIEYSR ISKRQKKVNR
       61 AYGGNLCAQA VRRILREEQK LVKKVLK
//
LOCUS       Rhodosorus_marinus@rhomaCAMPEP0      87 bp    PROT      linear   31-AUG-2014
DEFINITION  Rhodosorus_marinus@rhomaCAMPEP0      98 bp    PROT      linear    2-JUN-2014, 9
 ACCESSION  Rose-Cavalier-Smiths-iMac.local:55:1409468259
ORIGIN
        1 RVVYRTRSNR IRKVKTPGGK LVVQYIKKTG KIPRCGLNGV AAVRPKELAK LSKPKKSVTR
       61 IYGGCLSAGA VRRIIREEKQ IVKKALK
//
LOCUS       Porphyra0y@19684      87 bp    PROT      linear   31-AUG-2014
DEFINITION  Porphyra0y@19684      98 bp    PROT      linear    2-JUN-2014, 98 bases, 65E63C
 ACCESSION  Rose-Cavalier-Smiths-iMac.local:56:1409468259
ORIGIN
        1 RVTYATLSNR VRKVKTPGGK LVVQYIKKAG ASARAKLHGI SIGRPKDFMR MSKPKKRVTR
       61 VYGGNLCAKA VRRIVREEQK IVKKVIK
//
LOCUS       Giardia0la@27121      85 bp    PROT      linear   31-AUG-2014
DEFINITION  Giardia0la@27121      96 bp    PROT      linear    2-JUN-2014, 96 bases, B3C18E
 ACCESSION  Rose-Cavalier-Smiths-iMac.local:57:1409468259
ORIGIN
        1 RVTYRTRSKI VRYKRTPGNR LTSLRVKKLP NAPHKQIHGI PRVIPQ--H- LTRQQRKVSR
       61 PYGGKLCGSA LRHILEEENQ ALREI
//
LOCUS       Glaucocyst@13425      87 bp    PROT      linear   31-AUG-2014
DEFINITION  Glaucocyst@13425      98 bp    PROT      linear    2-JUN-2014, 98 bases, D4BC55
 ACCESSION  Rose-Cavalier-Smiths-iMac.local:58:1409468259
ORIGIN
        1 RLTYRTKSNR ARVVKTPGGR LTFQYIDKRA KGPHLRLQGI PCLRPKQYMQ LPKNQKSVSR
       61 AYGGARCATC VRRIVREEQK IVKRVLK
//
LOCUS       Gracilaria@16340      87 bp    PROT      linear   31-AUG-2014
DEFINITION  Gracilaria@16340      98 bp    PROT      linear    2-JUN-2014, 98 bases, F6AF6E
 ACCESSION  Rose-Cavalier-Smiths-iMac.local:59:1409468259
ORIGIN
        1 RVTFCTRSNK FKKVRTPGGK LTIQYLKKLP STPKRPLFGV AVARPKELKR MSKRQKSVSR
       61 CYGGVLSGYA VRRIVREEQK IVKKVVK
//
LOCUS       Guillardia_theta@GTL00000071_2      87 bp    PROT      linear   31-AUG-2014
DEFINITION  Guillardia_theta@GTL00000071_2      98 bp    PROT      linear    2-JUN-2014, 98
 ACCESSION  Rose-Cavalier-Smiths-iMac.local:60:1409468259
ORIGIN
        1 RLTYNTKSNK TRVVKTPGGR LNILYVKKPA SVPKCVLRGL KALRPCELKS TTKRMKRVSR
       61 AYGGARCGTC VRRIIREEQK IVKRVLS
//
LOCUS       Helicosporidium_sp@HEL00000105      87 bp    PROT      linear   31-AUG-2014
DEFINITION  Helicosporidium_sp@HEL00000105      98 bp    PROT      linear    2-JUN-2014, 98
 ACCESSION  Rose-Cavalier-Smiths-iMac.local:61:1409468259
ORIGIN
        1 RLVYATRSNV QKIVKTPGGK LTYQLKKKRT NIPVQKLNGL KSMRPRERAN ARKSKLTVSR
       61 AYGGHLAAGV VRRIVREEQK IVRKVLK
//
LOCUS       Filoreta_marina@FIL1Sng12C05_2      87 bp    PROT      linear   31-AUG-2014
DEFINITION  Filoreta_marina@FIL1Sng12C05_2      98 bp    PROT      linear    2-JUN-2014, 98
 ACCESSION  Rose-Cavalier-Smiths-iMac.local:62:1409468259
ORIGIN
        1 RITYRTRSNR AVAVKTPGSR LACHYVKKAP KRAVHKLQGV KALRPKEKRL SKKRDRKVFR
       61 AYGGNLCHSC LRRILREEQK IVKKVMK
//
LOCUS       Histiona0a@11908      87 bp    PROT      linear   31-AUG-2014
DEFINITION  Histiona0a@11908      98 bp    PROT      linear    2-JUN-2014, 98 bases, ECDA52
 ACCESSION  Rose-Cavalier-Smiths-iMac.local:63:1409468259
ORIGIN
        1 RVTYANRGNR VRSVRTPGGR LVVHYIKKGS NGVHQQIAGV ARRRSFEYSR MSKNAKTVAR
       61 PYGGTLTADQ VQRIIREEQR EVKKFFK
//
LOCUS       Homo0sapie@26601      87 bp    PROT      linear   31-AUG-2014
DEFINITION  Homo0sapie@26601      98 bp    PROT      linear    2-JUN-2014, 98 bases, B38623
 ACCESSION  Rose-Cavalier-Smiths-iMac.local:64:1409468259
ORIGIN
        1 RLTYNTASNK TRLSRTPGNR IVYLYTKKVG KAPKGRLRGV RAVRPKVLMR LSKTQKHVSR
       61 AYGGSMCAKC VRRIKREEQK IVVKVLK
//
LOCUS       Hydra0magn@31090      87 bp    PROT      linear   31-AUG-2014
DEFINITION  Hydra0magn@31090      98 bp    PROT      linear    2-JUN-2014, 98 bases, A88A08
 ACCESSION  Rose-Cavalier-Smiths-iMac.local:65:1409468259
ORIGIN
        1 RLVYNSSSNS RRISKTPGGR LVYLYTKKAG TTPKEKLRGI KAVRPKKLAK LSKTKKTVSR
       61 AYGGSRCASC VKRIVREEQK LVVRVLR
//
LOCUS       Ixodes0sca@30346      87 bp    PROT      linear   31-AUG-2014
DEFINITION  Ixodes0sca@30346      98 bp    PROT      linear    2-JUN-2014, 98 bases, 36BCAA
 ACCESSION  Rose-Cavalier-Smiths-iMac.local:66:1409468259
ORIGIN
        1 RLTYNTNSNR RKISKTPGGK LVYLYPKKPG SVPKLKLRGI TPARPRELSA LSKRHKTVTR
       61 TYGGSRCGKC VRRIIREEQK IVAKLRK
//
LOCUS       Karlodinium_micrum@KML00006430      85 bp    PROT      linear   31-AUG-2014
DEFINITION  Karlodinium_micrum@KML00006430      96 bp    PROT      linear    2-JUN-2014, 96
 ACCESSION  Rose-Cavalier-Smiths-iMac.local:67:1409468259
ORIGIN
        1 RLTYNTKSNR RRTLRTPGGK LTFHVLKKKA KGPHKALIGL PRLRPVEYRR LKKRERHVNR
       61 AYGGSRCAGC VRRVVREEQK CVKQV
//
LOCUS       Leishmania@31140      87 bp    PROT      linear   31-AUG-2014
DEFINITION  Leishmania@31140      98 bp    PROT      linear    2-JUN-2014, 98 bases, E950AE
 ACCESSION  Rose-Cavalier-Smiths-iMac.local:68:1409468259
ORIGIN
        1 RVQYATRGNR MKMVRTPGNK LVMQKRAKRS QGIHKRLGGT KALRHIDARL ASRHEKSVSR
       61 AYGGVLSHDQ VRRVVREEQR IVKQALK
//
LOCUS       Malawi0jak@18147      87 bp    PROT      linear   31-AUG-2014
DEFINITION  Malawi0jak@18147      98 bp    PROT      linear    2-JUN-2014, 98 bases, A44086
 ACCESSION  Rose-Cavalier-Smiths-iMac.local:69:1409468259
ORIGIN
        1 RVVYRTASNK IKAVRTPGGR LVAQYLSKRA KGPQGALQGI PHLRSVEYSR LSKRQKSVNR
       61 AYGGSMCASC VRRIVREEQT VVKLVRK
//
LOCUS       Mesostigma_viride@MVL00000213_      87 bp    PROT      linear   31-AUG-2014
DEFINITION  Mesostigma_viride@MVL00000213_      98 bp    PROT      linear    2-JUN-2014, 98
 ACCESSION  Rose-Cavalier-Smiths-iMac.local:70:1409468259
ORIGIN
        1 RITYNTKGNK IRKVKTPGGR LVVHYPKKAG THPKVRIQGV KARRPVDYAS MPRGEKSVTR
       61 AYGGSMSAKC VRRIIREEQK IVKKVLK
//
LOCUS       Procryptobia_sorokini@metpro      87 bp    PROT      linear   31-AUG-2014
DEFINITION  Procryptobia_sorokini@metpro      98 bp    PROT      linear    2-JUN-2014, 98 b
 ACCESSION  Rose-Cavalier-Smiths-iMac.local:71:1409468259
ORIGIN
        1 RVNYATRSNR VKMIRTPGNR LVAQRRDKRS QGIHKRLGGT KALTHIKLRT APKYGKTVSR
       61 AYGGVLSHDQ VKRVTREEQR IVKRVLA
//
LOCUS       Isochrysis_galbana@ISL00001359      87 bp    PROT      linear   31-AUG-2014
DEFINITION  Isochrysis_galbana@ISL00001359      98 bp    PROT      linear    2-JUN-2014, 98
 ACCESSION  Rose-Cavalier-Smiths-iMac.local:72:1409468259
ORIGIN
        1 ---FHTKSNI VRKVRTPGGK LVVQYVGKRG KGPSRPLSGV KATRPKELAR LSKRQKTVTR
       61 PYGGAKCGKC VRRILREEQK IVKKVLK
//
LOCUS       Pavlova_lutheri@PLL00002612_1      87 bp    PROT      linear   31-AUG-2014
DEFINITION  Pavlova_lutheri@PLL00002612_1      98 bp    PROT      linear    2-JUN-2014, 98 
 ACCESSION  Rose-Cavalier-Smiths-iMac.local:73:1409468259
ORIGIN
        1 RVTFNTRSNK IRCVKTPGGK LAVQYLQKRP RGVMTSLPGI PQLRPKEYSK LARREKSVTR
       61 AYGGSRCAKC VRRIVREEQK VVKAVIK
//
LOCUS       Microhelia_sp@micspRFL6WO5101A      87 bp    PROT      linear   31-AUG-2014
DEFINITION  Microhelia_sp@micspRFL6WO5101A      98 bp    PROT      linear    2-JUN-2014, 98
 ACCESSION  Rose-Cavalier-Smiths-iMac.local:74:1409468259
ORIGIN
        1 RITYRSLSNR TRPVKTPGGR LVAQYIKKRT AVPKLPLRGI AANTAKAASK TSKRQKTVSR
       61 AYGGSRSAGA VRRIVREEQK IVKRVLQ
//
LOCUS       Oxnerella_sp@oxnspSFL6WO5102R3      86 bp    PROT      linear   31-AUG-2014
DEFINITION  Oxnerella_sp@oxnspSFL6WO5102R3      97 bp    PROT      linear    2-JUN-2014, 97
 ACCESSION  Rose-Cavalier-Smiths-iMac.local:75:1409468259
ORIGIN
        1 RVTYNTRSNK VNLVKTPGGK LVVQYATKTA SRPRKALPGM AAVRPRRPSR TKKRQRHVTR
       61 AYGGSRCANC VRRIVREEQK IVKNLQ
//
LOCUS       Bigelowiel@11187      87 bp    PROT      linear   31-AUG-2014
DEFINITION  Bigelowiel@11187      98 bp    PROT      linear    2-JUN-2014, 98 bases, 115BD0
 ACCESSION  Rose-Cavalier-Smiths-iMac.local:76:1409468259
ORIGIN
        1 RLTYNTKSNK VKIIKTPGGK LTFQYTEKKR KAPRAPLFGI PAVAPKVMRT LVKRQRKVAR
       61 AYGGSRCHSC VRRIVREEKK IVKDVQR
//
LOCUS       Sorites_sp@sorspCAMPEP011465725      87 bp    PROT      linear   31-AUG-2014
DEFINITION  Sorites_sp@sorspCAMPEP011465725      98 bp    PROT      linear    2-JUN-2014, 9
 ACCESSION  Rose-Cavalier-Smiths-iMac.local:77:1409468259
ORIGIN
        1 RLTYNTKSNK QRVVKTPGGR AVFQTLKKKA KGPHKALIGL PRLRPIEYAR LKQREKRVSR
       61 AYGGSRCAGC VRRIVREEQK CVKQVLA
//
LOCUS       Araneofila_producta@araprConti      87 bp    PROT      linear   31-AUG-2014
DEFINITION  Araneofila_producta@araprConti      98 bp    PROT      linear    2-JUN-2014, 98
 ACCESSION  Rose-Cavalier-Smiths-iMac.local:78:1409468259
ORIGIN
        1 RLTYNTRSNA QNKVRTPGGK LVFHTKTKTA HVPSRKLQGI PAVRPKEMRT LKKRQRIVSR
       61 PYGGSRCATC VRRIVREEQK IVKHVLR
//
LOCUS       Mataza_hastifera@mathaCAMPEP017      87 bp    PROT      linear   31-AUG-2014
DEFINITION  Mataza_hastifera@mathaCAMPEP017      98 bp    PROT      linear    2-JUN-2014, 9
 ACCESSION  Rose-Cavalier-Smiths-iMac.local:79:1409468259
ORIGIN
        1 RLTYNTKSNR IKKVRTPGGQ QVVHILAKKS ARAKTALQGM PVRRPAQQMT LKKRQRTVAR
       61 AYGGSRCANC VRRIVREEQK IVKHVLK
//
LOCUS       Thaumatomonas_sp@thaspSFL6WO51      87 bp    PROT      linear   31-AUG-2014
DEFINITION  Thaumatomonas_sp@thaspSFL6WO51      98 bp    PROT      linear    2-JUN-2014, 98
 ACCESSION  Rose-Cavalier-Smiths-iMac.local:80:1409468259
ORIGIN
        1 RLTYNTKSNR VEKVRTPGGK LTLHYRGKVT NRPKRKLSGL IRVAPKALRG LKKRQRTVAR
       61 AYGGSRCPIC VKRIVREEQK IVKHVLK
//
LOCUS       Cercomonas_clavideferens@cercl      77 bp    PROT      linear   31-AUG-2014
DEFINITION  Cercomonas_clavideferens@cercl      88 bp    PROT      linear    2-JUN-2014, 88
 ACCESSION  Rose-Cavalier-Smiths-iMac.local:81:1409468259
ORIGIN
        1 RLQYKTASNT TKKVKTPGGI LVYHYTAKVA KVPKNKLRGI PASRPKELRH LKQRERKVYR
       61 AYGGSRCGTC VRRIVRE
//
LOCUS       Helkesimastix_marina@helmaRFL6      85 bp    PROT      linear   31-AUG-2014
DEFINITION  Helkesimastix_marina@helmaRFL6      96 bp    PROT      linear    2-JUN-2014, 96
 ACCESSION  Rose-Cavalier-Smiths-iMac.local:82:1409468259
ORIGIN
        1 RVTYNTKSNR VRKVLTPGGN LTIQYTKKKA SVPKKALSGI P-PPPFQYKS LCKRKRSVSR
       61 AYGGMLCASA VRRIVREEQK IVKQV
//
LOCUS       Sandona_ubiquita@sanubContig00      87 bp    PROT      linear   31-AUG-2014
DEFINITION  Sandona_ubiquita@sanubContig00      98 bp    PROT      linear    2-JUN-2014, 98
 ACCESSION  Rose-Cavalier-Smiths-iMac.local:83:1409468259
ORIGIN
        1 RLTFRNSGNA VRKVKTPGGK LVFQFLGKKS QLPKLALRGI PAIRPHELKG LKGRERKIAR
       61 PYGGSRCATC VRRIVREEQK IVKSVLR
//
LOCUS       Schizochytrium_sp@schspContig0      87 bp    PROT      linear   31-AUG-2014
DEFINITION  Schizochytrium_sp@schspContig0      98 bp    PROT      linear    2-JUN-2014, 98
 ACCESSION  Rose-Cavalier-Smiths-iMac.local:84:1409468259
ORIGIN
        1 RITYRTRSNR VEAVKTPGGN LAAKYIVKKT NIAKATLCGL KAFRPKQLAK VTSRQKSVTR
       61 AYGGSRCGTC VRRIVREEQK IVKRVVA
//
LOCUS       Micromonas_sp@MSL00000553_2      87 bp    PROT      linear   31-AUG-2014
DEFINITION  Micromonas_sp@MSL00000553_2      98 bp    PROT      linear    2-JUN-2014, 98 ba
 ACCESSION  Rose-Cavalier-Smiths-iMac.local:85:1409468259
ORIGIN
        1 RITYATKSNR IRKLRTPGGQ LSIQYVKKKT KGPQGKIHGV PRLNKQAYSN MAKNKKSVSR
       61 SYGGVLSGGA VRRIVREEQK IVKKVLK
//
LOCUS       Monosiga0o@21256      87 bp    PROT      linear   31-AUG-2014
DEFINITION  Monosiga0o@21256      98 bp    PROT      linear    2-JUN-2014, 98 bases, 4A32CA
 ACCESSION  Rose-Cavalier-Smiths-iMac.local:86:1409468259
ORIGIN
        1 RLTYNTPSNA RKIVKTPGGR ITYLHVKKLG SVPKCNIQGI PAVRPKKLMS MSKSQKTVSR
       61 AYGGSRCAQC VRRIVREEQK IVKKVMK
//
LOCUS       Mortierella_verticillata@MAL00      87 bp    PROT      linear   31-AUG-2014
DEFINITION  Mortierella_verticillata@MAL00      98 bp    PROT      linear    2-JUN-2014, 98
 ACCESSION  Rose-Cavalier-Smiths-iMac.local:87:1409468259
ORIGIN
        1 RLTYNTKSNR TRVVKTPGGR LTWLYEKKPG TAPKVALPGV PALRPTEYAR ISRRQKTVNR
       61 AYGGSRCANC VRRIVREEQK IVKKVIK
//
LOCUS       Naegleria0@31164      87 bp    PROT      linear   31-AUG-2014
DEFINITION  Naegleria0@31164      98 bp    PROT      linear    2-JUN-2014, 98 bases, 8EE408
 ACCESSION  Rose-Cavalier-Smiths-iMac.local:88:1409468259
ORIGIN
        1 RVTYNTRSNL QKLVKTPSGK LVVQFTKKKV KAPTEAVRGL KRLRPSENKR ASRSTRTISR
       61 AYGGVLNHNH LKRIVREEKK IVKQVKK
//
LOCUS       Neurospora@31387      87 bp    PROT      linear   31-AUG-2014
DEFINITION  Neurospora@31387      98 bp    PROT      linear    2-JUN-2014, 98 bases, 8CF502
 ACCESSION  Rose-Cavalier-Smiths-iMac.local:89:1409468259
ORIGIN
        1 RVTYNTTSNK TRIVKTPGGQ LRVLHIKKRG TAPKIKLPGV PALRPREYAQ LSKPKKTVQR
       61 AYGGSRCGNC VRRVVREEQK IVKKVLK
//
LOCUS       Oryza0sati@30477      87 bp    PROT      linear   31-AUG-2014
DEFINITION  Oryza0sati@30477      98 bp    PROT      linear    2-JUN-2014, 98 bases, 7FB5C2
 ACCESSION  Rose-Cavalier-Smiths-iMac.local:90:1409468259
ORIGIN
        1 RLTYATKSNQ TRVVKTPGGK LVYQYTKKRA SGPKKKIQGI PHLRPAEYKR LSRNRRTVNR
       61 PYGGVLSGTA VRRIIREEQK IVKKVLK
//
LOCUS       Paramecium@31073      87 bp    PROT      linear   31-AUG-2014
DEFINITION  Paramecium@31073      98 bp    PROT      linear    2-JUN-2014, 98 bases, 8606A7
 ACCESSION  Rose-Cavalier-Smiths-iMac.local:91:1409468259
ORIGIN
        1 RVTYNTRSNK IRKVKTPGGR VVVQYPNKKT SASTVVLNGL KRIRPTKLKQ LSRRQRTVSR
       61 PYGGVLSAGA LKRIIREEVK IVKQIKK
//
LOCUS       Perkinsus0@25040      87 bp    PROT      linear   31-AUG-2014
DEFINITION  Perkinsus0@25040      98 bp    PROT      linear    2-JUN-2014, 98 bases, FD5664
 ACCESSION  Rose-Cavalier-Smiths-iMac.local:92:1409468259
ORIGIN
        1 RLTFNTKSNK QKLVKTPGGN LVYHKITKTA TGPRGKINGV KCLRPFKYSQ LKQRERHVSR
       61 AYGGSICGKC VRRIIREEQK LVTAALA
//
LOCUS       Phaeodacty@30821      87 bp    PROT      linear   31-AUG-2014
DEFINITION  Phaeodacty@30821      98 bp    PROT      linear    2-JUN-2014, 98 bases, EC8FEC
 ACCESSION  Rose-Cavalier-Smiths-iMac.local:93:1409468259
ORIGIN
        1 ---YNTTSNK YRAVRTPGGV LKGQRIGKTS KGVKNTLAGI KHLPSGSIRR TKKRERTVSR
       61 AYGGAACHGC VRRILREEQK AVKKVLA
//
LOCUS       Phanerocha@28199      87 bp    PROT      linear   31-AUG-2014
DEFINITION  Phanerocha@28199      98 bp    PROT      linear    2-JUN-2014, 98 bases, CF2D55
 ACCESSION  Rose-Cavalier-Smiths-iMac.local:94:1409468259
ORIGIN
        1 RVTYNTTSNR RRVVKTPGGK LVYQHLKKLP SAPKIKLPGV STLRPRQYAT ISKTKKTVRR
       61 AYGGSRCGDC VKRILREEAK IVKKVIK
//
LOCUS       Physarum0p@21109      85 bp    PROT      linear   31-AUG-2014
DEFINITION  Physarum0p@21109      96 bp    PROT      linear    2-JUN-2014, 96 bases, BABE01
 ACCESSION  Rose-Cavalier-Smiths-iMac.local:95:1409468259
ORIGIN
        1 ---------- ---------- ---------- ---------L PKIPGHAFRR LPLHLRTVKR
       61 AYGGSRCHEC VRRIVREEHK IVKRV
//
LOCUS       Physcomitr@29555      87 bp    PROT      linear   31-AUG-2014
DEFINITION  Physcomitr@29555      98 bp    PROT      linear    2-JUN-2014, 98 bases, 916004
 ACCESSION  Rose-Cavalier-Smiths-iMac.local:96:1409468259
ORIGIN
        1 RLTYATKSNQ TRVVKTPGGK NVFQTATKRA RGPKKRIAGI PHLRPTEYKT LHRHRKTVNR
       61 AYGGTMAGSA VRRIIREEQK IVKKVLK
//
LOCUS       Phytophtho@31525      87 bp    PROT      linear   31-AUG-2014
DEFINITION  Phytophtho@31525      98 bp    PROT      linear    2-JUN-2014, 98 bases, 85ECFE
 ACCESSION  Rose-Cavalier-Smiths-iMac.local:97:1409468259
ORIGIN
        1 RITYATRSNG IKAVKTPGGK LVAQYRKKRA AGPKQSLKGI KHLQSKEYKN VSKTHRTVSR
       61 AYGGSRCAIC VRRIVREEQK IVKKVLM
//
LOCUS       Pinus0taed@30208      87 bp    PROT      linear   31-AUG-2014
DEFINITION  Pinus0taed@30208      98 bp    PROT      linear    2-JUN-2014, 98 bases, 6D13B3
 ACCESSION  Rose-Cavalier-Smiths-iMac.local:98:1409468259
ORIGIN
        1 RLTYATKSNQ TRVLKTPGGR LIYQTAKKRA SGPKKRIHGI PHLRPAEYKR LSRNRRTVNR
       61 AYGGVLSGSA VRRIIREEQK IVKKVLK
//
LOCUS       Plasmodium@30396      87 bp    PROT      linear   31-AUG-2014
DEFINITION  Plasmodium@30396      98 bp    PROT      linear    2-JUN-2014, 98 bases, BBEF76
 ACCESSION  Rose-Cavalier-Smiths-iMac.local:99:1409468259
ORIGIN
        1 RVHYNTKSNK VRPVRTPGGK LTIHVVKKKA GKPKTAIQGV KALRPADNYR ARRKNRTVAR
       61 AYGGSICARC IRRIMREEQK CVRQVLK
//
LOCUS       Polytomella_parva@POL00000031_      87 bp    PROT      linear   31-AUG-2014
DEFINITION  Polytomella_parva@POL00000031_      98 bp    PROT      linear    2-JUN-2014, 98
 ACCESSION  Rose-Cavalier-Smiths-iMac.local:100:1409468259
ORIGIN
        1 RLTYHTKSNA VRIVKTPGGK LVYQYKKKQA GHATARLNGL PALRPTELSQ SSKKNRNVNR
       61 IYGGHLSHQA VRRIVREEQK IVKKVQK
//
LOCUS       Proterospongia_sp@PRL00000412_      87 bp    PROT      linear   31-AUG-2014
DEFINITION  Proterospongia_sp@PRL00000412_      98 bp    PROT      linear    2-JUN-2014, 98
 ACCESSION  Rose-Cavalier-Smiths-iMac.local:101:1409468259
ORIGIN
        1 RLTYNTKSNR TRVVKTPGGR LVFQYRKKQG SIPKSTLSGI RAMRPYQMSR ATKQQKTVQR
       61 AYGGSRCHQC VRRIVREEQK IVKQVLK
//
LOCUS       Prototheca_wickerhamii@PWL0000      87 bp    PROT      linear   31-AUG-2014
DEFINITION  Prototheca_wickerhamii@PWL0000      98 bp    PROT      linear    2-JUN-2014, 98
 ACCESSION  Rose-Cavalier-Smiths-iMac.local:102:1409468259
ORIGIN
        1 RLTYHTKSNR QRIVKTPGGK LVYQRQVKPA SFPVQRLNGL PAVRPRDLSR LSKSKKTVQR
       61 AYGGHLAAGV VRRIIREEQK IVKKVLK
//
LOCUS       Pythium_ultimum@pytulTA2837_1      87 bp    PROT      linear   31-AUG-2014
DEFINITION  Pythium_ultimum@pytulTA2837_1      98 bp    PROT      linear    2-JUN-2014, 98 
 ACCESSION  Rose-Cavalier-Smiths-iMac.local:103:1409468259
ORIGIN
        1 RVTYATKSNG IKAVKTPGGV LVAQYRKKRC AGPKQSLKGI KHLSPKEYKN VSKTQRTVSR
       61 AYGGSRCANC VRRIVREEQK IVKKVLL
//
LOCUS       Reclinomon@20226      87 bp    PROT      linear   31-AUG-2014
DEFINITION  Reclinomon@20226      98 bp    PROT      linear    2-JUN-2014, 98 bases, D0718C
 ACCESSION  Rose-Cavalier-Smiths-iMac.local:104:1409468259
ORIGIN
        1 RVTYATASNK VRRVRTPGGR LVVHYVKKGN RGPRQLLAGI PLRRSFAYSR MSHNTKSVSR
       61 AYGGTLTPDQ VQRIIREEQR EVKRFLK
//
LOCUS       Rhizopus0o@31272      87 bp    PROT      linear   31-AUG-2014
DEFINITION  Rhizopus0o@31272      98 bp    PROT      linear    2-JUN-2014, 98 bases, 33A535
 ACCESSION  Rose-Cavalier-Smiths-iMac.local:105:1409468259
ORIGIN
        1 RLTYNTRSNR VKAVKTPGGN LVYHYQKKPV KAPREALAGI KALRPREFAT VSKTKKTVSR
       61 AYGGSRCAHC VRRIVREEQK IVKKVLK
//
LOCUS       Saccharomy@31313      87 bp    PROT      linear   31-AUG-2014
DEFINITION  Saccharomy@31313      98 bp    PROT      linear    2-JUN-2014, 98 bases, BC8D94
 ACCESSION  Rose-Cavalier-Smiths-iMac.local:106:1409468259
ORIGIN
        1 RVTYNTRSNK IKVVKTPGGI LRAQHVKKLA TRPKSALQGI STLRPRQYAT VSKTHKTVSR
       61 AYGGSRCANC VKRIVREEQK IVKKVVK
//
LOCUS       Sawyeria0m@17171      87 bp    PROT      linear   31-AUG-2014
DEFINITION  Sawyeria0m@17171      98 bp    PROT      linear    2-JUN-2014, 98 bases, 51A983
 ACCESSION  Rose-Cavalier-Smiths-iMac.local:107:1409468259
ORIGIN
        1 RVTYNTRSNI YQIVRTPGGR LAVHYKKKKV NSPTKPIQGL KRLRPSTKKR AGASAKRINR
       61 PYGGVLSHDL VRRIVREEQK IVKRVLK
//
LOCUS       Scenedesmus_obliquus@SOL000000      76 bp    PROT      linear   31-AUG-2014
DEFINITION  Scenedesmus_obliquus@SOL000000      83 bp    PROT      linear    2-JUN-2014, 83
 ACCESSION  Rose-Cavalier-Smiths-iMac.local:108:1409468259
ORIGIN
        1 ---YATKSNR IRVLRTPGGK LVVQTQKKPT KAPRVTLQGL PARRPADCSA LAKRHKSVNR
       61 AYGGHLAHGV VRRIIR
//
LOCUS       Schizosacc@31107      87 bp    PROT      linear   31-AUG-2014
DEFINITION  Schizosacc@31107      98 bp    PROT      linear    2-JUN-2014, 98 bases, A64928
 ACCESSION  Rose-Cavalier-Smiths-iMac.local:109:1409468259
ORIGIN
        1 RVTYNTRSNR TRIIKTPGNN IRYLHIKKLG TIPRVPLQGI PALRPREFAR LSHNKKTVQR
       61 AYGGCLSANA VKRIVREEQK IVKQKLK
//
LOCUS       Seculamonas_ecuadoriensis@SEL0      87 bp    PROT      linear   31-AUG-2014
DEFINITION  Seculamonas_ecuadoriensis@SEL0      98 bp    PROT      linear    2-JUN-2014, 98
 ACCESSION  Rose-Cavalier-Smiths-iMac.local:110:1409468259
ORIGIN
        1 --TYATRSNK TRLVRTPGGR LVVQYLRKKV QGVRQRLIGI PAVRPFQLSR LARNKKTVSR
       61 AYGGVLTASQ VRRIVREEQR EVKKFLK
//
LOCUS       Selaginell@31480      87 bp    PROT      linear   31-AUG-2014
DEFINITION  Selaginell@31480      98 bp    PROT      linear    2-JUN-2014, 98 bases, 46B002
 ACCESSION  Rose-Cavalier-Smiths-iMac.local:111:1409468259
ORIGIN
        1 RLTYATRSNQ TKVVRTPGGR LVYQTATKKA KGPRKPIIGV PRLRPMEYKR IARHKKSISR
       61 AYGGSMSASA VRRIMREEQK IVKKVLK
//
LOCUS       Sphaeroforma_arctica@SAL000000      87 bp    PROT      linear   31-AUG-2014
DEFINITION  Sphaeroforma_arctica@SAL000000      98 bp    PROT      linear    2-JUN-2014, 98
 ACCESSION  Rose-Cavalier-Smiths-iMac.local:112:1409468259
ORIGIN
        1 RCTYNTTSNK KRIIKTPGGK LTFQYLKKTA ASPKTALQGV KTGRPKEYAQ MSKTKKHVTR
       61 AYGGSRCASC VRRIVREEQK IVKRFLK
//
LOCUS       Stachyamoe@11227      87 bp    PROT      linear   31-AUG-2014
DEFINITION  Stachyamoe@11227      98 bp    PROT      linear    2-JUN-2014, 98 bases, 35D47A
 ACCESSION  Rose-Cavalier-Smiths-iMac.local:113:1409468259
ORIGIN
        1 ---------- ---------- ------KKTV SAARKELPGV KRLRSADRPR SLKKERTVRR
       61 AYGGVLTHDL LRRIVREEQK IVKRVLK
//
LOCUS       Sterkiella@30581      87 bp    PROT      linear   31-AUG-2014
DEFINITION  Sterkiella@30581      98 bp    PROT      linear    2-JUN-2014, 98 bases, 81C9EF
 ACCESSION  Rose-Cavalier-Smiths-iMac.local:114:1409468259
ORIGIN
        1 RVHYKTGSNK YKIVKTPGGK LTIHYLKRSA ----QSMPGI PKLRSPALSR LTITKRTVAR
       61 AYGGKLSHTE VRKIVREEVK QMKRLMQ
//
LOCUS       Strongyloc@31433      87 bp    PROT      linear   31-AUG-2014
DEFINITION  Strongyloc@31433      98 bp    PROT      linear    2-JUN-2014, 98 bases, 5B1683
 ACCESSION  Rose-Cavalier-Smiths-iMac.local:115:1409468259
ORIGIN
        1 RLCYNTKSNK VKIVKTPGGR LVYHYRKKKP SPARVKLKGV QAARPKKLMA LSKPKKKVSR
       61 AYGGCLCAKA VKRIVREEQK IVHRVLK
//
LOCUS       Tetrahymen@31119      87 bp    PROT      linear   31-AUG-2014
DEFINITION  Tetrahymen@31119      98 bp    PROT      linear    2-JUN-2014, 98 bases, 1F8952
 ACCESSION  Rose-Cavalier-Smiths-iMac.local:116:1409468259
ORIGIN
        1 RITYNTRSNK VRKVKTPGGR LVAQYVKKVV NYTKVALNGI AQVRPAEYAT IARSAKTVSR
       61 VYGGELCHTC VRRIIREEVK IVKRKMI
//
LOCUS       Thalassios@30561      87 bp    PROT      linear   31-AUG-2014
DEFINITION  Thalassios@30561      98 bp    PROT      linear    2-JUN-2014, 98 bases, 42DA4C
 ACCESSION  Rose-Cavalier-Smiths-iMac.local:117:1409468259
ORIGIN
        1 RVTYSTRSNR IRTIRTPGGR HVAQKIVKTS KGPRCALPGI KHLKATAYKN LKKRERTVSR
       61 AYGGSACGGC VKRIVREEQK AVKKLLA
//
LOCUS       Theileria0@28171      87 bp    PROT      linear   31-AUG-2014
DEFINITION  Theileria0@28171      98 bp    PROT      linear    2-JUN-2014, 98 bases, 3DD4AB
 ACCESSION  Rose-Cavalier-Smiths-iMac.local:118:1409468259
ORIGIN
        1 RVNYKTNSNV VKRVRTPGAR LVLHNIKKVG KRPRCLLAGI SAVRPFLYKN LKHRNRTVSR
       61 PYGGSRCHNC VKRIIREEQK CVRRVVK
//
LOCUS       Toxoplasma@27609      87 bp    PROT      linear   31-AUG-2014
DEFINITION  Toxoplasma@27609      98 bp    PROT      linear    2-JUN-2014, 98 bases, 675F90
 ACCESSION  Rose-Cavalier-Smiths-iMac.local:119:1409468259
ORIGIN
        1 RLVYATGSNR VRRVRTPGAK VVFHNVGKQP SRPKRALPGI PAVAPHRLRL LKKRERTVHR
       61 AYGGSRCHAC VRRIVREEQK CVKQVLQ
//
LOCUS       Trichomona@29996      85 bp    PROT      linear   31-AUG-2014
DEFINITION  Trichomona@29996      96 bp    PROT      linear    2-JUN-2014, 96 bases, AA96AA
 ACCESSION  Rose-Cavalier-Smiths-iMac.local:120:1409468259
ORIGIN
        1 RYTFHTIRNR VAPVRTPGNK LVAHYIAKRQ NGPHKRINGI KCVKTCELRR MKKNQRTVSR
       61 PYGGVYCGSV VKRIINEEAR AAQER
//
LOCUS       Tritrichom@10347      85 bp    PROT      linear   31-AUG-2014
DEFINITION  Tritrichom@10347      96 bp    PROT      linear    2-JUN-2014, 96 bases, 484380
 ACCESSION  Rose-Cavalier-Smiths-iMac.local:121:1409468259
ORIGIN
        1 RYTYHTLRNR AVPVRTPGNR LVAQYITKRA KGMIKPLAGI RHLTTNKLRR MKKHERTVSR
       61 PYGGVFCGEV VKRIITEEAR AAQEK
//
LOCUS       Trypa0bruc@31538      87 bp    PROT      linear   31-AUG-2014
DEFINITION  Trypa0bruc@31538      98 bp    PROT      linear    2-JUN-2014, 98 bases, BC4BEB
 ACCESSION  Rose-Cavalier-Smiths-iMac.local:122:1409468259
ORIGIN
        1 RVQYATRGNR MRLVRTPGNR LVMQKRGKRS QGPHKRLAGT KALRHTKARL APRHQKTTSR
       61 PYGGVLSHEQ VRRIVREEQR IVKRALK
//
LOCUS       Ustilago0m@31064      87 bp    PROT      linear   31-AUG-2014
DEFINITION  Ustilago0m@31064      98 bp    PROT      linear    2-JUN-2014, 98 bases, 5AA468
 ACCESSION  Rose-Cavalier-Smiths-iMac.local:123:1409468259
ORIGIN
        1 RVTYNTKSAR RQIIKTPGGH LRYLHVQKRG TVPKSNLSGI KAHRPREYGT ISKRQKTVSR
       61 AYGGSRCSAC VRRIVREEAK IVKNVLK
//
LOCUS       Danio_rerio      87 bp    PROT      linear   31-AUG-2014
DEFINITION  Danio_rerio, 242 bases, 880EC663 checksum.
 ACCESSION  Rose-Cavalier-Smiths-iMac.local:145:1409468288
ORIGIN
        1 RLTYNTASNK TRLSRTPGNR IVYLYTKKTG KSPKGRLRGI RAVRPQVLMR LSKTKKHVSR
       61 AYGGSMCAKC VRRIKREEQK IVVKVLK
//
LOCUS       Cryptococcus_gattii      87 bp    PROT      linear   31-AUG-2014
DEFINITION  Cryptococcus_gattii, 242 bases, 7EA12B5A checksum.
 ACCESSION  Rose-Cavalier-Smiths-iMac.local:153:1409468288
ORIGIN
        1 RVTYNTTSNR RRVVKTPGGK LVVHHLKKIA SAPKLALPGI PVLRPRQYAT LSKRQKTVNR
       61 AYGGSSCAPC VKRITREEAT IVKRMLK
//
LOCUS       Aspergillus_flavus      87 bp    PROT      linear   31-AUG-2014
DEFINITION  Aspergillus_flavus, 242 bases, 2E1961E checksum.
 ACCESSION  Rose-Cavalier-Smiths-iMac.local:154:1409468288
ORIGIN
        1 RLQYNTRSNK VRIIKTPGGE LRYLHIKKKG TAPKIKLPGV PALRPREYSQ ISRPKKTVTR
       61 AYGGSRCAGC VKRIVREEQK IVKKVLK
//
LOCUS       Apis_mellifera      87 bp    PROT      linear   31-AUG-2014
DEFINITION  Apis_mellifera, 242 bases, 3E378300 checksum.
 ACCESSION  Rose-Cavalier-Smiths-iMac.local:155:1409468288
ORIGIN
        1 RLTYNTKSNR RRVVRTPGGK LVYQYLKKPK KIPRDKLRGI QPARPMERSR MCRRKKTVKR
       61 VYGGVLCHKC VKRIVREEQK IVIKVMK
//
LOCUS       Tribonema_sp      87 bp    PROT      linear   31-AUG-2014
DEFINITION  Tribonema_sp, 242 bases, CE7EDE26 checksum.
 ACCESSION  Rose-Cavalier-Smiths-iMac.local:169:1409468288
ORIGIN
        1 -QW------- -RGVRTPGGK HVGHYRKKKA NGPKIALPGI ACLRPKEYKN LKRREKTVSR
       61 AYGGSRCAAC VRRVVREEQK IVKKLLA
//
LOCUS       Aeropyrum_pernix_K1      87 bp    PROT      linear   31-AUG-2014
DEFINITION  Aeropyrum_pernix_K1, 242 bases, FAD5AE24 checksum.
 ACCESSION  Rose-Cavalier-Smiths-iMac.local:126:1409468288
ORIGIN
        1 RPGLRSRSLR RVYRRTPGGS TVVHYERRKP GPARRPLGGV PRGRPPRVRR LSKTAKRPER
       61 PYGGVLCSTC LAEMIFEAIA GSS----
//
LOCUS       Korarchaeum_cryptofilum      87 bp    PROT      linear   31-AUG-2014
DEFINITION  Korarchaeum_cryptofilum, 242 bases, 106E42CD checksum.
 ACCESSION  Rose-Cavalier-Smiths-iMac.local:128:1409468288
ORIGIN
        1 RGTRRRLKKV RVAVRTPGGR LIYHYKHKKH SYAVARLNAT PTGPRSVMSK IPLSQRRPNR
       61 PYGGNLCPKC MRKLMVASAV AEGLALL
//
LOCUS       Metallosphaera_sedula      87 bp    PROT      linear   31-AUG-2014
DEFINITION  Metallosphaera_sedula, 242 bases, 5B8DDE03 checksum.
 ACCESSION  Rose-Cavalier-Smiths-iMac.local:130:1409468288
ORIGIN
        1 KPYQRTSSLK KVYRRLPSSR TGVLLRKKRP SVAKKPLRG- ---------- ---SVGSKQR
       61 MYGGFVCHKC LQSLIKLSMR GIS----
//
LOCUS       Methanococcus_aeolicus      87 bp    PROT      linear   31-AUG-2014
DEFINITION  Methanococcus_aeolicus, 242 bases, EACBB26F checksum.
 ACCESSION  Rose-Cavalier-Smiths-iMac.local:134:1409468288
ORIGIN
        1 APRFKSGSFK KISKRGPGNK TLTHHRRSKV SKAKALLNGV PRGRKIEIAK LSKTEKRPER
       61 PYGGFLCPKC LKRLMIEKAR NL-----
//
LOCUS       Ignicoccus_hospitalis      87 bp    PROT      linear   31-AUG-2014
DEFINITION  Ignicoccus_hospitalis, 242 bases, E5D2770 checksum.
 ACCESSION  Rose-Cavalier-Smiths-iMac.local:139:1409468288
ORIGIN
        1 RPAYRSRSRR RVYKRTPGGK TVVHFEKRKP KAARRPLGGV PRGRPVEIRK LSKTERRPER
       61 PYGGYICHAC LMKFYKYAVS KMVQ---
//
LOCUS       Methanocaldococcus_jannaschii      87 bp    PROT      linear   31-AUG-2014
DEFINITION  Methanocaldococcus_jannaschii, 242 bases, 4895C5AF checksum.
 ACCESSION  Rose-Cavalier-Smiths-iMac.local:144:1409468288
ORIGIN
        1 APRYRSRSYR RIYRRTPGGR IVIHYKRRKP GKPKAELHGV PRGRPVEIRK LPKSQRRPER
       61 PYGGYLCPRC LKRLMIQKAR NL-----
//
LOCUS       Methanosphaera_stadtmanae      87 bp    PROT      linear   31-AUG-2014
DEFINITION  Methanosphaera_stadtmanae, 242 bases, 8E4D0246 checksum.
 ACCESSION  Rose-Cavalier-Smiths-iMac.local:146:1409468288
ORIGIN
        1 APRFRNGTFK RTLKRVPGGR KVEHYKKKKP SKHVKVLDAV PRGRPYEIRK LSKNQRRPNR
       61 PYGGMYCTNC TKEIIKKEAR SL-----
//
LOCUS       Staphylothermus_marinus      87 bp    PROT      linear   31-AUG-2014
DEFINITION  Staphylothermus_marinus, 242 bases, C9C9B77B checksum.
 ACCESSION  Rose-Cavalier-Smiths-iMac.local:147:1409468288
ORIGIN
        1 RPGLKTRSKR RVYVRTPGGK VVIHYEPRKP GPARKPLNGV PRLIPSKLRK LAKTEKRPER
       61 PYGGYICPRC LSRLLRESIR ASISS--
//
LOCUS       Desulfurococcus_mucosus_DSM_2162      87 bp    PROT      linear   31-AUG-2014
DEFINITION  Desulfurococcus_mucosus_DSM_2162, 242 bases, A14C6F4C checksum.
 ACCESSION  Rose-Cavalier-Smiths-iMac.local:151:1409468288
ORIGIN
        1 RPMHRNRSWR RIVVRTPGGE VRVHYEKRRP SQARKPLNGV PALRPVEMRG LAKTEKRPER
       61 PYGGYICHEC LARGLREAIR LQA----
//
LOCUS       archaeon_SCGC_AAA011@L22_WP_018204224      83 bp    PROT      linear   28-JUN-2013
DEFINITION  hypothetical protein [Nanoarchaeota archaeon SCGC AAA011-L22].
 ACCESSION  WP_018204224
  ORGANISM  Nanoarchaeota archaeon SCGC AAA011-L22
VERSION     WP_018204224.1  GI:516994579KEYWORDS    RefSeq.SOURCE      Nanoarchaeota archaeon SCGC AAA011-L22
            Archaea; Nanoarchaeota.
COMMENT     REFSEQ: This record represents a single, non-redundant, protein
            sequence which may be annotated on many different RefSeq genomes
            from the same, or different, species.
            COMPLETENESS: full length.
FEATURES             Location/Qualifiers
     source          1..90
                     /organism=`Nanoarchaeota archaeon SCGC AAA011-L22`
                     /db_xref=`taxon:1046946`
     Protein         1..90
                     /product=`hypothetical protein`
                     /calculated_mol_wt=9920
     Region          1..88
                     /region_name=`Ribosomal_L34e`
                     /note=`Ribosomal protein L34e; cl00955`
                     /db_xref=`CDD:242219`

ORIGIN
        1 sgkdksrskr rvfvrtpagk vklhhkrnds kaqgavllgv shvrasrlkn iaktkkrpsr
       61 pfggnlcsic arkkiiertr sqk
//
LOCUS       Micrarchaeum_acidiphilum_ARMAN-2@EET89665      87 bp    PROT      linear   12-MAY-2010
DEFINITION  Ribosomal protein L34e [Candidatus
 ACCESSION  EET89665
  ORGANISM  Candidatus
   AUTHORS  Baker,B.J., Comolli,L.R., Dick,G.J., Hauser,L., Hyatt,D., Dill,B.,
ARMAN-2].VERSION     EET89665.1  GI:255513399DBLINK      BioProject: PRJNA38565
DBSOURCE    accession GG697241.1
KEYWORDS    .
SOURCE      Candidatus Micrarchaeum acidiphilum ARMAN-2 (mine drainage
            metagenome)
            Archaea; Parvarchaeota; Candidatus Micrarchaeum.
REFERENCE   1  (residues 1 to 105)
            Yelton,A.P. and Banfield,J.F.
  TITLE     Community-wide analysis of microbial genome sequence signatures
  JOURNAL   Genome Biol. 10 (8), R85 (2009)
   PUBMED   19698104
REFERENCE   2  (residues 1 to 105)
            Dill,B.D., Land,M.L., Verberkmoes,N.C., Hettich,R.L. and
            Banfield,J.F.
  TITLE     Enigmatic, ultrasmall, uncultivated Archaea
  JOURNAL   Proc. Natl. Acad. Sci. U.S.A. 107 (19), 8806-8811 (2010)
   PUBMED   20421484
REFERENCE   3  (residues 1 to 105)
            Land,M., VerBerkmoes,N.C., Hettich,R.L. and Banfield,J.F.
  TITLE     Direct Submission
  JOURNAL   Submitted (31-JUL-2009) Earth and Planetary Sciences, UC Berkeley,
            307 McCone Hall, Berkeley, CA 94720, USA
COMMENT     Method: conceptual translation.
FEATURES             Location/Qualifiers
     source          1..105
                     /organism=`Candidatus Micrarchaeum acidiphilum ARMAN-2`
                     /isolation_source=`combined biofilm from UBA (pink
                     subaerial biofilm) and UBA BS (thick floating biofilm
                     subdivided into strips) samples`
                     /db_xref=`taxon:425595`
                     /environmental_sample
                     /country=`USA: Richmond Mine at Iron Mountain, CA
                     (elevation 3100 ft.)`
                     /lat_lon=`40.68 N 122.2 W`
                     /note=`metagenomic; derived from metagenome: mine drainage
                     metagenome`
     Protein         1..105
                     /product=`Ribosomal protein L34e`
     Region          1..80
                     /region_name=`Ribosomal_L34e`
                     /note=`Ribosomal protein L34e; cl00955`
                     /db_xref=`CDD:242219`
     CDS             1..105
                     /locus_tag=`UNLARM2_0783`
                     /coded_by=`GG697241.1:115085..115402`
                     /transl_table=11

l_table=11

ORIGIN
        1 kpryrshsfk kvqrvtksgr nvthyrgkna epkgaelngi gt-rg----- -gksrkttsr
       61 ifggvlcskc taevvklesr iengdmk
//
LOCUS       Thermofilum_pendens@Hrk5_ABL78031      87 bp    PROT      linear   28-JAN-2014
DEFINITION  LSU ribosomal protein L34E [Thermofilum pendens Hrk 5].
 ACCESSION  ABL78031
  ORGANISM  Thermofilum pendens Hrk 5
   AUTHORS  Copeland,A., Lucas,S., Lapidus,A., Barry,K., Detter,J.C., Glavina
VERSION     ABL78031.1  GI:119524659DBLINK      BioProject: PRJNA16331            BioSample: SAMN02598366
DBSOURCE    accession CP000505.1
KEYWORDS    .
SOURCE      Thermofilum pendens Hrk 5
            Archaea; Crenarchaeota; Thermoprotei; Thermoproteales;
            Thermofilaceae; Thermofilum.
REFERENCE   1  (residues 1 to 91)
            del Rio,T., Dalin,E., Tice,H., Pitluck,S., Thompson,L.S.,
            Brettin,T., Bruce,D., Han,C., Tapia,R., Schmutz,J., Larimer,F.,
            Land,M., Hauser,L., Kyrpides,N., Kim,E., Anderson,I., Olsen,G.,
            Reich,C., Woese,C. and Richardson,P.
  CONSRTM   US DOE Joint Genome Institute
  TITLE     Complete sequence of Chromosome1 of Thermofilum pendens Hrk 5
  JOURNAL   Unpublished
REFERENCE   2  (residues 1 to 91)
            del Rio,T., Dalin,E., Tice,H., Pitluck,S., Thompson,L.S.,
            Brettin,T., Bruce,D., Han,C., Tapia,R., Schmutz,J., Larimer,F.,
            Land,M., Hauser,L., Kyrpides,N., Kim,E., Anderson,I., Olsen,G.,
            Reich,C., Woese,C. and Richardson,P.
  CONSRTM   US DOE Joint Genome Institute
  TITLE     Direct Submission
  JOURNAL   Submitted (14-DEC-2006) US DOE Joint Genome Institute, 2800
            Mitchell Drive B100, Walnut Creek, CA 94598-1698, USA
COMMENT     Method: conceptual translation.
FEATURES             Location/Qualifiers
     source          1..91
                     /organism=`Thermofilum pendens Hrk 5`
                     /strain=`Hrk 5`
                     /db_xref=`taxon:368408`
     Protein         1..91
                     /product=`LSU ribosomal protein L34E`
     Region          1..84
                     /region_name=`Ribosomal_L34e`
                     /note=`Ribosomal protein L34e; pfam01199`
                     /db_xref=`CDD:201657`
     CDS             1..91
                     /locus_tag=`Tpen_0627`
                     /coded_by=`CP000505.1:582505..582780`
                     /note=`PFAM: Ribosomal protein L34e;
                     KEGG: mja:MJ0655 50S ribosomal protein L34e`
                     /transl_table=11
                     /db_xref=`InterPro:IPR008195`

ORIGIN
        1 rpalrsrskk rklvrtpggr lalhvdkkhd ypkgrpiqgv pklts-rler rgv--rmptr
       61 pyggylchec lrkgiklsvw msaskqe
//
LOCUS       Methanobrevibacter_smithii      87 bp    PROT      linear   31-AUG-2014
DEFINITION  Methanobrevibacter_smithii, 242 bases, C96CA9B checksum.
 ACCESSION  Rose-Cavalier-Smiths-iMac.local:158:1409468288
ORIGIN
        1 ANRYRSRSYK RVYKNTPGGE NVLRYKKKKP SKHVKLLHGV PRGRPYEINK LAKSHKRPNR
       61 PYGGYLCSSC ARKHFKNEAR K------
//
LOCUS       Pyrolobus_fumarii_1A      87 bp    PROT      linear   31-AUG-2014
DEFINITION  Pyrolobus_fumarii_1A, 242 bases, 3D065F31 checksum.
 ACCESSION  Rose-Cavalier-Smiths-iMac.local:160:1409468288
ORIGIN
        1 RPGLRTRSKR RVYVRLPGGE TVVHYEPRRP GPARRPLNGV PRLRPSELRK LPLSQKRPER
       61 MFGGVLCHAC LERILKATIR STIIKQL
//
LOCUS       Hypterthermus_butylicus      87 bp    PROT      linear   31-AUG-2014
DEFINITION  Hypterthermus_butylicus, 242 bases, 9D062E6C checksum.
 ACCESSION  Rose-Cavalier-Smiths-iMac.local:161:1409468288
ORIGIN
        1 RPHQRTRSLR RVYVRTPGGE TKIHYEKRRP GPARRPLNGV PRLRPVELRK LPKTAKRPER
       61 MYGGVLCAEC LEKLLKKSIR SQVLAQL
//
LOCUS       Nanoarchaeum_equitans      87 bp    PROT      linear   31-AUG-2014
DEFINITION  Nanoarchaeum_equitans, 242 bases, 94EA729D checksum.
 ACCESSION  Rose-Cavalier-Smiths-iMac.local:164:1409468288
ORIGIN
        1 KD-------R IIYRRTPGGR VTVLYKRRKP SPAKRPLQGV VREPAYWLKS EPKQRKKVSR
       61 KFGGYLCHEC ARRVIARMAR NFEL---
//
LOCUS       Pyrococcus_horikoshii      87 bp    PROT      linear   31-AUG-2014
DEFINITION  Pyrococcus_horikoshii, 242 bases, E3DCAADF checksum.
 ACCESSION  Rose-Cavalier-Smiths-iMac.local:167:1409468288
ORIGIN
        1 KPMYRSRSWR RKYVRTPGGR VVVHFERKKP KIAHRPLNGI PRGRPVEMRK LPKTKKRPER
       61 PM-PYLCPRC MRRVMKEQIR SQIMKG-
//
LOCUS       Thermococcus_kodakarensis      87 bp    PROT      linear   31-AUG-2014
DEFINITION  Thermococcus_kodakarensis, 242 bases, EBD5A86D checksum.
 ACCESSION  Rose-Cavalier-Smiths-iMac.local:170:1409468288
ORIGIN
        1 KPMYRSRSWR RKYVRTPGGR TVIHFERRKP KVAHRPLNGV PRGRPSELRK LPKTKKRPER
       61 PY-PNLCPSC MRKVMKAQVR ASITA--
//
LOCUS       Pyrobaculum_aerophilium      87 bp    PROT      linear   31-AUG-2014
DEFINITION  Pyrobaculum_aerophilium, 242 bases, 6B99A75C checksum.
 ACCESSION  Rose-Cavalier-Smiths-iMac.local:171:1409468288
ORIGIN
        1 RPAYRSRSVR RIKVKTPGGR TVIHYEKRAK GVPKLPIGGM ----NKKVYR FGIKIRAPSR
       61 PYGGVYSHKV LARALRLAVR K------
//
LOCUS       Sulfolobus_solfataricus      87 bp    PROT      linear   31-AUG-2014
DEFINITION  Sulfolobus_solfataricus, 242 bases, 4337FD00 checksum.
 ACCESSION  Rose-Cavalier-Smiths-iMac.local:175:1409468288
ORIGIN
        1 RPALRSRSLR RVYVKLPSGK TVIHYERKRN DIAIKPLHGV ---KTNFLHK YSKSEKRPER
       61 PFGGYLCSSC LTQLIKATVR QQLQ---
//
LOCUS       Methanopyrus_kandleri      87 bp    PROT      linear   31-AUG-2014
DEFINITION  Methanopyrus_kandleri, 242 bases, 6CDA34AA checksum.
 ACCESSION  Rose-Cavalier-Smiths-iMac.local:176:1409468288
ORIGIN
        1 APRYRSRSCR RVYKRTPGGR TVIHFEKKIP NWPKRRLNGV MRGRNVELKN APKTQKRPNR
       61 PYGGVLCPEC ARKLIKDKVR YKFWERK
//
