# Supplementary material for: Multidomain ribosomal protein trees and the planctobacterial origin of neomura (eukaryotes, archaebacteria)
Source: Protoplasma. 2020 Jan 3;257(3):621–753. doi: 10.1007/s00709-019-01442-7 (PMC7203096; doi:10.1007/s00709-019-01442-7)
Supplement: Supplementary file 36 — (PDF 91.4 kb) [file 709_2019_1442_MOESM36_ESM.gb]

LOCUS       Minchinia_chitonisM@minch0194451594      62 bp    PROT      linear   30-AUG-2014
DEFINITION  Minchinia_chitonisM@minch0194451594     109 bp    PROT      linear    2-AUG-201
 ACCESSION  Rose-Cavalier-Smiths-iMac.local:0:1409391152
ORIGIN
        1 KVHELRTKSK GDLLSQLKEL KTELAALRVA KVTGGAPNKL SKIKEVRLSI AQVLTVIRQN
       61 QL
//
LOCUS       Coprprot@rpl35      62 bp    PROT      linear   30-AUG-2014
DEFINITION  Coprprot@rpl35     109 bp    PROT      linear    1-AUG-2014, 109 bases, 66F1DB4
 ACCESSION  Rose-Cavalier-Smiths-iMac.local:1:1409391152
ORIGIN
        1 RARDLRKKEK ASLLKDLDSY RNELSQLRVA QVTGGTPAKL AKIKDVRKSI AVVLTVYNQT
       61 QK
//
LOCUS       Tribonema_sp      62 bp    PROT      linear   30-AUG-2014
DEFINITION  Tribonema_sp, 233 bases, E1147CB0 checksum.
 ACCESSION  Rose-Cavalier-Smiths-iMac.local:172:1409391190
ORIGIN
        1 ---------- ---------- ---------- ----STNSDP ECQAVVSTPI TRVLTVYNQT
       61 QK
//
LOCUS       Alexandrium      62 bp    PROT      linear   30-AUG-2014
DEFINITION  Alexandrium     109 bp    PROT      linear    2-AUG-2014, 109 bases, A4A0642E c
 ACCESSION  Rose-Cavalier-Smiths-iMac.local:3:1409391152
ORIGIN
        1 KAYELRTKTS KELLKELDEM KAELAQLRVA KVAGGAASKL AKIKIVRKSI ARILTVYNQK
       61 QE
//
LOCUS         AmasBerm      62 bp    PROT      linear   30-AUG-2014
DEFINITION  AmasBerm     109 bp    PROT      linear    2-AUG-2014, 109 bases, 31096BD2 chec
 ACCESSION  Rose-Cavalier-Smiths-iMac.local:4:1409391152
ORIGIN
        1 KAHELVGKNK SELLKKLNDL QEELAQLRVA KVTGGAASKL SKIKVVRKSI ARVYTVMNQQ
       61 QK
//
LOCUS       Amastigomonas_oxoniensis@amaox      62 bp    PROT      linear   30-AUG-2014
DEFINITION  Amastigomonas_oxoniensis@amaox     109 bp    PROT      linear    2-AUG-2014, 10
 ACCESSION  Rose-Cavalier-Smiths-iMac.local:5:1409391152
ORIGIN
        1 KTVELRNKNK SELLKQLGEL KSELASLRVA KVTGGAAAKL SKIELVRRSI ARVNTVKNQE
       61 QK
//
LOCUS         AncySigm      62 bp    PROT      linear   30-AUG-2014
DEFINITION  AncySigm     109 bp    PROT      linear    2-AUG-2014, 109 bases, A1E07D1B chec
 ACCESSION  Rose-Cavalier-Smiths-iMac.local:6:1409391152
ORIGIN
        1 KTHELRDLNK EDLLKQLAEY KEELRNARVT KVTGNNASKL SAIGSLRKQI ARTLTVYNQT
       61 TK
//
LOCUS         AndaInca      62 bp    PROT      linear   30-AUG-2014
DEFINITION  AndaInca     109 bp    PROT      linear    2-AUG-2014, 109 bases, C6BA926D chec
 ACCESSION  Rose-Cavalier-Smiths-iMac.local:7:1409391152
ORIGIN
        1 SMKELRSKPK EELEKLLEEW KSELFQLRVS KITGGAASKL SKIGVARKSI ARILTVLNVK
       61 MR
//
LOCUS       Arabidopsi@31544      62 bp    PROT      linear   30-AUG-2014
DEFINITION  Arabidopsi@31544     109 bp    PROT      linear    2-AUG-2014, 109 bases, 3314F
 ACCESSION  Rose-Cavalier-Smiths-iMac.local:8:1409391152
ORIGIN
        1 KVHELREKSK SDLQNQLKEL KAELALLRVA KVTGGAPNKL SKIKVVRKSI AQVLTVSSQK
       61 QK
//
LOCUS       Araneofila_producta@araprRFL6W      62 bp    PROT      linear   30-AUG-2014
DEFINITION  Araneofila_producta@araprRFL6W     109 bp    PROT      linear    2-AUG-2014, 10
 ACCESSION  Rose-Cavalier-Smiths-iMac.local:9:1409391152
ORIGIN
        1 ---------X XELIKQLEDL KNELSQLRVS KVSGGGPSKL AKIKVIRKSI ARVWTVYNQT
       61 QR
//
LOCUS       Babesia0bo@15488      62 bp    PROT      linear   30-AUG-2014
DEFINITION  Babesia0bo@15488     109 bp    PROT      linear    2-AUG-2014, 109 bases, 9BA44
 ACCESSION  Rose-Cavalier-Smiths-iMac.local:10:1409391152
ORIGIN
        1 KVYELRNKTD AELLKQLEDL KQEYASMRVQ KVTVTSTSKL SQIGVIRKAI AKVLTVYNQR
       61 KR
//
LOCUS       Bassomonas_sp@basspContig00077      62 bp    PROT      linear   30-AUG-2014
DEFINITION  Bassomonas_sp@basspContig00077     109 bp    PROT      linear    2-AUG-2014, 10
 ACCESSION  Rose-Cavalier-Smiths-iMac.local:11:1409391152
ORIGIN
        1 RAYELRQMNK QDLLKKLQQY KKELAENRVA KVTGGTQTMG SKIHLLRKDI ARILTCINHN
       61 AL
//
LOCUS       Batrachochytrium_dendrobatidis      62 bp    PROT      linear   30-AUG-2014
DEFINITION  Batrachochytrium_dendrobatidis     109 bp    PROT      linear    2-AUG-2014, 10
 ACCESSION  Rose-Cavalier-Smiths-iMac.local:12:1409391152
ORIGIN
        1 KAYELRTKDK EELTAKLADL KQELLSLRVQ KISNGNSPKH ARIGSVRKSI ARVLTVMNQT
       61 QL
//
LOCUS       Bigelowiella_natans@jgiBigna153138      62 bp    PROT      linear   30-AUG-2014
DEFINITION  Bigelowiella_natans@jgiBigna153138     109 bp    PROT      linear    2-AUG-2014
 ACCESSION  Rose-Cavalier-Smiths-iMac.local:13:1409391152
ORIGIN
        1 KAHELREKKN SDLLQQLDSF RTELSQLRVS KVSGGGPSKL SKIKVIRKSI ARVLTVYNEK
       61 RR
//
LOCUS         GuttMIGQ      62 bp    PROT      linear   30-AUG-2014
DEFINITION  GuttMIGQ     109 bp    PROT      linear    2-AUG-2014, 109 bases, 5D27A600 chec
 ACCESSION  Rose-Cavalier-Smiths-iMac.local:14:1409391152
ORIGIN
        1 KAKTIRELSY GNIQKKLKEQ KEALNKLRIA KLTQGPG-KA GEIKQVRKNI ARCLTIAHKK
       61 QR
//
LOCUS       Helkesimastix_marina@C00383_ed      62 bp    PROT      linear   30-AUG-2014
DEFINITION  Helkesimastix_marina@C00383_ed     109 bp    PROT      linear    2-AUG-2014, 10
 ACCESSION  Rose-Cavalier-Smiths-iMac.local:15:1409391152
ORIGIN
        1 TAKELHEKSK GNILKKVDVL RKELAGLRVA AVTGGGSAKA SQIRVVRKNI ARALTIANIK
       61 KR
//
LOCUS       Metopion_fluens@C00100_1      62 bp    PROT      linear   30-AUG-2014
DEFINITION  Metopion_fluens@C00100_1     109 bp    PROT      linear    2-AUG-2014, 109 base
 ACCESSION  Rose-Cavalier-Smiths-iMac.local:16:1409391152
ORIGIN
        1 KAHELRKLSK DDLLKKLNEL KQELQQLRVS KVSAGGASKL AKIKVVRKSI ARLLTVYNSI
       61 QK
//
LOCUS       Reticulomyxa_filosa@solexa3773242      62 bp    PROT      linear   30-AUG-2014
DEFINITION  Reticulomyxa_filosa@solexa3773242     109 bp    PROT      linear    2-AUG-2014,
 ACCESSION  Rose-Cavalier-Smiths-iMac.local:17:1409391152
ORIGIN
        1 KAKELRGKAK KDLLQKLEEL KKELHTLRVQ QASDGAPAKI AQIRTLRKNI ARILTILTQV
       61 TR
//
LOCUS       Sorites_sp@sorspCAMPEP0114670064      62 bp    PROT      linear   30-AUG-2014
DEFINITION  Sorites_sp@sorspCAMPEP0114670064      67 bp    PROT      linear    2-AUG-2014, 
 ACCESSION  Rose-Cavalier-Smiths-iMac.local:18:1409391152
ORIGIN
        1 KAYELRNKTS KELLKELDDM KGELAQLRVA KVSGGAASKL AKIKTVRKAI ARILTVYNQK
       61 QK
//
LOCUS       Filoreta_marina@FIL1Con122_2      62 bp    PROT      linear   30-AUG-2014
DEFINITION  Filoreta_marina@FIL1Con122_2     109 bp    PROT      linear    2-AUG-2014, 109 
 ACCESSION  Rose-Cavalier-Smiths-iMac.local:19:1409391152
ORIGIN
        1 VLREPRDGMK EDLLKQLEDL KKELATLHVA QVSGGAPSKL SKIRMVRKNI ARVLTVYNQL
       61 QK
//
LOCUS       Blastoclad@24427      62 bp    PROT      linear   30-AUG-2014
DEFINITION  Blastoclad@24427     109 bp    PROT      linear    2-AUG-2014, 109 bases, 8932E
 ACCESSION  Rose-Cavalier-Smiths-iMac.local:20:1409391152
ORIGIN
        1 KTFELRGKNK AELNKQLDEL RRDLLAMRVK QQSGQSQQKP LEIRNVRRSI ARVLTVINQQ
       61 TK
//
LOCUS       Blastocyst@18036      62 bp    PROT      linear   30-AUG-2014
DEFINITION  Blastocyst@18036     109 bp    PROT      linear    2-AUG-2014, 109 bases, 7DF73
 ACCESSION  Rose-Cavalier-Smiths-iMac.local:21:1409391152
ORIGIN
        1 KAVELRQKNR DELMTEIENY KKELAQLRVA QVTGGAPAKL AQIKVVRKNI ARALTVLSQQ
       61 KR
//
LOCUS             Bodo      62 bp    PROT      linear   30-AUG-2014
DEFINITION  Bodo     109 bp    PROT      linear    2-AUG-2014, 109 bases, C77FDFB0 checksum
 ACCESSION  Rose-Cavalier-Smiths-iMac.local:22:1409391152
ORIGIN
        1 KIKDLRASNK DELLKKLAEF KKELSQLRVA QQVSGTASRL GRIGPIRKSI ARILTVLNQN
       61 ER
//
LOCUS       Bombyx0mor@30023      62 bp    PROT      linear   30-AUG-2014
DEFINITION  Bombyx0mor@30023     109 bp    PROT      linear    2-AUG-2014, 109 bases, 9840B
 ACCESSION  Rose-Cavalier-Smiths-iMac.local:23:1409391152
ORIGIN
        1 KCSELRTKDK KELFKQLEEL KTELTNLRVA KVTGGVASKL SKIRVVRKAI ARVYIVYHQK
       61 MK
//
LOCUS       Breviata_anathema@BREANContig6      62 bp    PROT      linear   30-AUG-2014
DEFINITION  Breviata_anathema@BREANContig6     109 bp    PROT      linear    2-AUG-2014, 10
 ACCESSION  Rose-Cavalier-Smiths-iMac.local:24:1409391152
ORIGIN
        1 KAHELRGKPK EELQTQLKNL KTELAQLRVA KVTGGAASKL GKIHEVRKAV ARVQTVISQT
       61 RR
//
LOCUS         CapsOwcz      62 bp    PROT      linear   30-AUG-2014
DEFINITION  CapsOwcz     109 bp    PROT      linear    2-AUG-2014, 109 bases, 923C8143 chec
 ACCESSION  Rose-Cavalier-Smiths-iMac.local:25:1409391152
ORIGIN
        1 RAYELRTKSK AELEDQLKSL KTELASLRVT KVTGSAANKL GRISAVRKGV AAVLTVMNQT
       61 QR
//
LOCUS       Chlamydomo@31058      62 bp    PROT      linear   30-AUG-2014
DEFINITION  Chlamydomo@31058     109 bp    PROT      linear    2-AUG-2014, 109 bases, DE2EE
 ACCESSION  Rose-Cavalier-Smiths-iMac.local:26:1409391152
ORIGIN
        1 KMHELRNMSK QDLITRLGSL KGELQQLRVA KVTGGAPNKL SKIKVVRKSI ARVLTVYKQS
       61 QR
//
LOCUS       Chlamydomonas_incerta@CIL00000      62 bp    PROT      linear   30-AUG-2014
DEFINITION  Chlamydomonas_incerta@CIL00000     109 bp    PROT      linear    2-AUG-2014, 10
 ACCESSION  Rose-Cavalier-Smiths-iMac.local:27:1409391152
ORIGIN
        1 KMHELRNMSK QDLIARLGAL KGELQQLRVA KVTGGAPNKL SKIKVVRKSI ARVLTVYKQS
       61 QR
//
LOCUS       Ciona0savi@30458      62 bp    PROT      linear   30-AUG-2014
DEFINITION  Ciona0savi@30458     109 bp    PROT      linear    2-AUG-2014, 109 bases, D80A0
 ACCESSION  Rose-Cavalier-Smiths-iMac.local:28:1409391152
ORIGIN
        1 KAKELRGKSK DELLKQLNDF KQELSTLRVA KVTGGAASKL SKICLVRKSI ARVLTVINQT
       61 QK
//
LOCUS       Ciona_intestinalis@CIOIN292223      62 bp    PROT      linear   30-AUG-2014
DEFINITION  Ciona_intestinalis@CIOIN292223     109 bp    PROT      linear    2-AUG-2014, 10
 ACCESSION  Rose-Cavalier-Smiths-iMac.local:29:1409391152
ORIGIN
        1 KAKELRGKSK DELLKQLNDF KQELSTLRVA KVTGGAASKL SKICLVRKSI ARVLTVINQT
       61 QK
//
LOCUS       Coccomyxa_sp@28397      62 bp    PROT      linear   30-AUG-2014
DEFINITION  Coccomyxa_sp@28397     107 bp    PROT      linear    2-AUG-2014, 107 bases, 713
 ACCESSION  Rose-Cavalier-Smiths-iMac.local:30:1409391152
ORIGIN
        1 -------KSK SELQAQLKEF KQELGALRVA KVTP---NKL SKIKVVRKSI ARVLTVISQN
       61 QR
//
LOCUS       Cochliopodium_minutoidum@cocmi      62 bp    PROT      linear   30-AUG-2014
DEFINITION  Cochliopodium_minutoidum@cocmi     109 bp    PROT      linear    2-AUG-2014, 10
 ACCESSION  Rose-Cavalier-Smiths-iMac.local:31:1409391152
ORIGIN
        1 KAFELRTKSK EDLNKQLEEL RKELSNLRVA KVTGGAANKV SKIRIVRKDI ARVLTVLNQN
       61 QK
//
LOCUS       Coenopodium_desertum@coedeCont      62 bp    PROT      linear   30-AUG-2014
DEFINITION  Coenopodium_desertum@coedeCont     109 bp    PROT      linear    2-AUG-2014, 10
 ACCESSION  Rose-Cavalier-Smiths-iMac.local:32:1409391152
ORIGIN
        1 KTKDLRAKNK ADLIKQLEEL KTELAQLRVA QVTGGAPNKL AKIRVVRKSI ARVLTVINQT
       61 QK
//
LOCUS       Collodictyon_sp@32089_2      62 bp    PROT      linear   30-AUG-2014
DEFINITION  Collodictyon_sp@32089_2      82 bp    PROT      linear    2-AUG-2014, 82 bases,
 ACCESSION  Rose-Cavalier-Smiths-iMac.local:33:1409391152
ORIGIN
        1 ---------- ---------- --ELSSLRVA QVSG-NASKL AKINVVRKSI ARVNTVVNQT
       61 RK
//
LOCUS       Cryptococc@31013      62 bp    PROT      linear   30-AUG-2014
DEFINITION  Cryptococc@31013     109 bp    PROT      linear    2-AUG-2014, 109 bases, 7C6B1
 ACCESSION  Rose-Cavalier-Smiths-iMac.local:34:1409391152
ORIGIN
        1 RAFELQSKSK QDLLEQLTEL KTELASLRVQ KIAGGSASKL TKINTVRKSI ARVLTVINQK
       61 QR
//
LOCUS       Cryptospor@29901      62 bp    PROT      linear   30-AUG-2014
DEFINITION  Cryptospor@29901     109 bp    PROT      linear    2-AUG-2014, 109 bases, 14E33
 ACCESSION  Rose-Cavalier-Smiths-iMac.local:35:1409391152
ORIGIN
        1 QIKQLISLSE EELTVKIDEL KKELASLRVI QSTGTAPNKL SRINVVRKGI ARILTILSQR
       61 NI
//
LOCUS       Cyanophora@16740      62 bp    PROT      linear   30-AUG-2014
DEFINITION  Cyanophora@16740     109 bp    PROT      linear    2-AUG-2014, 109 bases, 47B1F
 ACCESSION  Rose-Cavalier-Smiths-iMac.local:36:1409391152
ORIGIN
        1 KVHELRGKGK SELSKQLDDL KNELVNLRVA KVTGSAASKL SKIKVVRKSI ARVLTVISQS
       61 QR
//
LOCUS       Dictyostel@31502      62 bp    PROT      linear   30-AUG-2014
DEFINITION  Dictyostel@31502     109 bp    PROT      linear    2-AUG-2014, 109 bases, 59582
 ACCESSION  Rose-Cavalier-Smiths-iMac.local:37:1409391152
ORIGIN
        1 KAFELRTKNK TQLLEHLKEL RTELSSLRVA QVKSPNPSKL AKIGTVRKAI ARVLTVFNQT
       61 QK
//
LOCUS       Dictyostelium_purpureum@DICPU8      62 bp    PROT      linear   30-AUG-2014
DEFINITION  Dictyostelium_purpureum@DICPU8     109 bp    PROT      linear    2-AUG-2014, 10
 ACCESSION  Rose-Cavalier-Smiths-iMac.local:38:1409391152
ORIGIN
        1 KAFELRNKNK AQLQEHLKEL RTELASLRVA QVKAPNPSKL GKIGTVRKAI ARVLTVYNQT
       61 QK
//
LOCUS         DiplPapi      62 bp    PROT      linear   30-AUG-2014
DEFINITION  DiplPapi     109 bp    PROT      linear    2-AUG-2014, 109 bases, 7F458E12 chec
 ACCESSION  Rose-Cavalier-Smiths-iMac.local:39:1409391152
ORIGIN
        1 RSHELRTQGK EDLLNQLTEL KTELASLRVA QVTGGPATKV AKIKTVRKSI AKVLTVLNCN
       61 MK
//
LOCUS         DrosMela      62 bp    PROT      linear   30-AUG-2014
DEFINITION  DrosMela     109 bp    PROT      linear    2-AUG-2014, 109 bases, D6CC28B5 chec
 ACCESSION  Rose-Cavalier-Smiths-iMac.local:40:1409391152
ORIGIN
        1 KCSELRIKDK KELTKQLDEL KNELLSLRVA KVTGGAPSKL SKIRVVRKAI ARVYIVMHQK
       61 QK
//
LOCUS       Dunaliella@11842      62 bp    PROT      linear   30-AUG-2014
DEFINITION  Dunaliella@11842     109 bp    PROT      linear    2-AUG-2014, 109 bases, 4AE74
 ACCESSION  Rose-Cavalier-Smiths-iMac.local:41:1409391152
ORIGIN
        1 KAHELRGKNK QELVNQLKEL KGELSALRVA KVTGGAPNKL SKIKVVRKSI ARVLTVYRQT
       61 ER
//
LOCUS       Ectocarpus@23941      62 bp    PROT      linear   30-AUG-2014
DEFINITION  Ectocarpus@23941      66 bp    PROT      linear    2-AUG-2014, 66 bases, 321256
 ACCESSION  Rose-Cavalier-Smiths-iMac.local:42:1409391152
ORIGIN
        1 ---------- ---------- -----QLRVA QVTGGAASKL AKIAVVRKKI ARTLTVYHQS
       61 QK
//
LOCUS       Eimeria0te@12987      62 bp    PROT      linear   30-AUG-2014
DEFINITION  Eimeria0te@12987     109 bp    PROT      linear    2-AUG-2014, 109 bases, AC7A1
 ACCESSION  Rose-Cavalier-Smiths-iMac.local:43:1409391152
ORIGIN
        1 TAHELRQKAP KDLQKQLEDL KKELSLLRVA KVTGATPAKL AKITQVRKGI ARVLTVYNQK
       61 RR
//
LOCUS        Entamoeba      62 bp    PROT      linear   30-AUG-2014
DEFINITION  Entamoeba     109 bp    PROT      linear    2-AUG-2014, 109 bases, B7CC5370 che
 ACCESSION  Rose-Cavalier-Smiths-iMac.local:44:1409391152
ORIGIN
        1 --------SK NDMNAKLIEL KGELANLRTA KVTGGAPSKI SRLRVVKKDI ARLLTVMNTQ
       61 RM
//
LOCUS       Eucheuma_denticulatum@CL177Con      62 bp    PROT      linear   30-AUG-2014
DEFINITION  Eucheuma_denticulatum@CL177Con     107 bp    PROT      linear    2-AUG-2014, 10
 ACCESSION  Rose-Cavalier-Smiths-iMac.local:45:1409391152
ORIGIN
        1 -------KTK ADLEKEAENL RIELGQLRVA KVTA---SKL SKIREVRKSI ARVLTVLTAQ
       61 KR
//
LOCUS       Euglena0gr@19613      62 bp    PROT      linear   30-AUG-2014
DEFINITION  Euglena0gr@19613     109 bp    PROT      linear    2-AUG-2014, 109 bases, A1986
 ACCESSION  Rose-Cavalier-Smiths-iMac.local:46:1409391152
ORIGIN
        1 KAHEIRQLEK KDLLKQLDDL KTELAQLRVA KQTSGAASKL CKIKIVRRSI ARVLTVLNMK
       61 EK
//
LOCUS       Filamoeba_sinensis@filsiRFL6WO      62 bp    PROT      linear   30-AUG-2014
DEFINITION  Filamoeba_sinensis@filsiRFL6WO     109 bp    PROT      linear    2-AUG-2014, 10
 ACCESSION  Rose-Cavalier-Smiths-iMac.local:47:1409391152
ORIGIN
        1 KAHELRTKSK AEMLKQLEEL RNELAQLKVA KVTGGAPSKL AKIKIVRKSI ARVLTVISQT
       61 QR
//
LOCUS       Flamella_fluviatilis@flaflCont      62 bp    PROT      linear   30-AUG-2014
DEFINITION  Flamella_fluviatilis@flaflCont     109 bp    PROT      linear    2-AUG-2014, 10
 ACCESSION  Rose-Cavalier-Smiths-iMac.local:48:1409391152
ORIGIN
        1 KAYELRNKKK AELVEQLGKL KNELAQLRVA QVTGGAPSKL AKIRSVRNSI ARVMSVINQT
       61 QR
//
LOCUS       Flamella_sp      62 bp    PROT      linear   30-AUG-2014
DEFINITION  Flamella_sp, 233 bases, 1C47245D checksum.
 ACCESSION  Rose-Cavalier-Smiths-iMac.local:144:1409391190
ORIGIN
        1 KAYELRNKKK AELVEQLGKL KNELAQLRVA QVTGGAPSKL AKIRTVRNSI ARVMTVVNQT
       61 QR
//
LOCUS       Acanthamoe@24334      62 bp    PROT      linear   30-AUG-2014
DEFINITION  Acanthamoe@24334     109 bp    PROT      linear    2-AUG-2014, 109 bases, 22A31
 ACCESSION  Rose-Cavalier-Smiths-iMac.local:2:1409391152
ORIGIN
        1 KAHELRTKKK NELVKQLEEL KTELASLRVQ QVTGGAPSKL AKIKEIRKSV ARVNTVISQT
       61 QR
//
LOCUS       Arachnula_sp      62 bp    PROT      linear   30-AUG-2014
DEFINITION  Arachnula_sp, 233 bases, 7A0818D4 checksum.
 ACCESSION  Rose-Cavalier-Smiths-iMac.local:177:1409391190
ORIGIN
        1 ---------- ---------- ---------- ---GGAPSKL AKIQVVRHSI ARVLTIMNQT
       61 QK
//
LOCUS         Fontalba      62 bp    PROT      linear   30-AUG-2014
DEFINITION  Fontalba     109 bp    PROT      linear    2-AUG-2014, 109 bases, 885035AD chec
 ACCESSION  Rose-Cavalier-Smiths-iMac.local:49:1409391152
ORIGIN
        1 ----LRSLDK DQLQKELEIA KKELARFRVS KVAGTGTLGV HDILTARKNI ARINTVITQN
       61 IR
//
LOCUS       Giardia0la@27121      62 bp    PROT      linear   30-AUG-2014
DEFINITION  Giardia0la@27121     109 bp    PROT      linear    2-AUG-2014, 109 bases, 18C0F
 ACCESSION  Rose-Cavalier-Smiths-iMac.local:50:1409391152
ORIGIN
        1 KAKDLVGLSQ EDLQRKLADL KRELLSLR-T MKATAPPERI ARFRVCKKDV ARVLTVINQK
       61 AR
//
LOCUS       Glaucocyst@13425      62 bp    PROT      linear   30-AUG-2014
DEFINITION  Glaucocyst@13425     109 bp    PROT      linear    2-AUG-2014, 109 bases, A2C54
 ACCESSION  Rose-Cavalier-Smiths-iMac.local:51:1409391152
ORIGIN
        1 KVHELRGKSK SELLKQLDDL KNELVSLRVA KVTGSAASKL SKIKVVRKSI ARVLTVINQT
       61 QR
//
LOCUS       Goniomonas_pacifica@gonpaConti      62 bp    PROT      linear   30-AUG-2014
DEFINITION  Goniomonas_pacifica@gonpaConti     109 bp    PROT      linear    2-AUG-2014, 10
 ACCESSION  Rose-Cavalier-Smiths-iMac.local:52:1409391152
ORIGIN
        1 KAFELRSKNR DELLKQLEDL KTELQQLRVA KVTGGAASKL SKIKIVRKSI ARVLTVINQK
       61 KK
//
LOCUS       Gracilaria@16340      62 bp    PROT      linear   30-AUG-2014
DEFINITION  Gracilaria@16340     109 bp    PROT      linear    2-AUG-2014, 109 bases, 9EE4A
 ACCESSION  Rose-Cavalier-Smiths-iMac.local:53:1409391152
ORIGIN
        1 KSSELRTKTK ADLEKEAEDL RVELGQLRVA KVTSGSASKL SKIREVRKCI ARVLTVLTAQ
       61 KR
//
LOCUS       Gromia_sphaerica@23317_4      43 bp    PROT      linear   30-AUG-2014
DEFINITION  Gromia_sphaerica@23317_4      43 bp    PROT      linear    2-AUG-2014, 43 bases
 ACCESSION  Rose-Cavalier-Smiths-iMac.local:54:1409391152
ORIGIN
        1 -------QSK EELMKTLEEL KNELAQLRVA KVSGP-ASKL AKI
//
LOCUS       Guillardia_theta@161180      62 bp    PROT      linear   30-AUG-2014
DEFINITION  Guillardia_theta@161180      99 bp    PROT      linear    2-AUG-2014, 99 bases,
 ACCESSION  Rose-Cavalier-Smiths-iMac.local:55:1409391152
ORIGIN
        1 -------KSR EELLRQLDEL KTELQQLRVA KVTAS---KL SKIKVVRKSI ARVLTVYNQN
       61 KK
//
LOCUS       Hartmannel@17023      62 bp    PROT      linear   30-AUG-2014
DEFINITION  Hartmannel@17023     109 bp    PROT      linear    2-AUG-2014, 109 bases, FC718
 ACCESSION  Rose-Cavalier-Smiths-iMac.local:56:1409391152
ORIGIN
        1 KSFELRKKNR EELLKQVTDL KNELAQHRVA KVTAGAPSKL AKIKDIRRSI ARTLTVYNET
       61 QR
//
LOCUS       Hartmannella_abertawensis@hara      62 bp    PROT      linear   30-AUG-2014
DEFINITION  Hartmannella_abertawensis@hara     109 bp    PROT      linear    2-AUG-2014, 10
 ACCESSION  Rose-Cavalier-Smiths-iMac.local:57:1409391152
ORIGIN
        1 KAHELAGKNR QELLNELNEL RAELASLRVA QVTGGTPAKL AKIKEVRKSI ARVLTIYNQT
       61 RK
//
LOCUS       Helicosporidium_sp@HEL00000180      62 bp    PROT      linear   30-AUG-2014
DEFINITION  Helicosporidium_sp@HEL00000180     109 bp    PROT      linear    2-AUG-2014, 10
 ACCESSION  Rose-Cavalier-Smiths-iMac.local:58:1409391152
ORIGIN
        1 KAHELRPKSK AELLSQLKDL KQELSALRVA KVTGGAANKL SKIKVVRKSV ARVLTVIQQN
       61 QR
//
LOCUS       Heterocapsa_triquetra@HTL00000      62 bp    PROT      linear   30-AUG-2014
DEFINITION  Heterocapsa_triquetra@HTL00000     109 bp    PROT      linear    2-AUG-2014, 10
 ACCESSION  Rose-Cavalier-Smiths-iMac.local:59:1409391152
ORIGIN
        1 ---------- --LLKELDEM KNELAQLRVA KVAGGAASKL AKIKVVRKSI ARILTVYNQK
       61 QK
//
LOCUS       Histiona0a@11908      62 bp    PROT      linear   30-AUG-2014
DEFINITION  Histiona0a@11908     109 bp    PROT      linear    2-AUG-2014, 109 bases, 80D6A
 ACCESSION  Rose-Cavalier-Smiths-iMac.local:60:1409391152
ORIGIN
        1 KAFELRKKNV EDLTRQLDEL KQELSQLRVA KVNNGGASKL AKISVVRKNI ARVLTTINFL
       61 RR
//
LOCUS       Homo0sapie@26601      62 bp    PROT      linear   30-AUG-2014
DEFINITION  Homo0sapie@26601     109 bp    PROT      linear    2-AUG-2014, 109 bases, 169AB
 ACCESSION  Rose-Cavalier-Smiths-iMac.local:61:1409391152
ORIGIN
        1 KARDLRGKKK EELLKQLDDL KVELSQLRVA KVTGGAASKL SKIRVVRKSI ARVLTVINQT
       61 QK
//
LOCUS       Hydra0magn@31090      62 bp    PROT      linear   30-AUG-2014
DEFINITION  Hydra0magn@31090     109 bp    PROT      linear    2-AUG-2014, 109 bases, B3786
 ACCESSION  Rose-Cavalier-Smiths-iMac.local:62:1409391152
ORIGIN
        1 KAHELRGKKK EELLHQLNEL KTELQQLNVN KVTGGAPSKL SKIKVFRKSI ARVLTVISQS
       61 QR
//
LOCUS       Hyperamoeba_dachnya@HDL0000031      62 bp    PROT      linear   30-AUG-2014
DEFINITION  Hyperamoeba_dachnya@HDL0000031     109 bp    PROT      linear    2-AUG-2014, 10
 ACCESSION  Rose-Cavalier-Smiths-iMac.local:63:1409391152
ORIGIN
        1 NINELRTKKK SELLQKLNEL KVELGNLRVA QVTGGAPSRL AKIRVVRKSI ARVLLVIGQQ
       61 QK
//
LOCUS       Ixodes0sca@30346      62 bp    PROT      linear   30-AUG-2014
DEFINITION  Ixodes0sca@30346     109 bp    PROT      linear    2-AUG-2014, 109 bases, 7B430
 ACCESSION  Rose-Cavalier-Smiths-iMac.local:64:1409391152
ORIGIN
        1 KARELRGKKK EDLVKQLEDL KQELAALRVA KVTGGAASKL SKIRVVRKSI ARVLTVIHQT
       61 QK
//
LOCUS       Jakoba0bah@11373      62 bp    PROT      linear   30-AUG-2014
DEFINITION  Jakoba0bah@11373     109 bp    PROT      linear    2-AUG-2014, 109 bases, 973AE
 ACCESSION  Rose-Cavalier-Smiths-iMac.local:65:1409391152
ORIGIN
        1 KAYELREKDQ KLLMKELAEQ KKQLLEARTN KASGSNAVKL SQLRTIRHNI ARILTVISEK
       61 KR
//
LOCUS         TsukGlob      62 bp    PROT      linear   30-AUG-2014
DEFINITION  TsukGlob     109 bp    PROT      linear    2-AUG-2014, 109 bases, D46C9492 chec
 ACCESSION  Rose-Cavalier-Smiths-iMac.local:66:1409391152
ORIGIN
        1 RAHELRTKSK DELLKQLAEL KQELSQLRVA QVTGGAASKL SKIGVVRKDI ARVLTVINQT
       61 QP
//
LOCUS       Malawi0cal@13755      62 bp    PROT      linear   30-AUG-2014
DEFINITION  Malawi0cal@13755     109 bp    PROT      linear    2-AUG-2014, 109 bases, 47AB2
 ACCESSION  Rose-Cavalier-Smiths-iMac.local:67:1409391152
ORIGIN
        1 KAHELRTQSK ADLLKQLEDL KKELSQLRVA QVTGGNAARL SKIRVVRKSI ARVLTVINQT
       61 TK
//
LOCUS       Malawi0jak@18147      62 bp    PROT      linear   30-AUG-2014
DEFINITION  Malawi0jak@18147     109 bp    PROT      linear    2-AUG-2014, 109 bases, DD49C
 ACCESSION  Rose-Cavalier-Smiths-iMac.local:68:1409391152
ORIGIN
        1 KAHELRTKSK SELTKQLEEL KKELSQLRVA QVTGGNASKL SKIRVVRKSI ARVLTVINQT
       61 TK
//
LOCUS       Karlodinium_micrum@KML00002919      62 bp    PROT      linear   30-AUG-2014
DEFINITION  Karlodinium_micrum@KML00002919     109 bp    PROT      linear    2-AUG-2014, 10
 ACCESSION  Rose-Cavalier-Smiths-iMac.local:69:1409391152
ORIGIN
        1 KAHELRSKTS KELLKELDDM KTELSQLRVA KVAGGAASKL AKIKIVRKSI ARILTVYNQK
       61 QK
//
LOCUS         MastBala      62 bp    PROT      linear   30-AUG-2014
DEFINITION  MastBala     109 bp    PROT      linear    2-AUG-2014, 109 bases, 1F4042C3 chec
 ACCESSION  Rose-Cavalier-Smiths-iMac.local:70:1409391152
ORIGIN
        1 KAYELRTKSK ADLLKQLDEL KTELAQLRVA KVTGGAASRL AKIHTTRKNI ARVLTVISQT
       61 QR
//
LOCUS       Mesostigma_viride@MVL00000009_      62 bp    PROT      linear   30-AUG-2014
DEFINITION  Mesostigma_viride@MVL00000009_     109 bp    PROT      linear    2-AUG-2014, 10
 ACCESSION  Rose-Cavalier-Smiths-iMac.local:71:1409391152
ORIGIN
        1 KVHELRNKRK EELLAQLKEL KTELAALRVA KVTGGAPNKL SKIKVVRLSI AQVLTVISQT
       61 QK
//
LOCUS       Microhelia_sp@BHDKC_BKIZ1_edit      62 bp    PROT      linear   30-AUG-2014
DEFINITION  Microhelia_sp@BHDKC_BKIZ1_edit     109 bp    PROT      linear    2-AUG-2014, 10
 ACCESSION  Rose-Cavalier-Smiths-iMac.local:72:1409391152
ORIGIN
        1 KPHELRTKTK EELEKQLDEL KGELQSLRVA KVTGGAASKL SKIRVVRKSI ARVLTVINQT
       61 QK
//
LOCUS       Micromonas_pusilla@MICPU49485      62 bp    PROT      linear   30-AUG-2014
DEFINITION  Micromonas_pusilla@MICPU49485     109 bp    PROT      linear    2-AUG-2014, 109
 ACCESSION  Rose-Cavalier-Smiths-iMac.local:73:1409391152
ORIGIN
        1 KVHELRTRSK GDLLNQLKEL KTELAALRVA KVTGGAPNKL SKIKVVRLSI AQVLTVIRQN
       61 QL
//
LOCUS       Micromonas_RCC@MICRC107597      62 bp    PROT      linear   30-AUG-2014
DEFINITION  Micromonas_RCC@MICRC107597     109 bp    PROT      linear    2-AUG-2014, 109 ba
 ACCESSION  Rose-Cavalier-Smiths-iMac.local:74:1409391152
ORIGIN
        1 KVHELRAKSK GDLLGQLKEL KTELAALRVA KVTGGAPNKL SKIKVVRLSI AQVLTVIRQN
       61 QL
//
LOCUS         MicromSp      62 bp    PROT      linear   30-AUG-2014
DEFINITION  MicromSp     109 bp    PROT      linear    2-AUG-2014, 109 bases, 7AC5F0DA chec
 ACCESSION  Rose-Cavalier-Smiths-iMac.local:75:1409391152
ORIGIN
        1 KAYELRKRSK GDLLNQLKEL KTELAALRVA KVTGGAPNKL SKIKVVRLSI AQVLTVIRQN
       61 QL
//
LOCUS       Minimassisteria_diva@oxnspCont      62 bp    PROT      linear   30-AUG-2014
DEFINITION  Minimassisteria_diva@oxnspCont     109 bp    PROT      linear    2-AUG-2014, 10
 ACCESSION  Rose-Cavalier-Smiths-iMac.local:76:1409391152
ORIGIN
        1 KAHELRNKSK QELIAQLNEL KAELQQLRVN KVSGGGPTKL SKIRVVRKAI ARVNTVYNQL
       61 RR
//
LOCUS       Monosiga0b@30077      62 bp    PROT      linear   30-AUG-2014
DEFINITION  Monosiga0b@30077     109 bp    PROT      linear    2-AUG-2014, 109 bases, A054F
 ACCESSION  Rose-Cavalier-Smiths-iMac.local:77:1409391152
ORIGIN
        1 KAYKLRALSK DDLLKTLQEY KAELAGLRVE QITNGTASKI SQIKVFRKNI AVAKTVINLK
       61 TR
//
LOCUS       Monosiga0o@21256      62 bp    PROT      linear   30-AUG-2014
DEFINITION  Monosiga0o@21256     109 bp    PROT      linear    2-AUG-2014, 109 bases, 5B94B
 ACCESSION  Rose-Cavalier-Smiths-iMac.local:78:1409391152
ORIGIN
        1 ---ELRTKSK QDILKQLDEL KTELRELRVA KVTAGAPNKL SKIKVTRKAI ARTLTVLNQT
       61 QR
//
LOCUS       Naegleria0@31164      62 bp    PROT      linear   30-AUG-2014
DEFINITION  Naegleria0@31164     109 bp    PROT      linear    2-AUG-2014, 109 bases, B7B08
 ACCESSION  Rose-Cavalier-Smiths-iMac.local:79:1409391152
ORIGIN
        1 KAFELRDKSN EDLKKQLDAM KQELFQLRVQ KVTGASTANL LNIKVVRKNI ARIKTVIVSK
       61 QR
//
LOCUS       Nannochloropsis_oculata@nanocS      62 bp    PROT      linear   30-AUG-2014
DEFINITION  Nannochloropsis_oculata@nanocS     109 bp    PROT      linear    2-AUG-2014, 10
 ACCESSION  Rose-Cavalier-Smiths-iMac.local:80:1409391152
ORIGIN
        1 ---------- ADLVKQLDEL KKELSELRVA KVTGGAASKL AKIKIVRKSI ARVLTVYNQT
       61 QK
//
LOCUS       Nematostella      62 bp    PROT      linear   30-AUG-2014
DEFINITION  Nematostella     109 bp    PROT      linear    2-AUG-2014, 109 bases, 6F0F2009 
 ACCESSION  Rose-Cavalier-Smiths-iMac.local:81:1409391152
ORIGIN
        1 KAHELRGKKK DELLKQLDEL KTELSQLRVA KVTGGAASKL SKIKVVRKSV ARVLTVVSQT
       61 QR
//
LOCUS       Neurospora@31387      62 bp    PROT      linear   30-AUG-2014
DEFINITION  Neurospora@31387     109 bp    PROT      linear    2-AUG-2014, 109 bases, F62A0
 ACCESSION  Rose-Cavalier-Smiths-iMac.local:82:1409391152
ORIGIN
        1 KAGALWSKNK DELTKQLGEL KTELGQLRIQ KIV-SSGTKL NKIHDLRKSI ARVLTIINAK
       61 QR
//
LOCUS       Oryza0sati@30477      62 bp    PROT      linear   30-AUG-2014
DEFINITION  Oryza0sati@30477     109 bp    PROT      linear    2-AUG-2014, 109 bases, 8DE39
 ACCESSION  Rose-Cavalier-Smiths-iMac.local:83:1409391152
ORIGIN
        1 KVHELRGKNK AELQAQLKDL KAELSLLRVA KVTGGAPNKL SKIKVVRTSI ARVLTVISQK
       61 QK
//
LOCUS       Ostreococcus      62 bp    PROT      linear   30-AUG-2014
DEFINITION  Ostreococcus     109 bp    PROT      linear    2-AUG-2014, 109 bases, 7DCE88F7 
 ACCESSION  Rose-Cavalier-Smiths-iMac.local:84:1409391152
ORIGIN
        1 RCHELRERSK HDLKQQLEQL KTELAALRVA KVTGGAPGKL SKIKQVRLAI AQTLTVMRHK
       61 QL
//
LOCUS         OxytTrif      62 bp    PROT      linear   30-AUG-2014
DEFINITION  OxytTrif     109 bp    PROT      linear    2-AUG-2014, 109 bases, 6541A756 chec
 ACCESSION  Rose-Cavalier-Smiths-iMac.local:85:1409391152
ORIGIN
        1 KAHELRQKDE KSLVDELTKF RKELAQLRVS KVSAAPQVKL ARIRVVRKAI AKVLTVINEK
       61 RR
//
LOCUS       Paramecium@31073      62 bp    PROT      linear   30-AUG-2014
DEFINITION  Paramecium@31073     109 bp    PROT      linear    2-AUG-2014, 109 bases, 961B3
 ACCESSION  Rose-Cavalier-Smiths-iMac.local:86:1409391152
ORIGIN
        1 KVRKLRDQKP EDLLKDLEKL KSELIQLRTV KVSAGNAQKL GRIGLVRKRI AKYLTVINEQ
       61 RR
//
LOCUS          PCBtrin      62 bp    PROT      linear   30-AUG-2014
DEFINITION  PCBtrin     109 bp    PROT      linear    2-AUG-2014, 109 bases, 83DC36B4 check
 ACCESSION  Rose-Cavalier-Smiths-iMac.local:87:1409391152
ORIGIN
        1 KVHELRTKPA DELKKQLQEL KTELAQLRVA KVTGQGAALK LSKIKTVRKS IAQVMTVISQ
       61 SR
//
LOCUS       Perkinsus0@25040      62 bp    PROT      linear   30-AUG-2014
DEFINITION  Perkinsus0@25040     109 bp    PROT      linear    2-AUG-2014, 109 bases, 413FB
 ACCESSION  Rose-Cavalier-Smiths-iMac.local:88:1409391152
ORIGIN
        1 KAYQIRSKSE KELLTDLDEL KQKLVSLRVS KALSSTAGKV AEIRVVRKNI ARTLTVYNQT
       61 RK
//
LOCUS       Phaeodacty@30821      62 bp    PROT      linear   30-AUG-2014
DEFINITION  Phaeodacty@30821     109 bp    PROT      linear    2-AUG-2014, 109 bases, DBB06
 ACCESSION  Rose-Cavalier-Smiths-iMac.local:89:1409391152
ORIGIN
        1 KAHELRNLNK DELLKTLTDL RKELSELHVA KVTDGAASKV AKIKGVRKSI ARVLTVHNQQ
       61 QK
//
LOCUS       Phanerocha@28199      62 bp    PROT      linear   30-AUG-2014
DEFINITION  Phanerocha@28199     109 bp    PROT      linear    2-AUG-2014, 109 bases, D0912
 ACCESSION  Rose-Cavalier-Smiths-iMac.local:90:1409391152
ORIGIN
        1 -------RSK NDLTKQLAEL KNELLSLRVQ KIAGGSAAKL TRM--VRKSI ARVLTVMNQK
       61 AR
//
LOCUS       Phycomyces_blakesleeanus@PHYBL      62 bp    PROT      linear   30-AUG-2014
DEFINITION  Phycomyces_blakesleeanus@PHYBL     109 bp    PROT      linear    2-AUG-2014, 10
 ACCESSION  Rose-Cavalier-Smiths-iMac.local:91:1409391152
ORIGIN
        1 KAHELRNKNK AELLKVLDEQ KQELASLRVQ KVAGGSASKL QAIGQARKNV ARTLTVINQT
       61 QR
//
LOCUS       Physarum0p@21109      62 bp    PROT      linear   30-AUG-2014
DEFINITION  Physarum0p@21109     109 bp    PROT      linear    2-AUG-2014, 109 bases, 74609
 ACCESSION  Rose-Cavalier-Smiths-iMac.local:92:1409391152
ORIGIN
        1 ---------K SELLQKLTEL KNELATLRVA QVTGGAPSRL AKIRVVRKSI ARVLLVIGQN
       61 QK
//
LOCUS       Physcomitr@29555      62 bp    PROT      linear   30-AUG-2014
DEFINITION  Physcomitr@29555     109 bp    PROT      linear    2-AUG-2014, 109 bases, 2CEBB
 ACCESSION  Rose-Cavalier-Smiths-iMac.local:93:1409391152
ORIGIN
        1 KVHELRAKSK NELLNQLKEL KAELAALRVA KVTGGAPNKL SKIKVVRLSI AQVLTVISQT
       61 QK
//
LOCUS       Phytophtho@31525      62 bp    PROT      linear   30-AUG-2014
DEFINITION  Phytophtho@31525     109 bp    PROT      linear    2-AUG-2014, 109 bases, 71BDC
 ACCESSION  Rose-Cavalier-Smiths-iMac.local:94:1409391152
ORIGIN
        1 KAHELRTKSK TELLRQLDDY QQELAQLRVA KVIGGAASKL SKIRVVRKSI ARVLTVYNQN
       61 QK
//
LOCUS       Pinus0taed@30208      62 bp    PROT      linear   30-AUG-2014
DEFINITION  Pinus0taed@30208     109 bp    PROT      linear    2-AUG-2014, 109 bases, 2A01A
 ACCESSION  Rose-Cavalier-Smiths-iMac.local:95:1409391152
ORIGIN
        1 KVHELRNKSK SELLSQLKEL KAELALLRVA KVTGGAPNKL SKIKVVRLSI AQVLTVISQS
       61 QR
//
LOCUS       Planomonas_baikal@plabaContig0      62 bp    PROT      linear   30-AUG-2014
DEFINITION  Planomonas_baikal@plabaContig0     109 bp    PROT      linear    2-AUG-2014, 10
 ACCESSION  Rose-Cavalier-Smiths-iMac.local:96:1409391152
ORIGIN
        1 KASELRALKP DDLQKRLAEL KTELGNLRVA KVSGSNTSKL SKISVVRKAI ARVLTVGRQS
       61 EK
//
LOCUS       Plasmodiophora_brassicae@03068      57 bp    PROT      linear   30-AUG-2014
DEFINITION  Plasmodiophora_brassicae@03068      57 bp    PROT      linear    2-AUG-2014, 57
 ACCESSION  Rose-Cavalier-Smiths-iMac.local:97:1409391152
ORIGIN
        1 -------KSK DDLLKQLDEL KHELAQLRVA KVSGP-ASKL TKIKIARKNI ARVLTVY
//
LOCUS       Plasmodium@30396      62 bp    PROT      linear   30-AUG-2014
DEFINITION  Plasmodium@30396     109 bp    PROT      linear    2-AUG-2014, 109 bases, 1CEED
 ACCESSION  Rose-Cavalier-Smiths-iMac.local:98:1409391152
ORIGIN
        1 KAYELRTLKK KELLDKLDEL KKELSGLRIS KALG-NSAKN SKIHGVRKNV ARVLTVYNQK
       61 RK
//
LOCUS       Polysphondylium_pallidum@EFA81      62 bp    PROT      linear   30-AUG-2014
DEFINITION  Polysphondylium_pallidum@EFA81     109 bp    PROT      linear    2-AUG-2014, 10
 ACCESSION  Rose-Cavalier-Smiths-iMac.local:99:1409391152
ORIGIN
        1 KAHELRKQKK TELLEQLNTL KTELSSLRVN QVKAAAPSKL AKIGIVRKSI ARVLTVFNTQ
       61 RK
//
LOCUS       Polytomella_parva@POL00000703_      62 bp    PROT      linear   30-AUG-2014
DEFINITION  Polytomella_parva@POL00000703_     109 bp    PROT      linear    2-AUG-2014, 10
 ACCESSION  Rose-Cavalier-Smiths-iMac.local:100:1409391152
ORIGIN
        1 RAHELRSKSK AELLSQLKDL KSELASLRVA QVTGGAANKI SKIKVVRKGI ARVLTVYRQT
       61 ER
//
LOCUS       Galdieria0@30635      62 bp    PROT      linear   30-AUG-2014
DEFINITION  Galdieria0@30635     109 bp    PROT      linear    2-AUG-2014, 109 bases, CCDF6
 ACCESSION  Rose-Cavalier-Smiths-iMac.local:101:1409391152
ORIGIN
        1 KAYEIRGKSK AELEKQLVEL KTELSQLRVA QVTGGAASKL AKIKEVRKSI ARVLTVITQN
       61 QR
//
LOCUS       Rhodophyta-Porphyridium_DBLAB_      62 bp    PROT      linear   30-AUG-2014
DEFINITION  Rhodophyta-Porphyridium_DBLAB_     109 bp    PROT      linear    2-AUG-2014, 10
 ACCESSION  Rose-Cavalier-Smiths-iMac.local:102:1409391152
ORIGIN
        1 KAFQLREQGK KELLDKLDQL KTELAALRVA KVTGGASSKL SKISVVRKSI ARVLTVISQT
       61 ER
//
LOCUS       Porphyra0y@19684      62 bp    PROT      linear   30-AUG-2014
DEFINITION  Porphyra0y@19684     109 bp    PROT      linear    2-AUG-2014, 109 bases, DFC7C
 ACCESSION  Rose-Cavalier-Smiths-iMac.local:103:1409391152
ORIGIN
        1 KATELRTKTK ADLVKQLDDL KQELGQLRVA KVTGGAASKI SKIKDVRKSI ARVLTVISQT
       61 QR
//
LOCUS       Rhodomonas_salina@RHL00001580_      62 bp    PROT      linear   30-AUG-2014
DEFINITION  Rhodomonas_salina@RHL00001580_     107 bp    PROT      linear    2-AUG-2014, 10
 ACCESSION  Rose-Cavalier-Smiths-iMac.local:104:1409391152
ORIGIN
        1 ---------- --LIRQLDEL KTELQQLRVA KVTA---SKL SKIKVVRKSI ARVLTVINQN
       61 KK
//
LOCUS         GoniomSp      62 bp    PROT      linear   30-AUG-2014
DEFINITION  GoniomSp     109 bp    PROT      linear    2-AUG-2014, 109 bases, 8558ACFD chec
 ACCESSION  Rose-Cavalier-Smiths-iMac.local:105:1409391152
ORIGIN
        1 KTNDLRNKKR DELLKQLEDL KTELQQLRVA KVTAGAPSKL AKIKVVRKSV ARVLTVINQK
       61 KR
//
LOCUS         PalpBili      62 bp    PROT      linear   30-AUG-2014
DEFINITION  PalpBili     109 bp    PROT      linear    2-AUG-2014, 109 bases, 9246EB87 chec
 ACCESSION  Rose-Cavalier-Smiths-iMac.local:106:1409391152
ORIGIN
        1 RATELRQRNK DDLEKQLDDL KNELQQLRVA KVTGGAASKL AKIKTVRKNI ARVLTVMNTN
       61 IK
//
LOCUS         RoomTrun      62 bp    PROT      linear   30-AUG-2014
DEFINITION  RoomTrun     109 bp    PROT      linear    2-AUG-2014, 109 bases, D62D163B chec
 ACCESSION  Rose-Cavalier-Smiths-iMac.local:107:1409391152
ORIGIN
        1 ---------- ---------- -----QHRVA KVTGGGASKL AKIKVVRKSI ARVLTVINQS
       61 IK
//
LOCUS       Guillardia_theta@jgiGuith1161180      62 bp    PROT      linear   30-AUG-2014
DEFINITION  Guillardia_theta@jgiGuith1161180     109 bp    PROT      linear    2-AUG-2014, 
 ACCESSION  Rose-Cavalier-Smiths-iMac.local:108:1409391152
ORIGIN
        1 KAHELRGKSR EELLRQLDEL KTELQQLRVA KVTGGAASKL SKIKVVRKSI ARVLTVYNQN
       61 KK
//
LOCUS       Prototheca_wickerhamii@PWL0000      62 bp    PROT      linear   30-AUG-2014
DEFINITION  Prototheca_wickerhamii@PWL0000     109 bp    PROT      linear    2-AUG-2014, 10
 ACCESSION  Rose-Cavalier-Smiths-iMac.local:109:1409391152
ORIGIN
        1 ---------- --MSCGPRQA ELLGQLKDLK QELAALRVAK VTGGAPNKLS KIKVVRKSVA
       61 RV
//
LOCUS       Pythium_ultimum@pytulTA3528_1      62 bp    PROT      linear   30-AUG-2014
DEFINITION  Pythium_ultimum@pytulTA3528_1     109 bp    PROT      linear    2-AUG-2014, 109
 ACCESSION  Rose-Cavalier-Smiths-iMac.local:110:1409391152
ORIGIN
        1 KAHELRTLKK SELLRQLDDY QQELAQLRVA KVIGGAASKL AKINVVRKAI ARTLTVYNQT
       61 QK
//
LOCUS       Raphidiophrys_ambigua@contig25      62 bp    PROT      linear   30-AUG-2014
DEFINITION  Raphidiophrys_ambigua@contig25     107 bp    PROT      linear    2-AUG-2014, 10
 ACCESSION  Rose-Cavalier-Smiths-iMac.local:111:1409391152
ORIGIN
        1 -------KGK KSLLKQLEDF KKELAELRVA KVT---PAKL SKIRVIRKAI ARVLTVINQK
       61 EM
//
LOCUS       Reclinomon@20226      62 bp    PROT      linear   30-AUG-2014
DEFINITION  Reclinomon@20226     109 bp    PROT      linear    2-AUG-2014, 109 bases, 1FC21
 ACCESSION  Rose-Cavalier-Smiths-iMac.local:112:1409391152
ORIGIN
        1 SAYSLREKSP EELQRQLSEL KQELAQLRVA QVTSGGASKL GKISSVRKNI ARVLTVLNAK
       61 RR
//
LOCUS       Rhizopus0o@31272      62 bp    PROT      linear   30-AUG-2014
DEFINITION  Rhizopus0o@31272     109 bp    PROT      linear    2-AUG-2014, 109 bases, 8510E
 ACCESSION  Rose-Cavalier-Smiths-iMac.local:113:1409391152
ORIGIN
        1 KAFELRNKNK AELLKVLDEQ KQALANLRVQ KVA---GGKS QEVGEARKNV ARVLTVINQT
       61 QR
//
LOCUS       Rhynchomonas      62 bp    PROT      linear   30-AUG-2014
DEFINITION  Rhynchomonas     109 bp    PROT      linear    2-AUG-2014, 109 bases, A26C8375 
 ACCESSION  Rose-Cavalier-Smiths-iMac.local:114:1409391152
ORIGIN
        1 KAKDAREKNK DDLLKQLRES KQELSQLRVA KQSQAAASKV AKIRVLRKNV ARILTVLSHK
       61 ER
//
LOCUS       Saccharomy@31313      62 bp    PROT      linear   30-AUG-2014
DEFINITION  Saccharomy@31313     109 bp    PROT      linear    2-AUG-2014, 109 bases, 4003A
 ACCESSION  Rose-Cavalier-Smiths-iMac.local:115:1409391152
ORIGIN
        1 KAYELRTKSK EQLASQLVDL KKELAELKVQ KLS--RPS-L PKIKTVRKSI ACVLTVINEQ
       61 QR
//
LOCUS       Sawyeria0m@17171      62 bp    PROT      linear   30-AUG-2014
DEFINITION  Sawyeria0m@17171     109 bp    PROT      linear    2-AUG-2014, 109 bases, 70ECA
 ACCESSION  Rose-Cavalier-Smiths-iMac.local:116:1409391152
ORIGIN
        1 KAADLRKQDS KQLLEKLDQL KQELYQLRIS KVTGGQTTNL LNIRNLRKSI ARVFTILAEK
       61 QR
//
LOCUS       Scenedesmus_obliquus@SOL000000      62 bp    PROT      linear   30-AUG-2014
DEFINITION  Scenedesmus_obliquus@SOL000000     109 bp    PROT      linear    2-AUG-2014, 10
 ACCESSION  Rose-Cavalier-Smiths-iMac.local:117:1409391152
ORIGIN
        1 KAHELKGKSK QELLGQLNEL KTELAALRVA KVTGGAPNKL SKIKIVRKGI ARVHTVYRQN
       61 IR
//
LOCUS       Schizosacc@31107      62 bp    PROT      linear   30-AUG-2014
DEFINITION  Schizosacc@31107     109 bp    PROT      linear    2-AUG-2014, 109 bases, 97C7A
 ACCESSION  Rose-Cavalier-Smiths-iMac.local:118:1409391152
ORIGIN
        1 KTFELRKQSQ ENLAEQLQEL RQELASLRVQ KIAGGSGSKL SKIKTTRKDI ARILTVINES
       61 NR
//
LOCUS       Selaginell@31480      62 bp    PROT      linear   30-AUG-2014
DEFINITION  Selaginell@31480     109 bp    PROT      linear    2-AUG-2014, 109 bases, 56105
 ACCESSION  Rose-Cavalier-Smiths-iMac.local:119:1409391152
ORIGIN
        1 KVHELRTKSK QDLLVQLKEL KSELALLRVA KVTGGAPNKL SKIKVVRLSI ARVLTVISQT
       61 QK
//
LOCUS         SphaArct      62 bp    PROT      linear   30-AUG-2014
DEFINITION  SphaArct     109 bp    PROT      linear    2-AUG-2014, 109 bases, 4395499D chec
 ACCESSION  Rose-Cavalier-Smiths-iMac.local:120:1409391152
ORIGIN
        1 KAHELRSKKP DELEAQLTQL KTELANLRVA KVTGGAASKL SNISVVRKSI ATVLTVITQT
       61 RR
//
LOCUS       Spongospora_subterranea@11469_      62 bp    PROT      linear   30-AUG-2014
DEFINITION  Spongospora_subterranea@11469_      66 bp    PROT      linear    2-AUG-2014, 66
 ACCESSION  Rose-Cavalier-Smiths-iMac.local:121:1409391152
ORIGIN
        1 -------KSK DELLKQLDEL KNELAQLRVA KVSGS-ASKL SKIKVVRKSI ARVLTVFNQT
       61 QK
//
LOCUS       Stachyamoe@11227      62 bp    PROT      linear   30-AUG-2014
DEFINITION  Stachyamoe@11227     109 bp    PROT      linear    2-AUG-2014, 109 bases, 8070D
 ACCESSION  Rose-Cavalier-Smiths-iMac.local:122:1409391152
ORIGIN
        1 ---------- ---------- --ELYQLRIQ KVTANNNAAL LNMRKVRQSI SRVLTVIAQQ
       61 ER
//
LOCUS       Stenamoeba_stenopodia@RN9PL_C0      62 bp    PROT      linear   30-AUG-2014
DEFINITION  Stenamoeba_stenopodia@RN9PL_C0     109 bp    PROT      linear    2-AUG-2014, 10
 ACCESSION  Rose-Cavalier-Smiths-iMac.local:123:1409391152
ORIGIN
        1 ---------- --------EL KTELSQLRVS KVAGGTANKL AKIHVVRKAI AKVLTVMNQN
       61 QK
//
LOCUS       Strongyloc@31433      62 bp    PROT      linear   30-AUG-2014
DEFINITION  Strongyloc@31433     109 bp    PROT      linear    2-AUG-2014, 109 bases, 65042
 ACCESSION  Rose-Cavalier-Smiths-iMac.local:124:1409391152
ORIGIN
        1 KAHELRGKKK EELEENLNKL KQEWAQLRVA KVTGGQASKL AKICVIRKSI ARVRTVMHQT
       61 QK
//
LOCUS       Telonema_subtilis@2contig24028      62 bp    PROT      linear   30-AUG-2014
DEFINITION  Telonema_subtilis@2contig24028     107 bp    PROT      linear    2-AUG-2014, 10
 ACCESSION  Rose-Cavalier-Smiths-iMac.local:125:1409391152
ORIGIN
        1 -------KSK ADLSKQLEEL RNELSSLRVT KVTA---SKL SKIKVVRKNI ARVLTVINET
       61 QK
//
LOCUS       Tetrahymen@31119      62 bp    PROT      linear   30-AUG-2014
DEFINITION  Tetrahymen@31119     109 bp    PROT      linear    2-AUG-2014, 109 bases, 17309
 ACCESSION  Rose-Cavalier-Smiths-iMac.local:126:1409391152
ORIGIN
        1 RVFKLRTQTE EQLVGELGKL QTELSQLRIA KIAGGTANKL GRIGIVRKAI AKYLTIINEK
       61 RR
//
LOCUS       Thalassios@30561      62 bp    PROT      linear   30-AUG-2014
DEFINITION  Thalassios@30561     109 bp    PROT      linear    2-AUG-2014, 109 bases, F348A
 ACCESSION  Rose-Cavalier-Smiths-iMac.local:127:1409391152
ORIGIN
        1 KAYELRGLPK EELVKTLNEL RKELSELHVA KVTGGAASKI AKIKSVRKSI ARVLTVHNQQ
       61 QK
//
LOCUS       Thecamonas_trahens@AMSG_06187T      62 bp    PROT      linear   30-AUG-2014
DEFINITION  Thecamonas_trahens@AMSG_06187T     109 bp    PROT      linear    2-AUG-2014, 10
 ACCESSION  Rose-Cavalier-Smiths-iMac.local:128:1409391152
ORIGIN
        1 KAHLLRNENK EELEKQLAQY RNELAQLRVA KVTSGSAVKL TQIRIVRKAI ARVLTVISQK
       61 KK
//
LOCUS       Theileria0@28171      62 bp    PROT      linear   30-AUG-2014
DEFINITION  Theileria0@28171     109 bp    PROT      linear    2-AUG-2014, 109 bases, 4F2CF
 ACCESSION  Rose-Cavalier-Smiths-iMac.local:129:1409391152
ORIGIN
        1 RVFELREKSD AELLKLLDDL KQELATFRVS KVTATGTSKL SKITLVRKAV AKVLTVYNQR
       61 KK
//
LOCUS       Toxoplasma@27609      62 bp    PROT      linear   30-AUG-2014
DEFINITION  Toxoplasma@27609     109 bp    PROT      linear    2-AUG-2014, 109 bases, C8274
 ACCESSION  Rose-Cavalier-Smiths-iMac.local:130:1409391152
ORIGIN
        1 RAYELRGKSQ KELVKQLEDL KKELAQLRVA KVTGSAASKL SKVTEVRKGI ARVLTVYTQK
       61 QR
//
LOCUS       Trichomona@29996      62 bp    PROT      linear   30-AUG-2014
DEFINITION  Trichomona@29996     109 bp    PROT      linear    2-AUG-2014, 109 bases, ABEA7
 ACCESSION  Rose-Cavalier-Smiths-iMac.local:131:1409391152
ORIGIN
        1 KGKELIKKSR QELLDELAGL EKKLFELKGQ KAASAAATKL TEIKNTRRNV ARVKSILMVT
       61 QR
//
LOCUS         TrimPyri      62 bp    PROT      linear   30-AUG-2014
DEFINITION  TrimPyri     109 bp    PROT      linear    2-AUG-2014, 109 bases, 308834A7 chec
 ACCESSION  Rose-Cavalier-Smiths-iMac.local:132:1409391152
ORIGIN
        1 -----XXXXK EQLEKQLEEL KKELTGLRVA QVTGGNPSKL SKINVVRKSI ARVLTVMNQT
       61 RA
//
LOCUS       Tritrichom@10347      62 bp    PROT      linear   30-AUG-2014
DEFINITION  Tritrichom@10347     109 bp    PROT      linear    2-AUG-2014, 109 bases, 8272B
 ACCESSION  Rose-Cavalier-Smiths-iMac.local:133:1409391152
ORIGIN
        1 --HELAEKNR ADLLETLATL EKKLFELRAQ IATQSSRQKL SEILTVRRDV ARVKTVLMEQ
       61 QR
//
LOCUS       Leishmania@31140      62 bp    PROT      linear   30-AUG-2014
DEFINITION  Leishmania@31140     109 bp    PROT      linear    2-AUG-2014, 109 bases, 42900
 ACCESSION  Rose-Cavalier-Smiths-iMac.local:134:1409391152
ORIGIN
        1 KIKDLREKSK DDLLKTLTEY KKELSQLRVV QQTGGAETRL GRIRPIRKSI ARILTVLNQN
       61 ER
//
LOCUS       Procryptobia_sorokini@C00061_R      62 bp    PROT      linear   30-AUG-2014
DEFINITION  Procryptobia_sorokini@C00061_R     109 bp    PROT      linear    2-AUG-2014, 10
 ACCESSION  Rose-Cavalier-Smiths-iMac.local:135:1409391152
ORIGIN
        1 RVRDLRDKSK DDLLKQFTDY KKELSQLRTA KKMGNAPTKI ARIGGMRKNI ARILTVLNQT
       61 ER
//
LOCUS       Procryptobia_M      62 bp    PROT      linear   30-AUG-2014
DEFINITION  Procryptobia_M     109 bp    PROT      linear    2-AUG-2014, 109 bases, 9D82300
 ACCESSION  Rose-Cavalier-Smiths-iMac.local:136:1409391152
ORIGIN
        1 ---DLRDKSK DDLLKQLTDY KKELSQLRTA KKMGNAPTKI ARIGGMRKNI ARILTVLNQT
       61 ER
//
LOCUS       Trypa0bruc@31538      62 bp    PROT      linear   30-AUG-2014
DEFINITION  Trypa0bruc@31538     109 bp    PROT      linear    2-AUG-2014, 109 bases, 9C9CE
 ACCESSION  Rose-Cavalier-Smiths-iMac.local:137:1409391152
ORIGIN
        1 KIRDLKEKGK DDLLKQLSEF KKELSQLRVS QQMNVGAARL GRIRTIRKGI ARIMTVLNKN
       61 ER
//
LOCUS       Trypa0cruc@30812      62 bp    PROT      linear   30-AUG-2014
DEFINITION  Trypa0cruc@30812     109 bp    PROT      linear    2-AUG-2014, 109 bases, C7138
 ACCESSION  Rose-Cavalier-Smiths-iMac.local:138:1409391152
ORIGIN
        1 KIRDLRDKSK DELLKQLMEF KKELSQLRVA QQLNSAGTRL GRIRLIRKSI ARILTVLNRN
       61 QR
//
LOCUS       Ustilago0m@31064      62 bp    PROT      linear   30-AUG-2014
DEFINITION  Ustilago0m@31064     109 bp    PROT      linear    2-AUG-2014, 109 bases, 47263
 ACCESSION  Rose-Cavalier-Smiths-iMac.local:139:1409391152
ORIGIN
        1 KTFELQSKSK TDLTKQLEEL KTELLNLRVQ KVAGGSSSKI LRINSLRKDI ARVLTVMNQK
       61 QR
//
LOCUS       Volvox_carteri@VOLCA79206      62 bp    PROT      linear   30-AUG-2014
DEFINITION  Volvox_carteri@VOLCA79206     109 bp    PROT      linear    2-AUG-2014, 109 bas
 ACCESSION  Rose-Cavalier-Smiths-iMac.local:140:1409391152
ORIGIN
        1 KMHELRTKSK QELISQLKDL KSELSALRVA KVTGGAPNKL SKIKVVRKSI ARVLTVYKQS
       61 QR
//
LOCUS       Aspergillus_flavus      62 bp    PROT      linear   30-AUG-2014
DEFINITION  Aspergillus_flavus, 233 bases, 4C100923 checksum.
 ACCESSION  Rose-Cavalier-Smiths-iMac.local:155:1409391190
ORIGIN
        1 KAGQLWGKNK DDLTKQLEEL KQELSQLRVQ KITGGASSKT QRIHDVRKSI ARVHTVINAN
       61 QR
//
LOCUS       Apis_mellifera      62 bp    PROT      linear   30-AUG-2014
DEFINITION  Apis_mellifera, 233 bases, 9E08CBC5 checksum.
 ACCESSION  Rose-Cavalier-Smiths-iMac.local:175:1409391190
ORIGIN
        1 KCTDLRTKDK NELLKQLEEL KTELTNLRVA KVTGGAASKL SKIRVVRKAI ARVYIIMHQK
       61 QK
//
LOCUS       Danio_rerio      62 bp    PROT      linear   30-AUG-2014
DEFINITION  Danio_rerio, 233 bases, F12E3F91 checksum.
 ACCESSION  Rose-Cavalier-Smiths-iMac.local:178:1409391190
ORIGIN
        1 KARDLRGKKK EELLKQLDDL KVELSQLRVA KVTGGAASKL SKIRVVRKSI ARVLTVINQT
       61 QK
//
LOCUS       Cryptococcus_gattii      62 bp    PROT      linear   30-AUG-2014
DEFINITION  Cryptococcus_gattii, 233 bases, 4ADE1DE5 checksum.
 ACCESSION  Rose-Cavalier-Smiths-iMac.local:181:1409391190
ORIGIN
        1 RAFELQSKSK QDLLEQLTEL KTELASLRVQ KIAGGSASKL TKINTVRKSI ARILTVINQK
       61 QR
//
LOCUS       Methanococcoides_burtonii      62 bp    PROT      linear   30-AUG-2014
DEFINITION  Methanococcoides_burtonii, 233 bases, 4BF4E578 checksum.
 ACCESSION  Rose-Cavalier-Smiths-iMac.local:147:1409391190
ORIGIN
        1 RTKEIRDMTP HEREDELVKI RSELIRERAL ASAGGAPDNP GRVGELRRTV AKIKTIQHEL
       61 KE
//
LOCUS       Methanosphaera_stadtmanae      62 bp    PROT      linear   30-AUG-2014
DEFINITION  Methanosphaera_stadtmanae, 233 bases, 18927225 checksum.
 ACCESSION  Rose-Cavalier-Smiths-iMac.local:152:1409391190
ORIGIN
        1 RSKELRDLSP SDLEVKLTEL HAEYDTLVSK GAVAGV-DNP GKIKETRRTI ARVLTIMNEN
       61 KQ
//
LOCUS       Natromonas_pharaonis      62 bp    PROT      linear   30-AUG-2014
DEFINITION  Natromonas_pharaonis, 233 bases, 6DE3C8A2 checksum.
 ACCESSION  Rose-Cavalier-Smiths-iMac.local:153:1409391190
ORIGIN
        1 HVDEIRDMTA AEREVELEQL ETELLNEKAV LAAGGAPENP GRIGELKRTI ARVKTIQREE
       61 GD
//
LOCUS       Thermoplasma_acidophilum      62 bp    PROT      linear   30-AUG-2014
DEFINITION  Thermoplasma_acidophilum, 233 bases, 849E7A9D checksum.
 ACCESSION  Rose-Cavalier-Smiths-iMac.local:160:1409391190
ORIGIN
        1 RAKQIRQMSK EERQETLKNL KESLLHERAL ISMGGSSPSP GKVRGIRRQI ARLLTVEREE
       61 KR
//
LOCUS       Korarchaeum_cryptofilum      62 bp    PROT      linear   30-AUG-2014
DEFINITION  Korarchaeum_cryptofilum, 233 bases, 20D3A562 checksum.
 ACCESSION  Rose-Cavalier-Smiths-iMac.local:164:1409391190
ORIGIN
        1 KLDELRGLES EELLERLKEV ERDLFINEAK RLLGAA-EKT HLRRALKKER ARILTILRER
       61 GI
//
LOCUS       Sulfolobus_solfataricus      62 bp    PROT      linear   30-AUG-2014
DEFINITION  Sulfolobus_solfataricus, 233 bases, 3E2281E checksum.
 ACCESSION  Rose-Cavalier-Smiths-iMac.local:169:1409391190
ORIGIN
        1 DPEELRKMET GDLLKKLDEL KLELIKLRVQ SRMGTL-KNT ASIRNTRKDI ARILTVLSEK
       61 KK
//
LOCUS       Acidilobus_saccharovorans      62 bp    PROT      linear   30-AUG-2014
DEFINITION  Acidilobus_saccharovorans, 233 bases, 18738642 checksum.
 ACCESSION  Rose-Cavalier-Smiths-iMac.local:171:1409391190
ORIGIN
        1 SPDDLRKRSL EELTKLLQEQ RSELTSLRQK ALSGSI-DSP AKIREIRKNI ARILTVMNEL
       61 SR
//
LOCUS       Cenarchaeum_symbiosum      62 bp    PROT      linear   30-AUG-2014
DEFINITION  Cenarchaeum_symbiosum, 233 bases, 8D5AA247 checksum.
 ACCESSION  Rose-Cavalier-Smiths-iMac.local:174:1409391190
ORIGIN
        1 RMKTVRSFNE GDLRDRIQQA RSDLAKLRVD SSKGTLRKNS GKIRPLRRDI ARMMTRLAEM
       61 ER
//
LOCUS       Ignicoccus_hospitalis      62 bp    PROT      linear   30-AUG-2014
DEFINITION  Ignicoccus_hospitalis, 233 bases, 96F693D checksum.
 ACCESSION  Rose-Cavalier-Smiths-iMac.local:176:1409391190
ORIGIN
        1 KPDEIRKMSR EEREQKLKEL KSELITLRYQ AKMGHI-DNP AKIRNIKRTI ARILTINREE
       61 EL
//
LOCUS       Thermococcus_kodakarensis      62 bp    PROT      linear   30-AUG-2014
DEFINITION  Thermococcus_kodakarensis, 233 bases, 5BF76B0 checksum.
 ACCESSION  Rose-Cavalier-Smiths-iMac.local:189:1409391190
ORIGIN
        1 KPSEIREMSI EEIDKKIREL RLELAKERGV LTMGASMENP MVIRNLRRDI ARLLTIKREK
       61 LR
//
LOCUS       Aeropyrum_pernix_K1      62 bp    PROT      linear   30-AUG-2014
DEFINITION  Aeropyrum_pernix_K1, 233 bases, 42ABEF44 checksum.
 ACCESSION  Rose-Cavalier-Smiths-iMac.local:194:1409391190
ORIGIN
        1 RSKDLRGMSV EELEKTLREL RIKLMGLRYK AKVGLL-ENP GELREARRNV ARILTVLREK
       61 RE
//
LOCUS       Hypterthermus_butylicus      62 bp    PROT      linear   30-AUG-2014
DEFINITION  Hypterthermus_butylicus, 233 bases, 95D083C4 checksum.
 ACCESSION  Rose-Cavalier-Smiths-iMac.local:195:1409391190
ORIGIN
        1 KTDDIRKMSP EERLKKLQEL KEELVKLRLK AAVGTL-ENP GAIRAIRKTI ARILTVMREE
       61 EL
//
LOCUS       Metallosphaera_sedula      62 bp    PROT      linear   30-AUG-2014
DEFINITION  Metallosphaera_sedula, 233 bases, 9E5203BD checksum.
 ACCESSION  Rose-Cavalier-Smiths-iMac.local:197:1409391190
ORIGIN
        1 VS-ELRKLSE EDLKKRLEEL KADLLKRKAE ARMGTI-KNT SSIRNIRKDI ARIYTILSEK
       61 KR
//
LOCUS       Nanoarchaeum_equitans      62 bp    PROT      linear   30-AUG-2014
DEFINITION  Nanoarchaeum_equitans, 233 bases, 64C69183 checksum.
 ACCESSION  Rose-Cavalier-Smiths-iMac.local:203:1409391190
ORIGIN
        1 KAKDLRQKSV QELKELLAKL REELRVLNTL YINKRP-FNY GRRRQIKRDI ARILTVLRER
       61 NE
//
LOCUS       Methanoculleus_marisingri      62 bp    PROT      linear   30-AUG-2014
DEFINITION  Methanoculleus_marisingri, 233 bases, DA562864 checksum.
 ACCESSION  Rose-Cavalier-Smiths-iMac.local:212:1409391190
ORIGIN
        1 RAREVKQLSD TELLEQEQKL SLELIQERGK VSAGGATENP GRIREVRRTI ARIRTEQNAR
       61 RS
//
LOCUS       Picrophilus_torridus      62 bp    PROT      linear   30-AUG-2014
DEFINITION  Picrophilus_torridus, 233 bases, 87AB97E0 checksum.
 ACCESSION  Rose-Cavalier-Smiths-iMac.local:214:1409391190
ORIGIN
        1 RAKALREMSD EELNEKLSSL KESLLRERSS VAMGGAPSSP GKMRSIRRQI ARVLTVMEEK
       61 KR
//
LOCUS       Halobacterium_salinarum      62 bp    PROT      linear   30-AUG-2014
DEFINITION  Halobacterium_salinarum, 233 bases, C49EE42E checksum.
 ACCESSION  Rose-Cavalier-Smiths-iMac.local:217:1409391190
ORIGIN
        1 YTSEIRDMTP AEREAELEEL RTELLNSKAV KAAGGAPDNP GRISELRKTI ARIKTVQREE
       61 GD
//
LOCUS       Pyrobaculum_aerophilium      62 bp    PROT      linear   30-AUG-2014
DEFINITION  Pyrobaculum_aerophilium, 233 bases, E1F943E1 checksum.
 ACCESSION  Rose-Cavalier-Smiths-iMac.local:221:1409391190
ORIGIN
        1 KAKVLREMKP EERRELLNQL RAELVRLETQ RARGFV-EKP GRIRQVRRII ARILTIEREE
       61 EL
//
LOCUS       Archaeoglobus_fulgidus      62 bp    PROT      linear   30-AUG-2014
DEFINITION  Archaeoglobus_fulgidus, 233 bases, 4286B5C7 checksum.
 ACCESSION  Rose-Cavalier-Smiths-iMac.local:222:1409391190
ORIGIN
        1 KMKEIREMSR EEKLRKLREL ELELLKLRTL VRSGGAVENP GRINLIRKDI ARLKMALCEE
       61 GY
//
LOCUS       Methanococcus_aeolicus      62 bp    PROT      linear   30-AUG-2014
DEFINITION  Methanococcus_aeolicus, 233 bases, 6C910B83 checksum.
 ACCESSION  Rose-Cavalier-Smiths-iMac.local:223:1409391190
ORIGIN
        1 RASEIREMSA SELNDKLVEI KKELMKENSN KATGGAPSNP GKVKELKRTV ARIKTIMNEK
       61 K-
//
LOCUS       Caldivirga_maquilingensis@IC-167_ABW01778      62 bp    PROT      linear   13-APR-2015
DEFINITION  ribosomal protein L29 [Caldivirga maquilingensis IC-167].
 ACCESSION  ABW01778
  ORGANISM  Caldivirga maquilingensis IC-167
   AUTHORS  Copeland,A., Lucas,S., Lapidus,A., Barry,K., Glavina del Rio,T.,
VERSION     ABW01778.1  GI:157920351DBLINK      BioProject: PRJNA17421            BioSample: SAMN00623034
DBSOURCE    accession CP000852.1
KEYWORDS    .
SOURCE      Caldivirga maquilingensis IC-167
            Archaea; Crenarchaeota; Thermoprotei; Thermoproteales;
            Thermoproteaceae; Caldivirga.
REFERENCE   1  (residues 1 to 115)
            Dalin,E., Tice,H., Pitluck,S., Saunders,E., Brettin,T., Bruce,D.,
            Detter,J.C., Han,C., Schmutz,J., Larimer,F., Land,M., Hauser,L.,
            Kyrpides,N., Ivanova,N., Biddle,J.F., Zhang,Z., Fitz-Gibbon,S.T.,
            Lowe,T.M., Saltikov,C., House,C.H. and Richardson,P.
  CONSRTM   US DOE Joint Genome Institute
  TITLE     Complete sequence of Caldivirga maquilingensis IC-167
  JOURNAL   Unpublished
REFERENCE   2  (residues 1 to 115)
            Dalin,E., Tice,H., Pitluck,S., Saunders,E., Brettin,T., Bruce,D.,
            Detter,J.C., Han,C., Schmutz,J., Larimer,F., Land,M., Hauser,L.,
            Kyrpides,N., Ivanova,N., Biddle,J.F., Zhang,Z., Fitz-Gibbon,S.T.,
            Lowe,T.M., Saltikov,C., House,C.H. and Richardson,P.
  CONSRTM   US DOE Joint Genome Institute
  TITLE     Direct Submission
  JOURNAL   Submitted (02-OCT-2007) US DOE Joint Genome Institute, 2800
            Mitchell Drive B100, Walnut Creek, CA 94598-1698, USA
COMMENT     Method: conceptual translation.
FEATURES             Location/Qualifiers
     source          1..115
                     /organism=`Caldivirga maquilingensis IC-167`
                     /strain=`IC-167`
                     /db_xref=`taxon:397948`
     Protein         1..115
                     /product=`ribosomal protein L29`
     Region          9..63
                     /region_name=`Ribosomal_L29_HIP`
                     /note=`Ribosomal L29 protein/HIP.  L29 is a protein of the
                     large ribosomal Subunit. A homolog, called heparin/heparan
                     sulfate interacting protein (HIP), has also been
                     identified in mammals.  L29 is located on the surface of
                     the large ribosomal subunit, where it...; cd00427`
                     /db_xref=`CDD:238243`
     Site            order(9..10,12,16..17,19..20,23..24,27..28,31,34..35,43,
                     46,50,53..54,57..58,61)
                     /site_type=`other`
                     /note=`putative translocon interaction site`
                     /db_xref=`CDD:238243`
     Site            order(11,45,55..56,58..59,63)
                     /site_type=`other`
                     /note=`23S rRNA interface [nucleotide binding]`
                     /db_xref=`CDD:238243`
     Site            order(24,28,31,35,50)
                     /site_type=`other`
                     /note=`signal recognition particle (SRP54) interaction
                     site`
                     /db_xref=`CDD:238243`
     Site            order(30,33..34)
                     /site_type=`other`
                     /note=`L23 interface [polypeptide binding]`
                     /db_xref=`CDD:238243`
     Site            37..38
                     /site_type=`other`
                     /note=`trigger factor interaction site`
                     /db_xref=`CDD:238243`
     CDS             1..115
                     /locus_tag=`Cmaq_0946`
                     /coded_by=`complement(CP000852.1:992804..993151)`
                     /note=`PFAM: ribosomal protein L29;
                     KEGG: pai:PAE1778 ribosomal protein L29`
                     /transl_table=11
                     /db_xref=`InterPro:IPR001854`

ORIGIN
        1 klrdlknmsr edrlrllnel rselirletq rgrg-vvdnp grmryvrrli ariltiehet
       61 el
//
LOCUS       Caldiarchaeum_subterraneum@WP_020863551      62 bp    PROT      linear   22-APR-2014
DEFINITION  50S ribosomal protein L29 [Candidatus Caldiarchaeum subterraneum].
 ACCESSION  WP_020863551
  ORGANISM  Candidatus Caldiarchaeum subterraneum
VERSION     WP_020863551.1  GI:526884673KEYWORDS    RefSeq.SOURCE      Candidatus Caldiarchaeum subterraneum
            Archaea; Thaumarchaeota; unclassified Thaumarchaeota; Candidatus
            Caldiarchaeum.
COMMENT     REFSEQ: This record represents a single, non-redundant, protein
            sequence which may be annotated on many different RefSeq genomes
            from the same, or different, species.
FEATURES             Location/Qualifiers
     source          1..66
                     /organism=`Candidatus Caldiarchaeum subterraneum`
                     /db_xref=`taxon:311458`
     Protein         1..66
                     /product=`50S ribosomal protein L29`
                     /calculated_mol_wt=7708
     Region          4..61
                     /region_name=`Ribosomal_L29_HIP`
                     /note=`Ribosomal L29 protein/HIP.  L29 is a protein of the
                     large ribosomal Subunit. A homolog, called heparin/heparan
                     sulfate interacting protein (HIP), has also been
                     identified in mammals.  L29 is located on the surface of
                     the large ribosomal subunit, where it...; cd00427`
                     /db_xref=`CDD:238243`
     Site            order(4,7,42,52..53,55..56,60)
                     /site_type=`other`
                     /note=`23S rRNA interface [nucleotide binding]`
                     /db_xref=`CDD:238243`
     Site            order(4..6,8,12..13,15..16,19..20,23..24,27,30..31,40,43,
                     47,50..51,54..55,58)
                     /site_type=`other`
                     /note=`putative translocon interaction site`
                     /db_xref=`CDD:238243`
     Site            order(20,24,27,31,47)
                     /site_type=`other`
                     /note=`signal recognition particle (SRP54) interaction
                     site`
                     /db_xref=`CDD:238243`
     Site            order(26,29..30)
                     /site_type=`other`
                     /note=`L23 interface [polypeptide binding]`
                     /db_xref=`CDD:238243`
     Site            33..34
                     /site_type=`other`
                     /note=`trigger factor interaction site`
                     /db_xref=`CDD:238243`

ORIGIN
        1 klqelremne kelaekieel kaelrqvvse igkggmvenp mrkrelrkei araytvlaek
       61 rr
//
LOCUS       Nitrososphaera_viennensis@EN76_AIC14702      62 bp    PROT      linear   20-AUG-2014
DEFINITION  50S ribosomal protein L29p [Nitrososphaera viennensis EN76].
 ACCESSION  AIC14702
  ORGANISM  Nitrososphaera viennensis EN76
   AUTHORS  Kerou,M.L., Offre,P., Spang,A.M. and Schleper,C.
VERSION     AIC14702.1  GI:647811001DBLINK      BioProject: PRJEA60103            BioSample: SAMN02721150
DBSOURCE    accession CP007536.1
KEYWORDS    .
SOURCE      Nitrososphaera viennensis EN76
            Archaea; Thaumarchaeota; Nitrososphaerales; Nitrososphaeraceae;
            Nitrososphaera.
REFERENCE   1  (residues 1 to 69)
            Leisch,N. and Schleper,C.
  TITLE     Nitrososphaera viennensis gen. nov., sp. nov., an aerobic and
            mesophilic, ammonia-oxidizing archaeon from soil and a member of
            the archaeal phylum Thaumarchaeota
  JOURNAL   Int. J. Syst. Evol. Microbiol. 64 (PT 8), 2738-2752 (2014)
   PUBMED   24907263
REFERENCE   2  (residues 1 to 69)
  TITLE     Direct Submission
  JOURNAL   Submitted (01-APR-2014) Department of Ecogenomics and Systems
            Biology Group of Archaea Biology and Ecogenomics, University of
            Vienna, Althanstrasse 14, Vienna 1090, Austria
COMMENT     Method: conceptual translation.
FEATURES             Location/Qualifiers
     source          1..69
                     /organism=`Nitrososphaera viennensis EN76`
                     /strain=`EN76`
                     /isolation_source=`soil`
                     /culture_collection=`DSM:26422`
                     /culture_collection=`JCM:19564`
                     /db_xref=`taxon:926571`
                     /country=`Austria: Vienna`
                     /lat_lon=`48.229273 N 16.358947 E`
                     /collection_date=`2008`
     Protein         1..69
                     /product=`50S ribosomal protein L29p`
     Region          9..64
                     /region_name=`Ribosomal_L29_HIP`
                     /note=`Ribosomal L29 protein/HIP.  L29 is a protein of the
                     large ribosomal Subunit. A homolog, called heparin/heparan
                     sulfate interacting protein (HIP), has also been
                     identified in mammals.  L29 is located on the surface of
                     the large ribosomal subunit, where it...; cd00427`
                     /db_xref=`CDD:238243`
     Site            order(9,11,15..16,18..19,22..23,26..27,30,33..34,42,46,50,
                     53..54,57..58,61)
                     /site_type=`other`
                     /note=`putative translocon interaction site`
                     /db_xref=`CDD:238243`
     Site            order(10,44,55..56,58..59,63)
                     /site_type=`other`
                     /note=`23S rRNA interface [nucleotide binding]`
                     /db_xref=`CDD:238243`
     Site            order(23,27,30,34,50)
                     /site_type=`other`
                     /note=`signal recognition particle (SRP54) interaction
                     site`
                     /db_xref=`CDD:238243`
     Site            order(29,32..33)
                     /site_type=`other`
                     /note=`L23 interface [polypeptide binding]`
                     /db_xref=`CDD:238243`
     Site            36..37
                     /site_type=`other`
                     /note=`trigger factor interaction site`
                     /db_xref=`CDD:238243`
     CDS             1..69
                     /gene=`rpl29p`
                     /locus_tag=`NVIE_005060`
                     /coded_by=`complement(CP007536.1:411651..411860)`
                     /inference=`ab initio prediction:AMIGene:2.0`
                     /note=`Evidence 2b : Function of strongly homologous gene;
                     Product type s : structure`
                     /transl_table=11

ORIGIN
        1 klktlremnd tdlsqklaem kadlakvrse qtkgtlkkhs geirymrrdi arvltilner
       61 ka
//
LOCUS       archaeon_SCGC_AAA011@L22_WP_018204243      62 bp    PROT      linear   22-APR-2014
DEFINITION  50S ribosomal protein L29 [Nanoarchaeota archaeon SCGC AAA011-L22].
 ACCESSION  WP_018204243
  ORGANISM  Nanoarchaeota
VERSION     WP_018204243.1  GI:516994618KEYWORDS    RefSeq.SOURCE      Nanoarchaeota archaeon SCGC AAA011-L22
            Archaea; Nanoarchaeota.
COMMENT     REFSEQ: This record represents a single, non-redundant, protein
            sequence which may be annotated on many different RefSeq genomes
            from the same, or different, species.
            COMPLETENESS: full length.
FEATURES             Location/Qualifiers
     source          1..68
                     /organism=`Nanoarchaeota archaeon SCGC AAA011-L22`
                     /db_xref=`taxon:1046946`
     Protein         1..68
                     /product=`50S ribosomal protein L29`
                     /calculated_mol_wt=7657
     Region          5..62
                     /region_name=`Ribosomal_L29_HIP`
                     /note=`Ribosomal L29 protein/HIP.  L29 is a protein of the
                     large ribosomal Subunit. A homolog, called heparin/heparan
                     sulfate interacting protein (HIP), has also been
                     identified in mammals.  L29 is located on the surface of
                     the large ribosomal subunit, where it...; cd00427`
                     /db_xref=`CDD:238243`
     Site            order(5,8,43,53..54,56..57,61)
                     /site_type=`other`
                     /note=`23S rRNA interface [nucleotide binding]`
                     /db_xref=`CDD:238243`
     Site            order(5..7,9,13..14,16..17,20..21,24..25,28,31..32,41,44,
                     48,51..52,55..56,59)
                     /site_type=`other`
                     /note=`putative translocon interaction site`
                     /db_xref=`CDD:238243`
     Site            order(21,25,28,32,48)
                     /site_type=`other`
                     /note=`signal recognition particle (SRP54) interaction
                     site`
                     /db_xref=`CDD:238243`
     Site            order(27,30..31)
                     /site_type=`other`
                     /note=`L23 interface [polypeptide binding]`
                     /db_xref=`CDD:238243`
     Site            34..35
                     /site_type=`other`
                     /note=`trigger factor interaction site`
                     /db_xref=`CDD:238243`

ORIGIN
        1 kqkdlakase aeltskyedl kkeliklnaq rstgtnmenp sririikrti arintflrnk
       61 pk
//
LOCUS       Haloredivivus_sp.G17@EHK01979      62 bp    PROT      linear   25-NOV-2011
DEFINITION  50S ribosomal protein L29 [Candidatus Haloredivivus sp. G17].
 ACCESSION  EHK01979
  ORGANISM  Candidatus
   AUTHORS  Ghai,R., Pasic,L., Fernandez,A.B., Martin-Cuadrado,A.-B.,
VERSION     EHK01979.1  GI:358033426DBLINK      BioProject: PRJNA71229            BioSample: SAMN02469764
DBSOURCE    accession AGNT01000112.1
KEYWORDS    .
SOURCE      Candidatus Haloredivivus sp. G17
            Archaea; Nanohaloarchaeota; Nanohaloarchaea; Candidatus
            Haloredivivus.
REFERENCE   1  (residues 1 to 66)
            Mizuno,C.M., McMahon,K.D., Papke,R.T., Stepanauskas,R.,
            Rodriguez-Brito,B., Rohwer,F., Sanchez-Porro,C., Ventosa,A. and
            Rodriguez-Valera,F.
  TITLE     New Dominant Microbial Groups Along A Salinity Gradient
  JOURNAL   Sci Rep (2011) In press
REFERENCE   2  (residues 1 to 66)
            Mizuno,C.M., McMahon,K.D., Papke,R.T., Stepanauskas,R.,
            Rodriguez-Brito,B., Rohwer,F., Sanchez-Porro,C., Ventosa,A. and
            Rodriguez-Valera,F.
  TITLE     Direct Submission
  JOURNAL   Submitted (05-OCT-2011) Laboratorio de Microbiologia, Evolutionary
            Genomics Group, Universidad Miguel Hernandez, Ctra. de Valencia,
            s/n, San Juan de Alicante, Alicante 03550, Spain
COMMENT     Annotation was added by the NCBI Prokaryotic Genomes Automatic
            Annotation Pipeline Group. Information about the Pipeline can be
            found here:
            http://www.ncbi.nlm.nih.gov/genomes/static/Pipeline.html. Please be
            aware that the annotation is done automatically with little or no
            manual curation.
            Genome sequenced from a single-cell isolation.
            
            ##Genome-Assembly-Data-START##
            Assembly Method       :: MIRA v. 3.4
            Genome Coverage       :: 80x
            Sequencing Technology :: 454 GS-FLX Titanium
            ##Genome-Assembly-Data-END##
            Method: conceptual translation.
FEATURES             Location/Qualifiers
     source          1..66
                     /organism=`Candidatus Haloredivivus sp. G17`
                     /strain=`G17`
                     /db_xref=`taxon:1072681`
     Protein         1..66
                     /product=`50S ribosomal protein L29`
     Region          8..64
                     /region_name=`Ribosomal_L29_HIP`
                     /note=`Ribosomal L29 protein/HIP.  L29 is a protein of the
                     large ribosomal Subunit. A homolog, called heparin/heparan
                     sulfate interacting protein (HIP), has also been
                     identified in mammals.  L29 is located on the surface of
                     the large ribosomal subunit, where it...; cd00427`
                     /db_xref=`CDD:238243`
     Site            order(8..9,11,15..16,18..19,22..23,26..27,30,33..34,43,46,
                     50,53..54,57..58,61)
                     /site_type=`other`
                     /note=`putative translocon interaction site`
                     /db_xref=`CDD:238243`
     Site            order(10,45,55..56,58..59,63)
                     /site_type=`other`
                     /note=`23S rRNA interface [nucleotide binding]`
                     /db_xref=`CDD:238243`
     Site            order(23,27,30,34,50)
                     /site_type=`other`
                     /note=`signal recognition particle (SRP54) interaction
                     site`
                     /db_xref=`CDD:238243`
     Site            order(29,32..33)
                     /site_type=`other`
                     /note=`L23 interface [polypeptide binding]`
                     /db_xref=`CDD:238243`
     Site            36..37
                     /site_type=`other`
                     /note=`trigger factor interaction site`
                     /db_xref=`CDD:238243`
     CDS             1..66
                     /locus_tag=`HRED_00311`
                     /coded_by=`AGNT01000112.1:17973..18173`
                     /note=`COG0255 Ribosomal protein L29`
                     /transl_table=11

ORIGIN
        1 rmdeiremda telkdqisdl qkelvqergq ievggfsenp grlgemrkti armktvlner
       61 sn
//
LOCUS       Nanosalinarum_sp.J07AB56@EGQ40641      61 bp    PROT      linear   11-MAR-2013
DEFINITION  ribosomal protein L29 [Candidatus Nanosalinarum sp. J07AB56].
 ACCESSION  EGQ40641
  ORGANISM  Candidatus
   AUTHORS  Narasingarao,P., Podell,S., Ugalde,J., Heidelberg,K., Banfield,J.
VERSION     EGQ40641.1  GI:339757058DBLINK      BioProject: PRJNA52645            BioSample: SAMN01940911
DBSOURCE    accession GL982569.1
KEYWORDS    .
SOURCE      Candidatus Nanosalinarum sp. J07AB56 (hypersaline lake metagenome)
            Archaea; Nanohaloarchaeota; Nanohaloarchaea; Candidatus
            Nanosalinarum.
REFERENCE   1  (residues 1 to 65)
            Emerson,J.B., Brocks,J.J., Heidelberg,K.B., Banfield,J.F. and
            Allen,E.E.
  TITLE     De novo metagenomic assembly reveals abundant novel major lineage
            of Archaea in hypersaline microbial communities
  JOURNAL   ISME J (2011) In press
   PUBMED   21716304
  REMARK    Publication Status: Available-Online prior to print
REFERENCE   2  (residues 1 to 65)
            and Allen,E.
  TITLE     Direct Submission
  JOURNAL   Submitted (14-OCT-2010) Scripps Institution of Oceanography,
            University of California, San Diego, 9500 Gilman Drive, La Jolla,
            CA 92093-0202, USA
COMMENT     Method: conceptual translation.
FEATURES             Location/Qualifiers
     source          1..65
                     /organism=`Candidatus Nanosalinarum sp. J07AB56`
                     /isolation_source=`Lake Tyrrell`
                     /db_xref=`taxon:889962`
                     /environmental_sample
                     /country=`Australia: Victoria`
                     /note=`metagenomic; derived from metagenome: hypersaline
                     lake metagenome`
     Protein         1..65
                     /product=`ribosomal protein L29`
     Region          8..64
                     /region_name=`Ribosomal_L29_HIP`
                     /note=`Ribosomal L29 protein/HIP.  L29 is a protein of the
                     large ribosomal Subunit. A homolog, called heparin/heparan
                     sulfate interacting protein (HIP), has also been
                     identified in mammals.  L29 is located on the surface of
                     the large ribosomal subunit, where it...; cd00427`
                     /db_xref=`CDD:238243`
     Site            order(8..9,11,15..16,18..19,22..23,26..27,30,33..34,43,46,
                     50,53..54,57..58,61)
                     /site_type=`other`
                     /note=`putative translocon interaction site`
                     /db_xref=`CDD:238243`
     Site            order(10,45,55..56,58..59,63)
                     /site_type=`other`
                     /note=`23S rRNA interface [nucleotide binding]`
                     /db_xref=`CDD:238243`
     Site            order(23,27,30,34,50)
                     /site_type=`other`
                     /note=`signal recognition particle (SRP54) interaction
                     site`
                     /db_xref=`CDD:238243`
     Site            order(29,32..33)
                     /site_type=`other`
                     /note=`L23 interface [polypeptide binding]`
                     /db_xref=`CDD:238243`
     Site            36..37
                     /site_type=`other`
                     /note=`trigger factor interaction site`
                     /db_xref=`CDD:238243`
     CDS             1..65
                     /locus_tag=`J07AB56_13710`
                     /coded_by=`GL982569.1:915200..915397`
                     /transl_table=11

ORIGIN
        1 ssdeardmds delkrqmndl kkelveergq ievggfaenp grigeikktv ariktelndr
       61 e
//
LOCUS       Thermofilum_pendens@WP_011752160      62 bp    PROT      linear   16-MAY-2013
DEFINITION  50S ribosomal protein L29 [Thermofilum pendens].
 ACCESSION  WP_011752160
  ORGANISM  Thermofilum pendens
VERSION     WP_011752160.1  GI:500076147KEYWORDS    RefSeq.SOURCE      Thermofilum pendens
            Archaea; Crenarchaeota; Thermoprotei; Thermoproteales;
            Thermofilaceae; Thermofilum.
COMMENT     REFSEQ: This record represents a single, non-redundant, protein
            sequence which may be annotated on many different RefSeq genomes
            from the same, or different, species.
FEATURES             Location/Qualifiers
     source          1..84
                     /organism=`Thermofilum pendens`
                     /db_xref=`taxon:2269`
     Protein         1..84
                     /product=`50S ribosomal protein L29`
                     /calculated_mol_wt=9613
     Region          10..64
                     /region_name=`Ribosomal_L29_HIP`
                     /note=`Ribosomal L29 protein/HIP.  L29 is a protein of the
                     large ribosomal Subunit. A homolog, called heparin/heparan
                     sulfate interacting protein (HIP), has also been
                     identified in mammals.  L29 is located on the surface of
                     the large ribosomal subunit, where it...; cd00427`
                     /db_xref=`CDD:238243`
     Site            order(10..11,13,17..18,20..21,24..25,28..29,32,35..36,44,
                     47,51,54..55,58..59,62)
                     /site_type=`other`
                     /note=`putative translocon interaction site`
                     /db_xref=`CDD:238243`
     Site            order(12,46,56..57,59..60,64)
                     /site_type=`other`
                     /note=`23S rRNA interface [nucleotide binding]`
                     /db_xref=`CDD:238243`
     Site            order(25,29,32,36,51)
                     /site_type=`other`
                     /note=`signal recognition particle (SRP54) interaction
                     site`
                     /db_xref=`CDD:238243`
     Site            order(31,34..35)
                     /site_type=`other`
                     /note=`L23 interface [polypeptide binding]`
                     /db_xref=`CDD:238243`
     Site            38..39
                     /site_type=`other`
                     /note=`trigger factor interaction site`
                     /db_xref=`CDD:238243`

ORIGIN
        1 qaeelrkmsr eerqkrlqel rgelarlkaq ahrgsl-env asirkikrei ariltienel
       61 rr
//
LOCUS       Methanosarcina_mazei      62 bp    PROT      linear   30-AUG-2014
DEFINITION  Methanosarcina_mazei, 233 bases, B908902C checksum.
 ACCESSION  Rose-Cavalier-Smiths-iMac.local:225:1409391190
ORIGIN
        1 RTSEIRTMTI EERADELENL KNELVRERAL TSAGGAPDNP GRIGEIRRTI ARIKTIQHEL
       61 NE
//
LOCUS       Methanocaldococcus_jannaschii      62 bp    PROT      linear   30-AUG-2014
DEFINITION  Methanocaldococcus_jannaschii, 233 bases, D76CE866 checksum.
 ACCESSION  Rose-Cavalier-Smiths-iMac.local:226:1409391190
ORIGIN
        1 RADELRGMSM EELKEKLVEL KRELLKERAS KAVAGAPSNP GRMREIRRTI ARILTIMNEK
       61 KR
//
LOCUS       Pyrococcus_horikoshii      62 bp    PROT      linear   30-AUG-2014
DEFINITION  Pyrococcus_horikoshii, 233 bases, 330661E6 checksum.
 ACCESSION  Rose-Cavalier-Smiths-iMac.local:228:1409391190
ORIGIN
        1 KPSEIREMSI EEIDAKIREL RLQLAKERGM LTMGTSLENP MVIRNLRRDI ARLLTIKKEK
       61 LR
//
LOCUS       Methanobrevibacter_smithii      62 bp    PROT      linear   30-AUG-2014
DEFINITION  Methanobrevibacter_smithii, 233 bases, 7C483E55 checksum.
 ACCESSION  Rose-Cavalier-Smiths-iMac.local:230:1409391190
ORIGIN
        1 RSKEIWDMEV DEIQDKLVEL RAELSKNVSK SAAAGVIENP GKIRELKRTI ARVLTILNEK
       61 QK
//
LOCUS       Haloarcula_marismortui      62 bp    PROT      linear   30-AUG-2014
DEFINITION  Haloarcula_marismortui, 233 bases, 2EAB2CBC checksum.
 ACCESSION  Rose-Cavalier-Smiths-iMac.local:240:1409391190
ORIGIN
        1 HVQEIRDMTP AEREAELDDL KTELLNARAV QAAGGAPENP GRIKELRKAI ARIKTIQGEE
       61 GD
//
LOCUS       Dyadobacter_fermentans_DSM_18053      62 bp    PROT      linear   30-AUG-2014
DEFINITION  Dyadobacter_fermentans_DSM_18053, 233 bases, 44C11CA6 checksum.
 ACCESSION  Rose-Cavalier-Smiths-iMac.local:141:1409391190
ORIGIN
        1 TSKEIKNLSQ DQLKEQIAQE RERLLRLKFA HAISPI-ENP LRIRASRKEI ARLLTELSAK
       61 SN
//
LOCUS       Idiomarina_loihiensis_L2TR      62 bp    PROT      linear   30-AUG-2014
DEFINITION  Idiomarina_loihiensis_L2TR, 233 bases, 7B4A6231 checksum.
 ACCESSION  Rose-Cavalier-Smiths-iMac.local:142:1409391190
ORIGIN
        1 KASELKDKTV EQLQEELLGL RREQFNLRMQ AATGQL-NQT HMMKQVRRDI ARVKTILNEK
       61 AG
//
LOCUS       Deinococcus_deserti_VCD115      62 bp    PROT      linear   30-AUG-2014
DEFINITION  Deinococcus_deserti_VCD115, 233 bases, 3BF77071 checksum.
 ACCESSION  Rose-Cavalier-Smiths-iMac.local:143:1409391190
ORIGIN
        1 KPSDMRQLKA EDFQKEIDSR KKELMELRFQ AAMGNL-AQP HRVTQLRREV AQLNTIRGEQ
       61 RA
//
LOCUS       Paenibacillus_sp._Y412MC10      62 bp    PROT      linear   30-AUG-2014
DEFINITION  Paenibacillus_sp._Y412MC10, 233 bases, 2996DCF4 checksum.
 ACCESSION  Rose-Cavalier-Smiths-iMac.local:145:1409391190
ORIGIN
        1 KANELRNLTT AEIEQKIAGF KEELFNLRFQ LATGQL-DNP TRIRDVRKEI ARAKTVIRER
       61 EL
//
LOCUS       Rhodopirellula_baltica_SH_1      62 bp    PROT      linear   30-AUG-2014
DEFINITION  Rhodopirellula_baltica_SH_1, 233 bases, 17B5E876 checksum.
 ACCESSION  Rose-Cavalier-Smiths-iMac.local:146:1409391190
ORIGIN
        1 KLTELREMSD EQLDATAKEA AETLFRLRFQ SQSERL-NTP SEIKKNRKTI ARVKTIQTER
       61 QL
//
LOCUS       Planctomyces_brasiliensis_DSM_5305      62 bp    PROT      linear   30-AUG-2014
DEFINITION  Planctomyces_brasiliensis_DSM_5305, 233 bases, FF1C4993 checksum.
 ACCESSION  Rose-Cavalier-Smiths-iMac.local:148:1409391190
ORIGIN
        1 KPAELRELSD EQLNFTLQET QKQLFELQFQ AATEKL-DTP SRKKELRREI ARIKTIQHQR
       61 SA
//
LOCUS       Fibrobacter_succinogenes_subsp._succinogenes_S85      62 bp    PROT      linear   30-AUG-2014
DEFINITION  Fibrobacter_succinogenes_subsp._succinogenes_S85, 233 bases, 605B3867 checksum.
 ACCESSION  Rose-Cavalier-Smiths-iMac.local:149:1409391190
ORIGIN
        1 KARELKELGV DQLKEKLAQL NLDLFNYRMT AKLGNL-EKP SVIQAARKDI ARIKTILSEK
       61 AK
//
LOCUS       Desulfobacca_acetoxidans_DSM_11109      62 bp    PROT      linear   30-AUG-2014
DEFINITION  Desulfobacca_acetoxidans_DSM_11109, 233 bases, C7A51F2 checksum.
 ACCESSION  Rose-Cavalier-Smiths-iMac.local:151:1409391190
ORIGIN
        1 KAADLRELTG EELLAKMKEL EEELFNLKFQ LASQQL-SNS ARLRESRRDL ARLKTVLREK
       61 SI
//
LOCUS       Lactobacillus_fermentum_IFO_3956      62 bp    PROT      linear   30-AUG-2014
DEFINITION  Lactobacillus_fermentum_IFO_3956, 233 bases, BB1CABE2 checksum.
 ACCESSION  Rose-Cavalier-Smiths-iMac.local:154:1409391190
ORIGIN
        1 YVQELNGLTT EQLLNREKEL KEQLFNLRFQ LATGQL-ENT ASLKTVRKNI ARVKTVLRQQ
       61 EL
//
LOCUS       Thermus_scotoductus_SA-01      62 bp    PROT      linear   30-AUG-2014
DEFINITION  Thermus_scotoductus_SA-01, 233 bases, 5ECCA030 checksum.
 ACCESSION  Rose-Cavalier-Smiths-iMac.local:161:1409391190
ORIGIN
        1 KPSEIRKLSP SEIEKLVREK KRELMELRFQ ASIGQL-SQN HRIRETRRLI ARLLTILNER
       61 RR
//
LOCUS       Thermodesulfatator_indicus_DSM_15286      62 bp    PROT      linear   30-AUG-2014
DEFINITION  Thermodesulfatator_indicus_DSM_15286, 233 bases, 6BFADAF9 checksum.
 ACCESSION  Rose-Cavalier-Smiths-iMac.local:162:1409391190
ORIGIN
        1 KPKELRRLSV VELQDKLREL REELFNLRFQ KSIHQL-ENP MRIRQVKRDI ARILTIMREK
       61 EL
//
LOCUS       Dehalococcoides_ethenogenes_195      62 bp    PROT      linear   30-AUG-2014
DEFINITION  Dehalococcoides_ethenogenes_195, 233 bases, CFF1CD78 checksum.
 ACCESSION  Rose-Cavalier-Smiths-iMac.local:163:1409391190
ORIGIN
        1 NINDIRGLSD TEIKKKLEDA HKELFELRLK LSTRQL-VNH RELPRVKNDI ARILTVMRER
       61 EL
//
LOCUS       Thermovirga_lienii_DSM_17291      62 bp    PROT      linear   30-AUG-2014
DEFINITION  Thermovirga_lienii_DSM_17291, 233 bases, D04EC00E checksum.
 ACCESSION  Rose-Cavalier-Smiths-iMac.local:165:1409391190
ORIGIN
        1 KAKELRDLTI EELKEKHKQF KEELFNLRFQ HAIGQL-GNT NRIKEVKRSI ARVLTIMREK
       61 EI
//
LOCUS       Thermocrinis_albus_DSM_14484      62 bp    PROT      linear   30-AUG-2014
DEFINITION  Thermocrinis_albus_DSM_14484, 233 bases, 2D1269D7 checksum.
 ACCESSION  Rose-Cavalier-Smiths-iMac.local:166:1409391190
ORIGIN
        1 KASELRSLSL ADLLKKEEEL RRQILRLRIK KKVEGL-KDI NEIRKVRKDL ARVLTVIREK
       61 QL
//
LOCUS       Desulfurispirillum_indicum_S5      62 bp    PROT      linear   30-AUG-2014
DEFINITION  Desulfurispirillum_indicum_S5, 233 bases, D4764E68 checksum.
 ACCESSION  Rose-Cavalier-Smiths-iMac.local:167:1409391190
ORIGIN
        1 MMEELRQLSV EDLHSKEQDL RQEIFHLKYQ LAMNQL-EDT ASVKKKRKEI ARIKTVLREK
       61 SA
//
LOCUS       Cryptobacterium_curtum_DSM_15641      62 bp    PROT      linear   30-AUG-2014
DEFINITION  Cryptobacterium_curtum_DSM_15641, 233 bases, F2714646 checksum.
 ACCESSION  Rose-Cavalier-Smiths-iMac.local:168:1409391190
ORIGIN
        1 KASEIRELSA DDLQVKLKEA RAELFNLRFQ MATSQL-DNT SRVKQVKKDI ARILTEMRAR
       61 EL
//
LOCUS       Syntrophothermus_lipocalidus_DSM_12680      62 bp    PROT      linear   30-AUG-2014
DEFINITION  Syntrophothermus_lipocalidus_DSM_12680, 233 bases, F1EAF134 checksum.
 ACCESSION  Rose-Cavalier-Smiths-iMac.local:170:1409391190
ORIGIN
        1 KANKLRELTD EELSKRANDF KEELFNLRFQ LATGQL-DNP MRIREVKKNI ARIKTIQRER
       61 EI
//
LOCUS       Zymomonas_mobilis_subsp._mobilis_NCIMB_11163      62 bp    PROT      linear   30-AUG-2014
DEFINITION  Zymomonas_mobilis_subsp._mobilis_NCIMB_11163, 233 bases, B27AB701 checksum.
 ACCESSION  Rose-Cavalier-Smiths-iMac.local:173:1409391190
ORIGIN
        1 KIDDLKAKSD DQLAVELGEM KREQFNLRFQ SATGQL-EKP ARVREVRRTI AQIKTLQAER
       61 QR
//
LOCUS       Staphylothermus_marinus      62 bp    PROT      linear   30-AUG-2014
DEFINITION  Staphylothermus_marinus, 233 bases, CB44D6EE checksum.
 ACCESSION  Rose-Cavalier-Smiths-iMac.local:180:1409391190
ORIGIN
        1 KPDEIRKMTK EERLRRLNEL RLELIKLRMQ ARVGTL-TNT ARIRNIKRDI ARILTIMREE
       61 EL
//
LOCUS       Neisseria_meningitidis_MC58      62 bp    PROT      linear   30-AUG-2014
DEFINITION  Neisseria_meningitidis_MC58, 233 bases, 1F94D75C checksum.
 ACCESSION  Rose-Cavalier-Smiths-iMac.local:182:1409391190
ORIGIN
        1 KANELKDKSV EQLNADLLDL LKAQFGLRMQ NATGQL-GKP SELKRVRRDI ARIKTVLTEK
       61 GA
//
LOCUS       Prochlorococcus_marinus_str._MIT_9303      62 bp    PROT      linear   30-AUG-2014
DEFINITION  Prochlorococcus_marinus_str._MIT_9303, 233 bases, 8D557034 checksum.
 ACCESSION  Rose-Cavalier-Smiths-iMac.local:184:1409391190
ORIGIN
        1 KAAEVRKLTD ADITEQIDGI RRELFDLRFQ QATRQL-SNT HRFKESRTKL AQLLTVQKER
       61 SR
//
LOCUS       Chlorobium_limicola_DSM_245      62 bp    PROT      linear   30-AUG-2014
DEFINITION  Chlorobium_limicola_DSM_245, 233 bases, 39531773 checksum.
 ACCESSION  Rose-Cavalier-Smiths-iMac.local:185:1409391190
ORIGIN
        1 KKYEIAAMTR QELIDRIVQL EDRLADINFY KVI-ELPQNP MVFRNSRRDI ARMKTMLHKL
       61 NA
//
LOCUS       Prevotella_denticola_F0289      62 bp    PROT      linear   30-AUG-2014
DEFINITION  Prevotella_denticola_F0289, 233 bases, D65999FE checksum.
 ACCESSION  Rose-Cavalier-Smiths-iMac.local:187:1409391190
ORIGIN
        1 KIKEVKELET KDLVEKIENA EAALTKMKLN HQITPL-ENP SQIKTARRDI ARMKTELSQR
       61 EL
//
LOCUS       Anaerolinea_thermophila_UNI-1      62 bp    PROT      linear   30-AUG-2014
DEFINITION  Anaerolinea_thermophila_UNI-1, 233 bases, EE4A7ACE checksum.
 ACCESSION  Rose-Cavalier-Smiths-iMac.local:191:1409391190
ORIGIN
        1 KPSEIRQLTT EELRAKLMDA RQELMNLRFQ MTTGQL-TDT SRLGKTRRLI ARFETILRER
       61 EL
//
LOCUS       Thermotoga_maritima_MSB8      62 bp    PROT      linear   30-AUG-2014
DEFINITION  Thermotoga_maritima_MSB8, 233 bases, 84908385 checksum.
 ACCESSION  Rose-Cavalier-Smiths-iMac.local:192:1409391190
ORIGIN
        1 KASELRNYTD EELKNLLEEK KRQLMELRFQ LAMGQL-KNT SLIKLTKRDI ARIKTILRER
       61 EL
//
LOCUS       Gemmatimonas_aurantiaca_T-27      62 bp    PROT      linear   30-AUG-2014
DEFINITION  Gemmatimonas_aurantiaca_T-27, 233 bases, 6DADF599 checksum.
 ACCESSION  Rose-Cavalier-Smiths-iMac.local:193:1409391190
ORIGIN
        1 KAEEIRGLAD DELVARVLEL EEERFRLRFR SGTEAL-EEP LRLRSIRRDI ARLKTVQRER
       61 QL
//
LOCUS       Nitrosospira_multiformis_ATCC_25196      62 bp    PROT      linear   30-AUG-2014
DEFINITION  Nitrosospira_multiformis_ATCC_25196, 233 bases, 2A796A28 checksum.
 ACCESSION  Rose-Cavalier-Smiths-iMac.local:199:1409391190
ORIGIN
        1 RAKELRNKNP VELQQELLEL LRAQFGLRMQ HATQQL-SNT SQLSNIRRDI ARTRTILSQK
       61 AR
//
LOCUS       Methanopyrus_kandleri      62 bp    PROT      linear   30-AUG-2014
DEFINITION  Methanopyrus_kandleri, 233 bases, D203ACE checksum.
 ACCESSION  Rose-Cavalier-Smiths-iMac.local:201:1409391190
ORIGIN
        1 RPDEIREMTP EERREKLKEL KAELLREMTS KSISGVPDNP GRVKEIKKNI ARILTTEREE
       61 EL
//
LOCUS       Treponema_brennaborense_DSM_12168      62 bp    PROT      linear   30-AUG-2014
DEFINITION  Treponema_brennaborense_DSM_12168, 233 bases, DD69574 checksum.
 ACCESSION  Rose-Cavalier-Smiths-iMac.local:205:1409391190
ORIGIN
        1 MAKKEKELSY PELIVKRNEL KKKYMDLRFQ MVIGHV-DNP MQKRTMRREI ARMNTLIRQK
       61 EI
//
LOCUS       Dictyoglomus_thermophilum_H-6-12      62 bp    PROT      linear   30-AUG-2014
DEFINITION  Dictyoglomus_thermophilum_H-6-12, 233 bases, C78D7B68 checksum.
 ACCESSION  Rose-Cavalier-Smiths-iMac.local:206:1409391190
ORIGIN
        1 KASELREKTD SELKEELKNL RAELFNLRLQ QATGGL-TNP HRIKAVRKDI ARILTILRER
       61 EL
//
LOCUS       Xylella_fastidiosa_M23      62 bp    PROT      linear   30-AUG-2014
DEFINITION  Xylella_fastidiosa_M23, 233 bases, 3AFAC75B checksum.
 ACCESSION  Rose-Cavalier-Smiths-iMac.local:209:1409391190
ORIGIN
        1 DIQQFRGKSV DDLKAHLIEL RKEQFSMRMQ VAMGQF-QKT HEIRRVRRNI ARVKYLLSWI
       61 NR
//
LOCUS       Coraliomargarita_akajimensis_DSM_45221      62 bp    PROT      linear   30-AUG-2014
DEFINITION  Coraliomargarita_akajimensis_DSM_45221, 233 bases, 9AFE75D1 checksum.
 ACCESSION  Rose-Cavalier-Smiths-iMac.local:211:1409391190
ORIGIN
        1 STKDIREMSE AEIEKKLRDT RDEQVNLRMR KQTGQV-EHP HKFRELRKEI ARLETILREK
       61 KL
//
LOCUS       Thermovibrio_ammonificans_HB-1      62 bp    PROT      linear   30-AUG-2014
DEFINITION  Thermovibrio_ammonificans_HB-1, 233 bases, 5968B406 checksum.
 ACCESSION  Rose-Cavalier-Smiths-iMac.local:215:1409391190
ORIGIN
        1 YTEELRQKST EELKKMVAEL KEKLLKLRFK NAFGQL-DNP MEIRKTRRQI ARILTILRER
       61 GV
//
LOCUS       Acetobacter_pasteurianus_IFO_3283-01      62 bp    PROT      linear   30-AUG-2014
DEFINITION  Acetobacter_pasteurianus_IFO_3283-01, 233 bases, 7DBB6C12 checksum.
 ACCESSION  Rose-Cavalier-Smiths-iMac.local:216:1409391190
ORIGIN
        1 KPADLRAKTP DELEARLVEL KREQLNLRFQ QATGQT-EAQ SRMRAVRREI ARIKTIAVQN
       61 AK
//
LOCUS       Corynebacterium_pseudotuberculosis_FRC41      62 bp    PROT      linear   30-AUG-2014
DEFINITION  Corynebacterium_pseudotuberculosis_FRC41, 233 bases, D83AC90F checksum.
 ACCESSION  Rose-Cavalier-Smiths-iMac.local:218:1409391190
ORIGIN
        1 PAHELRELNA EELKTRLTEA KEELFNLRFQ AATGQL-TNN RRLRTVKRDI ARIYTVIRER
       61 EL
//
LOCUS       Fusobacterium_nucleatum_subsp._nucleatum_ATCC_25586      62 bp    PROT      linear   30-AUG-2014
DEFINITION  Fusobacterium_nucleatum_subsp._nucleatum_ATCC_25586, 233 bases, 9BE492C5 checks
 ACCESSION  Rose-Cavalier-Smiths-iMac.local:219:1409391190
ORIGIN
        1 RAKEIREMTS EDLVVKCKEL KEELFNLKFQ LSLGQL-TNT AKIREIRREI ARINTILNER
       61 --
//
LOCUS       Syntrophus_aciditrophicus_SB      62 bp    PROT      linear   30-AUG-2014
DEFINITION  Syntrophus_aciditrophicus_SB, 233 bases, 4CE2C8B3 checksum.
 ACCESSION  Rose-Cavalier-Smiths-iMac.local:220:1409391190
ORIGIN
        1 KAKEWREKSL DEIRQKNKEL EEELFNLRMR SAAGQL-ESS AALGKIKRDI ARAKTVLREK
       61 GV
//
LOCUS       Oscillibacter_valericigenes_Sjm18-20      62 bp    PROT      linear   30-AUG-2014
DEFINITION  Oscillibacter_valericigenes_Sjm18-20, 233 bases, 4CD787C6 checksum.
 ACCESSION  Rose-Cavalier-Smiths-iMac.local:227:1409391190
ORIGIN
        1 KASEVRKMNA EQLNEKLTGL KKDLFFLRMQ HATNQL-DNP LKIRETKHDI ARVKTVLREL
       61 QA
//
LOCUS       Desulfurococcus_mucosus_DSM_2162      62 bp    PROT      linear   30-AUG-2014
DEFINITION  Desulfurococcus_mucosus_DSM_2162, 233 bases, D3E427D0 checksum.
 ACCESSION  Rose-Cavalier-Smiths-iMac.local:232:1409391190
ORIGIN
        1 RADEIRKMTP EERLRKLNEL RLELVKLRLQ SRTGTL-TNT ARIRNVKRDI ARILTVMKEA
       61 PA
//
LOCUS       Nitrosopumilis_sp_AR2      62 bp    PROT      linear   30-AUG-2014
DEFINITION  Nitrosopumilis_sp_AR2, 233 bases, A945486B checksum.
 ACCESSION  Rose-Cavalier-Smiths-iMac.local:234:1409391190
ORIGIN
        1 SMKTIKQLNE KDLKSKVQET RTELAKLRID GSKGTLRKES GKLKPLRHDI ARMLTRLNEL
       61 RR
//
LOCUS       Denitrovibrio_acetiphilus_DSM_12809      62 bp    PROT      linear   30-AUG-2014
DEFINITION  Denitrovibrio_acetiphilus_DSM_12809, 233 bases, 4A8FE55C checksum.
 ACCESSION  Rose-Cavalier-Smiths-iMac.local:237:1409391190
ORIGIN
        1 KASELKAMKD AELVEKETEL RENIFRMKFK LATGDI-EDS SQIKKAKKDI ARIKTILNER
       61 AI
//
LOCUS       Nitrosomonas_europaea_ATCC_19718      62 bp    PROT      linear   30-AUG-2014
DEFINITION  Nitrosomonas_europaea_ATCC_19718, 233 bases, D989953 checksum.
 ACCESSION  Rose-Cavalier-Smiths-iMac.local:238:1409391190
ORIGIN
        1 KVQELREKNL SELGKELLSL RRAQFGLRLQ HRTQQL-ANV SQINKVRKDI ARLKTIIREK
       61 TG
//
LOCUS       Meiothermus_silvanus_DSM_9946      62 bp    PROT      linear   30-AUG-2014
DEFINITION  Meiothermus_silvanus_DSM_9946, 233 bases, 78CBC2FC checksum.
 ACCESSION  Rose-Cavalier-Smiths-iMac.local:239:1409391190
ORIGIN
        1 KLSEMRKLSV AELDREVQAR KKELMELRFQ ASIGQL-DKN HRIRETKTEI ARLLTVLGEK
       61 RK
//
LOCUS       Spirochaeta_coccoides_DSM_17374      62 bp    PROT      linear   30-AUG-2014
DEFINITION  Spirochaeta_coccoides_DSM_17374, 233 bases, 1E80AB77 checksum.
 ACCESSION  Rose-Cavalier-Smiths-iMac.local:241:1409391190
ORIGIN
        1 MKNSFSDLTY AELVAKKEEL HKEHLNLRMN KVLGHL-DNP LALRTTRRQI ARVNTLIHEY
       61 SL
//
