# Supplementary material for: Multidomain ribosomal protein trees and the planctobacterial origin of neomura (eukaryotes, archaebacteria)
Source: Protoplasma. 2020 Jan 3;257(3):621–753. doi: 10.1007/s00709-019-01442-7 (PMC7203096; doi:10.1007/s00709-019-01442-7)
Supplement: Supplementary file 37 — (PDF 64.3 kb) [file 709_2019_1442_MOESM37_ESM.gb]

LOCUS       Acanthamoeba_castellanii@ACL00      50 bp    PROT      linear   31-AUG-2014
DEFINITION  Acanthamoeba_castellanii@ACL00      75 bp    PROT      linear    2-AUG-2014, 75
 ACCESSION  Rose-Cavalier-Smiths-iMac.local:0:1409470785
ORIGIN
        1 KGTASFGKRH TKSHTLCRRC GRRSYHIQKA RCASCGYPAR LRKYNWSNKA
//
LOCUS       Allomyces_macrogynus@AML000021      50 bp    PROT      linear   31-AUG-2014
DEFINITION  Allomyces_macrogynus@AML000021      75 bp    PROT      linear    2-AUG-2014, 75
 ACCESSION  Rose-Cavalier-Smiths-iMac.local:1:1409470785
ORIGIN
        1 KGTPSFGKRH TKSHTLCRRC GRRAFHNQKK TCAQCGYPAK TRSFGWSEKG
//
LOCUS       Amastigomonas_media@amameConti      50 bp    PROT      linear   31-AUG-2014
DEFINITION  Amastigomonas_media@amameConti      75 bp    PROT      linear    2-AUG-2014, 75
 ACCESSION  Rose-Cavalier-Smiths-iMac.local:2:1409470785
ORIGIN
        1 KGTTSFGKRH NKSHTICRRC GKRSFHIQRK RCAACSYPAT QRHFNWGKKA
//
LOCUS       Planomonas_ghana@plaghContig00      50 bp    PROT      linear   31-AUG-2014
DEFINITION  Planomonas_ghana@plaghContig00      75 bp    PROT      linear    2-AUG-2014, 75
 ACCESSION  Rose-Cavalier-Smiths-iMac.local:3:1409470785
ORIGIN
        1 KGTTSFGKRL NKSHTLCRRC GRSSFHIQKK TCAMCGYPAR KRTYNWAPKS
//
LOCUS       Thecamonas_trahens@AMSG_02263T      50 bp    PROT      linear   31-AUG-2014
DEFINITION  Thecamonas_trahens@AMSG_02263T      75 bp    PROT      linear    2-AUG-2014, 75
 ACCESSION  Rose-Cavalier-Smiths-iMac.local:4:1409470785
ORIGIN
        1 KGTSSFGKRH TKTHVLCRRC GQRAYHVQKA TCASCGYPSK MRKYNWCTKA
//
LOCUS       Amastigomonas_oxoniensis@amaox      50 bp    PROT      linear   31-AUG-2014
DEFINITION  Amastigomonas_oxoniensis@amaox      75 bp    PROT      linear    2-AUG-2014, 75
 ACCESSION  Rose-Cavalier-Smiths-iMac.local:5:1409470785
ORIGIN
        1 KGTSSFGKRH TKTHVLCRRC GRRSFHVQKS TCSACGFPAR VRRYNWSVKA
//
LOCUS       Bassomonas_sp@basspContig00062      50 bp    PROT      linear   31-AUG-2014
DEFINITION  Bassomonas_sp@basspContig00062      75 bp    PROT      linear    2-AUG-2014, 75
 ACCESSION  Rose-Cavalier-Smiths-iMac.local:6:1409470785
ORIGIN
        1 KGTFSMGRRH NKTHTSCIRC NKRSFHIQKK TCASCGYPRK LRSFNWSAKA
//
LOCUS       Vexillifera_bacillipedes@vexba      50 bp    PROT      linear   31-AUG-2014
DEFINITION  Vexillifera_bacillipedes@vexba      75 bp    PROT      linear    2-AUG-2014, 75
 ACCESSION  Rose-Cavalier-Smiths-iMac.local:7:1409470785
ORIGIN
        1 QGTYSFGRRH NKSHTLCVRC GLRSYHIQKS RCASCGYPAR LRSFNWSVKA
//
LOCUS       Amoebidium_parasiticum@ABL0000      50 bp    PROT      linear   31-AUG-2014
DEFINITION  Amoebidium_parasiticum@ABL0000      75 bp    PROT      linear    2-AUG-2014, 75
 ACCESSION  Rose-Cavalier-Smiths-iMac.local:8:1409470785
ORIGIN
        1 KGTSSFGKRH NKTHTLCIRC GKRSYHIQKS TCAACGYLAR KRTYQWGQKA
//
LOCUS       Arabidopsi@31544      50 bp    PROT      linear   31-AUG-2014
DEFINITION  Arabidopsi@31544      75 bp    PROT      linear    2-AUG-2014, 75 bases, 676971
 ACCESSION  Rose-Cavalier-Smiths-iMac.local:9:1409470785
ORIGIN
        1 KGTGSFGKRR NKSHTLCVRC GRRSFHIQKS RCSACAYPAR KRTYNWSVKA
//
LOCUS       Astasia_longa@ALL00001059_4      50 bp    PROT      linear   31-AUG-2014
DEFINITION  Astasia_longa@ALL00001059_4      75 bp    PROT      linear    2-AUG-2014, 75 ba
 ACCESSION  Rose-Cavalier-Smiths-iMac.local:10:1409470785
ORIGIN
        1 KGTTSFGKRN GRTHKLCKRC GKRSWAVQKK RCAACGYPPK IRSFNWSEKA
//
LOCUS       Aureococcus_anophagefferens@AU      50 bp    PROT      linear   31-AUG-2014
DEFINITION  Aureococcus_anophagefferens@AU      75 bp    PROT      linear    2-AUG-2014, 75
 ACCESSION  Rose-Cavalier-Smiths-iMac.local:11:1409470785
ORIGIN
        1 KGTSSFGKRH SKTHTTCRRC GKVSFHIQKK VCSSCGYPAK MRRFNWSEKG
//
LOCUS       Batrachochytrium_dendrobatidis      50 bp    PROT      linear   31-AUG-2014
DEFINITION  Batrachochytrium_dendrobatidis      75 bp    PROT      linear    2-AUG-2014, 75
 ACCESSION  Rose-Cavalier-Smiths-iMac.local:12:1409470785
ORIGIN
        1 KGTTSFGKRH NKSHTLCRRC GRRSFHIQKK TCAQCAYPAK TRSYEWSEKS
//
LOCUS       Blastoclad@24427      50 bp    PROT      linear   31-AUG-2014
DEFINITION  Blastoclad@24427      75 bp    PROT      linear    2-AUG-2014, 75 bases, B27E07
 ACCESSION  Rose-Cavalier-Smiths-iMac.local:13:1409470785
ORIGIN
        1 KGTPSFGKRH TKSHTLCRRC GNRAFHNQKK TCASCGYPAK VRSYNWSEKA
//
LOCUS       Blastocyst@18036      50 bp    PROT      linear   31-AUG-2014
DEFINITION  Blastocyst@18036      75 bp    PROT      linear    2-AUG-2014, 75 bases, BAE5C5
 ACCESSION  Rose-Cavalier-Smiths-iMac.local:14:1409470785
ORIGIN
        1 KGTSSFGKRH DKTHTICRRC GRRAYHIQKS RCGSCGYPAK MRHYNWALKS
//
LOCUS       Bombyx0mor@30023      50 bp    PROT      linear   31-AUG-2014
DEFINITION  Bombyx0mor@30023      75 bp    PROT      linear    2-AUG-2014, 75 bases, A800CD
 ACCESSION  Rose-Cavalier-Smiths-iMac.local:15:1409470785
ORIGIN
        1 KGTSSFGKRR NKTHTLCRRC GRSSYHIQKS KCAQCGYPAK LRSYHWSVKA
//
LOCUS       Breviata_anathema@BREANContig3      50 bp    PROT      linear   31-AUG-2014
DEFINITION  Breviata_anathema@BREANContig3      75 bp    PROT      linear    2-AUG-2014, 75
 ACCESSION  Rose-Cavalier-Smiths-iMac.local:16:1409470785
ORIGIN
        1 KGTQAFGKRG KKSHTMCVRC GNRAFHIQRQ ECGSCGYPAK IRKYNWSQKA
//
LOCUS       Capsaspora_owczarzaki@NUL00000      50 bp    PROT      linear   31-AUG-2014
DEFINITION  Capsaspora_owczarzaki@NUL00000      75 bp    PROT      linear    2-AUG-2014, 75
 ACCESSION  Rose-Cavalier-Smiths-iMac.local:17:1409470785
ORIGIN
        1 KGTSSFGERH TKTHTLCRRC DRRAFHMQKQ TCGACGYPPR LRKYGWSRKN
//
LOCUS       Chlamydomonas_incerta@CIL00000      50 bp    PROT      linear   31-AUG-2014
DEFINITION  Chlamydomonas_incerta@CIL00000      75 bp    PROT      linear    2-AUG-2014, 75
 ACCESSION  Rose-Cavalier-Smiths-iMac.local:18:1409470785
ORIGIN
        1 KGTGSFGKRR NKTHTLCRRC GRTSYHNQKH VCSACGYPAR KRTYQWGQKA
//
LOCUS       Chlamydomonas_reinhardtii@CHLR      50 bp    PROT      linear   31-AUG-2014
DEFINITION  Chlamydomonas_reinhardtii@CHLR      75 bp    PROT      linear    2-AUG-2014, 75
 ACCESSION  Rose-Cavalier-Smiths-iMac.local:19:1409470785
ORIGIN
        1 KGTGSFGKRR NKTHTLCRRC GRTSYHNQKH VCSACGYPAR KRTYQWGQKA
//
LOCUS       Chlorella_NC64A@CHLNC133342      50 bp    PROT      linear   31-AUG-2014
DEFINITION  Chlorella_NC64A@CHLNC133342      75 bp    PROT      linear    2-AUG-2014, 75 ba
 ACCESSION  Rose-Cavalier-Smiths-iMac.local:20:1409470785
ORIGIN
        1 IGTGSFGLRH TKSHTLCRRC GRRSFHIQKS TCGSCGYPAK IRKYNWSVKA
//
LOCUS       Ciona0savi@30458      50 bp    PROT      linear   31-AUG-2014
DEFINITION  Ciona0savi@30458      75 bp    PROT      linear    2-AUG-2014, 75 bases, F877F7
 ACCESSION  Rose-Cavalier-Smiths-iMac.local:21:1409470785
ORIGIN
        1 KGTSSFGKRH NKTHTLCRRT GRSNFHIQKK K-SA-----K V-GFNWSKKA
//
LOCUS       Ciona_intestinalis@CIOIN219396      50 bp    PROT      linear   31-AUG-2014
DEFINITION  Ciona_intestinalis@CIOIN219396      75 bp    PROT      linear    2-AUG-2014, 75
 ACCESSION  Rose-Cavalier-Smiths-iMac.local:22:1409470785
ORIGIN
        1 KGTSSFGKRH NKTHTLCRRT GRSNYHIQKK R-SA-----K I-GFNWSRKA
//
LOCUS       Cochliopodium_minutoidum@cocmi      50 bp    PROT      linear   31-AUG-2014
DEFINITION  Cochliopodium_minutoidum@cocmi      75 bp    PROT      linear    2-AUG-2014, 75
 ACCESSION  Rose-Cavalier-Smiths-iMac.local:23:1409470785
ORIGIN
        1 KGTQSFGKRH NKVHALCRRC GKRTYHIQRG RCGSCAYPAK TIRRNHSMKS
//
LOCUS       Coenopodium_desertum@coedeCont      50 bp    PROT      linear   31-AUG-2014
DEFINITION  Coenopodium_desertum@coedeCont      75 bp    PROT      linear    2-AUG-2014, 75
 ACCESSION  Rose-Cavalier-Smiths-iMac.local:24:1409470785
ORIGIN
        1 KGTSSFGPRH NKSHTLCRRC GKRSYHIQKG VCSSCGFPRK MRGFRYAGKA
//
LOCUS       Cryptococc@31013      50 bp    PROT      linear   31-AUG-2014
DEFINITION  Cryptococc@31013      75 bp    PROT      linear    2-AUG-2014, 75 bases, D18632
 ACCESSION  Rose-Cavalier-Smiths-iMac.local:25:1409470785
ORIGIN
        1 KGTPSFGKRH SKSHTLCRRC GNRSFHKQKL TCAQCGYPAK LRSFNWGLKA
//
LOCUS       Cyanophora_paradoxa@CDL0000186      50 bp    PROT      linear   31-AUG-2014
DEFINITION  Cyanophora_paradoxa@CDL0000186      75 bp    PROT      linear    2-AUG-2014, 75
 ACCESSION  Rose-Cavalier-Smiths-iMac.local:26:1409470785
ORIGIN
        1 KGTFSFGRRH NKTHTLCSRC GRRSWHIQKK TCSSCGYPAR VRKYGWSVKA
//
LOCUS       Dictyostel@31502      50 bp    PROT      linear   31-AUG-2014
DEFINITION  Dictyostel@31502      75 bp    PROT      linear    2-AUG-2014, 75 bases, 5E45AB
 ACCESSION  Rose-Cavalier-Smiths-iMac.local:27:1409470785
ORIGIN
        1 KGTFSFGRRH TKSHTLCRRC GKSSFHIQKK TCASCGYPAK TRSYNWSIKA
//
LOCUS       Dictyostelium_purpureum@DICPU5      50 bp    PROT      linear   31-AUG-2014
DEFINITION  Dictyostelium_purpureum@DICPU5      75 bp    PROT      linear    2-AUG-2014, 75
 ACCESSION  Rose-Cavalier-Smiths-iMac.local:28:1409470785
ORIGIN
        1 KGTFSFGRRN GKSHTLCRRC GNRSYHVQKK TCASCGYPAK TRSYNWSVKA
//
LOCUS       Dunaliella@11842      50 bp    PROT      linear   31-AUG-2014
DEFINITION  Dunaliella@11842      75 bp    PROT      linear    2-AUG-2014, 75 bases, 28971A
 ACCESSION  Rose-Cavalier-Smiths-iMac.local:29:1409470785
ORIGIN
        1 KGTGSFGKRR NKTHTTCRRC NKKSFHIQKS TCASCGYPAK KRTYQWGQKE
//
LOCUS       Ectocarpus@23941      42 bp    PROT      linear   31-AUG-2014
DEFINITION  Ectocarpus@23941      42 bp    PROT      linear    2-AUG-2014, 42 bases, 90F69E
 ACCESSION  Rose-Cavalier-Smiths-iMac.local:30:1409470785
ORIGIN
        1 KGTASFGKRH NKTHTACRRC GRTSFHKQKK VCSSCGYPTK MR
//
LOCUS       Entamoeba_histolytica@enthi184      50 bp    PROT      linear   31-AUG-2014
DEFINITION  Entamoeba_histolytica@enthi184      74 bp    PROT      linear    2-AUG-2014, 74
 ACCESSION  Rose-Cavalier-Smiths-iMac.local:31:1409470785
ORIGIN
        1 KGTSCRGTRH NKTHILCKRC GKRSWHLQKQ RCASCGYPAK MRQYAWGYKA
//
LOCUS       Euglena_gracilis@ELL00003882_3      50 bp    PROT      linear   31-AUG-2014
DEFINITION  Euglena_gracilis@ELL00003882_3      75 bp    PROT      linear    2-AUG-2014, 75
 ACCESSION  Rose-Cavalier-Smiths-iMac.local:32:1409470785
ORIGIN
        1 KGTTSFGKRN GRTHKLCKRC GKRSWAVQKK RCAACGYPPK MRSFNWSEKA
//
LOCUS       Filamoeba_sinensis@flasiContig      50 bp    PROT      linear   31-AUG-2014
DEFINITION  Filamoeba_sinensis@flasiContig      75 bp    PROT      linear    2-AUG-2014, 75
 ACCESSION  Rose-Cavalier-Smiths-iMac.local:33:1409470785
ORIGIN
        1 ---------- -KSHTLCKRC GRRAFHIQKY KCGACGYPAK KRRYNWSIKA
//
LOCUS       Flamella_fluviatilis@flaflCont      50 bp    PROT      linear   31-AUG-2014
DEFINITION  Flamella_fluviatilis@flaflCont      75 bp    PROT      linear    2-AUG-2014, 75
 ACCESSION  Rose-Cavalier-Smiths-iMac.local:34:1409470785
ORIGIN
        1 KGTQSFGKRH TKSHTLCKRC GKKSYHIQKK SCSSCGYPAK KRTYNWRQVY
//
LOCUS       Galdieria0@30635      50 bp    PROT      linear   31-AUG-2014
DEFINITION  Galdieria0@30635      75 bp    PROT      linear    2-AUG-2014, 75 bases, E2FC3C
 ACCESSION  Rose-Cavalier-Smiths-iMac.local:35:1409470785
ORIGIN
        1 KGTSSFGKRN NKTHVLCIRC GRRAYHLQKK RCASCGYPAK KRRYNWSEKS
//
LOCUS       Giardia0la@27121      50 bp    PROT      linear   31-AUG-2014
DEFINITION  Giardia0la@27121      74 bp    PROT      linear    2-AUG-2014, 74 bases, 2EA657
 ACCESSION  Rose-Cavalier-Smiths-iMac.local:36:1409470785
ORIGIN
        1 KGTASFGKRH TRIHGSCRRC GKHSFHLQKH ECASCGYPAK MRRYNWSYKS
//
LOCUS       Glaucocystis_nostochinearum@GN      50 bp    PROT      linear   31-AUG-2014
DEFINITION  Glaucocystis_nostochinearum@GN      75 bp    PROT      linear    2-AUG-2014, 75
 ACCESSION  Rose-Cavalier-Smiths-iMac.local:37:1409470785
ORIGIN
        1 KGTYSFGRRH NKTHVLCVRC GRRAFHCQKL TCAACGYPAK KRKYGWSEKA
//
LOCUS       Gracilaria@16340      50 bp    PROT      linear   31-AUG-2014
DEFINITION  Gracilaria@16340      75 bp    PROT      linear    2-AUG-2014, 75 bases, B67D69
 ACCESSION  Rose-Cavalier-Smiths-iMac.local:38:1409470785
ORIGIN
        1 KGTSSFGKRT SKTHTICVRC GRRSYHIQKK QCASCGYPAK KRTYNWSTKS
//
LOCUS       Guillardia_theta@GTL00000187_1      50 bp    PROT      linear   31-AUG-2014
DEFINITION  Guillardia_theta@GTL00000187_1      75 bp    PROT      linear    2-AUG-2014, 75
 ACCESSION  Rose-Cavalier-Smiths-iMac.local:39:1409470785
ORIGIN
        1 KGTASFGKRH NKTHTLCRRC GRSAYHIQKS TCGACGYPKH MRKYNWATKA
//
LOCUS       Hartmannella_abertawensis@hara      50 bp    PROT      linear   31-AUG-2014
DEFINITION  Hartmannella_abertawensis@hara      75 bp    PROT      linear    2-AUG-2014, 75
 ACCESSION  Rose-Cavalier-Smiths-iMac.local:40:1409470785
ORIGIN
        1 KGTTSKGPRH NKSHTSCRRC GKTSYHIQRS RCAACGAAAK IRSVNWRAKA
//
LOCUS       Hartmannella_vermiformis@HVL00      50 bp    PROT      linear   31-AUG-2014
DEFINITION  Hartmannella_vermiformis@HVL00      75 bp    PROT      linear    2-AUG-2014, 75
 ACCESSION  Rose-Cavalier-Smiths-iMac.local:41:1409470785

ORIGIN
        1 KGTQSFGKRH IKTHILCRRC GKRSFHAQKK TCAACGAPAK IRKYNWSIKA
//
LOCUS       Helicosporidium_sp@HEL00000026      50 bp    PROT      linear   31-AUG-2014
DEFINITION  Helicosporidium_sp@HEL00000026      75 bp    PROT      linear    2-AUG-2014, 75
 ACCESSION  Rose-Cavalier-Smiths-iMac.local:42:1409470785
ORIGIN
        1 KGTGSFGLRN DKTHTLCRRC GKRSYHIQKS TCASCGYPAR KRTYQWGQKA
//
LOCUS       Homo0sapie@26601      50 bp    PROT      linear   31-AUG-2014
DEFINITION  Homo0sapie@26601      75 bp    PROT      linear    2-AUG-2014, 75 bases, E3B0A6
 ACCESSION  Rose-Cavalier-Smiths-iMac.local:43:1409470785
ORIGIN
        1 KGTSSFGKRR NKTHTLCRRC GSKAYHLQKS TCGKCGYPKR KRKYNWSAKA
//
LOCUS       Hydra0magn@31090      50 bp    PROT      linear   31-AUG-2014
DEFINITION  Hydra0magn@31090      75 bp    PROT      linear    2-AUG-2014, 75 bases, CAA82D
 ACCESSION  Rose-Cavalier-Smiths-iMac.local:44:1409470785
ORIGIN
        1 KGTSSFGKRH NKTHTLCVRC GKRGFHIQKK TCSSCGYPAK IRSFNWGEKA
//
LOCUS       Hyperamoeba_dachnya@HDL0000120      50 bp    PROT      linear   31-AUG-2014
DEFINITION  Hyperamoeba_dachnya@HDL0000120      75 bp    PROT      linear    2-AUG-2014, 75
 ACCESSION  Rose-Cavalier-Smiths-iMac.local:45:1409470785
ORIGIN
        1 RGGASFGKRN NKSHTLCPRC GRHAFHKQKK RCAACAYPAK TRRYNWSQKA
//
LOCUS       Hyperamoeba_sp@HSL00000070_5      50 bp    PROT      linear   31-AUG-2014
DEFINITION  Hyperamoeba_sp@HSL00000070_5      75 bp    PROT      linear    2-AUG-2014, 75 b
 ACCESSION  Rose-Cavalier-Smiths-iMac.local:46:1409470785
ORIGIN
        1 KGTSSFGKRN NKSHSLCPRC GRHSFHKQKK RCAACAYPAR TRRYNWSAKA
//
LOCUS       Ixodes0sca@30346      50 bp    PROT      linear   31-AUG-2014
DEFINITION  Ixodes0sca@30346      75 bp    PROT      linear    2-AUG-2014, 75 bases, BE494F
 ACCESSION  Rose-Cavalier-Smiths-iMac.local:47:1409470785
ORIGIN
        1 KGTSSFGKRR NKTHTLCRRC GRSSYHIQKS KCAQCGYPSK LRHFNWSVKA
//
LOCUS       Jakoba_libera@JLL00002465_1      50 bp    PROT      linear   31-AUG-2014
DEFINITION  Jakoba_libera@JLL00002465_1      75 bp    PROT      linear    2-AUG-2014, 75 ba
 ACCESSION  Rose-Cavalier-Smiths-iMac.local:48:1409470785
ORIGIN
        1 KGTQAFGGRK NKGHGICVRC GKRSFHLQKK VCASCGYPPK IRRFNWGAKA
//
LOCUS       Malawimonas_jakobiformis@MJL00      50 bp    PROT      linear   31-AUG-2014
DEFINITION  Malawimonas_jakobiformis@MJL00      75 bp    PROT      linear    2-AUG-2014, 75
 ACCESSION  Rose-Cavalier-Smiths-iMac.local:49:1409470785
ORIGIN
        1 KGTTSMGRRI GKTHTLCRRC GRVTFHIQHG LCGACGYPPK KRGYNWGAKA
//
LOCUS       Malawimonas_californiana@MCL00      50 bp    PROT      linear   31-AUG-2014
DEFINITION  Malawimonas_californiana@MCL00      75 bp    PROT      linear    2-AUG-2014, 75
 ACCESSION  Rose-Cavalier-Smiths-iMac.local:50:1409470785
ORIGIN
        1 KGTSSFGKRV NKAHTLCRRC NRRSYHIQKQ TCAACGYPPT KRSYNWGAKV
//
LOCUS       Mastigamoeba_balamuthi@MBL0000      50 bp    PROT      linear   31-AUG-2014
DEFINITION  Mastigamoeba_balamuthi@MBL0000      75 bp    PROT      linear    2-AUG-2014, 75
 ACCESSION  Rose-Cavalier-Smiths-iMac.local:51:1409470785
ORIGIN
        1 KGTPSFGGRH NKSHGLCPRC GRRAFHVQKH RCSSCAYPSK MRSYNWSKKA
//
LOCUS       Mesostigma_viride@MVL00000048_      50 bp    PROT      linear   31-AUG-2014
DEFINITION  Mesostigma_viride@MVL00000048_      75 bp    PROT      linear    2-AUG-2014, 75
 ACCESSION  Rose-Cavalier-Smiths-iMac.local:52:1409470785
ORIGIN
        1 KGTCSFGKRH SKSHTLCRRC GKSSFHIQKG TCASCGYPAK IRKYNWSNKA
//
LOCUS       Micromonas_pusilla@MICPU33223      50 bp    PROT      linear   31-AUG-2014
DEFINITION  Micromonas_pusilla@MICPU33223      75 bp    PROT      linear    2-AUG-2014, 75 
 ACCESSION  Rose-Cavalier-Smiths-iMac.local:53:1409470785
ORIGIN
        1 KGTGSFGKRH NKSHTMCRRC GRRSYHIQKA TCGACGYPAR KRNYNWSTKA
//
LOCUS       Micromonas_RCC@MICRC93506      50 bp    PROT      linear   31-AUG-2014
DEFINITION  Micromonas_RCC@MICRC93506      75 bp    PROT      linear    2-AUG-2014, 75 base
 ACCESSION  Rose-Cavalier-Smiths-iMac.local:54:1409470785
ORIGIN
        1 KGTGSFGKRH NKSHTLCRRC GRRSYHIQKS TCGACGYPAR KRNYNWSVKA
//
LOCUS       Micromonas_sp@MSL00000145_1      50 bp    PROT      linear   31-AUG-2014
DEFINITION  Micromonas_sp@MSL00000145_1      75 bp    PROT      linear    2-AUG-2014, 75 ba
 ACCESSION  Rose-Cavalier-Smiths-iMac.local:55:1409470785
ORIGIN
        1 KGTGSFGKRH NKSHTLCRRC GRRSYHIQKA TCGACGYPAR KRNYNWSVKA
//
LOCUS       Monosiga_brevicollis@MONBR1644      50 bp    PROT      linear   31-AUG-2014
DEFINITION  Monosiga_brevicollis@MONBR1644      75 bp    PROT      linear    2-AUG-2014, 75
 ACCESSION  Rose-Cavalier-Smiths-iMac.local:56:1409470785
ORIGIN
        1 KGTSSFGKRH NKSHTLCVRC GKSSFMIQKG RCAACGYPAR KRSPG-SNKA
//
LOCUS       Monosiga_ovata@MNL00000004_2      50 bp    PROT      linear   31-AUG-2014
DEFINITION  Monosiga_ovata@MNL00000004_2      75 bp    PROT      linear    2-AUG-2014, 75 b
 ACCESSION  Rose-Cavalier-Smiths-iMac.local:57:1409470785
ORIGIN
        1 KGTTSFGKRH TKSHTLCTRC GRRAFHCQKG ECASCGFPKH LRHYGWGKKA
//
LOCUS       Mortierella_verticillata@MAL00      50 bp    PROT      linear   31-AUG-2014
DEFINITION  Mortierella_verticillata@MAL00      75 bp    PROT      linear    2-AUG-2014, 75
 ACCESSION  Rose-Cavalier-Smiths-iMac.local:58:1409470785
ORIGIN
        1 KGTSSFGKRH TKSHTLCRRC GRRSFHNQKK TCAQCGYPAK LRSYNWSEKA
//
LOCUS       Naegleria_gruberi@NAEGR82733      50 bp    PROT      linear   31-AUG-2014
DEFINITION  Naegleria_gruberi@NAEGR82733      75 bp    PROT      linear    2-AUG-2014, 75 b
 ACCESSION  Rose-Cavalier-Smiths-iMac.local:59:1409470785
ORIGIN
        1 KGTQSFGLRH TKTHGMCPRC DRRSYHIQKK TCASCGFPPK IRKYQWAYKA
//
LOCUS       Nannochloropsis_oculata@nanocC      50 bp    PROT      linear   31-AUG-2014
DEFINITION  Nannochloropsis_oculata@nanocC      75 bp    PROT      linear    2-AUG-2014, 75
 ACCESSION  Rose-Cavalier-Smiths-iMac.local:60:1409470785
ORIGIN
        1 KGTSSFGKRH TKTHTGCRRC GRITFHKQKK ACSSCGFPAK IRKFNWSEKA
//
LOCUS       Nematostella_vectensis@NEMVE24      50 bp    PROT      linear   31-AUG-2014
DEFINITION  Nematostella_vectensis@NEMVE24      75 bp    PROT      linear    2-AUG-2014, 75
 ACCESSION  Rose-Cavalier-Smiths-iMac.local:61:1409470785
ORIGIN
        1 KGTSSFGKRH NKSHTLCVRC GRKAYHIQKK RCAGCGFPAR LRKFNWSMKA
//
LOCUS       Neurospora@31387      50 bp    PROT      linear   31-AUG-2014
DEFINITION  Neurospora@31387      75 bp    PROT      linear    2-AUG-2014, 75 bases, D27542
 ACCESSION  Rose-Cavalier-Smiths-iMac.local:62:1409470785
ORIGIN
        1 KGTSSFGKRH TKTHGLCRRC GRRSLHNQKK VCASCGYPAK TRKYNWSEKA
//
LOCUS       Oryza0sati@30477      50 bp    PROT      linear   31-AUG-2014
DEFINITION  Oryza0sati@30477      75 bp    PROT      linear    2-AUG-2014, 75 bases, 2A1B5D
 ACCESSION  Rose-Cavalier-Smiths-iMac.local:63:1409470785
ORIGIN
        1 KGTGSFGKRR NKTHTLCVRC GRRSFHLQKS TCSSCGYPAR IRKYNWSVKA
//
LOCUS       Ostreococcus_lucimarinus@OSTLU      50 bp    PROT      linear   31-AUG-2014
DEFINITION  Ostreococcus_lucimarinus@OSTLU      75 bp    PROT      linear    2-AUG-2014, 75
 ACCESSION  Rose-Cavalier-Smiths-iMac.local:64:1409470785
ORIGIN
        1 KGTGSFGSRR NKSHTLCRRC GKRSYHIQKS TCAACGYPAR TRSYNWSVKA
//
LOCUS       Ostreococcus_tauri@OSTTA18241      50 bp    PROT      linear   31-AUG-2014
DEFINITION  Ostreococcus_tauri@OSTTA18241      75 bp    PROT      linear    2-AUG-2014, 75 
 ACCESSION  Rose-Cavalier-Smiths-iMac.local:65:1409470785
ORIGIN
        1 KGTGSFGSRR NKSHTLCRRC GKRSYHIQKS TCASCGYPAR VRKYNWSVKA
//
LOCUS       Emiliania_huxleyi@EMIHU309232      50 bp    PROT      linear   31-AUG-2014
DEFINITION  Emiliania_huxleyi@EMIHU309232      75 bp    PROT      linear    2-AUG-2014, 75 
 ACCESSION  Rose-Cavalier-Smiths-iMac.local:66:1409470785
ORIGIN
        1 MGTKNALKKI QKTHTRCRRC GRTSFHIQKK VCSACGYPAR LRSYNWCKKM
//
LOCUS       Isochrysis_galbana@ISL00001463      50 bp    PROT      linear   31-AUG-2014
DEFINITION  Isochrysis_galbana@ISL00001463      75 bp    PROT      linear    2-AUG-2014, 75
 ACCESSION  Rose-Cavalier-Smiths-iMac.local:67:1409470785
ORIGIN
        1 MGTKNALKKI QKTHTRCRRC GRTSFHIQKK VCAGCGYPAR LRHYNWCKKM
//
LOCUS       Microhelia_sp@micspContig01403      50 bp    PROT      linear   31-AUG-2014
DEFINITION  Microhelia_sp@micspContig01403      75 bp    PROT      linear    2-AUG-2014, 75
 ACCESSION  Rose-Cavalier-Smiths-iMac.local:68:1409470785
ORIGIN
        1 KGTSSFGKRH TKTHTLCRRC GACAFHKQKS TCAACGYPSR VRHYNWSKKA
//
LOCUS       Oxnerella_sp@oxnspContig00202_      50 bp    PROT      linear   31-AUG-2014
DEFINITION  Oxnerella_sp@oxnspContig00202_      75 bp    PROT      linear    2-AUG-2014, 75
 ACCESSION  Rose-Cavalier-Smiths-iMac.local:69:1409470785
ORIGIN
        1 --------RH TKTHTLCRRC GKRSYNIQKS NCASCGSPAR IRKYNWSVKA
//
LOCUS       Araneofila_producta@araprConti      50 bp    PROT      linear   31-AUG-2014
DEFINITION  Araneofila_producta@araprConti      75 bp    PROT      linear    2-AUG-2014, 75
 ACCESSION  Rose-Cavalier-Smiths-iMac.local:70:1409470785
ORIGIN
        1 KGTQSFGRRH QKVHTLCVRC GRKTFHCQKS TCGSCGYPKK MRKYNWAAKA
//
LOCUS       Bigelowiel@11187      50 bp    PROT      linear   31-AUG-2014
DEFINITION  Bigelowiel@11187      75 bp    PROT      linear    2-AUG-2014, 75 bases, 67C4EE
 ACCESSION  Rose-Cavalier-Smiths-iMac.local:71:1409470785
ORIGIN
        1 KGVGRTGTRN DKSHTLCRRC GKSSFHIQKG VCSSCGYPKK MRRFNWANKA
//
LOCUS       Cercomonas_clavideferens@cercl      50 bp    PROT      linear   31-AUG-2014
DEFINITION  Cercomonas_clavideferens@cercl      75 bp    PROT      linear    2-AUG-2014, 75
 ACCESSION  Rose-Cavalier-Smiths-iMac.local:72:1409470785
ORIGIN
        1 KGTFSFGRRH NKTHTLCIRC GRKSFHCQKH TCGSCGYPAK LRKYNWAEKA
//
LOCUS       Helkesimastix_marina@DHID3_con      50 bp    PROT      linear   31-AUG-2014
DEFINITION  Helkesimastix_marina@DHID3_con      75 bp    PROT      linear    2-AUG-2014, 75
 ACCESSION  Rose-Cavalier-Smiths-iMac.local:73:1409470785
ORIGIN
        1 KGTQSFG-RT MKTHTLCPRC GRHSYHIQSS RCSQCSYPAT LRKYNWSSKA
//
LOCUS       Sandona_ubiquita@sanubContig00      50 bp    PROT      linear   31-AUG-2014
DEFINITION  Sandona_ubiquita@sanubContig00      75 bp    PROT      linear    2-AUG-2014, 75
 ACCESSION  Rose-Cavalier-Smiths-iMac.local:74:1409470785
ORIGIN
        1 KGTFSFGRRH QHTHTLCVRC GRRSFHIQQA RCASCAFPKK MRRYNWG-KA
//
LOCUS       Metopion_fluens@metproContig00      50 bp    PROT      linear   31-AUG-2014
DEFINITION  Metopion_fluens@metproContig00      75 bp    PROT      linear    2-AUG-2014, 75
 ACCESSION  Rose-Cavalier-Smiths-iMac.local:75:1409470785
ORIGIN
        1 KGTASLGKRH LKTHTLCRRC GKKSYHIQKS ICSSCGYPAQ MRQFNWSSKA
//
LOCUS       Thaumatomonas_sp@thaspContig00      50 bp    PROT      linear   31-AUG-2014
DEFINITION  Thaumatomonas_sp@thaspContig00      75 bp    PROT      linear    2-AUG-2014, 75
 ACCESSION  Rose-Cavalier-Smiths-iMac.local:76:1409470785
ORIGIN
        1 KGTYSFGRRH TKTHTLCVRC GKRSFHIQKH QCGSCSYPAT MRRYHWSAKA
//
LOCUS       Perkinsus0@25040      50 bp    PROT      linear   31-AUG-2014
DEFINITION  Perkinsus0@25040      75 bp    PROT      linear    2-AUG-2014, 75 bases, A3CFAE
 ACCESSION  Rose-Cavalier-Smiths-iMac.local:78:1409470785
ORIGIN
        1 KGTTSFGRRL TKSHGLCVRC GKRSFHTQQK HCASCGFPRK MRSFNWSIKA
//
LOCUS       Sorites_spC@sorspCAMPEP0114661770      50 bp    PROT      linear   31-AUG-2014
DEFINITION  Sorites_spC@sorspCAMPEP0114661770      75 bp    PROT      linear    2-AUG-2014,
 ACCESSION  Rose-Cavalier-Smiths-iMac.local:79:1409470785
ORIGIN
        1 -GTPAMGKRH KKTHGLCPRC GKRSYHIQNK RCAACGFPAK IRSYNWSKKA
//
LOCUS       Eimeria0te@12987      50 bp    PROT      linear   31-AUG-2014
DEFINITION  Eimeria0te@12987      75 bp    PROT      linear    2-AUG-2014, 75 bases, 6BEE5B
 ACCESSION  Rose-Cavalier-Smiths-iMac.local:80:1409470785
ORIGIN
        1 KGTGSFGRRH GKTHFLCLRC GRRSYHVQKK TCASCGYPAK KRTYNWSEKA
//
LOCUS       Plasmodium@30396      50 bp    PROT      linear   31-AUG-2014
DEFINITION  Plasmodium@30396      75 bp    PROT      linear    2-AUG-2014, 75 bases, 163BD6
 ACCESSION  Rose-Cavalier-Smiths-iMac.local:81:1409470785
ORIGIN
        1 KGTGFFGKRN GKTHFLCLRC GKRSYHLQKK KCASCGYPAK KRRFNWSVKA
//
LOCUS       Theileria0@28171      50 bp    PROT      linear   31-AUG-2014
DEFINITION  Theileria0@28171      75 bp    PROT      linear    2-AUG-2014, 75 bases, D15165
 ACCESSION  Rose-Cavalier-Smiths-iMac.local:82:1409470785
ORIGIN
        1 KGTGSFGLCN SKTHTLCLRC GNRSFHDTKK RCASCGYPAK TRHYNWSFKA
//
LOCUS       Toxoplasma@27609      50 bp    PROT      linear   31-AUG-2014
DEFINITION  Toxoplasma@27609      75 bp    PROT      linear    2-AUG-2014, 75 bases, 487971
 ACCESSION  Rose-Cavalier-Smiths-iMac.local:83:1409470785
ORIGIN
        1 KGTGSFGKRH GKTHFLCIRC GRRAYHTQKK TCGACGYPAK KRTYNWSEKA
//
LOCUS       Babesia0bo@15488      50 bp    PROT      linear   31-AUG-2014
DEFINITION  Babesia0bo@15488      75 bp    PROT      linear    2-AUG-2014, 75 bases, E3F3C5
 ACCESSION  Rose-Cavalier-Smiths-iMac.local:84:1409470785
ORIGIN
        1 KGTGSFGLRN GKTHTLCRRC GNRAFHQQKR RCASCGYPKK TRGYNWSFKA
//
LOCUS       Cryptospor@29901      50 bp    PROT      linear   31-AUG-2014
DEFINITION  Cryptospor@29901      75 bp    PROT      linear    2-AUG-2014, 75 bases, E6176A
 ACCESSION  Rose-Cavalier-Smiths-iMac.local:85:1409470785
ORIGIN
        1 KGTGSRGKHH GKTHFLCRRC GQRSYMVQKK RCASCGYPAK MRSYNWGQKA
//
LOCUS       Sterkiella_histriomuscorum@OTL      50 bp    PROT      linear   31-AUG-2014
DEFINITION  Sterkiella_histriomuscorum@OTL      75 bp    PROT      linear    2-AUG-2014, 75
 ACCESSION  Rose-Cavalier-Smiths-iMac.local:86:1409470785
ORIGIN
        1 KGTQSNGKKN SKTHTLSRVT GTQSWHKQKK RCAKSGXXTK LRRXNWATKA
//
LOCUS       Paramecium@31073      50 bp    PROT      linear   31-AUG-2014
DEFINITION  Paramecium@31073      75 bp    PROT      linear    2-AUG-2014, 75 bases, 69CE95
 ACCESSION  Rose-Cavalier-Smiths-iMac.local:87:1409470785
ORIGIN
        1 RGTPAIGKRH QKTHTFCKRC GRQTFHIQKN RCASCGYPAR LRLYSWGEKV
//
LOCUS       Tetrahymen@31119      50 bp    PROT      linear   31-AUG-2014
DEFINITION  Tetrahymen@31119      75 bp    PROT      linear    2-AUG-2014, 75 bases, 401DC8
 ACCESSION  Rose-Cavalier-Smiths-iMac.local:88:1409470785
ORIGIN
        1 RGTPAFGKRH QKTHTLCRRC GKATYHKQKL RCAACGYPAK MRRYDWGQKV
//
LOCUS       Phaeodactylum_triconutum@PHATR      50 bp    PROT      linear   31-AUG-2014
DEFINITION  Phaeodactylum_triconutum@PHATR      75 bp    PROT      linear    2-AUG-2014, 75
 ACCESSION  Rose-Cavalier-Smiths-iMac.local:89:1409470785
ORIGIN
        1 KGTTSFGKRH NKSHTTCRRC GKVSFHIQKS TCSSCGYPKK MRQYNWGLKA
//
LOCUS       Phanerocha@28199      50 bp    PROT      linear   31-AUG-2014
DEFINITION  Phanerocha@28199      75 bp    PROT      linear    2-AUG-2014, 75 bases, B7DE6F
 ACCESSION  Rose-Cavalier-Smiths-iMac.local:90:1409470785
ORIGIN
        1 --------RH TKSHTLCRRC GNRSFHKQ-- -CAQCGYPAK LRSYEWGQKA
//
LOCUS       Phycomyces_blakesleeanus@PHYBL      50 bp    PROT      linear   31-AUG-2014
DEFINITION  Phycomyces_blakesleeanus@PHYBL      75 bp    PROT      linear    2-AUG-2014, 75
 ACCESSION  Rose-Cavalier-Smiths-iMac.local:91:1409470785
ORIGIN
        1 KGTSSFGKRH TKSHTLCRRC GRRSFHNQKK TCAQCGYPAK IRSFNWSEKG
//
LOCUS       Physcomitrella_patens@PHYPA200      50 bp    PROT      linear   31-AUG-2014
DEFINITION  Physcomitrella_patens@PHYPA200      75 bp    PROT      linear    2-AUG-2014, 75
 ACCESSION  Rose-Cavalier-Smiths-iMac.local:92:1409470785
ORIGIN
        1 KGTGSFGKRR NKSHTLCRRC GRRSFHIQKS RCSACAYPAR VRSYNWSVKA
//
LOCUS       Phytophthora_sojae@PHYSO114812      50 bp    PROT      linear   31-AUG-2014
DEFINITION  Phytophthora_sojae@PHYSO114812      75 bp    PROT      linear    2-AUG-2014, 75
 ACCESSION  Rose-Cavalier-Smiths-iMac.local:93:1409470785
ORIGIN
        1 KGTQSFGMRH NKTHTICRRC GRSSYHIQKS TCSSCGYPAK MRKYNWSQKA
//
LOCUS       Phytophthora_ramorum@PHYRA4874      50 bp    PROT      linear   31-AUG-2014
DEFINITION  Phytophthora_ramorum@PHYRA4874      75 bp    PROT      linear    2-AUG-2014, 75
 ACCESSION  Rose-Cavalier-Smiths-iMac.local:94:1409470785
ORIGIN
        1 KGTQSFGMRH NKTHTICRRC GRSSYHIQKS TCSSCGYPAK MRKYNWSQKA
//
LOCUS       Pinus0taed@30208      50 bp    PROT      linear   31-AUG-2014
DEFINITION  Pinus0taed@30208      75 bp    PROT      linear    2-AUG-2014, 75 bases, F8A83C
 ACCESSION  Rose-Cavalier-Smiths-iMac.local:95:1409470785
ORIGIN
        1 KGTGSFGKRR NKTHTLCIRC GRRSFHIQKS RCSACAYPKR IRKYNWSVKA
//
LOCUS       Polytomella_parva@POL00000146_      50 bp    PROT      linear   31-AUG-2014
DEFINITION  Polytomella_parva@POL00000146_      75 bp    PROT      linear    2-AUG-2014, 75
 ACCESSION  Rose-Cavalier-Smiths-iMac.local:96:1409470785
ORIGIN
        1 KGTGSFGKRR NKTHTMCRRC GRKSYHIQKS TCSMCGYPAT KRTYQWGQKA
//
LOCUS       Porphyra0y@19684      50 bp    PROT      linear   31-AUG-2014
DEFINITION  Porphyra0y@19684      75 bp    PROT      linear    2-AUG-2014, 75 bases, 304952
 ACCESSION  Rose-Cavalier-Smiths-iMac.local:97:1409470785
ORIGIN
        1 KGTSSFGKRT SKSHTLCVRC GRRSFHIQKG RCASCGYPAR KRTFNWSVKS
//
LOCUS       Prototheca_wickerhamii@PWL0000      50 bp    PROT      linear   31-AUG-2014
DEFINITION  Prototheca_wickerhamii@PWL0000      75 bp    PROT      linear    2-AUG-2014, 75
 ACCESSION  Rose-Cavalier-Smiths-iMac.local:98:1409470785
ORIGIN
        1 KGTGSFGKRH TKTHSLCRRC GRRSFHNQKS ICSACGYPAR KRTYQWGQKA
//
LOCUS       Pythium_ultimum@pytulTA1995_3      50 bp    PROT      linear   31-AUG-2014
DEFINITION  Pythium_ultimum@pytulTA1995_3      75 bp    PROT      linear    2-AUG-2014, 75 
 ACCESSION  Rose-Cavalier-Smiths-iMac.local:99:1409470785
ORIGIN
        1 KGTQSFGKRH NKTHTICRRC GRSSYHVQKS VCSSCGYPAK MRKFNWSQKA
//
LOCUS       Reclinomonas_americana@RAL0000      50 bp    PROT      linear   31-AUG-2014
DEFINITION  Reclinomonas_americana@RAL0000      75 bp    PROT      linear    2-AUG-2014, 75
 ACCESSION  Rose-Cavalier-Smiths-iMac.local:100:1409470785
ORIGIN
        1 KGTQSFGPRQ NKTHGLCVRC GRRSWHIQGK KCASCGYPAK MRNFNWGSKA
//
LOCUS       Reticulomyxa_filosa@RETFI28581      50 bp    PROT      linear   31-AUG-2014
DEFINITION  Reticulomyxa_filosa@RETFI28581      75 bp    PROT      linear    2-AUG-2014, 75
 ACCESSION  Rose-Cavalier-Smiths-iMac.local:101:1409470785
ORIGIN
        1 -------RRY TKSHCLCVRC GHRAFHIQKK KCGACGYPAK TRKYNWAHKV
//
LOCUS       Rhizopus_oryzae@ROL00000755_1      50 bp    PROT      linear   31-AUG-2014
DEFINITION  Rhizopus_oryzae@ROL00000755_1      75 bp    PROT      linear    2-AUG-2014, 75 
 ACCESSION  Rose-Cavalier-Smiths-iMac.local:102:1409470785
ORIGIN
        1 KGTSSFGKRH TKSHTLCRRC GNRAFHKQKK TCAQCGYPAK IRSFNWSEKG
//
LOCUS       Saccharomy@31313      50 bp    PROT      linear   31-AUG-2014
DEFINITION  Saccharomy@31313      75 bp    PROT      linear    2-AUG-2014, 75 bases, BB39D5
 ACCESSION  Rose-Cavalier-Smiths-iMac.local:103:1409470785
ORIGIN
        1 KGTPSFGKRH NKSHTLCNRC GRRSFHVQKK TCSSCGYPAK TRSYNWGAKA
//
LOCUS       Sawyeria_marylandensis@SML0000      50 bp    PROT      linear   31-AUG-2014
DEFINITION  Sawyeria_marylandensis@SML0000      75 bp    PROT      linear    2-AUG-2014, 75
 ACCESSION  Rose-Cavalier-Smiths-iMac.local:104:1409470785
ORIGIN
        1 KGTKSFGKKH HKSHTCCPRC GKKSFHLVKK RCASCAFPPK MRKYNFLAKA
//
LOCUS       Scenedesmus_obliquus@SOL000000      50 bp    PROT      linear   31-AUG-2014
DEFINITION  Scenedesmus_obliquus@SOL000000      75 bp    PROT      linear    2-AUG-2014, 75
 ACCESSION  Rose-Cavalier-Smiths-iMac.local:105:1409470785
ORIGIN
        1 KGTGSFGKRR NKTHTLCRRC GRRSYHIQKS TCASCGYPAR KRTFQWGQKA
//
LOCUS       Schizosacc@31107      50 bp    PROT      linear   31-AUG-2014
DEFINITION  Schizosacc@31107      75 bp    PROT      linear    2-AUG-2014, 75 bases, 26B4A1
 ACCESSION  Rose-Cavalier-Smiths-iMac.local:106:1409470785
ORIGIN
        1 KGTQSFGMRH NKSHTICRRC GKRSFHIQKS TCACCGYPAK TRSYNWGAKA
//
LOCUS       Selaginell@31480      50 bp    PROT      linear   31-AUG-2014
DEFINITION  Selaginell@31480      75 bp    PROT      linear    2-AUG-2014, 75 bases, 538156
 ACCESSION  Rose-Cavalier-Smiths-iMac.local:107:1409470785
ORIGIN
        1 KGTGSFGKRR NKSHTLCRRC GRRSFHIQKA RCAACAYPKR IRKYNWSEKA
//
LOCUS       Sorghum_bicolor@SORBI5054527      50 bp    PROT      linear   31-AUG-2014
DEFINITION  Sorghum_bicolor@SORBI5054527      75 bp    PROT      linear    2-AUG-2014, 75 b
 ACCESSION  Rose-Cavalier-Smiths-iMac.local:108:1409470785
ORIGIN
        1 KGTGSFGKRR NKTHTLCIRC GRRSFHLQKS TCSSCGYPAR IRKYNWSVKA
//
LOCUS       Sphaeroforma_arctica@SAL000000      50 bp    PROT      linear   31-AUG-2014
DEFINITION  Sphaeroforma_arctica@SAL000000      75 bp    PROT      linear    2-AUG-2014, 75
 ACCESSION  Rose-Cavalier-Smiths-iMac.local:109:1409470785
ORIGIN
        1 NGTQSFGMRH NKTHTLCVRC GRRSYHIQKH TCSACAYPAR KRGYNWGQKA
//
LOCUS       Spironucle@15417      50 bp    PROT      linear   31-AUG-2014
DEFINITION  Spironucle@15417      75 bp    PROT      linear    2-AUG-2014, 75 bases, D97920
 ACCESSION  Rose-Cavalier-Smiths-iMac.local:110:1409470785
ORIGIN
        1 -GTQAQGKRH SRLHETCPRC GKHSLHIQKG QCASCAFPAH MRKYNWSQKA
//
LOCUS       Stachyamoeba_lipophora@SLL0000      50 bp    PROT      linear   31-AUG-2014
DEFINITION  Stachyamoeba_lipophora@SLL0000      75 bp    PROT      linear    2-AUG-2014, 75
 ACCESSION  Rose-Cavalier-Smiths-iMac.local:111:1409470785
ORIGIN
        1 -GTQSFGKRQ HKIHALCPRC GRHSFHITKR DCGSCGFPPK MRKFNWSYKA
//
LOCUS       Stenamoeba_stenopodia@stestCon      50 bp    PROT      linear   31-AUG-2014
DEFINITION  Stenamoeba_stenopodia@stestCon      75 bp    PROT      linear    2-AUG-2014, 75
 ACCESSION  Rose-Cavalier-Smiths-iMac.local:112:1409470785
ORIGIN
        1 KGTSSFGKRH TKSHTICRRC GRRSFHLQKK TCASCGYPAR IRKFNWSVKA
//
LOCUS       Strongyloc@31433      50 bp    PROT      linear   31-AUG-2014
DEFINITION  Strongyloc@31433      75 bp    PROT      linear    2-AUG-2014, 75 bases, 229CCD
 ACCESSION  Rose-Cavalier-Smiths-iMac.local:113:1409470785
ORIGIN
        1 KGTSSFGKRH NKTHTFCRRC GRRSYHIQKL TCSSCGYPT- IRKYNWSAKA
//
LOCUS       Thalassios@30561      50 bp    PROT      linear   31-AUG-2014
DEFINITION  Thalassios@30561      75 bp    PROT      linear    2-AUG-2014, 75 bases, 45C4FA
 ACCESSION  Rose-Cavalier-Smiths-iMac.local:114:1409470785
ORIGIN
        1 KGTTSFGKRH NKSHTACRRC GKISYHIQKK TCSSCGYPKK MRNFNWGQKA
//
LOCUS       Trichomona@29996      50 bp    PROT      linear   31-AUG-2014
DEFINITION  Trichomona@29996      72 bp    PROT      linear    2-AUG-2014, 72 bases, C1A825
 ACCESSION  Rose-Cavalier-Smiths-iMac.local:115:1409470785
ORIGIN
        1 AGTPSFGPRH NKTHTICRRC GNRCFHIQKG KCAKCGYPAT MRHYDWEKKA
//
LOCUS       Tritrichom@10347      50 bp    PROT      linear   31-AUG-2014
DEFINITION  Tritrichom@10347      65 bp    PROT      linear    2-AUG-2014, 65 bases, B80B8F
 ACCESSION  Rose-Cavalier-Smiths-iMac.local:116:1409470785
ORIGIN
        1 RGTPSFGPRH NKSHTVCRRC NHRSYHIQKG KCAFCGYPAS MRHYAWGKKA
//
LOCUS       Rhynchomonas      50 bp    PROT      linear   31-AUG-2014
DEFINITION  Rhynchomonas      75 bp    PROT      linear    2-AUG-2014, 75 bases, 53742144 c
 ACCESSION  Rose-Cavalier-Smiths-iMac.local:117:1409470785
ORIGIN
        1 KGTTSQGARH GRTHILCRRC GKNAFHQQWK RCAACAYPPS RRRFNWSVKA
//
LOCUS       Procryptobia_M      50 bp    PROT      linear   31-AUG-2014
DEFINITION  Procryptobia_M      75 bp    PROT      linear    2-AUG-2014, 75 bases, E0A17847
 ACCESSION  Rose-Cavalier-Smiths-iMac.local:118:1409470785
ORIGIN
        1 KGTTSMGQRH GRTHILCRRC GRNAYHVQWK RCAACAYPAT RRRFNWSVKA
//
LOCUS             Bodo      50 bp    PROT      linear   31-AUG-2014
DEFINITION  Bodo      75 bp    PROT      linear    2-AUG-2014, 75 bases, 713BCFC4 checksum.
 ACCESSION  Rose-Cavalier-Smiths-iMac.local:119:1409470785
ORIGIN
        1 ---------- ----ILCRRC GRNAFHVQWE RCAACAYPAS RRRFNWSVKS
//
LOCUS       Leishmania@31140      50 bp    PROT      linear   31-AUG-2014
DEFINITION  Leishmania@31140      75 bp    PROT      linear    2-AUG-2014, 75 bases, 24D1E3
 ACCESSION  Rose-Cavalier-Smiths-iMac.local:120:1409470785
ORIGIN
        1 KGTTSMGQRH GRTHILCRRC GRNSYHVQWE RCAACAYPAS RRRYNWSVKA
//
LOCUS       Procryptobia_sorokini@metproCo      50 bp    PROT      linear   31-AUG-2014
DEFINITION  Procryptobia_sorokini@metproCo      75 bp    PROT      linear    2-AUG-2014, 75
 ACCESSION  Rose-Cavalier-Smiths-iMac.local:121:1409470785
ORIGIN
        1 KGTTSMGQRH GRTHILCRRC GRNAYHVQWK RCAACAYPAT RRRFNWSVKA
//
LOCUS       Trypa0bruc@31538      50 bp    PROT      linear   31-AUG-2014
DEFINITION  Trypa0bruc@31538      75 bp    PROT      linear    2-AUG-2014, 75 bases, A8619A
 ACCESSION  Rose-Cavalier-Smiths-iMac.local:122:1409470785
ORIGIN
        1 KGTTSMGQRH GRTHILCRRC GRNAYHVQWE RCAACAYPAQ RRRYNWSVKA
//
LOCUS       Trypa0cruc@30812      50 bp    PROT      linear   31-AUG-2014
DEFINITION  Trypa0cruc@30812      75 bp    PROT      linear    2-AUG-2014, 75 bases, 7E161E
 ACCESSION  Rose-Cavalier-Smiths-iMac.local:123:1409470785
ORIGIN
        1 KGTTSMGQRH GRTHILCRRC GRNAYHVQWE RCAACAYPAS RRRYNWSVKA
//
LOCUS       Ustilago0m@31064      50 bp    PROT      linear   31-AUG-2014
DEFINITION  Ustilago0m@31064      75 bp    PROT      linear    2-AUG-2014, 75 bases, B1F6B1
 ACCESSION  Rose-Cavalier-Smiths-iMac.local:124:1409470785
ORIGIN
        1 KGTTSFGKRH TKTHTVCRRC NARAFHRQKK VCASCGYPAK IRSYEWGQKA
//
LOCUS       Volvox_carteri@VOLCA76128      50 bp    PROT      linear   31-AUG-2014
DEFINITION  Volvox_carteri@VOLCA76128      75 bp    PROT      linear    2-AUG-2014, 75 base
 ACCESSION  Rose-Cavalier-Smiths-iMac.local:125:1409470785
ORIGIN
        1 KGTGSFGKRR NKTHTLCRRC GRTSYHNQKH VCSACGYPAR KRTYQWGQKA
//
LOCUS       Sorites_spC@sorspCAMPEP0114666128      50 bp    PROT      linear   31-AUG-2014
DEFINITION  Sorites_spC@sorspCAMPEP0114666128      75 bp    PROT      linear    2-AUG-2014,
 ACCESSION  Rose-Cavalier-Smiths-iMac.local:126:1409470785
ORIGIN
        1 DGTPAMGKRH KKTHGLCPRC GKRSYHIQNK RCAACGFPAK IRSYNWSKKS
//
LOCUS       Filamoeba_nolandi@filnoCAMPEP0168539972      50 bp    PROT      linear   31-AUG-2014
DEFINITION  Filamoeba_nolandi@filnoCAMPEP0168539972      75 bp    PROT      linear    2-AUG
 ACCESSION  Rose-Cavalier-Smiths-iMac.local:127:1409470785
ORIGIN
        1 ---------- ---------- ---------- -------PAK KRRYNWSIKA
//
LOCUS       Mayorella_sp@mayorCAMPEP0174232168      50 bp    PROT      linear   31-AUG-2014
DEFINITION  Mayorella_sp@mayorCAMPEP0174232168      75 bp    PROT      linear    2-AUG-2014
 ACCESSION  Rose-Cavalier-Smiths-iMac.local:128:1409470785
ORIGIN
        1 KGTCSFGKKN NKTHIVCRRC GKRSYHVQKS TCASCGYPAK LRKYNWSEKA
//
LOCUS       OMITMinchinia_chitonis@minch0194451678      50 bp    PROT      linear   31-AUG-2014
DEFINITION  OMITMinchinia_chitonis@minch0194451678      69 bp    PROT      linear    2-AUG-
 ACCESSION  Rose-Cavalier-Smiths-iMac.local:129:1409470785
ORIGIN
        1 KGTTSFGKRH NKTHTLCRRC GKSSYHIQKK TCSACGYPAK SRSYNWGEKA
//
LOCUS       Stygamoeba_regulata@styreCAMPEP0177636154      50 bp    PROT      linear   31-AUG-2014
DEFINITION  Stygamoeba_regulata@styreCAMPEP0177636154      75 bp    PROT      linear    2-A
 ACCESSION  Rose-Cavalier-Smiths-iMac.local:130:1409470785
ORIGIN
        1 KGTQSFGKRH NKTHTXCVRC GRTSFHIQKH TCSGCGYPAK RRKFNWSVKA
//
LOCUS       Stygamoeba_regulataM@styreCAMPEP0177650374      50 bp    PROT      linear   31-AUG-2014
DEFINITION  Stygamoeba_regulataM@styreCAMPEP0177650374      75 bp    PROT      linear    2-
 ACCESSION  Rose-Cavalier-Smiths-iMac.local:131:1409470785
ORIGIN
        1 KGTCSFGKKN NKTHIVCRRC GKRSYHVQKS TCASCGYPAK LRKYNWSEKA
//
LOCUS       Vannella_sp@vanJPCAMPEP0114616136      50 bp    PROT      linear   31-AUG-2014
DEFINITION  Vannella_sp@vanJPCAMPEP0114616136      75 bp    PROT      linear    2-AUG-2014,
 ACCESSION  Rose-Cavalier-Smiths-iMac.local:132:1409470785
ORIGIN
        1 KGTQAFGKRH NKSHTLCRRC GKSSYHIQKA QCASCGYPAK MRKYNWAAKA
//
LOCUS       Schizochytrium_sp@schspContig0      50 bp    PROT      linear   31-AUG-2014
DEFINITION  Schizochytrium_sp@schspContig0      75 bp    PROT      linear    2-AUG-2014, 75
 ACCESSION  Rose-Cavalier-Smiths-iMac.local:133:1409470785
ORIGIN
        1 KGTQAFGKKH NKSHVLCRRC GKSSYHVQKG QCASCGYPAK MRRFQWGKKA
//
LOCUS       Tribonema_sp      50 bp    PROT      linear   31-AUG-2014
DEFINITION  Tribonema_sp, 128 bases, 3F098282 checksum.
 ACCESSION  Rose-Cavalier-Smiths-iMac.local:149:1409470651
ORIGIN
        1 ---------- ---------- ---------- ------YPAK MRRFNWAAKA
//
LOCUS       Apis_mellifera      50 bp    PROT      linear   31-AUG-2014
DEFINITION  Apis_mellifera, 128 bases, B02D8B26 checksum.
 ACCESSION  Rose-Cavalier-Smiths-iMac.local:159:1409470651
ORIGIN
        1 KGTSSFGKRR NKTHTLCRRC GRSSYHIQKS QCAQCGYPQK MRSYNWSVKA
//
LOCUS       Danio_rerio      50 bp    PROT      linear   31-AUG-2014
DEFINITION  Danio_rerio, 128 bases, FD5F26C8 checksum.
 ACCESSION  Rose-Cavalier-Smiths-iMac.local:168:1409470651
ORIGIN
        1 KGTSSFGKRR NKTHTLCRRC GSKAYHLQKS TCGKCGYPAR KRKYNWSAKA
//
LOCUS       Pyrolobus_fumarii_1A      50 bp    PROT      linear   31-AUG-2014
DEFINITION  Pyrolobus_fumarii_1A, 128 bases, 30C598A8 checksum.
 ACCESSION  Rose-Cavalier-Smiths-iMac.local:145:1409470651
ORIGIN
        1 KGTPSFGKMG KKTHIRCRRC GRHAFNVAKG YCAACGFGSR LRRYSWMNKK
//
LOCUS       Aeropyrum_pernix_K1      50 bp    PROT      linear   31-AUG-2014
DEFINITION  Aeropyrum_pernix_K1, 128 bases, 41E16087 checksum.
 ACCESSION  Rose-Cavalier-Smiths-iMac.local:146:1409470651
ORIGIN
        1 KGTPSMGKHG RKTHIVCRRC GRRSYNVAKG YCAACGFGSR MRRYSWQNKK
//
LOCUS       Hypterthermus_butylicus      50 bp    PROT      linear   31-AUG-2014
DEFINITION  Hypterthermus_butylicus, 128 bases, 11A565C6 checksum.
 ACCESSION  Rose-Cavalier-Smiths-iMac.local:147:1409470651
ORIGIN
        1 KGTPSFGKMN KYTHIRCPRC GRHAYNVAKG YCAACGYGSR LRRYSWMNKK
//
LOCUS       Acidilobus_saccharovorans      50 bp    PROT      linear   31-AUG-2014
DEFINITION  Acidilobus_saccharovorans, 128 bases, 3A1976EB checksum.
 ACCESSION  Rose-Cavalier-Smiths-iMac.local:148:1409470651
ORIGIN
        1 KGTASFGKMG RYTHIVCRRC GRRAFNVAKG YCAACGFGSR MRRYSWQNKK
//
LOCUS       Metallosphaera_sedula      50 bp    PROT      linear   31-AUG-2014
DEFINITION  Metallosphaera_sedula, 128 bases, 4B8BDA03 checksum.
 ACCESSION  Rose-Cavalier-Smiths-iMac.local:150:1409470651
ORIGIN
        1 KGTPSFGKMN KGSHIRCRRC GRNSYNPTKH KCAACGFGSR ITRYSWKTKK
//
LOCUS       Cenarchaeum_symbiosum      50 bp    PROT      linear   31-AUG-2014
DEFINITION  Cenarchaeum_symbiosum, 128 bases, 104B56CD checksum.
 ACCESSION  Rose-Cavalier-Smiths-iMac.local:151:1409470651
ORIGIN
        1 KGTTSMGGFT RHVHIRCRRC GKNSYHKRHH RCSSCGFPDK IRKYSWVKWY
//
LOCUS       Ignicoccus_hospitalis      50 bp    PROT      linear   31-AUG-2014
DEFINITION  Ignicoccus_hospitalis, 128 bases, B9AA1D2F checksum.
 ACCESSION  Rose-Cavalier-Smiths-iMac.local:152:1409470651
ORIGIN
        1 KGTPSFGKHN KKTHIRCRRC GRHSFNVRKG YCVACGFGSR MRRYSWQNKK
//
LOCUS       Archaeoglobus_fulgidus      50 bp    PROT      linear   31-AUG-2014
DEFINITION  Archaeoglobus_fulgidus, 128 bases, B6E09DBE checksum.
 ACCESSION  Rose-Cavalier-Smiths-iMac.local:153:1409470651
ORIGIN
        1 DGTAAMGKKG RRVHIRCRRC GRHSFHRRKG YCAACGFGSR LRSYNWVRKK
//
LOCUS       Desulfurococcus_mucosus_DSM_2162      50 bp    PROT      linear   31-AUG-2014
DEFINITION  Desulfurococcus_mucosus_DSM_2162, 128 bases, D336E617 checksum.
 ACCESSION  Rose-Cavalier-Smiths-iMac.local:154:1409470651
ORIGIN
        1 KGTTSMGKHG RKTHIRCRRC GRHSFNVAKG YCAACGFGSR IRRYSWANKK
//
LOCUS       Korarchaeum_cryptofilum      49 bp    PROT      linear   31-AUG-2014
DEFINITION  Korarchaeum_cryptofilum, 128 bases, 960B046B checksum.
 ACCESSION  Rose-Cavalier-Smiths-iMac.local:156:1409470651
ORIGIN
        1 -----MGRRS RQTHVRCRRC GRHSFNIRKG YCAACGFGSR IRSYAWAKG
//
LOCUS       Methanococcus_aeolicus      50 bp    PROT      linear   31-AUG-2014
DEFINITION  Methanococcus_aeolicus, 128 bases, A2A53C8C checksum.
 ACCESSION  Rose-Cavalier-Smiths-iMac.local:157:1409470651
ORIGIN
        1 KGTPSQGKHN KSNHIICRRC GRRSYHVRKK ACSACGFGSR LKTFAWKNKK
//
LOCUS       Methanopyrus_kandleri      50 bp    PROT      linear   31-AUG-2014
DEFINITION  Methanopyrus_kandleri, 128 bases, 163C0BBD checksum.
 ACCESSION  Rose-Cavalier-Smiths-iMac.local:158:1409470651
ORIGIN
        1 KGTPSFGKRN KKTHVRCRRC GRRAYHVRKG YCAACGFGSR IRRYSWQNKK
//
LOCUS       Halobacterium_salinarum      50 bp    PROT      linear   31-AUG-2014
DEFINITION  Halobacterium_salinarum, 128 bases, 4D9C9B65 checksum.
 ACCESSION  Rose-Cavalier-Smiths-iMac.local:160:1409470651
ORIGIN
        1 AGTPSQGKKN TTTHTKCRRC GEKSYHTKKK VCSSCGFGSK RRDYEWQGKT
//
LOCUS       Methanosarcina_mazei      50 bp    PROT      linear   31-AUG-2014
DEFINITION  Methanosarcina_mazei, 128 bases, C07D9C24 checksum.
 ACCESSION  Rose-Cavalier-Smiths-iMac.local:161:1409470651
ORIGIN
        1 KGTASMGKRQ KRTHAKCRRC GSVSLNVHTK QCTSCGFGTR MRTYKWQAKC
//
LOCUS       Methanocaldococcus_jannaschii      50 bp    PROT      linear   31-AUG-2014
DEFINITION  Methanocaldococcus_jannaschii, 128 bases, AB5DB71C checksum.
 ACCESSION  Rose-Cavalier-Smiths-iMac.local:166:1409470651
ORIGIN
        1 KGTPSMGKRN KSYHIRCRRC GRRAYHVRKK RCAACGFPNR MRKYSWQNKK
//
LOCUS       Caldivirga_aquilingensis@IC-167_ABW01013      50 bp    PROT      linear   13-APR-2015
DEFINITION  Ribosomal protein L37e [Caldivirga maquilingensis IC-167].
 ACCESSION  ABW01013
  ORGANISM  Caldivirga maquilingensis IC-167
   AUTHORS  Copeland,A., Lucas,S., Lapidus,A., Barry,K., Glavina del Rio,T.,
VERSION     ABW01013.1  GI:157919586DBLINK      BioProject: PRJNA17421            BioSample: SAMN00623034
DBSOURCE    accession CP000852.1
KEYWORDS    .
SOURCE      Caldivirga maquilingensis IC-167
            Archaea; Crenarchaeota; Thermoprotei; Thermoproteales;
            Thermoproteaceae; Caldivirga.
REFERENCE   1  (residues 1 to 61)
            Dalin,E., Tice,H., Pitluck,S., Saunders,E., Brettin,T., Bruce,D.,
            Detter,J.C., Han,C., Schmutz,J., Larimer,F., Land,M., Hauser,L.,
            Kyrpides,N., Ivanova,N., Biddle,J.F., Zhang,Z., Fitz-Gibbon,S.T.,
            Lowe,T.M., Saltikov,C., House,C.H. and Richardson,P.
  CONSRTM   US DOE Joint Genome Institute
  TITLE     Complete sequence of Caldivirga maquilingensis IC-167
  JOURNAL   Unpublished
REFERENCE   2  (residues 1 to 61)
            Dalin,E., Tice,H., Pitluck,S., Saunders,E., Brettin,T., Bruce,D.,
            Detter,J.C., Han,C., Schmutz,J., Larimer,F., Land,M., Hauser,L.,
            Kyrpides,N., Ivanova,N., Biddle,J.F., Zhang,Z., Fitz-Gibbon,S.T.,
            Lowe,T.M., Saltikov,C., House,C.H. and Richardson,P.
  CONSRTM   US DOE Joint Genome Institute
  TITLE     Direct Submission
  JOURNAL   Submitted (02-OCT-2007) US DOE Joint Genome Institute, 2800
            Mitchell Drive B100, Walnut Creek, CA 94598-1698, USA
COMMENT     Method: conceptual translation.
FEATURES             Location/Qualifiers
     source          1..61
                     /organism=`Caldivirga maquilingensis IC-167`
                     /strain=`IC-167`
                     /db_xref=`taxon:397948`
     Protein         1..61
                     /product=`Ribosomal protein L37e`
     Region          1..>48
                     /region_name=`rpl37e`
                     /note=`50S ribosomal protein L37e; Reviewed; PRK04179`
                     /db_xref=`CDD:235242`
     CDS             1..61
                     /locus_tag=`Cmaq_0164`
                     /coded_by=`CP000852.1:193132..193317`
                     /note=`PFAM: Ribosomal protein L37e;
                     KEGG: hbu:Hbut_1571 50S ribosomal protein L37e`
                     /transl_table=11
                     /db_xref=`InterPro:IPR001569`

ORIGIN
        1 kgtpsfgrms rgthircprc grhsynivkg ycaacgygsr ikrglakvlg
//
LOCUS       Nitrososphaera_viennensis@EN76_AIC15095      50 bp    PROT      linear   20-AUG-2014
DEFINITION  50S ribosomal protein L37e [Nitrososphaera viennensis EN76].
 ACCESSION  AIC15095
  ORGANISM  Nitrososphaera viennensis EN76
   AUTHORS  Kerou,M.L., Offre,P., Spang,A.M. and Schleper,C.
VERSION     AIC15095.1  GI:647811394DBLINK      BioProject: PRJEA60103            BioSample: SAMN02721150
DBSOURCE    accession CP007536.1
KEYWORDS    .
SOURCE      Nitrososphaera viennensis EN76
            Archaea; Thaumarchaeota; Nitrososphaerales; Nitrososphaeraceae;
            Nitrososphaera.
REFERENCE   1  (residues 1 to 56)
            Leisch,N. and Schleper,C.
  TITLE     Nitrososphaera viennensis gen. nov., sp. nov., an aerobic and
            mesophilic, ammonia-oxidizing archaeon from soil and a member of
            the archaeal phylum Thaumarchaeota
  JOURNAL   Int. J. Syst. Evol. Microbiol. 64 (PT 8), 2738-2752 (2014)
   PUBMED   24907263
REFERENCE   2  (residues 1 to 56)
  TITLE     Direct Submission
  JOURNAL   Submitted (01-APR-2014) Department of Ecogenomics and Systems
            Biology Group of Archaea Biology and Ecogenomics, University of
            Vienna, Althanstrasse 14, Vienna 1090, Austria
COMMENT     Method: conceptual translation.
FEATURES             Location/Qualifiers
     source          1..56
                     /organism=`Nitrososphaera viennensis EN76`
                     /strain=`EN76`
                     /isolation_source=`soil`
                     /culture_collection=`DSM:26422`
                     /culture_collection=`JCM:19564`
                     /db_xref=`taxon:926571`
                     /country=`Austria: Vienna`
                     /lat_lon=`48.229273 N 16.358947 E`
                     /collection_date=`2008`
     Protein         1..56
                     /product=`50S ribosomal protein L37e`
     Region          2..53
                     /region_name=`Ribosomal_L37e`
                     /note=`Ribosomal protein L37e; pfam01907`
                     /db_xref=`CDD:250958`
     CDS             1..56
                     /gene=`rpl37e`
                     /locus_tag=`NVIE_008730`
                     /coded_by=`complement(CP007536.1:724269..724439)`
                     /inference=`ab initio prediction:AMIGene:2.0`
                     /note=`Evidence 2b : Function of strongly homologous gene;
                     Product type s : structure`
                     /transl_table=11

ORIGIN
        1 kgttsmgnft rkthircrrc ghnsyhkrhk rcskcgypat mrkytwikrq
//
LOCUS       archaeon_SCGC_AAA011@L22_WP_018204043      49 bp    PROT      linear   28-JUN-2013
DEFINITION  hypothetical protein [Nanoarchaeota archaeon SCGC AAA011-L22].
 ACCESSION  WP_018204043
  ORGANISM  Nanoarchaeota archaeon SCGC AAA011-L22
VERSION     WP_018204043.1  GI:516994301KEYWORDS    RefSeq.SOURCE      Nanoarchaeota archaeon SCGC AAA011-L22
            Archaea; Nanoarchaeota.
COMMENT     REFSEQ: This record represents a single, non-redundant, protein
            sequence which may be annotated on many different RefSeq genomes
            from the same, or different, species.
            COMPLETENESS: full length.
FEATURES             Location/Qualifiers
     source          1..54
                     /organism=`Nanoarchaeota archaeon SCGC AAA011-L22`
                     /db_xref=`taxon:1046946`
     Protein         1..54
                     /product=`hypothetical protein`
                     /calculated_mol_wt=6084
     Region          1..54
                     /region_name=`rpl37e`
                     /note=`50S ribosomal protein L37e; Reviewed; PRK04179`
                     /db_xref=`CDD:235242`

ORIGIN
        1 kgtpsmgkks skthircrrc gkktyhkrkk fcsscgfgsk lrkyswqkk
//
LOCUS       Haloredivivus_sp.G17@EHK00711      50 bp    PROT      linear   25-NOV-2011
DEFINITION  50S ribosomal protein L37e [Candidatus Haloredivivus sp. G17].
 ACCESSION  EHK00711
  ORGANISM  Candidatus Haloredivivus sp. G17
   AUTHORS  Ghai,R., Pasic,L., Fernandez,A.B., Martin-Cuadrado,A.-B.,
VERSION     EHK00711.1  GI:358031876DBLINK      BioProject: PRJNA71229            BioSample: SAMN02469764
DBSOURCE    accession AGNT01000394.1
KEYWORDS    .
SOURCE      Candidatus Haloredivivus sp. G17
            Archaea; Nanohaloarchaeota; Nanohaloarchaea; Candidatus
            Haloredivivus.
REFERENCE   1  (residues 1 to 53)
            Mizuno,C.M., McMahon,K.D., Papke,R.T., Stepanauskas,R.,
            Rodriguez-Brito,B., Rohwer,F., Sanchez-Porro,C., Ventosa,A. and
            Rodriguez-Valera,F.
  TITLE     New Dominant Microbial Groups Along A Salinity Gradient
  JOURNAL   Sci Rep (2011) In press
REFERENCE   2  (residues 1 to 53)
            Mizuno,C.M., McMahon,K.D., Papke,R.T., Stepanauskas,R.,
            Rodriguez-Brito,B., Rohwer,F., Sanchez-Porro,C., Ventosa,A. and
            Rodriguez-Valera,F.
  TITLE     Direct Submission
  JOURNAL   Submitted (05-OCT-2011) Laboratorio de Microbiologia, Evolutionary
            Genomics Group, Universidad Miguel Hernandez, Ctra. de Valencia,
            s/n, San Juan de Alicante, Alicante 03550, Spain
COMMENT     Annotation was added by the NCBI Prokaryotic Genomes Automatic
            Annotation Pipeline Group. Information about the Pipeline can be
            found here:
            http://www.ncbi.nlm.nih.gov/genomes/static/Pipeline.html. Please be
            aware that the annotation is done automatically with little or no
            manual curation.
            Genome sequenced from a single-cell isolation.
            
            ##Genome-Assembly-Data-START##
            Assembly Method       :: MIRA v. 3.4
            Genome Coverage       :: 80x
            Sequencing Technology :: 454 GS-FLX Titanium
            ##Genome-Assembly-Data-END##
            Method: conceptual translation.
FEATURES             Location/Qualifiers
     source          1..53
                     /organism=`Candidatus Haloredivivus sp. G17`
                     /strain=`G17`
                     /db_xref=`taxon:1072681`
     Protein         1..53
                     /product=`50S ribosomal protein L37e`
     Region          6..>42
                     /region_name=`Ribosomal_L37e`
                     /note=`Ribosomal protein L37e; cl00932`
                     /db_xref=`CDD:260703`
     CDS             1..53
                     /gene=`rpl37e`
                     /locus_tag=`HRED_00703`
                     /coded_by=`AGNT01000394.1:27432..27593`
                     /note=`COG2126 Ribosomal protein L37E`
                     /transl_table=11

ORIGIN
        1 --alnkgkrn kkvhgkcrrc gekayhlskg qcascgfgtk krnd-fqkds
//
LOCUS       Nanosalinarum_sp.J07AB56@EGQ39805      50 bp    PROT      linear   11-MAR-2013
DEFINITION  LSU ribosomal protein L37E [Candidatus Nanosalinarum sp. J07AB56].
 ACCESSION  EGQ39805
  ORGANISM  Candidatus Nanosalinarum sp. J07AB56
   AUTHORS  Narasingarao,P., Podell,S., Ugalde,J., Heidelberg,K., Banfield,J.
VERSION     EGQ39805.1  GI:339756222DBLINK      BioProject: PRJNA52645            BioSample: SAMN01940911
DBSOURCE    accession GL982569.1
KEYWORDS    .
SOURCE      Candidatus Nanosalinarum sp. J07AB56 (hypersaline lake metagenome)
            Archaea; Nanohaloarchaeota; Nanohaloarchaea; Candidatus
            Nanosalinarum.
REFERENCE   1  (residues 1 to 53)
            Emerson,J.B., Brocks,J.J., Heidelberg,K.B., Banfield,J.F. and
            Allen,E.E.
  TITLE     De novo metagenomic assembly reveals abundant novel major lineage
            of Archaea in hypersaline microbial communities
  JOURNAL   ISME J (2011) In press
   PUBMED   21716304
  REMARK    Publication Status: Available-Online prior to print
REFERENCE   2  (residues 1 to 53)
            and Allen,E.
  TITLE     Direct Submission
  JOURNAL   Submitted (14-OCT-2010) Scripps Institution of Oceanography,
            University of California, San Diego, 9500 Gilman Drive, La Jolla,
            CA 92093-0202, USA
COMMENT     Method: conceptual translation.
FEATURES             Location/Qualifiers
     source          1..53
                     /organism=`Candidatus Nanosalinarum sp. J07AB56`
                     /isolation_source=`Lake Tyrrell`
                     /db_xref=`taxon:889962`
                     /environmental_sample
                     /country=`Australia: Victoria`
                     /note=`metagenomic; derived from metagenome: hypersaline
                     lake metagenome`
     Protein         1..53
                     /product=`LSU ribosomal protein L37E`
     Region          6..>42
                     /region_name=`Ribosomal_L37e`
                     /note=`Ribosomal protein L37e; cl00932`
                     /db_xref=`CDD:260703`
     CDS             1..53
                     /locus_tag=`J07AB56_05330`
                     /coded_by=`GL982569.1:189699..189860`
                     /transl_table=11

ORIGIN
        1 --glnkgkrn kdthvkcrrc gkkayharks vcaacgfgta krdd-fntak
//
LOCUS       Thermofilum_pendens@Hrk5_ABL77829      50 bp    PROT      linear   28-JAN-2014
DEFINITION  LSU ribosomal protein L37E [Thermofilum pendens Hrk 5].
 ACCESSION  ABL77829
  ORGANISM  Thermofilum pendens Hrk 5
   AUTHORS  Copeland,A., Lucas,S., Lapidus,A., Barry,K., Detter,J.C., Glavina
VERSION     ABL77829.1  GI:119524457DBLINK      BioProject: PRJNA16331            BioSample: SAMN02598366
DBSOURCE    accession CP000505.1
KEYWORDS    .
SOURCE      Thermofilum pendens Hrk 5
            Archaea; Crenarchaeota; Thermoprotei; Thermoproteales;
            Thermofilaceae; Thermofilum.
REFERENCE   1  (residues 1 to 63)
            del Rio,T., Dalin,E., Tice,H., Pitluck,S., Thompson,L.S.,
            Brettin,T., Bruce,D., Han,C., Tapia,R., Schmutz,J., Larimer,F.,
            Land,M., Hauser,L., Kyrpides,N., Kim,E., Anderson,I., Olsen,G.,
            Reich,C., Woese,C. and Richardson,P.
  CONSRTM   US DOE Joint Genome Institute
  TITLE     Complete sequence of Chromosome1 of Thermofilum pendens Hrk 5
  JOURNAL   Unpublished
REFERENCE   2  (residues 1 to 63)
            del Rio,T., Dalin,E., Tice,H., Pitluck,S., Thompson,L.S.,
            Brettin,T., Bruce,D., Han,C., Tapia,R., Schmutz,J., Larimer,F.,
            Land,M., Hauser,L., Kyrpides,N., Kim,E., Anderson,I., Olsen,G.,
            Reich,C., Woese,C. and Richardson,P.
  CONSRTM   US DOE Joint Genome Institute
  TITLE     Direct Submission
  JOURNAL   Submitted (14-DEC-2006) US DOE Joint Genome Institute, 2800
            Mitchell Drive B100, Walnut Creek, CA 94598-1698, USA
COMMENT     Method: conceptual translation.
FEATURES             Location/Qualifiers
     source          1..63
                     /organism=`Thermofilum pendens Hrk 5`
                     /strain=`Hrk 5`
                     /db_xref=`taxon:368408`
     Protein         1..63
                     /product=`LSU ribosomal protein L37E`
     Region          1..55
                     /region_name=`rpl37e`
                     /note=`50S ribosomal protein L37e; Reviewed; PRK04179`
                     /db_xref=`CDD:235242`
     CDS             1..63
                     /locus_tag=`Tpen_0420`
                     /coded_by=`complement(CP000505.1:382597..382788)`
                     /note=`PFAM: Ribosomal protein L37e;
                     KEGG: sto:STS049 50S ribosomal protein L37e`
                     /transl_table=11
                     /db_xref=`InterPro:IPR001569`

ORIGIN
        1 kgttsfgkrg rnthircrrc ghhsfnvrkg ycahcgfgsr irryswqnkk
//
LOCUS       Methanococcoides_burtonii      50 bp    PROT      linear   31-AUG-2014
DEFINITION  Methanococcoides_burtonii, 128 bases, E276B647 checksum.
 ACCESSION  Rose-Cavalier-Smiths-iMac.local:167:1409470651
ORIGIN
        1 KGTPSMGKRQ KRTHAKCRRC GSVSLNIHTK QCTSCGFGTR MRSYQWQRKC
//
LOCUS       Nitrosoarchaeum_limnia      50 bp    PROT      linear   31-AUG-2014
DEFINITION  Nitrosoarchaeum_limnia, 128 bases, 371A357B checksum.
 ACCESSION  Rose-Cavalier-Smiths-iMac.local:169:1409470651
ORIGIN
        1 RGTTSMGGFT KKVHIRCRRC GNNAFHRRHH QCASCGFPEK RRKYSWIKWY
//
LOCUS       Staphylothermus_marinus      50 bp    PROT      linear   31-AUG-2014
DEFINITION  Staphylothermus_marinus, 128 bases, 212D2317 checksum.
 ACCESSION  Rose-Cavalier-Smiths-iMac.local:171:1409470651
ORIGIN
        1 KGTPSMGKHG RKTHIRCRRC GRHAFNVAKG YCAACGFGSR IRRYSWQNKK
//
LOCUS       Natromonas_pharaonis      50 bp    PROT      linear   31-AUG-2014
DEFINITION  Natromonas_pharaonis, 128 bases, 95E9AB2D checksum.
 ACCESSION  Rose-Cavalier-Smiths-iMac.local:175:1409470651
ORIGIN
        1 AGTPSQGKKN KTTHVKCRRC GEKSYHKQKK VCASCGFGSK RRDYAWQSKQ
//
LOCUS       Nitrosopumilis_sp_AR2      50 bp    PROT      linear   31-AUG-2014
DEFINITION  Nitrosopumilis_sp_AR2, 128 bases, 9F5BB08C checksum.
 ACCESSION  Rose-Cavalier-Smiths-iMac.local:177:1409470651
ORIGIN
        1 KGTTSMGGFT KKVHIRCRRC GKNSLHKRHH ECASCGFPEK RRKYSWIKWY
//
LOCUS       Methanobrevibacter_smithii      50 bp    PROT      linear   31-AUG-2014
DEFINITION  Methanobrevibacter_smithii, 128 bases, E14E30B6 checksum.
 ACCESSION  Rose-Cavalier-Smiths-iMac.local:182:1409470651
ORIGIN
        1 -----MGKKN KKTHIRCRRC GRNTYHIHKK VCASCGFGSR IRRYSWQNKK
//
LOCUS       Methanoculleus_marisingri      50 bp    PROT      linear   31-AUG-2014
DEFINITION  Methanoculleus_marisingri, 128 bases, E8CBE640 checksum.
 ACCESSION  Rose-Cavalier-Smiths-iMac.local:185:1409470651
ORIGIN
        1 KGTPSMGKRQ KRTHIACRRC GKISFHAQHK VCAACGFGSR IRSYRWTEKK
//
LOCUS       Nanoarchaeum_equitans      50 bp    PROT      linear   31-AUG-2014
DEFINITION  Nanoarchaeum_equitans, 128 bases, BCEA6C9A checksum.
 ACCESSION  Rose-Cavalier-Smiths-iMac.local:188:1409470651
ORIGIN
        1 E--AHFGKKN KYTHVTCRRC GRRTFNVRKG YCAHCGFGSK WRKYSWAWKY
//
LOCUS       Haloarcula_marismortui      50 bp    PROT      linear   31-AUG-2014
DEFINITION  Haloarcula_marismortui, 128 bases, 8439E673 checksum.
 ACCESSION  Rose-Cavalier-Smiths-iMac.local:189:1409470651
ORIGIN
        1 AGTPSQGKKN TTTHTKCRRC GEKSYHTKKK VCSSCGFGSK RRDYEWQSKA
//
LOCUS       Picrophilus_torridus      50 bp    PROT      linear   31-AUG-2014
DEFINITION  Picrophilus_torridus, 128 bases, 7BD4918B checksum.
 ACCESSION  Rose-Cavalier-Smiths-iMac.local:191:1409470651
ORIGIN
        1 TGTPSMGKMN NKVHIRCRRC GHNSYHVREK RCSYCGFPAR IRHYNWAKSK
//
LOCUS       Thermoplasma_acidophilum      50 bp    PROT      linear   31-AUG-2014
DEFINITION  Thermoplasma_acidophilum, 128 bases, 7DE2F8F2 checksum.
 ACCESSION  Rose-Cavalier-Smiths-iMac.local:192:1409470651
ORIGIN
        1 NGTAVMGKIN NKTHIRCRRC GHHTYNVRTK RCSHCGFPAR IRSYRWAKAK
//
LOCUS       Methanosphaera_stadtmanae      50 bp    PROT      linear   31-AUG-2014
DEFINITION  Methanosphaera_stadtmanae, 128 bases, 67F6C989 checksum.
 ACCESSION  Rose-Cavalier-Smiths-iMac.local:194:1409470651
ORIGIN
        1 KGTPSFGKRN KKNHIRCRRC GRNAYNPTKK YCASCGFGSR LRRYSWQNKK
//
LOCUS       Pyrococcus_horikoshii      50 bp    PROT      linear   31-AUG-2014
DEFINITION  Pyrococcus_horikoshii, 128 bases, 1CDE2D86 checksum.
 ACCESSION  Rose-Cavalier-Smiths-iMac.local:196:1409470651
ORIGIN
        1 SGTPSLGKRN KPTHIRCRRC GRKAFNVKKG YCAACGFGSR LRKYRWSKKW
//
LOCUS       Thermococcus_kodakarensis      50 bp    PROT      linear   31-AUG-2014
DEFINITION  Thermococcus_kodakarensis, 128 bases, 436D90A6 checksum.
 ACCESSION  Rose-Cavalier-Smiths-iMac.local:198:1409470651
ORIGIN
        1 AGTAPKGKRN RPTHIRCRRC GRRAFNVKKG YCAACGFGSR MRKYSWSHKW
//
LOCUS       Pyrobaculum_aerophilium      48 bp    PROT      linear   31-AUG-2014
DEFINITION  Pyrobaculum_aerophilium, 128 bases, 56FF0536 checksum.
 ACCESSION  Rose-Cavalier-Smiths-iMac.local:199:1409470651
ORIGIN
        1 KGTPSMGKHN RKTHIRCPRC GRHSYNVTKK YCASCGWGSR WRKYNWAK
//
LOCUS       Sulfolobus_solfataricus      50 bp    PROT      linear   31-AUG-2014
DEFINITION  Sulfolobus_solfataricus, 128 bases, 30C3657E checksum.
 ACCESSION  Rose-Cavalier-Smiths-iMac.local:202:1409470651
ORIGIN
        1 KGTPSFGKMN KHTHIRCRRC GRNAYNVSKH YCAACGFGTK IRRYSWQNKK
//
LOCUS       Caldiarchaeum_subterraneum@WP_020864184      50 bp    PROT      linear   25-JUL-2013
DEFINITION  large subunit ribosomal protein L37e [Candidatus Caldiarchaeum
 ACCESSION  WP_020864184
  ORGANISM  Candidatus Caldiarchaeum subterraneum
subterraneum].VERSION     WP_020864184.1  GI:526886277KEYWORDS    RefSeq.
SOURCE      Candidatus Caldiarchaeum subterraneum
            Archaea; Thaumarchaeota; unclassified Thaumarchaeota; Candidatus
            Caldiarchaeum.
COMMENT     REFSEQ: This record represents a single, non-redundant, protein
            sequence which may be annotated on many different RefSeq genomes
            from the same, or different, species.
FEATURES             Location/Qualifiers
     source          1..55
                     /organism=`Candidatus Caldiarchaeum subterraneum`
                     /db_xref=`taxon:311458`
     Protein         1..55
                     /product=`large subunit ribosomal protein L37e`
                     /calculated_mol_wt=6483
     Region          3..55
                     /region_name=`Ribosomal_L37e`
                     /note=`Ribosomal protein L37e; pfam01907`
                     /db_xref=`CDD:250958`

DD:250958`

ORIGIN
        1 kgtpsmgkyn kpqhircrrc ghrsfhkskk rcaycgypsk wrsynwlspk
//
