# Supplementary material for: Multidomain ribosomal protein trees and the planctobacterial origin of neomura (eukaryotes, archaebacteria)
Source: Protoplasma. 2020 Jan 3;257(3):621–753. doi: 10.1007/s00709-019-01442-7 (PMC7203096; doi:10.1007/s00709-019-01442-7)
Supplement: Supplementary file 38 — (PDF 41.8 kb) [file 709_2019_1442_MOESM38_ESM.gb]

LOCUS       Acetabularia_acetabulum@AAL000      57 bp    PROT      linear   31-AUG-2014
DEFINITION  Acetabularia_acetabulum@AAL000      57 bp    PROT      linear   16-JUL-2014, 57
 ACCESSION  Rose-Cavalier-Smiths-iMac.local:0:1409471766
ORIGIN
        1 PKQIHEIKDF LLTARRSDAR SVKIKKKFKV RCSKYLYTLC VDSDKADRLK QSLPPGL
//
LOCUS       Allomyces_macrogynus@AML000003      57 bp    PROT      linear   31-AUG-2014
DEFINITION  Allomyces_macrogynus@AML000003      57 bp    PROT      linear   16-JUL-2014, 57
 ACCESSION  Rose-Cavalier-Smiths-iMac.local:1:1409471766
ORIGIN
        1 PKQVSDIKDF LEIARRKDVQ SARIKKKFKL RGATYMYTLL VDPAKAKKLK ETLPKDI
//
LOCUS       Amastigomonas_media@TRCNE_2      57 bp    PROT      linear   31-AUG-2014
DEFINITION  Amastigomonas_media@TRCNE_2      57 bp    PROT      linear   16-JUL-2014, 57 ba
 ACCESSION  Rose-Cavalier-Smiths-iMac.local:2:1409471766
ORIGIN
        1 PKEIRDIEKF LLHARRSDAK SVKIKQKFKV RCSRYLYTLV LDSEKAEKLR QSLPXXX
//
LOCUS       Arabidopsi@31544      57 bp    PROT      linear   31-AUG-2014
DEFINITION  Arabidopsi@31544      57 bp    PROT      linear   16-JUL-2014, 57 bases, ED5164
 ACCESSION  Rose-Cavalier-Smiths-iMac.local:3:1409471766
ORIGIN
        1 PKQIHEIKDF LLTARRKDAR SVKIKRKFKV RCSRYLYTLC VDQEKADKLK QSLPPGL
//
LOCUS       Aureococcus_anophagefferens@AU      57 bp    PROT      linear   31-AUG-2014
DEFINITION  Aureococcus_anophagefferens@AU      57 bp    PROT      linear   16-JUL-2014, 57
 ACCESSION  Rose-Cavalier-Smiths-iMac.local:4:1409471766
ORIGIN
        1 PKEISDIRDF LQKARRRDAK SVKIKKKFKI RCSRYLYTLR VDTEKADKLT QSLPPGL
//
LOCUS       Babesia0bo@15488      57 bp    PROT      linear   31-AUG-2014
DEFINITION  Babesia0bo@15488      57 bp    PROT      linear   16-JUL-2014, 57 bases, 544AC7
 ACCESSION  Rose-Cavalier-Smiths-iMac.local:5:1409471766
ORIGIN
        1 PRALKDLRDY LAVLKRPDAT AVTVYKKFKV RCSRFLYTLT VNHAKASKIE ASIPSHL
//
LOCUS       Bassomonas_sp@basspContig00069      57 bp    PROT      linear   31-AUG-2014
DEFINITION  Bassomonas_sp@basspContig00069      57 bp    PROT      linear   16-JUL-2014, 57
 ACCESSION  Rose-Cavalier-Smiths-iMac.local:6:1409471766
ORIGIN
        1 PRQITDIKKF LVTCRQKDTK LVKVKKKFKV RTSKYLYTFC VDADKAEKLK QSLPPTV
//
LOCUS       Bigelowiella_natans@jgiBigna186073_      57 bp    PROT      linear   31-AUG-2014
DEFINITION  Bigelowiella_natans@jgiBigna186073_      57 bp    PROT      linear   16-JUL-201
 ACCESSION  Rose-Cavalier-Smiths-iMac.local:7:1409471766
ORIGIN
        1 PKQTDDIKKF LKMAYTKEAR YIKMKKKFKL RLSRYLWTLT ENPVKIKKIK QSLPHGL
//
LOCUS       Sorites_sp@sorspCAMPEP0114659264      57 bp    PROT      linear   31-AUG-2014
DEFINITION  Sorites_sp@sorspCAMPEP0114659264      57 bp    PROT      linear   16-JUL-2014,
 ACCESSION  Rose-Cavalier-Smiths-iMac.local:8:1409471766
ORIGIN
        1 PKQITEIRAF LQIARRKDAR SVKIKKKFKI RCSRYLYTLI MDKTKAEKLK QSLPPSL
//
LOCUS       Filoreta_marina@FIL1Sng11M11_1      57 bp    PROT      linear   31-AUG-2014
DEFINITION  Filoreta_marina@FIL1Sng11M11_1      57 bp    PROT      linear   16-JUL-2014, 57
 ACCESSION  Rose-Cavalier-Smiths-iMac.local:9:1409471766
ORIGIN
        1 PKETKDIRDF LKKTHRPDAK AVKIKKKFKI RCSRYLYTLV VDSKKAEKLT QSLPPSL
//
LOCUS       Araneofila_producta@C01005_edi      57 bp    PROT      linear   31-AUG-2014
DEFINITION  Araneofila_producta@C01005_edi      57 bp    PROT      linear   16-JUL-2014, 57
 ACCESSION  Rose-Cavalier-Smiths-iMac.local:10:1409471766
ORIGIN
        1 PKETTDIRDF LKKSRQKDAK FVKIKKKFKL RLSKYLYTLK VDMQKADKIS QSFPPGL
//
LOCUS       Mataza_hastifera@mathaCAMPEP0175140826      57 bp    PROT      linear   31-AUG-2014
DEFINITION  Mataza_hastifera@mathaCAMPEP0175140826      57 bp    PROT      linear   16-JUL-
 ACCESSION  Rose-Cavalier-Smiths-iMac.local:11:1409471766
ORIGIN
        1 PKEITDIRDF LKKSRQKDAK FVKIKKKYKL RLSKYLYTLQ VDMQKAEKIS QSFPPGL
//
LOCUS       Cercomonas_clavideferens@C0034      57 bp    PROT      linear   31-AUG-2014
DEFINITION  Cercomonas_clavideferens@C0034      57 bp    PROT      linear   16-JUL-2014, 57
 ACCESSION  Rose-Cavalier-Smiths-iMac.local:12:1409471766
ORIGIN
        1 PRETTDIRDF LQKARGKDAK FVKVKKKFKL RLSRYLYTLK VDQAKADKIN QSFPPGF
//
LOCUS       Helkesimastix_marina@C00085_3      57 bp    PROT      linear   31-AUG-2014
DEFINITION  Helkesimastix_marina@C00085_3      57 bp    PROT      linear   16-JUL-2014, 57
 ACCESSION  Rose-Cavalier-Smiths-iMac.local:13:1409471766
ORIGIN
        1 PKEQKDIRQF IQQTRASDAQ YVRIKKKFKL RLSKYLHTLC VDAEKAEKIT RAFPPNS
//
LOCUS       Metopion_fluens@P5GZ0_edited      57 bp    PROT      linear   31-AUG-2014
DEFINITION  Metopion_fluens@P5GZ0_edited      57 bp    PROT      linear   16-JUL-2014, 57 b
 ACCESSION  Rose-Cavalier-Smiths-iMac.local:14:1409471766
ORIGIN
        1 PKEIKDIRDF LKKCRQRDAL FVKVKKKFKL RLSKYLYTLK VDMNKADKIS QSFPPGL
//
LOCUS       Sandona_ubiquita@C00438_1      57 bp    PROT      linear   31-AUG-2014
DEFINITION  Sandona_ubiquita@C00438_1      57 bp    PROT      linear   16-JUL-2014, 57 base
 ACCESSION  Rose-Cavalier-Smiths-iMac.local:15:1409471766
ORIGIN
        1 PKETSDIRDF LKRSRQPDAK YVKIKKKFKL RLSRYLYTLK VDSQKADKIS QSFPPGL
//
LOCUS       Thaumatomonas_sp@C00277_2      57 bp    PROT      linear   31-AUG-2014
DEFINITION  Thaumatomonas_sp@C00277_2      57 bp    PROT      linear   16-JUL-2014, 57 base
 ACCESSION  Rose-Cavalier-Smiths-iMac.local:16:1409471766
ORIGIN
        1 PKETNDIRDF LKKARQKDAK FVKIKKKFKL RLSKYLYTLK VDMQKAEKIS QSFPPGL
//
LOCUS       Blastoclad@24427      57 bp    PROT      linear   31-AUG-2014
DEFINITION  Blastoclad@24427      57 bp    PROT      linear   16-JUL-2014, 57 bases, F4BDF2
 ACCESSION  Rose-Cavalier-Smiths-iMac.local:17:1409471766
ORIGIN
        1 PKQVSDIKDF LELARRKDAK SAKIKKKFKL RCSTYLYTLT VDPLKAKKVK ETLPPAL
//
LOCUS       Blastocyst@18036      57 bp    PROT      linear   31-AUG-2014
DEFINITION  Blastocyst@18036      57 bp    PROT      linear   16-JUL-2014, 57 bases, 4D2514
 ACCESSION  Rose-Cavalier-Smiths-iMac.local:18:1409471766
ORIGIN
        1 PKEIKDVRDF ILASRRKDAS LIKIKKKFKV RCSKYLYTMV VDSVKADKLA KSLPVSV
//
LOCUS       Bombyx0mor@30023      57 bp    PROT      linear   31-AUG-2014
DEFINITION  Bombyx0mor@30023      57 bp    PROT      linear   16-JUL-2014, 57 bases, 9D2C81
 ACCESSION  Rose-Cavalier-Smiths-iMac.local:19:1409471766
ORIGIN
        1 PREIKDIKDF LIKARRKDAK SVKIKKKFKV RCSRFLYTLV IDKEKAEKLK QSLPPGL
//
LOCUS       Breviata_anathema@brean30Conti      57 bp    PROT      linear   31-AUG-2014
DEFINITION  Breviata_anathema@brean30Conti      57 bp    PROT      linear   16-JUL-2014, 57
 ACCESSION  Rose-Cavalier-Smiths-iMac.local:20:1409471766
ORIGIN
        1 -----DIKDF LVTARRKDAR EVKIIKKFKV RCSKYLYTLT VEAEKAEKLK GSLPPNL
//
LOCUS       Capsaspora_owczarzaki@NUL00000      57 bp    PROT      linear   31-AUG-2014
DEFINITION  Capsaspora_owczarzaki@NUL00000      57 bp    PROT      linear   16-JUL-2014, 57
 ACCESSION  Rose-Cavalier-Smiths-iMac.local:21:1409471766
ORIGIN
        1 PKQINEIKEF LLTARRKDAT SVKIKKKFKV RCSRYLYTLK VDAEKAKKLR QSLPPAL
//
LOCUS       Chlamydomo@31058      57 bp    PROT      linear   31-AUG-2014
DEFINITION  Chlamydomo@31058      57 bp    PROT      linear   16-JUL-2014, 57 bases, 1B7719
 ACCESSION  Rose-Cavalier-Smiths-iMac.local:22:1409471766
ORIGIN
        1 PKQITEIKDF LLTARRKDAR SVKIKKKFKV RCSKYLYTLC VDSDKADKLK QSLPPGL
//
LOCUS       Chlorella_NC64A@CHLNC143002      57 bp    PROT      linear   31-AUG-2014
DEFINITION  Chlorella_NC64A@CHLNC143002      57 bp    PROT      linear   16-JUL-2014, 57 ba
 ACCESSION  Rose-Cavalier-Smiths-iMac.local:23:1409471766
ORIGIN
        1 PKKIEEIKKF LLTARRKDAK SVKIKKKFKV RCSRYLYTLC VDADKADKLK QSLPPGL
//
LOCUS       Ciona0savi@30458      57 bp    PROT      linear   31-AUG-2014
DEFINITION  Ciona0savi@30458      57 bp    PROT      linear   16-JUL-2014, 57 bases, 808A75
 ACCESSION  Rose-Cavalier-Smiths-iMac.local:24:1409471766
ORIGIN
        1 PKQITEIKDF LLTARRTDAK SVKIKKKFKV RCSRYLYTLV IDKDKAEKLR QSLPPGL
//
LOCUS       Cryptococc@31013      57 bp    PROT      linear   31-AUG-2014
DEFINITION  Cryptococc@31013      57 bp    PROT      linear   16-JUL-2014, 57 bases, 39C09C
 ACCESSION  Rose-Cavalier-Smiths-iMac.local:25:1409471766
ORIGIN
        1 PQQVRDIKKF LEIARRKDAT LARIKKKFKV RCSKYLYTLV LDAEKAEKLK QSLPPGL
//
LOCUS       Cryptospor@29901      57 bp    PROT      linear   31-AUG-2014
DEFINITION  Cryptospor@29901      57 bp    PROT      linear   16-JUL-2014, 57 bases, 48797D
 ACCESSION  Rose-Cavalier-Smiths-iMac.local:26:1409471766
ORIGIN
        1 PIQITDLRDF INTSRRADAR SVTVVKKFKI RCSRYLYTLV MDLEKAKKLE SSLPPTL
//
LOCUS       Dunaliella@11842      57 bp    PROT      linear   31-AUG-2014
DEFINITION  Dunaliella@11842      57 bp    PROT      linear   16-JUL-2014, 57 bases, 945F74
 ACCESSION  Rose-Cavalier-Smiths-iMac.local:27:1409471766
ORIGIN
        1 PKQITEIKEF LLTARRKDAR SVKIKKKFKV RCQRYLYTLC VDSDKAQKLR QSLPPGL
//
LOCUS       Ectocarpus@23941      57 bp    PROT      linear   31-AUG-2014
DEFINITION  Ectocarpus@23941      57 bp    PROT      linear   16-JUL-2014, 57 bases, 921CEA
 ACCESSION  Rose-Cavalier-Smiths-iMac.local:28:1409471766
ORIGIN
        1 ---------- ---------- ---------- -CAQYLYTLC VDKEKADKLT QSLPPGL
//
LOCUS       Eimeria0te@12987      57 bp    PROT      linear   31-AUG-2014
DEFINITION  Eimeria0te@12987      57 bp    PROT      linear   16-JUL-2014, 57 bases, 45357A
 ACCESSION  Rose-Cavalier-Smiths-iMac.local:29:1409471766
ORIGIN
        1 ARELRDIREF LQTARRKDAR KVVIHRKFKI RCSKHLYTLV VDKAKAQKIE GSLPPSL
//
LOCUS       Emiliania_huxleyi@EMIHU356928      57 bp    PROT      linear   31-AUG-2014
DEFINITION  Emiliania_huxleyi@EMIHU356928      57 bp    PROT      linear   16-JUL-2014, 57
 ACCESSION  Rose-Cavalier-Smiths-iMac.local:30:1409471766
ORIGIN
        1 PKQINEIKDF LLTARRKDAK SVKIKKKFKV RCSKYLYTLC VDLEKADKLK QSLPPGL
//
LOCUS       Glaucocyst@13425      57 bp    PROT      linear   31-AUG-2014
DEFINITION  Glaucocyst@13425      57 bp    PROT      linear   16-JUL-2014, 57 bases, 18B9D9
 ACCESSION  Rose-Cavalier-Smiths-iMac.local:31:1409471766
ORIGIN
        1 PKQINEIKDF LLTARRKDAK SVKIKKKFKV RCSRYLYTLC VDSEKADKLK QSLPPGL
//
LOCUS       Goniomonas_pacifica@gonpaConti      57 bp    PROT      linear   31-AUG-2014
DEFINITION  Goniomonas_pacifica@gonpaConti      57 bp    PROT      linear   16-JUL-2014, 57
 ACCESSION  Rose-Cavalier-Smiths-iMac.local:32:1409471766
ORIGIN
        1 PKQIAEIKEF LVTARRKDAK SVKIKKKFKV RCSRYLYTLV VDADKAERLR QSLPPGL
//
LOCUS       Guillardia_theta@jgiGuith1161932      57 bp    PROT      linear   31-AUG-2014
DEFINITION  Guillardia_theta@jgiGuith1161932      57 bp    PROT      linear   16-JUL-2014,
 ACCESSION  Rose-Cavalier-Smiths-iMac.local:33:1409471766
ORIGIN
        1 PRQIYEIKDF LTITRRKDAR LVTIKKKFKV RCSRFRYTYV VDSNKASKLK LSLPPSL
//
LOCUS       Palpitomonas_bilix@palbiCAMPEP0113877154      57 bp    PROT      linear   31-AUG-2014
DEFINITION  Palpitomonas_bilix@palbiCAMPEP0113877154      57 bp    PROT      linear   16-JU
 ACCESSION  Rose-Cavalier-Smiths-iMac.local:34:1409471766
ORIGIN
        1 PKQITEIKSF LECASRKDAK SVKIKKKFKV RCSKYLYTLA VDAQKVDKLR DSLRPGL
//
LOCUS       Helicosporidium_sp@HEL00000099      57 bp    PROT      linear   31-AUG-2014
DEFINITION  Helicosporidium_sp@HEL00000099      57 bp    PROT      linear   16-JUL-2014, 57
 ACCESSION  Rose-Cavalier-Smiths-iMac.local:35:1409471766
ORIGIN
        1 PRQITEIKEF LLTARRKDAR SVKIKKKFKV RCSRYLYTLS VDATKASKLK QSLPPGL
//
LOCUS       Heterocapsa_triquetra@HTL00000      57 bp    PROT      linear   31-AUG-2014
DEFINITION  Heterocapsa_triquetra@HTL00000      57 bp    PROT      linear   16-JUL-2014, 57
 ACCESSION  Rose-Cavalier-Smiths-iMac.local:36:1409471766
ORIGIN
        1 PKQIGEIRSF LQIARRKDAR SVKIKKKFKI RCSKYLYTLI MDKDKAEKLK QSLPPSL
//
LOCUS       Homo0sapie@26601      57 bp    PROT      linear   31-AUG-2014
DEFINITION  Homo0sapie@26601      57 bp    PROT      linear   16-JUL-2014, 57 bases, BBC6E9
 ACCESSION  Rose-Cavalier-Smiths-iMac.local:37:1409471766
ORIGIN
        1 PRKIEEIKDF LLTARRKDAK SVKIKKKFKV RCSRYLYTLV IDKEKAEKLK QSLPPGL
//
LOCUS       Hydra0magn@31090      57 bp    PROT      linear   31-AUG-2014
DEFINITION  Hydra0magn@31090      57 bp    PROT      linear   16-JUL-2014, 57 bases, BB9EBD
 ACCESSION  Rose-Cavalier-Smiths-iMac.local:38:1409471766
ORIGIN
        1 PREIKEIKDF LLTARRKDAR SVKIMKKFKV RCSRNLYTLT VDKEKAEKLK QSLPPGL
//
LOCUS       Ixodes0sca@30346      57 bp    PROT      linear   31-AUG-2014
DEFINITION  Ixodes0sca@30346      57 bp    PROT      linear   16-JUL-2014, 57 bases, F28405
 ACCESSION  Rose-Cavalier-Smiths-iMac.local:39:1409471766
ORIGIN
        1 PKQLKEIKEF LLTARRKDAK SVKIKKKFKV RCSKYLYTIV VEKEKAEKLK QSLPPGL
//
LOCUS       Malawi0jak@18147      57 bp    PROT      linear   31-AUG-2014
DEFINITION  Malawi0jak@18147      57 bp    PROT      linear   16-JUL-2014, 57 bases, 7E5525
 ACCESSION  Rose-Cavalier-Smiths-iMac.local:40:1409471766
ORIGIN
        1 PKEIKDLKSF LLACRSKDAK HVRIHKKFKV RRSKYLYTVI LDKEKVEKLR TSLPPGL
//
LOCUS       Mesostigma_viride@MVL00000562_      57 bp    PROT      linear   31-AUG-2014
DEFINITION  Mesostigma_viride@MVL00000562_      57 bp    PROT      linear   16-JUL-2014, 57
 ACCESSION  Rose-Cavalier-Smiths-iMac.local:41:1409471766
ORIGIN
        1 PKQISEIKDF LLTARRKDAV SVKIKKKFKV RCSKYLYTLC VDPDKADKLK QSLPPGK
//
LOCUS       Micromonas_pusilla@MICPU51368      57 bp    PROT      linear   31-AUG-2014
DEFINITION  Micromonas_pusilla@MICPU51368      57 bp    PROT      linear   16-JUL-2014, 57
 ACCESSION  Rose-Cavalier-Smiths-iMac.local:42:1409471766
ORIGIN
        1 PKQIHEIKDF LLTARRKDAK SVKIKKKFKV RCSKYLYTLV VDGDKADKLK QSLPPGL
//
LOCUS       Micromonas_RCC@MICRC63254      57 bp    PROT      linear   31-AUG-2014
DEFINITION  Micromonas_RCC@MICRC63254      57 bp    PROT      linear   16-JUL-2014, 57 base
 ACCESSION  Rose-Cavalier-Smiths-iMac.local:43:1409471766
ORIGIN
        1 PKQMLEIKEF LITARRKDAK SVKIKKKFKV RCSKYLYTLV VDVNKANKLK QSLPPAL
//
LOCUS       Minimassisteria_diva@oxnspCont      57 bp    PROT      linear   31-AUG-2014
DEFINITION  Minimassisteria_diva@oxnspCont      57 bp    PROT      linear   16-JUL-2014, 57
 ACCESSION  Rose-Cavalier-Smiths-iMac.local:44:1409471766
ORIGIN
        1 PKETTNVREF LKLTRRSDAR FVKYKKRFKL RLSKYLVTLK VDPVKAAKIR QSLPPGL
//
LOCUS       Monosiga0b@30077      57 bp    PROT      linear   31-AUG-2014
DEFINITION  Monosiga0b@30077      57 bp    PROT      linear   16-JUL-2014, 57 bases, 709A88
 ACCESSION  Rose-Cavalier-Smiths-iMac.local:45:1409471766
ORIGIN
        1 PKQINEIKDF LLTARRKDAK MVKIMKKFKV RCSRYLYTLV VEADKAEKLK QSLPPGL
//
LOCUS       Mortierella_verticillata@MAL00      57 bp    PROT      linear   31-AUG-2014
DEFINITION  Mortierella_verticillata@MAL00      57 bp    PROT      linear   16-JUL-2014, 57
 ACCESSION  Rose-Cavalier-Smiths-iMac.local:46:1409471766
ORIGIN
        1 PKQVQDIKQF LEIARRKDAK SGRIKKKFKV RCSRYLYTLV IDAAKAEKLK QSLPPTL
//
LOCUS       Nannochloropsis_oculata@nanocS      57 bp    PROT      linear   31-AUG-2014
DEFINITION  Nannochloropsis_oculata@nanocS      57 bp    PROT      linear   16-JUL-2014, 57
 ACCESSION  Rose-Cavalier-Smiths-iMac.local:47:1409471766
ORIGIN
        1 PKEIKDIRDF LQKARRKDAK SVKVKKKFKI RCSRYLYTLS VDIEKAEKLT QSLPPGL
//
LOCUS       Nematostella_vectensis@NEMVE22      57 bp    PROT      linear   31-AUG-2014
DEFINITION  Nematostella_vectensis@NEMVE22      57 bp    PROT      linear   16-JUL-2014, 57
 ACCESSION  Rose-Cavalier-Smiths-iMac.local:48:1409471766
ORIGIN
        1 PKQIHEIKDF LITARRKDAK SVKIKKKFKV RCSRYLYTLV IDKEKADKLK QSLPPGL
//
LOCUS       Neurospora@31387      57 bp    PROT      linear   31-AUG-2014
DEFINITION  Neurospora@31387      57 bp    PROT      linear   16-JUL-2014, 57 bases, FEF168
 ACCESSION  Rose-Cavalier-Smiths-iMac.local:49:1409471766
ORIGIN
        1 PQEIGDIKKF IEICRRKDAS AARIKKKFKV RCQKYLYTLV LDSDKAEKLK ASLPPSL
//
LOCUS       Oryza0sati@30477      57 bp    PROT      linear   31-AUG-2014
DEFINITION  Oryza0sati@30477      57 bp    PROT      linear   16-JUL-2014, 57 bases, B0F196
 ACCESSION  Rose-Cavalier-Smiths-iMac.local:50:1409471766
ORIGIN
        1 PKQIHEIKDF LLTARRKDAR SVRIKRKFKV RCSKYLYTLC VDADKANKLK QSLPPGL
//
LOCUS       Ostreococcus_lucimarinus@OSTLU      57 bp    PROT      linear   31-AUG-2014
DEFINITION  Ostreococcus_lucimarinus@OSTLU      57 bp    PROT      linear   16-JUL-2014, 57
 ACCESSION  Rose-Cavalier-Smiths-iMac.local:51:1409471766
ORIGIN
        1 PKEISEIKDF LHTARRKDAR SVKIKKKFKV RCSKYLYTLC VDSDKASKLK QSLPPGL
//
LOCUS       Ostreococcus_tauri@OSTTA35617      57 bp    PROT      linear   31-AUG-2014
DEFINITION  Ostreococcus_tauri@OSTTA35617      57 bp    PROT      linear   16-JUL-2014, 57
 ACCESSION  Rose-Cavalier-Smiths-iMac.local:52:1409471766
ORIGIN
        1 PKQISEIKDF LHTARRKDAR SVKIKKKFKV RCSKYLYTLC VNADKAAKLK QSLPPGL
//
LOCUS       Oxnerella_sp@SROTK_edited      57 bp    PROT      linear   31-AUG-2014
DEFINITION  Oxnerella_sp@SROTK_edited      57 bp    PROT      linear   16-JUL-2014, 57 base
 ACCESSION  Rose-Cavalier-Smiths-iMac.local:53:1409471766
ORIGIN
        1 PKEIFEIKEL LLKARRKDAK SVKIKKKFKV RCSKYLYTFA CDAEKADKLK QSLPPGL
//
LOCUS       Pavlova_lutheri@PLL00000122_2      57 bp    PROT      linear   31-AUG-2014
DEFINITION  Pavlova_lutheri@PLL00000122_2      57 bp    PROT      linear   16-JUL-2014, 57
 ACCESSION  Rose-Cavalier-Smiths-iMac.local:54:1409471766
ORIGIN
        1 ---------- -VTARRKDAK SVKIKKKFKV RCSKYLYTLC VDLEKADKLK QSLPPGL
//
LOCUS       Phaeodacty@30821      57 bp    PROT      linear   31-AUG-2014
DEFINITION  Phaeodacty@30821      57 bp    PROT      linear   16-JUL-2014, 57 bases, 43D4A4
 ACCESSION  Rose-Cavalier-Smiths-iMac.local:55:1409471766
ORIGIN
        1 PKQITDIRDF LQKARRADAK LVKIRKKFKI RCSRHLYTLV VDAEKADKLT QSLPPGL
//
LOCUS       Phanerocha@28199      57 bp    PROT      linear   31-AUG-2014
DEFINITION  Phanerocha@28199      57 bp    PROT      linear   16-JUL-2014, 57 bases, 7B8624
 ACCESSION  Rose-Cavalier-Smiths-iMac.local:56:1409471766
ORIGIN
        1 PKEIRDIKQF IEIATRKDAT GARIKKKFKV RCTRYLYTLS LDPEKAEKLR QSLPPGV
//
LOCUS       Phycomyces_blakesleeanus@PHYBL      57 bp    PROT      linear   31-AUG-2014
DEFINITION  Phycomyces_blakesleeanus@PHYBL      57 bp    PROT      linear   16-JUL-2014, 57
 ACCESSION  Rose-Cavalier-Smiths-iMac.local:57:1409471766
ORIGIN
        1 PKQVLDIKNF LEITRRKDAK SARVKKKFKV RCSRYLYTLV VDKQKALKLR QSLPPAL
//
LOCUS       Physcomitr@29555      57 bp    PROT      linear   31-AUG-2014
DEFINITION  Physcomitr@29555      57 bp    PROT      linear   16-JUL-2014, 57 bases, 153E3C
 ACCESSION  Rose-Cavalier-Smiths-iMac.local:58:1409471766
ORIGIN
        1 PRQISEIKDF LLTARRKDAR SVKIKRKFKV GCSKYLYTLC VDSDKADKLK QSLPPGL
//
LOCUS       Phytophtho@31525      57 bp    PROT      linear   31-AUG-2014
DEFINITION  Phytophtho@31525      57 bp    PROT      linear   16-JUL-2014, 57 bases, E82337
 ACCESSION  Rose-Cavalier-Smiths-iMac.local:59:1409471766
ORIGIN
        1 PKQITDIRDF LQKARRKDAR SVKIKKKFKI RCSKYLYTLC VDTEKADKLT QSLPPGL
//
LOCUS       Pinus0taed@30208      57 bp    PROT      linear   31-AUG-2014
DEFINITION  Pinus0taed@30208      57 bp    PROT      linear   16-JUL-2014, 57 bases, 8A0B12
 ACCESSION  Rose-Cavalier-Smiths-iMac.local:60:1409471766
ORIGIN
        1 PKQINEIKDF LLTARRKDAR SVRIKRKFKV RCKKYLYTLC VDSEKADKLK QSLPPGL
//
LOCUS       Planomonas_baikal@C00312_3      57 bp    PROT      linear   31-AUG-2014
DEFINITION  Planomonas_baikal@C00312_3      57 bp    PROT      linear   16-JUL-2014, 57 bas
 ACCESSION  Rose-Cavalier-Smiths-iMac.local:61:1409471766
ORIGIN
        1 PKEIKEIKQF LLTARRPDAR AVRVKAKFKV RCSKYLYTLT VDAAKAEKLK GTLPPQV
//
LOCUS       Plasmodium@30396      57 bp    PROT      linear   31-AUG-2014
DEFINITION  Plasmodium@30396      57 bp    PROT      linear   16-JUL-2014, 57 bases, F7653D
 ACCESSION  Rose-Cavalier-Smiths-iMac.local:62:1409471766
ORIGIN
        1 PKQITDIRKF LKISRKPDTT AVIIMKKLKL RTKKYLYTMV FDRKKAERIE NSLLPSL
//
LOCUS       Polytomella_parva@POL00000032_      57 bp    PROT      linear   31-AUG-2014
DEFINITION  Polytomella_parva@POL00000032_      57 bp    PROT      linear   16-JUL-2014, 57
 ACCESSION  Rose-Cavalier-Smiths-iMac.local:63:1409471766
ORIGIN
        1 PKQITEIGQL LRLARRQDAK SVKVMKKFKV RCSKYLYTLV LDEEKANKIK ESLPPSL
//
LOCUS       Cyanophora@16740      57 bp    PROT      linear   31-AUG-2014
DEFINITION  Cyanophora@16740      57 bp    PROT      linear   16-JUL-2014, 57 bases, 2BE94F
 ACCESSION  Rose-Cavalier-Smiths-iMac.local:64:1409471766
ORIGIN
        1 PKEIKDIKDF LLTARRKDAK SVKIKKKFKV RCSRYLYTLR VDSEKADKLK QSLPPGL
//
LOCUS       Rhodosorus_marinus@rhomaCAMPEP0113973054      57 bp    PROT      linear   31-AUG-2014
DEFINITION  Rhodosorus_marinus@rhomaCAMPEP0113973054      57 bp    PROT      linear   16-JU
 ACCESSION  Rose-Cavalier-Smiths-iMac.local:65:1409471766
ORIGIN
        1 PREIKNLKEF VLRVKSDEAK SVRIKKKFKV RCKKYLYTFR VDEILAKKVE GSIPPGL
//
LOCUS       Porphyra0y@19684      57 bp    PROT      linear   31-AUG-2014
DEFINITION  Porphyra0y@19684      57 bp    PROT      linear   16-JUL-2014, 57 bases, 7140A2
 ACCESSION  Rose-Cavalier-Smiths-iMac.local:66:1409471766
ORIGIN
        1 PRQILEIKSF LVTARRKDAQ SVKIKKKFKV RCSKYMYTLV VDQVKAKKLE SSLPPVL
//
LOCUS       Proterospongia_sp@PRL00000455_      57 bp    PROT      linear   31-AUG-2014
DEFINITION  Proterospongia_sp@PRL00000455_      57 bp    PROT      linear   16-JUL-2014, 57
 ACCESSION  Rose-Cavalier-Smiths-iMac.local:67:1409471766
ORIGIN
        1 PKEIKEIKEF LMTARRKDAK TVKIMKKFKV RCSRYLYTLK VDQDKADKLR QSLPPGL
//
LOCUS       Prototheca_wickerhamii@PWL0000      57 bp    PROT      linear   31-AUG-2014
DEFINITION  Prototheca_wickerhamii@PWL0000      57 bp    PROT      linear   16-JUL-2014, 57
 ACCESSION  Rose-Cavalier-Smiths-iMac.local:68:1409471766
ORIGIN
        1 PRQIEEIKEF LLTARRKDAR SVKIKKKFKV RCSRYLYTLS VDGDKADKLK QSLPPGL
//
LOCUS       Prymnesium_parvum@PRYPA320479_      57 bp    PROT      linear   31-AUG-2014
DEFINITION  Prymnesium_parvum@PRYPA320479_      57 bp    PROT      linear   16-JUL-2014, 57
 ACCESSION  Rose-Cavalier-Smiths-iMac.local:69:1409471766
ORIGIN
        1 XXXINEIKDF LLTARRKDAK SVKIKKKFKV RCSKYLYTLR VDLEKADKLK QSLPPGL
//
LOCUS       Pythium_ultimum@pytulTA3150_ed      57 bp    PROT      linear   31-AUG-2014
DEFINITION  Pythium_ultimum@pytulTA3150_ed      57 bp    PROT      linear   16-JUL-2014, 57
 ACCESSION  Rose-Cavalier-Smiths-iMac.local:70:1409471766
ORIGIN
        1 PKQITDIRDF LQKARRKDAR SVKIKKKFKI RCSKYLYTLV VDAEKADKLT QSLPPGL
//
LOCUS       Reclinomon@20226      57 bp    PROT      linear   31-AUG-2014
DEFINITION  Reclinomon@20226      57 bp    PROT      linear   16-JUL-2014, 57 bases, FC15F7
 ACCESSION  Rose-Cavalier-Smiths-iMac.local:71:1409471766
ORIGIN
        1 PKEIKDMKKF VLLAR-NNAK TCKIKRKFKL RCGRYLYTLL VDLKKADKLK GVLPPGL
//
LOCUS       Rhizopus0o@31272      57 bp    PROT      linear   31-AUG-2014
DEFINITION  Rhizopus0o@31272      57 bp    PROT      linear   16-JUL-2014, 57 bases, 28BF19
 ACCESSION  Rose-Cavalier-Smiths-iMac.local:72:1409471766
ORIGIN
        1 PKQIKDIKEF LEIARRKDAK SARVKKKFKV RCSRYLYTLV VDKSKANKLR QSLPPAL
//
LOCUS       Saccharomy@31313      57 bp    PROT      linear   31-AUG-2014
DEFINITION  Saccharomy@31313      57 bp    PROT      linear   16-JUL-2014, 57 bases, FEF8CC
 ACCESSION  Rose-Cavalier-Smiths-iMac.local:73:1409471766
ORIGIN
        1 AREITDIKQF LELTRRADVK TATVKIKFKV RGSSSLYTLV IDAGKAKKLI QSLPPTL
//
LOCUS       Sawyeria_marylandensis@SML0000      57 bp    PROT      linear   31-AUG-2014
DEFINITION  Sawyeria_marylandensis@SML0000      57 bp    PROT      linear   16-JUL-2014, 57
 ACCESSION  Rose-Cavalier-Smiths-iMac.local:74:1409471766
ORIGIN
        1 ~KQIRDLKEF LSKAREPGVE GVTVYRKIKL RTKRFLYTLV VNKEKADKII QSLPFEL
//
LOCUS       Scenedesmus_obliquus@SOL000000      57 bp    PROT      linear   31-AUG-2014
DEFINITION  Scenedesmus_obliquus@SOL000000      57 bp    PROT      linear   16-JUL-2014, 57
 ACCESSION  Rose-Cavalier-Smiths-iMac.local:75:1409471766
ORIGIN
        1 PRQITEIKDF LLTARRKDAR SVKIKKKFKV RCSKYLYTLC VDTEKADKLK QSLPPGL
//
LOCUS       Schizochytrium_sp@schspContig0      57 bp    PROT      linear   31-AUG-2014
DEFINITION  Schizochytrium_sp@schspContig0      57 bp    PROT      linear   16-JUL-2014, 57
 ACCESSION  Rose-Cavalier-Smiths-iMac.local:76:1409471766
ORIGIN
        1 PKEIKDIRDF LQKARRADAK KVTIKKKFKI RCSRYLYTLS VDMQKADKLT QSLPPGL
//
LOCUS       Schizosacc@31107      57 bp    PROT      linear   31-AUG-2014
DEFINITION  Schizosacc@31107      57 bp    PROT      linear   16-JUL-2014, 57 bases, B73D4A
 ACCESSION  Rose-Cavalier-Smiths-iMac.local:77:1409471766
ORIGIN
        1 PRQISDIKQF LEIARRKDAT SARIKKKFKL RCSKYLYTLV VDAKKAEKLR QSLPPDL
//
LOCUS       Selaginell@31480      57 bp    PROT      linear   31-AUG-2014
DEFINITION  Selaginell@31480      57 bp    PROT      linear   16-JUL-2014, 57 bases, DA4EC0
 ACCESSION  Rose-Cavalier-Smiths-iMac.local:78:1409471766
ORIGIN
        1 PKQISEIKDF LLTVRRKDAR SVKIKRKFKV RCKKYLYTLC VDSDKADKLK QSLPPGL
//
LOCUS       Sorghum_bicolor@SORBI5051807      57 bp    PROT      linear   31-AUG-2014
DEFINITION  Sorghum_bicolor@SORBI5051807      57 bp    PROT      linear   16-JUL-2014, 57 b
 ACCESSION  Rose-Cavalier-Smiths-iMac.local:79:1409471766
ORIGIN
        1 PKQIHEIKDF LLTARRKDAR SVRIKRKFKV RCSKYLYTLC VDADKANKLK QSLPPGL
//
LOCUS       Sphaeroforma_arctica@SAL000001      57 bp    PROT      linear   31-AUG-2014
DEFINITION  Sphaeroforma_arctica@SAL000001      57 bp    PROT      linear   16-JUL-2014, 57
 ACCESSION  Rose-Cavalier-Smiths-iMac.local:80:1409471766
ORIGIN
        1 PRQITEIKEF LVTVRRKDAS SIKIKKKFKV RCSKYLYTLV VDQDKAQKLE SSLPPAL
//
LOCUS       Stachyamoe@11227      57 bp    PROT      linear   31-AUG-2014
DEFINITION  Stachyamoe@11227      57 bp    PROT      linear   16-JUL-2014, 57 bases, 569ED2
 ACCESSION  Rose-Cavalier-Smiths-iMac.local:81:1409471766
ORIGIN
        1 -----EIKDF LLTSRREDAA QVTIKKKFKL RTKDYLYTLV VNKDKADKIE KSLPIEL
//
LOCUS       Stenamoeba_stenopodia@C00030_e      57 bp    PROT      linear   31-AUG-2014
DEFINITION  Stenamoeba_stenopodia@C00030_e      57 bp    PROT      linear   16-JUL-2014, 57
 ACCESSION  Rose-Cavalier-Smiths-iMac.local:82:1409471766
ORIGIN
        1 PKQIFEIKEF LLTARRKDAK AVKIKKKFKV RCSRYLYTLA VDNDKVDKLK QSLPPNL
//
LOCUS       Paulinella_chromatophora@pauchA1_2_14607_8499_3      57 bp    PROT      linear   31-AUG-2014
DEFINITION  Paulinella_chromatophora@pauchA1_2_14607_8499_3      57 bp    PROT      linear
 ACCESSION  Rose-Cavalier-Smiths-iMac.local:83:1409471766
ORIGIN
        1 ---------- ---------- ---------- --S--LYTLR VDSEKADKLK QSLPPGL
//
LOCUS       Sorites_sp@sorspCAMPEP0114659264      57 bp    PROT      linear   31-AUG-2014
DEFINITION  Sorites_sp@sorspCAMPEP0114659264      57 bp    PROT      linear   16-JUL-2014,
 ACCESSION  Rose-Cavalier-Smiths-iMac.local:84:1409471766
ORIGIN
        1 PKQITEIRAF LQIARRKDAR SVKIKKKFKI RCSRYLYTLI MDKTKAEKLK QSLPPSL
//
LOCUS       Mayorella_sp@mayorCAMPEP0174230740      57 bp    PROT      linear   31-AUG-2014
DEFINITION  Mayorella_sp@mayorCAMPEP0174230740      57 bp    PROT      linear   16-JUL-2014
 ACCESSION  Rose-Cavalier-Smiths-iMac.local:85:1409471766
ORIGIN
        1 PKQITEIKQF LLIARRKDAR EVKIKKKFKV RCSRYLYTLS IDKERVDKLR HSLPPGL
//
LOCUS       Stygamoeba_regulataM@styreCAMPEP0177630928      57 bp    PROT      linear   31-AUG-2014
DEFINITION  Stygamoeba_regulataM@styreCAMPEP0177630928      57 bp    PROT      linear   16-
 ACCESSION  Rose-Cavalier-Smiths-iMac.local:86:1409471766
ORIGIN
        1 PKQITEIKQF LLIARRKDAR EVKIKKKFKV RCSRYLYTLS IDKERVDKLR HSLPPGL
//
LOCUS       Neoparamoeba_aestuarina@neoaeCAMPEP0201507016      57 bp    PROT      linear   31-AUG-2014
DEFINITION  Neoparamoeba_aestuarina@neoaeCAMPEP0201507016      57 bp    PROT      linear
 ACCESSION  Rose-Cavalier-Smiths-iMac.local:87:1409471766
ORIGIN
        1 PKQIHEIKDF ILTARRKDAR RVILKRKFKV RCSRYLYTLC VDPAKVEKLK QSLPPGL
//
LOCUS       Sexangularia_sp@sexspCAMPEP0170739556      57 bp    PROT      linear   31-AUG-2014
DEFINITION  Sexangularia_sp@sexspCAMPEP0170739556      57 bp    PROT      linear   16-JUL-2
 ACCESSION  Rose-Cavalier-Smiths-iMac.local:88:1409471766
ORIGIN
        1 PKQINEIKGF LELCKRKDAQ WVKVQKKFKV RCSKYLYTLT VDPSKAEKVK QAIPAPL
//
LOCUS       Stygamoeba_regulata@styreCAMPEP0177636156      57 bp    PROT      linear   31-AUG-2014
DEFINITION  Stygamoeba_regulata@styreCAMPEP0177636156      57 bp    PROT      linear   16-J
 ACCESSION  Rose-Cavalier-Smiths-iMac.local:89:1409471766
ORIGIN
        1 PKQIKDIRQF LVTARRSDAK SVKIKKKFKV RCSKYLYTLC VDPEKVQKLK QSLPPSL
//
LOCUS       Acanthamoe@24334      57 bp    PROT      linear   31-AUG-2014
DEFINITION  Acanthamoe@24334      57 bp    PROT      linear   16-JUL-2014, 57 bases, EC9F08
 ACCESSION  Rose-Cavalier-Smiths-iMac.local:90:1409471766
ORIGIN
        1 PKQIKEIKQF LLTARRKDAQ WVKIKKKFKV RCSKYLYTLV VEADKVDKLK QSLPPGL
//
LOCUS       Cochliopodium_minutoidum@C0028      57 bp    PROT      linear   31-AUG-2014
DEFINITION  Cochliopodium_minutoidum@C0028      57 bp    PROT      linear   16-JUL-2014, 57
 ACCESSION  Rose-Cavalier-Smiths-iMac.local:91:1409471766
ORIGIN
        1 PKRIKEIKDF LITCRRKDAR EVRIKHKFKV RCSRYLYTLC IEPEKVEKLK QSLPPGL
//
LOCUS       Coenopodium_desertum@C00600_6      57 bp    PROT      linear   31-AUG-2014
DEFINITION  Coenopodium_desertum@C00600_6      57 bp    PROT      linear   16-JUL-2014, 57
 ACCESSION  Rose-Cavalier-Smiths-iMac.local:92:1409471766
ORIGIN
        1 PKQIQLIKDF LLTARRPDAK SVKIKKKFKV RCSRYLYTLS VDPEKVAKLK QSLPPGL
//
LOCUS       Dictyostel@31502      57 bp    PROT      linear   31-AUG-2014
DEFINITION  Dictyostel@31502      57 bp    PROT      linear   16-JUL-2014, 57 bases, 64E599
 ACCESSION  Rose-Cavalier-Smiths-iMac.local:93:1409471766
ORIGIN
        1 PREIREIKDF LVTVRNKDAK EIRIKKKFKV RCGRYLYTLR VDNAKAAKLM QTLPPSI
//
LOCUS       Dictyostelium_purpureum@DICPU1      57 bp    PROT      linear   31-AUG-2014
DEFINITION  Dictyostelium_purpureum@DICPU1      57 bp    PROT      linear   16-JUL-2014, 57
 ACCESSION  Rose-Cavalier-Smiths-iMac.local:94:1409471766
ORIGIN
        1 PKEIREIKDF LVTVRNKDAK EIRIKKKFKV RCGKYLYTLK VDNAKAVKLM QTLPPTV
//
LOCUS       Filamoeba_sinensis@C02231_2      57 bp    PROT      linear   31-AUG-2014
DEFINITION  Filamoeba_sinensis@C02231_2      57 bp    PROT      linear   16-JUL-2014, 57 ba
 ACCESSION  Rose-Cavalier-Smiths-iMac.local:95:1409471766
ORIGIN
        1 PKQIKEIKDF LLTARRKDAK SVRIKKKFKV RCSRYLYTLC VDAEKVDKLK QSLPPSL
//
LOCUS       Flamella_fluviatilis@Q02GH_edi      57 bp    PROT      linear   31-AUG-2014
DEFINITION  Flamella_fluviatilis@Q02GH_edi      57 bp    PROT      linear   16-JUL-2014, 57
 ACCESSION  Rose-Cavalier-Smiths-iMac.local:96:1409471766
ORIGIN
        1 PKQIKEIKDF LLTARRKDAK AVTIKKKFKV RCSRYLYTLV VDAEKVDKLK QSLPPSL
//
LOCUS       Hartmannella_abertawensis@C001      57 bp    PROT      linear   31-AUG-2014
DEFINITION  Hartmannella_abertawensis@C001      57 bp    PROT      linear   16-JUL-2014, 57
 ACCESSION  Rose-Cavalier-Smiths-iMac.local:97:1409471766
ORIGIN
        1 PKQIKDIKDF LVAARRSDAK SIKVKKKFKV RCSKYLYTFK IDQQKATKLR QSLPPGL
//
LOCUS       Hyperamoeba_dachnya@HDL0000057      57 bp    PROT      linear   31-AUG-2014
DEFINITION  Hyperamoeba_dachnya@HDL0000057      57 bp    PROT      linear   16-JUL-2014, 57
 ACCESSION  Rose-Cavalier-Smiths-iMac.local:98:1409471766
ORIGIN
        1 PKEIHEIKDF LLTARRKDAR LVTIKKKFKV RCSRYLYVLR VDNEKVDKLR QSLPPNL
//
LOCUS       Hyperamoeba_sp@HSL00000084_1      57 bp    PROT      linear   31-AUG-2014
DEFINITION  Hyperamoeba_sp@HSL00000084_1      57 bp    PROT      linear   16-JUL-2014, 57 b
 ACCESSION  Rose-Cavalier-Smiths-iMac.local:99:1409471766
ORIGIN
        1 XXXXXXXXXX XXXXXXXXXX XXXXXXKFKV RCSRYLYVLR VDNEKVDKLR QSLPPNL
//
LOCUS       Mastigamoeba_balamuthi@MBL0000      57 bp    PROT      linear   31-AUG-2014
DEFINITION  Mastigamoeba_balamuthi@MBL0000      57 bp    PROT      linear   16-JUL-2014, 57
 ACCESSION  Rose-Cavalier-Smiths-iMac.local:100:1409471766
ORIGIN
        1 PKQIREIKEF LLTCRRKDAT AVRIKKKFKV RCNKYLYTLC VDVEKVEKLR QSLPPGI
//
LOCUS       Polysphondylium_pallidum@EFA84      57 bp    PROT      linear   31-AUG-2014
DEFINITION  Polysphondylium_pallidum@EFA84      57 bp    PROT      linear   16-JUL-2014, 57
 ACCESSION  Rose-Cavalier-Smiths-iMac.local:101:1409471766
ORIGIN
        1 PKQIREIKDF LLTVRRKDAK EIRIKKKFKV RCGRFLYTLK IDQTKVPKLM QILPPAL
//
LOCUS       Vannella_sp@vanJPCAMPEP0114605770      57 bp    PROT      linear   31-AUG-2014
DEFINITION  Vannella_sp@vanJPCAMPEP0114605770      57 bp    PROT      linear   16-JUL-2014,
 ACCESSION  Rose-Cavalier-Smiths-iMac.local:102:1409471766
ORIGIN
        1 PKQLKEIKSF LLTARRKDVK SVTIKKKFKI RCSRYLYTFC VEEDKVAKLM QSFPPGL
//
LOCUS       Flamella_sp      57 bp    PROT      linear   24-SEP-2014
DEFINITION  Flamella_sp, 318 bases, C73D8C70 checksum.
 ACCESSION  Rose-Cavalier-Smiths-iMac.local:126:1409471802
ORIGIN
        1 AKKIKEIKDF LLTARRKDAK AVTIKKKFKL DAA-DIYTPL LPMLKRLKVK AE-PPSF
//
LOCUS       Vexillifera_JP@vexJPCAMPEP0201547980      57 bp    PROT      linear   31-AUG-2014
DEFINITION  Vexillifera_JP@vexJPCAMPEP0201547980      57 bp    PROT      linear   16-JUL-20
 ACCESSION  Rose-Cavalier-Smiths-iMac.local:103:1409471766
ORIGIN
        1 PKELKEVKAF LVTTRRKDAR SVTIKKKFKV RCSKYLYTLV VDADKVDRLT QSLPPAL
//
LOCUS       Strongyloc@31433      57 bp    PROT      linear   31-AUG-2014
DEFINITION  Strongyloc@31433      57 bp    PROT      linear   16-JUL-2014, 57 bases, 8472B6
 ACCESSION  Rose-Cavalier-Smiths-iMac.local:104:1409471766
ORIGIN
        1 PKEIMEIKDF LLTARRKDAK SVKIKKKFKV RCSRYLYTLV IDSEKAEKLK QSLPPGL
//
LOCUS       Thalassios@30561      57 bp    PROT      linear   31-AUG-2014
DEFINITION  Thalassios@30561      57 bp    PROT      linear   16-JUL-2014, 57 bases, A42061
 ACCESSION  Rose-Cavalier-Smiths-iMac.local:105:1409471766
ORIGIN
        1 PKQITDIRDF LQKARRKDAK LVKIRKKFKI RCSRLLYTLV VDAEKAEKLT QSLPPGL
//
LOCUS       Thecamonas_trahens@AMSG_06983T      57 bp    PROT      linear   31-AUG-2014
DEFINITION  Thecamonas_trahens@AMSG_06983T      57 bp    PROT      linear   16-JUL-2014, 57
 ACCESSION  Rose-Cavalier-Smiths-iMac.local:106:1409471766
ORIGIN
        1 PREIKSIKKF LHIAARKDAR KCRIKKKFKV RCSKYLYTIR VDPDQAARLK DTLPSQL
//
LOCUS       Theileria0@28171      57 bp    PROT      linear   31-AUG-2014
DEFINITION  Theileria0@28171      57 bp    PROT      linear   16-JUL-2014, 57 bases, 6FB844
 ACCESSION  Rose-Cavalier-Smiths-iMac.local:107:1409471766
ORIGIN
        1 PKELKDLKDY LNVLKRPDAK SVVVYKKFKV RCSRYLYTFS VNQVKAAKVE ATIPSNL
//
LOCUS       Toxoplasma@27609      57 bp    PROT      linear   31-AUG-2014
DEFINITION  Toxoplasma@27609      57 bp    PROT      linear   16-JUL-2014, 57 bases, 9B4529
 ACCESSION  Rose-Cavalier-Smiths-iMac.local:108:1409471766
ORIGIN
        1 AKEIRDLRKF LLTARRPDAK RVTIVRKFKI RCSRYLYTFV VDREKAQKLE GSLPPSL
//
LOCUS       Trichoplax_adhaerens@TRIAD6314      57 bp    PROT      linear   31-AUG-2014
DEFINITION  Trichoplax_adhaerens@TRIAD6314      57 bp    PROT      linear   16-JUL-2014, 57
 ACCESSION  Rose-Cavalier-Smiths-iMac.local:109:1409471766
ORIGIN
        1 PKEIKEIKDF LLTARRKDAR AVKIIKKFKV RCQRYLYTLV VDGEKADKLR QSLPPGL
//
LOCUS       Astasia_longa@ALL00000372_6      57 bp    PROT      linear   31-AUG-2014
DEFINITION  Astasia_longa@ALL00000372_6      57 bp    PROT      linear   16-JUL-2014, 57 ba
 ACCESSION  Rose-Cavalier-Smiths-iMac.local:110:1409471766
ORIGIN
        1 PKEIRDIKQF LLICGRKDCK SVKIKKKFKV RTKTYLFTLV VDKKKSDKIE QSIPPNV
//
LOCUS             Bodo      57 bp    PROT      linear   31-AUG-2014
DEFINITION  Bodo      57 bp    PROT      linear   16-JUL-2014, 57 bases, 952ECFBC checksum.
 ACCESSION  Rose-Cavalier-Smiths-iMac.local:111:1409471766
ORIGIN
        1 ---------- ---------- ---------- --SKYLYTLV VDKKKADKIQ KSIHPTV
//
LOCUS       Neoparamoeba_aestuarinaI@neoaeCAMPEP0201508424      57 bp    PROT      linear   31-AUG-2014
DEFINITION  Neoparamoeba_aestuarinaI@neoaeCAMPEP0201508424      57 bp    PROT      linear
 ACCESSION  Rose-Cavalier-Smiths-iMac.local:112:1409471766
ORIGIN
        1 PREIRDLKVF LDRCGRPDVK HITVKKKFKV RCSSYLYTYV MDLKRVERIE KSIPPEI
//
LOCUS       Diplonema_papillatum@DPL000009      57 bp    PROT      linear   31-AUG-2014
DEFINITION  Diplonema_papillatum@DPL000009      57 bp    PROT      linear   16-JUL-2014, 57
 ACCESSION  Rose-Cavalier-Smiths-iMac.local:113:1409471766
ORIGIN
        1 PKELKDLKQF LDVCSRSDAK KVKVKKKFKV RCSRYLYTLV VDKRKADKMQ QSIHSSI
//
LOCUS       Euglena0gr@19613      57 bp    PROT      linear   31-AUG-2014
DEFINITION  Euglena0gr@19613      57 bp    PROT      linear   16-JUL-2014, 57 bases, 713050
 ACCESSION  Rose-Cavalier-Smiths-iMac.local:114:1409471766
ORIGIN
        1 PKEIRDIKQF LVICGRKDCK SVKIKKKFKV RTKTYLYTLV VDHKKSEKIQ QSIPPNI
//
LOCUS       Rhynchomonas      57 bp    PROT      linear   31-AUG-2014
DEFINITION  Rhynchomonas      57 bp    PROT      linear   16-JUL-2014, 57 bases, 344EE3B0 c
 ACCESSION  Rose-Cavalier-Smiths-iMac.local:115:1409471766
ORIGIN
        1 PREIKNLKEF LKICTRKDAR YLKIKKKFKV RCSRFLYTFT VDKQRADKIQ KSIHSNL
//
LOCUS       Leishmania@31140      57 bp    PROT      linear   31-AUG-2014
DEFINITION  Leishmania@31140      57 bp    PROT      linear   16-JUL-2014, 57 bases, E67B2F
 ACCESSION  Rose-Cavalier-Smiths-iMac.local:116:1409471766
ORIGIN
        1 PREIKTLKEF LAICSRKDAR CVKVKHKFKV RCSRYLYTLV VDKKKADKIE RSIHPSV
//
LOCUS       Procryptobia_sorokini@C00049_1      57 bp    PROT      linear   31-AUG-2014
DEFINITION  Procryptobia_sorokini@C00049_1      57 bp    PROT      linear   16-JUL-2014, 57
 ACCESSION  Rose-Cavalier-Smiths-iMac.local:117:1409471766
ORIGIN
        1 PREIKDLKEF LSVCSRKDAR HVKVKRKFKV RCSKFLYTFV VDAKKAQKIQ KSISPKL
//
LOCUS       Procryptobia_M      57 bp    PROT      linear   31-AUG-2014
DEFINITION  Procryptobia_M      57 bp    PROT      linear   16-JUL-2014, 57 bases, A98A0D50
 ACCESSION  Rose-Cavalier-Smiths-iMac.local:118:1409471766
ORIGIN
        1 ---IKDLKEF LSVCSRKDAR HVKVKRKFKV RCSKFLYTFV VDAKKAQKIQ KSISPKL
//
LOCUS       Trypa0bruc@31538      57 bp    PROT      linear   31-AUG-2014
DEFINITION  Trypa0bruc@31538      57 bp    PROT      linear   16-JUL-2014, 57 bases, DFC705
 ACCESSION  Rose-Cavalier-Smiths-iMac.local:119:1409471766
ORIGIN
        1 PREIKNLKEF LAICSRKDAR CVKVKHKFKV RCSRHLYTLV MDKKKADKIE RSIHPSV
//
LOCUS       Trypa0cruc@30812      57 bp    PROT      linear   31-AUG-2014
DEFINITION  Trypa0cruc@30812      57 bp    PROT      linear   16-JUL-2014, 57 bases, 206CDD
 ACCESSION  Rose-Cavalier-Smiths-iMac.local:120:1409471766
ORIGIN
        1 PREIKSLKEF LAICSRKDAR CVKVKHKFKV RCSRYLYTLV VDKKKADKIE RSIHPSV
//
LOCUS       Ustilago0m@31064      57 bp    PROT      linear   31-AUG-2014
DEFINITION  Ustilago0m@31064      57 bp    PROT      linear   16-JUL-2014, 57 bases, 987983
 ACCESSION  Rose-Cavalier-Smiths-iMac.local:121:1409471766
ORIGIN
        1 PQQITDIKKF LEIARRKDAS AARVKSKFKI RCSRFLYTLS VDKQKAEKLK QSLPPGL
//
LOCUS       Volvox_carteri@VOLCA109950      57 bp    PROT      linear   31-AUG-2014
DEFINITION  Volvox_carteri@VOLCA109950      57 bp    PROT      linear   16-JUL-2014, 57 bas
 ACCESSION  Rose-Cavalier-Smiths-iMac.local:122:1409471766
ORIGIN
        1 PKQIHEIKDF LLTARRKDAR SVKIKKKFKV RCSQYLYTLC VDSDKADKLK QSLPPGL
//
LOCUS       Heterosigma_sp      57 bp    PROT      linear   24-SEP-2014
DEFINITION  Heterosigma_sp, 318 bases, E3D57330 checksum.
 ACCESSION  Rose-Cavalier-Smiths-iMac.local:132:1409471802
ORIGIN
        1 AEGITDIRDF LKRSRQQDAK YVKIKKKFKL RMSRYLYTLV VDQQKADKIS QSFPAAL
//
LOCUS       Danio_rerio      57 bp    PROT      linear   24-SEP-2014
DEFINITION  Danio_rerio, 318 bases, D7F3BBE9 checksum.
 ACCESSION  Rose-Cavalier-Smiths-iMac.local:134:1409471802
ORIGIN
        1 PRKIEEIKDF LLTARRKDAK SVKIKKKFKV RCSRYLYTLI TDKEKAEKLK QSLPPGL
//
LOCUS       Aspergillus_flavus      57 bp    PROT      linear   24-SEP-2014
DEFINITION  Aspergillus_flavus, 318 bases, DA565034 checksum.
 ACCESSION  Rose-Cavalier-Smiths-iMac.local:140:1409471802
ORIGIN
        1 PREISDIKQF IEICRRKDAS SARIKRKFKV RCQRFVYTLL KDSDKADKLK QSLPPAL
//
LOCUS       Apis_mellifera      57 bp    PROT      linear   24-SEP-2014
DEFINITION  Apis_mellifera, 318 bases, 35CE08C6 checksum.
 ACCESSION  Rose-Cavalier-Smiths-iMac.local:141:1409471802
ORIGIN
        1 PREIKEIKDF LLKARRKDAK SVKIKKKFKV RCSRFLYTLI TDKEKAEKLK QSLPPGL
//
LOCUS       Aeropyrum_pernix_K1      57 bp    PROT      linear   24-SEP-2014
DEFINITION  Aeropyrum_pernix_K1, 318 bases, D2F4B23A checksum.
 ACCESSION  Rose-Cavalier-Smiths-iMac.local:124:1409471802
ORIGIN
        1 PVELKSFDEF VKVVERAVEC RVKRGKKIKA RTKRYLYTLK VPPEKAEVLE Q-VKAKC
//
LOCUS       Hypterthermus_butylicus@WP_011821647      57 bp    PROT      linear   25-APR-2014
DEFINITION  50S ribosomal protein L38e [Hyperthermus butylicus].
 ACCESSION  WP_011821647
  ORGANISM  Hyperthermus butylicus
VERSION     WP_011821647.1  GI:500145644KEYWORDS    RefSeq.SOURCE      Hyperthermus butylicus            Archaea; Crenarchaeota; Thermoprotei; Desulfurococcales;            Pyrodictiaceae; Hyperthermus.
COMMENT     REFSEQ: This record represents a single, non-redundant, protein
            sequence which may be annotated on many different RefSeq genomes
            from the same, or different, species.
FEATURES             Location/Qualifiers
     source          1..89
                     /organism=`Hyperthermus butylicus`
                     /db_xref=`taxon:54248`
     Protein         1..89
                     /product=`50S ribosomal protein L38e`
                     /calculated_mol_wt=10545
     Region          1..>70
                     /region_name=`Ribosomal_L38e`
                     /note=`Ribosomal L38e protein family; cl03352`
                     /db_xref=`CDD:261698`
ORIGIN
        1 pvevkseeef lkvlerarec rvklgykvka rtpkylytlf edidkgiefi ktikdkc
//
LOCUS       Pyrolobus-fumarii_1A@WP_014026989      57 bp    PROT      linear   25-APR-2014
DEFINITION  50S ribosomal protein L38e [Pyrolobus fumarii].
 ACCESSION  WP_014026989
  ORGANISM  Pyrolobus fumarii
VERSION     WP_014026989.1  GI:503792995KEYWORDS    RefSeq.SOURCE      Pyrolobus fumarii            Archaea; Crenarchaeota; Thermoprotei; Desulfurococcales;            Pyrodictiaceae; Pyrolobus.
COMMENT     REFSEQ: This record represents a single, non-redundant, protein
            sequence which may be annotated on many different RefSeq genomes
            from the same, or different, species.
FEATURES             Location/Qualifiers
     source          1..96
                     /organism=`Pyrolobus fumarii`
                     /db_xref=`taxon:54252`
     Protein         1..96
                     /product=`50S ribosomal protein L38e`
                     /calculated_mol_wt=10988
     Region          2..72
                     /region_name=`Ribosomal_L38e`
                     /note=`Ribosomal L38e protein family; cl03352`
                     /db_xref=`CDD:261698`
ORIGIN
        1 pkevktveef leaakrasec rvkksykvka rtrrylytlf edyekglefa kqlkdmv
//
