# Supplementary material for: Multidomain ribosomal protein trees and the planctobacterial origin of neomura (eukaryotes, archaebacteria)
Source: Protoplasma. 2020 Jan 3;257(3):621–753. doi: 10.1007/s00709-019-01442-7 (PMC7203096; doi:10.1007/s00709-019-01442-7)
Supplement: Supplementary file 39 — (PDF 56.5 kb) [file 709_2019_1442_MOESM39_ESM.gb]

LOCUS       Allomyces_macrogynus@AML000007      49 bp    PROT      linear   31-AUG-2014
DEFINITION  Allomyces_macrogynus@AML000007
 ACCESSION  Rose-Cavalier-Smiths-iMac.local:1:1409476032
      49 bp    PROT      linear    5-FEB-2104, 4
ORIGIN
        1 WPSNKTFRVK RILGKKERQN RPIPSWIRLR TDNSIRYNAK RRHWRRTKL
//
LOCUS       Amastigomonas_media@amameSFL6W      49 bp    PROT      linear   31-AUG-2014
DEFINITION  Amastigomonas_media@amameSFL6W
 ACCESSION  Rose-Cavalier-Smiths-iMac.local:2:1409476032
      49 bp    PROT      linear    5-FEB-2104, 4
ORIGIN
        1 MPSHKSLRTK KKLAKKARQN RPIPQWIRLR TGNRIRYNAK RRHWRRTKL
//
LOCUS       Amastigomonas_oxoniensis@amaox      49 bp    PROT      linear   31-AUG-2014
DEFINITION  Amastigomonas_oxoniensis@amaox
 ACCESSION  Rose-Cavalier-Smiths-iMac.local:3:1409476032
      49 bp    PROT      linear    5-FEB-2104, 4
ORIGIN
        1 MPSHKSLKVK RILAKKARQN RPIPQWIRQR TGNRIRYNSK RRHWRRTKL
//
LOCUS       Amoebidium_parasiticum@ABL0000      49 bp    PROT      linear   31-AUG-2014
DEFINITION  Amoebidium_parasiticum@ABL0000
 ACCESSION  Rose-Cavalier-Smiths-iMac.local:4:1409476032
      49 bp    PROT      linear    5-FEB-2104, 4
ORIGIN
        1 MPSHKSLKIK RHLAKKQNQN RPIPNWIRLR TGNTIRYNAK RRHWRRTKL
//
LOCUS       Arabidopsi@31544      49 bp    PROT      linear   31-AUG-2014
DEFINITION  Arabidopsi@31544
 ACCESSION  Rose-Cavalier-Smiths-iMac.local:5:1409476032
      49 bp    PROT      linear    5-FEB-2104, 49 bases, CD55B
ORIGIN
        1 MPSHKSFMIK KKLGKKMRQN RPIPHWIRLR TDNTIRYNAK RRHWRRTKL
//
LOCUS       Astasia_longa@ALL00000703_6      49 bp    PROT      linear   31-AUG-2014
DEFINITION  Astasia_longa@ALL00000703_6
 ACCESSION  Rose-Cavalier-Smiths-iMac.local:6:1409476032
      49 bp    PROT      linear    5-FEB-2104, 49 b
ORIGIN
        1 -----TLKQK LKYGKKMKQN RPIPYWVRFK TNSKQRYNEK RRHWRRTKL
//
LOCUS       Aureococcus_anophagefferens@AU      49 bp    PROT      linear   31-AUG-2014
DEFINITION  Aureococcus_anophagefferens@AU
 ACCESSION  Rose-Cavalier-Smiths-iMac.local:7:1409476032
      49 bp    PROT      linear    5-FEB-2104, 4
ORIGIN
        1 QPSHKTFRTK RTLAKKMKQN RPIPQWIRMR TDNKIRWNAK RRHWRRTKL
//
LOCUS       Babesia0bo@15488      49 bp    PROT      linear   31-AUG-2014
DEFINITION  Babesia0bo@15488
 ACCESSION  Rose-Cavalier-Smiths-iMac.local:8:1409476032
      49 bp    PROT      linear    5-FEB-2104, 49 bases, D4FDA
ORIGIN
        1 MGAIKSTSLK KHLAKKMRQN RPLPHWFRLK TDTKIRYNAK RRFWRRTKL
//
LOCUS       Bassomonas_sp@basspSFL6WO5101A      49 bp    PROT      linear   31-AUG-2014
DEFINITION  Bassomonas_sp@basspSFL6WO5101A
 ACCESSION  Rose-Cavalier-Smiths-iMac.local:9:1409476032
      49 bp    PROT      linear    5-FEB-2104, 4
ORIGIN
        1 MPSHKSLRTK RTLAKKARQN RPLPQWIRFR TGNTIRYNAK RRHWRRTKL
//
LOCUS       Batrachochytrium_dendrobatidis      49 bp    PROT      linear   31-AUG-2014
DEFINITION  Batrachochytrium_dendrobatidis
 ACCESSION  Rose-Cavalier-Smiths-iMac.local:10:1409476032
      49 bp    PROT      linear    5-FEB-2104, 4
ORIGIN
        1 VPSNKSFRTK RILGKKLKQN RPLPNWIRFR TDNTIRYNSK RRNWRRTKL
//
LOCUS       Blastoclad@24427      49 bp    PROT      linear   31-AUG-2014
DEFINITION  Blastoclad@24427
 ACCESSION  Rose-Cavalier-Smiths-iMac.local:11:1409476032
      49 bp    PROT      linear    5-FEB-2104, 49 bases, 8419E
ORIGIN
        1 --SNKTFKIK RVLGKKQRQN RPIPQWIRLR TDNTIRYNAK RRNWRRTKL
//
LOCUS       Blastocyst@18036      49 bp    PROT      linear   31-AUG-2014
DEFINITION  Blastocyst@18036
 ACCESSION  Rose-Cavalier-Smiths-iMac.local:12:1409476032
      49 bp    PROT      linear    5-FEB-2104, 49 bases, 640BC
ORIGIN
        1 MPSQKSFRTK RILAKKMRQN RPIPQWFRLR TGNTIRYNAK RRHWKRTKL
//
LOCUS       Bombyx0mor@30023      49 bp    PROT      linear   31-AUG-2014
DEFINITION  Bombyx0mor@30023
 ACCESSION  Rose-Cavalier-Smiths-iMac.local:13:1409476032
      49 bp    PROT      linear    5-FEB-2104, 49 bases, 56EF1
ORIGIN
        1 MSAHKTFIIK RKLAKKLKQN RPIPQWVRMR TGNTIRYNAK RRHWRRTKL
//
LOCUS       Capsaspora_owczarzaki@NUL00000      49 bp    PROT      linear   31-AUG-2014
DEFINITION  Capsaspora_owczarzaki@NUL00000
 ACCESSION  Rose-Cavalier-Smiths-iMac.local:14:1409476032
      49 bp    PROT      linear    5-FEB-2104, 4
ORIGIN
        1 VPSQKSFIIK RKLGKKIKQN RPIPNWFRLR TDNTIRYNAK RRHWRRTKL
//
LOCUS       Chlamydomonas_incerta@CIL00000      49 bp    PROT      linear   31-AUG-2014
DEFINITION  Chlamydomonas_incerta@CIL00000
 ACCESSION  Rose-Cavalier-Smiths-iMac.local:15:1409476032
      49 bp    PROT      linear    5-FEB-2104, 4
ORIGIN
        1 MPSNKSFKIK QKLAKKAKQN RPIPHWIRFR TDNTIRYNAK RRHWRRTKL
//
LOCUS       Chlamydomonas_reinhardtii@CHLR      49 bp    PROT      linear   31-AUG-2014
DEFINITION  Chlamydomonas_reinhardtii@CHLR
 ACCESSION  Rose-Cavalier-Smiths-iMac.local:16:1409476032
      49 bp    PROT      linear    5-FEB-2104, 4
ORIGIN
        1 MPSNKSFKIK QKLAKKAKQN RPIPHWIRFR TDNTIRYNAK RRHWRRTKL
//
LOCUS       Chlorella_NC64A@CHLNC21256      49 bp    PROT      linear   31-AUG-2014
DEFINITION  Chlorella_NC64A@CHLNC21256
 ACCESSION  Rose-Cavalier-Smiths-iMac.local:17:1409476032
      49 bp    PROT      linear    5-FEB-2104, 49 ba
ORIGIN
        1 QPSQKRFIIK KKLARKARQN RPIPPWIRFR TGNTIRYNAK RRHWRRTKL
//
LOCUS       Ciona0savi@30458      49 bp    PROT      linear   31-AUG-2014
DEFINITION  Ciona0savi@30458
 ACCESSION  Rose-Cavalier-Smiths-iMac.local:18:1409476032
      49 bp    PROT      linear    5-FEB-2104, 49 bases, 61FB0
ORIGIN
        1 MGANKTFIIK RILGKKQKQN RPIPQWVRMK TGNKIRYNAK RRHWRRTKL
//
LOCUS       Ciona_intestinalis@CIOIN207940      49 bp    PROT      linear   31-AUG-2014
DEFINITION  Ciona_intestinalis@CIOIN207940
 ACCESSION  Rose-Cavalier-Smiths-iMac.local:19:1409476032
      49 bp    PROT      linear    5-FEB-2104, 4
ORIGIN
        1 MAANKTFIIK RLLGKKQKQN RPIPQWVRMK TGNKIRYNAK RRHWRRTKL
//
LOCUS       Cochliopodium_minutoidum@cocmi      49 bp    PROT      linear   31-AUG-2014
DEFINITION  Cochliopodium_minutoidum@cocmi
 ACCESSION  Rose-Cavalier-Smiths-iMac.local:20:1409476032
      49 bp    PROT      linear    5-FEB-2104, 4
ORIGIN
        1 FIKHGIHIIQ NRLGKK-KPN RPMPQWYRLK TGNTIRYNAK RRNWRRTKL
//
LOCUS       Cryptococc@31013      49 bp    PROT      linear   31-AUG-2014
DEFINITION  Cryptococc@31013
 ACCESSION  Rose-Cavalier-Smiths-iMac.local:21:1409476032
      49 bp    PROT      linear    5-FEB-2104, 49 bases, BBA2D
ORIGIN
        1 MPSQKTFIVK QKLAKKARQN RPLPQWFRLK TDNKIQYNAK RRHWRRTKL
//
LOCUS       Cryptospor@29901      49 bp    PROT      linear   31-AUG-2014
DEFINITION  Cryptospor@29901
 ACCESSION  Rose-Cavalier-Smiths-iMac.local:22:1409476032
      49 bp    PROT      linear    5-FEB-2104, 49 bases, 71625
ORIGIN
        1 MGANKGFMLK KRLGKKMKQN RAVPHWFRMK NDTDIRYNVK KRHWLRTKL
//
LOCUS       Cyanophora_paradoxa@CPL0000038      49 bp    PROT      linear   31-AUG-2014
DEFINITION  Cyanophora_paradoxa@CPL0000038
 ACCESSION  Rose-Cavalier-Smiths-iMac.local:23:1409476032
      49 bp    PROT      linear    5-FEB-2104, 4
ORIGIN
        1 MPSHKTFRIK RKLAKKAKQN RPIPQWIRLR TDNTIRYNAK RRHWRRTKL
//
LOCUS       Dictyostel@31502      49 bp    PROT      linear   31-AUG-2014
DEFINITION  Dictyostel@31502
 ACCESSION  Rose-Cavalier-Smiths-iMac.local:24:1409476032
      49 bp    PROT      linear    5-FEB-2104, 49 bases, C64A8
ORIGIN
        1 MPSNKTLKIK KILGKKQKQN RPVPQWIRLR TDNTIRYNNK RRHWRRTKL
//
LOCUS       Dictyostelium_purpureum@DICPU5      49 bp    PROT      linear   31-AUG-2014
DEFINITION  Dictyostelium_purpureum@DICPU5
 ACCESSION  Rose-Cavalier-Smiths-iMac.local:25:1409476032
      49 bp    PROT      linear    5-FEB-2104, 4
ORIGIN
        1 MPSHKTLKVK KVLGKAQKCN RSVPGWIRLK TDNKIRYNNK RRHWRRTKL
//
LOCUS       Sexangularia_sp@sexspCAMPEP0170744736      49 bp    PROT      linear   31-AUG-2014
DEFINITION  Sexangularia_sp@sexspCAMPEP0170744736
 ACCESSION  Rose-Cavalier-Smiths-iMac.local:26:1409476032
      49 bp    PROT      linear    5-FEB-
ORIGIN
        1 MPSHKSLKVK KVLAKKAKQN RPIPQWIRLR TGNTIRYNNK RRHWRRTKL
//
LOCUS       Diplonema_papillatum@DPL000006      49 bp    PROT      linear   31-AUG-2014
DEFINITION  Diplonema_papillatum@DPL000006
 ACCESSION  Rose-Cavalier-Smiths-iMac.local:27:1409476032
      49 bp    PROT      linear    5-FEB-2104, 4
ORIGIN
        1 -GAIKTLTLK LHYAKKMRIN RPVPWFARFK TGKVIRWNSK RRHWRRTKL
//
LOCUS       Dunaliella@11842      49 bp    PROT      linear   31-AUG-2014
DEFINITION  Dunaliella@11842
 ACCESSION  Rose-Cavalier-Smiths-iMac.local:28:1409476032
      49 bp    PROT      linear    5-FEB-2104, 49 bases, A5277
ORIGIN
        1 MPSNKSFRTK RTLAKKQNQN RPIPHWIRFR TDNKIRYNAK RRHWRRTKL
//
LOCUS       Ectocarpus@23941      36 bp    PROT      linear   31-AUG-2014
DEFINITION  Ectocarpus@23941
 ACCESSION  Rose-Cavalier-Smiths-iMac.local:29:1409476032
      36 bp    PROT      linear    5-FEB-2104, 36 bases, BEA6B
ORIGIN
        1 -PSHKTFRTK VTLGKKMKQN RPIPQWIRLR TDNTIR
//
LOCUS       Eimeria0te@12987      49 bp    PROT      linear   31-AUG-2014
DEFINITION  Eimeria0te@12987
 ACCESSION  Rose-Cavalier-Smiths-iMac.local:30:1409476032
      49 bp    PROT      linear    5-FEB-2104, 49 bases, E17F7
ORIGIN
        1 MGSIKGLNLK KRLGKKQKQN RPIPHWVRMK TDCKIKYNCK RRHWRRTKL
//
LOCUS       Emiliania_huxleyi@EMIHU68698      49 bp    PROT      linear   31-AUG-2014
DEFINITION  Emiliania_huxleyi@EMIHU68698
 ACCESSION  Rose-Cavalier-Smiths-iMac.local:31:1409476032
      49 bp    PROT      linear    5-FEB-2104, 49 
ORIGIN
        1 QPANKTLRTK KTLAKKLKQN RPIPQWIRMR TNNRIRYNAK RRHWRRTKI
//
LOCUS       Entamoeba_histolytica@enthi3_m      49 bp    PROT      linear   31-AUG-2014
DEFINITION  Entamoeba_histolytica@enthi3_m
 ACCESSION  Rose-Cavalier-Smiths-iMac.local:32:1409476032
      49 bp    PROT      linear    5-FEB-2104, 4
ORIGIN
        1 MTGHKGFSYK LKLGKKIHQN RGVPQWFRMK TGNTINYNFK RRHWNRRKM
//
LOCUS       Euglena_gracilis@ELL00004332_3      49 bp    PROT      linear   31-AUG-2014
DEFINITION  Euglena_gracilis@ELL00004332_3
 ACCESSION  Rose-Cavalier-Smiths-iMac.local:33:1409476032
      49 bp    PROT      linear    5-FEB-2104, 4
ORIGIN
        1 MGAIKTLKQK LKYGKKMKQN RPIPYWVRFK TNSKQRYNEK RRHWRRTKL
//
LOCUS       Filamoeba_sinensis@flasiContig      49 bp    PROT      linear   31-AUG-2014
DEFINITION  Filamoeba_sinensis@flasiContig
 ACCESSION  Rose-Cavalier-Smiths-iMac.local:34:1409476032
      49 bp    PROT      linear    5-FEB-2104, 4
ORIGIN
        1 MPSVKTSRTK LVLMKKNKQN RPVPYWIRLR TGNTIRYNYK RRHWRRTKL
//
LOCUS       Flamella_fluviatilis@flaflCont      49 bp    PROT      linear   31-AUG-2014
DEFINITION  Flamella_fluviatilis@flaflCont
 ACCESSION  Rose-Cavalier-Smiths-iMac.local:35:1409476032
      49 bp    PROT      linear    5-FEB-2104, 4
ORIGIN
        1 MPSNKSFALK RKLGKKQSQN RPVPYWVRLK TNNRIRYNAK RRHWRRTKL
//
LOCUS       Flamella_sp      26 bp    PROT      linear   24-SEP-2014
DEFINITION  Flamella_sp, 157 bases, F8698F8D checksum.
 ACCESSION  Rose-Cavalier-Smiths-iMac.local:127:1409476100
ORIGIN
        1 MPSNKTFALK RKLGKKQKQN RPVPYW
//
LOCUS       Acanthamoeba_castellanii@ACL00      49 bp    PROT      linear   31-AUG-2014
DEFINITION  Acanthamoeba_castellanii@ACL00      49 bp    PROT      linear    5-FEB-2104, 49
 ACCESSION  Rose-Cavalier-Smiths-iMac.local:0:1409476032
ORIGIN
        1 MPSHKSFKIK QKLAKKQRQN RPIPYWIRLR TDNTIRYNSK RRHWRRTKL
//
LOCUS       Apis_mellifera      49 bp    PROT      linear   24-SEP-2014
DEFINITION  Apis_mellifera, 157 bases, E1D2924C checksum.
 ACCESSION  Rose-Cavalier-Smiths-iMac.local:134:1409476100
ORIGIN
        1 MSAHKTFIIK RKLAKKLKQN RPIPQWVRMR TGNTIRYNAK RRHWRRTKL
//
LOCUS       Arachnula_sp      24 bp    PROT      linear   24-SEP-2014
DEFINITION  Arachnula_sp, 157 bases, 9DE985BD checksum.
 ACCESSION  Rose-Cavalier-Smiths-iMac.local:139:1409476100
ORIGIN
        1 MPSHKSFALK RKLGKKAKQN KPIP
//
LOCUS       Danio_rerio      49 bp    PROT      linear   24-SEP-2014
DEFINITION  Danio_rerio, 157 bases, E434A0D9 checksum.
 ACCESSION  Rose-Cavalier-Smiths-iMac.local:142:1409476100
ORIGIN
        1 MASHKTFRIK RFLAKKQKQN RPIPQWIRMK TGNKIRYNSK RRHWRRTKL
//
LOCUS       Galdieria0@30635      49 bp    PROT      linear   31-AUG-2014
DEFINITION  Galdieria0@30635
 ACCESSION  Rose-Cavalier-Smiths-iMac.local:36:1409476032
      49 bp    PROT      linear    5-FEB-2104, 49 bases, D338F
ORIGIN
        1 ~PSHKTFRIK KKLAKKARQN RPVPYWFRMK SDTKIRYNAK RRHWRRTKL
//
LOCUS       Glaucocystis_nostochinearum@GN      49 bp    PROT      linear   31-AUG-2014
DEFINITION  Glaucocystis_nostochinearum@GN
 ACCESSION  Rose-Cavalier-Smiths-iMac.local:37:1409476032
      49 bp    PROT      linear    5-FEB-2104, 4
ORIGIN
        1 MPSHKTFKVK QHLAKKQKQN RPIPQWIRLR TDNRIRYNAK RRHWRRTKL
//
LOCUS       Gracilaria@16340      49 bp    PROT      linear   31-AUG-2014
DEFINITION  Gracilaria@16340
 ACCESSION  Rose-Cavalier-Smiths-iMac.local:38:1409476032
      49 bp    PROT      linear    5-FEB-2104, 49 bases, 59DC1
ORIGIN
        1 ~PAHKTFLIK KKLAKKARQN RQAPHWFRLK TDNKIRYNNK RRHWRRTKL
//
LOCUS       Guillardia_theta@GTL00000120_2      49 bp    PROT      linear   31-AUG-2014
DEFINITION  Guillardia_theta@GTL00000120_2
 ACCESSION  Rose-Cavalier-Smiths-iMac.local:39:1409476032
      49 bp    PROT      linear    5-FEB-2104, 4
ORIGIN
        1 MPAHKSFKIK KILAKKARQN RQIPQWIRLR TDNKIRYNSK RRNWRRTKL
//
LOCUS       Hartmannella_abertawensis@hara      49 bp    PROT      linear   31-AUG-2014
DEFINITION  Hartmannella_abertawensis@hara
 ACCESSION  Rose-Cavalier-Smiths-iMac.local:40:1409476032
      49 bp    PROT      linear    5-FEB-2104, 4
ORIGIN
        1 MPSQKTFITK SKLAKARNCN KPVPQWIRLR TDNKIRYNFK RRHWRRTKI
//
LOCUS       Helicosporidium_sp@HEL00000066      49 bp    PROT      linear   31-AUG-2014
DEFINITION  Helicosporidium_sp@HEL00000066
 ACCESSION  Rose-Cavalier-Smiths-iMac.local:41:1409476032
      49 bp    PROT      linear    5-FEB-2104, 4
ORIGIN
        1 MPAQKSFRIK MKLAKKARQN RPIPPWIRFR TDNTIRYNAK RRHWRRTKL
//
LOCUS       Histiona_aroides@HAL00000509_2      49 bp    PROT      linear   31-AUG-2014
DEFINITION  Histiona_aroides@HAL00000509_2
 ACCESSION  Rose-Cavalier-Smiths-iMac.local:42:1409476032
      49 bp    PROT      linear    5-FEB-2104, 4
ORIGIN
        1 MGAHKTLRLK KKLARAAKQN RPLPRWFSLK TDTTIRYNAK RRNWRRTKL
//
LOCUS       Homo0sapie@26601      49 bp    PROT      linear   31-AUG-2014
DEFINITION  Homo0sapie@26601
 ACCESSION  Rose-Cavalier-Smiths-iMac.local:43:1409476032
      49 bp    PROT      linear    5-FEB-2104, 49 bases, D1404
ORIGIN
        1 MSSHKTFRIK RFLAKKQKQN RPIPQWIWMK TGNKVRFNSK RRHWRRTKL
//
LOCUS       Hydra0magn@31090      49 bp    PROT      linear   31-AUG-2014
DEFINITION  Hydra0magn@31090
 ACCESSION  Rose-Cavalier-Smiths-iMac.local:44:1409476032
      49 bp    PROT      linear    5-FEB-2104, 49 bases, 6C8E4
ORIGIN
        1 MSSHKTFIIK RRLAKKMKQN RAVPQWVRMK TGNTIRYNAK RRHWRRTKL
//
LOCUS       Hyperamoeba_dachnya@HDL0000158      49 bp    PROT      linear   31-AUG-2014
DEFINITION  Hyperamoeba_dachnya@HDL0000158
 ACCESSION  Rose-Cavalier-Smiths-iMac.local:45:1409476032
      49 bp    PROT      linear    5-FEB-2104, 4
ORIGIN
        1 -----XLKKK LILAKKQKQN RPIPQWFRLK TDNKIRYNAK RRNWRRTKL
//
LOCUS       Hyperamoeba_sp@HSL00002144_4      49 bp    PROT      linear   31-AUG-2014
DEFINITION  Hyperamoeba_sp@HSL00002144_4
 ACCESSION  Rose-Cavalier-Smiths-iMac.local:46:1409476032
      49 bp    PROT      linear    5-FEB-2104, 49 
ORIGIN
        1 XXXXXXXXKK KILAKKQKQN RPIPQWFRLK TGNKIRYNAK RRHWRRTKL
//
LOCUS       Isochrysis_galbana@ISL00001473      49 bp    PROT      linear   31-AUG-2014
DEFINITION  Isochrysis_galbana@ISL00001473
 ACCESSION  Rose-Cavalier-Smiths-iMac.local:47:1409476032
      49 bp    PROT      linear    5-FEB-2104, 4
ORIGIN
        1 ---------- KTLAKRLKQN RPIPQWIRMR TGNRIRYNAK RRHWRRTKI
//
LOCUS       Ixodes0sca@30346      49 bp    PROT      linear   31-AUG-2014
DEFINITION  Ixodes0sca@30346
 ACCESSION  Rose-Cavalier-Smiths-iMac.local:48:1409476032
      49 bp    PROT      linear    5-FEB-2104, 49 bases, 90E5E
ORIGIN
        1 MAAHKTFRIK QKLAKKLKQN RPIPQWIRMR TGNTIRYNAK RRHWRRTKL
//
LOCUS       Jakoba_bahamensis@JBL00000137_      49 bp    PROT      linear   31-AUG-2014
DEFINITION  Jakoba_bahamensis@JBL00000137_
 ACCESSION  Rose-Cavalier-Smiths-iMac.local:49:1409476032
      49 bp    PROT      linear    5-FEB-2104, 4
ORIGIN
        1 MSSHKTLKIK KRLASKQKSN RPLPRWFPYK VDTKIRYAKF RRNWRRTKL
//
LOCUS       Malawimonas_jakobiformis@MJL00      49 bp    PROT      linear   31-AUG-2014
DEFINITION  Malawimonas_jakobiformis@MJL00
 ACCESSION  Rose-Cavalier-Smiths-iMac.local:50:1409476032
      49 bp    PROT      linear    5-FEB-2104, 4
ORIGIN
        1 MPSHKSFRIK RVLAKKQKQN RPVPYWIRQR TDNTIRYNSK RRHWRRTKL
//
LOCUS       Mastigamoeba_balamuthi@MBL0000      49 bp    PROT      linear   31-AUG-2014
DEFINITION  Mastigamoeba_balamuthi@MBL0000
 ACCESSION  Rose-Cavalier-Smiths-iMac.local:51:1409476032
      49 bp    PROT      linear    5-FEB-2104, 4
ORIGIN
        1 MPSHKTSRVK RLLGKKQKQN RPIPQWIRLR TGNTIRYNNK RRHWRRTKL
//
LOCUS       Mesostigma_viride@MVL00000574_      49 bp    PROT      linear   31-AUG-2014
DEFINITION  Mesostigma_viride@MVL00000574_
 ACCESSION  Rose-Cavalier-Smiths-iMac.local:52:1409476032
      49 bp    PROT      linear    5-FEB-2104, 4
ORIGIN
        1 MPSQKSFKVK RILGKKKKQN RPIPQWIRYR TGNTIRYNAK RRHWRRTKL
//
LOCUS       Micromonas_pusilla@MICPU37283      49 bp    PROT      linear   31-AUG-2014
DEFINITION  Micromonas_pusilla@MICPU37283
 ACCESSION  Rose-Cavalier-Smiths-iMac.local:53:1409476032
      49 bp    PROT      linear    5-FEB-2104, 49
ORIGIN
        1 MPSQKTFKTK KILGKKQKQN RPIPQWIRMR TGNTIRYNAK RRHWRRTKL
//
LOCUS       Micromonas_RCC@MICRC56442      49 bp    PROT      linear   31-AUG-2014
DEFINITION  Micromonas_RCC@MICRC56442
 ACCESSION  Rose-Cavalier-Smiths-iMac.local:54:1409476032
      49 bp    PROT      linear    5-FEB-2104, 49 bas
ORIGIN
        1 MPSQKTFKIK QKLGKKQKQN RPLPQWIRMR TGNTIRYNAK RRHWRRTKL
//
LOCUS       Micromonas_sp@MSL00001126_3      49 bp    PROT      linear   31-AUG-2014
DEFINITION  Micromonas_sp@MSL00001126_3
 ACCESSION  Rose-Cavalier-Smiths-iMac.local:55:1409476032
      49 bp    PROT      linear    5-FEB-2104, 49 b
ORIGIN
        1 ---PKDFKTK KILGKKQKQN RPIPQWIRMR TGNTIRYNSK RRHWRRTKL
//
LOCUS       Monosiga0b@30077      49 bp    PROT      linear   31-AUG-2014
DEFINITION  Monosiga0b@30077
 ACCESSION  Rose-Cavalier-Smiths-iMac.local:56:1409476032
      49 bp    PROT      linear    5-FEB-2104, 49 bases, 82DA0
ORIGIN
        1 MPSHKSFKIK MKLAKAARVN RPLPQWTRFK TGSTIRYNAK RRRWRQTKL
//
LOCUS       Mortierella_verticillata@MAL00      49 bp    PROT      linear   31-AUG-2014
DEFINITION  Mortierella_verticillata@MAL00
 ACCESSION  Rose-Cavalier-Smiths-iMac.local:57:1409476032
      49 bp    PROT      linear    5-FEB-2104, 4
ORIGIN
        1 EPSNKSFIIK RKLGKKQKQN RPLPNWCRMR TDNKIRYNAK RRHWRRTKL
//
LOCUS       Naegleria0@31164      49 bp    PROT      linear   31-AUG-2014
DEFINITION  Naegleria0@31164
 ACCESSION  Rose-Cavalier-Smiths-iMac.local:58:1409476032
      49 bp    PROT      linear    5-FEB-2104, 49 bases, D5168
ORIGIN
        1 MPANKTLTKK IKLAKKMKQN RPIPYWIRFR TGNTIRYNAK RRHWRRTKL
//
LOCUS       Nannochloropsis_oculata@nanocC      49 bp    PROT      linear   31-AUG-2014
DEFINITION  Nannochloropsis_oculata@nanocC
 ACCESSION  Rose-Cavalier-Smiths-iMac.local:59:1409476032
      49 bp    PROT      linear    5-FEB-2104, 4
ORIGIN
        1 MPSQKTFRTK RTLAKKQNQN RPIPYWTRLR TGNTIRYNAK RRHWRRTKL
//
LOCUS       Nematostella_vectensis@NEMVE24      49 bp    PROT      linear   31-AUG-2014
DEFINITION  Nematostella_vectensis@NEMVE24
 ACCESSION  Rose-Cavalier-Smiths-iMac.local:60:1409476032
      49 bp    PROT      linear    5-FEB-2104, 4
ORIGIN
        1 MPAHKSFKIK VKLARKMKQN RPIPQWVRLR TGNKIRYNAK RRHWRRTKL
//
LOCUS       Neurospora@31387      49 bp    PROT      linear   31-AUG-2014
DEFINITION  Neurospora@31387
 ACCESSION  Rose-Cavalier-Smiths-iMac.local:61:1409476032
      49 bp    PROT      linear    5-FEB-2104, 49 bases, 76B96
ORIGIN
        1 MPSHKTFRVK QKLAKAQKQN RPIPQWIRLR TGNTIRYNAK RRHWRKTRL
//
LOCUS       Oryza0sati@30477      49 bp    PROT      linear   31-AUG-2014
DEFINITION  Oryza0sati@30477
 ACCESSION  Rose-Cavalier-Smiths-iMac.local:62:1409476032
      49 bp    PROT      linear    5-FEB-2104, 49 bases, 43D39
ORIGIN
        1 MPSHKTFQIK KKLAKKMRQN RPIPYWIRMR TDNTIRYNAK RRHWRRTKL
//
LOCUS       Ostreococcus_lucimarinus@OSTLU      49 bp    PROT      linear   31-AUG-2014
DEFINITION  Ostreococcus_lucimarinus@OSTLU
 ACCESSION  Rose-Cavalier-Smiths-iMac.local:63:1409476032
      49 bp    PROT      linear    5-FEB-2104, 4
ORIGIN
        1 MPSNKTFKVK KILGKKQKQN RPLPQWIRMR TGNTIRYNAK RRHWRRTKL
//
LOCUS       Ostreococcus_tauri@OSTTA16061      49 bp    PROT      linear   31-AUG-2014
DEFINITION  Ostreococcus_tauri@OSTTA16061
 ACCESSION  Rose-Cavalier-Smiths-iMac.local:64:1409476032
      49 bp    PROT      linear    5-FEB-2104, 49
ORIGIN
        1 QPSNKTFKIK KILGKKQKQN RPLPQWIRMR TGNTIRYNAK RRHWRRTKL
//
LOCUS       Microhelia_sp@micspContig01796      49 bp    PROT      linear   31-AUG-2014
DEFINITION  Microhelia_sp@micspContig01796
 ACCESSION  Rose-Cavalier-Smiths-iMac.local:65:1409476032
      49 bp    PROT      linear    5-FEB-2104, 4
ORIGIN
        1 MPSHKSFRTK RVLAKKQKQN RPLPYWYRFK TDSTVRYNMK RRHWRRTKL
//
LOCUS       Oxnerella_sp@oxnspSFL6WO5102SD      41 bp    PROT      linear   31-AUG-2014
DEFINITION  Oxnerella_sp@oxnspSFL6WO5102SD
 ACCESSION  Rose-Cavalier-Smiths-iMac.local:66:1409476032
      41 bp    PROT      linear    5-FEB-2104, 4
ORIGIN
        1 MPAHKSFKIK KTLAKKKRQN RPKPNWIRMR TDNRVRYNGK R
//
LOCUS       Araneofila_producta@araprConti      49 bp    PROT      linear   31-AUG-2014
DEFINITION  Araneofila_producta@araprConti
 ACCESSION  Rose-Cavalier-Smiths-iMac.local:67:1409476032
      49 bp    PROT      linear    5-FEB-2104, 4
ORIGIN
        1 MPSHKSFKIK QRLAKKQRQN RPIPQWIRLR TGNKIRYNSK RRHWRRTKL
//
LOCUS       Cercomonas_clavideferens@cercl      49 bp    PROT      linear   31-AUG-2014
DEFINITION  Cercomonas_clavideferens@cercl
 ACCESSION  Rose-Cavalier-Smiths-iMac.local:68:1409476032
      49 bp    PROT      linear    5-FEB-2104, 4
ORIGIN
        1 MPSHKSFKTK KILAKKQKQN RPIPQWIRLR TDNRIRYNAK RRHWRRTKL
//
LOCUS       Minchinia_chitonisM@minch0194451550      49 bp    PROT      linear   31-AUG-2014
DEFINITION  Minchinia_chitonisM@minch0194451550      49 bp    PROT      linear    5-FEB-210
 ACCESSION  Rose-Cavalier-Smiths-iMac.local:69:1409476032
ORIGIN
        1 MPSQKTFKIK QKLGKKQKQN RPLPQWIRMR TGNTIRYNAK RRHWRRTKL
//
LOCUS       Bigelowiella_natans@jgiBigna152234      49 bp    PROT      linear   31-AUG-2014
DEFINITION  Bigelowiella_natans@jgiBigna152234
 ACCESSION  Rose-Cavalier-Smiths-iMac.local:70:1409476032
      49 bp    PROT      linear    5-FEB-210
ORIGIN
        1 QPSQKTLRVK RILAKKQKQN RPIPQWIRLR TGNTIRYNAK RRHWRRTKL
//
LOCUS       Helkesimastix_marina@helmaCont      49 bp    PROT      linear   31-AUG-2014
DEFINITION  Helkesimastix_marina@helmaCont
 ACCESSION  Rose-Cavalier-Smiths-iMac.local:71:1409476032
      49 bp    PROT      linear    5-FEB-2104, 4
ORIGIN
        1 MPAHKTLKIK KILAKKQNQN RPLPQWIRLR TGNTQRYNAK RRHWKRTKL
//
LOCUS       Metopion_fluens@metproContig00      49 bp    PROT      linear   31-AUG-2014
DEFINITION  Metopion_fluens@metproContig00
 ACCESSION  Rose-Cavalier-Smiths-iMac.local:72:1409476032
      49 bp    PROT      linear    5-FEB-2104, 4
ORIGIN
        1 MPSQQRFEEE AHHGQEGSPE PPDPQWIRLR YKNTIKYNAK RRNWRRTKL
//
LOCUS       Paramecium@31073      49 bp    PROT      linear   31-AUG-2014
DEFINITION  Paramecium@31073
 ACCESSION  Rose-Cavalier-Smiths-iMac.local:73:1409476032
      49 bp    PROT      linear    5-FEB-2104, 49 bases, 1388C
ORIGIN
        1 MGAHKSLRMK KRLIKANKQN RPLPNWFRYR TDNTIRYNSK RRHWRRTKL
//
LOCUS       Paulinella_chromatophora@pauch      49 bp    PROT      linear   31-AUG-2014
DEFINITION  Paulinella_chromatophora@pauch
 ACCESSION  Rose-Cavalier-Smiths-iMac.local:74:1409476032
      49 bp    PROT      linear    5-FEB-2104, 4
ORIGIN
        1 MGSIKTLRLK KRLAKAHKQN RPIPQWIRLR TGNTIRYNAK RRHWRRTKL
//
LOCUS       Pavlova_lutheri@PLL00001418_2      49 bp    PROT      linear   31-AUG-2014
DEFINITION  Pavlova_lutheri@PLL00001418_2
 ACCESSION  Rose-Cavalier-Smiths-iMac.local:75:1409476032
      49 bp    PROT      linear    5-FEB-2104, 49
ORIGIN
        1 MPSQKRLKVK LTLAKKMKQN RPIPQWIRMR TDNKIRYNMK RRHWRRTKL
//
LOCUS       Perkinsus0@25040      49 bp    PROT      linear   31-AUG-2014
DEFINITION  Perkinsus0@25040
 ACCESSION  Rose-Cavalier-Smiths-iMac.local:76:1409476032
      49 bp    PROT      linear    5-FEB-2104, 49 bases, E21FF
ORIGIN
        1 --SIKSFKTK RTLGKKIKQN RPLPQWFRMR TNNTIRYNAK RRHWRRTKI
//
LOCUS       Phaeodactylum_triconutum@PHATR      49 bp    PROT      linear   31-AUG-2014
DEFINITION  Phaeodactylum_triconutum@PHATR
 ACCESSION  Rose-Cavalier-Smiths-iMac.local:77:1409476032
      49 bp    PROT      linear    5-FEB-2104, 4
ORIGIN
        1 -PSQKTFRTK RTLAKKQRQN RPLPQWIRMR TDNDIKWNAK RRHWRRTKL
//
LOCUS       Phycomyces_blakesleeanus@PHYBL      49 bp    PROT      linear   31-AUG-2014
DEFINITION  Phycomyces_blakesleeanus@PHYBL
 ACCESSION  Rose-Cavalier-Smiths-iMac.local:78:1409476032
      49 bp    PROT      linear    5-FEB-2104, 4
ORIGIN
        1 QPSNKSFRTK VKLGKAQKQN RPLPHWFRLK TDTKIRWNAK RRNWRHTKL
//
LOCUS       Physarum_polycephalum@PPL00000      49 bp    PROT      linear   31-AUG-2014
DEFINITION  Physarum_polycephalum@PPL00000
 ACCESSION  Rose-Cavalier-Smiths-iMac.local:79:1409476032
      49 bp    PROT      linear    5-FEB-2104, 4
ORIGIN
        1 XXXXXSLKKK KILAKKQKQN RPIPQWFRLK TDNKIRYNAK RRNWRRTKL
//
LOCUS       Physcomitrella_patens@PHYPA213      49 bp    PROT      linear   31-AUG-2014
DEFINITION  Physcomitrella_patens@PHYPA213
 ACCESSION  Rose-Cavalier-Smiths-iMac.local:80:1409476032
      49 bp    PROT      linear    5-FEB-2104, 4
ORIGIN
        1 MPSQKTFRIK KKLAKKLRQN RPIPHWIRMR TDNTIRYNAK RRHWRRTKL
//
LOCUS       Phytophthora_ramorum@PHYRA4180      49 bp    PROT      linear   31-AUG-2014
DEFINITION  Phytophthora_ramorum@PHYRA4180
 ACCESSION  Rose-Cavalier-Smiths-iMac.local:81:1409476032
      49 bp    PROT      linear    5-FEB-2104, 4
ORIGIN
        1 QPSHKTFRTK RILAKKAKQN RPIPQWIRLR TDNTIKYNAK RRHWRRTKL
//
LOCUS       Phytophtho@31525      49 bp    PROT      linear   31-AUG-2014
DEFINITION  Phytophtho@31525
 ACCESSION  Rose-Cavalier-Smiths-iMac.local:82:1409476032
      49 bp    PROT      linear    5-FEB-2104, 49 bases, 8746E
ORIGIN
        1 MPSHKTFRTK RILAKKAKQN RPIPQWIRLR TNNTIKYNAK RRHWRRTKL
//
LOCUS       Pinus0taed@30208      49 bp    PROT      linear   31-AUG-2014
DEFINITION  Pinus0taed@30208
 ACCESSION  Rose-Cavalier-Smiths-iMac.local:83:1409476032
      49 bp    PROT      linear    5-FEB-2104, 49 bases, 8674A
ORIGIN
        1 MPSHKTFRIK KKLAKKMRQN RPIPHWIRMR TDNTIRYNAK RRHWRRTKL
//
LOCUS       Planomonas_baikal@plabaSFL6WO5      49 bp    PROT      linear   31-AUG-2014
DEFINITION  Planomonas_baikal@plabaSFL6WO5
 ACCESSION  Rose-Cavalier-Smiths-iMac.local:84:1409476032
      49 bp    PROT      linear    5-FEB-2104, 4
ORIGIN
        1 MPSHKTLRIK LKLAKKQKQN RPLPQWIRMR TGNTIRYNSK KRHWRRTKL
//
LOCUS       Planomonas_ghana@plaghSFL6WO51      49 bp    PROT      linear   31-AUG-2014
DEFINITION  Planomonas_ghana@plaghSFL6WO51
 ACCESSION  Rose-Cavalier-Smiths-iMac.local:85:1409476032
      49 bp    PROT      linear    5-FEB-2104, 4
ORIGIN
        1 MPSHKTTRTK TVLAKKLKQN RPIPGWIRLR TGNTIRYNSK RRHWRRTKI
//
LOCUS       Planomonas_mylnikovi@plamySFL6      49 bp    PROT      linear   31-AUG-2014
DEFINITION  Planomonas_mylnikovi@plamySFL6
 ACCESSION  Rose-Cavalier-Smiths-iMac.local:86:1409476032
      49 bp    PROT      linear    5-FEB-2104, 4
ORIGIN
        1 MPSHKTLRIK LKLAKKQKQN RPLPQWIRMR TGNTIRCNSK KRHWRRTKL
//
LOCUS       Plasmodium@30396      49 bp    PROT      linear   31-AUG-2014
DEFINITION  Plasmodium@30396
 ACCESSION  Rose-Cavalier-Smiths-iMac.local:87:1409476032
      49 bp    PROT      linear    5-FEB-2104, 49 bases, 17468
ORIGIN
        1 MGSIKRFRLK QRLGKCRRQN RPVPHWYRLK KDTKIRYNTK RRHWRRTKL
//
LOCUS       Polysphondylium_pallidum@PSL00      49 bp    PROT      linear   31-AUG-2014
DEFINITION  Polysphondylium_pallidum@PSL00
 ACCESSION  Rose-Cavalier-Smiths-iMac.local:88:1409476032
      49 bp    PROT      linear    5-FEB-2104, 4
ORIGIN
        1 --SNKTLRIK KVLGKKQKQN RPVPQWIRLR TGNTIRYNNK RRHWRRTKL
//
LOCUS       Polytomella_parva@POL00002319_      49 bp    PROT      linear   31-AUG-2014
DEFINITION  Polytomella_parva@POL00002319_
 ACCESSION  Rose-Cavalier-Smiths-iMac.local:89:1409476032
      49 bp    PROT      linear    5-FEB-2104, 4
ORIGIN
        1 MPSNKTFRLK RKLAKKANQN RPIPYWMRLR TDNKIRYNAK RRHWRRTKL
//
LOCUS       Porphyra0y@19684      49 bp    PROT      linear   31-AUG-2014
DEFINITION  Porphyra0y@19684
 ACCESSION  Rose-Cavalier-Smiths-iMac.local:90:1409476032
      49 bp    PROT      linear    5-FEB-2104, 49 bases, 47681
ORIGIN
        1 MPSHKALKIK VKLARKSKQN RPVPYWFRLK TDSKIRYNAK RRHWRRTKL
//
LOCUS       Protocryptobiota      49 bp    PROT      linear   31-AUG-2014
DEFINITION  Protocryptobiota
 ACCESSION  Rose-Cavalier-Smiths-iMac.local:91:1409476032
      49 bp    PROT      linear    5-FEB-2104, 49 bases, EF1D7
ORIGIN
        1 MGRFRPLAIK KKYGKKLKQN KPIPHWKRMM TGNNNKWNNA RRHWRRVKL
//
LOCUS       Pythium_ultimum@pytulTA2808_3      49 bp    PROT      linear   31-AUG-2014
DEFINITION  Pythium_ultimum@pytulTA2808_3
 ACCESSION  Rose-Cavalier-Smiths-iMac.local:92:1409476032
      49 bp    PROT      linear    5-FEB-2104, 49
ORIGIN
        1 MPSHKTFRTN AKLAKKQKQN RPIPQWIRLR TGNTIKYNAK RRHWRRTKL
//
LOCUS       Reclinomonas_americana@RAL0000      49 bp    PROT      linear   31-AUG-2014
DEFINITION  Reclinomonas_americana@RAL0000
 ACCESSION  Rose-Cavalier-Smiths-iMac.local:93:1409476032
      49 bp    PROT      linear    5-FEB-2104, 4
ORIGIN
        1 RGSHKTLRLK KKLARKASQN RPLPRWFPYK IDTKIRYNAK RRNWRRTKL
//
LOCUS       Rhizopus_oryzae@ROL00001701_1      49 bp    PROT      linear   31-AUG-2014
DEFINITION  Rhizopus_oryzae@ROL00001701_1
 ACCESSION  Rose-Cavalier-Smiths-iMac.local:94:1409476032
      49 bp    PROT      linear    5-FEB-2104, 49
ORIGIN
        1 TSSQKSFITK VKLGKAKKQN RPLPHWFRLK TDTKIRWNAK RRNWRHTKL
//
LOCUS       Saccharomy@31313      49 bp    PROT      linear   31-AUG-2014
DEFINITION  Saccharomy@31313
 ACCESSION  Rose-Cavalier-Smiths-iMac.local:95:1409476032
      49 bp    PROT      linear    5-FEB-2104, 49 bases, 2A8E8
ORIGIN
        1 MAAQKSFRIK QKMAKAKKQN RPLPQWIRLR TNNTIRYNAK RRNWRRTKM
//
LOCUS       Sawyeria_marylandensis@SML0000      49 bp    PROT      linear   31-AUG-2014
DEFINITION  Sawyeria_marylandensis@SML0000
 ACCESSION  Rose-Cavalier-Smiths-iMac.local:96:1409476032
      49 bp    PROT      linear    5-FEB-2104, 4
ORIGIN
        1 ------LKYK LKYCKKKRQN RPIPYWYRYK ADTKLRYNTK RRHWRRTKL
//
LOCUS       Scenedesmus_obliquus@SOL000018      49 bp    PROT      linear   31-AUG-2014
DEFINITION  Scenedesmus_obliquus@SOL000018
 ACCESSION  Rose-Cavalier-Smiths-iMac.local:97:1409476032
      49 bp    PROT      linear    5-FEB-2104, 4
ORIGIN
        1 VP--ENFRTK VKLAKKAKQN RPIPHWIRFR TNNKIRYNAK RRHWRRTKL
//
LOCUS       Schizosacc@31107      49 bp    PROT      linear   31-AUG-2014
DEFINITION  Schizosacc@31107
 ACCESSION  Rose-Cavalier-Smiths-iMac.local:98:1409476032
      49 bp    PROT      linear    5-FEB-2104, 49 bases, 65072
ORIGIN
        1 MPSHKSFRTK QKLAKAARQN RPIPQWIRLR TGNTVHYNMK RRHWRRTKL
//
LOCUS       Selaginella_moellendorffii@SEL      49 bp    PROT      linear   31-AUG-2014
DEFINITION  Selaginella_moellendorffii@SEL
 ACCESSION  Rose-Cavalier-Smiths-iMac.local:99:1409476032
      49 bp    PROT      linear    5-FEB-2104, 4
ORIGIN
        1 MPSHKTFRIK QKLGKKLRQN RPIPHWIRMR TDNTIRYNAK RRHWRRTKL
//
LOCUS       Sorghum_bicolor@SORBI5056055      49 bp    PROT      linear   31-AUG-2014
DEFINITION  Sorghum_bicolor@SORBI5056055
 ACCESSION  Rose-Cavalier-Smiths-iMac.local:100:1409476032
      49 bp    PROT      linear    5-FEB-2104, 49 
ORIGIN
        1 MPSHKTFRIK KKLAKKMRQN RPIPYWIRMR TDNTIRYNAK RRHWRRTKL
//
LOCUS       Sphaeroforma_arctica@SAL000000      49 bp    PROT      linear   31-AUG-2014
DEFINITION  Sphaeroforma_arctica@SAL000000
 ACCESSION  Rose-Cavalier-Smiths-iMac.local:101:1409476032
      49 bp    PROT      linear    5-FEB-2104, 4
ORIGIN
        1 MPSHKTTIIK TRLAKAAKQN RPLPNWIRMK TGNTIRYNSK RRHWRRSKL
//
LOCUS       Stachyamoeba_lipophora@SLL0000      49 bp    PROT      linear   31-AUG-2014
DEFINITION  Stachyamoeba_lipophora@SLL0000
 ACCESSION  Rose-Cavalier-Smiths-iMac.local:102:1409476032
      49 bp    PROT      linear    5-FEB-2104, 4
ORIGIN
        1 ---------- -----KAKQN RPLPYWARYI KDSKIRYNAK RRHWRRTKL
//
LOCUS       Stenamoeba_stenopodia@stestCon      49 bp    PROT      linear   31-AUG-2014
DEFINITION  Stenamoeba_stenopodia@stestCon
 ACCESSION  Rose-Cavalier-Smiths-iMac.local:103:1409476032
      49 bp    PROT      linear    5-FEB-2104, 4
ORIGIN
        1 MPSHKSFRLK RKLAKKANQN RPIPQWIRLR TGNTIRYNAK RRHWRRTKL
//
LOCUS       Sterkiella_histriomuscorum@OTL      49 bp    PROT      linear   31-AUG-2014
DEFINITION  Sterkiella_histriomuscorum@OTL
 ACCESSION  Rose-Cavalier-Smiths-iMac.local:104:1409476032
      49 bp    PROT      linear    5-FEB-2104, 4
ORIGIN
        1 MGSIKTFRKK VRLAKKIKQN RPMPNWIRYK TDNKIRYNAK RRNWRRTKL
//
LOCUS       Strongyloc@31433      49 bp    PROT      linear   31-AUG-2014
DEFINITION  Strongyloc@31433
 ACCESSION  Rose-Cavalier-Smiths-iMac.local:105:1409476032
      49 bp    PROT      linear    5-FEB-2104, 49 bases, 634B9
ORIGIN
        1 MPSHKTFKIK QKLAKKQKQN RPIPQWVRLR TGNRIRYNAK RRHWKRTKL
//
LOCUS       Tetrahymen@31119      49 bp    PROT      linear   31-AUG-2014
DEFINITION  Tetrahymen@31119
 ACCESSION  Rose-Cavalier-Smiths-iMac.local:106:1409476032
      49 bp    PROT      linear    5-FEB-2104, 49 bases, 189BB
ORIGIN
        1 XGANKTLNMK KRFGRKIKQN RPLPNWYRYK SDTNIRYNSK RRNWRRTKL
//
LOCUS       Thalassios@30561      49 bp    PROT      linear   31-AUG-2014
DEFINITION  Thalassios@30561
 ACCESSION  Rose-Cavalier-Smiths-iMac.local:107:1409476032
      49 bp    PROT      linear    5-FEB-2104, 49 bases, A3CBB
ORIGIN
        1 ~PSQKTFRTK RTLAKKQRQN RPLPQWIRLR TDETVKYNAK RRHWRRTKL
//
LOCUS       Theileria0@28171      49 bp    PROT      linear   31-AUG-2014
DEFINITION  Theileria0@28171
 ACCESSION  Rose-Cavalier-Smiths-iMac.local:108:1409476032
      49 bp    PROT      linear    5-FEB-2104, 49 bases, E3EF9
ORIGIN
        1 IGSVRTLTLK KHLGKKMKQN RPIPHWFRLK TGNKIRYNAK RRYWRRTKL
//
LOCUS       Toxoplasma@27609      49 bp    PROT      linear   31-AUG-2014
DEFINITION  Toxoplasma@27609
 ACCESSION  Rose-Cavalier-Smiths-iMac.local:109:1409476032
      49 bp    PROT      linear    5-FEB-2104, 49 bases, 4D472
ORIGIN
        1 MGSIKGLSLK KHLGRKQKQN RPIPPWIRMR TGSKIRYNAK RRHWRRTKL
//
LOCUS       Trichomona@29996      49 bp    PROT      linear   31-AUG-2014
DEFINITION  Trichomona@29996
 ACCESSION  Rose-Cavalier-Smiths-iMac.local:110:1409476032
      49 bp    PROT      linear    5-FEB-2104, 49 bases, AF40F
ORIGIN
        1 MAAHKTLRTK RILCKAMKVN RPMPQFIRQM TGVRHIRNPL TRHWRRRKM
//
LOCUS       Trichoplax_adhaerens@TRIAD2671      49 bp    PROT      linear   31-AUG-2014
DEFINITION  Trichoplax_adhaerens@TRIAD2671
 ACCESSION  Rose-Cavalier-Smiths-iMac.local:111:1409476032
      49 bp    PROT      linear    5-FEB-2104, 4
ORIGIN
        1 --SHKSFIIK RKLAKKMKQN RPVPQWIRLR TNNKIRYNTK RRHWRRTKL
//
LOCUS       Leishmania@31140      49 bp    PROT      linear   31-AUG-2014
DEFINITION  Leishmania@31140
 ACCESSION  Rose-Cavalier-Smiths-iMac.local:112:1409476032
      49 bp    PROT      linear    5-FEB-2104, 49 bases, 2496A
ORIGIN
        1 MGRFKPLAVK KKYAKKMNQN KPVPYWIRLR TGNRIKWNEK RRHWRRTKL
//
LOCUS       Rhynchomonas      49 bp    PROT      linear   31-AUG-2014
DEFINITION  Rhynchomonas
 ACCESSION  Rose-Cavalier-Smiths-iMac.local:113:1409476032
      49 bp    PROT      linear    5-FEB-2104, 49 bases, DC830EBA 
ORIGIN
        1 ---------- ---------- -PRPGWIRMR TGNRIKWNEK RRHWRRTKL
//
LOCUS             Bodo      49 bp    PROT      linear   31-AUG-2014
DEFINITION  Bodo
 ACCESSION  Rose-Cavalier-Smiths-iMac.local:114:1409476032
      49 bp    PROT      linear    5-FEB-2104, 49 bases, C33FF999 checksum
ORIGIN
        1 ---------- --------QN KPVPYWIRLR TGNTIKWNEK RRHWRRTKL
//
LOCUS       Procryptobia_M      49 bp    PROT      linear   31-AUG-2014
DEFINITION  Procryptobia_M
 ACCESSION  Rose-Cavalier-Smiths-iMac.local:115:1409476032
      49 bp    PROT      linear    5-FEB-2104, 49 bases, EEA888D
ORIGIN
        1 MGRFRPLAIK KKYGKKLKQN KQIPHWKRMM TGNNNKWNNA RRHWRRVKL
//
LOCUS       Trypa0bruc@31538      49 bp    PROT      linear   31-AUG-2014
DEFINITION  Trypa0bruc@31538
 ACCESSION  Rose-Cavalier-Smiths-iMac.local:116:1409476032
      49 bp    PROT      linear    5-FEB-2104, 49 bases, 5B5BE
ORIGIN
        1 MGRFKPLAIK KKYAKKLKQN RPVPYWIRLR TGNRIKWNEK RRHWRRTKL
//
LOCUS       Trypa0cruc@30812      49 bp    PROT      linear   31-AUG-2014
DEFINITION  Trypa0cruc@30812
 ACCESSION  Rose-Cavalier-Smiths-iMac.local:117:1409476032
      49 bp    PROT      linear    5-FEB-2104, 49 bases, D927B
ORIGIN
        1 MGRFKPLAVK KKYAKKLKQN RPVPYWIRLR TGNRIKWNEK RRHWRRTKL
//
LOCUS       Ustilago0m@31064      49 bp    PROT      linear   31-AUG-2014
DEFINITION  Ustilago0m@31064
 ACCESSION  Rose-Cavalier-Smiths-iMac.local:118:1409476032
      49 bp    PROT      linear    5-FEB-2104, 49 bases, C70C6
ORIGIN
        1 MPSQKTFRTK VKLAKAQKQN RPIPNWFRMK ADNKIQYNAK RRHWRRTKL
//
LOCUS       Volvox_carteri@VOLCA56741      49 bp    PROT      linear   31-AUG-2014
DEFINITION  Volvox_carteri@VOLCA56741
 ACCESSION  Rose-Cavalier-Smiths-iMac.local:119:1409476032
      49 bp    PROT      linear    5-FEB-2104, 49 bas
ORIGIN
        1 MPSNKTFKIK QKLAKKAKQN RPIPHWIRFR TDNTIRYNAK RRHWRRTKL
//
LOCUS       Pyrolobus_fumarii_1A      49 bp    PROT      linear   24-SEP-2014
DEFINITION  Pyrolobus_fumarii_1A, 157 bases, 64B537B4 checksum.
 ACCESSION  Rose-Cavalier-Smiths-iMac.local:122:1409476100
ORIGIN
        1 MARNKPLARK LRLAKAYKSN SPVPVWVIVK TNRRFTTHPK RRHWRRNWI
//
LOCUS       Aeropyrum_pernix_K1      49 bp    PROT      linear   24-SEP-2014
DEFINITION  Aeropyrum_pernix_K1, 157 bases, D0CA82B2 checksum.
 ACCESSION  Rose-Cavalier-Smiths-iMac.local:123:1409476100
ORIGIN
        1 MARNKPLGRK LRLARALKSN RAIPVWVVIR TSRRIRFNLL RRHWRRSKL
//
LOCUS       Hypterthermus_butylicus      49 bp    PROT      linear   24-SEP-2014
DEFINITION  Hypterthermus_butylicus, 157 bases, 7F1AED8D checksum.
 ACCESSION  Rose-Cavalier-Smiths-iMac.local:124:1409476100
ORIGIN
        1 MAHFKPLGKK LRLAKALKQN RSVPIWVIIK TNRRFRDHPK RRHWRRTKL
//
LOCUS       Metallosphaera_sedula      49 bp    PROT      linear   24-SEP-2014
DEFINITION  Metallosphaera_sedula, 157 bases, 92A03AA5 checksum.
 ACCESSION  Rose-Cavalier-Smiths-iMac.local:126:1409476100
ORIGIN
        1 MSRYKPSGLK KRLNKALKSN SSVPAWVILK TNGEVRFNPK RRNWRRNDL
//
LOCUS       Archaeoglobus_fulgidus      49 bp    PROT      linear   24-SEP-2014
DEFINITION  Archaeoglobus_fulgidus, 157 bases, 754DEDDE checksum.
 ACCESSION  Rose-Cavalier-Smiths-iMac.local:128:1409476100
ORIGIN
        1 MGK-KTVGVK KRLAKAYKQN RRAPVWITVK TKRSVFGSPK RRHWRRSKL
//
LOCUS       Desulfurococcus_mucosus_DSM_2162      49 bp    PROT      linear   24-SEP-2014
DEFINITION  Desulfurococcus_mucosus_DSM_2162, 157 bases, 4A235575 checksum.
 ACCESSION  Rose-Cavalier-Smiths-iMac.local:129:1409476100
ORIGIN
        1 MARFKHVARK LRLAAALKSN RAIPIWVSAK TRLRVRRGFA LRNWRRSKL
//
LOCUS       Methanococcoides_burtonii      49 bp    PROT      linear   24-SEP-2014
DEFINITION  Methanococcoides_burtonii, 157 bases, DAAA071E checksum.
 ACCESSION  Rose-Cavalier-Smiths-iMac.local:131:1409476100
ORIGIN
        1 MSHN-TKGQK IRLAKAHNQN QRVPTWVIIK TNRKVVSHPK RRHWRRNSL
//
LOCUS       Caldivirga_maquilingensis@WP_012185271      49 bp    PROT      linear   25-MAY-2013
DEFINITION  50S ribosomal protein L39 [Caldivirga maquilingensis].
 ACCESSION  WP_012185271
  ORGANISM  Caldivirga maquilingensis
VERSION     WP_012185271.1  GI:501136711KEYWORDS    RefSeq.SOURCE      Caldivirga maquilingensis            Archaea; Crenarchaeota; Thermoprotei; Thermoproteales;
            Thermoproteaceae; Caldivirga.
COMMENT     REFSEQ: This record represents a single, non-redundant, protein
            sequence which may be annotated on many different RefSeq genomes
            from the same, or different, species.
FEATURES             Location/Qualifiers
     source          1..52
                     /organism=`Caldivirga maquilingensis`
                     /db_xref=`taxon:76887`
     Protein         1..52
                     /product=`50S ribosomal protein L39`
                     /calculated_mol_wt=5947
     Region          2..50
                     /region_name=`rpl39e`
                     /note=`50S ribosomal protein L39e; Validated; PRK01242`
                     /db_xref=`CDD:179261`


ORIGIN
        1 mathkplgfk lrlasagksn rnppawvmvk tdrkvtyntk rrnwrrvkl
//
LOCUS       Nitrososphaera_viennensis@EN76_AIC15322      49 bp    PROT      linear   20-AUG-2014
DEFINITION  50S ribosomal protein L39e [Nitrososphaera viennensis EN76].
 ACCESSION  AIC15322
  ORGANISM  Nitrososphaera viennensis EN76
   AUTHORS  Kerou,M.L., Offre,P., Spang,A.M. and Schleper,C.
VERSION     AIC15322.1  GI:647811621DBLINK      BioProject: PRJEA60103            BioSample: SAMN02721150DBSOURCE    accession CP007536.1
KEYWORDS    .
SOURCE      Nitrososphaera viennensis EN76
            Archaea; Thaumarchaeota; Nitrososphaerales; Nitrososphaeraceae;
            Nitrososphaera.
REFERENCE   1  (residues 1 to 52)
            Leisch,N. and Schleper,C.
  TITLE     Nitrososphaera viennensis gen. nov., sp. nov., an aerobic and
            mesophilic, ammonia-oxidizing archaeon from soil and a member of
            the archaeal phylum Thaumarchaeota
  JOURNAL   Int. J. Syst. Evol. Microbiol. 64 (PT 8), 2738-2752 (2014)
   PUBMED   24907263
REFERENCE   2  (residues 1 to 52)
  TITLE     Direct Submission
  JOURNAL   Submitted (01-APR-2014) Department of Ecogenomics and Systems
            Biology Group of Archaea Biology and Ecogenomics, University of
            Vienna, Althanstrasse 14, Vienna 1090, Austria
COMMENT     Method: conceptual translation.
FEATURES             Location/Qualifiers
     source          1..52
                     /organism=`Nitrososphaera viennensis EN76`
                     /strain=`EN76`
                     /isolation_source=`soil`
                     /culture_collection=`DSM:26422`
                     /culture_collection=`JCM:19564`
                     /db_xref=`taxon:926571`
                     /country=`Austria: Vienna`
                     /lat_lon=`48.229273 N 16.358947 E`
                     /collection_date=`2008`
     Protein         1..52
                     /product=`50S ribosomal protein L39e`
     Region          2..51
                     /region_name=`Ribosomal_L39`
                     /note=`Ribosomal L39 protein; cl00952`
                     /db_xref=`CDD:260717`
     CDS             1..52
                     /gene=`rpl39e`
                     /locus_tag=`NVIE_010930`
                     /coded_by=`CP007536.1:925217..925375`
                     /inference=`ab initio prediction:AMIGene:2.0`
                     /note=`Evidence 2b : Function of strongly homologous gene;
                     Product type s : structure`
                     /transl_table=11


ORIGIN
        1 maarkntsrk krlmkktrqn qpvpawviir tsrkvrtnpk rrlwrrsdv
//
LOCUS       Thermofilum_pendens@Hrk5_ABL77881      49 bp    PROT      linear   28-JAN-2014
DEFINITION  LSU ribosomal protein L39E [Thermofilum pendens Hrk 5].
 ACCESSION  ABL77881
  ORGANISM  Thermofilum pendens Hrk 5
   AUTHORS  Copeland,A., Lucas,S., Lapidus,A., Barry,K., Detter,J.C., Glavina
VERSION     ABL77881.1  GI:119524509DBLINK      BioProject: PRJNA16331            BioSample: SAMN02598366DBSOURCE    accession CP000505.1
KEYWORDS    .
SOURCE      Thermofilum pendens Hrk 5
            Archaea; Crenarchaeota; Thermoprotei; Thermoproteales;
            Thermofilaceae; Thermofilum.
REFERENCE   1  (residues 1 to 50)
            del Rio,T., Dalin,E., Tice,H., Pitluck,S., Thompson,L.S.,
            Brettin,T., Bruce,D., Han,C., Tapia,R., Schmutz,J., Larimer,F.,
            Land,M., Hauser,L., Kyrpides,N., Kim,E., Anderson,I., Olsen,G.,
            Reich,C., Woese,C. and Richardson,P.
  CONSRTM   US DOE Joint Genome Institute
  TITLE     Complete sequence of Chromosome1 of Thermofilum pendens Hrk 5
  JOURNAL   Unpublished
REFERENCE   2  (residues 1 to 50)
            del Rio,T., Dalin,E., Tice,H., Pitluck,S., Thompson,L.S.,
            Brettin,T., Bruce,D., Han,C., Tapia,R., Schmutz,J., Larimer,F.,
            Land,M., Hauser,L., Kyrpides,N., Kim,E., Anderson,I., Olsen,G.,
            Reich,C., Woese,C. and Richardson,P.
  CONSRTM   US DOE Joint Genome Institute
  TITLE     Direct Submission
  JOURNAL   Submitted (14-DEC-2006) US DOE Joint Genome Institute, 2800
            Mitchell Drive B100, Walnut Creek, CA 94598-1698, USA
COMMENT     Method: conceptual translation.
FEATURES             Location/Qualifiers
     source          1..50
                     /organism=`Thermofilum pendens Hrk 5`
                     /strain=`Hrk 5`
                     /db_xref=`taxon:368408`
     Protein         1..50
                     /product=`LSU ribosomal protein L39E`
     Region          2..>35
                     /region_name=`Ribosomal_L39`
                     /note=`Ribosomal L39 protein; cl00952`
                     /db_xref=`CDD:260717`
     CDS             1..50
                     /locus_tag=`Tpen_0472`
                     /coded_by=`CP000505.1:429892..430044`
                     /note=`PFAM: ribosomal protein L39e;
                     KEGG: mka:MK1618 ribosomal protein L39E`
                     /transl_table=11
                     /db_xref=`InterPro:IPR000077`


ORIGIN
        1 mahfkplgkk lrlaaavrsn eqvpiwvisk tlgkvrrkpr -rnwrrsrm
//
LOCUS       Methanococcus_aeolicus      49 bp    PROT      linear   24-SEP-2014
DEFINITION  Methanococcus_aeolicus, 157 bases, 1D4F93E8 checksum.
 ACCESSION  Rose-Cavalier-Smiths-iMac.local:132:1409476100
ORIGIN
        1 MSSIKPAAKK LRLAKAGKQN RRVPMFVIAK TGGKVRTHTK MRNWRRNTL
//
LOCUS       Halobacterium_salinarum      49 bp    PROT      linear   24-SEP-2014
DEFINITION  Halobacterium_salinarum, 157 bases, 535F5F92 checksum.
 ACCESSION  Rose-Cavalier-Smiths-iMac.local:135:1409476100
ORIGIN
        1 MGK-KSKASK KRLAKLERQN SRVPAWVMMK TNRDVQRNPK RRNWRRNDT
//
LOCUS       Methanosarcina_mazei      49 bp    PROT      linear   24-SEP-2014
DEFINITION  Methanosarcina_mazei, 157 bases, A4A5C9C0 checksum.
 ACCESSION  Rose-Cavalier-Smiths-iMac.local:136:1409476100
ORIGIN
        1 MSHN-MKGQK KRLAKAHKQN SRVPVWAIVK TNRKVVSHPR RRHWRRGSL
//
LOCUS       Ignicoccus_hospitalis      49 bp    PROT      linear   24-SEP-2014
DEFINITION  Ignicoccus_hospitalis, 157 bases, 934968EA checksum.
 ACCESSION  Rose-Cavalier-Smiths-iMac.local:137:1409476100
ORIGIN
        1 VAHYKHVAKK IRLGKKTKQN RALPAWVILK TRRRVTRNPM RRYWRRQKI
//
LOCUS       Methanopyrus_kandleri      49 bp    PROT      linear   24-SEP-2014
DEFINITION  Methanopyrus_kandleri, 157 bases, 30851930 checksum.
 ACCESSION  Rose-Cavalier-Smiths-iMac.local:138:1409476100
ORIGIN
        1 MARVKPLGKK LRMAKAIKQN RRVPPWVVAK TGGRVIDNPK RRHWRRSKL
//
LOCUS       Methanocaldococcus_jannaschii      49 bp    PROT      linear   24-SEP-2014
DEFINITION  Methanocaldococcus_jannaschii, 157 bases, C748C0C4 checksum.
 ACCESSION  Rose-Cavalier-Smiths-iMac.local:140:1409476100
ORIGIN
        1 MGSNKPLGKK VRLAKALKQN RRVPLFVIVK TRGRVRFHPK MRYWRRKKL
//
LOCUS       Nitrosoarchaeum_limnia      49 bp    PROT      linear   24-SEP-2014
DEFINITION  Nitrosoarchaeum_limnia, 157 bases, 3C9139BB checksum.
 ACCESSION  Rose-Cavalier-Smiths-iMac.local:143:1409476100
ORIGIN
        1 MAARKSSPRK IRLLRKTRQT SPVPAWIILR TKRTVRSNPK RRAWRSTDV
//
LOCUS       Thalassiosira_pseudonana      49 bp    PROT      linear   24-SEP-2014
DEFINITION  Thalassiosira_pseudonana, 157 bases, C78C7F7F checksum.
 ACCESSION  Rose-Cavalier-Smiths-iMac.local:144:1409476100
ORIGIN
        1 -PSQKTFRTK RTLAKKQRQN RPLPQWIRLR TDETVKYNAK RRHWRRTKL
//
LOCUS       Staphylothermus_marinus      49 bp    PROT      linear   24-SEP-2014
DEFINITION  Staphylothermus_marinus, 157 bases, 75C9EAD checksum.
 ACCESSION  Rose-Cavalier-Smiths-iMac.local:145:1409476100
ORIGIN
        1 MARNKPLARK LRLAAAYKEN RPVPIWVSVK TRLKVRRGFR LRHWRRTKL
//
LOCUS       Nitrosopumilis_sp_AR2      49 bp    PROT      linear   24-SEP-2014
DEFINITION  Nitrosopumilis_sp_AR2, 157 bases, 8A1900CE checksum.
 ACCESSION  Rose-Cavalier-Smiths-iMac.local:151:1409476100
ORIGIN
        1 MAARKSSPRK IRLLKKTKQT SAVPAWIILK TKRSVRTNPK RRAWRSTDV
//
LOCUS       Methanobrevibacter_smithii      49 bp    PROT      linear   24-SEP-2014
DEFINITION  Methanobrevibacter_smithii, 157 bases, DB51B776 checksum.
 ACCESSION  Rose-Cavalier-Smiths-iMac.local:154:1409476100
ORIGIN
        1 MSRNKPLAKK LRMAKANKQN RRIPIWAYAK TNRKLRYRPK PRHWRRNSL
//
LOCUS       Methanoculleus_marisingri      49 bp    PROT      linear   24-SEP-2014
DEFINITION  Methanoculleus_marisingri, 157 bases, 569F9310 checksum.
 ACCESSION  Rose-Cavalier-Smiths-iMac.local:157:1409476100
ORIGIN
        1 MSK-LMKGRK IRLAKACEQN RRVPAWVMIK TNRAVASHPK RRNWRRSSL
//
LOCUS       Nanoarchaeum_equitans      49 bp    PROT      linear   24-SEP-2014
DEFINITION  Nanoarchaeum_equitans, 157 bases, 95BFE849 checksum.
 ACCESSION  Rose-Cavalier-Smiths-iMac.local:160:1409476100
ORIGIN
        1 MGKAKPLNRK IRLLKENRHT KYAPIWAVIK RYGRMLMTRK KRHWRRDST
//
LOCUS       Natromonas_pharaonis      49 bp    PROT      linear   24-SEP-2014
DEFINITION  Natromonas_pharaonis, 157 bases, 98A9E636 checksum.
 ACCESSION  Rose-Cavalier-Smiths-iMac.local:149:1409476100
ORIGIN
        1 MGK-KSKAKK KRLSKLERQN SRVPAWVIMK TDRDTMRNPK RRNWRRSDT
//
LOCUS       Haloarcula_marismortui      49 bp    PROT      linear   24-SEP-2014
DEFINITION  Haloarcula_marismortui, 157 bases, 21B5244D checksum.
 ACCESSION  Rose-Cavalier-Smiths-iMac.local:161:1409476100
ORIGIN
        1 MGK-KSKATK KRLAKLDNQN SRVPAWVMLK TDREVQRNHK RRHWRRNDT
//
LOCUS       Haloredivivus_sp.G17@EHK02394      49 bp    PROT      linear   25-NOV-2011
DEFINITION  hypothetical protein HRED_01586 [Candidatus Haloredivivus sp. G17].
 ACCESSION  EHK02394
  ORGANISM  Candidatus Haloredivivus sp. G17
   AUTHORS  Ghai,R., Pasic,L., Fernandez,A.B., Martin-Cuadrado,A.-B.,
VERSION     EHK02394.1  GI:358033896DBLINK      BioProject: PRJNA71229            BioSample: SAMN02469764DBSOURCE    accession AGNT01000057.1
KEYWORDS    .
SOURCE      Candidatus Haloredivivus sp. G17
            Archaea; Nanohaloarchaeota; Nanohaloarchaea; Candidatus
            Haloredivivus.
REFERENCE   1  (residues 1 to 57)
            Mizuno,C.M., McMahon,K.D., Papke,R.T., Stepanauskas,R.,
            Rodriguez-Brito,B., Rohwer,F., Sanchez-Porro,C., Ventosa,A. and
            Rodriguez-Valera,F.
  TITLE     New Dominant Microbial Groups Along A Salinity Gradient
  JOURNAL   Sci Rep (2011) In press
REFERENCE   2  (residues 1 to 57)
            Mizuno,C.M., McMahon,K.D., Papke,R.T., Stepanauskas,R.,
            Rodriguez-Brito,B., Rohwer,F., Sanchez-Porro,C., Ventosa,A. and
            Rodriguez-Valera,F.
  TITLE     Direct Submission
  JOURNAL   Submitted (05-OCT-2011) Laboratorio de Microbiologia, Evolutionary
            Genomics Group, Universidad Miguel Hernandez, Ctra. de Valencia,
            s/n, San Juan de Alicante, Alicante 03550, Spain
COMMENT     Annotation was added by the NCBI Prokaryotic Genomes Automatic
            Annotation Pipeline Group. Information about the Pipeline can be
            found here:
            http://www.ncbi.nlm.nih.gov/genomes/static/Pipeline.html. Please be
            aware that the annotation is done automatically with little or no
            manual curation.
            Genome sequenced from a single-cell isolation.
            
            ##Genome-Assembly-Data-START##
            Assembly Method       :: MIRA v. 3.4
            Genome Coverage       :: 80x
            Sequencing Technology :: 454 GS-FLX Titanium
            ##Genome-Assembly-Data-END##
            Method: conceptual translation.
FEATURES             Location/Qualifiers
     source          1..57
                     /organism=`Candidatus Haloredivivus sp. G17`
                     /strain=`G17`
                     /db_xref=`taxon:1072681`
     Protein         1..57
                     /product=`hypothetical protein`
     Region          2..57
                     /region_name=`Ribosomal_L39`
                     /note=`Ribosomal L39 protein; cl00952`
                     /db_xref=`CDD:260717`
     CDS             1..57
                     /locus_tag=`HRED_01586`
                     /coded_by=`AGNT01000057.1:14532..14705`
                     /note=`COG2167 Ribosomal protein L39E`
                     /transl_table=11


ORIGIN
        1 masnkskgkk krlanaakta ksaprwvslk mdrkksikpr krhwrrndt
//
LOCUS       Nanosalinarum_sp.J07AB56@EGQ39750      49 bp    PROT      linear   11-MAR-2013
DEFINITION  hypothetical protein J07AB56_04780 [Candidatus Nanosalinarum sp.
 ACCESSION  EGQ39750
  ORGANISM  Candidatus Nanosalinarum sp. J07AB56
   AUTHORS  Narasingarao,P., Podell,S., Ugalde,J., Heidelberg,K., Banfield,J.
J07AB56].VERSION     EGQ39750.1  GI:339756167DBLINK      BioProject: PRJNA52645            BioSample: SAMN01940911
DBSOURCE    accession GL982569.1
KEYWORDS    .
SOURCE      Candidatus Nanosalinarum sp. J07AB56 (hypersaline lake metagenome)
            Archaea; Nanohaloarchaeota; Nanohaloarchaea; Candidatus
            Nanosalinarum.
REFERENCE   1  (residues 1 to 57)
            Emerson,J.B., Brocks,J.J., Heidelberg,K.B., Banfield,J.F. and
            Allen,E.E.
  TITLE     De novo metagenomic assembly reveals abundant novel major lineage
            of Archaea in hypersaline microbial communities
  JOURNAL   ISME J (2011) In press
   PUBMED   21716304
  REMARK    Publication Status: Available-Online prior to print
REFERENCE   2  (residues 1 to 57)
            and Allen,E.
  TITLE     Direct Submission
  JOURNAL   Submitted (14-OCT-2010) Scripps Institution of Oceanography,
            University of California, San Diego, 9500 Gilman Drive, La Jolla,
            CA 92093-0202, USA
COMMENT     Method: conceptual translation.
FEATURES             Location/Qualifiers
     source          1..57
                     /organism=`Candidatus Nanosalinarum sp. J07AB56`
                     /isolation_source=`Lake Tyrrell`
                     /db_xref=`taxon:889962`
                     /environmental_sample
                     /country=`Australia: Victoria`
                     /note=`metagenomic; derived from metagenome: hypersaline
                     lake metagenome`
     Protein         1..57
                     /product=`hypothetical protein`
     Region          2..57
                     /region_name=`Ribosomal_L39`
                     /note=`Ribosomal L39 protein; cl00952`
                     /db_xref=`CDD:260717`
     CDS             1..57
                     /locus_tag=`J07AB56_04780`
                     /coded_by=`complement(GL982569.1:146153..146326)`
                     /transl_table=11

l_table=11


ORIGIN
        1 msrnkskakk krlakennsa ksaprwaslk legeksikpr qrhwrrddt
//
LOCUS       Picrophilus_torridus      49 bp    PROT      linear   24-SEP-2014
DEFINITION  Picrophilus_torridus, 157 bases, 5CA4AC9 checksum.
 ACCESSION  Rose-Cavalier-Smiths-iMac.local:163:1409476100
ORIGIN
        1 MARNKPLGLK IRLMKAVKSN RRVPGWVMVK TDRRVTQNYK RRNWRRSNL
//
LOCUS       Thermoplasma_acidophilum      49 bp    PROT      linear   24-SEP-2014
DEFINITION  Thermoplasma_acidophilum, 157 bases, 66E5FC29 checksum.
 ACCESSION  Rose-Cavalier-Smiths-iMac.local:164:1409476100
ORIGIN
        1 MSRNKELGRK IRLMKKIKQN RRVPGWVMMR TARKVTQNPL RRNWRRGSL
//
LOCUS       Methanosphaera_stadtmanae      49 bp    PROT      linear   24-SEP-2014
DEFINITION  Methanosphaera_stadtmanae, 157 bases, 10C2E470 checksum.
 ACCESSION  Rose-Cavalier-Smiths-iMac.local:165:1409476100
ORIGIN
        1 MSRNKDLPKK LRLAKKTKQN RRVPIFAMMK TNRKLRTHPQ ARQWSRSKI
//
LOCUS       Pyrococcus_horikoshii      49 bp    PROT      linear   24-SEP-2014
DEFINITION  Pyrococcus_horikoshii, 157 bases, 7E14F479 checksum.
 ACCESSION  Rose-Cavalier-Smiths-iMac.local:167:1409476100
ORIGIN
        1 MARNKPLAKK LRLAKAMKQN RRVPVWVIVR TNRRVLTHPK RRHWRRTKL
//
LOCUS       Korarchaeum_cryptofilum      49 bp    PROT      linear   24-SEP-2014
DEFINITION  Korarchaeum_cryptofilum, 157 bases, D69D79E3 checksum.
 ACCESSION  Rose-Cavalier-Smiths-iMac.local:168:1409476100
ORIGIN
        1 MASQRLLSSK LRYASAMKSN KRLPTWVFVK TRRRVRGRP- RRNWRRSRL
//
LOCUS       Thermococcus_kodakarensis      49 bp    PROT      linear   24-SEP-2014
DEFINITION  Thermococcus_kodakarensis, 157 bases, B04D6DD7 checksum.
 ACCESSION  Rose-Cavalier-Smiths-iMac.local:169:1409476100
ORIGIN
        1 MARNKPFAKK LRLAKAAKQN RRVPVWVIVK TNRKVITHPK RRHWRRTKL
//
LOCUS       Pyrobaculum_aerophilium      49 bp    PROT      linear   24-SEP-2014
DEFINITION  Pyrobaculum_aerophilium, 157 bases, 2F7CEAD1 checksum.
 ACCESSION  Rose-Cavalier-Smiths-iMac.local:170:1409476100
ORIGIN
        1 MARNKPLGKK LRLAAAFKXN RNPPVWVVVK TKRRVTRSPA RRHWRRVKL
//
LOCUS       Cenarchaeum_symbiosum      49 bp    PROT      linear   24-SEP-2014
DEFINITION  Cenarchaeum_symbiosum, 157 bases, E3980718 checksum.
 ACCESSION  Rose-Cavalier-Smiths-iMac.local:172:1409476100
ORIGIN
        1 MGSRKPSGRK IRLQKKTKQA APVPAWIILK TRRGVRTNPK RRAWRSTDV
//
LOCUS       Sulfolobus_solfataricus      49 bp    PROT      linear   24-SEP-2014
DEFINITION  Sulfolobus_solfataricus, 157 bases, 3518485A checksum.
 ACCESSION  Rose-Cavalier-Smiths-iMac.local:175:1409476100
ORIGIN
        1 MSRNKPVAKK FRLAKALKAN SPIPIWIVLK TRGRVRYNPL RRNWRRNDL
//
