# Supplementary material for: Multidomain ribosomal protein trees and the planctobacterial origin of neomura (eukaryotes, archaebacteria)
Source: Protoplasma. 2020 Jan 3;257(3):621–753. doi: 10.1007/s00709-019-01442-7 (PMC7203096; doi:10.1007/s00709-019-01442-7)
Supplement: Supplementary file 40 — (PDF 72.7 kb) [file 709_2019_1442_MOESM40_ESM.gb]

LOCUS       Homo0sapie@26601      89 bp    PROT      linear   31-AUG-2014
DEFINITION  Homo0sapie@26601      91 bp    PROT      linear    5-FEB-2104, 91 bases, A47E02
 ACCESSION  Rose-Cavalier-Smiths-iMac.local:0:1409477063
ORIGIN
        1 VNVPKTRRTF CK-CGKHQPH KVTQYKKGKD SLYAQGKRRY DRKQSGYGGQ TKPIFRKKAK
       61 TTKKIVLRLE CCRSKRMLAI KRCKHFELG
//
LOCUS       Bombyx0mor@30023      89 bp    PROT      linear   31-AUG-2014
DEFINITION  Bombyx0mor@30023
 ACCESSION  Rose-Cavalier-Smiths-iMac.local:1:1409477063
      91 bp    PROT      linear    5-FEB-2104, 91 bases, 714A5
ORIGIN
        1 VNVPKQRRTY CK-CKCHKVH KVSQYKKSKE RHAAQGRRRY DRKQQGYGGQ SKPIFKKKAK
       61 TTKKIVLRLE CCKVRSQVAL KRCKHFELG
//
LOCUS       Ciona0savi@30458      89 bp    PROT      linear   31-AUG-2014
DEFINITION  Ciona0savi@30458
 ACCESSION  Rose-Cavalier-Smiths-iMac.local:2:1409477063
      91 bp    PROT      linear    5-FEB-2104, 91 bases, 96159
ORIGIN
        1 VNVPKTRKTY CSHCKKHTLH KVTQYKAGKA SLYAQGKRRY DRKQSGYGGQ TKVVFRKKAK
       61 VTKKIVLRME CCKARKQVAI KRCKHFELG
//
LOCUS       Hydra0magn@31090      89 bp    PROT      linear   31-AUG-2014
DEFINITION  Hydra0magn@31090
 ACCESSION  Rose-Cavalier-Smiths-iMac.local:3:1409477063
      91 bp    PROT      linear    5-FEB-2104, 91 bases, A5BBE
ORIGIN
        1 VNIPKTRKTF CKGCRKHTLH KVTQYKAGKA SLFAQGKRRY DRKQSGYGGQ TKPVFHKKAK
       61 TTKKIVLRME CCKYRKQIPL KRCKHFELG
//
LOCUS       Ixodes0sca@30346      89 bp    PROT      linear   31-AUG-2014
DEFINITION  Ixodes0sca@30346
 ACCESSION  Rose-Cavalier-Smiths-iMac.local:4:1409477063
      91 bp    PROT      linear    5-FEB-2104, 91 bases, 84298
ORIGIN
        1 VNVPKQRRTF CKGCKKHTLH KVTQYKKGKD SLYAQGKRRY DRKQQGYGGQ TKPIFRKKAK
       61 TTKKIVLRME CCKNRKQLPI KRCKHFEIG
//
LOCUS       Strongyloc@31433      89 bp    PROT      linear   31-AUG-2014
DEFINITION  Strongyloc@31433
 ACCESSION  Rose-Cavalier-Smiths-iMac.local:5:1409477063
      91 bp    PROT      linear    5-FEB-2104, 91 bases, E1500
ORIGIN
        1 VNVPKNRRTY CK-CKKHMNH KVTQYKAGKA SLYTQGKRRY DRKQMGYGGQ TKPIFRKKAK
       61 TTKKIVLRME CCKFRKQLPI KRCKHFELG
//
LOCUS       Amoebidium_parasiticum@ABL0000      89 bp    PROT      linear   31-AUG-2014
DEFINITION  Amoebidium_parasiticum@ABL0000
 ACCESSION  Rose-Cavalier-Smiths-iMac.local:6:1409477063
      91 bp    PROT      linear    5-FEB-2104, 9
ORIGIN
        1 VNIPKTRKTF CPSCRKHQLF KVSQYKAGKA SLYAQGKRRY DRKQSGFGGQ TKPIFHKKAK
       61 TTKKISLRLE CCKQKKQIKI KRCKHFELG
//
LOCUS       Monosiga_brevicollis@MRL000000      89 bp    PROT      linear   31-AUG-2014
DEFINITION  Monosiga_brevicollis@MRL000000
 ACCESSION  Rose-Cavalier-Smiths-iMac.local:7:1409477063
      91 bp    PROT      linear    5-FEB-2104, 9
ORIGIN
        1 VNVPKNRKTF CASCRKHTLH KITQYKAGKA SLYAQGKRRY DRKQSGFGGQ TKPVFHKKAK
       61 TTKKVVLRME CCKYKSQKAL KRCKHFELG
//
LOCUS       Monosiga_ovata@MNL00000724_1      89 bp    PROT      linear   31-AUG-2014
DEFINITION  Monosiga_ovata@MNL00000724_1
 ACCESSION  Rose-Cavalier-Smiths-iMac.local:8:1409477063
      91 bp    PROT      linear    5-FEB-2104, 91 
ORIGIN
        1 VNIPKTRKTF CAGCQKHTVH KVTQYKAGKA SLFAQGKRRY DRKQSGFGGQ TKPVFHKKAK
       61 TTKKIVLRLE CCKYKLQKAI KRCKHFELG
//
LOCUS       Capsaspora_owczarzaki@NUL00000      89 bp    PROT      linear   31-AUG-2014
DEFINITION  Capsaspora_owczarzaki@NUL00000
 ACCESSION  Rose-Cavalier-Smiths-iMac.local:9:1409477063
      91 bp    PROT      linear    5-FEB-2104, 9
ORIGIN
        1 VNVPKTRKTF CKGCKKHTLH KVSQYKTGKA SVFAQGKRRY DRKQSGYGGQ TKPVFHKKAK
       61 TTKKIVLRLE CCKYKKQLAL KRCKHFELG
//
LOCUS       Sphaeroforma_arctica@SAL000000      89 bp    PROT      linear   31-AUG-2014
DEFINITION  Sphaeroforma_arctica@SAL000000
 ACCESSION  Rose-Cavalier-Smiths-iMac.local:10:1409477063
      91 bp    PROT      linear    5-FEB-2104, 9
ORIGIN
        1 VNIPKSRKTF CKGCKRHRLH KVTQYKAGKA SLYAQGKRRY DRKQSGFGGQ TKPVFRKKAK
       61 TTKKICLRLE CCRAKKQLVI KRCKHFELG
//
LOCUS       Salpingoeca_rosetta      89 bp    PROT      linear   31-AUG-2014
DEFINITION  Salpingoeca_rosetta
 ACCESSION  Rose-Cavalier-Smiths-iMac.local:11:1409477063
      91 bp    PROT      linear    5-FEB-2104, 91 bases, 22
ORIGIN
        1 VNVPKSRRTF CPSCSKHRLH KVTQYKAGKA SLFAQGKRRY DRKQSGFGGQ TKPIFRKKAK
       61 TTKKIVLRLE CCKNRQQQVI KRCKVFILG
//
LOCUS       Allomyces_macrogynus@AML000007      89 bp    PROT      linear   31-AUG-2014
DEFINITION  Allomyces_macrogynus@AML000007
 ACCESSION  Rose-Cavalier-Smiths-iMac.local:12:1409477063
      91 bp    PROT      linear    5-FEB-2104, 9
ORIGIN
        1 VNVPKTRNTF CKGCRKHTPH KVTQYKTGKA SLFAQGKRRY DRKQSGFGGQ TKPVFHKKAK
       61 TTKKVVLRLE CCKYKMQMAL KRCKHFELG
//
LOCUS       Spizellomyces_punctatus      89 bp    PROT      linear   31-AUG-2014
DEFINITION  Spizellomyces_punctatus
 ACCESSION  Rose-Cavalier-Smiths-iMac.local:13:1409477063
      91 bp    PROT      linear    5-FEB-2104, 91 bases
ORIGIN
        1 VNIPKTRNTY CKGCKKHTPH KVTQYKTGKA SLFAQGKRRY DRKQSGFGGQ TKPVFHKKAK
       61 TTKKVVLRLE CCKYKQQIAL KRCKHFELG
//
LOCUS       Batrachochytrium_dendrobatidis      89 bp    PROT      linear   31-AUG-2014
DEFINITION  Batrachochytrium_dendrobatidis
 ACCESSION  Rose-Cavalier-Smiths-iMac.local:14:1409477063
      91 bp    PROT      linear    5-FEB-2104, 9
ORIGIN
        1 VNIPKTRNTF CKGCRKHTPH KVTQYKTGKA SLFAQGKRRY DAKQSGYGGQ TKPVFHKKAK
       61 TTKKVVLRLE CCKHKQQVSL KRCKHFELG
//
LOCUS       Blastoclad@24427      89 bp    PROT      linear   31-AUG-2014
DEFINITION  Blastoclad@24427
 ACCESSION  Rose-Cavalier-Smiths-iMac.local:15:1409477063
      91 bp    PROT      linear    5-FEB-2104, 91 bases, BEB34
ORIGIN
        1 VNIPKTRNTF CKGCRKHTAH KVTQYKTGKA SLFAQGKRRY DRKQSGFGGQ TKPVFHKKAK
       61 TTKKVVLRLE CCKYKQQLSL KRCKHFELG
//
LOCUS       Neurospora@31387      89 bp    PROT      linear   31-AUG-2014
DEFINITION  Neurospora@31387
 ACCESSION  Rose-Cavalier-Smiths-iMac.local:16:1409477063
      91 bp    PROT      linear    5-FEB-2104, 91 bases, 82049
ORIGIN
        1 VNVPKTRKTY CAGCGKHTLH KVTQYKAGKA SAFAQGKRRY DRKQSGYGGQ TKPVFHKKAK
       61 TTKKVVLRLE CCKQKKQLPL KRCKHFELG
//
LOCUS       Mortierella_verticillata@MAL00      89 bp    PROT      linear   31-AUG-2014
DEFINITION  Mortierella_verticillata@MAL00
 ACCESSION  Rose-Cavalier-Smiths-iMac.local:17:1409477063
      91 bp    PROT      linear    5-FEB-2104, 9
ORIGIN
        1 ----KTRNTY CKGCKKHTAH KVSQYKTGKA SLFAQGKRRY DRKQSGYGGQ TKPVFHKKAK
       61 TTKKVVLRLE CCKYKHQIAL KRCKHFELG
//
LOCUS       Phanerocha@28199      86 bp    PROT      linear   31-AUG-2014
DEFINITION  Phanerocha@28199
 ACCESSION  Rose-Cavalier-Smiths-iMac.local:18:1409477063
      88 bp    PROT      linear    5-FEB-2104, 88 bases, DDF4D
ORIGIN
        1 ------RXTD CKGCKKHTYH KVTQYKKGKD SQVVQGKRRY VRKQSGYGGQ TKPVFHKKAK
       61 TTKKVVLRLE CCKYKMQLAI KRCKQY
//
LOCUS       Rhizopus_oryzae@ROL00001067_2      89 bp    PROT      linear   31-AUG-2014
DEFINITION  Rhizopus_oryzae@ROL00001067_2
 ACCESSION  Rose-Cavalier-Smiths-iMac.local:19:1409477063
      91 bp    PROT      linear    5-FEB-2104, 91
ORIGIN
        1 VNIPKTRNTF CKGCRKHTPH KVTQYKAGKA SLFAQGKRRY DRKQSGYGGQ TKPVFHKKAK
       61 TTKKVVLRLE CCKYKMQIAL KRCKHFELG
//
LOCUS       Saccharomy@31313      89 bp    PROT      linear   31-AUG-2014
DEFINITION  Saccharomy@31313
 ACCESSION  Rose-Cavalier-Smiths-iMac.local:20:1409477063
      91 bp    PROT      linear    5-FEB-2104, 91 bases, 5D04A
ORIGIN
        1 VNVPKTRKTY CKGCRKHTQH KVTQYKAGKA SLFAQGKRRY DRKQSGFGGQ TKPVFHKKAK
       61 TTKKVVLRLE CCKTRAQLTL KRCKHFELG
//
LOCUS       Schizosacc@31107      89 bp    PROT      linear   31-AUG-2014
DEFINITION  Schizosacc@31107
 ACCESSION  Rose-Cavalier-Smiths-iMac.local:21:1409477063
      91 bp    PROT      linear    5-FEB-2104, 91 bases, 89AC3
ORIGIN
        1 VNIPKTRKTY CPGCRKHTVH RVTQYKKGPD SKLAQGKRRY DRKQSGFGGQ TKPVFHKKAK
       61 VTKKVVLRLE CCKYKNQLVL KRCKHFELG
//
LOCUS       Ustilago0m@31064      89 bp    PROT      linear   31-AUG-2014
DEFINITION  Ustilago0m@31064
 ACCESSION  Rose-Cavalier-Smiths-iMac.local:22:1409477063
      91 bp    PROT      linear    5-FEB-2104, 91 bases, 1057F
ORIGIN
        1 VNVPKTRRTY CKGCKKHTPH KITQYKTGKA SLYAQGKRRY DRKQKGYGGQ TKPVFHKKAK
       61 TTKKVVLRLE CCKYRSHVAL KRCKHFELG
//
LOCUS       Acanthamoeba_castellanii@ACL00      89 bp    PROT      linear   31-AUG-2014
DEFINITION  Acanthamoeba_castellanii@ACL00
 ACCESSION  Rose-Cavalier-Smiths-iMac.local:23:1409477063
      91 bp    PROT      linear    5-FEB-2104, 9
ORIGIN
        1 VNIPKTRNTF CK-CKKHTPQ KVAQYKAGKA SLFAQGKRRY DRKQSGFGGQ TKPVFKKKAK
       61 TTKKIVLRME CCKQKHQQVI KRCKHFELG
//
LOCUS       Breviata_anathema@BREANContig7      89 bp    PROT      linear   31-AUG-2014
DEFINITION  Breviata_anathema@BREANContig7
 ACCESSION  Rose-Cavalier-Smiths-iMac.local:24:1409477063
      91 bp    PROT      linear    5-FEB-2104, 9
ORIGIN
        1 VNVPKQRNTF CD-CRKHNPH KVTQYKVGKA STSAQGKRRY DRKQSGFGGQ TKPVFHKKAK
       61 TTKKIVLRLE CCGHKHQLPL KRCKHFELG
//
LOCUS       Mastigamoeba_balamuthi@MBL0000      89 bp    PROT      linear   31-AUG-2014
DEFINITION  Mastigamoeba_balamuthi@MBL0000
 ACCESSION  Rose-Cavalier-Smiths-iMac.local:25:1409477063
      91 bp    PROT      linear    5-FEB-2104, 9
ORIGIN
        1 VTIPKQKKTF CP-CKKHTNH KVAQYKKGKD SLWAQGKRRY DRKQQGFGGQ TKPVFRKKAK
       61 TTKKVVLRLE CCQYKIQTCL KRCKHFELA
//
LOCUS       Hyperamoeba_sp@HSL00000080_5      89 bp    PROT      linear   31-AUG-2014
DEFINITION  Hyperamoeba_sp@HSL00000080_5
 ACCESSION  Rose-Cavalier-Smiths-iMac.local:26:1409477063
      91 bp    PROT      linear    5-FEB-2104, 91 
ORIGIN
        1 VNVPKTRNTF CT-CNKHNAH KVSQYKAGKA SMVAQGKRRY DRKQKGFGGQ TKPVFHKKAK
       61 TTKKIVLRLE CCGYKNQQTL KRCKHFELG
//
LOCUS       Hyperamoeba_dachnya@HDL0000057      89 bp    PROT      linear   31-AUG-2014
DEFINITION  Hyperamoeba_dachnya@HDL0000057
 ACCESSION  Rose-Cavalier-Smiths-iMac.local:27:1409477063
      91 bp    PROT      linear    5-FEB-2104, 9
ORIGIN
        1 VNVPKTRNTF CT-CNKHNSH KVTQYKAGKA SLYAQGKRRY DRKQKGFGGQ TKPVFHKKAK
       61 TTKKVVLRLE CCGYKNQQTL KRCKHFELG
//
LOCUS       Dictyostel@31502      89 bp    PROT      linear   31-AUG-2014
DEFINITION  Dictyostel@31502
 ACCESSION  Rose-Cavalier-Smiths-iMac.local:29:1409477063
      91 bp    PROT      linear    5-FEB-2104, 91 bases, 55853
ORIGIN
        1 VNIPKARKTH CV-CNKHTPH KVTQYKAGKP SLFAQGKRRY DRKQSGFGGQ TKPVFHKKAK
       61 TTKKIVLRME CCGYKKQQVL KRCKRFELG
//
LOCUS       Filamoeba_nolandi@filnoCAMPEP0168555422      89 bp    PROT      linear   31-AUG-2014
DEFINITION  Filamoeba_nolandi@filnoCAMPEP0168555422      91 bp    PROT      linear    5-FEB
 ACCESSION  Rose-Cavalier-Smiths-iMac.local:30:1409477063
ORIGIN
        1 VNIPKSRKTY CPGCRKHTSH KVTQYKVGKA SLYAQGKRRY DRKQKGFGGQ TKPIFHKKAK
       61 TTKKITLRLE CCGYKHQQAI KRCKHFELG
//
LOCUS       Paramoeba_atlantica@paratCAMPEP0201480532      89 bp    PROT      linear   31-AUG-2014
DEFINITION  Paramoeba_atlantica@paratCAMPEP0201480532
 ACCESSION  Rose-Cavalier-Smiths-iMac.local:31:1409477063
      91 bp    PROT      linear    5-
ORIGIN
        1 VNVPKLKNTF CAKCKKHTKH KVTQYKKSKE SPFAQGRRRY DRKQSGYGGQ TKPIFHKKAK
       61 TTKKIVLSLT CCKRRDQKVL KRCKTFQLG
//
LOCUS       Sexangularia_sp@sexspCAMPEP0170748248      84 bp    PROT      linear   31-AUG-2014
DEFINITION  Sexangularia_sp@sexspCAMPEP0170748248
 ACCESSION  Rose-Cavalier-Smiths-iMac.local:32:1409477063
      86 bp    PROT      linear    5-FEB-
ORIGIN
        1 ~NVPKERKCF CKKCKKHATH KVTQYKAGKA SNFAQGKRRY DRKQKGYGGQ TKPVFHKKAK
       61 TTKKVTLRLE CCKTK----- --CX
//
LOCUS       Stereomyxa_ramosa@steraCAMPEP0174261498      89 bp    PROT      linear   31-AUG-2014
DEFINITION  Stereomyxa_ramosa@steraCAMPEP0174261498
 ACCESSION  Rose-Cavalier-Smiths-iMac.local:33:1409477063
      91 bp    PROT      linear    5-FE
ORIGIN
        1 VNVPKTRRTY CKKCNKHTPQ KVTHYKAGAA SLMAQGKRRY DKKQAGFGGQ TKPVFHKKAK
       61 TTKKIVLRME CCHQRHQQAI KRTKHFELG
//
LOCUS       Stygamoeba_regulata@styreCAMPEP0177638224      89 bp    PROT      linear   31-AUG-2014
DEFINITION  Stygamoeba_regulata@styreCAMPEP0177638224
 ACCESSION  Rose-Cavalier-Smiths-iMac.local:34:1409477063
      91 bp    PROT      linear    5-
ORIGIN
        1 VNIPKTRNTF CKSCGKHTLH KVSQYKVGKA SLFAQGKRRY DAKQKGYGGQ TKPIFHKKAK
       61 TTKKIVLRLE CCKFKHHLCI KRCKSFELG
//
LOCUS       Vexillifera_JP@vexJPCAMPEP0201546866      89 bp    PROT      linear   31-AUG-2014
DEFINITION  Vexillifera_JP@vexJPCAMPEP0201546866
 ACCESSION  Rose-Cavalier-Smiths-iMac.local:35:1409477063
      91 bp    PROT      linear    5-FEB-2
ORIGIN
        1 VNIPKTRNTY CAGCRKHTKH KVTQYKKGKD SLFAQGKRRY DRKQRGFGGQ TKPIFRKKAK
       61 VTKKIVLVLT CCKYKNQLAI KRTKHFELG
//
LOCUS       Cochliopodium_minutoidum@cocmi      71 bp    PROT      linear   31-AUG-2014
DEFINITION  Cochliopodium_minutoidum@cocmi
 ACCESSION  Rose-Cavalier-Smiths-iMac.local:36:1409477063
      73 bp    PROT      linear    5-FEB-2104, 7
ORIGIN
        1 VHVPKSKRTF CR-CGHHQEF KISQYKTGKA SVFAQGKRRY DMKQKGFGGQ TKPVFHKNAK
       61 VTKKITLRLT C
//
LOCUS       Coenopodium_desertum@coedeCont      89 bp    PROT      linear   31-AUG-2014
DEFINITION  Coenopodium_desertum@coedeCont
 ACCESSION  Rose-Cavalier-Smiths-iMac.local:37:1409477063
      91 bp    PROT      linear    5-FEB-2104, 9
ORIGIN
        1 VQVPKTKRTF CGSCLNHQVH KVTQYKKGKD SIFAQGKRRY DRKQQGFGGQ TKPIFHKKAK
       61 TTKKIVLKLE CCKYKHFQVI KRCKHFEFQ
//
LOCUS       Hartmannella_vermiformis@HVL00      89 bp    PROT      linear   31-AUG-2014
DEFINITION  Hartmannella_vermiformis@HVL00
 ACCESSION  Rose-Cavalier-Smiths-iMac.local:38:1409477063
      91 bp    PROT      linear    5-FEB-2104, 9
ORIGIN
        1 ---------- ---------- ---------- ---------- ---------- --PIFHKKAK
       61 TTKKIVLKLE CCGMKSFKPI RRCKKFEIG
//
LOCUS       Stenamoeba_stenopodia@stestCon      89 bp    PROT      linear   31-AUG-2014
DEFINITION  Stenamoeba_stenopodia@stestCon
 ACCESSION  Rose-Cavalier-Smiths-iMac.local:39:1409477063
      91 bp    PROT      linear    5-FEB-2104, 9
ORIGIN
        1 VNIPHTRNTY CKGCNKHTPH KVTQYKAGKA SLFAQGKRRY DRKQKGYGGQ TKPVFHKKAK
       61 TTKKVVLRLE CCKYKQQLVI KRCKHFELG
//
LOCUS       Filamoeba_sinensis@flasiContig      89 bp    PROT      linear   31-AUG-2014
DEFINITION  Filamoeba_sinensis@flasiContig
 ACCESSION  Rose-Cavalier-Smiths-iMac.local:40:1409477063
      91 bp    PROT      linear    5-FEB-2104, 9
ORIGIN
        1 VNVPKSRKTY CASCRKHTAH KVTQYKVGKA SLYAQGKRRY DRKQKGFGGQ TKPIFHKKAK
       61 TTKKITLRLE CCGYKHQQAI KRCKHFELG
//
LOCUS       Flamella_fluviatilis@flaflCont      89 bp    PROT      linear   31-AUG-2014
DEFINITION  Flamella_fluviatilis@flaflCont
 ACCESSION  Rose-Cavalier-Smiths-iMac.local:41:1409477063
      91 bp    PROT      linear    5-FEB-2104, 9
ORIGIN
        1 VNIPKTRKTF CPGCKKHTPH KVSQYKVGKP SVFAQGKRRY DRKQKGFGGQ TKPVFHKKAK
       61 TTKKIVLRLE CCGYKTQQPI KRCKHFELG
//
LOCUS       Amastigomonas_media@amameSFL6W      89 bp    PROT      linear   31-AUG-2014
DEFINITION  Amastigomonas_media@amameSFL6W
 ACCESSION  Rose-Cavalier-Smiths-iMac.local:42:1409477063
      91 bp    PROT      linear    5-FEB-2104, 9
ORIGIN
        1 VNVPKQRKTF CKSCRKHQLH KVSQYKKGKD SIAAQGKRRY DRKQSGFGGQ TKPVFHKKAK
       61 TTKKVVLKLK CCKAERLAVL KRCKHFELG
//
LOCUS       Amastigomonas_oxoniensis@amaox      89 bp    PROT      linear   31-AUG-2014
DEFINITION  Amastigomonas_oxoniensis@amaox
 ACCESSION  Rose-Cavalier-Smiths-iMac.local:43:1409477063
      91 bp    PROT      linear    5-FEB-2104, 9
ORIGIN
        1 VNVPKTRKTF CKSCMKHTVH KVSQYKVGKA SLFAQGKRRY DRKQSGFGGQ TKPVFHKKAK
       61 TTKKIVLRLE CCKTKFQLCY KRCKHFELG
//
LOCUS       Bassomonas_sp@basspContig00178      89 bp    PROT      linear   31-AUG-2014
DEFINITION  Bassomonas_sp@basspContig00178
 ACCESSION  Rose-Cavalier-Smiths-iMac.local:44:1409477063
      91 bp    PROT      linear    5-FEB-2104, 9
ORIGIN
        1 VNIPKTRKTF CAHCRKHKEF KVTQYKAGKA KLYRQGKRRY DRKQSGFGGQ TKPVFHKKAK
       61 TTKKVVLRLE CCKMRMEKAL KRCKHFELG
//
LOCUS       Planomonas_baikal@plabaContig0      89 bp    PROT      linear   31-AUG-2014
DEFINITION  Planomonas_baikal@plabaContig0
 ACCESSION  Rose-Cavalier-Smiths-iMac.local:45:1409477063
      91 bp    PROT      linear    5-FEB-2104, 9
ORIGIN
        1 VNYPKLKNSY CKQCRNHQAY KVTQYKIGKA SRFAQGKRRY DRKQSGFGGQ TKPVFHKKAK
       61 TTKKITLRME CCKYKKLYVI KRCKHFELG
//
LOCUS       Planomonas_ghana@plaghContig00      89 bp    PROT      linear   31-AUG-2014
DEFINITION  Planomonas_ghana@plaghContig00
 ACCESSION  Rose-Cavalier-Smiths-iMac.local:46:1409477063
      91 bp    PROT      linear    5-FEB-2104, 9
ORIGIN
        1 VNVPKTRNTF CKSCKNHQVH KVTQYKAGKA SLYAQGKRRY DRKQRGFGGQ TKPVFHKKAK
       61 TTKKIVLRLE CCKGKSLQVI KRCKHFEIG
//
LOCUS       Thecamonas_trahens@AMSG_07943T      89 bp    PROT      linear   31-AUG-2014
DEFINITION  Thecamonas_trahens@AMSG_07943T
 ACCESSION  Rose-Cavalier-Smiths-iMac.local:47:1409477063
      91 bp    PROT      linear    5-FEB-2104, 9
ORIGIN
        1 VNVPKTRNTY CRACKKHQLH KVTQYKTGKA SIFAQGKRRY DRKQKGFGGQ TKPIFHKNAK
       61 TTKKITLRLE CCKARHMKVL KRCKKFELG
//
LOCUS       Arabidopsi@31544      89 bp    PROT      linear   31-AUG-2014
DEFINITION  Arabidopsi@31544
 ACCESSION  Rose-Cavalier-Smiths-iMac.local:48:1409477063
      91 bp    PROT      linear    5-FEB-2104, 91 bases, A3612
ORIGIN
        1 VNIPKTKNTY CKNCKKHTLH KVTQYKKGKD SLAAQGKRRY DRKQSGYGGQ TKPVFHKKAK
       61 TTKKIVLRLQ CCKHFSQRPI KRCKHFEIG
//
LOCUS       Oryza0sati@30477      89 bp    PROT      linear   31-AUG-2014
DEFINITION  Oryza0sati@30477
 ACCESSION  Rose-Cavalier-Smiths-iMac.local:49:1409477063
      91 bp    PROT      linear    5-FEB-2104, 91 bases, E802D
ORIGIN
        1 VNVPKTKKTY CKNCRKHTLH KVTQYKKGKD SLSAQGKRRY DRKQSGYGGQ TKPVFHKKAK
       61 TTKKIVLKLQ CCKHYSQHPI KRCKHFEIG
//
LOCUS       Pinus0taed@30208      89 bp    PROT      linear   31-AUG-2014
DEFINITION  Pinus0taed@30208
 ACCESSION  Rose-Cavalier-Smiths-iMac.local:50:1409477063
      91 bp    PROT      linear    5-FEB-2104, 91 bases, 51DAB
ORIGIN
        1 VNVPKTKKTF CKNCRKHTVH KVTQYKKGKD SLSAQGKRRY DRKQSGYGGQ TKPVFHKKAK
       61 TTKKIVLKLQ CCKHYSQHPI KRCKHFEIG
//
LOCUS       Selaginell@31480      89 bp    PROT      linear   31-AUG-2014
DEFINITION  Selaginell@31480
 ACCESSION  Rose-Cavalier-Smiths-iMac.local:51:1409477063
      91 bp    PROT      linear    5-FEB-2104, 91 bases, AD402
ORIGIN
        1 VNVPKTKKSF CQGCRKHTLH KVTQYKKGKD SLYVQGKRRY DRKQSGYGGQ TKPVFHKKAK
       61 TTKKIVLRLQ CCKRVSQHPL KRCKHFEIG
//
LOCUS       Physcomitr@29555      89 bp    PROT      linear   31-AUG-2014
DEFINITION  Physcomitr@29555
 ACCESSION  Rose-Cavalier-Smiths-iMac.local:52:1409477063
      91 bp    PROT      linear    5-FEB-2104, 91 bases, 5575C
ORIGIN
        1 VNVPKTKKSF CPGCKKHTLH KVTQYKKGKD SLYAQGKRRY DRKQSGYGGQ TKPVFHKKAK
       61 TTKKIVLRLQ CCKHVTQHPI KRCKHFEIG
//
LOCUS       Mesostigma_viride@MVL00000244_      89 bp    PROT      linear   31-AUG-2014
DEFINITION  Mesostigma_viride@MVL00000244_
 ACCESSION  Rose-Cavalier-Smiths-iMac.local:53:1409477063
      91 bp    PROT      linear    5-FEB-2104, 9
ORIGIN
        1 VNIPKTKKTF CKGCGKHRLH KVTQYKTGKA SLFAQGKRRY DRKQSGYGGQ TKPVFHKKAK
       61 TTKKIVLRLQ CCKHVSQHAI KRCKHFEIG
//
LOCUS       Scenedesmus_obliquus@SOL000000      89 bp    PROT      linear   31-AUG-2014
DEFINITION  Scenedesmus_obliquus@SOL000000
 ACCESSION  Rose-Cavalier-Smiths-iMac.local:54:1409477063
      91 bp    PROT      linear    5-FEB-2104, 9
ORIGIN
        1 VNIPKTKKAF CKGCKKHMTM KVTQYKTGKA SLYAQGKRRY DRKQAGFGGQ TKPVFHKKAK
       61 TTKKIVLRLQ CCKQSSMKPI KRCKHFEIG
//
LOCUS       Helicosporidium_sp@HEL00000520      89 bp    PROT      linear   31-AUG-2014
DEFINITION  Helicosporidium_sp@HEL00000520
 ACCESSION  Rose-Cavalier-Smiths-iMac.local:55:1409477063
      91 bp    PROT      linear    5-FEB-2104, 9
ORIGIN
        1 VNVPKTKKAF CKGCKKHTLH KVTQYKTGKA SLYAQGKRRY DRKQSGYGGQ TKPVFHKKAK
       61 TTKKIVLRLQ CCRQQHMHKI KRCKHFEIG
//
LOCUS       Dunaliella@11842      89 bp    PROT      linear   31-AUG-2014
DEFINITION  Dunaliella@11842
 ACCESSION  Rose-Cavalier-Smiths-iMac.local:56:1409477063
      91 bp    PROT      linear    5-FEB-2104, 91 bases, C2906
ORIGIN
        1 VNVPKTRKTF CKPCKKHTQH KVTQYKTGKA SMYAQGKRRY DRKQSGYGGQ TKPIFHKKAK
       61 TTKKIVLRLQ CCKGTCMHSI KRCKHFEIG
//
LOCUS       Micromonas_sp@MSL00000387_2      89 bp    PROT      linear   31-AUG-2014
DEFINITION  Micromonas_sp@MSL00000387_2
 ACCESSION  Rose-Cavalier-Smiths-iMac.local:57:1409477063
      91 bp    PROT      linear    5-FEB-2104, 91 b
ORIGIN
        1 VNVPKAKKNF CK-CKKHSPH KVTQYKTGKA SLYAQGKRRY DRKQAGFGGQ TKPVFHKKAK
       61 TTKKIVLRLQ CCKAVCMHPL KRCKTFEIG
//
LOCUS       Chlamydomonas_incerta@CIL00000      89 bp    PROT      linear   31-AUG-2014
DEFINITION  Chlamydomonas_incerta@CIL00000
 ACCESSION  Rose-Cavalier-Smiths-iMac.local:58:1409477063
      91 bp    PROT      linear    5-FEB-2104, 9
ORIGIN
        1 VNVPKTKRAF CKGCKKHMMM KVTQYKTGKA SLYAQGKRRY DRKQSGYGGQ TKPVFHKKAK
       61 TTKKIVLRMQ CCKQTCMKGL KRCKHFEIG
//
LOCUS       Polytomella_parva@POL00000054_      89 bp    PROT      linear   31-AUG-2014
DEFINITION  Polytomella_parva@POL00000054_
 ACCESSION  Rose-Cavalier-Smiths-iMac.local:59:1409477063
      91 bp    PROT      linear    5-FEB-2104, 9
ORIGIN
        1 VNVPKTKRAF CKGCKKHMMM KVTQYKTGKA SLYAQGKRRY DRKQSGFGGQ TKPVFHKKAK
       61 TSKKIVLRMQ CCKATCMKGL KRCKHFEIG
//
LOCUS       Prototheca_wickerhamii@PWL0000      89 bp    PROT      linear   31-AUG-2014
DEFINITION  Prototheca_wickerhamii@PWL0000
 ACCESSION  Rose-Cavalier-Smiths-iMac.local:60:1409477063
      91 bp    PROT      linear    5-FEB-2104, 9
ORIGIN
        1 VNVPKTKKAF CKGCQKHTLH KVTQYKTGKA SLYAQGKRRY DRKQSGYGGQ TKPVFHKKAK
       61 TTRKIVLRLQ CCKTQHMHAI KRCKALRDW
//
LOCUS       Glaucocystis_nostochinearum@GN      89 bp    PROT      linear   31-AUG-2014
DEFINITION  Glaucocystis_nostochinearum@GN
 ACCESSION  Rose-Cavalier-Smiths-iMac.local:61:1409477063
      91 bp    PROT      linear    5-FEB-2104, 9
ORIGIN
        1 VNVPKTRNTF CKGCRKHTLH KVTQYKIGKA SLFAQGKRRY DRKQSGFGGQ TKPIFHKKAK
       61 TTKKITLRLE CCKYKMQFKL KRCKHFELG
//
LOCUS       Galdieria0@30635      89 bp    PROT      linear   31-AUG-2014
DEFINITION  Galdieria0@30635
 ACCESSION  Rose-Cavalier-Smiths-iMac.local:62:1409477063
      91 bp    PROT      linear    5-FEB-2104, 91 bases, 42AD5
ORIGIN
        1 VIVPKTRRTF CPGCRKHTLH KVSQYKKGKD SLFAQGKRRY DRKQRGYGGQ TKPIFRKKAK
       61 TTKKVVLRLE CCHYKTQHTL KRCKHFELG
//
LOCUS       Rhodosorus_marinus@rhomaCAMPEP0113961388      89 bp    PROT      linear   31-AUG-2014
DEFINITION  Rhodosorus_marinus@rhomaCAMPEP0113961388
 ACCESSION  Rose-Cavalier-Smiths-iMac.local:63:1409477063
      91 bp    PROT      linear    5-F
ORIGIN
        1 VTVPKTRKTF CPRCKKHTLH KVSQYKKGKD SLFAQGKRRY DRKQTGFGGQ TKPVFKKKAK
       61 TTKKIVLRLE CCKYKSQVTI KRCKHFELS
//
LOCUS       Gracilaria@16340      89 bp    PROT      linear   31-AUG-2014
DEFINITION  Gracilaria@16340
 ACCESSION  Rose-Cavalier-Smiths-iMac.local:64:1409477063
      91 bp    PROT      linear    5-FEB-2104, 91 bases, 17E75
ORIGIN
        1 VVVPKSRKTL CPACRKHTLH KVTQYKKGKD SLYAQGKRRY DRKQSGFGGQ TKPVFHKKAK
       61 TTKKIVLRLE CCGVKHQRVI KRCKHFELG
//
LOCUS       Porphyra0y@19684      89 bp    PROT      linear   31-AUG-2014
DEFINITION  Porphyra0y@19684
 ACCESSION  Rose-Cavalier-Smiths-iMac.local:65:1409477063
      91 bp    PROT      linear    5-FEB-2104, 91 bases, 54B12
ORIGIN
        1 VVVPKSRNTF CPACRKHALH KVTQYKTGKA SKFAQGKRRY DRKQSGYGGQ TKPVFHKKAK
       61 TTKKVVLRLE CCKYKSHKTL ARCKHFELG
//
LOCUS       Cyanophora_paradoxa@CPL0000050      89 bp    PROT      linear   31-AUG-2014
DEFINITION  Cyanophora_paradoxa@CPL0000050
 ACCESSION  Rose-Cavalier-Smiths-iMac.local:66:1409477063
      91 bp    PROT      linear    5-FEB-2104, 9
ORIGIN
        1 VNIPKTRKTF CS-CAKHTPH KVTQYKTGKA SKFAQGKRRY DRKQSGFGGQ TKPVFHKKAK
       61 TTKKIVLRLE CCKYKHQHAI KRCKHFELG
//
LOCUS       Prymnesium_parvum@PRYPA322032_      89 bp    PROT      linear   31-AUG-2014
DEFINITION  Prymnesium_parvum@PRYPA322032_
 ACCESSION  Rose-Cavalier-Smiths-iMac.local:67:1409477063
      91 bp    PROT      linear    5-FEB-2104, 9
ORIGIN
        1 VNAPKTTKTF CKACRNHQVF KVTQYKAGKA SLVAQGKRRY DNKQAGFGGQ TKPVFHKKAK
       61 TTKKITLRLT CCKSVRLKPI KRSKHFEIC
//
LOCUS       Isochrysis_galbana@ISL00001308      89 bp    PROT      linear   31-AUG-2014
DEFINITION  Isochrysis_galbana@ISL00001308
 ACCESSION  Rose-Cavalier-Smiths-iMac.local:68:1409477063
      91 bp    PROT      linear    5-FEB-2104, 9
ORIGIN
        1 ---------- ---------- ---------- ---------- -SKQQGFGGQ TKPVFHKKAK
       61 TTKKITLRLT CCKTVRLKPI KRAKHFEIC
//
LOCUS       Pavlova_lutheri@PLL00000596_2      89 bp    PROT      linear   31-AUG-2014
DEFINITION  Pavlova_lutheri@PLL00000596_2
 ACCESSION  Rose-Cavalier-Smiths-iMac.local:69:1409477063
      91 bp    PROT      linear    5-FEB-2104, 91
ORIGIN
        1 ---------- ---------- ---------- -------RRY DKKQAGFGGQ TKPVFHKKAK
       61 TTKKITLRLT CCKTVRLLAI KRTKHFEIT
//
LOCUS       Oxnerella_sp@oxnspContig00365_      89 bp    PROT      linear   31-AUG-2014
DEFINITION  Oxnerella_sp@oxnspContig00365_
 ACCESSION  Rose-Cavalier-Smiths-iMac.local:70:1409477063
      91 bp    PROT      linear    5-FEB-2104, 9
ORIGIN
        1 VNIPKTRNTF CKGCRKHTLH KVTQYKAGKA SIYAQGKRRY DRKQQGYGGQ TKPIFHKKAK
       61 TTKKIVLRLE CCSRVHQYGL KRTKHFEIG
//
LOCUS       Microhelia_sp@micspRFL6WO5101D      89 bp    PROT      linear   31-AUG-2014
DEFINITION  Microhelia_sp@micspRFL6WO5101D
 ACCESSION  Rose-Cavalier-Smiths-iMac.local:71:1409477063
      91 bp    PROT      linear    5-FEB-2104, 9
ORIGIN
        1 VVAPKTKRTF CKSCRNHQVH KVTQYKAGKA SLFAQGKRRY DKKQAGFGGQ TKPVFKKKAK
       61 TTKKIVLRLQ CCKFTSLYAL KRTKHFEIL
//
LOCUS       Sorites_sp@sorspCAMPEP0114667156      89 bp    PROT      linear   31-AUG-2014
DEFINITION  Sorites_sp@sorspCAMPEP0114667156
 ACCESSION  Rose-Cavalier-Smiths-iMac.local:72:1409477063
      91 bp    PROT      linear    5-FEB-2104,
ORIGIN
        1 VNIPKTRNTY CR-CKKHTPH KVSQYKTGKA SLSAQGKRRY DKKQAGFGGQ TKPVFHKKAK
       61 TTKKIVLKFX CCKAKRMKPI KRTKHFELG
//
LOCUS       Reticulomyxa_filosa@solexa3736598      89 bp    PROT      linear   31-AUG-2014
DEFINITION  Reticulomyxa_filosa@solexa3736598
 ACCESSION  Rose-Cavalier-Smiths-iMac.local:73:1409477063
      91 bp    PROT      linear    5-FEB-2104
ORIGIN
        1 ~~FPKEKKMY CK-CHKHQKF KVTQYKPGKA SLYVQGKRRY DMKQRGFGGQ TKPVFRKKRK
       61 TTKKISVKNK CCQFTLQK-L KRAKTFELG
//
LOCUS       Paracercomonas_marina@CLL00001      89 bp    PROT      linear   31-AUG-2014
DEFINITION  Paracercomonas_marina@CLL00001
 ACCESSION  Rose-Cavalier-Smiths-iMac.local:74:1409477063
      91 bp    PROT      linear    5-FEB-2104, 9
ORIGIN
        1 VNYPKKKNTY CK-CASHQSH AVTWQKKGKA STTAQGKRRY DRKQAGFGGQ TKPIFKKKVK
       61 TTKKVVVKLK CCAQSHQHVL KRCKTFEIG
//
LOCUS       Cercomonas_clavideferens@cercl      89 bp    PROT      linear   31-AUG-2014
DEFINITION  Cercomonas_clavideferens@cercl
 ACCESSION  Rose-Cavalier-Smiths-iMac.local:75:1409477063
      91 bp    PROT      linear    5-FEB-2104, 9
ORIGIN
        1 VNYPKKKNTF CK-CKKHESH AITWQKKGKA SLVAQGKRRY DRKQSGYGGQ TKPVFHKKVK
       61 TTKKVVLKLK CCARSHQAVL KRCKHFELG
//
LOCUS       Bigelowiella_natans@jgiBigna156207      89 bp    PROT      linear   31-AUG-2014
DEFINITION  Bigelowiella_natans@jgiBigna156207
 ACCESSION  Rose-Cavalier-Smiths-iMac.local:76:1409477063
      91 bp    PROT      linear    5-FEB-210
ORIGIN
        1 VFFPKKLKTY CKHCRSHKEF TVTQYKAGKA SLFAQGKRRY DRKQSGFGGQ TKPVFKKKVK
       61 TTKKITLRLK CCLLIQHRCI GRSKHFELG
//
LOCUS       Paulinella_chromatophora@pauchA2_109_18727_11419_3      89 bp    PROT      linear   31-AUG-2014
DEFINITION  Paulinella_chromatophora@pauchA2_109_18727_11419_3
 ACCESSION  Rose-Cavalier-Smiths-iMac.local:77:1409477063
      91 bp    PROT      lin
ORIGIN
        1 ---------- ---------- ---------- ---------- ---------- ----------
       61 -TKKIVLRLE CCKYKHQHAI NRCKHFELG
//
LOCUS       Mataza_hastifera@mathaCAMPEP0175120992      89 bp    PROT      linear   31-AUG-2014
DEFINITION  Mataza_hastifera@mathaCAMPEP0175120992
 ACCESSION  Rose-Cavalier-Smiths-iMac.local:78:1409477063
      91 bp    PROT      linear    5-FEB
ORIGIN
        1 VNFPKKKRTY CK-CNKHSEH AITWQKKGKA SLVAQGKRRY DRKQAGYGGQ TKPVFKKKVK
       61 TTKKVVLKLK CCSLCHQAVL KRCKAFELG
//
LOCUS       Minchinia_chitonisM@minch0194451316      89 bp    PROT      linear   31-AUG-2014
DEFINITION  Minchinia_chitonisM@minch0194451316
 ACCESSION  Rose-Cavalier-Smiths-iMac.local:79:1409477063
      91 bp    PROT      linear    5-FEB-21
ORIGIN
        1 VNIPKAKKSF CK-CKKHAPH KVTQYKTGKA SLYAQGKRRY DRKQSGFGGQ TKPVFHKKAK
       61 TTKKIVLRLQ CCKAVCMHPI KRCKHFEIG
//
LOCUS       Araneofila_producta@araprConti      89 bp    PROT      linear   31-AUG-2014
DEFINITION  Araneofila_producta@araprConti
 ACCESSION  Rose-Cavalier-Smiths-iMac.local:80:1409477063
      91 bp    PROT      linear    5-FEB-2104, 9
ORIGIN
        1 VNYPKKKRTF CK-CAKHQVH GITWQKKGKA SLYAQGKRRY DRKQAGFGGQ TKPVFHKKVK
       61 TTKKVVLKLK CCSLAHQVVL KRCKHFELG
//
LOCUS       Sandona_ubiquita@sanubContig00      89 bp    PROT      linear   31-AUG-2014
DEFINITION  Sandona_ubiquita@sanubContig00
 ACCESSION  Rose-Cavalier-Smiths-iMac.local:81:1409477063
      91 bp    PROT      linear    5-FEB-2104, 9
ORIGIN
        1 VNYPKKKNTY CR-CDKHEPH AITWQKKGKA STTAQGKRRY DRKQSGYGGQ TKPVFHKKVK
       61 TTKKVVLKLK CCSQSHQVVL KRCKHFELG
//
LOCUS       Thaumatomonas_sp@thaspSFL6WO51      89 bp    PROT      linear   31-AUG-2014
DEFINITION  Thaumatomonas_sp@thaspSFL6WO51
 ACCESSION  Rose-Cavalier-Smiths-iMac.local:82:1409477063
      91 bp    PROT      linear    5-FEB-2104, 9
ORIGIN
        1 VNYPKKKNTF CKGCNKHQSH SITWQKKGKA STTAQGKRWY DRKQAGFGGQ TKPVFHKKVK
       61 TTKKVVLKLK CCSQSHQVVV KRCKHFELG
//
LOCUS       Helkesimastix_marina@helmaRFL6      89 bp    PROT      linear   31-AUG-2014
DEFINITION  Helkesimastix_marina@helmaRFL6
 ACCESSION  Rose-Cavalier-Smiths-iMac.local:83:1409477063
      91 bp    PROT      linear    5-FEB-2104, 9
ORIGIN
        1 VNFPKQKKAH CN-CNKHTLH AITWQKKGKA SLLAQGKRRY DRKQAGFGGQ TKPVFQKNVK
       61 TTRKVVLKFK CCARMHQVCL KRAAHFEIG
//
LOCUS       Guillardia_theta@jgiGuith1152355      89 bp    PROT      linear   31-AUG-2014
DEFINITION  Guillardia_theta@jgiGuith1152355
 ACCESSION  Rose-Cavalier-Smiths-iMac.local:84:1409477063
      91 bp    PROT      linear    5-FEB-2104,
ORIGIN
        1 VNFPKELKSY CKHCKNHQKW KVTQYKKGKD SLYAQGKRRY DRKQSGFGGQ TKPVFHKKAK
       61 VTKKITLKMK CCSMLKMKNI GRCKHFELG
//
LOCUS       Palpitomonas_bilix@palbiCAMPEP0113884210      89 bp    PROT      linear   31-AUG-2014
DEFINITION  Palpitomonas_bilix@palbiCAMPEP0113884210
 ACCESSION  Rose-Cavalier-Smiths-iMac.local:85:1409477063
      91 bp    PROT      linear    5-F
ORIGIN
        1 ---------- ---------- ---------- ----QGKRRY DRKQAGFGGQ TKPIFHKKAK
       61 TTKKIVLKLE CCKTVQLRAI KRCKHFELG
//
LOCUS       Phaeodacty@30821      89 bp    PROT      linear   31-AUG-2014
DEFINITION  Phaeodacty@30821
 ACCESSION  Rose-Cavalier-Smiths-iMac.local:86:1409477063
      91 bp    PROT      linear    5-FEB-2104, 91 bases, 29EA5
ORIGIN
        1 VNVPKERKTY CAGCKKHAAH KVTQYKAGKA SNFAQGKRRY DSKQMGFGGQ TKPVFHKKAK
       61 TTRKVVLRLE CCKTKKQLCI KRTKHFELG
//
LOCUS       Phytophtho@31525      89 bp    PROT      linear   31-AUG-2014
DEFINITION  Phytophtho@31525
 ACCESSION  Rose-Cavalier-Smiths-iMac.local:87:1409477063
      91 bp    PROT      linear    5-FEB-2104, 91 bases, 87811
ORIGIN
        1 VNMPKERRTF CKGCQKHTVH KITQYKAGKA SKYAQGARRY NDKQKGFGGQ TKPVFHKKAK
       61 TTKKITLRME CCKTKKQLPM KRTKHFELG
//
LOCUS       Pythium_ultimum@pytulTA2988_3      89 bp    PROT      linear   31-AUG-2014
DEFINITION  Pythium_ultimum@pytulTA2988_3
 ACCESSION  Rose-Cavalier-Smiths-iMac.local:88:1409477063
      91 bp    PROT      linear    5-FEB-2104, 91
ORIGIN
        1 --MPKERRTF CKGCGKHTVH KITQYKAGKA SKFAQGTRRY KEKQKGFGGQ TKPIFHKKAK
       61 TTKKITLRME CCKTKKQLPI KRTKHFELG
//
LOCUS       Alexandriu@8834      89 bp    PROT      linear   31-AUG-2014
DEFINITION  Alexandriu@8834
 ACCESSION  Rose-Cavalier-Smiths-iMac.local:89:1409477063
      91 bp    PROT      linear    5-FEB-2104, 91 bases, 6C793F
ORIGIN
        1 VNIPKTRNTY CR-CKKHTTH KVSQYKTGKA SLSAQGKRRY DKKQAGYGGQ TKPVFKKKAK
       61 TTKKIVLKFE CCKAKRMKPI KRTKHFELG
//
LOCUS       Karlodinium_micrum@KML00007571      89 bp    PROT      linear   31-AUG-2014
DEFINITION  Karlodinium_micrum@KML00007571
 ACCESSION  Rose-Cavalier-Smiths-iMac.local:90:1409477063
      91 bp    PROT      linear    5-FEB-2104, 9
ORIGIN
        1 VNIPKNRNTY CR-CKKHTPH KVTQYKTGKA SLSAQGKRRY DKKQAGFGGQ TKPVFHKKAK
       61 TTKKIVLKLE CCKAKRMKPI KRTKHFELG
//
LOCUS       Ectocarpus@23941      89 bp    PROT      linear   31-AUG-2014
DEFINITION  Ectocarpus@23941
 ACCESSION  Rose-Cavalier-Smiths-iMac.local:91:1409477063
      91 bp    PROT      linear    5-FEB-2104, 91 bases, 31024
ORIGIN
        1 VNVPKERRTY CKDCNKHTVH KVTQYKSGKA SNFAQGKRRY DHKQRGFGGQ TKPIFHKKAK
       61 TTKKVTLRLE CCKAKKQLVI ARCKHFELG
//
LOCUS       Thalassios@30561      89 bp    PROT      linear   31-AUG-2014
DEFINITION  Thalassios@30561
 ACCESSION  Rose-Cavalier-Smiths-iMac.local:92:1409477063
      91 bp    PROT      linear    5-FEB-2104, 91 bases, 55501
ORIGIN
        1 VNVPKERKTF CAGCRKHQVH KVTQYKAGKA SNFAQGKRRY DSKQMGFGGQ TKPVFHKKAK
       61 TTRKIVLRLE CCKQKKHLTL KRTKHFELG
//
LOCUS       Schizochytrium_sp@schspContig0      89 bp    PROT      linear   31-AUG-2014
DEFINITION  Schizochytrium_sp@schspContig0
 ACCESSION  Rose-Cavalier-Smiths-iMac.local:93:1409477063
      91 bp    PROT      linear    5-FEB-2104, 9
ORIGIN
        1 VNVPKERRTF CKGCRKHTVH KVTQYKAGKA SNFAQGKRRY DRKQKGYGGQ TKPIFHKKAK
       61 TTKKVTLRLE CCKTKCQIGL KRCKTFELG
//
LOCUS       Cryptospor@29901      89 bp    PROT      linear   31-AUG-2014
DEFINITION  Cryptospor@29901
 ACCESSION  Rose-Cavalier-Smiths-iMac.local:94:1409477063
      91 bp    PROT      linear    5-FEB-2104, 91 bases, 42D65
ORIGIN
        1 VNIPKLRNTF CKGCRKHTPH KVSQYKRGKE SPRAQGRRRY DQKQKGYGGQ TKPKLRKTAK
       61 TTKKIVLRLE CCKQRRFLAI KRCKHFQLG
//
LOCUS       Blastocyst@18036      89 bp    PROT      linear   31-AUG-2014
DEFINITION  Blastocyst@18036
 ACCESSION  Rose-Cavalier-Smiths-iMac.local:95:1409477063
      91 bp    PROT      linear    5-FEB-2104, 91 bases, 9E001
ORIGIN
        1 VHVPKTENTY CK-CNKHTEH KVTQYKAGKA SIRPQGKRRY DAKQKGFGGQ TKPIFHKKAK
       61 QTKKLVLRLE CCKTKAQRPL KRCKTLEIG
//
LOCUS       Babesia0bo@15488      89 bp    PROT      linear   31-AUG-2014
DEFINITION  Babesia0bo@15488
 ACCESSION  Rose-Cavalier-Smiths-iMac.local:96:1409477063
      91 bp    PROT      linear    5-FEB-2104, 91 bases, 50365
ORIGIN
        1 VNIPKSRRTL CTGCKKHQLH KVTQYKKGKD SKHVQGRRRY DMKQAGFGGQ TKPIFRKKAK
       61 TTKKIVLKLE CCKKKHFATL KRCKTFELG
//
LOCUS       Eimeria0te@12987      89 bp    PROT      linear   31-AUG-2014
DEFINITION  Eimeria0te@12987
 ACCESSION  Rose-Cavalier-Smiths-iMac.local:97:1409477063
      91 bp    PROT      linear    5-FEB-2104, 91 bases, 388E6
ORIGIN
        1 ---PEDRNTF CRGCRKHTPH KVSQYKKGKD SLVVQGKRRY DAKQKGFGGQ TKPIFRKKAK
       61 TTKKIVLKLE CCKTKRLLPI KRCKSFELG
//
LOCUS       Plasmodium@30396      89 bp    PROT      linear   31-AUG-2014
DEFINITION  Plasmodium@30396
 ACCESSION  Rose-Cavalier-Smiths-iMac.local:98:1409477063
      91 bp    PROT      linear    5-FEB-2104, 91 bases, 884C6
ORIGIN
        1 VNVPKTRKTY CSNCKKHTMH KVSQYKKGKE RLSSLGRRRY DMKQKGFGGQ TKPVFKKKAK
       61 TTKKIVLKLE CCKKKRFQTM KRCKTFEMG
//
LOCUS       Theileria0@28171      89 bp    PROT      linear   31-AUG-2014
DEFINITION  Theileria0@28171
 ACCESSION  Rose-Cavalier-Smiths-iMac.local:99:1409477063
      91 bp    PROT      linear    5-FEB-2104, 91 bases, 2AAB5
ORIGIN
        1 VNVPKTRKTL CTGCKKHQLH KVSQYKKGKD SVHVQGKRRY DMKQKGFGGQ TKPIFRKKAK
       61 TTKKIVLKLE CCKKKHFAKL KRCKNFELG
//
LOCUS       Toxoplasma@27609      89 bp    PROT      linear   31-AUG-2014
DEFINITION  Toxoplasma@27609
 ACCESSION  Rose-Cavalier-Smiths-iMac.local:100:1409477063
      91 bp    PROT      linear    5-FEB-2104, 91 bases, 23B8F
ORIGIN
        1 VNVPKLRNTF CKGCRKHQPH KVSQYKKGKD SLVVQGKRRY DRKQKGFGGQ TKPIFRKKAK
       61 TTKKIVLKLE CCKTKRLLPI KRCKSFELG
//
LOCUS       Perkinsus0@25040      89 bp    PROT      linear   31-AUG-2014
DEFINITION  Perkinsus0@25040
 ACCESSION  Rose-Cavalier-Smiths-iMac.local:101:1409477063
      91 bp    PROT      linear    5-FEB-2104, 91 bases, E7DA1
ORIGIN
        1 ---------- ---------- -VTQYKTGKA SLVAQGKRRY DSKQAGFGGQ TKPVFRKKAK
       61 TTKKIVLKLE CCKCKRMMPI KRCKHFELG
//
LOCUS       Paramecium@31073      88 bp    PROT      linear   31-AUG-2014
DEFINITION  Paramecium@31073
 ACCESSION  Rose-Cavalier-Smiths-iMac.local:102:1409477063
      90 bp    PROT      linear    5-FEB-2104, 90 bases, B19C4
ORIGIN
        1 VNVPKNRKTY CR-CGSHQSC KVSQYKKSKE SPFAQGRRRY DMKQAGYGGQ TKPIFRKKAK
       61 TTKKVALKLE CCKLKWLKVI KRCKIYSI
//
LOCUS       Sterkiella_histriomuscorum@OTL      89 bp    PROT      linear   31-AUG-2014
DEFINITION  Sterkiella_histriomuscorum@OTL
 ACCESSION  Rose-Cavalier-Smiths-iMac.local:103:1409477063
      91 bp    PROT      linear    5-FEB-2104, 9
ORIGIN
        1 VHAPKQKRTY CG-CNKHAIH KVSQYKTGKA STVAQGKRRY DAKQKGFGGQ TKPIFRKKAK
       61 TTKKVTLKLE CCKRRRLCPI KRCKTFILG
//
LOCUS       Tetrahymen@31119      89 bp    PROT      linear   31-AUG-2014
DEFINITION  Tetrahymen@31119
 ACCESSION  Rose-Cavalier-Smiths-iMac.local:104:1409477063
      91 bp    PROT      linear    5-FEB-2104, 91 bases, 6E025
ORIGIN
        1 VQVPKTRKTY CK-CNSHTNH KVSQYKKSKE STHAQGRRRY DMKQSGFGGQ TKPIFRKKAK
       61 TTKKVALKFD CCKTKRVIPI KRCKTIVFM
//
LOCUS       Reclinomonas_americana@RAL0000      89 bp    PROT      linear   31-AUG-2014
DEFINITION  Reclinomonas_americana@RAL0000
 ACCESSION  Rose-Cavalier-Smiths-iMac.local:105:1409477063
      91 bp    PROT      linear    5-FEB-2104, 9
ORIGIN
        1 VLYPKKRHTH CPTCHKHQEH KVIQYKKGQE SMFAQGRRRY DRKQSGFGGQ TKPIFHKKAK
       61 TTRKIALKLQ CCKKIHQTVI KRCKHFELA
//
LOCUS       Seculamonas_ecuadoriensis@SEL0      89 bp    PROT      linear   31-AUG-2014
DEFINITION  Seculamonas_ecuadoriensis@SEL0
 ACCESSION  Rose-Cavalier-Smiths-iMac.local:106:1409477063
      91 bp    PROT      linear    5-FEB-2104, 9
ORIGIN
        1 ----KKKKTF CPSCGKHTEH KVIQYKKGQE SKASQGRRRY DRKQSGFGGQ TKPIFRKKAK
       61 TTKKIALKLQ WCKKIHQVVI KRCKHFELA
//
LOCUS       Histiona_aroides@HAL00000049_1      89 bp    PROT      linear   31-AUG-2014
DEFINITION  Histiona_aroides@HAL00000049_1
 ACCESSION  Rose-Cavalier-Smiths-iMac.local:107:1409477063
      91 bp    PROT      linear    5-FEB-2104, 9
ORIGIN
        1 VLYPKKKNTY CP-CEKHSEH KVIQYKKGQD SNMAQGRRRY DRKQSGFGGQ TKPIFHKKAK
       61 TTKKIGLKLQ CCKKLHQVVI KRAKHFELA
//
LOCUS       Malawimonas_californiana@MCL00      89 bp    PROT      linear   31-AUG-2014
DEFINITION  Malawimonas_californiana@MCL00
 ACCESSION  Rose-Cavalier-Smiths-iMac.local:108:1409477063
      91 bp    PROT      linear    5-FEB-2104, 9
ORIGIN
        1 VNIPKTRKTF CPSCGKHTEH KVTQYKAGKA RLFAQGKRRY DMKQAGFGGQ IKPVFHKKAK
       61 TTKKIVIRLE CCKKKHQQSL KRSKHIELG
//
LOCUS       Malawimonas_jakobiformis@MJL00      89 bp    PROT      linear   31-AUG-2014
DEFINITION  Malawimonas_jakobiformis@MJL00
 ACCESSION  Rose-Cavalier-Smiths-iMac.local:109:1409477063
      91 bp    PROT      linear    5-FEB-2104, 9
ORIGIN
        1 VNIPKTRNTY CASCGKHTEH KVTQYKAGKA RLNALGKRRY DHKQKGFGGQ TKPVFHKKAK
       61 VTKKIVLRLE CCKQKKLQCL KRAKHIEIG
//
LOCUS       Giardia0la@27121      89 bp    PROT      linear   31-AUG-2014
DEFINITION  Giardia0la@27121
 ACCESSION  Rose-Cavalier-Smiths-iMac.local:110:1409477063
      91 bp    PROT      linear    5-FEB-2104, 91 bases, 1EB01
ORIGIN
        1 VTYPAERRTF CK-EGKHTVH KASLYKKGKD SLLAQGKRRY DRKQRGFGGQ TKPIFRRKAK
       61 TTKKQVIRLT CCKCQTFQVL KRCHRLEIS
//
LOCUS       Spironucle@15417      89 bp    PROT      linear   31-AUG-2014
DEFINITION  Spironucle@15417
 ACCESSION  Rose-Cavalier-Smiths-iMac.local:111:1409477063
      91 bp    PROT      linear    5-FEB-2104, 91 bases, 4C4BC
ORIGIN
        1 ---------- ---------- ---------- ---------- ---------- --------AK
       61 VTKKNVIKLT CCKAVSFKVL KRCHRLELQ
//
LOCUS       Naegleria0@31164      89 bp    PROT      linear   31-AUG-2014
DEFINITION  Naegleria0@31164
 ACCESSION  Rose-Cavalier-Smiths-iMac.local:112:1409477063
      91 bp    PROT      linear    5-FEB-2104, 91 bases, 375AB
ORIGIN
        1 VNFPKQLKAY CQ-CATHKEH KVTQYKAGKA SLWAQGKRRY DRKQKGYGGQ TKPIFHKKAK
       61 TTKKIVLRLQ CCKRINQRGI KRCKHFELG
//
LOCUS       Sawyeria_marylandensis@SML0000      89 bp    PROT      linear   31-AUG-2014
DEFINITION  Sawyeria_marylandensis@SML0000
 ACCESSION  Rose-Cavalier-Smiths-iMac.local:113:1409477063
      91 bp    PROT      linear    5-FEB-2104, 9
ORIGIN
        1 VNFPKVIKAY CP-CKKHQKC KVVQYKAGKK AEMSAGARRY NRKQKGFGGQ TKPIFKKKAK
       61 TTKKILLKII CCKRTTQRNV KRCKTFQVG
//
LOCUS       Stachyamoeba_lipophora@SLL0000      89 bp    PROT      linear   31-AUG-2014
DEFINITION  Stachyamoeba_lipophora@SLL0000
 ACCESSION  Rose-Cavalier-Smiths-iMac.local:114:1409477063
      91 bp    PROT      linear    5-FEB-2104, 9
ORIGIN
        1 ---------- ---------- ---------- --------RY DRKQQGYGGE TKTVFEKKAK
       61 TTKKVVLKLQ SCKYVQQLAL KRCKHFEIG
//
LOCUS       Diplonema_papillatum@DPL000027      89 bp    PROT      linear   31-AUG-2014
DEFINITION  Diplonema_papillatum@DPL000027
 ACCESSION  Rose-Cavalier-Smiths-iMac.local:115:1409477063
      91 bp    PROT      linear    5-FEB-2104, 9
ORIGIN
        1 VNYPKAKKSF CS-CVTYKTH KVVQYKTGKA RKCAQGKRRY DAKQKGFGGQ TKPVFHKKAK
       61 TTKKITLKLQ CCKRVKLTAI KRAKHFELA
//
LOCUS       Euglena_gracilis@ELL00000177_1      89 bp    PROT      linear   31-AUG-2014
DEFINITION  Euglena_gracilis@ELL00000177_1
 ACCESSION  Rose-Cavalier-Smiths-iMac.local:116:1409477063
      91 bp    PROT      linear    5-FEB-2104, 9
ORIGIN
        1 VQYPKTRKTF CKGCKKHQTH KVVQYKVGKA SVVAQGKRRY DMKQKGFGGQ TKPVFHKKAK
       61 TTKKITLKLQ CCKLIKQIKI KRCKHFELA
//
LOCUS       Astasia_longa@ALL00001404_5      65 bp    PROT      linear   31-AUG-2014
DEFINITION  Astasia_longa@ALL00001404_5
 ACCESSION  Rose-Cavalier-Smiths-iMac.local:117:1409477063
      67 bp    PROT      linear    5-FEB-2104, 67 b
ORIGIN
        1 -----TRKTF CKGCKKHQTH KVVQYKVGKA SIAAQGKRRY DMKQKGFGGQ TKPVFHKKAK
       61 TTKKX
//
LOCUS       Neoparamoeba_aestuarinaI@neoaeCAMPEP0201506620      89 bp    PROT      linear   31-AUG-2014
DEFINITION  Neoparamoeba_aestuarinaI@neoaeCAMPEP0201506620
 ACCESSION  Rose-Cavalier-Smiths-iMac.local:118:1409477063
      91 bp    PROT      linear 
ORIGIN
        1 VNFPKKKKMH CP-CNSHKEF KIQQYKAGKA SLYAQGKRRY DAKQRGYGGQ TKPILRKKTK
       61 TTKKITLKLQ CCKGIVQNVL KRTKHFELN
//
LOCUS       Rhynchomonas      89 bp    PROT      linear   31-AUG-2014
DEFINITION  Rhynchomonas
 ACCESSION  Rose-Cavalier-Smiths-iMac.local:119:1409477063
      91 bp    PROT      linear    5-FEB-2104, 91 bases, E5F51785 
ORIGIN
        1 VQFPKKKKMF CGHCMKHKEY KITQYKTGKA RLFAQGKRRY DRKQRGYGGQ TKPIFHKKAK
       61 TTKKIVLKLT CCKQTVQNVL KRTKHFELT
//
LOCUS             Bodo      89 bp    PROT      linear   31-AUG-2014
DEFINITION  Bodo
 ACCESSION  Rose-Cavalier-Smiths-iMac.local:120:1409477063
      91 bp    PROT      linear    5-FEB-2104, 91 bases, 3F1EDC20 checksum
ORIGIN
        1 ---------- ---------- KVVQYKAGKA RLHAQGKRRY DRKQSGYGGQ TKPIFHKKAK
       61 TTKKIVLKLQ CCKVIVQNIL KRTKHFELN
//
LOCUS       Leishmania@31140      88 bp    PROT      linear   31-AUG-2014
DEFINITION  Leishmania@31140
 ACCESSION  Rose-Cavalier-Smiths-iMac.local:121:1409477063
      90 bp    PROT      linear    5-FEB-2104, 90 bases, CFD1E
ORIGIN
        1 VNYPKKKVMH CGDCNAHKSF KVVQYKAGKA RLFARGKRRY DRKQSGYGGQ TKPVFHKKAK
       61 TTKKIVLKLQ CCKSIRQVVL KRTKHFEL
//
LOCUS       Procryptobia_sorokini@metproRF      89 bp    PROT      linear   31-AUG-2014
DEFINITION  Procryptobia_sorokini@metproRF
 ACCESSION  Rose-Cavalier-Smiths-iMac.local:122:1409477063
      91 bp    PROT      linear    5-FEB-2104, 9
ORIGIN
        1 VNYPKKKTMH CPSCNAHKTF KVVHYKAGKA RKYAQGKRRY DRKQEGYGGQ TKPIFHKKAK
       61 TTKKIVLKLQ CCKHVVQNVL KRAKHFELN
//
LOCUS       Procryptobia_M      89 bp    PROT      linear   31-AUG-2014
DEFINITION  Procryptobia_M
 ACCESSION  Rose-Cavalier-Smiths-iMac.local:123:1409477063
      91 bp    PROT      linear    5-FEB-2104, 91 bases, 855F2CC
ORIGIN
        1 VNYPKKKTMH CPSCNAHKTF KVVHYKAGKA RKYAQGKRRY DRKQEGYGGQ TKPIFHKKAK
       61 TTKKIVLKLQ CCKHVVQNVL KRAKHFELN
//
LOCUS       Trypa0bruc@31538      88 bp    PROT      linear   31-AUG-2014
DEFINITION  Trypa0bruc@31538
 ACCESSION  Rose-Cavalier-Smiths-iMac.local:124:1409477063
      90 bp    PROT      linear    5-FEB-2104, 90 bases, 64DBF
ORIGIN
        1 VNYPKKKKMH CPDCNAHKSF KVVQYKAGKA RLYARGKRRY DRKQSGYGGQ TKPIFHKKAK
       61 TTKKIVLKLQ CCKSIIQNVL KRTKHFEL
//
LOCUS       Trypa0cruc@30812      88 bp    PROT      linear   31-AUG-2014
DEFINITION  Trypa0cruc@30812
 ACCESSION  Rose-Cavalier-Smiths-iMac.local:125:1409477063
      90 bp    PROT      linear    5-FEB-2104, 90 bases, 3B948
ORIGIN
        1 VNYPKKKTMY CPDCKAHKSF KVVQYKAGKA RLYARGKRRY DRKQSGYGGQ TKPIFHKKAK
       61 TTKKIVLKLQ CCKSIIQNVL KRTKHFEL
//
LOCUS       Physarum_polycephalum      89 bp    PROT      linear   31-AUG-2014
DEFINITION  Physarum_polycephalum, 294 bases, C48D8B11 checksum.
 ACCESSION  Rose-Cavalier-Smiths-iMac.local:127:1409477126
ORIGIN
        1 VNVPKTRNTF CTRCNKHNSH KVTQYKAGKA SLYAQGKRRY DRKQRGFGGQ TKPVFHKKAK
       61 TTKKIVLRLE CCGFKNQQTL KRCKHFELG
//
LOCUS       Tribonema_sp      89 bp    PROT      linear   31-AUG-2014
DEFINITION  Tribonema_sp, 294 bases, A9E33913 checksum.
 ACCESSION  Rose-Cavalier-Smiths-iMac.local:132:1409477126
ORIGIN
        1 ---------- ----GKHTVH KVSQYKSGKA SNFAQGKRRY DHKQKGYGGQ TKPIFHKKAK
       61 TTKKVTLRLE CCKAKKQLVI KRCKHFELG
//
LOCUS       Flamella_sp      89 bp    PROT      linear   31-AUG-2014
DEFINITION  Flamella_sp, 294 bases, 4AB73A9B checksum.
 ACCESSION  Rose-Cavalier-Smiths-iMac.local:135:1409477126
ORIGIN
        1 VNIPKTRKTF CPGCKKHTPH KVSQYKVGKP SVFAQGKRRY DRKQKGFGGQ TKPVFHKKAK
       61 TTKKI----- ---------- -----FELG
//
LOCUS       Heterosigma_sp      89 bp    PROT      linear   31-AUG-2014
DEFINITION  Heterosigma_sp, 294 bases, 474BEA54 checksum.
 ACCESSION  Rose-Cavalier-Smiths-iMac.local:143:1409477126
ORIGIN
        1 ---GKKKNTY CKKCDKHESH AITQKKAGKA STTAQGKRRY DRKQSGYGGQ TKPVFHKKVK
       61 TTRKVVLKLK CCAQSHQVVL KRCKHFELG
//
LOCUS       Apis_mellifera      89 bp    PROT      linear   31-AUG-2014
DEFINITION  Apis_mellifera, 294 bases, EE543548 checksum.
 ACCESSION  Rose-Cavalier-Smiths-iMac.local:144:1409477126
ORIGIN
        1 VNVPKQRRTF CKKCKVHKPH KVTQYKKSKE RHASQGRRRY DRKQQGFGGQ TKPIFRKKAK
       61 TTKKIVLRME CCKYRKQIPL KRCKHFELG
//
LOCUS       Arachnula_sp      89 bp    PROT      linear   31-AUG-2014
DEFINITION  Arachnula_sp, 294 bases, CF128AFC checksum.
 ACCESSION  Rose-Cavalier-Smiths-iMac.local:150:1409477126
ORIGIN
        1 GQHPKDKKDF LPWMQEAHNH KVSQYKVGKP SVFAQGKRRY DRKQKGFGG- ----------
       61 ---------- ---------- ---------
//
LOCUS       Aspergillus_flavus      89 bp    PROT      linear   31-AUG-2014
DEFINITION  Aspergillus_flavus, 294 bases, 66AA8B41 checksum.
 ACCESSION  Rose-Cavalier-Smiths-iMac.local:161:1409477126
ORIGIN
        1 VNVPKTRRTY CKGCKKHTQH KVTQYKAGKA SLYAQGKRRY DRKQSGYGGQ TKPVFHKKAK
       61 TTKKIVLRLE CCKQKKQLSL KRCKHFELG
//
LOCUS       Danio_rerio      89 bp    PROT      linear   31-AUG-2014
DEFINITION  Danio_rerio, 294 bases, E8DBA0A2 checksum.
 ACCESSION  Rose-Cavalier-Smiths-iMac.local:177:1409477126
ORIGIN
        1 VNVPKTRRTY CKKCKKHQPH KVTQYKKGKD SLYAQGKRRY DRKQSGYGGQ TKPIFRKKAK
       61 TTKKIVLRLE CCRSKRMLAI KRCKHFELG
//
LOCUS       Aeropyrum_pernix_K1      89 bp    PROT      linear   31-AUG-2014
DEFINITION  Aeropyrum_pernix_K1, 294 bases, 65676D50 checksum.
 ACCESSION  Rose-Cavalier-Smiths-iMac.local:128:1409477126
ORIGIN
        1 -KFPKRIRTY CPRCNTHTEH RVAQYRAGKR RAMALGERRY RRKQEGYGSQ RRPEQKRFAK
       61 VTKKQVLVIT CCGRKRPFLG IRLKRLELV
//
LOCUS       Hypterthermus_butylicus      89 bp    PROT      linear   31-AUG-2014
DEFINITION  Hypterthermus_butylicus, 294 bases, 87D898AA checksum.
 ACCESSION  Rose-Cavalier-Smiths-iMac.local:130:1409477126
ORIGIN
        1 -KVPKVIITY CPRCRTHTQH SVTVYKHGKR RSLAEGERRY RRKQEGYGSK RKPEQKRFAK
       61 VTKKIVLKLK CCGYILHRRG IRLKKVELV
//
LOCUS       Acidilobus_saccharovorans      89 bp    PROT      linear   31-AUG-2014
DEFINITION  Acidilobus_saccharovorans, 294 bases, 88135559 checksum.
 ACCESSION  Rose-Cavalier-Smiths-iMac.local:131:1409477126
ORIGIN
        1 -KFPKTIRTY CPRCKTHTEH TVAIYKAGKR RTLSEGQRRY LRKNEGYGSK RKPEQKRFAK
       61 TTKKVVLLIT CCGYKRHILG IRLKKIELT
//
LOCUS       Metallosphaera_sedula      89 bp    PROT      linear   31-AUG-2014
DEFINITION  Metallosphaera_sedula, 294 bases, FC3DC82E checksum.
 ACCESSION  Rose-Cavalier-Smiths-iMac.local:134:1409477126
ORIGIN
        1 -KFPKLVKAY CPKCKTHTDH SISLYKGGKR REIAEGQRRY NRKNLGYGST RKPVPKRFAK
       61 VTKKQTLMFK CCGYTYSKLG MRVKKLELV
//
LOCUS       Ignicoccus_hospitalis      89 bp    PROT      linear   31-AUG-2014
DEFINITION  Ignicoccus_hospitalis, 294 bases, 3D85192 checksum.
 ACCESSION  Rose-Cavalier-Smiths-iMac.local:136:1409477126
ORIGIN
        1 -KVPKEIVRY CPRCKTHTPH AVSLYKHGKR RALAQGERRY RRKQEGYGSQ RKPEQKRFAK
       61 VTKNQVVKLR CCGYTLMYNF GRLKKLELV
//
LOCUS       Desulfurococcus_mucosus_DSM_2162      89 bp    PROT      linear   31-AUG-2014
DEFINITION  Desulfurococcus_mucosus_DSM_2162, 294 bases, 43C8DB5 checksum.
 ACCESSION  Rose-Cavalier-Smiths-iMac.local:138:1409477126
ORIGIN
        1 -KIPKVIVTY CPRCRTHTEH SVTIYKHGKR RSLAEGERRY ARKKKGYGSK RKPEQKRFAK
       61 VTKKTVLKLK CCGYTIHREG IRLKKAELA
//
LOCUS       Methanococcus_aeolicus      89 bp    PROT      linear   31-AUG-2014
DEFINITION  Methanococcus_aeolicus, 294 bases, C89302BA checksum.
 ACCESSION  Rose-Cavalier-Smiths-iMac.local:142:1409477126
ORIGIN
        1 AKMKKKIKRY CPYCKVHTLH TVERAKKRKA SELTWGQRQF RRVTAGYGGY PRPLP-SGAK
       61 PIKKLDLRYK CCGKMHVRNG YRARMFELV
//
LOCUS       Korarchaeum_cryptofilum      89 bp    PROT      linear   31-AUG-2014
DEFINITION  Korarchaeum_cryptofilum, 294 bases, 6FD75B5D checksum.
 ACCESSION  Rose-Cavalier-Smiths-iMac.local:146:1409477126
ORIGIN
        1 -QVPEKINTY CPRCKKHTSH KVSLYKAGRA RKLSWGQRQL ERKRRGYGGE PRGMLRRKAK
       61 TTKKVLLVLT CCGRKVMRNL GRLAKVEIQ
//
LOCUS       Methanocaldococcus_jannaschii      89 bp    PROT      linear   31-AUG-2014
DEFINITION  Methanocaldococcus_jannaschii, 294 bases, A712378D checksum.
 ACCESSION  Rose-Cavalier-Smiths-iMac.local:151:1409477126
ORIGIN
        1 -KIPKKVRRY CPYCKKHTIH IVEKAKKGKP SELTWGQRQF RRVTAGYGGF PRPLP-DRSK
       61 PVKKIDLRFK CCGKMHTKNG FRSGRFEFV
//
LOCUS       Thermofilum_pendens@Hrk_5_ABL78046      89 bp    PROT      linear   28-JAN-2014
DEFINITION  LSU ribosomal protein L44E [Thermofilum pendens Hrk 5].
 ACCESSION  ABL78046
  ORGANISM  Thermofilum pendens Hrk 5
   AUTHORS  Copeland,A., Lucas,S., Lapidus,A., Barry,K., Detter,J.C., Glavina
VERSION     ABL78046.1  GI:119524674DBLINK      BioProject: PRJNA16331            BioSample: SAMN02598366
DBSOURCE    accession CP000505.1
KEYWORDS    .
SOURCE      Thermofilum pendens Hrk 5
            Archaea; Crenarchaeota; Thermoprotei; Thermoproteales;
            Thermofilaceae; Thermofilum.
REFERENCE   1  (residues 1 to 95)
            del Rio,T., Dalin,E., Tice,H., Pitluck,S., Thompson,L.S.,
            Brettin,T., Bruce,D., Han,C., Tapia,R., Schmutz,J., Larimer,F.,
            Land,M., Hauser,L., Kyrpides,N., Kim,E., Anderson,I., Olsen,G.,
            Reich,C., Woese,C. and Richardson,P.
  CONSRTM   US DOE Joint Genome Institute
  TITLE     Complete sequence of Chromosome1 of Thermofilum pendens Hrk 5
  JOURNAL   Unpublished
REFERENCE   2  (residues 1 to 95)
            del Rio,T., Dalin,E., Tice,H., Pitluck,S., Thompson,L.S.,
            Brettin,T., Bruce,D., Han,C., Tapia,R., Schmutz,J., Larimer,F.,
            Land,M., Hauser,L., Kyrpides,N., Kim,E., Anderson,I., Olsen,G.,
            Reich,C., Woese,C. and Richardson,P.
  CONSRTM   US DOE Joint Genome Institute
  TITLE     Direct Submission
  JOURNAL   Submitted (14-DEC-2006) US DOE Joint Genome Institute, 2800
            Mitchell Drive B100, Walnut Creek, CA 94598-1698, USA
COMMENT     Method: conceptual translation.
FEATURES             Location/Qualifiers
     source          1..95
                     /organism=`Thermofilum pendens Hrk 5`
                     /strain=`Hrk 5`
                     /db_xref=`taxon:368408`
     Protein         1..95
                     /product=`LSU ribosomal protein L44E`
     Region          1..93
                     /region_name=`rpl44e`
                     /note=`50S ribosomal protein L44e; Validated; PRK05767`
                     /db_xref=`CDD:180247`
     CDS             1..95
                     /locus_tag=`Tpen_0644`
                     /coded_by=`complement(CP000505.1:595068..595355)`
                     /note=`PFAM: Ribosomal protein L44E;
                     KEGG: sai:Saci_1277 50S ribosomal protein L44E`
                     /transl_table=11
                     /db_xref=`InterPro:IPR000552`

ORIGIN
        1 -kvpsvirty cprcktyteh evtlykagkr rtlaegqrry lrkqkgygsk rkpeqkrtak
       61 vtkkqvlklk ccgytyhkeg irlkkleiv
//
LOCUS       Caldivirga_maquilingensis@IC-167_ABW02187      89 bp    PROT      linear   13-APR-2015
DEFINITION  Ribosomal protein L44E [Caldivirga maquilingensis IC-167].
 ACCESSION  ABW02187
  ORGANISM  Caldivirga maquilingensis IC-167
   AUTHORS  Copeland,A., Lucas,S., Lapidus,A., Barry,K., Glavina del Rio,T.,
VERSION     ABW02187.1  GI:157920760DBLINK      BioProject: PRJNA17421            BioSample: SAMN00623034
DBSOURCE    accession CP000852.1
KEYWORDS    .
SOURCE      Caldivirga maquilingensis IC-167
            Archaea; Crenarchaeota; Thermoprotei; Thermoproteales;
            Thermoproteaceae; Caldivirga.
REFERENCE   1  (residues 1 to 94)
            Dalin,E., Tice,H., Pitluck,S., Saunders,E., Brettin,T., Bruce,D.,
            Detter,J.C., Han,C., Schmutz,J., Larimer,F., Land,M., Hauser,L.,
            Kyrpides,N., Ivanova,N., Biddle,J.F., Zhang,Z., Fitz-Gibbon,S.T.,
            Lowe,T.M., Saltikov,C., House,C.H. and Richardson,P.
  CONSRTM   US DOE Joint Genome Institute
  TITLE     Complete sequence of Caldivirga maquilingensis IC-167
  JOURNAL   Unpublished
REFERENCE   2  (residues 1 to 94)
            Dalin,E., Tice,H., Pitluck,S., Saunders,E., Brettin,T., Bruce,D.,
            Detter,J.C., Han,C., Schmutz,J., Larimer,F., Land,M., Hauser,L.,
            Kyrpides,N., Ivanova,N., Biddle,J.F., Zhang,Z., Fitz-Gibbon,S.T.,
            Lowe,T.M., Saltikov,C., House,C.H. and Richardson,P.
  CONSRTM   US DOE Joint Genome Institute
  TITLE     Direct Submission
  JOURNAL   Submitted (02-OCT-2007) US DOE Joint Genome Institute, 2800
            Mitchell Drive B100, Walnut Creek, CA 94598-1698, USA
COMMENT     Method: conceptual translation.
FEATURES             Location/Qualifiers
     source          1..94
                     /organism=`Caldivirga maquilingensis IC-167`
                     /strain=`IC-167`
                     /db_xref=`taxon:397948`
     Protein         1..94
                     /product=`Ribosomal protein L44E`
     Region          1..92
                     /region_name=`rpl44e`
                     /note=`50S ribosomal protein L44e; Validated; PRK05767`
                     /db_xref=`CDD:180247`
     CDS             1..94
                     /locus_tag=`Cmaq_1361`
                     /coded_by=`CP000852.1:1435433..1435717`
                     /note=`PFAM: Ribosomal protein L44E;
                     KEGG: hbu:Hbut_1642 50S ribosomal protein L44e`
                     /transl_table=11
                     /db_xref=`InterPro:IPR000552`

ORIGIN
        1 -kiprvirty cprcrtyteh tvtqyttgkr rtlsegqrry erkllgygss rkpkqktfyk
       61 vtkkvtlklt ccgyvthrti grlrkvelv
//
LOCUS       Nitrososphaera_viennensis@EN76_AIC16692      88 bp    PROT      linear   20-AUG-2014
DEFINITION  50S ribosomal protein L44e [Nitrososphaera viennensis EN76].
 ACCESSION  AIC16692
  ORGANISM  Nitrososphaera viennensis EN76
   AUTHORS  Kerou,M.L., Offre,P., Spang,A.M. and Schleper,C.
VERSION     AIC16692.1  GI:647812991DBLINK      BioProject: PRJEA60103            BioSample: SAMN02721150
DBSOURCE    accession CP007536.1
KEYWORDS    .
SOURCE      Nitrososphaera viennensis EN76
            Archaea; Thaumarchaeota; Nitrososphaerales; Nitrososphaeraceae;
            Nitrososphaera.
REFERENCE   1  (residues 1 to 90)
            Leisch,N. and Schleper,C.
  TITLE     Nitrososphaera viennensis gen. nov., sp. nov., an aerobic and
            mesophilic, ammonia-oxidizing archaeon from soil and a member of
            the archaeal phylum Thaumarchaeota
  JOURNAL   Int. J. Syst. Evol. Microbiol. 64 (PT 8), 2738-2752 (2014)
   PUBMED   24907263
REFERENCE   2  (residues 1 to 90)
  TITLE     Direct Submission
  JOURNAL   Submitted (01-APR-2014) Department of Ecogenomics and Systems
            Biology Group of Archaea Biology and Ecogenomics, University of
            Vienna, Althanstrasse 14, Vienna 1090, Austria
COMMENT     Method: conceptual translation.
FEATURES             Location/Qualifiers
     source          1..90
                     /organism=`Nitrososphaera viennensis EN76`
                     /strain=`EN76`
                     /isolation_source=`soil`
                     /culture_collection=`DSM:26422`
                     /culture_collection=`JCM:19564`
                     /db_xref=`taxon:926571`
                     /country=`Austria: Vienna`
                     /lat_lon=`48.229273 N 16.358947 E`
                     /collection_date=`2008`
     Protein         1..90
                     /product=`50S ribosomal protein L44e`
     Region          1..90
                     /region_name=`Ribosomal_L44`
                     /note=`Ribosomal protein L44; cl00706`
                     /db_xref=`CDD:260582`
     CDS             1..90
                     /gene=`rpl44e`
                     /locus_tag=`NVIE_024270`
                     /coded_by=`CP007536.1:2043031..2043303`
                     /inference=`ab initio prediction:AMIGene:2.0`
                     /note=`Evidence 2b : Function of strongly homologous gene;
                     Product type s : structure`
                     /transl_table=11

ORIGIN
        1 -kmekemrkf cprckthtmq avaiykkgkd rtvaegarrh aedkkgyggq kfpelkrtak
       61 ttkkitlryt ccqrktmkeg rrirklei
//
LOCUS       Caldiarchaeum_subterraneum@WP_020864626      80 bp    PROT      linear   25-JUL-2013
DEFINITION  large subunit ribosomal protein L44e [Candidatus Caldiarchaeum
 ACCESSION  WP_020864626
  ORGANISM  Candidatus Caldiarchaeum subterraneum
subterraneum].VERSION     WP_020864626.1  GI:526887565KEYWORDS    RefSeq.
SOURCE      Candidatus Caldiarchaeum subterraneum
            Archaea; Thaumarchaeota; unclassified Thaumarchaeota; Candidatus
            Caldiarchaeum.
COMMENT     REFSEQ: This record represents a single, non-redundant, protein
            sequence which may be annotated on many different RefSeq genomes
            from the same, or different, species.
FEATURES             Location/Qualifiers
     source          1..100
                     /organism=`Candidatus Caldiarchaeum subterraneum`
                     /db_xref=`taxon:311458`
     Protein         1..100
                     /product=`large subunit ribosomal protein L44e`
                     /calculated_mol_wt=11096
     Region          24..>78
                     /region_name=`Ribosomal_L44`
                     /note=`Ribosomal protein L44; cl00706`
                     /db_xref=`CDD:260582`

DD:260582`

ORIGIN
        1 mkvpskvmty cpkcnshteh tvslykkgke rklalgarrh arelkgyggq kypiqrknpr
       61 qptrkpl-ss --nashaaea
//
LOCUS       Parvarchaeum_acidiphilum_ARMAN-4@EEZ93097      89 bp    PROT      linear   12-MAY-2010
DEFINITION  Ribosomal protein L44E [Candidatus Parvarchaeum acidiphilum
 ACCESSION  EEZ93097
  ORGANISM  Candidatus Parvarchaeum acidiphilum ARMAN-4
   AUTHORS  Baker,B.J., Comolli,L.R., Dick,G.J., Hauser,L., Hyatt,D., Dill,B.,
ARMAN-4].VERSION     EEZ93097.1  GI:269986819DBLINK      BioProject: PRJNA38567
DBSOURCE    accession GG730042.1
KEYWORDS    .
SOURCE      Candidatus Parvarchaeum acidiphilum ARMAN-4 (mine drainage
            metagenome)
            Archaea; Parvarchaeota; Candidatus Parvarchaeum.
REFERENCE   1  (residues 1 to 97)
            Dill,B.D., Land,M.L., Verberkmoes,N.C., Hettich,R.L. and
            Banfield,J.F.
  TITLE     Enigmatic, ultrasmall, uncultivated Archaea
  JOURNAL   Proc. Natl. Acad. Sci. U.S.A. 107 (19), 8806-8811 (2010)
   PUBMED   20421484
REFERENCE   2  (residues 1 to 97)
            Land,M., VerBerkmoes,N.C., Hettich,R.L. and Banfield,J.F.
  TITLE     Direct Submission
  JOURNAL   Submitted (18-NOV-2009) Earth and Planetary Sciences, UC Berkeley,
            307 McCone Hall, Berkeley, CA 94720, USA
COMMENT     Method: conceptual translation.
FEATURES             Location/Qualifiers
     source          1..97
                     /organism=`Candidatus Parvarchaeum acidiphilum ARMAN-4`
                     /isolation_source=`450 nm filtrate of pink subaerial
                     biofilm microbial community collected from the base of 2m
                     high pile of pyrite sediment over which pH 1.1, 41C acid
                     mine drainage solution was flowing`
                     /db_xref=`taxon:662760`
                     /environmental_sample
                     /country=`USA: Ultra Back A (UBA) site of Richmond Mine
                     (elevation 3100ft) at Iron Mountain, CA`
                     /lat_lon=`40.68 N 122.2 W`
                     /collection_date=`Jun-2005`
                     /note=`metagenomic; derived from metagenome: mine drainage
                     metagenome`
     Protein         1..97
                     /product=`Ribosomal protein L44E`
     Region          1..97
                     /region_name=`Ribosomal_L44`
                     /note=`Ribosomal protein L44; cl00706`
                     /db_xref=`CDD:260582`
     CDS             1..97
                     /locus_tag=`BJBARM4_0295`
                     /coded_by=`GG730042.1:41859..42152`
                     /transl_table=11

l_table=11

ORIGIN
        1 -klpsqvrry ckfckehtlq kvvqvkggqr gtltagsrkg wnlehgygst pyphakrlgk
       61 qskridlryk ccgkmttkrg kkakkleik
//
LOCUS       Nanosalina_sp.J07AB43@EGQ43500      89 bp    PROT      linear   11-MAR-2013
DEFINITION  ribosomal protein L44E [Candidatus Nanosalina sp. J07AB43].
 ACCESSION  EGQ43500
  ORGANISM  Candidatus Nanosalina sp. J07AB43
   AUTHORS  Narasingarao,P., Podell,S., Ugalde,J., Heidelberg,K., Banfield,J.
VERSION     EGQ43500.1  GI:339758243DBLINK      BioProject: PRJNA52647            BioSample: SAMN01940911
DBSOURCE    accession GL982576.1
KEYWORDS    .
SOURCE      Candidatus Nanosalina sp. J07AB43 (hypersaline lake metagenome)
            Archaea; Nanohaloarchaeota; Nanohaloarchaea; Candidatus Nanosalina.
REFERENCE   1  (residues 1 to 100)
            Emerson,J.B., Brocks,J.J., Heidelberg,K.B., Banfield,J.F. and
            Allen,E.E.
  TITLE     De novo metagenomic assembly reveals abundant novel major lineage
            of Archaea in hypersaline microbial communities
  JOURNAL   ISME J (2011) In press
   PUBMED   21716304
  REMARK    Publication Status: Available-Online prior to print
REFERENCE   2  (residues 1 to 100)
            and Allen,E.
  TITLE     Direct Submission
  JOURNAL   Submitted (14-OCT-2010) Scripps Institution of Oceanography,
            University of California, San Diego, 9500 Gilman Drive, La Jolla,
            CA 92093-0202, USA
COMMENT     Method: conceptual translation.
FEATURES             Location/Qualifiers
     source          1..100
                     /organism=`Candidatus Nanosalina sp. J07AB43`
                     /isolation_source=`Lake Tyrrell`
                     /db_xref=`taxon:889948`
                     /environmental_sample
                     /country=`Australia: Victoria`
                     /note=`metagenomic; derived from metagenome: hypersaline
                     lake metagenome`
     Protein         1..100
                     /product=`ribosomal protein L44E`
     Region          3..98
                     /region_name=`Ribosomal_L44`
                     /note=`Ribosomal protein L44; cl00706`
                     /db_xref=`CDD:260582`
     CDS             1..100
                     /locus_tag=`J07AB43_14910`
                     /coded_by=`complement(GL982576.1:632017..632319)`
                     /transl_table=11

ORIGIN
        1 vkipkeqnry cpscdtyteq tvkevtnrsg spwskksrrq rkidngygsf pfprsrggsn
       61 psskkdlqft ccgkawkknt lkaakfeie
//
LOCUS       Nanosalinarum_sp.J07AB56@EGQ39952      89 bp    PROT      linear   11-MAR-2013
DEFINITION  ribosomal protein L44E [Candidatus Nanosalinarum sp. J07AB56].
 ACCESSION  EGQ39952
  ORGANISM  Candidatus Nanosalinarum sp. J07AB56
   AUTHORS  Narasingarao,P., Podell,S., Ugalde,J., Heidelberg,K., Banfield,J.
VERSION     EGQ39952.1  GI:339756369DBLINK      BioProject: PRJNA52645            BioSample: SAMN01940911
DBSOURCE    accession GL982569.1
KEYWORDS    .
SOURCE      Candidatus Nanosalinarum sp. J07AB56 (hypersaline lake metagenome)
            Archaea; Nanohaloarchaeota; Nanohaloarchaea; Candidatus
            Nanosalinarum.
REFERENCE   1  (residues 1 to 100)
            Emerson,J.B., Brocks,J.J., Heidelberg,K.B., Banfield,J.F. and
            Allen,E.E.
  TITLE     De novo metagenomic assembly reveals abundant novel major lineage
            of Archaea in hypersaline microbial communities
  JOURNAL   ISME J (2011) In press
   PUBMED   21716304
  REMARK    Publication Status: Available-Online prior to print
REFERENCE   2  (residues 1 to 100)
            and Allen,E.
  TITLE     Direct Submission
  JOURNAL   Submitted (14-OCT-2010) Scripps Institution of Oceanography,
            University of California, San Diego, 9500 Gilman Drive, La Jolla,
            CA 92093-0202, USA
COMMENT     Method: conceptual translation.
FEATURES             Location/Qualifiers
     source          1..100
                     /organism=`Candidatus Nanosalinarum sp. J07AB56`
                     /isolation_source=`Lake Tyrrell`
                     /db_xref=`taxon:889962`
                     /environmental_sample
                     /country=`Australia: Victoria`
                     /note=`metagenomic; derived from metagenome: hypersaline
                     lake metagenome`
     Protein         1..100
                     /product=`ribosomal protein L44E`
     Region          2..98
                     /region_name=`Ribosomal_L44`
                     /note=`Ribosomal protein L44; cl00706`
                     /db_xref=`CDD:260582`
     CDS             1..100
                     /locus_tag=`J07AB56_06800`
                     /coded_by=`complement(GL982569.1:290275..290577)`
                     /transl_table=11

ORIGIN
        1 vkipkeqnry csdcdtyteh tvkettnara spfkkkdrre rkinkgyggf pyprsrgrkn
       61 psekkdlcyt ccgtaykqnq irtakleie
//
LOCUS       Methanosphaera_stadtmanae      89 bp    PROT      linear   31-AUG-2014
DEFINITION  Methanosphaera_stadtmanae, 294 bases, 448DA5FB checksum.
 ACCESSION  Rose-Cavalier-Smiths-iMac.local:152:1409477126
ORIGIN
        1 -KIPRERRTY CPKCKKHTVH EVHTAKKRKA SELKWGQRQF RRVTAGYRGY PRPLP-SGSK
       61 PIKKLDLRYK CCGKAHIKST IRVGKVEWI
//
LOCUS       Methanosarcina_mazei      89 bp    PROT      linear   31-AUG-2014
DEFINITION  Methanosarcina_mazei, 294 bases, 641928B6 checksum.
 ACCESSION  Rose-Cavalier-Smiths-iMac.local:129:1409477126
ORIGIN
        1 -KIPKRFRTY CPFCKTHQEH VAERVKKGQA SSMTHIARQK QRQQIGNSGK FSKVP-GGDK
       61 PTKRIWLRYR CCKKAHQRPC FRAKKFEFK
//
LOCUS       Methanococcoides_burtonii      89 bp    PROT      linear   31-AUG-2014
DEFINITION  Methanococcoides_burtonii, 294 bases, 79D334C8 checksum.
 ACCESSION  Rose-Cavalier-Smiths-iMac.local:141:1409477126
ORIGIN
        1 -KIPKRFRTY CPSCKTHTEH IAERVKKGKA SAMTHIARQK KRQTIGNSGK FSKVP-GGDK
       61 PTKRVQLKYR CCNKSHQRPC FRAKKFEFK
//
LOCUS       Archaeoglobus_fulgidus      89 bp    PROT      linear   31-AUG-2014
DEFINITION  Archaeoglobus_fulgidus, 294 bases, 2FA62232 checksum.
 ACCESSION  Rose-Cavalier-Smiths-iMac.local:137:1409477126
ORIGIN
        1 -KYPKKVKTF CRYCGKHTLH EVERVSKGKA SSLNWINRQK KRRGVGNLGK FSKVP-GGDK
       61 PTKRVNIRFR CCKKAHHRPT WRAKRFELI
//
LOCUS       Halobacterium_salinarum      89 bp    PROT      linear   31-AUG-2014
DEFINITION  Halobacterium_salinarum, 294 bases, A841B273 checksum.
 ACCESSION  Rose-Cavalier-Smiths-iMac.local:145:1409477126
ORIGIN
        1 -K-------- ---------- ---------- ----WDARRT KRANIGNHGR FSKVP-VGNK
       61 PTNRTDLKYR CCGNAHLREG WRAGRLVLQ
//
LOCUS       Nanoarchaeum_equitans      89 bp    PROT      linear   31-AUG-2014
DEFINITION  Nanoarchaeum_equitans, 294 bases, B13C3514 checksum.
 ACCESSION  Rose-Cavalier-Smiths-iMac.local:148:1409477126
ORIGIN
        1 -KIPSMIKTY CPYCKRHTIH IVKQVRSTKK SVLSAGKRRM ERNTKGNHGR YSRRPITQWK
       61 GSKRIDLRLV CCGKAIIKTL PRTKKFEIV
//
LOCUS       Natromonas_pharaonis      89 bp    PROT      linear   31-AUG-2014
DEFINITION  Natromonas_pharaonis, 294 bases, E181FAA checksum.
 ACCESSION  Rose-Cavalier-Smiths-iMac.local:158:1409477126
ORIGIN
        1 -EMPRRFNTY CPHCHSHFEH EVEKVRSGRS SGTKWDARRT RRGKIGNAGR FSKVP-GGDK
       61 PTKKTDLKYR CCGKAHLREG WRAGRLTFQ
//
LOCUS       Methanoculleus_marisingri      89 bp    PROT      linear   31-AUG-2014
DEFINITION  Methanoculleus_marisingri, 294 bases, 589A02CF checksum.
 ACCESSION  Rose-Cavalier-Smiths-iMac.local:168:1409477126
ORIGIN
        1 -KMPSKFKTY CPFCRNHQVH EVVKVKKGKV RHFNWIDRQK ARRSVGNMGK FNKVP-GGDK
       61 PTKKINVRYR CCGKAHLRPG FRIGKFELT
//
LOCUS       Haloarcula_marismortui      89 bp    PROT      linear   31-AUG-2014
DEFINITION  Haloarcula_marismortui, 294 bases, F8819EC5 checksum.
 ACCESSION  Rose-Cavalier-Smiths-iMac.local:172:1409477126
ORIGIN
        1 -QMPRRFNTY CPHCNEHQEH EVEKVRSGRQ TGMKWIDRQR ERNSIGNDGK FSKVP-GGDK
       61 PTKKTDLKYR CCGKAHLREG WRAGRLEFQ
//
LOCUS       Nitrosoarchaeum_limnia      89 bp    PROT      linear   31-AUG-2014
DEFINITION  Nitrosoarchaeum_limnia, 294 bases, 7CD1E8C6 checksum.
 ACCESSION  Rose-Cavalier-Smiths-iMac.local:153:1409477126
ORIGIN
        1 --M-RK---Y CATCKTHTEQ KVSIYKAGKR RGSARGERRH AERKRGYGGQ KFPKLAKPAK
       61 VTKKVTPIMT CCKKKYNKIG IRIKKFELM
//
LOCUS       Staphylothermus_marinus      89 bp    PROT      linear   31-AUG-2014
DEFINITION  Staphylothermus_marinus, 294 bases, EFC0B107 checksum.
 ACCESSION  Rose-Cavalier-Smiths-iMac.local:155:1409477126
ORIGIN
        1 -RIPKVIVTF CPRCKTHTPH TVTIYKHGKR RSLAEGERRY AAKKKGYGSK RKSEQKRFAK
       61 VTKKVVLKLK CCGYILHRRG IRMKKYELV
//
LOCUS       Nitrosopumilis_sp_AR2      89 bp    PROT      linear   31-AUG-2014
DEFINITION  Nitrosopumilis_sp_AR2, 294 bases, 1F7C22EC checksum.
 ACCESSION  Rose-Cavalier-Smiths-iMac.local:160:1409477126
ORIGIN
        1 -NIPKVIRKY CAKCKTHTEQ KVSIYKAGKR RGSARGERRH AERKQGYGGQ KFPKLAKPAK
       61 VTKKVTPLMT CCKKKYNKKG VRIKKFELV
//
LOCUS       Methanobrevibacter_smithii      89 bp    PROT      linear   31-AUG-2014
DEFINITION  Methanobrevibacter_smithii, 294 bases, F72BD16A checksum.
 ACCESSION  Rose-Cavalier-Smiths-iMac.local:165:1409477126
ORIGIN
        1 -KIPKEKRTY CPHCKKHTMH EVHTAKKRKA SELKWGQRQF RRVTAGYRGY PRPLP-AGNK
       61 PVKKLDLRLK CCGKSQIKKS FRTGKAEFV
//
LOCUS       Pyrolobus_fumarii_1A      89 bp    PROT      linear   31-AUG-2014
DEFINITION  Pyrolobus_fumarii_1A, 294 bases, 6B1B56BC checksum.
 ACCESSION  Rose-Cavalier-Smiths-iMac.local:166:1409477126
ORIGIN
        1 ARYPKVIVTF CPRCRTHTPH SVAIYKHGRR RALAQGERRY RAKNKGYGSK RKPEQKRFAK
       61 TTKKVVLKLK CCGYTLHREG IRLKKAELV
//
LOCUS       Picrophilus_torridus      89 bp    PROT      linear   31-AUG-2014
DEFINITION  Picrophilus_torridus, 294 bases, 2C372AA0 checksum.
 ACCESSION  Rose-Cavalier-Smiths-iMac.local:174:1409477126
ORIGIN
        1 -KMPKQIEAY CPYCKKHTTH DVERVRKRKA SELKAGQRRF RRVTSGYGGF PRPRYEGREK
       61 PTKRIALRLR CCKKAVTPPS IRAKKFEIV
//
LOCUS       Thermoplasma_acidophilum      89 bp    PROT      linear   31-AUG-2014
DEFINITION  Thermoplasma_acidophilum, 294 bases, A69555A3 checksum.
 ACCESSION  Rose-Cavalier-Smiths-iMac.local:175:1409477126
ORIGIN
        1 -KMPKKIMTY CPYCKKHTSH SVERVRKRKA SELKAGQRRF RRVTSGYGGF PRPKFEGREK
       61 PTKRIALRLV CCHKAITPPG IRAKKFEIV
//
LOCUS       Pyrococcus_horikoshii      89 bp    PROT      linear   31-AUG-2014
DEFINITION  Pyrococcus_horikoshii, 294 bases, CB6FA6DA checksum.
 ACCESSION  Rose-Cavalier-Smiths-iMac.local:179:1409477126
ORIGIN
        1 -KYPKQIRTY CPYCKRHTIH KVERVKRRPR SELSAGQRRF RRVLKGYGGF PRPKPEGREK
       61 PVKKLDLRFV CCGRAHTRKG FRVKRFELV
//
LOCUS       Thermococcus_kodakarensis      89 bp    PROT      linear   31-AUG-2014
DEFINITION  Thermococcus_kodakarensis, 294 bases, EF64172E checksum.
 ACCESSION  Rose-Cavalier-Smiths-iMac.local:181:1409477126
ORIGIN
        1 -KYPKQIRTY CPFCKRHTIH KVEKVKKRPR SELSAGQRRF RRKLKGYTGF PRPNPAGREK
       61 PVKKLDLRFR CCGKAHTRQG FRVKKFELV
//
LOCUS       Pyrobaculum_aerophilium      89 bp    PROT      linear   31-AUG-2014
DEFINITION  Pyrobaculum_aerophilium, 294 bases, 52F7A64D checksum.
 ACCESSION  Rose-Cavalier-Smiths-iMac.local:182:1409477126
ORIGIN
        1 -RFPKSVNMY CPRCNAYTKH NVSNYHAGQR RSLAEGQRRY ERKLKGYGST PKPKQKRFAK
       61 VNKKVTLVFT CCGYKIIKSL GRMKKVELV
//
LOCUS       Cenarchaeum_symbiosum      89 bp    PROT      linear   31-AUG-2014
DEFINITION  Cenarchaeum_symbiosum, 294 bases, FC69C606 checksum.
 ACCESSION  Rose-Cavalier-Smiths-iMac.local:184:1409477126
ORIGIN
        1 -RYPKQIRRY CPKCKKHTTQ KVSIYKAGKR RASAIGERRH AEDKKGYGGQ KFPKLAKPAK
       61 VTKKVTRLLT CCKKKFNTYG LRVKKFEFL
//
LOCUS       Sulfolobus_solfataricus      89 bp    PROT      linear   31-AUG-2014
DEFINITION  Sulfolobus_solfataricus, 294 bases, 943F8147 checksum.
 ACCESSION  Rose-Cavalier-Smiths-iMac.local:186:1409477126
ORIGIN
        1 -KVPKVISTY CPKCKTHTDH SVSLYKSGKR RNLAEGQRRY ERKNIGYGSK RKPEQKRFAK
       61 VTKKQTLVLK CCGYTIVKEG IRVKKLELV
//
LOCUS       Methanopyrus_kandleri      89 bp    PROT      linear   31-AUG-2014
DEFINITION  Methanopyrus_kandleri, 294 bases, 24C64D81 checksum.
 ACCESSION  Rose-Cavalier-Smiths-iMac.local:187:1409477126
ORIGIN
        1 AKIPKKIRTY CPYCRKHTIH EVERAKKNPA RKMSWGQRQF ERVLKGYGGF PRPKP-SGEK
       61 PTKKVDLRYR CCGKAHTRKG WRAGTLEIT
//
