# Supplementary material for: Multidomain ribosomal protein trees and the planctobacterial origin of neomura (eukaryotes, archaebacteria)
Source: Protoplasma. 2020 Jan 3;257(3):621–753. doi: 10.1007/s00709-019-01442-7 (PMC7203096; doi:10.1007/s00709-019-01442-7)
Supplement: Supplementary file 41 — (PDF 212 kb) [file 709_2019_1442_MOESM41_ESM.gb]

LOCUS         Fontalba      91 bp    PROT      linear    4-SEP-2014
DEFINITION  Fontalba      91 bp    PROT      linear   15-AUG-2014, 91 bases, A6618BF3 check
 ACCESSION  Rose-Cavalier-Smiths-iMac.local:0:1409843317
ORIGIN
        1 MSKRTKKAGI VGKYGARYGA SIRKMIKKQE VTQHAKYTCS FCGKDTVSRS CVGIWKCSAC
       61 RKVIAGGAYT VATPAASTVR SSIRRIRELQ Q
//
LOCUS         GuttMIGQ      88 bp    PROT      linear    4-SEP-2014
DEFINITION  GuttMIGQ      88 bp    PROT      linear   15-AUG-2014, 88 bases, D5E3CE1E check
 ACCESSION  Rose-Cavalier-Smiths-iMac.local:1:1409843317
ORIGIN
        1 ---KTRKVGI VGKYGARYGA SIRKVTKKCE IAQHAKYNCS LCGKDRIKRT AAGIWKCRHC
       61 KTTFAGGAYS LSTPTAVAVR ASIRRLRE
//
LOCUS       Bombyx0mor@30023      87 bp    PROT      linear    4-SEP-2014
DEFINITION  Bombyx0mor@30023      87 bp    PROT      linear   15-AUG-2014, 87 bases, 4B1091
 ACCESSION  Rose-Cavalier-Smiths-iMac.local:2:1409843317
ORIGIN
        1 MAKRTKKVGI TGKYGTRYGA SLRKMVKKME VTQHAKYTCS FCGKDAMKRS CVGIWSCKRC
       61 KRTVAGGAWV FSTTAASSCR SAVRRLR
//
LOCUS       Homo0sapie@26601      87 bp    PROT      linear    4-SEP-2014
DEFINITION  Homo0sapie@26601      87 bp    PROT      linear   15-AUG-2014, 87 bases, C90F53
 ACCESSION  Rose-Cavalier-Smiths-iMac.local:3:1409843317
ORIGIN
        1 MAKRTKKVGI VGKYGTRYGA SLRKMVKKIE ISQHAKYTCS FCGKTKMKRR AVGIWHCGSC
       61 MKTVAGGAWT YNTTSAVTVK SAIRRLK
//
LOCUS       Ixodes0sca@30346      87 bp    PROT      linear    4-SEP-2014
DEFINITION  Ixodes0sca@30346      87 bp    PROT      linear   15-AUG-2014, 87 bases, 11294A
 ACCESSION  Rose-Cavalier-Smiths-iMac.local:4:1409843317
ORIGIN
        1 MAKRTKKVGI VGKYGTRYGA SLRKMAKKIE ITQHAKYTCT FCGKETMKRT CVGIWKCRSC
       61 AKTVAGGAYV YSTTAAATVR SSVRRLR
//
LOCUS       Strongyloc@31433      87 bp    PROT      linear    4-SEP-2014
DEFINITION  Strongyloc@31433      87 bp    PROT      linear   15-AUG-2014, 87 bases, 6CEF78
 ACCESSION  Rose-Cavalier-Smiths-iMac.local:5:1409843317
ORIGIN
        1 MAKRTRKVGI TGKYGTRYGA SLRKMVKKIE ISQHGKCTCV FCGKDSMKRK VVGIWHCKIC
       61 RKTVAGGAWV YSTTAAATVR SVVRRLR
//
LOCUS       Hydra0magn@31090      87 bp    PROT      linear    4-SEP-2014
DEFINITION  Hydra0magn@31090      87 bp    PROT      linear   15-AUG-2014, 87 bases, ADF72D
 ACCESSION  Rose-Cavalier-Smiths-iMac.local:6:1409843317
ORIGIN
        1 MAKRTKKVGI VGKYGTRYGA SLRKMAKKIE ISQHAKYTCQ FCGKDALKRT VVGIWKCKGC
       61 RKVLAGGAWA PSTSAAATVR SAIRRLR
//
LOCUS       Nematostella_vectensis@NEMVE22      92 bp    PROT      linear    4-SEP-2014
DEFINITION  Nematostella_vectensis@NEMVE22      92 bp    PROT      linear   15-AUG-2014, 92
 ACCESSION  Rose-Cavalier-Smiths-iMac.local:7:1409843317
ORIGIN
        1 MAKRTKKVGV TGKYGTRYGA SLRKMIKKIE IQQHSKYTCV FCGKETLKRK CVGIWHCKGC
       61 GKTIAGGAWV VSTTAAATVR SAVRRLREMQ ET
//
LOCUS       Capsaspora_owczarzaki@NUL00000      92 bp    PROT      linear    4-SEP-2014
DEFINITION  Capsaspora_owczarzaki@NUL00000      92 bp    PROT      linear   15-AUG-2014, 92
 ACCESSION  Rose-Cavalier-Smiths-iMac.local:8:1409843317
ORIGIN
        1 MAKRTKKVGV SGKYGTRYGA SLRKLVKKME ISQHAKYTCM FCGKDSVRRT AVGIWNCRGC
       61 SRTVAGGAWT VSTMAAATVR STIRRLRELQ DS
//
LOCUS       Sphaeroforma_arctica@SAL000003      92 bp    PROT      linear    4-SEP-2014
DEFINITION  Sphaeroforma_arctica@SAL000003      92 bp    PROT      linear   15-AUG-2014, 92
 ACCESSION  Rose-Cavalier-Smiths-iMac.local:9:1409843317
ORIGIN
        1 MAKRTKKVGV VGKYGTRYGS SLRKQVKKIE ITQHGKYTCQ FCGKDSVKRT AVGIWNCKSC
       61 RKTISGGAWV VSTATAATVR SSVRRLRDMA EL
//
LOCUS       Salpingoeca_rosetta@PTSG_04261      92 bp    PROT      linear    4-SEP-2014
DEFINITION  Salpingoeca_rosetta@PTSG_04261      92 bp    PROT      linear   15-AUG-2014, 92
 ACCESSION  Rose-Cavalier-Smiths-iMac.local:10:1409843317
ORIGIN
        1 MARHTKKVGV VGKYGTRYGS SLRKQVKKME ISQHATYVCS FCGKTSVKRK AVGIWHCKQC
       61 RKTVAGGAYT LGTPAAATVR ASIRRLRENQ GL
//
LOCUS       Spizellomyces_punctatus@SPPG_0      92 bp    PROT      linear    4-SEP-2014
DEFINITION  Spizellomyces_punctatus@SPPG_0      92 bp    PROT      linear   15-AUG-2014, 92
 ACCESSION  Rose-Cavalier-Smiths-iMac.local:11:1409843317
ORIGIN
        1 MAKRTKKVGV TGKYGTRYGA SLRKQVKKME ITQHAKYTCT FCGKDSVKRT AVGIWNCRSC
       61 RKTLAGGAWT VGTSAAATVR STVRRLRELT EA
//
LOCUS       Amoebidium_parasiticum@ABL0000      92 bp    PROT      linear    4-SEP-2014
DEFINITION  Amoebidium_parasiticum@ABL0000      92 bp    PROT      linear   15-AUG-2014, 92
 ACCESSION  Rose-Cavalier-Smiths-iMac.local:12:1409843317
ORIGIN
        1 MAKRTKKVGV VGKYGTRYGA SLRKQVKKIE ITQHGKYTCQ FCGKDSVKRH SVGIWTCGAC
       61 RKTIAGGAWV VSTAAAATVR SSVRRLREMA DV
//
LOCUS       Monosiga0b@30077      87 bp    PROT      linear    4-SEP-2014
DEFINITION  Monosiga0b@30077      87 bp    PROT      linear   15-AUG-2014, 87 bases, 1182DE
 ACCESSION  Rose-Cavalier-Smiths-iMac.local:13:1409843317
ORIGIN
        1 MARHTKKVGV VGKYGTRYGA SLRKQVKKIE ISQHARYTCM FCGKTAMKRN AVGIWNCKAC
       61 KKTVAGGAWS ISTAAATTAR STIRRLR
//
LOCUS       Monosiga0o@21256      87 bp    PROT      linear    4-SEP-2014
DEFINITION  Monosiga0o@21256      87 bp    PROT      linear   15-AUG-2014, 87 bases, C817FA
 ACCESSION  Rose-Cavalier-Smiths-iMac.local:14:1409843317
ORIGIN
        1 -ARHTKKLGV TGKYGTRYGA SLRKVAKKIE ISQRAKYTCV FCGKDALKRT CIGIWKCKAC
       61 RKVIAGGAWS VSTTAATTVR STIRRLR
//
LOCUS       Allomyces_macrogynus@AML000000      92 bp    PROT      linear    4-SEP-2014
DEFINITION  Allomyces_macrogynus@AML000000      92 bp    PROT      linear   15-AUG-2014, 92
 ACCESSION  Rose-Cavalier-Smiths-iMac.local:15:1409843317
ORIGIN
        1 VAKRTKKVGI VGKYGTRYGA TLRKQIKKME ITQHAKYTCS FCGKDSVKRT AVGIWHCKGC
       61 KKTMAGGAWT VGTTAAATVR STVRRLRELA ES
//
LOCUS       Phycomyces_blakesleeanus@PHYBL      92 bp    PROT      linear    4-SEP-2014
DEFINITION  Phycomyces_blakesleeanus@PHYBL      92 bp    PROT      linear   15-AUG-2014, 92
 ACCESSION  Rose-Cavalier-Smiths-iMac.local:16:1409843317
ORIGIN
        1 MAKRTKKVGI TGKYGTRYGA SLRKQVKKME ITQHAKYTCT FCGKDAVKRT AVGIWKCKGC
       61 KKTMAGGAYT VSTTAAATVR STVRRLRELA EI
//
LOCUS       Rhizopus_oryzae@ROL00000055_2      92 bp    PROT      linear    4-SEP-2014
DEFINITION  Rhizopus_oryzae@ROL00000055_2      92 bp    PROT      linear   15-AUG-2014, 92 
 ACCESSION  Rose-Cavalier-Smiths-iMac.local:17:1409843317
ORIGIN
        1 MAKRTKKVGI TGKYGTRYGA SLRKTVKKME ITQHATYTCT FCGKDAVKRT AVGIWKCKGC
       61 KKTLAGGAYT VSTTAAATVR STVRRLRELA EI
//
LOCUS       Blastoclad@24427      87 bp    PROT      linear    4-SEP-2014
DEFINITION  Blastoclad@24427      87 bp    PROT      linear   15-AUG-2014, 87 bases, 71DAFB
 ACCESSION  Rose-Cavalier-Smiths-iMac.local:18:1409843317
ORIGIN
        1 MAKRTKKVGI VGKYGVRYGA SLRKQIKKME ITQHAKYTCA FCGKDSVKRT AVGIWTCKGC
       61 KKTVAGGAWT VGTTTAATVR STVRRLR
//
LOCUS       Mortierella_verticillata@MAL00      92 bp    PROT      linear    4-SEP-2014
DEFINITION  Mortierella_verticillata@MAL00      92 bp    PROT      linear   15-AUG-2014, 92
 ACCESSION  Rose-Cavalier-Smiths-iMac.local:19:1409843317
ORIGIN
        1 -AKRTKKVGV VGKYGVRYGA SLRKQVKKME ITQHSKYTCT FCGKDSVKRQ AVGIWSCRGC
       61 KKTMAGGAWT LSTTAAATVR STTRRLREIM EV
//
LOCUS       Neurospora@31387      87 bp    PROT      linear    4-SEP-2014
DEFINITION  Neurospora@31387      87 bp    PROT      linear   15-AUG-2014, 87 bases, D84B81
 ACCESSION  Rose-Cavalier-Smiths-iMac.local:20:1409843317
ORIGIN
        1 MSKRTKKVGI SGKYGTRYGA SLRKLVKKQE VSQHARYTCT FCGKNTVRRS SVGIWSCKAC
       61 KKTLAGGAYT VSTPAAAAMR STLRRLR
//
LOCUS       Phanerocha@28199      87 bp    PROT      linear    4-SEP-2014
DEFINITION  Phanerocha@28199      87 bp    PROT      linear   15-AUG-2014, 87 bases, 58C6F9
 ACCESSION  Rose-Cavalier-Smiths-iMac.local:21:1409843317
ORIGIN
        1 ---------- ------RYGA SLRKQVKKVE ITQHARYTCT FCGQDSVKRQ AVGIWKCKAC
       61 QKTVAGGAWT VTTTAAATVR STVRRLR
//
LOCUS       Saccharomy@31313      87 bp    PROT      linear    4-SEP-2014
DEFINITION  Saccharomy@31313      87 bp    PROT      linear   15-AUG-2014, 87 bases, 5507D1
 ACCESSION  Rose-Cavalier-Smiths-iMac.local:22:1409843317
ORIGIN
        1 MAKRTKKVGI TGKYGVRYGS SLRRQVKKLE IQQHARYDCS FCGKKTVKRG AAGIWTCSCC
       61 KKTVAGGAYT VSTAAAATVR STIRRLR
//
LOCUS       Schizosacc@31107      87 bp    PROT      linear    4-SEP-2014
DEFINITION  Schizosacc@31107      87 bp    PROT      linear   15-AUG-2014, 87 bases, 9AAC15
 ACCESSION  Rose-Cavalier-Smiths-iMac.local:23:1409843317
ORIGIN
        1 MTKRTKKVGV TGKYGVRYGA SLRRDVRKIE VQQHSRYQCP FCGRNTVKRT AAGIWCCKGC
       61 KKVLAGGAWT VTTAAATSAR STIRRLR
//
LOCUS       Ustilago0m@31064      87 bp    PROT      linear    4-SEP-2014
DEFINITION  Ustilago0m@31064      87 bp    PROT      linear   15-AUG-2014, 87 bases, B401A2
 ACCESSION  Rose-Cavalier-Smiths-iMac.local:24:1409843317
ORIGIN
        1 MSKRTVKVGI TGKYGTRYGA SLRRQIKKIE ISQHSKYTCT FCGKDSVKRK AVGIWECRAC
       61 KKVIAGGAWT LSTSAAATVR STIRRLR
//
LOCUS       Cryptococc@31013      87 bp    PROT      linear    4-SEP-2014
DEFINITION  Cryptococc@31013      87 bp    PROT      linear   15-AUG-2014, 87 bases, 3E4034
 ACCESSION  Rose-Cavalier-Smiths-iMac.local:25:1409843317
ORIGIN
        1 MTKRTKKVGV TGKYGTRYGA SLRKTVKKME ITQHARYSCP NCGKIAVKRT NVGIWACKAC
       61 NKSYAGGAYT FGTPSAATVR STIRRLR
//
LOCUS       Batrachochytrium_dendrobatidis      92 bp    PROT      linear    4-SEP-2014
DEFINITION  Batrachochytrium_dendrobatidis      92 bp    PROT      linear   15-AUG-2014, 92
 ACCESSION  Rose-Cavalier-Smiths-iMac.local:26:1409843317
ORIGIN
        1 MSKRTKKVGI TGKYGTRYGA SLRKQVKKME ITQHAKYTCT FCGKDAVKRE SVGIWKCKGC
       61 RKVLAGGAWT VGTTAAATVR STIRRLREIT EA
//
LOCUS       Thecamonas_trahens@AMSG_03714      92 bp    PROT      linear    4-SEP-2014
DEFINITION  Thecamonas_trahens@AMSG_03714      92 bp    PROT      linear   15-AUG-2014, 92 
 ACCESSION  Rose-Cavalier-Smiths-iMac.local:27:1409843317
ORIGIN
        1 MTKHTKKVGI TGKYGTRYGA SLRKMVRKME ISQHAKYTCA FCGKDSVRRT CVGIWNCGSC
       61 RRIMAGGAYT LSTAAAATTR STIRRLRELQ NL
//
LOCUS          PCBtrin      92 bp    PROT      linear    4-SEP-2014
DEFINITION  PCBtrin      92 bp    PROT      linear   15-AUG-2014, 92 bases, 839DA578 checks
 ACCESSION  Rose-Cavalier-Smiths-iMac.local:28:1409843317
ORIGIN
        1 MAKRTKKVGI VGKYGTRYGA SLRKIVKKIE ISQHSKYTCP FCGKDSVKRH SVGIWSCKHC
       61 KKTVAGGAWT LTTAAASTTR STIRRLRENV EQ
//
LOCUS       Breviata_anathema@BREANContig3      92 bp    PROT      linear    4-SEP-2014
DEFINITION  Breviata_anathema@BREANContig3      92 bp    PROT      linear   15-AUG-2014, 92
 ACCESSION  Rose-Cavalier-Smiths-iMac.local:29:1409843317
ORIGIN
        1 MAKRTRKVGI CGKYGTRYGA ALRKVVKKIE ISQHAKYSCP FCGRNAVKRS AVGIWDCKHC
       61 GKSVTGGAWV LATATAATVR STIRRIRETE EQ
//
LOCUS       Acanthamoeba_castellanii@ACL00      92 bp    PROT      linear    4-SEP-2014
DEFINITION  Acanthamoeba_castellanii@ACL00      92 bp    PROT      linear   15-AUG-2014, 92
 ACCESSION  Rose-Cavalier-Smiths-iMac.local:30:1409843317
ORIGIN
        1 MAKRTKKVGV TGKYGTRYGA SLRKQIKKME ITQHARYTCT FCGKDSVKRT AVGIWHCKGC
       61 GKTLAGGAWV MNTTAAATVR STVRRLREMK TA
//
LOCUS       Dictyostel@31502      87 bp    PROT      linear    4-SEP-2014
DEFINITION  Dictyostel@31502      87 bp    PROT      linear   15-AUG-2014, 87 bases, 1EDC23
 ACCESSION  Rose-Cavalier-Smiths-iMac.local:31:1409843317
ORIGIN
        1 MAKRTKKVGV VGKYGTRYGA SLRKQVKKME ITQHGTYTCS FCGKDAVRRS SVGIWKCNGC
       61 RKVLAGGAWT MSTAAGATVR STIRRLR
//
LOCUS       Dictyostelium_purpureum@DICPU4      91 bp    PROT      linear    4-SEP-2014
DEFINITION  Dictyostelium_purpureum@DICPU4      91 bp    PROT      linear   15-AUG-2014, 91
 ACCESSION  Rose-Cavalier-Smiths-iMac.local:32:1409843317
ORIGIN
        1 MAKRTQKVGI VGKYGTRYGA SLRKQVKKME ITQHGTYTCS FCGKDAVKRT SVGIWKCNGC
       61 KKTLAGGAWT MSTAAGATVR STIRRLRELN A
//
LOCUS       Physarum_polycephalum@PPL00001      92 bp    PROT      linear    4-SEP-2014
DEFINITION  Physarum_polycephalum@PPL00001      92 bp    PROT      linear   15-AUG-2014, 92
 ACCESSION  Rose-Cavalier-Smiths-iMac.local:33:1409843317
ORIGIN
        1 MA-RTKKVGI TGKYGTRYGS SLRKQIKKIE ITQHSKYTCP FCGKDSVKRG AIGIWNCRSC
       61 RKQMAGGAWT MTTTAGATVR STIRRLREMV QI
//
LOCUS       Polysphondylium_pallidum@PSL00      91 bp    PROT      linear    4-SEP-2014
DEFINITION  Polysphondylium_pallidum@PSL00      91 bp    PROT      linear   15-AUG-2014, 91
 ACCESSION  Rose-Cavalier-Smiths-iMac.local:34:1409843317
ORIGIN
        1 MAKRTKKVGI VGKYGTRYGA SLRKQVKKME ITQHSTYTCS FCGKDAVRRT SVGIWKCNGC
       61 RKTLAGGAWT MSTAAGATVR STIRRLRELN A
//
LOCUS       Mayorella_sp@mayorCAMPEP0174238      92 bp    PROT      linear    4-SEP-2014
DEFINITION  Mayorella_sp@mayorCAMPEP0174238      92 bp    PROT      linear   15-AUG-2014, 9
 ACCESSION  Rose-Cavalier-Smiths-iMac.local:35:1409843317
ORIGIN
        1 MGKRTKKVGI TGKYGTRYGS TLRKQIKKIE ITQHAKYTCS FCGKDSVKRA ATGIWTCSSC
       61 RKTTAGGAWV MNTAGGATAR STIRRLRDAK ED
//
LOCUS       Neoparamoeba_aestuarinaI@neoaeCA      92 bp    PROT      linear    4-SEP-2014
DEFINITION  Neoparamoeba_aestuarinaI@neoaeCA      92 bp    PROT      linear   15-AUG-2014, 
 ACCESSION  Rose-Cavalier-Smiths-iMac.local:36:1409843317
ORIGIN
        1 MGKRTAKVGI TGKYSVRYGA NLRKRVKKLD ISSHSKHFCQ WCGRFSFRRQ AVGIWECKKC
       61 NKTMAGGAWT LATPNSTTVR STIRRLREIA EK
//
LOCUS       Paramoeba_atlantica@paratCAMPEP      90 bp    PROT      linear    4-SEP-2014
DEFINITION  Paramoeba_atlantica@paratCAMPEP      90 bp    PROT      linear   15-AUG-2014, 9
 ACCESSION  Rose-Cavalier-Smiths-iMac.local:37:1409843317
ORIGIN
        1 MAKRTKKVGI TGKYGTRYGA SLRKQVRKIE ISQHSRYTCH FCGKNSVKRS AVGIWNCNRC
       61 RRTVAGGAYV LNTPAGTQAR TTVRRLRELA
//
LOCUS       Sexangularia_sp@sexspCAMPEP0170      92 bp    PROT      linear    4-SEP-2014
DEFINITION  Sexangularia_sp@sexspCAMPEP0170      92 bp    PROT      linear   15-AUG-2014, 9
 ACCESSION  Rose-Cavalier-Smiths-iMac.local:38:1409843317
ORIGIN
        1 MAKRTKKVGI TGKYGTRYGA TLRKQIKKQE ISQHAKYTCS FCGKDSVKRL AVGIWKCKSC
       61 RKTVSGGAYV LNTIAASTCR STIRRLRDTK KL
//
LOCUS       Stygamoeba_regulata@styreCAMPEP      92 bp    PROT      linear    4-SEP-2014
DEFINITION  Stygamoeba_regulata@styreCAMPEP      92 bp    PROT      linear   15-AUG-2014, 9
 ACCESSION  Rose-Cavalier-Smiths-iMac.local:39:1409843317
ORIGIN
        1 MAKRTRKVGV VGKYGTRYGA SVRKQIKKIE VTQHAKYXCH FCGKDSVKRT NVGIWSCRKC
       61 KKVVAGGAYL MNTTAAATVR STIRRLRELE GK
//
LOCUS       Vannella_sp@vanJPCAMPEP01146057      92 bp    PROT      linear    4-SEP-2014
DEFINITION  Vannella_sp@vanJPCAMPEP01146057      92 bp    PROT      linear   15-AUG-2014, 9
 ACCESSION  Rose-Cavalier-Smiths-iMac.local:40:1409843317
ORIGIN
        1 ---------- ---------- --------ME ISQHARYTCQ FCGKDSVKRT AVGIWNCKGC
       61 GKTTAGGAWV MTTTAAATVR STVRRLRDMQ EI
//
LOCUS       Hyperamoeba_dachnya@HDL0000000      92 bp    PROT      linear    4-SEP-2014
DEFINITION  Hyperamoeba_dachnya@HDL0000000      92 bp    PROT      linear   15-AUG-2014, 92
 ACCESSION  Rose-Cavalier-Smiths-iMac.local:41:1409843317
ORIGIN
        1 EAALTKKVGI TGKYGTRYGA SLRKQIKKIE ITQHSKYTCP FCGKDSVKRG AIGIWNCRSC
       61 RKQMAGGAWT MTTTAGATVR STIRRLREMV QI
//
LOCUS       Hyperamoeba_sp@HSL00000680_5      92 bp    PROT      linear    4-SEP-2014
DEFINITION  Hyperamoeba_sp@HSL00000680_5      92 bp    PROT      linear   15-AUG-2014, 92 b
 ACCESSION  Rose-Cavalier-Smiths-iMac.local:42:1409843317
ORIGIN
        1 MA-RTKKVGI TGKYGTRYGS SLRKQIKKIE ITQHSRYTCP FCGKDAVKRG AIGIWNCRAC
       61 RKQMAGGAWT MTTTAGATVR STIRRLREMV QI
//
LOCUS       Mastigamoeba_balamuthi@MBL0000      92 bp    PROT      linear    4-SEP-2014
DEFINITION  Mastigamoeba_balamuthi@MBL0000      92 bp    PROT      linear   15-AUG-2014, 92
 ACCESSION  Rose-Cavalier-Smiths-iMac.local:43:1409843317
ORIGIN
        1 MAKRTKKVGI VGKYGTRYGA ALRKQIKKIE ISQHSRYTCP FCGKDAVKRS VVGIWSCSSC
       61 RKTMAGGAYV MSTTAAATVR STIRRLRELT TK
//
LOCUS       Cochliopodium_minutoidum@cocmi      92 bp    PROT      linear    4-SEP-2014
DEFINITION  Cochliopodium_minutoidum@cocmi      92 bp    PROT      linear   15-AUG-2014, 92
 ACCESSION  Rose-Cavalier-Smiths-iMac.local:44:1409843317
ORIGIN
        1 MAKRTKKVGV VGKYGTRYGA SLRKIVKKIE ITQHARYTCP FCGRDSVRRS ACGIWGCKGC
       61 GKQMAGGAWV MTTTAAATVR STIRRLRDLS DR
//
LOCUS       Coenopodium_desertum@coedeSFL6      92 bp    PROT      linear    4-SEP-2014
DEFINITION  Coenopodium_desertum@coedeSFL6      92 bp    PROT      linear   15-AUG-2014, 92
 ACCESSION  Rose-Cavalier-Smiths-iMac.local:45:1409843317
ORIGIN
        1 MAKRTKKVGI VGKYGTRYGA ALRKQIKKIE VTQHATYTCY FCGKDSVKRK AVGIWNCRGC
       61 GKVIAGGAWV MNTGSAATVR STVRRLRELQ AK
//
LOCUS       Coprprot@rpl43      91 bp    PROT      linear    4-SEP-2014
DEFINITION  Coprprot@rpl43      91 bp    PROT      linear   14-AUG-2014, 91 bases, 4A536FAB
 ACCESSION  Rose-Cavalier-Smiths-iMac.local:46:1409843317
ORIGIN
        1 MGKRTQKVGI VGKYGTRYGA SLRKQIKVTE ITQHARYTCQ FCGKDSVRRQ AVGIWNCRAC
       61 KKTTAGGAYT PSTAAAVTVR STVRRLREMK E
//
LOCUS       Hartmannella_vermiformis@HVL00      91 bp    PROT      linear    4-SEP-2014
DEFINITION  Hartmannella_vermiformis@HVL00      91 bp    PROT      linear   15-AUG-2014, 91
 ACCESSION  Rose-Cavalier-Smiths-iMac.local:47:1409843317
ORIGIN
        1 QGKRTKKQGV VGKYGTRYGA SLRKQVKKME ITQHATYTCQ FCGKDSVKRV ATGIWHCKGC
       61 GKTTAGGAYV PSTTAAVTIR STIRRLKEMA E
//
LOCUS       Hartmannella_abertawensis@hara      92 bp    PROT      linear    4-SEP-2014
DEFINITION  Hartmannella_abertawensis@hara      92 bp    PROT      linear   15-AUG-2014, 92
 ACCESSION  Rose-Cavalier-Smiths-iMac.local:48:1409843317
ORIGIN
        1 MTRRTKKVGI TGKYGTRYGA SLRKQIKKIE VSQHSRYTCQ FCGKNTVKRS AVGIWKCGGC
       61 RKITAGGAYT PSTPASITVR STIRRLREMK DA
//
LOCUS       Filamoeba_sinensis@filsiRFL6WO      91 bp    PROT      linear    4-SEP-2014
DEFINITION  Filamoeba_sinensis@filsiRFL6WO      91 bp    PROT      linear   15-AUG-2014, 91
 ACCESSION  Rose-Cavalier-Smiths-iMac.local:49:1409843317
ORIGIN
        1 MAKRTKKAGI VGKYGTRYGA SLRKQVKKIE ITQHARYTCS FCGKDAVRRK AVGIWTCSGC
       61 KKTVCGGAWT VTTTAAATVR STIRRLRELK Q
//
LOCUS       Flamella_fluviatilis@flaflCont      92 bp    PROT      linear    4-SEP-2014
DEFINITION  Flamella_fluviatilis@flaflCont      92 bp    PROT      linear   15-AUG-2014, 92
 ACCESSION  Rose-Cavalier-Smiths-iMac.local:50:1409843317
ORIGIN
        1 MAKRTKKVGI VGKYGTRYGA SLRKQVKKIE ITQHAKYTCQ FCGKDSVKRT AVGIWSCKGC
       61 KKTVAGGAWV MATNAAATVR STIRRLRELH NA
//
LOCUS       Stenamoeba_stenopodia@stestCon      92 bp    PROT      linear    4-SEP-2014
DEFINITION  Stenamoeba_stenopodia@stestCon      92 bp    PROT      linear   15-AUG-2014, 92
 ACCESSION  Rose-Cavalier-Smiths-iMac.local:51:1409843317
ORIGIN
        1 MAKRTKKVGV VGKYGTRYGA SLRKQVKKIE ITQHARYTCH FCGKDAVKRQ AVGIWHCKGC
       61 KKTMAGGAWV MNTTAAATVR STIRRLREVV AA
//
LOCUS       Vexillifera_bacillipedes@vexba      92 bp    PROT      linear    4-SEP-2014
DEFINITION  Vexillifera_bacillipedes@vexba      92 bp    PROT      linear   15-AUG-2014, 92
 ACCESSION  Rose-Cavalier-Smiths-iMac.local:52:1409843317
ORIGIN
        1 MGKRTQKVGI VGKYGTRYGA SLRKQVKKIE IQQHATYTCH FCGKDAVKRK AVGIWHCRGC
       61 KKTLAGGAWV MNTTAAATVR STLRRLREAE SA
//
LOCUS       Amastigomonas_media@amameConti      92 bp    PROT      linear    4-SEP-2014
DEFINITION  Amastigomonas_media@amameConti      92 bp    PROT      linear   15-AUG-2014, 92
 ACCESSION  Rose-Cavalier-Smiths-iMac.local:53:1409843317
ORIGIN
        1 MTKHTRKVGI VGKYGTRYGA SLRKQIKKIE VSQRAKYTCP FCGKDGVGRV AVGIWKCRSC
       61 KKTMAGGAWT FKTPAAATTR STIRRLREIQ KQ
//
LOCUS       Amastigomonas_oxoniensis@amaox      92 bp    PROT      linear    4-SEP-2014
DEFINITION  Amastigomonas_oxoniensis@amaox      92 bp    PROT      linear   15-AUG-2014, 92
 ACCESSION  Rose-Cavalier-Smiths-iMac.local:54:1409843317
ORIGIN
        1 MTKHTKKVGI CGKYGTRYGA SLRKQVKKME VTQHAKFTCV FCGKDNVSRT AVGIWKCKSC
       61 LKVVAGGAWT LNTPAAATTR STIRRLREIH HL
//
LOCUS       Bassomonas_sp@basspContig00028      92 bp    PROT      linear    4-SEP-2014
DEFINITION  Bassomonas_sp@basspContig00028      92 bp    PROT      linear   15-AUG-2014, 92
 ACCESSION  Rose-Cavalier-Smiths-iMac.local:55:1409843317
ORIGIN
        1 MGKRTKKVGI VGKYGTRYGA TLRKQIKKMD ITQHAKYLCP FCGKDSAKRR AVGIWHCKSC
       61 KRTLAGGAYV MATTTAAAVR STVRRLREMK EL
//
LOCUS       Planomonas_mylnikovi@plamyCont      92 bp    PROT      linear    4-SEP-2014
DEFINITION  Planomonas_mylnikovi@plamyCont      92 bp    PROT      linear   15-AUG-2014, 92
 ACCESSION  Rose-Cavalier-Smiths-iMac.local:56:1409843317
ORIGIN
        1 MVKRTKKVGI TGKYGTRYGA SLRKEVKKIE VSQHAKYTCG FCGKDSVKRT VVGVWKCRAC
       61 KKTIAGGAWN LNTVAAATVR SSILRLREQA AQ
//
LOCUS       Planomonas_baikal@plabaContig0      92 bp    PROT      linear    4-SEP-2014
DEFINITION  Planomonas_baikal@plabaContig0      92 bp    PROT      linear   15-AUG-2014, 92
 ACCESSION  Rose-Cavalier-Smiths-iMac.local:57:1409843317
ORIGIN
        1 MTKRTKKVGI TGKYGTRYGA TIRKEMKKIE VSQHATYTCF FCGKDSVKRS AVGIWKCNSC
       61 KKVVAGGAWS VNTVTAATVR STIRRLREAQ TA
//
LOCUS       Arabidopsi@31544      87 bp    PROT      linear    4-SEP-2014
DEFINITION  Arabidopsi@31544      87 bp    PROT      linear   15-AUG-2014, 87 bases, AC266C
 ACCESSION  Rose-Cavalier-Smiths-iMac.local:58:1409843317

ORIGIN
        1 MTKRTKKARI VGKYGTRYGA SLRKQIKKME VSQHNKYFCE FCGKYSVKRK VVGIWGCKDC
       61 GKVKAGGAYT MNTASAVTVR STIRRLR
//
LOCUS       Oryza0sati@30477      87 bp    PROT      linear    4-SEP-2014
DEFINITION  Oryza0sati@30477      87 bp    PROT      linear   15-AUG-2014, 87 bases, C47C16
 ACCESSION  Rose-Cavalier-Smiths-iMac.local:59:1409843317
ORIGIN
        1 MTKRTKKAGI VGKYGTRYGA SLRKQIKKME VSQHSKYFCE FCGKFAVKRK AVGIWGCKDC
       61 GKVKAGGAYT MNTASAVTVR STIRRLR
//
LOCUS       Physcomitrella_patens@PHYPA621      92 bp    PROT      linear    4-SEP-2014
DEFINITION  Physcomitrella_patens@PHYPA621      92 bp    PROT      linear   15-AUG-2014, 92
 ACCESSION  Rose-Cavalier-Smiths-iMac.local:60:1409843317
ORIGIN
        1 MTKRTKKAGI VGKYGTRYGA SLRKQIKKME VSQHSKYFCE FCGKFAVKRK AVGIWNCKDC
       61 GKVKAGGAYT LNTAAAVTVR STIRRLREAT ES
//
LOCUS       Aureococcus_anophagefferens@AU      92 bp    PROT      linear    4-SEP-2014
DEFINITION  Aureococcus_anophagefferens@AU      92 bp    PROT      linear   15-AUG-2014, 92
 ACCESSION  Rose-Cavalier-Smiths-iMac.local:61:1409843317
ORIGIN
        1 MGKRTKKVGI CGKYGIRYGA SIRKNIKKME VSQHSKYNCV FCGKDSVKRQ STGIWKCRSC
       61 KKVIAGGAYM LNTPPAVTAK TTIGRMRKLI EA
//
LOCUS       Pavlova_lutheri@PLL00001797_2      50 bp    PROT      linear    4-SEP-2014
DEFINITION  Pavlova_lutheri@PLL00001797_2      50 bp    PROT      linear   15-AUG-2014, 50 
 ACCESSION  Rose-Cavalier-Smiths-iMac.local:62:1409843317
ORIGIN
        1 ---------- --------GA SLRKVVKKME VSQHAKYGCS FCGKDQVKRX
//
LOCUS       Isochrysis_galbana@ISL00000918      92 bp    PROT      linear    4-SEP-2014
DEFINITION  Isochrysis_galbana@ISL00000918      92 bp    PROT      linear   15-AUG-2014, 92
 ACCESSION  Rose-Cavalier-Smiths-iMac.local:63:1409843317
ORIGIN
        1 ---------- --KYGVRYGA SLRKTVKKME ISQHATYTCV FCGKDSIKRV ATGIWHCKAC
       61 KKTVAGGAYT LNTAQAAQVR STIRRLREGT EV
//
LOCUS       Emiliania_huxleyi@EMIHU362722      92 bp    PROT      linear    4-SEP-2014
DEFINITION  Emiliania_huxleyi@EMIHU362722      92 bp    PROT      linear   15-AUG-2014, 92 
 ACCESSION  Rose-Cavalier-Smiths-iMac.local:64:1409843317

ORIGIN
        1 VNKRTKKAGI TGKYGVRYGA SLRKTVKKME ISQHATYTCV FCGKDSIKRV ATGIWHCKAC
       61 KKTVAGGAYT LNTAQAAQVR STIRRLREGT EV
//
LOCUS       Microhelia_sp@micspRFL6WO5101A      92 bp    PROT      linear    4-SEP-2014
DEFINITION  Microhelia_sp@micspRFL6WO5101A      92 bp    PROT      linear   15-AUG-2014, 92
 ACCESSION  Rose-Cavalier-Smiths-iMac.local:65:1409843317
ORIGIN
        1 MAKRTKKVGI VGKYGTRYGA SLRKQIKKIE ITQHSKYTCL FCGKDAVTRS AVGIWRCSGC
       61 GKTVAGGAWL MTTAAAATVR STIRRLKEPS RL
//
LOCUS       Oxnerella_sp@oxnspContig00657_      91 bp    PROT      linear    4-SEP-2014
DEFINITION  Oxnerella_sp@oxnspContig00657_      91 bp    PROT      linear   15-AUG-2014, 91
 ACCESSION  Rose-Cavalier-Smiths-iMac.local:66:1409843317
ORIGIN
        1 MAKRTKKQGI VGKYGTRYGA SLRKTIKKIE ISQHSRYSCP FCAKDQVKRQ AVGIWKCKSC
       61 RKVLAGGAYV LGTATAAAVR GTVRRLRELK A
//
LOCUS       Sorites_sp@sorspCAMPEP011466848      83 bp    PROT      linear    4-SEP-2014
DEFINITION  Sorites_sp@sorspCAMPEP011466848      83 bp    PROT      linear   15-AUG-2014, 8
 ACCESSION  Rose-Cavalier-Smiths-iMac.local:67:1409843317
ORIGIN
        1 MAKRTKKVGI TGKYGTRYGA SLRKIIKRYE IQQRARYMCS FCGKENVKRV AGGIWKCKSC
       61 SRTMAGGCWT LSTGPAATVR ATI
//
LOCUS       Thaumatomonas_sp@thaspContig03      92 bp    PROT      linear    4-SEP-2014
DEFINITION  Thaumatomonas_sp@thaspContig03      92 bp    PROT      linear   15-AUG-2014, 92
 ACCESSION  Rose-Cavalier-Smiths-iMac.local:68:1409843317
ORIGIN
        1 MGKRTKKVGI VGKYGTRYGA SLRKVIKKIE VTQHATYPCA FCGKDTVKRK ATGIWNCKSC
       61 KKSVAGGAYV MTTATASTVR STIRRLREMK VG
//
LOCUS       Araneofila_producta@araprRFL6W      92 bp    PROT      linear    4-SEP-2014
DEFINITION  Araneofila_producta@araprRFL6W      92 bp    PROT      linear   15-AUG-2014, 92
 ACCESSION  Rose-Cavalier-Smiths-iMac.local:69:1409843317
ORIGIN
        1 MGRRTKKMGV VGKYGTRYGA SLRKVVKKIE ITQHAKYTCG FCGKDTVKRT NVGIWSCKGC
       61 KKVVAGGAYT LSTSTAATVR STIRRLRDMK EI
//
LOCUS       Minchinia_chitonisM@minch0194451      92 bp    PROT      linear    4-SEP-2014
DEFINITION  Minchinia_chitonisM@minch0194451      92 bp    PROT      linear   15-AUG-2014, 
 ACCESSION  Rose-Cavalier-Smiths-iMac.local:70:1409843317
ORIGIN
        1 MAKRTKKVGI VGKYGTRYGA SLRKVVKKQE VSQHSKFFCD FCGKYAMKRQ AVGIWKCAGC
       61 KKTKAGGAYT LNTSAAVTVR STIRRLRENT EK
//
LOCUS       Cercomonas_clavideferens@cercl      92 bp    PROT      linear    4-SEP-2014
DEFINITION  Cercomonas_clavideferens@cercl      92 bp    PROT      linear   15-AUG-2014, 92
 ACCESSION  Rose-Cavalier-Smiths-iMac.local:71:1409843317
ORIGIN
        1 MGKRTKKSGV VGKYGVRYGA SLRKQIKKIE ITQKAKFTCA FCGKDNIKRT AVGIWKCKSC
       61 AKVIAGGAYT LSTATAATVR STVRRLREMK DL
//
LOCUS       Bigelowiella@natans@jgiBigna157      92 bp    PROT      linear    4-SEP-2014
DEFINITION  Bigelowiella@natans@jgiBigna157      92 bp    PROT      linear   15-AUG-2014, 9
 ACCESSION  Rose-Cavalier-Smiths-iMac.local:72:1409843317
ORIGIN
        1 MGKRTRKVGV VGKYGTRYGA SLRKLIKKME VSQHATYTCQ FCGKDTMKRS CVGIWKCKGC
       61 RKTISGGAWD PRTSTNAAVM STIRRLREAK VE
//
LOCUS       Helkesimastix_marina@helmaRFL6      92 bp    PROT      linear    4-SEP-2014
DEFINITION  Helkesimastix_marina@helmaRFL6      92 bp    PROT      linear   15-AUG-2014, 92
 ACCESSION  Rose-Cavalier-Smiths-iMac.local:73:1409843317
ORIGIN
        1 MGKRTKKVGI VGKYGTRYGA SLRKVVKKLE VSQHAKFQCT FCGKDTVKRT ATGIWKCRHC
       61 CVTVSGGAYT ISTPAAVAVR STIRRLRDVS SE
//
LOCUS       Sandona_ubiquita@sanubContig02      92 bp    PROT      linear    4-SEP-2014
DEFINITION  Sandona_ubiquita@sanubContig02      92 bp    PROT      linear   15-AUG-2014, 92
 ACCESSION  Rose-Cavalier-Smiths-iMac.local:74:1409843317
ORIGIN
        1 ---------- ---------- ----RSRRSK ITQHAKYTCS FCGKDTVKRA VVGIWSCKAC
       61 GKDVAGGAYS VSTATAATVR STIRRLREMK EI
//
LOCUS       Pinus0taed@30208      87 bp    PROT      linear    4-SEP-2014
DEFINITION  Pinus0taed@30208      87 bp    PROT      linear   15-AUG-2014, 87 bases, 51FA52
 ACCESSION  Rose-Cavalier-Smiths-iMac.local:75:1409843317
ORIGIN
        1 MTKRTKKAGI VGKYGTRYGA SLRKQIKKME VSQHSKFFCE FCGKFAVKRK AVGIWGCKDC
       61 GKVKAGGAYT LNTPSAVTVR STIRRLR
//
LOCUS       Sorghum_bicolor@SORBI5054690      92 bp    PROT      linear    4-SEP-2014
DEFINITION  Sorghum_bicolor@SORBI5054690      92 bp    PROT      linear   15-AUG-2014, 92 b
 ACCESSION  Rose-Cavalier-Smiths-iMac.local:76:1409843317
ORIGIN
        1 MTKRTKKAGI VGKYGTRYGA SLRKQIKKME VSQHSKYFCE FCGKFAVKRK AVGIWGCKDC
       61 GKVKAGGAYT MNTASAVTVR STIRRLREQT EA
//
LOCUS       Chlamydomonas_incerta@CIL00000      92 bp    PROT      linear    4-SEP-2014
DEFINITION  Chlamydomonas_incerta@CIL00000      92 bp    PROT      linear   15-AUG-2014, 92
 ACCESSION  Rose-Cavalier-Smiths-iMac.local:77:1409843317
ORIGIN
        1 MSKRTKKVGI VGKYGTRYGA SLRKVIKKME VSQHSKYFCH FCGKFAMKRQ AVGIWGCKAC
       61 NKVQAGGAYT LNTASSVTVR STIRRLREQV EA
//
LOCUS       Chlorella_NC64A@CHLNC48537      92 bp    PROT      linear    4-SEP-2014
DEFINITION  Chlorella_NC64A@CHLNC48537      92 bp    PROT      linear   15-AUG-2014, 92 bas
 ACCESSION  Rose-Cavalier-Smiths-iMac.local:78:1409843317
ORIGIN
        1 MSKRTKKVGI VGKYGTRYGA SLRKQIKKIE VSQHSKYFCS FCGKFAMKRQ VVGIWKCKAC
       61 NKTQAGGAYV LNTAASVTVR STIRRLREQI EK
//
LOCUS       Micromonas_pusilla@MICPU28424      92 bp    PROT      linear    4-SEP-2014
DEFINITION  Micromonas_pusilla@MICPU28424      92 bp    PROT      linear   15-AUG-2014, 92 
 ACCESSION  Rose-Cavalier-Smiths-iMac.local:79:1409843317
ORIGIN
        1 MAKRTKKVGI VGKYGTRYGA SLRKVVKKQE VSQHSKFFCD FCGKYAMKRQ AVGIWKCAGC
       61 KKTKAGGAYT LNTSAAVTVR STIRRLRENT EK
//
LOCUS       Micromonas_sp@MSL00000028_3      92 bp    PROT      linear    4-SEP-2014
DEFINITION  Micromonas_sp@MSL00000028_3      92 bp    PROT      linear   15-AUG-2014, 92 ba
 ACCESSION  Rose-Cavalier-Smiths-iMac.local:80:1409843317
ORIGIN
        1 MAKRTKKVGI VGKYGTRYGA SLRKVVKKQE VSQHSKFFCD FCGKYAMKRT AVGIWCCQGC
       61 KKQKAGGAYV LNTSAAVTVR STIRRLRENV EK
//
LOCUS       Mesostigma_viride@MVL00000063_      92 bp    PROT      linear    4-SEP-2014
DEFINITION  Mesostigma_viride@MVL00000063_      92 bp    PROT      linear   15-AUG-2014, 92
 ACCESSION  Rose-Cavalier-Smiths-iMac.local:81:1409843317
ORIGIN
        1 MTKRTKKAGI VGKYGTRYGA SLRKQVKKSE VSQRSKYFCD FCGKFAVRRQ AVGIWHCRDC
       61 DRVKAGGAYT LHTGSAVTVR STIRRLREAK AL
//
LOCUS       Polytomella_parva@POL00001482_      91 bp    PROT      linear    4-SEP-2014
DEFINITION  Polytomella_parva@POL00001482_      91 bp    PROT      linear   15-AUG-2014, 91
 ACCESSION  Rose-Cavalier-Smiths-iMac.local:82:1409843317
ORIGIN
        1 MSKRTKKVGI VGKYGTRYGA SLRKVIKKME VSQHSKYLCQ FCGKHSIKRV ATGIWGCKAC
       61 KKTQAGGAYT LNTASALTVR STIRRLREQS F
//
LOCUS       Prototheca_wickerhamii@PWL0000      92 bp    PROT      linear    4-SEP-2014
DEFINITION  Prototheca_wickerhamii@PWL0000      92 bp    PROT      linear   15-AUG-2014, 92
 ACCESSION  Rose-Cavalier-Smiths-iMac.local:83:1409843317
ORIGIN
        1 MSKRTKKVGI VGKYGTRYGA SLRKQIKKIE VSQHSKYFCP FCGKFAVKRT AVGIWDCKAC
       61 KQTQAGGAYV LNTAASVTVR STIRRLREQT EI
//
LOCUS       Ostreococcus_lucimarinus@OSTLU      92 bp    PROT      linear    4-SEP-2014
DEFINITION  Ostreococcus_lucimarinus@OSTLU      92 bp    PROT      linear   15-AUG-2014, 92
 ACCESSION  Rose-Cavalier-Smiths-iMac.local:84:1409843317
ORIGIN
        1 MAKRTKKVGI VGKYGTRYGA SLRKVVKKQE VSQHSKFFCD FCGKYGMKRK AVGIWSCKGC
       61 NKTKAGGAYS LNTGGSVTVR STIRRLREAT EK
//
LOCUS       Ostreococcus_tauri@OSTTA24491      92 bp    PROT      linear    4-SEP-2014
DEFINITION  Ostreococcus_tauri@OSTTA24491      92 bp    PROT      linear   15-AUG-2014, 92 
 ACCESSION  Rose-Cavalier-Smiths-iMac.local:85:1409843317
ORIGIN
        1 MAKRTKKVGI VGKYGTRYGA SLRKVVKKTE VSQHSKFFCD FCGKYGMKRQ AVGIWCCKGC
       61 NKTKAGGAYS LNTGGSVTVR STIRRLREAT EK
//
LOCUS       Selaginella_moellendorffii@SEL      92 bp    PROT      linear    4-SEP-2014
DEFINITION  Selaginella_moellendorffii@SEL      92 bp    PROT      linear   15-AUG-2014, 92
 ACCESSION  Rose-Cavalier-Smiths-iMac.local:86:1409843317
ORIGIN
        1 MAKRTKKAGI VGKYGTRYGA SLRKQIKKME VSQHSKYFCE FCGKFAVKRK AVGIWNCKDC
       61 GKIKAGGAYT LNTASAVTVR STIRRLREQT ES
//
LOCUS       Scenedesmus_obliquus@SOL000000      92 bp    PROT      linear    4-SEP-2014
DEFINITION  Scenedesmus_obliquus@SOL000000      92 bp    PROT      linear   15-AUG-2014, 92
 ACCESSION  Rose-Cavalier-Smiths-iMac.local:87:1409843317
ORIGIN
        1 MSKRTKKVGI VGKYGTRYGA SLRKQIKKME VSQHSKYFCN FCGKFAVKRV AVGIWGCKAC
       61 KKVTAGGAYV MHTASSVTVR STIRRLREQV EA
//
LOCUS       Volvox_carteri@VOLCA121664      72 bp    PROT      linear    4-SEP-2014
DEFINITION  Volvox_carteri@VOLCA121664      72 bp    PROT      linear   15-AUG-2014, 72 bas
 ACCESSION  Rose-Cavalier-Smiths-iMac.local:88:1409843317
ORIGIN
        1 MSKRTKKVGI VGKYGTRYGA SLRKVIKKME VSQHSKYFCH FCGKFSMKRQ AVGIWGCKAC
       61 GKVQAGGAYT LN
//
LOCUS       Helicosporidium_sp@HEL00000170      91 bp    PROT      linear    4-SEP-2014
DEFINITION  Helicosporidium_sp@HEL00000170      91 bp    PROT      linear   15-AUG-2014, 91
 ACCESSION  Rose-Cavalier-Smiths-iMac.local:89:1409843317
ORIGIN
        1 MAKRTKKVGI VGKYGTRYGA SLRKQVKKME ISQHSKYFCN FCGKFAIKHT CVGIWKCKGC
       61 SRTQAGGAYQ LSTPSSVTVR STIRRLREQS A
//
LOCUS       Dunaliella@11842      87 bp    PROT      linear    4-SEP-2014
DEFINITION  Dunaliella@11842      87 bp    PROT      linear   15-AUG-2014, 87 bases, 1E2BF2
 ACCESSION  Rose-Cavalier-Smiths-iMac.local:90:1409843317
ORIGIN
        1 MAKRTKKAGI VGKYGTRYGS SLRKIIKKHE VSQHSKYACQ FCGKFAMKRQ AVGIWSCKAC
       61 NKTVAGGAYV YTTSSSLTVR STIRRLR
//
LOCUS       Glaucocystis_nostochinearum@GN      92 bp    PROT      linear    4-SEP-2014
DEFINITION  Glaucocystis_nostochinearum@GN      92 bp    PROT      linear   15-AUG-2014, 92
 ACCESSION  Rose-Cavalier-Smiths-iMac.local:91:1409843317
ORIGIN
        1 MGKRTKKVGV VGKYGTRYGA SLRKQVKKIE VTQHAKYTCA FCGKDSVKRQ AVGIWKCKSC
       61 RKVLAGGAWT MNTSAAATVR STIRRLREMQ ES
//
LOCUS       Guillardia_theta@GTL00000373_2      92 bp    PROT      linear    4-SEP-2014
DEFINITION  Guillardia_theta@GTL00000373_2      92 bp    PROT      linear   15-AUG-2014, 92
 ACCESSION  Rose-Cavalier-Smiths-iMac.local:92:1409843317
ORIGIN
        1 MGKHTKKVHI TGKYGTRYGA SLRKQIKKIE ITQHAKYTCS FCGKDSVKRQ AVGIWKCASC
       61 KKCIAGGAYT LNTPTAATVR SAIRRLRELV EA
//
LOCUS         GoniomSp      87 bp    PROT      linear    4-SEP-2014
DEFINITION  GoniomSp      87 bp    PROT      linear   15-AUG-2014, 87 bases, 7E979D33 check
 ACCESSION  Rose-Cavalier-Smiths-iMac.local:93:1409843317
ORIGIN
        1 MGKRTVKVGV VGKYGTRYGA SLRKQVKKIE VTQHAKYTCG FCGKDAVKRK AVGIWQCAAC
       61 RKVLAGGAWA MTTTAAATVR STVRRLK
//
LOCUS         RoomTrun      87 bp    PROT      linear    4-SEP-2014
DEFINITION  RoomTrun      87 bp    PROT      linear   15-AUG-2014, 87 bases, E361CC2F check
 ACCESSION  Rose-Cavalier-Smiths-iMac.local:94:1409843317
ORIGIN
        1 MGKRTKKVGV VGKYGTRYGA SLRKQIKKIE ITQHAKYTCS FCGKDAVRRT AVGVWHCKGC
       61 RKTYAGGAYS LNTPAAVTVR NSIRRLR
//
LOCUS       Palpitomonas_bilix@palbiCAMPEP0      92 bp    PROT      linear    4-SEP-2014
DEFINITION  Palpitomonas_bilix@palbiCAMPEP0      92 bp    PROT      linear   15-AUG-2014, 9
 ACCESSION  Rose-Cavalier-Smiths-iMac.local:95:1409843317
ORIGIN
        1 MGKRTQKVGI TGKYGTRYGA SLRKQIKKIE ITQHSRYTCV FCGSDSVKRN AVGIWKCAKC
       61 AKTVAGGAYV LNTPTAAAIK STIRRLRELV ET
//
LOCUS       Cyanophora_paradoxa@CDL0000198      92 bp    PROT      linear    4-SEP-2014
DEFINITION  Cyanophora_paradoxa@CDL0000198      92 bp    PROT      linear   15-AUG-2014, 92
 ACCESSION  Rose-Cavalier-Smiths-iMac.local:96:1409843317
ORIGIN
        1 MGKRTKKAGV VGKYATRYGA SLRKQIKKME ITQHAKYTCA FCGKDSVKRA AVGIWKCKSC
       61 CKTVAGGAWT MNTAAAATVR STIRRLRDLA ES
//
LOCUS       Galdieria0@30635      87 bp    PROT      linear    4-SEP-2014
DEFINITION  Galdieria0@30635      87 bp    PROT      linear   15-AUG-2014, 87 bases, 63E101
 ACCESSION  Rose-Cavalier-Smiths-iMac.local:97:1409843317
ORIGIN
        1 MGKRTRKVGI VGKYGTRYGS SIRKQIKKIE IAQHAKYTCA FCGKDSIKRK AVGIWCCRSC
       61 KRSIAGGAWS LSTQAAATVR STIRRLR
//
LOCUS       Rhodosorus_marinus@rhomaCAMPEP0      92 bp    PROT      linear    4-SEP-2014
DEFINITION  Rhodosorus_marinus@rhomaCAMPEP0      92 bp    PROT      linear   15-AUG-2014, 9
 ACCESSION  Rose-Cavalier-Smiths-iMac.local:98:1409843317
ORIGIN
        1 MGKRTKKVGV VGKYGTRFGA SLRKQIKKME VTQHAKYTCG FCGKDSIKRK AVGIWDCSAC
       61 GKVIAGGAWS VNTQAAYTVR STIRRLREVS EL
//
LOCUS       Porphyra0y@19684      87 bp    PROT      linear    4-SEP-2014
DEFINITION  Porphyra0y@19684      87 bp    PROT      linear   15-AUG-2014, 87 bases, 21489C
 ACCESSION  Rose-Cavalier-Smiths-iMac.local:99:1409843317
ORIGIN
        1 MGKRTRKAGL MGKYGTRYGA SLRKQAKNME IAQRMTYTCS FCGKNSVKRT AAGIWKCKTC
       61 GKIIAGGAWS VNTQAAVQMR STIRRLR
//
LOCUS       Gracilaria@16340      87 bp    PROT      linear    4-SEP-2014
DEFINITION  Gracilaria@16340      87 bp    PROT      linear   15-AUG-2014, 87 bases, B951CC
 ACCESSION  Rose-Cavalier-Smiths-iMac.local:100:1409843317
ORIGIN
        1 MGKRTRKVGV VGKYGTRYGS SLRKQVKKME IAQHARYTCP FCGKNSMKRT AVGIWQCKTC
       61 RKIIAGGAWS VNTQAATSVR STIRRLR
//
LOCUS       Babesia0bo@15488      87 bp    PROT      linear    4-SEP-2014
DEFINITION  Babesia0bo@15488      87 bp    PROT      linear   15-AUG-2014, 87 bases, 30ABF0
 ACCESSION  Rose-Cavalier-Smiths-iMac.local:101:1409843317
ORIGIN
        1 MSKRTKKVGV TGKYGVRYGA SLRKQARKIL LLQHTHYNCP FCGKDSTRWK AVGIWECKRC
       61 KRRVAGGAWS MSTSTGSTIK STIDRLY
//
LOCUS       Cryptospor@29901      87 bp    PROT      linear    4-SEP-2014
DEFINITION  Cryptospor@29901      87 bp    PROT      linear   15-AUG-2014, 87 bases, 43287F
 ACCESSION  Rose-Cavalier-Smiths-iMac.local:102:1409843317
ORIGIN
        1 -------VGI VGKFGTRYGA SLRKQVKKTE ILQRETYVCP FCGKTATKRT ACGIWECKGC
       61 RKVLAGGAWQ LSTAAAVTAR STIARLR
//
LOCUS       Eimeria0te@12987      87 bp    PROT      linear    4-SEP-2014
DEFINITION  Eimeria0te@12987      87 bp    PROT      linear   15-AUG-2014, 87 bases, DAEC1A
 ACCESSION  Rose-Cavalier-Smiths-iMac.local:103:1409843317
ORIGIN
        1 MAKRTKKVGV VGKYGTRYGA SLRKVMKKVE LQQHAKYTCP FCGKLSVKRQ AVGIWHCRGC
       61 SKTMTGGAWT LQTAAAATVR STVARLR
//
LOCUS       Plasmodium@30396      87 bp    PROT      linear    4-SEP-2014
DEFINITION  Plasmodium@30396      87 bp    PROT      linear   15-AUG-2014, 87 bases, 97A2FD
 ACCESSION  Rose-Cavalier-Smiths-iMac.local:104:1409843317
ORIGIN
        1 MSRRTKKVGL TGKYGTRYGS SLRKQIKKIE LMQHAKYLCT FCGKTATKRT CVGIWKCKKC
       61 KRKVCGGAWS LTTPAAVAAK STIIRLR
//
LOCUS       Theileria0@28171      87 bp    PROT      linear    4-SEP-2014
DEFINITION  Theileria0@28171      87 bp    PROT      linear   15-AUG-2014, 87 bases, 255088
 ACCESSION  Rose-Cavalier-Smiths-iMac.local:105:1409843317
ORIGIN
        1 MAKRTKKVGL AGKYGTRYGA SLRKQARKIE TQQHASYSCP FCGRHATKRK AVGLWQCKGC
       61 KRKMAGGAWS LVTSSASSVK ATIDRLN
//
LOCUS       Toxoplasma@27609      87 bp    PROT      linear    4-SEP-2014
DEFINITION  Toxoplasma@27609      87 bp    PROT      linear   15-AUG-2014, 87 bases, 1726BC
 ACCESSION  Rose-Cavalier-Smiths-iMac.local:106:1409843317
ORIGIN
        1 MAKRTKKVGV VGKYGTRYGA SLRKQVKKIE LQQHAKYSCP FCGKMATKRQ AVGIWKCRGC
       61 SKVMTGGAWT LQTAAAATVR STVARLR
//
LOCUS       Perkinsus0@25040      62 bp    PROT      linear    4-SEP-2014
DEFINITION  Perkinsus0@25040      62 bp    PROT      linear   15-AUG-2014, 62 bases, 9EF6E6
 ACCESSION  Rose-Cavalier-Smiths-iMac.local:107:1409843317
ORIGIN
        1 MARRTKKVGI SGKYGTRYGA SLRKLVKKFE AQSKAKYTCP FCGKDSVKRQ VITIRDCLSC
       61 SR
//
LOCUS       Sterkiella_histriomuscorum@OTL      92 bp    PROT      linear    4-SEP-2014
DEFINITION  Sterkiella_histriomuscorum@OTL      92 bp    PROT      linear   15-AUG-2014, 92
 ACCESSION  Rose-Cavalier-Smiths-iMac.local:108:1409843317
ORIGIN
        1 MAKRTKKVGI VGKYGTRYGA AQRKTIKKFE ITQRATYTCT FCGKDAVRRS AVGIWKCRGC
       61 KKTLAGGAWQ VSTAAALTAK ATVTRLRRLR EE
//
LOCUS       Tetrahymen@31119      87 bp    PROT      linear    4-SEP-2014
DEFINITION  Tetrahymen@31119      87 bp    PROT      linear   15-AUG-2014, 87 bases, EA9952
 ACCESSION  Rose-Cavalier-Smiths-iMac.local:109:1409843317
ORIGIN
        1 MAKRTQKVGI TRKYGTRYGA SLRKVVKKFE ITQHAKYGCP FCGKVAVKRA AVGIWKCKPC
       61 KKIIAGGAWE LTTPPAVTAK TTMNRLK
//
LOCUS       Blastocyst@18036      87 bp    PROT      linear    4-SEP-2014
DEFINITION  Blastocyst@18036      87 bp    PROT      linear   15-AUG-2014, 87 bases, 28B544
 ACCESSION  Rose-Cavalier-Smiths-iMac.local:110:1409843317
ORIGIN
        1 MGKRTKKVGI CGKYGTRYGS SLRKIVKKIE ISQHSTYTCA FCGKNTVKRA CTGIWECKKC
       61 GKVVAGGAFM VSTPVAMTVR SSIQRLR
//
LOCUS       Ectocarpus@23941      71 bp    PROT      linear    4-SEP-2014
DEFINITION  Ectocarpus@23941      71 bp    PROT      linear   15-AUG-2014, 71 bases, 4F5C05
 ACCESSION  Rose-Cavalier-Smiths-iMac.local:111:1409843317
ORIGIN
        1 ---RTKKVGI TGKYGVRYGS SLRKVIKKIE VTQHARYTCP FCGKDTVKRM VSGIWKCSAC
       61 GKISAGGAYT L
//
LOCUS       Phaeodactylum_triconutum@PHATR      92 bp    PROT      linear    4-SEP-2014
DEFINITION  Phaeodactylum_triconutum@PHATR      92 bp    PROT      linear   15-AUG-2014, 92
 ACCESSION  Rose-Cavalier-Smiths-iMac.local:112:1409843317
ORIGIN
        1 MGKRTKKVGI TGKYGTRYGS TLRKLLRKIE VSQHSTYRCV FCGKDSVKRT CVGIWECKTC
       61 RKVVAGGAYT LSTASAVTVR SNIARLRRMQ TE
//
LOCUS       Phytophthora_ramorum@PHYRA9586      92 bp    PROT      linear    4-SEP-2014
DEFINITION  Phytophthora_ramorum@PHYRA9586      92 bp    PROT      linear   15-AUG-2014, 92
 ACCESSION  Rose-Cavalier-Smiths-iMac.local:113:1409843317
ORIGIN
        1 MGKRTKKVGI CGKYGTRYGS SLRKVVKKIE ISQHSKYNCV FCGKDSIKRN VTGIWECRSC
       61 HKTIAGGAYL LNTASAATVR STLARLRKIR DD
//
LOCUS       Phytophthora_sojae@PHYSO115048      92 bp    PROT      linear    4-SEP-2014
DEFINITION  Phytophthora_sojae@PHYSO115048      92 bp    PROT      linear   15-AUG-2014, 92
 ACCESSION  Rose-Cavalier-Smiths-iMac.local:114:1409843317
ORIGIN
        1 MGKRTKKVGI CGKYGTRYGS SLRKVVKKIE ISQHSKYNCV FCGKDSIKRN VTGIWECRSC
       61 HKTIAGGAYL LNTASAATVR STLARLRKIR DD
//
LOCUS       Pythium_ultimum@pytulTA2275_2      92 bp    PROT      linear    4-SEP-2014
DEFINITION  Pythium_ultimum@pytulTA2275_2      92 bp    PROT      linear   15-AUG-2014, 92 
 ACCESSION  Rose-Cavalier-Smiths-iMac.local:115:1409843317
ORIGIN
        1 -GKRTKKVGI CGKYGTRYGS SLRKVVKKIE ISQHAKYNCA FCGKDSVKRT VTGIWKCKSC
       61 FKVVAGGAYI LNTPSAATVR STLARLRKSH DE
//
LOCUS       Nannochloropsis_oculata@nanocS      92 bp    PROT      linear    4-SEP-2014
DEFINITION  Nannochloropsis_oculata@nanocS      92 bp    PROT      linear   15-AUG-2014, 92
 ACCESSION  Rose-Cavalier-Smiths-iMac.local:116:1409843317
ORIGIN
        1 ---------- CGKYGTRYGA SLRKIIKKIE VSQHSKYTCV FCGKDNVKRE VVGIWKCGSC
       61 NKSMAGGAYS LSTAAAVQVR STLARLRKAK AE
//
LOCUS       Schizochytrium_sp@schspContig0      92 bp    PROT      linear    4-SEP-2014
DEFINITION  Schizochytrium_sp@schspContig0      92 bp    PROT      linear   15-AUG-2014, 92
 ACCESSION  Rose-Cavalier-Smiths-iMac.local:117:1409843317
ORIGIN
        1 MGKRTKKAGI VGKFGTRYGA SLRKIIKGIE ISQHSKYDCP FCGKLAVKRK AVGIWDCRAC
       61 KKRMAGGAYV LSTPAAADVR TTLTRVKRNA ER
//
LOCUS       Alexandriu@8834      87 bp    PROT      linear    4-SEP-2014
DEFINITION  Alexandriu@8834      87 bp    PROT      linear   15-AUG-2014, 87 bases, 8E763C6
 ACCESSION  Rose-Cavalier-Smiths-iMac.local:118:1409843317
ORIGIN
        1 MAKHTKRVGI TGKYGTRYGA SLRKISKKYE IQQHAKYMCT FCGKENVKRV AGGIWQCKQC
       61 KRTIAGGCWL LTTGAAATVK ATVARLR
//
LOCUS       Thalassios@30561      87 bp    PROT      linear    4-SEP-2014
DEFINITION  Thalassios@30561      87 bp    PROT      linear   15-AUG-2014, 87 bases, 5A10F6
 ACCESSION  Rose-Cavalier-Smiths-iMac.local:119:1409843317
ORIGIN
        1 ---RTKKVGI TGKYGTRYGA TLRKLLRKVE VSQHSTYRCA FCGKDSVKRT VVGIWKCKSC
       61 KKVVAGGAYS LSTASAVTVR STIARLR
//
LOCUS       Giardia0la@27121      87 bp    PROT      linear    4-SEP-2014
DEFINITION  Giardia0la@27121      87 bp    PROT      linear   15-AUG-2014, 87 bases, 240524
 ACCESSION  Rose-Cavalier-Smiths-iMac.local:120:1409843317
ORIGIN
        1 MAKRTKKVGL TGKYGTRYGR AARKQLLKIE TSQKAKYTCP FCAKDKVRRT ACGIWTCRSC
       61 SKTMAGGAYS LHTEPANAAR ATIRRLR
//
LOCUS       Malawimonas_californiana@MCL00      91 bp    PROT      linear    4-SEP-2014
DEFINITION  Malawimonas_californiana@MCL00      91 bp    PROT      linear   15-AUG-2014, 91
 ACCESSION  Rose-Cavalier-Smiths-iMac.local:121:1409843317
ORIGIN
        1 ---------- ---------- ---------- ---------- ---------- -VGIWKCSRC
       61 CKTVAGGAWI MSTPTAAAIR STVRRLREAK A
//
LOCUS       Malawimonas_jakobiformis@MJL00      90 bp    PROT      linear    4-SEP-2014
DEFINITION  Malawimonas_jakobiformis@MJL00      90 bp    PROT      linear   15-AUG-2014, 90
 ACCESSION  Rose-Cavalier-Smiths-iMac.local:122:1409843317
ORIGIN
        1 MARHTKKVGV TGKYGTRYGA SIRKMIKKIE VTQHAKYTCP FCGKDAVKRS VVGVWHCSGC
       61 GKTMAGGAWI MSTPTAAAMR STIRRLREGK
//
LOCUS       Entamoeba_histolytica@enthi1_m      92 bp    PROT      linear    4-SEP-2014
DEFINITION  Entamoeba_histolytica@enthi1_m      92 bp    PROT      linear   15-AUG-2014, 92
 ACCESSION  Rose-Cavalier-Smiths-iMac.local:123:1409843317
ORIGIN
        1 MARRTKKVGI VGKYGTRYGA SLRKVIKKIE IAQHSKYICP FCCKEAVRRT ACGIWECKGC
       61 GKQIAGGAYT LSTISGATVR STVRRLRDAK NS
//
LOCUS       Reclinomonas_americana@RAL0000      92 bp    PROT      linear    4-SEP-2014
DEFINITION  Reclinomonas_americana@RAL0000      92 bp    PROT      linear   15-AUG-2014, 92
 ACCESSION  Rose-Cavalier-Smiths-iMac.local:124:1409843317
ORIGIN
        1 --------GI TGKYGTRYGA NLRKRARKME VTSHAKHFCH FCGKYAFKRL AVGIWNCKPC
       61 GKTQAGGAWS LHTPASATVR STIRRLRETQ DV
//
LOCUS       Seculamonas_ecuadoriensis@SEL0      92 bp    PROT      linear    4-SEP-2014
DEFINITION  Seculamonas_ecuadoriensis@SEL0      92 bp    PROT      linear   15-AUG-2014, 92
 ACCESSION  Rose-Cavalier-Smiths-iMac.local:125:1409843317
ORIGIN
        1 MSKRTLKAGI VGKYGTRYGA NLRKRVRKLE ISQHAKHFCH FCGKYSFKRV AVGIWSCKTC
       61 KKTQCGGAWS LHTVAASTVR STIRRLRESQ EA
//
LOCUS       Jakoba_bahamensis@JBL00002035_      92 bp    PROT      linear    4-SEP-2014
DEFINITION  Jakoba_bahamensis@JBL00002035_      92 bp    PROT      linear   15-AUG-2014, 92
 ACCESSION  Rose-Cavalier-Smiths-iMac.local:126:1409843317
ORIGIN
        1 MSKRTKKVGI TGKYGTRYGG DLRKRTKKLM TTAHAKHFCS FCGRYSFKRN AVGIWNCKPC
       61 GKTMAGGAWS LHTPAAATVR STIRRLRETM EL
//
LOCUS       Spironucle@15417      86 bp    PROT      linear    4-SEP-2014
DEFINITION  Spironucle@15417      86 bp    PROT      linear   15-AUG-2014, 86 bases, FEF279
 ACCESSION  Rose-Cavalier-Smiths-iMac.local:127:1409843317
ORIGIN
        1 ---RTKKVGI VGKYGVRYGR AARKQLKVIE TAQRQLYTCP FCAKDQVKRQ ACGIWNCRSC
       61 NKTIAGGAYS FTTSTGAAVR GAIRRI
//
LOCUS       Trichomona@29996      87 bp    PROT      linear    4-SEP-2014
DEFINITION  Trichomona@29996      87 bp    PROT      linear   15-AUG-2014, 87 bases, 286E68
 ACCESSION  Rose-Cavalier-Smiths-iMac.local:128:1409843317
ORIGIN
        1 MARRTKKVGI CGKYGVRYGA SLRKTIKKIE ISQRKKYPCA FCGKDSVKRN AVGIWTCTKC
       61 GKAVAGGAYT PTTPAALTAR AAYKRIR
//
LOCUS       Tritrichom@10347      87 bp    PROT      linear    4-SEP-2014
DEFINITION  Tritrichom@10347      87 bp    PROT      linear   15-AUG-2014, 87 bases, 97F25D
 ACCESSION  Rose-Cavalier-Smiths-iMac.local:129:1409843317
ORIGIN
        1 --RRTKKVGI CGKYGTRYGA SLRKTIKKIE ISQRKKYPCP FCGKTSVRRN VVGVWTCEKC
       61 RKATSGGAYT PTTPTALAAR AAIKRLR
//
LOCUS       Sawyeria_marylandensis@SML0000      92 bp    PROT      linear    4-SEP-2014
DEFINITION  Sawyeria_marylandensis@SML0000      92 bp    PROT      linear   15-AUG-2014, 92
 ACCESSION  Rose-Cavalier-Smiths-iMac.local:130:1409843317
ORIGIN
        1 --KRTKKVGI CGKFATRYGA NLRKRVKKYE VSKSAKHFCH FCGHYTVKRE VIGVWKCRKC
       61 RKIMAGGAWT LHTSNATTAR STIRRLREMQ AK
//
LOCUS       Stachyamoeba_lipophora@SLL0000      92 bp    PROT      linear    4-SEP-2014
DEFINITION  Stachyamoeba_lipophora@SLL0000      92 bp    PROT      linear   15-AUG-2014, 92
 ACCESSION  Rose-Cavalier-Smiths-iMac.local:131:1409843317
ORIGIN
        1 ---RTLKVGI VGKYGTRYGA NLRKRVKKYE LTKKAKHFCH FCGKYGFKRQ AAGVWSCKPC
       61 GKTQAGGAWT LHTAAATTVR STIRRLREMR TQ
//
LOCUS       Naegleria0@31164      87 bp    PROT      linear    4-SEP-2014
DEFINITION  Naegleria0@31164      87 bp    PROT      linear   15-AUG-2014, 87 bases, E5DDF1
 ACCESSION  Rose-Cavalier-Smiths-iMac.local:132:1409843317
ORIGIN
        1 MAKRTKKAGI CGKFGTRYGA NLRKRAKKYE IAKKQKHFCQ FCGKHSVKRV AVGIWNCKKC
       61 NKTQAGGAWT LNTVAAATVR STIRRLR
//
LOCUS       Diplonema_papillatum@DPL000028      92 bp    PROT      linear    4-SEP-2014
DEFINITION  Diplonema_papillatum@DPL000028      92 bp    PROT      linear   15-AUG-2014, 92
 ACCESSION  Rose-Cavalier-Smiths-iMac.local:133:1409843317
ORIGIN
        1 ---------- ---------- ---------- ---------- ----FAIKRK AVGIWHCNGP
       61 CKTFAGGAWS LHTVSSSTVK STIRRLRELQ DK
//
LOCUS       Astasia_longa@ALL00001574_6      90 bp    PROT      linear    4-SEP-2014
DEFINITION  Astasia_longa@ALL00001574_6      90 bp    PROT      linear   15-AUG-2014, 90 ba
 ACCESSION  Rose-Cavalier-Smiths-iMac.local:134:1409843317
ORIGIN
        1 MARRTVKVGI TGKYGTRYGA NLRKRVKKIE ISKKAKHFCH WCGKFRFKRQ AVGIWHCTSC
       61 GKTMAGGAWT LNTGNSTTVR STIRRLREMT
//
LOCUS       Euglena_gracilis@ELL00000284_1      92 bp    PROT      linear    4-SEP-2014
DEFINITION  Euglena_gracilis@ELL00000284_1      92 bp    PROT      linear   15-AUG-2014, 92
 ACCESSION  Rose-Cavalier-Smiths-iMac.local:135:1409843317
ORIGIN
        1 MARRTVKVGI TGKYGTRYGA NLRKRVKKIE ISKKAKHFCH WCGKFRFKRQ AVGIWHCTSC
       61 GKTMAGGAWT LNTGNSTTVR STIRRLREMT EQ
//
LOCUS       Leishmania@31140      87 bp    PROT      linear    4-SEP-2014
DEFINITION  Leishmania@31140      87 bp    PROT      linear   15-AUG-2014, 87 bases, 223015
 ACCESSION  Rose-Cavalier-Smiths-iMac.local:136:1409843317
ORIGIN
        1 MAKRTVKMGV MGRYGTRYGA NPRKRAKKLE VSQHAKHFCS FCGKFAFRRK AVGIWRCDGC
       61 SKTVAGGAYT LSTPNNSTVR STVRRLR
//
LOCUS       Rhynchomonas      92 bp    PROT      linear    4-SEP-2014
DEFINITION  Rhynchomonas      92 bp    PROT      linear   15-AUG-2014, 92 bases, 23D10829 c
 ACCESSION  Rose-Cavalier-Smiths-iMac.local:137:1409843317
ORIGIN
        1 MAKRTQKMGV MGRYGARYGA NPRKRAKKLE ISTKARHFCT FCGKFGFRRR AVGIWRCSPC
       61 DKTQAGGAYT LSTPNSSTVR STVRRLRELK NS
//
LOCUS       Procryptobia_M      91 bp    PROT      linear    4-SEP-2014
DEFINITION  Procryptobia_M      91 bp    PROT      linear   15-AUG-2014, 91 bases, 42157F89
 ACCESSION  Rose-Cavalier-Smiths-iMac.local:138:1409843317
ORIGIN
        1 -AKRTQKMGV MGKYGARYGA NPRKRAKKLL ISQKSKHFCS FCGKFSFKRK AVGIWRCDPC
       61 QKTVAGGAYT LSTPNSNTVR STVRRLREQT Q
//
LOCUS       Procryptobia_sorokini@metproRF      92 bp    PROT      linear    4-SEP-2014
DEFINITION  Procryptobia_sorokini@metproRF      92 bp    PROT      linear   15-AUG-2014, 92
 ACCESSION  Rose-Cavalier-Smiths-iMac.local:139:1409843317
ORIGIN
        1 MAKRTQKMGV MGKYGARYGA NPRKRAKKLL ISQKSKHFCS FCGKFSFKRK AVGIWRCDPC
       61 QKTVAGGAYT LSTPNSNTVR STVRRLREQT QN
//
LOCUS             Bodo      89 bp    PROT      linear    4-SEP-2014
DEFINITION  Bodo      89 bp    PROT      linear   15-AUG-2014, 89 bases, 78E62FCF checksum.
 ACCESSION  Rose-Cavalier-Smiths-iMac.local:140:1409843317
ORIGIN
        1 ---------- -------YGA NPRKRAKKIE ISQHAKHFCS FCGKFAFRRK AVGIWRCDPC
       61 AKTVAGGAYT LSTPNSSTVR STVRRLREL
//
LOCUS       Trypa0bruc@31538      87 bp    PROT      linear    4-SEP-2014
DEFINITION  Trypa0bruc@31538      87 bp    PROT      linear   15-AUG-2014, 87 bases, BFB2A4
 ACCESSION  Rose-Cavalier-Smiths-iMac.local:141:1409843317
ORIGIN
        1 MAKRTVKMGV MGRYGARYGS NPRKRAKKLE VSQHAKHFCS FCGKFAFRRK AVGIWRCDGC
       61 SKTVAGGAYT LSTPNNTTVR STVRRLR
//
LOCUS       Trypa0cruc@30812      87 bp    PROT      linear    4-SEP-2014
DEFINITION  Trypa0cruc@30812      87 bp    PROT      linear   15-AUG-2014, 87 bases, F7D539
 ACCESSION  Rose-Cavalier-Smiths-iMac.local:142:1409843317
ORIGIN
        1 MAKRTVKMGV MGRYGARYGA NPRKRAKKLE VSQHARHFCS FCGKFAFRRK AVGIWRCDGC
       61 SKTMAGGAYT LSTPNNSTVR STVRRLR
//
LOCUS         TsukGlob      87 bp    PROT      linear    4-SEP-2014
DEFINITION  TsukGlob      87 bp    PROT      linear   15-AUG-2014, 87 bases, 998C5A2D check
 ACCESSION  Rose-Cavalier-Smiths-iMac.local:143:1409843317
ORIGIN
        1 MTKRTKKVGI VGKYGTRYGA NLRKRVKKIE TTSHAKHFCH FCGKYSVKRT AVGIWNCGGC
       61 GKVMAGGAWS LHTVLSNSVR STIRRLR
//
LOCUS       Methanothermococcus_thermolithotrophicus@WP_018154      92 bp    PROT      linear   28-JUN-2013
DEFINITION  50S ribosomal protein L37 [Methanothermococcus
 ACCESSION  WP_018154096
  ORGANISM  Methanothermococcus thermolithotrophicus
thermolithotrophicus].VERSION     WP_018154096.1  GI:516897310KEYWORDS    RefSeq.SOURCE      Methanothermococcus thermolithotrophicus            Archaea; Euryarchaeota; Methanococci; Methanococcales;            Methanococcaceae; Methanothermococcus.
COMMENT     REFSEQ: This record represents a single, non-redundant, protein
            sequence which may be annotated on many different RefSeq genomes
            from the same, or different, species.
            COMPLETENESS: full length.
FEATURES             Location/Qualifiers
     source          1..96
                     /organism=`Methanothermococcus thermolithotrophicus`
                     /db_xref=`taxon:2186`
     Protein         1..96
                     /product=`50S ribosomal protein L37`
                     /calculated_mol_wt=10673
     Region          3..92
                     /region_name=`rpl37ae`
                     /note=`50S ribosomal protein L37Ae; Reviewed; PRK03976`
                     /db_xref=`CDD:235183`

DD:235183`


ORIGIN
        1 mfshtkkvgs agrfgsrygr kirvrlrdve ikqkknykcp vcgfpklkrm stsiwvckkc
       61 nakiaggayt petgagkvvt kairrviesk sr
//
LOCUS       Methanopyrus_kandleri@WP_011018749      90 bp    PROT      linear   15-MAY-2013
DEFINITION  50S ribosomal protein L37 [Methanopyrus kandleri].
 ACCESSION  WP_011018749
  ORGANISM  Methanopyrus kandleri
VERSION     WP_011018749.1  GI:499328257KEYWORDS    RefSeq.SOURCE      Methanopyrus kandleri            Archaea; Euryarchaeota; Methanopyri; Methanopyrales;            Methanopyraceae; Methanopyrus.COMMENT     REFSEQ: This record represents a single, non-redundant, protein
            sequence which may be annotated on many different RefSeq genomes
            from the same, or different, species.
FEATURES             Location/Qualifiers
     source          1..89
                     /organism=`Methanopyrus kandleri`
                     /db_xref=`taxon:2320`
     Protein         1..89
                     /product=`50S ribosomal protein L37`
                     /calculated_mol_wt=10085
     Region          1..89
                     /region_name=`rpl37ae`
                     /note=`50S ribosomal protein L37Ae; Reviewed; PRK03976`
                     /db_xref=`CDD:235183`


ORIGIN
        1 mg-rtkkvgp agrfgprygm rirrrvaeie svqrqkhecp vchkravkrv gtgiwrctkc
       61 gaeftggayy peteaqrivr rairkaleek
//
LOCUS       Methanosphaera_stadtmanae@WP_011406829      90 bp    PROT      linear   16-MAY-2013
DEFINITION  50S ribosomal protein L37 [Methanosphaera stadtmanae].
 ACCESSION  WP_011406829
  ORGANISM  Methanosphaera stadtmanae
VERSION     WP_011406829.1  GI:499726095KEYWORDS    RefSeq.SOURCE      Methanosphaera stadtmanae            Archaea; Euryarchaeota; Methanobacteria; Methanobacteriales;            Methanobacteriaceae; Methanosphaera.COMMENT     REFSEQ: This record represents a single, non-redundant, protein
            sequence which may be annotated on many different RefSeq genomes
            from the same, or different, species.
FEATURES             Location/Qualifiers
     source          1..89
                     /organism=`Methanosphaera stadtmanae`
                     /db_xref=`taxon:2317`
     Protein         1..89
                     /product=`50S ribosomal protein L37`
                     /calculated_mol_wt=9670
     Region          1..89
                     /region_name=`rpl37ae`
                     /note=`50S ribosomal protein L37Ae; Reviewed; PRK03976`
                     /db_xref=`CDD:235183`


ORIGIN
        1 mvkksk-vgs tgrfgarygr kakrtvkdie dkmhakhvcp kcdrpgvkrt hagiwkcrkc
       61 gavftggayi pttpmgkvak rnikritgge
//
LOCUS       Picrophilus-torridus@WP_011177193      85 bp    PROT      linear   24-MAY-2013
DEFINITION  50S ribosomal protein L37 [Picrophilus torridus].
 ACCESSION  WP_011177193
  ORGANISM  Picrophilus torridus
VERSION     WP_011177193.1  GI:499490553KEYWORDS    RefSeq.SOURCE      Picrophilus torridus            Archaea; Euryarchaeota; Thermoplasmata; Thermoplasmatales;            Picrophilaceae; Picrophilus.COMMENT     REFSEQ: This record represents a single, non-redundant, protein
            sequence which may be annotated on many different RefSeq genomes
            from the same, or different, species.
FEATURES             Location/Qualifiers
     source          1..85
                     /organism=`Picrophilus torridus`
                     /db_xref=`taxon:82076`
     Protein         1..85
                     /product=`50S ribosomal protein L37`
                     /calculated_mol_wt=9650
     Region          1..84
                     /region_name=`rpl37ae`
                     /note=`50S ribosomal protein L37Ae; Reviewed; PRK03976`
                     /db_xref=`CDD:235183`


ORIGIN
        1 makhtvkvgv agrfgprygv tvrkewskyy vqkkayyvcp kckqkkvrri angiwecrhc
       61 sykfaggsyn peysaeivre vagnv
//
LOCUS       Methanococcus_aelicus@WP_011972903      92 bp    PROT      linear   16-MAY-2013
DEFINITION  50S ribosomal protein L37 [Methanococcus aeolicus].
 ACCESSION  WP_011972903
  ORGANISM  Methanococcus aeolicus
VERSION     WP_011972903.1  GI:500681809KEYWORDS    RefSeq.SOURCE      Methanococcus aeolicus            Archaea; Euryarchaeota; Methanococci; Methanococcales;            Methanococcaceae; Methanococcus.COMMENT     REFSEQ: This record represents a single, non-redundant, protein
            sequence which may be annotated on many different RefSeq genomes
            from the same, or different, species.
FEATURES             Location/Qualifiers
     source          1..96
                     /organism=`Methanococcus aeolicus`
                     /db_xref=`taxon:42879`
     Protein         1..96
                     /product=`50S ribosomal protein L37`
                     /calculated_mol_wt=10565
     Region          3..92
                     /region_name=`rpl37ae`
                     /note=`50S ribosomal protein L37Ae; Reviewed; PRK03976`
                     /db_xref=`CDD:235183`


ORIGIN
        1 mfshtkkigs agrfgarygr kvrvrvrdve ikqkkaykcp vcgfmklkri stsiweckkc
       61 gakmaggayt petgagkvva kairrviesk tk
//
LOCUS       Thermococcus_kodakarensis@WP_023425566      87 bp    PROT      linear    7-NOV-2013
DEFINITION  Ribosomal protein L37AE/L43A [uncultured Acidilobus sp. CIS].
 ACCESSION  WP_023425566
  ORGANISM  uncultured Acidilobus sp. CIS
VERSION     WP_023425566.1  GI:557423521KEYWORDS    RefSeq.SOURCE      uncultured Acidilobus sp. CIS            Archaea; Crenarchaeota; Thermoprotei; Acidilobales; Acidilobaceae;            Acidilobus; environmental samples.COMMENT     REFSEQ: This record represents a single, non-redundant, protein
            sequence which may be annotated on many different RefSeq genomes
            from the same, or different, species.
FEATURES             Location/Qualifiers
     source          1..89
                     /organism=`uncultured Acidilobus sp. CIS`
                     /db_xref=`taxon:1410574`
     Protein         1..89
                     /product=`Ribosomal protein L37AE/L43A`
                     /calculated_mol_wt=9860
     Region          3..84
                     /region_name=`rpl37ae`
                     /note=`50S ribosomal protein L37Ae; Reviewed; PRK03976`
                     /db_xref=`CDD:235183`


ORIGIN
        1 myshtkvvgi agrygarygs tirkrvkavl ekryadhqcp fcgsvsvkrv stgiwkcvkc
       61 ghvwaggayv prtelatylp ryystsr
//
LOCUS       Pyrococcus_horikoshii@WP_010885965      86 bp    PROT      linear   15-MAY-2013
DEFINITION  50S ribosomal protein L37 [Pyrococcus horikoshii].
 ACCESSION  WP_010885965
  ORGANISM  Pyrococcus horikoshii
VERSION     WP_010885965.1  GI:499188425KEYWORDS    RefSeq.SOURCE      Pyrococcus horikoshii            Archaea; Euryarchaeota; Thermococci; Thermococcales;            Thermococcaceae; Pyrococcus.COMMENT     REFSEQ: This record represents a single, non-redundant, protein
            sequence which may be annotated on many different RefSeq genomes
            from the same, or different, species.
FEATURES             Location/Qualifiers
     source          1..86
                     /organism=`Pyrococcus horikoshii`
                     /db_xref=`taxon:53953`
     Protein         1..86
                     /product=`50S ribosomal protein L37`
                     /calculated_mol_wt=9222
     Region          4..86
                     /region_name=`rpl37ae`
                     /note=`50S ribosomal protein L37Ae; Reviewed; PRK03976`
                     /db_xref=`CDD:235183`


ORIGIN
        1 mmsgtkkvgs agrfgarygl kirrrvaave akmrqkhvcp vcgrravkri stgiwqctkc
       61 gaifaggayl pvtpagkv-a rrim-e
//
LOCUS       Nanoarchaeum_equitans@WP_011153034      87 bp    PROT      linear   24-MAY-2013
DEFINITION  50S ribosomal protein L37 [Nanoarchaeum equitans].
 ACCESSION  WP_011153034
  ORGANISM  Nanoarchaeum equitans
VERSION     WP_011153034.1  GI:499466394KEYWORDS    RefSeq.SOURCE      Nanoarchaeum equitans            Archaea; Nanoarchaeota; Nanoarchaeum.COMMENT     REFSEQ: This record represents a single, non-redundant, protein            sequence which may be annotated on many different RefSeq genomes
            from the same, or different, species.
FEATURES             Location/Qualifiers
     source          1..86
                     /organism=`Nanoarchaeum equitans`
                     /db_xref=`taxon:160232`
     Protein         1..86
                     /product=`50S ribosomal protein L37`
                     /name=`Ribosomal protein L37a`
                     /calculated_mol_wt=9926
     Region          3..81
                     /region_name=`rpl37ae`
                     /note=`50S ribosomal protein L37Ae; Reviewed; PRK03976`
                     /db_xref=`CDD:235183`


ORIGIN
        1 mfshtkkvgp tgrfgprygl girkrvltve ikqrkkhvcp fcrskavire aygiyrckkc
       61 gkqftglayy pyehlheyy- k-irggq
//
LOCUS       Cenarchaeum_symbiosum@WP_013482781      73 bp    PROT      linear   25-MAY-2013
DEFINITION  50S ribosomal protein L37 [Cenarchaeum symbiosum].
 ACCESSION  WP_013482781
  ORGANISM  Cenarchaeum symbiosum
VERSION     WP_013482781.1  GI:503248120KEYWORDS    RefSeq.SOURCE      Cenarchaeum symbiosum            Archaea; Thaumarchaeota; Cenarchaeales; Cenarchaeaceae;            Cenarchaeum.COMMENT     REFSEQ: This record represents a single, non-redundant, protein
            sequence which may be annotated on many different RefSeq genomes
            from the same, or different, species.
FEATURES             Location/Qualifiers
     source          1..69
                     /organism=`Cenarchaeum symbiosum`
                     /db_xref=`taxon:46770`
     Protein         1..69
                     /product=`50S ribosomal protein L37`
                     /calculated_mol_wt=7603
     Region          11..>65
                     /region_name=`Ribosomal_L37ae`
                     /note=`Ribosomal L37ae protein family; cl19284`
                     /db_xref=`CDD:267637`


ORIGIN
        1 mar--kk-sl kgl-garygi kirkeytkih fqlkekrpcp ecgsakfgrv avgiwecrkc
       61 gfkvagtayg vkv
//
LOCUS       Korarchaeum_cryptofilum@WP_012310011      86 bp    PROT      linear   16-MAY-2013
DEFINITION  50S ribosomal protein L37 [Candidatus Korarchaeum cryptofilum].
 ACCESSION  WP_012310011
  ORGANISM  Candidatus Korarchaeum cryptofilum
VERSION     WP_012310011.1  GI:501266993KEYWORDS    RefSeq.SOURCE      Candidatus Korarchaeum cryptofilum            Archaea; Korarchaeota; Candidatus Korarchaeum.COMMENT     REFSEQ: This record represents a single, non-redundant, protein            sequence which may be annotated on many different RefSeq genomes
            from the same, or different, species.
FEATURES             Location/Qualifiers
     source          1..82
                     /organism=`Candidatus Korarchaeum cryptofilum`
                     /db_xref=`taxon:498846`
     Protein         1..82
                     /product=`50S ribosomal protein L37`
                     /calculated_mol_wt=9251
     Region          12..73
                     /region_name=`Ribosomal_L37ae`
                     /note=`Ribosomal L37ae protein family; cl19284`
                     /db_xref=`CDD:267637`


ORIGIN
        1 mtrpprsklr ttrygsk--i rkrvef--il qkskrtykcp ycgaqavrrl rlgvwsckkc
       61 gkvftggawe pftavargae larets
//
LOCUS       Desulfurococcus_mucosus@WP_013562829      86 bp    PROT      linear   27-MAY-2013
DEFINITION  50S ribosomal protein L37 [Desulfurococcus mucosus].
 ACCESSION  WP_013562829
  ORGANISM  Desulfurococcus mucosus
VERSION     WP_013562829.1  GI:503328168KEYWORDS    RefSeq.SOURCE      Desulfurococcus mucosus            Archaea; Crenarchaeota; Thermoprotei; Desulfurococcales;            Desulfurococcaceae; Desulfurococcus.COMMENT     REFSEQ: This record represents a single, non-redundant, protein
            sequence which may be annotated on many different RefSeq genomes
            from the same, or different, species.
FEATURES             Location/Qualifiers
     source          1..86
                     /organism=`Desulfurococcus mucosus`
                     /db_xref=`taxon:2275`
     Protein         1..86
                     /product=`50S ribosomal protein L37`
                     /calculated_mol_wt=9519
     Region          1..86
                     /region_name=`rpl37ae`
                     /note=`50S ribosomal protein L37Ae; Reviewed; PRK03976`
                     /db_xref=`CDD:235183`


ORIGIN
        1 mg-rtkvvgi agrygarygs tlrkkvrdil ekryaphtcp fcgykgvvrl stgiwtcrkc
       61 gakwvggayt pktevaklfp diivre
//
LOCUS       Hypterthermus_butylicus@WP_011821751      87 bp    PROT      linear   25-MAY-2013
DEFINITION  50S ribosomal protein L37 [Hyperthermus butylicus].
 ACCESSION  WP_011821751
  ORGANISM  Hyperthermus butylicus
VERSION     WP_011821751.1  GI:500145748KEYWORDS    RefSeq.SOURCE      Hyperthermus butylicus            Archaea; Crenarchaeota; Thermoprotei; Desulfurococcales;            Pyrodictiaceae; Hyperthermus.COMMENT     REFSEQ: This record represents a single, non-redundant, protein
            sequence which may be annotated on many different RefSeq genomes
            from the same, or different, species.
FEATURES             Location/Qualifiers
     source          1..88
                     /organism=`Hyperthermus butylicus`
                     /db_xref=`taxon:54248`
     Protein         1..88
                     /product=`50S ribosomal protein L37`
                     /calculated_mol_wt=9916
     Region          1..88
                     /region_name=`rpl37ae`
                     /note=`50S ribosomal protein L37Ae; Reviewed; PRK03976`
                     /db_xref=`CDD:235183`


ORIGIN
        1 marrtrvvgi agrfgprygs tlrkrwkevm erryadhecp fcgvkgvkri svgiwtctkc
       61 gavwagaayv prsglnkhfp rvvired
//
LOCUS       Ignicoccus_hospitalis@WP_012122939      86 bp    PROT      linear   16-MAY-2013
DEFINITION  50S ribosomal protein L37 [Ignicoccus hospitalis].
 ACCESSION  WP_012122939
  ORGANISM  Ignicoccus hospitalis
VERSION     WP_012122939.1  GI:501071911KEYWORDS    RefSeq.SOURCE      Ignicoccus hospitalis            Archaea; Crenarchaeota; Thermoprotei; Desulfurococcales;            Desulfurococcaceae; Ignicoccus.COMMENT     REFSEQ: This record represents a single, non-redundant, protein
            sequence which may be annotated on many different RefSeq genomes
            from the same, or different, species.
FEATURES             Location/Qualifiers
     source          1..87
                     /organism=`Ignicoccus hospitalis`
                     /db_xref=`taxon:160233`
     Protein         1..87
                     /product=`50S ribosomal protein L37`
                     /calculated_mol_wt=9546
     Region          1..79
                     /region_name=`rpl37ae`
                     /note=`50S ribosomal protein L37Ae; Reviewed; PRK03976`
                     /db_xref=`CDD:235183`


ORIGIN
        1 mgkrtkvvgi agrfgarygs tlrkqwkqvm earyaphtcp ycgikgvkri avglwkcekc
       61 grvfagaayv pvsglnkawg akperr
//
LOCUS       Pyrobaculum_aerophilum@WP_011008493      92 bp    PROT      linear   15-MAY-2013
DEFINITION  50S ribosomal protein L37 [Pyrobaculum aerophilum].
 ACCESSION  WP_011008493
  ORGANISM  Pyrobaculum aerophilum
VERSION     WP_011008493.1  GI:499318001KEYWORDS    RefSeq.SOURCE      Pyrobaculum aerophilum            Archaea; Crenarchaeota; Thermoprotei; Thermoproteales;            Thermoproteaceae; Pyrobaculum.COMMENT     REFSEQ: This record represents a single, non-redundant, protein
            sequence which may be annotated on many different RefSeq genomes
            from the same, or different, species.
FEATURES             Location/Qualifiers
     source          1..105
                     /organism=`Pyrobaculum aerophilum`
                     /db_xref=`taxon:13773`
     Protein         1..105
                     /product=`50S ribosomal protein L37`
                     /calculated_mol_wt=11623
     Region          6..96
                     /region_name=`rpl37ae`
                     /note=`50S ribosomal protein L37Ae; Reviewed; PRK03976`
                     /db_xref=`CDD:235183`


ORIGIN
        1 mfshtkivgp agrygarygm glrrkvtaie vkqrgkhrcp scrslvleri afgiwrcpkc
       61 gftfaggawt pqtimgkala peelkeveaq ka
//
LOCUS       Haloarcula_marismortui@YP_136287      92 bp    PROT      linear   10-JUN-2013
DEFINITION  50S ribosomal protein L37 [Haloarcula marismortui ATCC 43049].
 ACCESSION  YP_136287
  ORGANISM  Haloarcula marismortui ATCC 43049
   AUTHORS  Baliga,N.S., Bonneau,R., Facciotti,M.T., Pan,M., Glusman,G.,
VERSION     YP_136287.1  GI:55378437DBLINK      Project: 57719            BioProject: PRJNA57719DBSOURCE    REFSEQ: accession NC_006396.1KEYWORDS    RefSeq.SOURCE      Haloarcula marismortui ATCC 43049
            Archaea; Euryarchaeota; Halobacteria; Halobacteriales;
            Halobacteriaceae; Haloarcula.
REFERENCE   1  (residues 1 to 116)
            and Oesterhelt,D.
  TITLE     Genome information management and integrated data analysis with
            HaloLex
  JOURNAL   Arch. Microbiol. 190 (3), 281-299 (2008)
   PUBMED   18592220
REFERENCE   2  (residues 1 to 116)
            Deutsch,E.W., Shannon,P., Chiu,Y., Weng,R.S., Gan,R.R., Hung,P.,
            Date,S.V., Marcotte,E., Hood,L. and Ng,W.V.
  TITLE     Genome sequence of Haloarcula marismortui: a halophilic archaeon
            from the Dead Sea
  JOURNAL   Genome Res. 14 (11), 2221-2234 (2004)
   PUBMED   15520287
  REMARK    Erratum:[Genome Res. 2004 Dec;14(12):2510]
REFERENCE   3  (residues 1 to 116)
  CONSRTM   NCBI Genome Project
  TITLE     Direct Submission
  JOURNAL   Submitted (04-NOV-2004) National Center for Biotechnology
            Information, NIH, Bethesda, MD 20894, USA
REFERENCE   4  (residues 1 to 116)
            Deutsch,E.W., Shannon,P., Chiu,Y., Weng,R.S., Kan,J.R., Hung,P.,
            Date,S., Marcotte,E., Hood,L. and Ng,W.V.
  TITLE     Direct Submission
  JOURNAL   Submitted (09-APR-2004) Institute for Systems Biology, 1441 N 34th
            Street, Seattle, WA 98103, USA
COMMENT     PROVISIONAL REFSEQ: This record has not yet been subject to final
            NCBI review. The reference sequence was derived from AAV46581.
            Method: conceptual translation.
FEATURES             Location/Qualifiers
     source          1..116
                     /organism=`Haloarcula marismortui ATCC 43049`
                     /strain=`ATCC 43049`
                     /db_xref=`ATCC:43049`
                     /db_xref=`taxon:272569`
                     /chromosome=`I`
     Protein         1..116
                     /product=`50S ribosomal protein L37`
                     /calculated_mol_wt=12749
     Region          25..114
                     /region_name=`rpl37ae`
                     /note=`50S ribosomal protein L37Ae; Reviewed; PRK03976`
                     /db_xref=`CDD:235183`
     CDS             1..116
                     /coded_by=`complement(NC_006396.1:1497148..1497498)`
                     /note=`structural models have indicated that the folded
                     zinc-finger motif interacts mainly with domain III of 23S
                     rRNA, whereas the amino-terminal region of L37 interacts
                     primarily with domain II`
                     /transl_table=11
CONTIG      join(WP_011223777.1:1..116)


ORIGIN
        1 marrttmtgs sgrfgarygr vsrrrvaeie semnedhacp ncg-edvdrq gtgiwqcsyc
       61 dykftggsyk petpggktvr rsiraalsed ee
//
LOCUS       Natromonas_pharoensis@WP_011324317      91 bp    PROT      linear   25-MAY-2013
DEFINITION  50S ribosomal protein L37 [Natronomonas pharaonis].
 ACCESSION  WP_011324317
  ORGANISM  Natronomonas pharaonis
VERSION     WP_011324317.1  GI:499643583KEYWORDS    RefSeq.SOURCE      Natronomonas pharaonis            Archaea; Euryarchaeota; Halobacteria; Halobacteriales;            Halobacteriaceae; Natronomonas.COMMENT     REFSEQ: This record represents a single, non-redundant, protein
            sequence which may be annotated on many different RefSeq genomes
            from the same, or different, species.
FEATURES             Location/Qualifiers
     source          1..86
                     /organism=`Natronomonas pharaonis`
                     /db_xref=`taxon:2257`
     Protein         1..86
                     /product=`50S ribosomal protein L37`
                     /calculated_mol_wt=9048
     Region          1..86
                     /region_name=`Ribosomal_L37ae`
                     /note=`Ribosomal L37ae protein family; pfam01780`
                     /db_xref=`CDD:250858`


ORIGIN
        1 manndt-tgs agrfgarygr varrrvaeie adtesatv-- d-g-dsvkrv gtgiwvneet
       61 gekftggayr pqtpagetve rsirtavgdd e
//
LOCUS       Halobacterium_salinarum@WP_010902131      92 bp    PROT      linear   15-MAY-2013
DEFINITION  50S ribosomal protein L37 [Halobacterium salinarum].
 ACCESSION  WP_010902131
  ORGANISM  Halobacterium salinarum
VERSION     WP_010902131.1  GI:499204591KEYWORDS    RefSeq.SOURCE      Halobacterium salinarum            Archaea; Euryarchaeota; Halobacteria; Halobacteriales;            Halobacteriaceae; Halobacterium.COMMENT     REFSEQ: This record represents a single, non-redundant, protein
            sequence which may be annotated on many different RefSeq genomes
            from the same, or different, species.
FEATURES             Location/Qualifiers
     source          1..105
                     /organism=`Halobacterium salinarum`
                     /db_xref=`taxon:2242`
     Protein         1..105
                     /product=`50S ribosomal protein L37`
                     /calculated_mol_wt=10878
     Region          11..99
                     /region_name=`rpl37ae`
                     /note=`50S ribosomal protein L37Ae; Reviewed; PRK03976`
                     /db_xref=`CDD:235183`


ORIGIN
        1 manqss-tgs agrfgarygr vsrrrvsdie gtmnedhacp dcgseavsre gtgiwqcgkc
       61 gykyaggayq pqtpsgktvt rsirtalget gd
//
LOCUS       Methanosarcina_mazei@WP_011034538      91 bp    PROT      linear   15-MAY-2013
DEFINITION  50S ribosomal protein L37 [Methanosarcina mazei].
 ACCESSION  WP_011034538
  ORGANISM  Methanosarcina mazei
VERSION     WP_011034538.1  GI:499344999KEYWORDS    RefSeq.SOURCE      Methanosarcina mazei            Archaea; Euryarchaeota; Methanomicrobia; Methanosarcinales;            Methanosarcinaceae; Methanosarcina.COMMENT     REFSEQ: This record represents a single, non-redundant, protein
            sequence which may be annotated on many different RefSeq genomes
            from the same, or different, species.
FEATURES             Location/Qualifiers
     source          1..94
                     /organism=`Methanosarcina mazei`
                     /db_xref=`taxon:2209`
     Protein         1..94
                     /product=`50S ribosomal protein L37`
                     /calculated_mol_wt=10316
     Region          5..94
                     /region_name=`rpl37ae`
                     /note=`50S ribosomal protein L37Ae; Reviewed; PRK03976`
                     /db_xref=`CDD:235183`


ORIGIN
        1 makktkksrs agrfgprygr kdrklvadle ermraphvct kcarptvgri gtgiwkcskc
       61 ghtfaggtyi pytsvgqtll rtmk-nvaea k
//
LOCUS       Caldiarchaeum_subterraneum@WP_020864184      80 bp    PROT      linear   25-JUL-2013
DEFINITION  large subunit ribosomal protein L37e [Candidatus Caldiarchaeum
 ACCESSION  WP_020864184
  ORGANISM  Candidatus Caldiarchaeum subterraneum
subterraneum].VERSION     WP_020864184.1  GI:526886277KEYWORDS    RefSeq.SOURCE      Candidatus Caldiarchaeum subterraneum
            Archaea; Thaumarchaeota; unclassified Thaumarchaeota; Candidatus
            Caldiarchaeum.
COMMENT     REFSEQ: This record represents a single, non-redundant, protein
            sequence which may be annotated on many different RefSeq genomes
            from the same, or different, species.
FEATURES             Location/Qualifiers
     source          1..55
                     /organism=`Candidatus Caldiarchaeum subterraneum`
                     /db_xref=`taxon:311458`
     Protein         1..55
                     /product=`large subunit ribosomal protein L37e`
                     /calculated_mol_wt=6483
     Region          3..55
                     /region_name=`Ribosomal_L37e`
                     /note=`Ribosomal protein L37e; pfam01907`
                     /db_xref=`CDD:250958`

DD:250958`


ORIGIN
        1 m---vk--gt ps-mg-kynk pq--hi---- -------rcr rcghrsfhks ---kkrcayc
       61 g--ypspkwr synwlspkkr
//
LOCUS       Caldivirga_maquilingensis@IC-167_ABW01013      86 bp    PROT      linear    7-JAN-2015
DEFINITION  Ribosomal protein L37e [Caldivirga maquilingensis IC-167].
 ACCESSION  ABW01013
  ORGANISM  Caldivirga maquilingensis IC-167
   AUTHORS  Copeland,A., Lucas,S., Lapidus,A., Barry,K., Glavina del Rio,T.,
VERSION     ABW01013.1  GI:157919586DBLINK      BioProject: PRJNA17421            BioSample: SAMN00623034DBSOURCE    accession CP000852.1
KEYWORDS    .
SOURCE      Caldivirga maquilingensis IC-167
            Archaea; Crenarchaeota; Thermoprotei; Thermoproteales;
            Thermoproteaceae; Caldivirga.
REFERENCE   1  (residues 1 to 61)
            Dalin,E., Tice,H., Pitluck,S., Saunders,E., Brettin,T., Bruce,D.,
            Detter,J.C., Han,C., Schmutz,J., Larimer,F., Land,M., Hauser,L.,
            Kyrpides,N., Ivanova,N., Biddle,J.F., Zhang,Z., Fitz-Gibbon,S.T.,
            Lowe,T.M., Saltikov,C., House,C.H. and Richardson,P.
  CONSRTM   US DOE Joint Genome Institute
  TITLE     Complete sequence of Caldivirga maquilingensis IC-167
  JOURNAL   Unpublished
REFERENCE   2  (residues 1 to 61)
            Dalin,E., Tice,H., Pitluck,S., Saunders,E., Brettin,T., Bruce,D.,
            Detter,J.C., Han,C., Schmutz,J., Larimer,F., Land,M., Hauser,L.,
            Kyrpides,N., Ivanova,N., Biddle,J.F., Zhang,Z., Fitz-Gibbon,S.T.,
            Lowe,T.M., Saltikov,C., House,C.H. and Richardson,P.
  CONSRTM   US DOE Joint Genome Institute
  TITLE     Direct Submission
  JOURNAL   Submitted (02-OCT-2007) US DOE Joint Genome Institute, 2800
            Mitchell Drive B100, Walnut Creek, CA 94598-1698, USA
COMMENT     Method: conceptual translation.
FEATURES             Location/Qualifiers
     source          1..61
                     /organism=`Caldivirga maquilingensis IC-167`
                     /strain=`IC-167`
                     /db_xref=`taxon:397948`
     Protein         1..61
                     /product=`Ribosomal protein L37e`
     Region          1..>48
                     /region_name=`rpl37e`
                     /note=`50S ribosomal protein L37e; Reviewed; PRK04179`
                     /db_xref=`CDD:235242`
     CDS             1..61
                     /locus_tag=`Cmaq_0164`
                     /coded_by=`CP000852.1:193132..193317`
                     /note=`PFAM: Ribosomal protein L37e;
                     KEGG: hbu:Hbut_1571 50S ribosomal protein L37e`
                     /transl_table=11
                     /db_xref=`InterPro:IPR001569`


ORIGIN
        1 m---tk--gt ps-fg-rmsr g-kthi---- -------rcp rcgrhsyniv ---kgycaac
       61 g--ygrsr-r ikrglakvlg rpvgnr
//
LOCUS       Nitrososphaera_viennensis@EN76_AIC15095      81 bp    PROT      linear   20-AUG-2014
DEFINITION  50S ribosomal protein L37e [Nitrososphaera viennensis EN76].
 ACCESSION  AIC15095
  ORGANISM  Nitrososphaera viennensis EN76
   AUTHORS  Kerou,M.L., Offre,P., Spang,A.M. and Schleper,C.
VERSION     AIC15095.1  GI:647811394DBLINK      BioProject: PRJEA60103            BioSample: SAMN02721150DBSOURCE    accession CP007536.1
KEYWORDS    .
SOURCE      Nitrososphaera viennensis EN76
            Archaea; Thaumarchaeota; Nitrososphaerales; Nitrososphaeraceae;
            Nitrososphaera.
REFERENCE   1  (residues 1 to 56)
            Leisch,N. and Schleper,C.
  TITLE     Nitrososphaera viennensis gen. nov., sp. nov., an aerobic and
            mesophilic, ammonia-oxidizing archaeon from soil and a member of
            the archaeal phylum Thaumarchaeota
  JOURNAL   Int. J. Syst. Evol. Microbiol. 64 (PT 8), 2738-2752 (2014)
   PUBMED   24907263
REFERENCE   2  (residues 1 to 56)
  TITLE     Direct Submission
  JOURNAL   Submitted (01-APR-2014) Department of Ecogenomics and Systems
            Biology Group of Archaea Biology and Ecogenomics, University of
            Vienna, Althanstrasse 14, Vienna 1090, Austria
COMMENT     Method: conceptual translation.
FEATURES             Location/Qualifiers
     source          1..56
                     /organism=`Nitrososphaera viennensis EN76`
                     /strain=`EN76`
                     /isolation_source=`soil`
                     /culture_collection=`DSM:26422`
                     /culture_collection=`JCM:19564`
                     /db_xref=`taxon:926571`
                     /country=`Austria: Vienna`
                     /lat_lon=`48.229273 N 16.358947 E`
                     /collection_date=`2008`
     Protein         1..56
                     /product=`50S ribosomal protein L37e`
     Region          2..53
                     /region_name=`Ribosomal_L37e`
                     /note=`Ribosomal protein L37e; pfam01907`
                     /db_xref=`CDD:250958`
     CDS             1..56
                     /gene=`rpl37e`
                     /locus_tag=`NVIE_008730`
                     /coded_by=`complement(CP007536.1:724269..724439)`
                     /inference=`ab initio prediction:AMIGene:2.0`
                     /note=`Evidence 2b : Function of strongly homologous gene;
                     Product type s : structure`
                     /transl_table=11


ORIGIN
        1 m---tk--gt ts-mg-nftr k-kthi---- -------rcr rcghnsyhkr ---hkrcskc
       61 g--ypeat-m rkytwikrqv l
//
LOCUS       archaeon_SCGC_AAA011@L22_WP_018204043      79 bp    PROT      linear   28-JUN-2013
DEFINITION  hypothetical protein [Nanoarchaeota archaeon SCGC AAA011-L22].
 ACCESSION  WP_018204043
  ORGANISM  Nanoarchaeota archaeon SCGC AAA011-L22
VERSION     WP_018204043.1  GI:516994301KEYWORDS    RefSeq.SOURCE      Nanoarchaeota archaeon SCGC AAA011-L22            Archaea; Nanoarchaeota.
COMMENT     REFSEQ: This record represents a single, non-redundant, protein
            sequence which may be annotated on many different RefSeq genomes
            from the same, or different, species.
            COMPLETENESS: full length.
FEATURES             Location/Qualifiers
     source          1..54
                     /organism=`Nanoarchaeota archaeon SCGC AAA011-L22`
                     /db_xref=`taxon:1046946`
     Protein         1..54
                     /product=`hypothetical protein`
                     /calculated_mol_wt=6084
     Region          1..54
                     /region_name=`rpl37e`
                     /note=`50S ribosomal protein L37e; Reviewed; PRK04179`
                     /db_xref=`CDD:235242`


ORIGIN
        1 m---vk--gt ps-mg-kkss k-tthi---- -------rcr rcgkktyhkr ---kkfcssc
       61 g--fggss-k lrkyswqkk
//
LOCUS       Haloredivivus_sp.G17@EHK00711      82 bp    PROT      linear   25-NOV-2011
DEFINITION  50S ribosomal protein L37e [Candidatus Haloredivivus sp. G17].
 ACCESSION  EHK00711
  ORGANISM  Candidatus Haloredivivus sp. G17
   AUTHORS  Ghai,R., Pasic,L., Fernandez,A.B., Martin-Cuadrado,A.-B.,
VERSION     EHK00711.1  GI:358031876DBLINK      BioProject: PRJNA71229            BioSample: SAMN02469764DBSOURCE    accession AGNT01000394.1
KEYWORDS    .
SOURCE      Candidatus Haloredivivus sp. G17
            Archaea; Nanohaloarchaeota; Nanohaloarchaea; Candidatus
            Haloredivivus.
REFERENCE   1  (residues 1 to 53)
            Mizuno,C.M., McMahon,K.D., Papke,R.T., Stepanauskas,R.,
            Rodriguez-Brito,B., Rohwer,F., Sanchez-Porro,C., Ventosa,A. and
            Rodriguez-Valera,F.
  TITLE     New Dominant Microbial Groups Along A Salinity Gradient
  JOURNAL   Sci Rep (2011) In press
REFERENCE   2  (residues 1 to 53)
            Mizuno,C.M., McMahon,K.D., Papke,R.T., Stepanauskas,R.,
            Rodriguez-Brito,B., Rohwer,F., Sanchez-Porro,C., Ventosa,A. and
            Rodriguez-Valera,F.
  TITLE     Direct Submission
  JOURNAL   Submitted (05-OCT-2011) Laboratorio de Microbiologia, Evolutionary
            Genomics Group, Universidad Miguel Hernandez, Ctra. de Valencia,
            s/n, San Juan de Alicante, Alicante 03550, Spain
COMMENT     Annotation was added by the NCBI Prokaryotic Genomes Automatic
            Annotation Pipeline Group. Information about the Pipeline can be
            found here:
            http://www.ncbi.nlm.nih.gov/genomes/static/Pipeline.html. Please be
            aware that the annotation is done automatically with little or no
            manual curation.
            Genome sequenced from a single-cell isolation.
            
            ##Genome-Assembly-Data-START##
            Assembly Method       :: MIRA v. 3.4
            Genome Coverage       :: 80x
            Sequencing Technology :: 454 GS-FLX Titanium
            ##Genome-Assembly-Data-END##
            Method: conceptual translation.
FEATURES             Location/Qualifiers
     source          1..53
                     /organism=`Candidatus Haloredivivus sp. G17`
                     /strain=`G17`
                     /db_xref=`taxon:1072681`
     Protein         1..53
                     /product=`50S ribosomal protein L37e`
     Region          6..>42
                     /region_name=`Ribosomal_L37e`
                     /note=`Ribosomal protein L37e; cl00932`
                     /db_xref=`CDD:260703`
     CDS             1..53
                     /gene=`rpl37e`
                     /locus_tag=`HRED_00703`
                     /coded_by=`AGNT01000394.1:27432..27593`
                     /note=`COG2126 Ribosomal protein L37E`
                     /transl_table=11


ORIGIN
        1 maln-k---- ----g-krnk k--vhg---- -------kcr rcgekayhls ---kgqcasc
       61 g--fgktk-k rndfqkdspr kd
//
LOCUS       Nanosalinarum_sp.J07AB56@EGQ39805      82 bp    PROT      linear   11-MAR-2013
DEFINITION  LSU ribosomal protein L37E [Candidatus Nanosalinarum sp. J07AB56].
 ACCESSION  EGQ39805
  ORGANISM  Candidatus Nanosalinarum sp. J07AB56
   AUTHORS  Narasingarao,P., Podell,S., Ugalde,J., Heidelberg,K., Banfield,J.
VERSION     EGQ39805.1  GI:339756222DBLINK      BioProject: PRJNA52645            BioSample: SAMN01940911DBSOURCE    accession GL982569.1
KEYWORDS    .
SOURCE      Candidatus Nanosalinarum sp. J07AB56 (hypersaline lake metagenome)
            Archaea; Nanohaloarchaeota; Nanohaloarchaea; Candidatus
            Nanosalinarum.
REFERENCE   1  (residues 1 to 53)
            Emerson,J.B., Brocks,J.J., Heidelberg,K.B., Banfield,J.F. and
            Allen,E.E.
  TITLE     De novo metagenomic assembly reveals abundant novel major lineage
            of Archaea in hypersaline microbial communities
  JOURNAL   ISME J (2011) In press
   PUBMED   21716304
  REMARK    Publication Status: Available-Online prior to print
REFERENCE   2  (residues 1 to 53)
            and Allen,E.
  TITLE     Direct Submission
  JOURNAL   Submitted (14-OCT-2010) Scripps Institution of Oceanography,
            University of California, San Diego, 9500 Gilman Drive, La Jolla,
            CA 92093-0202, USA
COMMENT     Method: conceptual translation.
FEATURES             Location/Qualifiers
     source          1..53
                     /organism=`Candidatus Nanosalinarum sp. J07AB56`
                     /isolation_source=`Lake Tyrrell`
                     /db_xref=`taxon:889962`
                     /environmental_sample
                     /country=`Australia: Victoria`
                     /note=`metagenomic; derived from metagenome: hypersaline
                     lake metagenome`
     Protein         1..53
                     /product=`LSU ribosomal protein L37E`
     Region          6..>42
                     /region_name=`Ribosomal_L37e`
                     /note=`Ribosomal protein L37e; cl00932`
                     /db_xref=`CDD:260703`
     CDS             1..53
                     /locus_tag=`J07AB56_05330`
                     /coded_by=`GL982569.1:189699..189860`
                     /transl_table=11


ORIGIN
        1 mgln-k---- ----g-krnk d--thv---- -------kcr rcgkkayhar ---ksvcaac
       61 g--fgkta-k rddfntakpr kd
//
LOCUS       Thermofilum_pendens@WP_011752163      90 bp    PROT      linear   25-MAY-2013
DEFINITION  50S ribosomal protein L37 [Thermofilum pendens].
 ACCESSION  WP_011752163
  ORGANISM  Thermofilum pendens
VERSION     WP_011752163.1  GI:500076150KEYWORDS    RefSeq.SOURCE      Thermofilum pendens            Archaea; Crenarchaeota; Thermoprotei; Thermoproteales;
            Thermofilaceae; Thermofilum.
COMMENT     REFSEQ: This record represents a single, non-redundant, protein
            sequence which may be annotated on many different RefSeq genomes
            from the same, or different, species.
FEATURES             Location/Qualifiers
     source          1..91
                     /organism=`Thermofilum pendens`
                     /db_xref=`taxon:2269`
     Protein         1..91
                     /product=`50S ribosomal protein L37`
                     /calculated_mol_wt=9918
     Region          1..89
                     /region_name=`rpl37ae`
                     /note=`50S ribosomal protein L37Ae; Reviewed; PRK03976`
                     /db_xref=`CDD:235183`


ORIGIN
        1 mgrhtrvvgp agrfgaryga tlrkkvaaie rkmkarhkcp rcavgtvkre sigiwvcrkc
       61 gykfaggawl prteagrtfs peelksmgla
//
LOCUS       Methanococcoides_burtonii@WP_011498373      91 bp    PROT      linear   24-MAY-2013
DEFINITION  50S ribosomal protein L37 [Methanococcoides burtonii].
 ACCESSION  WP_011498373
  ORGANISM  Methanococcoides burtonii
VERSION     WP_011498373.1  GI:499817639KEYWORDS    RefSeq.SOURCE      Methanococcoides burtonii            Archaea; Euryarchaeota; Methanomicrobia; Methanosarcinales;            Methanosarcinaceae; Methanococcoides.COMMENT     REFSEQ: This record represents a single, non-redundant, protein
            sequence which may be annotated on many different RefSeq genomes
            from the same, or different, species.
FEATURES             Location/Qualifiers
     source          1..95
                     /organism=`Methanococcoides burtonii`
                     /db_xref=`taxon:29291`
     Protein         1..95
                     /product=`50S ribosomal protein L37`
                     /calculated_mol_wt=10424
     Region          5..94
                     /region_name=`rpl37ae`
                     /note=`50S ribosomal protein L37Ae; Reviewed; PRK03976`
                     /db_xref=`CDD:235183`


ORIGIN
        1 makktkksrs agrfgtrygr rdrklvadle ekmhaahkca scarltvkrv gtgiwkckkc
       61 gytfaggtyi pattvgktvl rtvkkateqv e
//
LOCUS       Methanoculleus_marisnigri@WP_011844514      91 bp    PROT      linear   25-MAY-2013
DEFINITION  50S ribosomal protein L37 [Methanoculleus marisnigri].
 ACCESSION  WP_011844514
  ORGANISM  Methanoculleus marisnigri
VERSION     WP_011844514.1  GI:500170089KEYWORDS    RefSeq.SOURCE      Methanoculleus marisnigri            Archaea; Euryarchaeota; Methanomicrobia; Methanomicrobiales;            Methanomicrobiaceae; Methanoculleus.COMMENT     REFSEQ: This record represents a single, non-redundant, protein
            sequence which may be annotated on many different RefSeq genomes
            from the same, or different, species.
FEATURES             Location/Qualifiers
     source          1..96
                     /organism=`Methanoculleus marisnigri`
                     /db_xref=`taxon:2198`
     Protein         1..96
                     /product=`50S ribosomal protein L37`
                     /calculated_mol_wt=10530
     Region          6..95
                     /region_name=`rpl37ae`
                     /note=`50S ribosomal protein L37Ae; Reviewed; PRK03976`
                     /db_xref=`CDD:235183`


ORIGIN
        1 msrksakvgs sgrfgprygr firkrvnqie kvsrashacp rcdqkavkre gtgiwtcrkc
       61 gfkfaggsyv petpamrvaa rsierslqke g
//
LOCUS       Archaeoglobus_fulgidus@WP_010877571      84 bp    PROT      linear   18-JUL-2013
DEFINITION  50S ribosomal protein L37 [Archaeoglobus fulgidus].
 ACCESSION  WP_010877571
  ORGANISM  Archaeoglobus fulgidus
VERSION     WP_010877571.1  GI:499180031KEYWORDS    RefSeq.SOURCE      Archaeoglobus fulgidus            Archaea; Euryarchaeota; Archaeoglobi; Archaeoglobales;            Archaeoglobaceae; Archaeoglobus.COMMENT     REFSEQ: This record represents a single, non-redundant, protein
            sequence which may be annotated on many different RefSeq genomes
            from the same, or different, species.
FEATURES             Location/Qualifiers
     source          1..83
                     /organism=`Archaeoglobus fulgidus`
                     /db_xref=`taxon:2234`
     Protein         1..83
                     /product=`50S ribosomal protein L37`
                     /calculated_mol_wt=9205
     Region          1..82
                     /region_name=`rpl37ae`
                     /note=`50S ribosomal protein L37Ae; Reviewed; PRK03976`
                     /db_xref=`CDD:235183`


ORIGIN
        1 mgr-tkkvrs agrfgprygl rvrrtwleie avqrqkyvck kcgkkavkrs gtgiwecrhc
       61 gykfaggcyq pvtpggkive ksvg
//
LOCUS       Thermoplasma_acidophilum@CAC12417      80 bp    PROT      linear   23-OCT-2008
DEFINITION  probable ribosomal protein L37 [Thermoplasma acidophilum].
 ACCESSION  CAC12417
  ORGANISM  Thermoplasma acidophilum
   AUTHORS  Ruepp,A., Graml,W., Santos-Martinez,M.L., Koretke,K.K., Volker,C.,
VERSION     CAC12417.1  GI:10640639DBSOURCE    embl accession AL445067.1KEYWORDS    .SOURCE      Thermoplasma acidophilum            Archaea; Euryarchaeota; Thermoplasmata; Thermoplasmatales;            Thermoplasmataceae; Thermoplasma.
REFERENCE   1
            Mewes,H.W., Frishman,D., Stocker,S., Lupas,A.N. and Baumeister,W.
  TITLE     The genome sequence of the thermoacidophilic scavenger Thermoplasma
            acidophilum
  JOURNAL   Nature 407 (6803), 508-513 (2000)
   PUBMED   11029001
REFERENCE   2  (residues 1 to 80)
            Mewes,H.W., Frishman,D., Stocker,S., Lupas,A.N. and Baumeister,W.
  TITLE     Direct Submission
  JOURNAL   Submitted (28-SEP-2000) Max-Planck-Institut fuer Biochemie, Am
            Klopferspitz 18a, D-82152 Martinsried, FRG Bioinformatics, Smith
            Kline Beecham Pharmaceuticals, Collegeville, Pennsylvania 19426,
            USA GSF-Forschungszentrum fuer Umwelt und Gesundheit, Munich
            Information Centre for Protein Sequences (MIPS) am
            Max-Planck-Institut fuer Biochemie, Am Klopferspitz 18a, D-82152
            Martinsried, FRG Project Coordination: Andreas Ruepp and Wolfgang
            Baumeister E-mail: ruepp@biochem.mpg.de, baumeister@biochem.mpg.de
COMMENT     Information on performance of analysis and a more detailed
            annotation can be viewed at:
            http://www.biochem.mpg.de/baumeister/genome/ and at:
            http://pedant.mips.biochem.mpg.de/
FEATURES             Location/Qualifiers
     source          1..80
                     /organism=`Thermoplasma acidophilum`
                     /strain=`DSM1728`
                     /db_xref=`taxon:2303`
     Protein         1..80
                     /product=`probable ribosomal protein L37`
     Region          1..78
                     /region_name=`rpl37ae`
                     /note=`50S ribosomal protein L37Ae; Reviewed; PRK03976`
                     /db_xref=`CDD:235183`
     CDS             1..80
                     /gene=`Ta1295`
                     /coded_by=`AL445067.1:48992..49234`
                     /note=`strong similarity to known protein: ribosomal
                     protein L37a.e, cytosolic - yeast (Saccharomyces
                     cerevisiae); PIR:S54068`
                     /transl_table=11
                     /db_xref=`GOA:Q9HIP0`
                     /db_xref=`InterPro:IPR002674`
                     /db_xref=`InterPro:IPR011331`
                     /db_xref=`InterPro:IPR011332`
                     /db_xref=`InterPro:IPR022945`
                     /db_xref=`UniProtKB/Swiss-Prot:Q9HIP0`


ORIGIN
        1 mskrtvkvgv agrfgprygv tirkewseiy kqkialytcp sckkkrvkrv angiwqcrhc
       61 gykfaggsyt payeikvveg
//
LOCUS       Methanobrevibacter_smithii@YP_001274203      92 bp    PROT      linear   10-JUN-2013
DEFINITION  50S ribosomal protein L37Ae [Methanobrevibacter smithii ATCC
 ACCESSION  YP_001274203
  ORGANISM  Methanobrevibacter smithii ATCC 35061
   AUTHORS  Samuel,B.S., Hansen,E.E., Manchester,J.K., Coutinho,P.M.,
35061].VERSION     YP_001274203.1  GI:148643690DBLINK      Project: 58827            BioProject: PRJNA58827DBSOURCE    REFSEQ: accession NC_009515.1KEYWORDS    RefSeq.
SOURCE      Methanobrevibacter smithii ATCC 35061
            Archaea; Euryarchaeota; Methanobacteria; Methanobacteriales;
            Methanobacteriaceae; Methanobrevibacter.
REFERENCE   1  (residues 1 to 89)
            Henrissat,B., Fulton,R., Latreille,P., Kim,K., Wilson,R.K. and
            Gordon,J.I.
  TITLE     Genomic and metabolic adaptations of Methanobrevibacter smithii to
            the human gut
  JOURNAL   Proc. Natl. Acad. Sci. U.S.A. 104 (25), 10643-10648 (2007)
   PUBMED   17563350
REFERENCE   2  (residues 1 to 89)
  CONSRTM   NCBI Genome Project
  TITLE     Direct Submission
  JOURNAL   Submitted (06-JUN-2007) National Center for Biotechnology
            Information, NIH, Bethesda, MD 20894, USA
REFERENCE   3  (residues 1 to 89)
            Henrissat,B., Fulton,R., Latreille,P., Kim,K., Wilson,R.K. and
            Gordon,J.I.
  TITLE     Direct Submission
  JOURNAL   Submitted (13-APR-2007) Center for Genome Sciences, Washington
            University, 4444 Forest Park, Saint Louis, MO 63108, USA
COMMENT     REVIEWED REFSEQ: This record has been curated by NCBI staff. The
            reference sequence was derived from ABQ87835.
            Method: conceptual translation.
FEATURES             Location/Qualifiers
     source          1..89
                     /organism=`Methanobrevibacter smithii ATCC 35061`
                     /strain=`ATCC 35061; PS; DSMZ 861`
                     /db_xref=`ATCC:35061`
                     /db_xref=`taxon:420247`
                     /note=`type strain of Methanobrevibacter smithii`
     Protein         1..89
                     /product=`50S ribosomal protein L37Ae`
                     /calculated_mol_wt=9899
     Region          1..89
                     /region_name=`rpl37ae`
                     /note=`50S ribosomal protein L37Ae; Reviewed; PRK03976`
                     /db_xref=`CDD:235183`
     CDS             1..89
                     /gene=`rpl37ae`
                     /locus_tag=`Msm_1630`
                     /coded_by=`NC_009515.1:1688391..1688660`
                     /inference=`protein motif:InterPro:IPR002674`
                     /note=`structural models have indicated that the folded
                     zinc-finger motif interacts mainly with domain III of 23S
                     rRNA, whereas the amino-terminal region of L37 interacts
                     primarily with domain II`
                     /transl_table=11
                     /db_xref=`InterPro:IPR002674`
                     /db_xref=`GeneID:5216864`
CONTIG      join(WP_004033629.1:1..89)

9.1:1..89)


ORIGIN
        1 mar-tkkvgi tgrfgarygr kakrsvkmie enmkknhvcp rcdrpyvkrq aagiwkcrkc
       61 gavftggayv petpmaksaa rnir-nvnv- ee
//
LOCUS       Methanocaldococcus_jannaschii@NP_247573      92 bp    PROT      linear   10-JUN-2013
DEFINITION  50S ribosomal protein L37Ae [Methanocaldococcus jannaschii DSM
 ACCESSION  NP_247573
  ORGANISM  Methanocaldococcus jannaschii DSM 2661
   AUTHORS  Bult,C.J., White,O., Olsen,G.J., Zhou,L., Fleischmann,R.D.,
2661].VERSION     NP_247573.1  GI:15668773DBLINK      Project: 57713            BioProject: PRJNA57713DBSOURCE    REFSEQ: accession NC_000909.1KEYWORDS    RefSeq.
SOURCE      Methanocaldococcus jannaschii DSM 2661
            Archaea; Euryarchaeota; Methanococci; Methanococcales;
            Methanocaldococcaceae; Methanocaldococcus.
REFERENCE   1  (residues 1 to 92)
            Sutton,G.G., Blake,J.A., FitzGerald,L.M., Clayton,R.A.,
            Gocayne,J.D., Kerlavage,A.R., Dougherty,B.A., Tomb,J.-F.,
            Adams,M.D., Reich,C.I., Overbeek,R., Kirkness,E.F., Weinstock,K.G.,
            Merrick,J.M., Glodek,A., Scott,J.D., Geoghagen,N.S., Weidman,J.F.,
            Fuhrmann,J.L., Nguyen,D.T., Utterback,T., Kelley,J.M.,
            Peterson,J.D., Sadow,P.W., Hanna,M.C., Cotton,M.D., Hurst,M.A.,
            Roberts,K.M., Kaine,B.B., Borodovsky,M., Klenk,H.P., Fraser,C.M.,
            Smith,H.O., Woese,C.R. and Venter,J.C.
  TITLE     Complete genome sequence of the methanogenic archaeon,
            Methanococcus jannaschii
  JOURNAL   Science 273 (5278), 1058-1073 (1996)
   PUBMED   8688087
REFERENCE   2  (residues 1 to 92)
  CONSRTM   NCBI Genome Project
  TITLE     Direct Submission
  JOURNAL   Submitted (19-SEP-2001) National Center for Biotechnology
            Information, NIH, Bethesda, MD 20894, USA
REFERENCE   3  (residues 1 to 92)
            Sutton,G.G., Blake,J.A., FitzGerald,L.M., Clayton,R.A.,
            Gocayne,J.D., Kerlavage,A.R., Dougherty,B.A., Tomb,J.-F.,
            Adams,M.D., Reich,C.I., Overbeek,R., Kirkness,E.F., Weinstock,K.G.,
            Merrick,J.M., Glodek,A., Scott,J.D., Geoghagen,N.S., Weidman,J.F.,
            Fuhrmann,J.L., Nguyen,D.T., Utterback,T., Kelley,J.M.,
            Peterson,J.D., Sadow,P.W., Hanna,M.C., Cotton,M.D., Hurst,M.A.,
            Roberts,K.M., Kaine,B.B., Borodovsky,M., Klenk,H.P., Fraser,C.M.,
            Smith,H.O., Woese,C.R. and Venter,J.C.
  TITLE     Direct Submission
  JOURNAL   Submitted (27-AUG-1996) The Institute for Genomic Research, 9712
            Medical Center Dr, Rockville, MD 20850, USA
COMMENT     PROVISIONAL REFSEQ: This record has not yet been subject to final
            NCBI review. The reference sequence was derived from AAB98587.
            Method: conceptual translation.
FEATURES             Location/Qualifiers
     source          1..92
                     /organism=`Methanocaldococcus jannaschii DSM 2661`
                     /strain=`DSM 2661`
                     /db_xref=`taxon:243232`
     Protein         1..92
                     /product=`50S ribosomal protein L37Ae`
                     /calculated_mol_wt=10052
     Region          1..90
                     /region_name=`rpl37ae`
                     /note=`50S ribosomal protein L37Ae; Reviewed; PRK03976`
                     /db_xref=`CDD:235183`
     CDS             1..92
                     /gene=`rpl37ae`
                     /locus_tag=`MJ_0593`
                     /old_locus_tag=`MJ0593`
                     /coded_by=`NC_000909.1:526402..526680`
                     /note=`structural models have indicated that the folded
                     zinc-finger motif interacts mainly with domain III of 23S
                     rRNA, whereas the amino-terminal region of L37 interacts
                     primarily with domain II`
                     /transl_table=11
                     /db_xref=`GeneID:1451458`
CONTIG      join(WP_010870097.1:1..92)

7.1:1..92)


ORIGIN
        1 msh-tkkvgp tgrfgprygl kirvrvrdve ikakkkykcp vcgfpklkra stsiwvcgkc
       61 gakiaggayt petgagkavm kairriverk ee
//
LOCUS       Pyrolobus_fumarii@WP_014027278      87 bp    PROT      linear   27-MAY-2013
DEFINITION  50S ribosomal protein L37 [Pyrolobus fumarii].
 ACCESSION  WP_014027278
  ORGANISM  Pyrolobus fumarii
VERSION     WP_014027278.1  GI:503793284KEYWORDS    RefSeq.SOURCE      Pyrolobus fumarii            Archaea; Crenarchaeota; Thermoprotei; Desulfurococcales;            Pyrodictiaceae; Pyrolobus.COMMENT     REFSEQ: This record represents a single, non-redundant, protein
            sequence which may be annotated on many different RefSeq genomes
            from the same, or different, species.
FEATURES             Location/Qualifiers
     source          1..91
                     /organism=`Pyrolobus fumarii`
                     /db_xref=`taxon:54252`
     Protein         1..91
                     /product=`50S ribosomal protein L37`
                     /calculated_mol_wt=10291
     Region          1..90
                     /region_name=`rpl37ae`
                     /note=`50S ribosomal protein L37Ae; Reviewed; PRK03976`
                     /db_xref=`CDD:235183`


ORIGIN
        1 makrtkvvgi agrfgprygs tlrkrwkevm errydaqkcp fcgtkgikri svglwkcekc
       61 gvtwaggayv prtglnkffp kivtree
//
LOCUS       Staphylothermus_marinus@WP_011839152      86 bp    PROT      linear   16-MAY-2013
DEFINITION  50S ribosomal protein L37 [Staphylothermus marinus].
 ACCESSION  WP_011839152
  ORGANISM  Staphylothermus marinus
VERSION     WP_011839152.1  GI:500164536KEYWORDS    RefSeq.SOURCE      Staphylothermus marinus            Archaea; Crenarchaeota; Thermoprotei; Desulfurococcales;            Desulfurococcaceae; Staphylothermus.COMMENT     REFSEQ: This record represents a single, non-redundant, protein
            sequence which may be annotated on many different RefSeq genomes
            from the same, or different, species.
FEATURES             Location/Qualifiers
     source          1..87
                     /organism=`Staphylothermus marinus`
                     /db_xref=`taxon:2280`
     Protein         1..87
                     /product=`50S ribosomal protein L37`
                     /calculated_mol_wt=9792
     Region          1..87
                     /region_name=`rpl37ae`
                     /note=`50S ribosomal protein L37Ae; Reviewed; PRK03976`
                     /db_xref=`CDD:235183`


ORIGIN
        1 marrtkavgi agrygarygs tlrkkvrdil ekry-aphcp fcgakgvkrl stgiwycrkc
       61 gnkwaggayv prtelsryfg kyiire
//
LOCUS       Aeropyrum__pernix@WP_010866374      86 bp    PROT      linear   15-MAY-2013
DEFINITION  50S ribosomal protein L37 [Aeropyrum pernix].
 ACCESSION  WP_010866374
  ORGANISM  Aeropyrum pernix
VERSION     WP_010866374.1  GI:499168098KEYWORDS    RefSeq.SOURCE      Aeropyrum pernix            Archaea; Crenarchaeota; Thermoprotei; Desulfurococcales;            Desulfurococcaceae; Aeropyrum.COMMENT     REFSEQ: This record represents a single, non-redundant, protein
            sequence which may be annotated on many different RefSeq genomes
            from the same, or different, species.
FEATURES             Location/Qualifiers
     source          1..86
                     /organism=`Aeropyrum pernix`
                     /db_xref=`taxon:56636`
     Protein         1..86
                     /product=`50S ribosomal protein L37`
                     /calculated_mol_wt=9509
     Region          1..85
                     /region_name=`rpl37ae`
                     /note=`50S ribosomal protein L37Ae; Reviewed; PRK03976`
                     /db_xref=`CDD:235183`


ORIGIN
        1 mgr-tkvvgp agrygprygv svrkrvrdil arryq-phcp fcgstgvrrv svgvwscrkc
       61 gntwagaayt prsglakyfk ryivrg
//
LOCUS       Acidilobus_saccharovorans@WP_013267053      88 bp    PROT      linear   18-MAY-2013
DEFINITION  50S ribosomal protein L37 [Acidilobus saccharovorans].
 ACCESSION  WP_013267053
  ORGANISM  Acidilobus saccharovorans
VERSION     WP_013267053.1  GI:503032077KEYWORDS    RefSeq.SOURCE      Acidilobus saccharovorans            Archaea; Crenarchaeota; Thermoprotei; Acidilobales; Acidilobaceae;            Acidilobus.COMMENT     REFSEQ: This record represents a single, non-redundant, protein
            sequence which may be annotated on many different RefSeq genomes
            from the same, or different, species.
FEATURES             Location/Qualifiers
     source          1..82
                     /organism=`Acidilobus saccharovorans`
                     /db_xref=`taxon:242703`
     Protein         1..82
                     /product=`50S ribosomal protein L37`
                     /calculated_mol_wt=8883
     Region          2..76
                     /region_name=`rpl37ae`
                     /note=`50S ribosomal protein L37Ae; Reviewed; PRK03976`
                     /db_xref=`CDD:235183`


ORIGIN
        1 mgi-t----- -grygarygs tlrkrvkavl ekry-adhcp fcgsvglkri stgvwkcakc
       61 grvwaggayv prtevatylp pyystsgm
//
LOCUS       Metallosphaera__sedula@WP_011921225      72 bp    PROT      linear   25-MAY-2013
DEFINITION  50S ribosomal protein L37 [Metallosphaera sedula].
 ACCESSION  WP_011921225
  ORGANISM  Metallosphaera sedula
VERSION     WP_011921225.1  GI:500271195KEYWORDS    RefSeq.SOURCE      Metallosphaera sedula            Archaea; Crenarchaeota; Thermoprotei; Sulfolobales; Sulfolobaceae;            Metallosphaera.COMMENT     REFSEQ: This record represents a single, non-redundant, protein
            sequence which may be annotated on many different RefSeq genomes
            from the same, or different, species.
FEATURES             Location/Qualifiers
     source          1..72
                     /organism=`Metallosphaera sedula`
                     /db_xref=`taxon:43687`
     Protein         1..72
                     /product=`50S ribosomal protein L37`
                     /calculated_mol_wt=7920
     Region          1..>72
                     /region_name=`rpl37ae`
                     /note=`50S ribosomal protein L37Ae; Reviewed; PRK03976`
                     /db_xref=`CDD:235183`


ORIGIN
        1 mp--skksri agrfgarygs slrkkwseim ekry-adhcp vckttgvyri asgvwsckkc
       61 gskwagqayt ps
//
LOCUS       Sulfolobus_solfataricus@WP_010923056      72 bp    PROT      linear   15-MAY-2013
DEFINITION  50S ribosomal protein L37 [Sulfolobus solfataricus].
 ACCESSION  WP_010923056
  ORGANISM  Sulfolobus solfataricus
VERSION     WP_010923056.1  GI:499225516KEYWORDS    RefSeq.SOURCE      Sulfolobus solfataricus            Archaea; Crenarchaeota; Thermoprotei; Sulfolobales; Sulfolobaceae;            Sulfolobus.COMMENT     REFSEQ: This record represents a single, non-redundant, protein
            sequence which may be annotated on many different RefSeq genomes
            from the same, or different, species.
FEATURES             Location/Qualifiers
     source          1..73
                     /organism=`Sulfolobus solfataricus`
                     /db_xref=`taxon:2287`
     Protein         1..73
                     /product=`50S ribosomal protein L37`
                     /calculated_mol_wt=8316
     Region          1..>73
                     /region_name=`rpl37ae`
                     /note=`50S ribosomal protein L37Ae; Reviewed; PRK03976`
                     /db_xref=`CDD:235183`


ORIGIN
        1 m---timtgi sgrfgarygs tlrkkwkeim ekryd-ehcp yckttgvirl asgiwyckkc
       61 nskwaglayt py
//
LOCUS       Nitrosopumilus_sp_AR2@WP_014964369      84 bp    PROT      linear   29-MAY-2013
DEFINITION  50S ribosomal protein L37 [Candidatus Nitrosopumilus sp. AR2].
 ACCESSION  WP_014964369
  ORGANISM  Candidatus Nitrosopumilus sp. AR2
VERSION     WP_014964369.1  GI:504777267KEYWORDS    RefSeq.SOURCE      Candidatus Nitrosopumilus sp. AR2            Archaea; Thaumarchaeota; Nitrosopumilales; Nitrosopumilaceae;            Nitrosopumilus.COMMENT     REFSEQ: This record represents a single, non-redundant, protein
            sequence which may be annotated on many different RefSeq genomes
            from the same, or different, species.
FEATURES             Location/Qualifiers
     source          1..55
                     /organism=`Candidatus Nitrosopumilus sp. AR2`
                     /db_xref=`taxon:1229909`
     Protein         1..55
                     /product=`50S ribosomal protein L37`
                     /calculated_mol_wt=6384
     Region          1..54
                     /region_name=`rpl37e`
                     /note=`50S ribosomal protein L37e; Reviewed; PRK04179`
                     /db_xref=`CDD:235242`


ORIGIN
        1 m---tkgtts mggf------ t--kk-k-vh -ir-----cr rcgknshkrh ----hecasc
       61 gfpeakrrky swik------ -wyt
//
LOCUS       Nitrosoarchaeum_limnia@WP_007402742      75 bp    PROT      linear   27-MAY-2013
DEFINITION  50S ribosomal protein L37 [Candidatus Nitrosoarchaeum limnia].
 ACCESSION  WP_007402742
  ORGANISM  Candidatus Nitrosoarchaeum limnia
VERSION     WP_007402742.1  GI:494644798KEYWORDS    RefSeq.SOURCE      Candidatus Nitrosoarchaeum limnia            Archaea; Thaumarchaeota; Nitrosopumilales; Nitrosopumilaceae;            Candidatus Nitrosoarchaeum.COMMENT     REFSEQ: This record represents a single, non-redundant, protein
            sequence which may be annotated on many different RefSeq genomes
            from the same, or different, species.
FEATURES             Location/Qualifiers
     source          1..69
                     /organism=`Candidatus Nitrosoarchaeum limnia`
                     /db_xref=`taxon:1007084`
     Protein         1..69
                     /product=`50S ribosomal protein L37`
                     /calculated_mol_wt=7777
     Region          11..>65
                     /region_name=`Ribosomal_L37ae`
                     /note=`Ribosomal L37ae protein family; cl19284`
                     /db_xref=`CDD:267637`


ORIGIN
        1 m---vkqktl kgl-garygi khrklyskih fqlkekrtcp ecgsqqfnrd avgiwsckkc
       61 sfkvagtay- -dvkl
//
LOCUS       WP_013866449      92 bp    PROT      linear   18-MAY-2013
DEFINITION  50S ribosomal protein L37 [Methanothermococcus okinawensis].
 ACCESSION  WP_013866449
  ORGANISM  Methanothermococcus okinawensis
VERSION     WP_013866449.1  GI:503632373KEYWORDS    RefSeq.SOURCE      Methanothermococcus okinawensis            Archaea; Euryarchaeota; Methanococci; Methanococcales;            Methanococcaceae; Methanothermococcus.COMMENT     REFSEQ: This record represents a single, non-redundant, protein
            sequence which may be annotated on many different RefSeq genomes
            from the same, or different, species.
FEATURES             Location/Qualifiers
     source          1..96
                     /organism=`Methanothermococcus okinawensis`
                     /db_xref=`taxon:155863`
     Protein         1..96
                     /product=`50S ribosomal protein L37`
                     /calculated_mol_wt=10643
     Region          3..92
                     /region_name=`rpl37ae`
                     /note=`50S ribosomal protein L37Ae; Reviewed; PRK03976`
                     /db_xref=`CDD:235183`


ORIGIN
        1 mfshtkkigs sgrfgprygr kirvrvrdve ikqkkeykcp vcgfpklkrv stsiwvckkc
       61 gakmaggayt petgagkvvt kairrviesk sr
//
LOCUS       WP_004589977      91 bp    PROT      linear    7-MAY-2013
DEFINITION  50S ribosomal protein L37Ae [Methanocaldococcus villosus].
 ACCESSION  WP_004589977
  ORGANISM  Methanocaldococcus villosus
VERSION     WP_004589977.1  GI:490727566KEYWORDS    RefSeq.SOURCE      Methanocaldococcus villosus            Archaea; Euryarchaeota; Methanococci; Methanococcales;            Methanocaldococcaceae; Methanocaldococcus.COMMENT     REFSEQ: This record represents a single, non-redundant, protein
            sequence which may be annotated on many different RefSeq genomes
            from the same, or different, species.
FEATURES             Location/Qualifiers
     source          1..91
                     /organism=`Methanocaldococcus villosus`
                     /db_xref=`taxon:667126`
     Protein         1..91
                     /product=`50S ribosomal protein L37Ae`
                     /calculated_mol_wt=9955
     Region          1..90
                     /region_name=`rpl37ae`
                     /note=`50S ribosomal protein L37Ae; Reviewed; PRK03976`
                     /db_xref=`CDD:235183`


ORIGIN
        1 mfshtkkvgp agrfgprygl kirarvrdve vkakqkykcp vcgfqklrra stsiwvcekc
       61 gakvaggayt petgagkavm kairrileke e
//
LOCUS       WP_015791918      92 bp    PROT      linear   26-MAY-2013
DEFINITION  50S ribosomal protein L37 [Methanocaldococcus fervens].
 ACCESSION  WP_015791918
  ORGANISM  Methanocaldococcus fervens
VERSION     WP_015791918.1  GI:506272143KEYWORDS    RefSeq.SOURCE      Methanocaldococcus fervens            Archaea; Euryarchaeota; Methanococci; Methanococcales;            Methanocaldococcaceae; Methanocaldococcus.COMMENT     REFSEQ: This record represents a single, non-redundant, protein
            sequence which may be annotated on many different RefSeq genomes
            from the same, or different, species.
FEATURES             Location/Qualifiers
     source          1..92
                     /organism=`Methanocaldococcus fervens`
                     /db_xref=`taxon:83171`
     Protein         1..92
                     /product=`50S ribosomal protein L37`
                     /calculated_mol_wt=10026
     Region          1..90
                     /region_name=`rpl37ae`
                     /note=`50S ribosomal protein L37Ae; Reviewed; PRK03976`
                     /db_xref=`CDD:235183`


ORIGIN
        1 mfshtkkvgp tgrfgarygl kirvrvrdve ikakkkykcp vcgfpklkra stsiwvcgkc
       61 gakiaggayt petgagkavm kairriverk ee
//
LOCUS       WP_015733665      92 bp    PROT      linear   26-MAY-2013
DEFINITION  50S ribosomal protein L37 [Methanocaldococcus vulcanius].
 ACCESSION  WP_015733665
  ORGANISM  Methanocaldococcus vulcanius
VERSION     WP_015733665.1  GI:506213890KEYWORDS    RefSeq.SOURCE      Methanocaldococcus vulcanius            Archaea; Euryarchaeota; Methanococci; Methanococcales;            Methanocaldococcaceae; Methanocaldococcus.COMMENT     REFSEQ: This record represents a single, non-redundant, protein
            sequence which may be annotated on many different RefSeq genomes
            from the same, or different, species.
FEATURES             Location/Qualifiers
     source          1..92
                     /organism=`Methanocaldococcus vulcanius`
                     /db_xref=`taxon:73913`
     Protein         1..92
                     /product=`50S ribosomal protein L37`
                     /calculated_mol_wt=10024
     Region          1..90
                     /region_name=`rpl37ae`
                     /note=`50S ribosomal protein L37Ae; Reviewed; PRK03976`
                     /db_xref=`CDD:235183`


ORIGIN
        1 mfshtkkvgp tgrfgarygl kirvrvrdve ikakkkykcp vcgfpklkrv stsiwvcgkc
       61 gakiaggayt petgagkavt kairriverk ee
//
LOCUS       WP_012939927      85 bp    PROT      linear   26-MAY-2013
DEFINITION  50S ribosomal protein L37 [Archaeoglobus profundus].
 ACCESSION  WP_012939927
  ORGANISM  Archaeoglobus profundus
VERSION     WP_012939927.1  GI:502704678KEYWORDS    RefSeq.SOURCE      Archaeoglobus profundus            Archaea; Euryarchaeota; Archaeoglobi; Archaeoglobales;            Archaeoglobaceae; Archaeoglobus.COMMENT     REFSEQ: This record represents a single, non-redundant, protein
            sequence which may be annotated on many different RefSeq genomes
            from the same, or different, species.
FEATURES             Location/Qualifiers
     source          1..84
                     /organism=`Archaeoglobus profundus`
                     /db_xref=`taxon:84156`
     Protein         1..84
                     /product=`50S ribosomal protein L37`
                     /calculated_mol_wt=9492
     Region          1..84
                     /region_name=`rpl37ae`
                     /note=`50S ribosomal protein L37Ae; Reviewed; PRK03976`
                     /db_xref=`CDD:235183`


ORIGIN
        1 m-artkkvkm agrfgprygl rvrrmiikie elqrqkyvck rcgkkavkrv gsgiweckac
       61 gykfaggcyv psttiaqsfe ksler
//
LOCUS       WP_013099919      92 bp    PROT      linear   26-MAY-2013
DEFINITION  50S ribosomal protein L37 [Methanocaldococcus infernus].
 ACCESSION  WP_013099919
  ORGANISM  Methanocaldococcus infernus
VERSION     WP_013099919.1  GI:502864943KEYWORDS    RefSeq.SOURCE      Methanocaldococcus infernus            Archaea; Euryarchaeota; Methanococci; Methanococcales;            Methanocaldococcaceae; Methanocaldococcus.COMMENT     REFSEQ: This record represents a single, non-redundant, protein
            sequence which may be annotated on many different RefSeq genomes
            from the same, or different, species.
FEATURES             Location/Qualifiers
     source          1..92
                     /organism=`Methanocaldococcus infernus`
                     /db_xref=`taxon:67760`
     Protein         1..92
                     /product=`50S ribosomal protein L37`
                     /calculated_mol_wt=9941
     Region          1..90
                     /region_name=`rpl37ae`
                     /note=`50S ribosomal protein L37Ae; Reviewed; PRK03976`
                     /db_xref=`CDD:235183`


ORIGIN
        1 mfshtkkvgp agrfgarygl kirarvrdve vkakkkykcp vcgfqklkrv stsiwvcgkc
       61 gakiaggayt petgagkavt kairrivenk ee
//
LOCUS       WP_008604296      92 bp    PROT      linear    5-JUN-2013
DEFINITION  LSU ribosomal protein L37AE [Thermoplasmatales archaeon SCGC
 ACCESSION  WP_008604296
  ORGANISM  Thermoplasmatales archaeon SCGC AB-540-F20
AB-540-F20].VERSION     WP_008604296.1  GI:495879717KEYWORDS    RefSeq.SOURCE      Thermoplasmatales archaeon SCGC AB-540-F20            Archaea; Euryarchaeota; Thermoplasmata; Thermoplasmatales.COMMENT     REFSEQ: This record represents a single, non-redundant, protein
            sequence which may be annotated on many different RefSeq genomes
            from the same, or different, species.
FEATURES             Location/Qualifiers
     source          1..92
                     /organism=`Thermoplasmatales archaeon SCGC AB-540-F20`
                     /db_xref=`taxon:1242866`
     Protein         1..92
                     /product=`LSU ribosomal protein L37AE`
                     /calculated_mol_wt=9999
     Region          1..76
                     /region_name=`rpl37ae`
                     /note=`50S ribosomal protein L37Ae; Reviewed; PRK03976`
                     /db_xref=`CDD:235183`

DD:235183`


ORIGIN
        1 makrtkkvgs agrfrarygv kartrvrdve iqqrakhkcp kcgqgtvrrs gtgiwtckkc
       61 gntfaggayi pktakgldvd kmlkssikni se
//
LOCUS       WP_012066074      92 bp    PROT      linear   25-MAY-2013
DEFINITION  50S ribosomal protein L37 [Methanococcus vannielii].
 ACCESSION  WP_012066074
  ORGANISM  Methanococcus vannielii
VERSION     WP_012066074.1  GI:501013195KEYWORDS    RefSeq.SOURCE      Methanococcus vannielii            Archaea; Euryarchaeota; Methanococci; Methanococcales;            Methanococcaceae; Methanococcus.COMMENT     REFSEQ: This record represents a single, non-redundant, protein
            sequence which may be annotated on many different RefSeq genomes
            from the same, or different, species.
FEATURES             Location/Qualifiers
     source          1..96
                     /organism=`Methanococcus vannielii`
                     /db_xref=`taxon:2187`
     Protein         1..96
                     /product=`50S ribosomal protein L37`
                     /calculated_mol_wt=10553
     Region          3..92
                     /region_name=`rpl37ae`
                     /note=`50S ribosomal protein L37Ae; Reviewed; PRK03976`
                     /db_xref=`CDD:235183`


ORIGIN
        1 mfshtkkigs agrfgprygr kirvrlrdve ikqnkeykcp vcafpklkra gtsiwvcdkc
       61 gakiaggayt petgagkvvt kairrviesk sr
//
LOCUS       WP_011839152      86 bp    PROT      linear   16-MAY-2013
DEFINITION  50S ribosomal protein L37 [Staphylothermus marinus].
 ACCESSION  WP_011839152
  ORGANISM  Staphylothermus marinus
VERSION     WP_011839152.1  GI:500164536KEYWORDS    RefSeq.SOURCE      Staphylothermus marinus            Archaea; Crenarchaeota; Thermoprotei; Desulfurococcales;            Desulfurococcaceae; Staphylothermus.COMMENT     REFSEQ: This record represents a single, non-redundant, protein
            sequence which may be annotated on many different RefSeq genomes
            from the same, or different, species.
FEATURES             Location/Qualifiers
     source          1..87
                     /organism=`Staphylothermus marinus`
                     /db_xref=`taxon:2280`
     Protein         1..87
                     /product=`50S ribosomal protein L37`
                     /calculated_mol_wt=9792
     Region          1..87
                     /region_name=`rpl37ae`
                     /note=`50S ribosomal protein L37Ae; Reviewed; PRK03976`
                     /db_xref=`CDD:235183`


ORIGIN
        1 marrtkavgi agrygarygs tlrkkvrdil ekryaphtcp fcgakgvkrl stgiwycrkc
       61 gnkwaggayv prtelsryfg kyiire
//
LOCUS       WP_007044450      92 bp    PROT      linear   28-MAY-2013
DEFINITION  50S ribosomal protein L37 [Methanotorris formicicus].
 ACCESSION  WP_007044450
  ORGANISM  Methanotorris formicicus
VERSION     WP_007044450.1  GI:494103663KEYWORDS    RefSeq.SOURCE      Methanotorris formicicus            Archaea; Euryarchaeota; Methanococci; Methanococcales;            Methanocaldococcaceae; Methanotorris.COMMENT     REFSEQ: This record represents a single, non-redundant, protein
            sequence which may be annotated on many different RefSeq genomes
            from the same, or different, species.
FEATURES             Location/Qualifiers
     source          1..95
                     /organism=`Methanotorris formicicus`
                     /db_xref=`taxon:213185`
     Protein         1..95
                     /product=`50S ribosomal protein L37`
                     /calculated_mol_wt=10425
     Region          3..91
                     /region_name=`rpl37ae`
                     /note=`50S ribosomal protein L37Ae; Reviewed; PRK03976`
                     /db_xref=`CDD:235183`


ORIGIN
        1 mfshtkkvgp agrfgprygr kirvrvrdve ikakkkykcp vcgfqklkrv stsiwmcgkc
       61 gakiaggayt petgagkvvt kairrviesk kk
//
LOCUS       WP_011869172      92 bp    PROT      linear   25-MAY-2013
DEFINITION  50S ribosomal protein L37 [Methanococcus maripaludis].
 ACCESSION  WP_011869172
  ORGANISM  Methanococcus maripaludis
VERSION     WP_011869172.1  GI:500195965KEYWORDS    RefSeq.SOURCE      Methanococcus maripaludis            Archaea; Euryarchaeota; Methanococci; Methanococcales;            Methanococcaceae; Methanococcus.COMMENT     REFSEQ: This record represents a single, non-redundant, protein
            sequence which may be annotated on many different RefSeq genomes
            from the same, or different, species.
FEATURES             Location/Qualifiers
     source          1..96
                     /organism=`Methanococcus maripaludis`
                     /db_xref=`taxon:39152`
     Protein         1..96
                     /product=`50S ribosomal protein L37`
                     /calculated_mol_wt=10572
     Region          3..92
                     /region_name=`rpl37ae`
                     /note=`50S ribosomal protein L37Ae; Reviewed; PRK03976`
                     /db_xref=`CDD:235183`


ORIGIN
        1 mfshtkkigs agrfgsrygr kirvrlrdve ikqkkeykcp vcafpklkra gtsiwvcekc
       61 gakiaggayt petgagkvvt kairrviesk sr
//
LOCUS         AHF79654      86 bp    PROT      linear   10-JAN-2014
DEFINITION  50S ribosomal protein L37a [Thermococcus sp. ES1].
 ACCESSION  AHF79654
  ORGANISM  Thermococcus sp. ES1
   AUTHORS  Jung,J.-H., Kim,Y.-T., Jeon,E.-J., Seo,D.-H., Hensley,S.A.,
VERSION     AHF79654.1  GI:573024120DBLINK      BioProject: PRJNA230233DBSOURCE    accession CP006965.1KEYWORDS    .SOURCE      Thermococcus sp. ES1            Archaea; Euryarchaeota; Thermococci; Thermococcales;
            Thermococcaceae; Thermococcus.
REFERENCE   1  (residues 1 to 84)
            Holden,J.F., Lee,J.-H. and Park,C.-S.
  TITLE     Complete genome sequence of hyperthermophilic archaeon Thermococcus
            sp. ES1
  JOURNAL   Unpublished
REFERENCE   2  (residues 1 to 84)
            Holden,J.F., Lee,J.-H. and Park,C.-S.
  TITLE     Direct Submission
  JOURNAL   Submitted (10-DEC-2013) Department of Food Science and
            Biotechnology, Kyung Hee University, 1 Seocheon-Dong, Kiheung-Gu,
            Yongin 446-701, South Korea
COMMENT     Method: conceptual translation.
FEATURES             Location/Qualifiers
     source          1..84
                     /organism=`Thermococcus sp. ES1`
                     /strain=`ES1`
                     /db_xref=`taxon:582419`
     Protein         1..84
                     /product=`50S ribosomal protein L37a`
     Region          3..84
                     /region_name=`rpl37ae`
                     /note=`50S ribosomal protein L37Ae; Reviewed; PRK03976`
                     /db_xref=`CDD:235183`
     CDS             1..84
                     /locus_tag=`TES1_0259`
                     /coded_by=`CP006965.1:243003..243257`
                     /note=`COG1997`
                     /transl_table=11


ORIGIN
        1 m-a-tkkvgs agrfgprygl kirrrvaave akmkqkhtcp vcgrkavrri stgiwqcqkc
       61 gatfaggayl pvtpagkvak rvvsra
//
LOCUS       WP_015849615      86 bp    PROT      linear   21-MAY-2013
DEFINITION  50S ribosomal protein L37 [Thermococcus sibiricus].
 ACCESSION  WP_015849615
  ORGANISM  Thermococcus sibiricus
VERSION     WP_015849615.1  GI:506329896KEYWORDS    RefSeq.SOURCE      Thermococcus sibiricus            Archaea; Euryarchaeota; Thermococci; Thermococcales;            Thermococcaceae; Thermococcus.COMMENT     REFSEQ: This record represents a single, non-redundant, protein
            sequence which may be annotated on many different RefSeq genomes
            from the same, or different, species.
FEATURES             Location/Qualifiers
     source          1..85
                     /organism=`Thermococcus sibiricus`
                     /db_xref=`taxon:172049`
     Protein         1..85
                     /product=`50S ribosomal protein L37`
                     /calculated_mol_wt=9111
     Region          1..82
                     /region_name=`rpl37ae`
                     /note=`50S ribosomal protein L37Ae; Reviewed; PRK03976`
                     /db_xref=`CDD:235183`


ORIGIN
        1 m-prtkkvgs agrfgprygl kirrrvaave ekmrqkhtcp vcgrkavrri stgiwqcqkc
       61 gatfaggayl patpagriak rgissp
//
LOCUS       WP_013466440      86 bp    PROT      linear   25-MAY-2013
DEFINITION  50S ribosomal protein L37 [Thermococcus barophilus].
 ACCESSION  WP_013466440
  ORGANISM  Thermococcus barophilus
VERSION     WP_013466440.1  GI:503231779KEYWORDS    RefSeq.SOURCE      Thermococcus barophilus            Archaea; Euryarchaeota; Thermococci; Thermococcales;            Thermococcaceae; Thermococcus.COMMENT     REFSEQ: This record represents a single, non-redundant, protein
            sequence which may be annotated on many different RefSeq genomes
            from the same, or different, species.
FEATURES             Location/Qualifiers
     source          1..84
                     /organism=`Thermococcus barophilus`
                     /db_xref=`taxon:55802`
     Protein         1..84
                     /product=`50S ribosomal protein L37`
                     /calculated_mol_wt=8914
     Region          3..84
                     /region_name=`rpl37ae`
                     /note=`50S ribosomal protein L37Ae; Reviewed; PRK03976`
                     /db_xref=`CDD:235183`


ORIGIN
        1 m-a-tkkvgs agrfgprygl kirrrvaave akmkqkhtcp vcgrkavrri stgiwqcqkc
       61 gatfaggayl pvtpagkvak rivsra
//
LOCUS       WP_012067782      92 bp    PROT      linear   25-MAY-2013
DEFINITION  50S ribosomal protein L37 [Methanococcus maripaludis].
 ACCESSION  WP_012067782
  ORGANISM  Methanococcus maripaludis
VERSION     WP_012067782.1  GI:501015078KEYWORDS    RefSeq.SOURCE      Methanococcus maripaludis            Archaea; Euryarchaeota; Methanococci; Methanococcales;            Methanococcaceae; Methanococcus.COMMENT     REFSEQ: This record represents a single, non-redundant, protein
            sequence which may be annotated on many different RefSeq genomes
            from the same, or different, species.
FEATURES             Location/Qualifiers
     source          1..96
                     /organism=`Methanococcus maripaludis`
                     /db_xref=`taxon:39152`
     Protein         1..96
                     /product=`50S ribosomal protein L37`
                     /calculated_mol_wt=10586
     Region          3..92
                     /region_name=`rpl37ae`
                     /note=`50S ribosomal protein L37Ae; Reviewed; PRK03976`
                     /db_xref=`CDD:235183`


ORIGIN
        1 mfshtkkigs agrfgsrygr kirvrlrdve ikqkkeykcp vcafpklkrv gtsiwvcdkc
       61 gakiaggayt petgagkvvt kairrviesk sr
//
LOCUS       WP_004066570      86 bp    PROT      linear   28-MAY-2013
DEFINITION  50S ribosomal protein L37 [Thermococcus litoralis].
 ACCESSION  WP_004066570
  ORGANISM  Thermococcus litoralis
VERSION     WP_004066570.1  GI:490167925KEYWORDS    RefSeq.SOURCE      Thermococcus litoralis            Archaea; Euryarchaeota; Thermococci; Thermococcales;            Thermococcaceae; Thermococcus.COMMENT     REFSEQ: This record represents a single, non-redundant, protein
            sequence which may be annotated on many different RefSeq genomes
            from the same, or different, species.
FEATURES             Location/Qualifiers
     source          1..85
                     /organism=`Thermococcus litoralis`
                     /db_xref=`taxon:2265`
     Protein         1..85
                     /product=`50S ribosomal protein L37`
                     /calculated_mol_wt=9128
     Region          1..80
                     /region_name=`rpl37ae`
                     /note=`50S ribosomal protein L37Ae; Reviewed; PRK03976`
                     /db_xref=`CDD:235183`


ORIGIN
        1 m-prtkkvgs agrfgprygl kirrrvaave ekmrqkhtcp vcgrkavkri stgiwqcqkc
       61 gatfaggayl patpagriak rgvttq
//
LOCUS       WP_004030794      90 bp    PROT      linear   29-MAY-2013
DEFINITION  50S ribosomal protein L37 [Methanobacterium formicicum].
 ACCESSION  WP_004030794
  ORGANISM  Methanobacterium formicicum
VERSION     WP_004030794.1  GI:490130408KEYWORDS    RefSeq.SOURCE      Methanobacterium formicicum            Archaea; Euryarchaeota; Methanobacteria; Methanobacteriales;            Methanobacteriaceae; Methanobacterium.COMMENT     REFSEQ: This record represents a single, non-redundant, protein
            sequence which may be annotated on many different RefSeq genomes
            from the same, or different, species.
FEATURES             Location/Qualifiers
     source          1..89
                     /organism=`Methanobacterium formicicum`
                     /db_xref=`taxon:2162`
     Protein         1..89
                     /product=`50S ribosomal protein L37`
                     /calculated_mol_wt=9611
     Region          1..88
                     /region_name=`rpl37ae`
                     /note=`50S ribosomal protein L37Ae; Reviewed; PRK03976`
                     /db_xref=`CDD:235183`


ORIGIN
        1 m-artkkvgv tgrfgarygr kakrtvksie dnmkknhtcp kcdrpgvkrt aagiwkcrkc
       61 gavftggaym pntpmgktat rnikrivggl
//
LOCUS       WP_013413903      91 bp    PROT      linear   27-MAY-2013
DEFINITION  50S ribosomal protein L37 [Methanothermus fervidus].
 ACCESSION  WP_013413903
  ORGANISM  Methanothermus fervidus
VERSION     WP_013413903.1  GI:503179242KEYWORDS    RefSeq.SOURCE      Methanothermus fervidus            Archaea; Euryarchaeota; Methanobacteria; Methanobacteriales;            Methanothermaceae; Methanothermus.COMMENT     REFSEQ: This record represents a single, non-redundant, protein
            sequence which may be annotated on many different RefSeq genomes
            from the same, or different, species.
FEATURES             Location/Qualifiers
     source          1..90
                     /organism=`Methanothermus fervidus`
                     /db_xref=`taxon:2180`
     Protein         1..90
                     /product=`50S ribosomal protein L37`
                     /calculated_mol_wt=10015
     Region          1..88
                     /region_name=`rpl37ae`
                     /note=`50S ribosomal protein L37Ae; Reviewed; PRK03976`
                     /db_xref=`CDD:235183`


ORIGIN
        1 m-grtkkvgi tgrfgprygm kirravkrie ekmkekhicp ycemprvkri srgiwkckkc
       61 gavftggayl pqtsvgksas rtikriiegg s
//
LOCUS       WP_013906547      86 bp    PROT      linear   27-MAY-2013
DEFINITION  50S ribosomal protein L37 [Pyrococcus yayanosii].
 ACCESSION  WP_013906547
  ORGANISM  Pyrococcus yayanosii
VERSION     WP_013906547.1  GI:503672471KEYWORDS    RefSeq.SOURCE      Pyrococcus yayanosii            Archaea; Euryarchaeota; Thermococci; Thermococcales;            Thermococcaceae; Pyrococcus.COMMENT     REFSEQ: This record represents a single, non-redundant, protein
            sequence which may be annotated on many different RefSeq genomes
            from the same, or different, species.
FEATURES             Location/Qualifiers
     source          1..85
                     /organism=`Pyrococcus yayanosii`
                     /db_xref=`taxon:1008460`
     Protein         1..85
                     /product=`50S ribosomal protein L37`
                     /calculated_mol_wt=8924
     Region          1..81
                     /region_name=`rpl37ae`
                     /note=`50S ribosomal protein L37Ae; Reviewed; PRK03976`
                     /db_xref=`CDD:235183`


ORIGIN
        1 m-sgtkkvgs agrfgarygl kirrrvaave akmrqkhtcp vcgrnavkri stgiwqcqkc
       61 gatfaggayl pvtpagkvak rvtsse
//
LOCUS       WP_023991696      90 bp    PROT      linear    4-SEP-2014
DEFINITION  hypothetical protein [Methanobacterium sp. MB1].
 ACCESSION  WP_023991696
  ORGANISM  Methanobacterium sp. MB1
VERSION     WP_023991696.1  GI:566004586KEYWORDS    RefSeq.SOURCE      Methanobacterium sp. MB1            Archaea; Euryarchaeota; Methanobacteria; Methanobacteriales;            Methanobacteriaceae; Methanobacterium.COMMENT     REFSEQ: This record represents a single, non-redundant, protein
            sequence which may be annotated on many different RefSeq genomes
            from the same, or different, species.
FEATURES             Location/Qualifiers
     source          1..89
                     /organism=`Methanobacterium sp. MB1`
                     /db_xref=`taxon:1379702`
     Protein         1..89
                     /product=`hypothetical protein`
                     /calculated_mol_wt=9651
     Region          1..88
                     /region_name=`rpl37ae`
                     /note=`50S ribosomal protein L37Ae; Reviewed; PRK03976`
                     /db_xref=`CDD:235183`


ORIGIN
        1 m-artkkvgi tgrfgarygr kakrtvktie enmkkdhtcp kcdrpgvkrt aagiwkcrkc
       61 gavftggayl pstpmgrtat rnikriiggl
//
LOCUS       WP_012964831      87 bp    PROT      linear   26-MAY-2013
DEFINITION  50S ribosomal protein L37 [Ferroglobus placidus].
 ACCESSION  WP_012964831
  ORGANISM  Ferroglobus placidus
VERSION     WP_012964831.1  GI:502729847KEYWORDS    RefSeq.SOURCE      Ferroglobus placidus            Archaea; Euryarchaeota; Archaeoglobi; Archaeoglobales;            Archaeoglobaceae; Ferroglobus.COMMENT     REFSEQ: This record represents a single, non-redundant, protein
            sequence which may be annotated on many different RefSeq genomes
            from the same, or different, species.
FEATURES             Location/Qualifiers
     source          1..86
                     /organism=`Ferroglobus placidus`
                     /db_xref=`taxon:54261`
     Protein         1..86
                     /product=`50S ribosomal protein L37`
                     /calculated_mol_wt=9821
     Region          1..85
                     /region_name=`rpl37ae`
                     /note=`50S ribosomal protein L37Ae; Reviewed; PRK03976`
                     /db_xref=`CDD:235183`


ORIGIN
        1 m-artkkvkm agrfgprygl rirravveie vqqrrkyvcr rcgkravkrv gtaiwecksc
       61 gykfaggtyi petsarkive qaisrre
//
LOCUS       WP_011013153      84 bp    PROT      linear   15-MAY-2013
DEFINITION  50S ribosomal protein L37 [Pyrococcus furiosus].
 ACCESSION  WP_011013153
  ORGANISM  Pyrococcus furiosus
VERSION     WP_011013153.1  GI:499322661KEYWORDS    RefSeq.SOURCE      Pyrococcus furiosus            Archaea; Euryarchaeota; Thermococci; Thermococcales;            Thermococcaceae; Pyrococcus.COMMENT     REFSEQ: This record represents a single, non-redundant, protein
            sequence which may be annotated on many different RefSeq genomes
            from the same, or different, species.
FEATURES             Location/Qualifiers
     source          1..83
                     /organism=`Pyrococcus furiosus`
                     /db_xref=`taxon:2261`
     Protein         1..83
                     /product=`50S ribosomal protein L37`
                     /calculated_mol_wt=8805
     Region          1..81
                     /region_name=`rpl37ae`
                     /note=`50S ribosomal protein L37Ae; Reviewed; PRK03976`
                     /db_xref=`CDD:235183`


ORIGIN
        1 m-sgtkkvgs agrfgarygl kirrrvaave akmrqkhtcp vcgrkavkri stgiwqcqkc
       61 gatfaggayl pvtpagkavr rite
//
LOCUS       WP_013645749      90 bp    PROT      linear   27-MAY-2013
DEFINITION  50S ribosomal protein L37 [Methanobacterium lacus].
 ACCESSION  WP_013645749
  ORGANISM  Methanobacterium lacus
VERSION     WP_013645749.1  GI:503411088KEYWORDS    RefSeq.SOURCE      Methanobacterium lacus            Archaea; Euryarchaeota; Methanobacteria; Methanobacteriales;            Methanobacteriaceae; Methanobacterium.COMMENT     REFSEQ: This record represents a single, non-redundant, protein
            sequence which may be annotated on many different RefSeq genomes
            from the same, or different, species.
FEATURES             Location/Qualifiers
     source          1..89
                     /organism=`Methanobacterium lacus`
                     /db_xref=`taxon:877455`
     Protein         1..89
                     /product=`50S ribosomal protein L37`
                     /calculated_mol_wt=9604
     Region          1..88
                     /region_name=`rpl37ae`
                     /note=`50S ribosomal protein L37Ae; Reviewed; PRK03976`
                     /db_xref=`CDD:235183`


ORIGIN
        1 m-artkkvgi tgrfgarygr kakrtvksve enmkvkhvcp qcdrpavkrv sagiwkcrkc
       61 gnvftggayl pstpmgktaa rnikrivggl
//
LOCUS       WP_013747992      84 bp    PROT      linear   27-MAY-2013
DEFINITION  50S ribosomal protein L37 [Pyrococcus sp. NA2].
 ACCESSION  WP_013747992
  ORGANISM  Pyrococcus sp. NA2
VERSION     WP_013747992.1  GI:503513515KEYWORDS    RefSeq.SOURCE      Pyrococcus sp. NA2            Archaea; Euryarchaeota; Thermococci; Thermococcales;            Thermococcaceae; Pyrococcus.COMMENT     REFSEQ: This record represents a single, non-redundant, protein
            sequence which may be annotated on many different RefSeq genomes
            from the same, or different, species.
FEATURES             Location/Qualifiers
     source          1..83
                     /organism=`Pyrococcus sp. NA2`
                     /db_xref=`taxon:342949`
     Protein         1..83
                     /product=`50S ribosomal protein L37`
                     /calculated_mol_wt=8818
     Region          1..83
                     /region_name=`rpl37ae`
                     /note=`50S ribosomal protein L37Ae; Reviewed; PRK03976`
                     /db_xref=`CDD:235183`


ORIGIN
        1 m-sgtkkvgs agrfgarygl kirrrvaave akmrqkhvcp vcgrkavkri stgiwqckkc
       61 gaifaggayl pvtpagkaar rime
//
LOCUS       WP_010876320      90 bp    PROT      linear   15-MAY-2013
DEFINITION  50S ribosomal protein L37 [Methanothermobacter thermautotrophicus].
 ACCESSION  WP_010876320
  ORGANISM  Methanothermobacter thermautotrophicus
VERSION     WP_010876320.1  GI:499178780KEYWORDS    RefSeq.SOURCE      Methanothermobacter thermautotrophicus            Archaea; Euryarchaeota; Methanobacteria; Methanobacteriales;            Methanobacteriaceae; Methanothermobacter.COMMENT     REFSEQ: This record represents a single, non-redundant, protein
            sequence which may be annotated on many different RefSeq genomes
            from the same, or different, species.
FEATURES             Location/Qualifiers
     source          1..89
                     /organism=`Methanothermobacter thermautotrophicus`
                     /db_xref=`taxon:145262`
     Protein         1..89
                     /product=`50S ribosomal protein L37`
                     /calculated_mol_wt=9772
     Region          1..89
                     /region_name=`rpl37ae`
                     /note=`50S ribosomal protein L37Ae; Reviewed; PRK03976`
                     /db_xref=`CDD:235183`


ORIGIN
        1 m-artkkvgi tgrfgprygr kakravkkie eemkrkhvcp scdrpgvkre srgiwkcrkc
       61 gavftggayl pvtpmgktaa rnikrivggk
//
LOCUS       WP_013825005      90 bp    PROT      linear   18-MAY-2013
DEFINITION  50S ribosomal protein L37 [Methanobacterium paludis].
 ACCESSION  WP_013825005
  ORGANISM  Methanobacterium paludis
VERSION     WP_013825005.1  GI:503590929KEYWORDS    RefSeq.SOURCE      Methanobacterium paludis            Archaea; Euryarchaeota; Methanobacteria; Methanobacteriales;            Methanobacteriaceae; Methanobacterium.COMMENT     REFSEQ: This record represents a single, non-redundant, protein
            sequence which may be annotated on many different RefSeq genomes
            from the same, or different, species.
FEATURES             Location/Qualifiers
     source          1..89
                     /organism=`Methanobacterium paludis`
                     /db_xref=`taxon:868131`
     Protein         1..89
                     /product=`50S ribosomal protein L37`
                     /calculated_mol_wt=9619
     Region          1..88
                     /region_name=`rpl37ae`
                     /note=`50S ribosomal protein L37Ae; Reviewed; PRK03976`
                     /db_xref=`CDD:235183`


ORIGIN
        1 m-artkkvgi tgrfgprygr kakrtvkave enmkknhvcp qcdrpsvkrv sagiwkckkc
       61 gtvftggayl pstpmgktaa rnikriiggl
//
LOCUS       WP_012956150      90 bp    PROT      linear   26-MAY-2013
DEFINITION  50S ribosomal protein L37 [Methanobrevibacter ruminantium].
 ACCESSION  WP_012956150
  ORGANISM  Methanobrevibacter ruminantium
VERSION     WP_012956150.1  GI:502721166KEYWORDS    RefSeq.SOURCE      Methanobrevibacter ruminantium            Archaea; Euryarchaeota; Methanobacteria; Methanobacteriales;            Methanobacteriaceae; Methanobrevibacter.COMMENT     REFSEQ: This record represents a single, non-redundant, protein
            sequence which may be annotated on many different RefSeq genomes
            from the same, or different, species.
FEATURES             Location/Qualifiers
     source          1..89
                     /organism=`Methanobrevibacter ruminantium`
                     /db_xref=`taxon:83816`
     Protein         1..89
                     /product=`50S ribosomal protein L37`
                     /calculated_mol_wt=9744
     Region          1..89
                     /region_name=`rpl37ae`
                     /note=`50S ribosomal protein L37Ae; Reviewed; PRK03976`
                     /db_xref=`CDD:235183`


ORIGIN
        1 m-artkkvgi tgrfgarygr kakrsvknie enmkkkhvcp kcdrpyvkrv sagiweckkc
       61 gvvftggayv petpmaksat rsikrvvgge
//
LOCUS       WP_010867396      84 bp    PROT      linear   15-MAY-2013
DEFINITION  50S ribosomal protein L37 [Pyrococcus abyssi].
 ACCESSION  WP_010867396
  ORGANISM  Pyrococcus abyssi
VERSION     WP_010867396.1  GI:499169120KEYWORDS    RefSeq.SOURCE      Pyrococcus abyssi            Archaea; Euryarchaeota; Thermococci; Thermococcales;            Thermococcaceae; Pyrococcus.COMMENT     REFSEQ: This record represents a single, non-redundant, protein
            sequence which may be annotated on many different RefSeq genomes
            from the same, or different, species.
FEATURES             Location/Qualifiers
     source          1..83
                     /organism=`Pyrococcus abyssi`
                     /db_xref=`taxon:29292`
     Protein         1..83
                     /product=`50S ribosomal protein L37`
                     /calculated_mol_wt=8854
     Region          1..83
                     /region_name=`rpl37ae`
                     /note=`50S ribosomal protein L37Ae; Reviewed; PRK03976`
                     /db_xref=`CDD:235183`


ORIGIN
        1 m-sgtkkvgs agrfgprygl kirrrvaave akmrqkhvcp vcgrravrri stgiwqckkc
       61 gaifaggayl pvtpagkvak rvve
//
LOCUS       WP_014733171      84 bp    PROT      linear   28-MAY-2013
DEFINITION  50S ribosomal protein L37 [Pyrococcus sp. ST04].
 ACCESSION  WP_014733171
  ORGANISM  Pyrococcus sp. ST04
VERSION     WP_014733171.1  GI:504546069KEYWORDS    RefSeq.SOURCE      Pyrococcus sp. ST04            Archaea; Euryarchaeota; Thermococci; Thermococcales;            Thermococcaceae; Pyrococcus.COMMENT     REFSEQ: This record represents a single, non-redundant, protein
            sequence which may be annotated on many different RefSeq genomes
            from the same, or different, species.
FEATURES             Location/Qualifiers
     source          1..83
                     /organism=`Pyrococcus sp. ST04`
                     /db_xref=`taxon:1183377`
     Protein         1..83
                     /product=`50S ribosomal protein L37`
                     /calculated_mol_wt=8812
     Region          1..83
                     /region_name=`rpl37ae`
                     /note=`50S ribosomal protein L37Ae; Reviewed; PRK03976`
                     /db_xref=`CDD:235183`


ORIGIN
        1 m-sgtkkvgs agrfgprygl kirrrvaave akmrqkhvcp vcgrravkri stgiwqcqkc
       61 gavfaggayl pvtpagkvak rvve
//
LOCUS       WP_022541650      86 bp    PROT      linear   17-OCT-2013
DEFINITION  50S ribosomal protein L37 [Aeropyrum camini].
 ACCESSION  WP_022541650
  ORGANISM  Aeropyrum camini
VERSION     WP_022541650.1  GI:549635888KEYWORDS    RefSeq.SOURCE      Aeropyrum camini            Archaea; Crenarchaeota; Thermoprotei; Desulfurococcales;            Desulfurococcaceae; Aeropyrum.COMMENT     REFSEQ: This record represents a single, non-redundant, protein
            sequence which may be annotated on many different RefSeq genomes
            from the same, or different, species.
FEATURES             Location/Qualifiers
     source          1..86
                     /organism=`Aeropyrum camini`
                     /db_xref=`taxon:229980`
     Protein         1..86
                     /product=`50S ribosomal protein L37`
                     /calculated_mol_wt=9639
     Region          1..85
                     /region_name=`rpl37ae`
                     /note=`50S ribosomal protein L37Ae; Reviewed; PRK03976`
                     /db_xref=`CDD:235183`


ORIGIN
        1 m-grtkvvgp agrygprygv svrkrvrdil irryqphecp fcgstgvkrv svgiwscrkc
       61 gnmwagaayt prsglakyfr ryivrt
//
LOCUS       WP_008514363      90 bp    PROT      linear    5-JUN-2013
DEFINITION  ribosomal protein L37a [Methanobacterium sp. Maddingley MBC34].
 ACCESSION  WP_008514363
  ORGANISM  Methanobacterium sp. Maddingley MBC34
VERSION     WP_008514363.1  GI:495789784KEYWORDS    RefSeq.SOURCE      Methanobacterium sp. Maddingley MBC34            Archaea; Euryarchaeota; Methanobacteria; Methanobacteriales;            Methanobacteriaceae; Methanobacterium.COMMENT     REFSEQ: This record represents a single, non-redundant, protein
            sequence which may be annotated on many different RefSeq genomes
            from the same, or different, species.
FEATURES             Location/Qualifiers
     source          1..89
                     /organism=`Methanobacterium sp. Maddingley MBC34`
                     /db_xref=`taxon:1220534`
     Protein         1..89
                     /product=`ribosomal protein L37a`
                     /calculated_mol_wt=9633
     Region          1..88
                     /region_name=`rpl37ae`
                     /note=`50S ribosomal protein L37Ae; Reviewed; PRK03976`
                     /db_xref=`CDD:235183`


ORIGIN
        1 m-artkkvgv tgrfgarygr kakrtvkaie dnmkknhvcp kcdregvkrt aagiwkcrkc
       61 gavftggafm phtpmgktat rnikrivggl
//
LOCUS       WP_013295885      90 bp    PROT      linear   26-MAY-2013
DEFINITION  50S ribosomal protein L37 [Methanothermobacter marburgensis].
 ACCESSION  WP_013295885
  ORGANISM  Methanothermobacter marburgensis
VERSION     WP_013295885.1  GI:503060909KEYWORDS    RefSeq.SOURCE      Methanothermobacter marburgensis            Archaea; Euryarchaeota; Methanobacteria; Methanobacteriales;            Methanobacteriaceae; Methanothermobacter.COMMENT     REFSEQ: This record represents a single, non-redundant, protein
            sequence which may be annotated on many different RefSeq genomes
            from the same, or different, species.
FEATURES             Location/Qualifiers
     source          1..89
                     /organism=`Methanothermobacter marburgensis`
                     /db_xref=`taxon:145263`
     Protein         1..89
                     /product=`50S ribosomal protein L37`
                     /calculated_mol_wt=9758
     Region          1..89
                     /region_name=`rpl37ae`
                     /note=`50S ribosomal protein L37Ae; Reviewed; PRK03976`
                     /db_xref=`CDD:235183`


ORIGIN
        1 m-aktkkvgi tgrfgprygr kakravkkie eemkrkhvcp tcdrpgvkre srgiwkcrkc
       61 gavftggayl pvtpmgktaa rnikrivggk
//
LOCUS       WP_014012168      87 bp    PROT      linear   27-MAY-2013
DEFINITION  50S ribosomal protein L37 [Thermococcus sp. 4557].
 ACCESSION  WP_014012168
  ORGANISM  Thermococcus sp. 4557
VERSION     WP_014012168.1  GI:503778171KEYWORDS    RefSeq.SOURCE      Thermococcus sp. 4557            Archaea; Euryarchaeota; Thermococci; Thermococcales;            Thermococcaceae; Thermococcus.COMMENT     REFSEQ: This record represents a single, non-redundant, protein
            sequence which may be annotated on many different RefSeq genomes
            from the same, or different, species.
FEATURES             Location/Qualifiers
     source          1..86
                     /organism=`Thermococcus sp. 4557`
                     /db_xref=`taxon:1042877`
     Protein         1..86
                     /product=`50S ribosomal protein L37`
                     /calculated_mol_wt=9076
     Region          1..81
                     /region_name=`rpl37ae`
                     /note=`50S ribosomal protein L37Ae; Reviewed; PRK03976`
                     /db_xref=`CDD:235183`


ORIGIN
        1 m-grttkvgs agrygprygl kirrrvaave akmkqkhvcp vcgrkavrri stgiwqcqkc
       61 gatfaggayl pttpagkvak rvtaska
//
LOCUS       WP_015591779      89 bp    PROT      linear   19-MAY-2013
DEFINITION  LSU ribosomal protein L37AE [Archaeoglobus sulfaticallidus].
 ACCESSION  WP_015591779
  ORGANISM  Archaeoglobus sulfaticallidus
VERSION     WP_015591779.1  GI:505404677KEYWORDS    RefSeq.SOURCE      Archaeoglobus sulfaticallidus            Archaea; Euryarchaeota; Archaeoglobi; Archaeoglobales;            Archaeoglobaceae; Archaeoglobus.COMMENT     REFSEQ: This record represents a single, non-redundant, protein
            sequence which may be annotated on many different RefSeq genomes
            from the same, or different, species.
FEATURES             Location/Qualifiers
     source          1..88
                     /organism=`Archaeoglobus sulfaticallidus`
                     /db_xref=`taxon:1316941`
     Protein         1..88
                     /product=`LSU ribosomal protein L37AE`
                     /calculated_mol_wt=9915
     Region          1..76
                     /region_name=`rpl37ae`
                     /note=`50S ribosomal protein L37Ae; Reviewed; PRK03976`
                     /db_xref=`CDD:235183`


ORIGIN
        1 m-prtkkvki agrfgsrygv rvrkniikie qeqrrkyvcn rcgkkrvkrv gtgiwecksc
       61 gykfaggtyi pvtpsvklid klaklgegr
//
LOCUS       WP_004033629      90 bp    PROT      linear    7-MAY-2013
DEFINITION  MULTISPECIES: 50S ribosomal protein L37 [Methanobrevibacter].
 ACCESSION  WP_004033629
  ORGANISM  Methanobrevibacter
VERSION     WP_004033629.1  GI:490133268KEYWORDS    RefSeq.SOURCE      Methanobrevibacter            Archaea; Euryarchaeota; Methanobacteria; Methanobacteriales;            Methanobacteriaceae.COMMENT     REFSEQ: This record represents a single, non-redundant, protein
            sequence which may be annotated on many different RefSeq genomes
            from the same, or different, species.
FEATURES             Location/Qualifiers
     source          1..89
                     /organism=`Methanobrevibacter`
                     /db_xref=`taxon:2172`
     Protein         1..89
                     /product=`50S ribosomal protein L37`
                     /calculated_mol_wt=9899
     Region          1..89
                     /region_name=`rpl37ae`
                     /note=`50S ribosomal protein L37Ae; Reviewed; PRK03976`
                     /db_xref=`CDD:235183`


ORIGIN
        1 m-artkkvgi tgrfgarygr kakrsvkmie enmkknhvcp rcdrpyvkrq aagiwkcrkc
       61 gavftggayv petpmaksaa rnirnvnvee
//
LOCUS       WP_014121315      87 bp    PROT      linear   27-MAY-2013
DEFINITION  50S ribosomal protein L37 [Thermococcus sp. AM4].
 ACCESSION  WP_014121315
  ORGANISM  Thermococcus sp. AM4
VERSION     WP_014121315.1  GI:503887321KEYWORDS    RefSeq.SOURCE      Thermococcus sp. AM4            Archaea; Euryarchaeota; Thermococci; Thermococcales;            Thermococcaceae; Thermococcus.COMMENT     REFSEQ: This record represents a single, non-redundant, protein
            sequence which may be annotated on many different RefSeq genomes
            from the same, or different, species.
FEATURES             Location/Qualifiers
     source          1..86
                     /organism=`Thermococcus sp. AM4`
                     /db_xref=`taxon:246969`
     Protein         1..86
                     /product=`50S ribosomal protein L37`
                     /calculated_mol_wt=9056
     Region          1..82
                     /region_name=`rpl37ae`
                     /note=`50S ribosomal protein L37Ae; Reviewed; PRK03976`
                     /db_xref=`CDD:235183`


ORIGIN
        1 m-grtvkvgs agrfgprygl kirrrvaave akmkqkhvcp vcgrkavrri stgiwqcqkc
       61 gatfaggayl pttpagkvak rvvaska
//
LOCUS       WP_012608989      86 bp    PROT      linear   26-MAY-2013
DEFINITION  50S ribosomal protein L37 [Desulfurococcus kamchatkensis].
 ACCESSION  WP_012608989
  ORGANISM  Desulfurococcus kamchatkensis
VERSION     WP_012608989.1  GI:501638899KEYWORDS    RefSeq.SOURCE      Desulfurococcus kamchatkensis            Archaea; Crenarchaeota; Thermoprotei; Desulfurococcales;            Desulfurococcaceae; Desulfurococcus.COMMENT     REFSEQ: This record represents a single, non-redundant, protein
            sequence which may be annotated on many different RefSeq genomes
            from the same, or different, species.
FEATURES             Location/Qualifiers
     source          1..86
                     /organism=`Desulfurococcus kamchatkensis`
                     /db_xref=`taxon:477693`
     Protein         1..86
                     /product=`50S ribosomal protein L37`
                     /calculated_mol_wt=9483
     Region          1..86
                     /region_name=`rpl37ae`
                     /note=`50S ribosomal protein L37Ae; Reviewed; PRK03976`
                     /db_xref=`CDD:235183`


ORIGIN
        1 m-gktkvvgi agrygtrygs tlrkkirdil ekrysphtcp fcghkgvyrl stgvwackkc
       61 gakwaggaym pktesaklfs diiire
//
LOCUS       WP_015858424      87 bp    PROT      linear   26-MAY-2013
DEFINITION  50S ribosomal protein L37 [Thermococcus gammatolerans].
 ACCESSION  WP_015858424
  ORGANISM  Thermococcus gammatolerans
VERSION     WP_015858424.1  GI:506338705KEYWORDS    RefSeq.SOURCE      Thermococcus gammatolerans            Archaea; Euryarchaeota; Thermococci; Thermococcales;            Thermococcaceae; Thermococcus.COMMENT     REFSEQ: This record represents a single, non-redundant, protein
            sequence which may be annotated on many different RefSeq genomes
            from the same, or different, species.
FEATURES             Location/Qualifiers
     source          1..86
                     /organism=`Thermococcus gammatolerans`
                     /db_xref=`taxon:187878`
     Protein         1..86
                     /product=`50S ribosomal protein L37`
                     /calculated_mol_wt=9084
     Region          1..82
                     /region_name=`rpl37ae`
                     /note=`50S ribosomal protein L37Ae; Reviewed; PRK03976`
                     /db_xref=`CDD:235183`


ORIGIN
        1 m-grtvkvgs agrfgprygl kirrrvaave armkqkhvcp vcgrkavrri stgiwqcqkc
       61 gatfaggayl pttpagkvak rvvaska
//
LOCUS       WP_014788081      87 bp    PROT      linear   28-MAY-2013
DEFINITION  50S ribosomal protein L37 [Thermococcus sp. CL1].
 ACCESSION  WP_014788081
  ORGANISM  Thermococcus sp. CL1
VERSION     WP_014788081.1  GI:504600979KEYWORDS    RefSeq.SOURCE      Thermococcus sp. CL1            Archaea; Euryarchaeota; Thermococci; Thermococcales;            Thermococcaceae; Thermococcus.COMMENT     REFSEQ: This record represents a single, non-redundant, protein
            sequence which may be annotated on many different RefSeq genomes
            from the same, or different, species.
FEATURES             Location/Qualifiers
     source          1..86
                     /organism=`Thermococcus sp. CL1`
                     /db_xref=`taxon:163003`
     Protein         1..86
                     /product=`50S ribosomal protein L37`
                     /calculated_mol_wt=9060
     Region          1..81
                     /region_name=`rpl37ae`
                     /note=`50S ribosomal protein L37Ae; Reviewed; PRK03976`
                     /db_xref=`CDD:235183`


ORIGIN
        1 m-grttkvgs agrfgprygl kirrrvaave akmkqkhvcp vcgrkavrri stgiwqcqkc
       61 gatfaggayl pttpagkvak rvtaska
//
LOCUS       WP_011249566      87 bp    PROT      linear   24-MAY-2013
DEFINITION  50S ribosomal protein L37 [Thermococcus kodakarensis].
 ACCESSION  WP_011249566
  ORGANISM  Thermococcus kodakarensis
VERSION     WP_011249566.1  GI:499568783KEYWORDS    RefSeq.SOURCE      Thermococcus kodakarensis (Thermococcus kodakaraensis)            Archaea; Euryarchaeota; Thermococci; Thermococcales;            Thermococcaceae; Thermococcus.COMMENT     REFSEQ: This record represents a single, non-redundant, protein
            sequence which may be annotated on many different RefSeq genomes
            from the same, or different, species.
FEATURES             Location/Qualifiers
     source          1..86
                     /organism=`Thermococcus kodakarensis`
                     /db_xref=`taxon:311400`
     Protein         1..86
                     /product=`50S ribosomal protein L37`
                     /calculated_mol_wt=9088
     Region          1..81
                     /region_name=`rpl37ae`
                     /note=`50S ribosomal protein L37Ae; Reviewed; PRK03976`
                     /db_xref=`CDD:235183`


ORIGIN
        1 m-grttkvgs agrfgprygl kirrrvaave armkqkhvcp vcgrkavrri stgiwqcqkc
       61 gatfaggayl pttpagkvak rvtaska
//
LOCUS       WP_013303958      76 bp    PROT      linear   27-MAY-2013
DEFINITION  50S ribosomal protein L37 [Ignisphaera aggregans].
 ACCESSION  WP_013303958
  ORGANISM  Ignisphaera aggregans
VERSION     WP_013303958.1  GI:503068991KEYWORDS    RefSeq.SOURCE      Ignisphaera aggregans            Archaea; Crenarchaeota; Thermoprotei; Desulfurococcales;            Desulfurococcaceae; Ignisphaera.COMMENT     REFSEQ: This record represents a single, non-redundant, protein
            sequence which may be annotated on many different RefSeq genomes
            from the same, or different, species.
FEATURES             Location/Qualifiers
     source          1..76
                     /organism=`Ignisphaera aggregans`
                     /db_xref=`taxon:334771`
     Protein         1..76
                     /product=`50S ribosomal protein L37`
                     /calculated_mol_wt=8663
     Region          1..76
                     /region_name=`rpl37ae`
                     /note=`50S ribosomal protein L37Ae; Reviewed; PRK03976`
                     /db_xref=`CDD:235183`


ORIGIN
        1 m-prtkvvgi agrfgarygs sirkkwkeim erryaeytcp ycgnttikri afgiwkcpkc
       61 ntiwagaayt pwtikk
//
LOCUS       WP_011752163      90 bp    PROT      linear   25-MAY-2013
DEFINITION  50S ribosomal protein L37 [Thermofilum pendens].
 ACCESSION  WP_011752163
  ORGANISM  Thermofilum pendens
VERSION     WP_011752163.1  GI:500076150KEYWORDS    RefSeq.SOURCE      Thermofilum pendens            Archaea; Crenarchaeota; Thermoprotei; Thermoproteales;            Thermofilaceae; Thermofilum.COMMENT     REFSEQ: This record represents a single, non-redundant, protein
            sequence which may be annotated on many different RefSeq genomes
            from the same, or different, species.
FEATURES             Location/Qualifiers
     source          1..91
                     /organism=`Thermofilum pendens`
                     /db_xref=`taxon:2269`
     Protein         1..91
                     /product=`50S ribosomal protein L37`
                     /calculated_mol_wt=9918
     Region          1..89
                     /region_name=`rpl37ae`
                     /note=`50S ribosomal protein L37Ae; Reviewed; PRK03976`
                     /db_xref=`CDD:235183`


ORIGIN
        1 mgrhtrvvgp agrfgaryga tlrkkvaaie rkmkarhkcp rcqavgvkre sigiwvcrkc
       61 gykfaggawl prteagrtfs peelksmgla
//
LOCUS       WP_013180593      92 bp    PROT      linear   25-MAY-2013
DEFINITION  50S ribosomal protein L37 [Methanococcus voltae].
 ACCESSION  WP_013180593
  ORGANISM  Methanococcus voltae
VERSION     WP_013180593.1  GI:502945617KEYWORDS    RefSeq.SOURCE      Methanococcus voltae            Archaea; Euryarchaeota; Methanococci; Methanococcales;            Methanococcaceae; Methanococcus.COMMENT     REFSEQ: This record represents a single, non-redundant, protein
            sequence which may be annotated on many different RefSeq genomes
            from the same, or different, species.
FEATURES             Location/Qualifiers
     source          1..96
                     /organism=`Methanococcus voltae`
                     /db_xref=`taxon:2188`
     Protein         1..96
                     /product=`50S ribosomal protein L37`
                     /calculated_mol_wt=10560
     Region          3..92
                     /region_name=`rpl37ae`
                     /note=`50S ribosomal protein L37Ae; Reviewed; PRK03976`
                     /db_xref=`CDD:235183`


ORIGIN
        1 myshtkkvgs sgrfgprygr klrvrlrnve mkqkkaykcp vcgfpklkra gtsiwvcskc
       61 naklaggayt petgsgkavt kairrvidsk nr
//
LOCUS       WP_013799101      92 bp    PROT      linear   18-MAY-2013
DEFINITION  50S ribosomal protein L37 [Methanotorris igneus].
 ACCESSION  WP_013799101
  ORGANISM  Methanotorris igneus
VERSION     WP_013799101.1  GI:503565025KEYWORDS    RefSeq.SOURCE      Methanotorris igneus            Archaea; Euryarchaeota; Methanococci; Methanococcales;            Methanocaldococcaceae; Methanotorris.COMMENT     REFSEQ: This record represents a single, non-redundant, protein
            sequence which may be annotated on many different RefSeq genomes
            from the same, or different, species.
FEATURES             Location/Qualifiers
     source          1..95
                     /organism=`Methanotorris igneus`
                     /db_xref=`taxon:2189`
     Protein         1..95
                     /product=`50S ribosomal protein L37`
                     /calculated_mol_wt=10427
     Region          3..91
                     /region_name=`rpl37ae`
                     /note=`50S ribosomal protein L37Ae; Reviewed; PRK03976`
                     /db_xref=`CDD:235183`


ORIGIN
        1 mfshtkkvgp agrfgarygr kirvrvrdve ikakkkykcp vcgfqklrrv stsiwmcgkc
       61 gakiaggayt petgagkvvt kairrviesk kr
//
LOCUS         EET89577      91 bp    PROT      linear   12-MAY-2010
DEFINITION  Ribosomal L37ae protein [Candidatus Micrarchaeum acidiphilum
 ACCESSION  EET89577
  ORGANISM  Candidatus Micrarchaeum acidiphilum ARMAN-2
   AUTHORS  Baker,B.J., Comolli,L.R., Dick,G.J., Hauser,L., Hyatt,D., Dill,B.,
ARMAN-2].VERSION     EET89577.1  GI:255513311DBLINK      BioProject: PRJNA38565DBSOURCE    accession GG697241.1KEYWORDS    .SOURCE      Candidatus Micrarchaeum acidiphilum ARMAN-2 (mine drainage
            metagenome)
            Archaea; Parvarchaeota; Candidatus Micrarchaeum.
REFERENCE   1  (residues 1 to 81)
            Yelton,A.P. and Banfield,J.F.
  TITLE     Community-wide analysis of microbial genome sequence signatures
  JOURNAL   Genome Biol. 10 (8), R85 (2009)
   PUBMED   19698104
REFERENCE   2  (residues 1 to 81)
            Dill,B.D., Land,M.L., Verberkmoes,N.C., Hettich,R.L. and
            Banfield,J.F.
  TITLE     Enigmatic, ultrasmall, uncultivated Archaea
  JOURNAL   Proc. Natl. Acad. Sci. U.S.A. 107 (19), 8806-8811 (2010)
   PUBMED   20421484
REFERENCE   3  (residues 1 to 81)
            Land,M., VerBerkmoes,N.C., Hettich,R.L. and Banfield,J.F.
  TITLE     Direct Submission
  JOURNAL   Submitted (31-JUL-2009) Earth and Planetary Sciences, UC Berkeley,
            307 McCone Hall, Berkeley, CA 94720, USA
COMMENT     Method: conceptual translation.
FEATURES             Location/Qualifiers
     source          1..81
                     /organism=`Candidatus Micrarchaeum acidiphilum ARMAN-2`
                     /isolation_source=`combined biofilm from UBA (pink
                     subaerial biofilm) and UBA BS (thick floating biofilm
                     subdivided into strips) samples`
                     /db_xref=`taxon:425595`
                     /environmental_sample
                     /country=`USA: Richmond Mine at Iron Mountain, CA
                     (elevation 3100 ft.)`
                     /lat_lon=`40.68 N 122.2 W`
                     /note=`metagenomic; derived from metagenome: mine drainage
                     metagenome`
     Protein         1..81
                     /product=`Ribosomal L37ae protein`
     Region          3..78
                     /region_name=`Ribosomal_L37ae`
                     /note=`Ribosomal L37ae protein family; cl19284`
                     /db_xref=`CDD:267637`
     CDS             1..81
                     /locus_tag=`UNLARM2_0697`
                     /coded_by=`GG697241.1:27382..27627`
                     /transl_table=11

l_table=11


ORIGIN
        1 m--------- -tkysiryga slrkrhskvk sqkialykce icgkveverv gtgiwkcrnc
       61 kntfaggaya lttaqgeiak rliedlghsg a
//
LOCUS       WP_008441670      97 bp    PROT      linear    5-JUN-2013
DEFINITION  LSU ribosomal protein L37AE [Thermoplasmatales archaeon SCGC
 ACCESSION  WP_008441670
  ORGANISM  Thermoplasmatales archaeon SCGC AB-539-N05
AB-539-N05].VERSION     WP_008441670.1  GI:495717091KEYWORDS    RefSeq.SOURCE      Thermoplasmatales archaeon SCGC AB-539-N05            Archaea; Euryarchaeota; Thermoplasmata; Thermoplasmatales.COMMENT     REFSEQ: This record represents a single, non-redundant, protein
            sequence which may be annotated on many different RefSeq genomes
            from the same, or different, species.
FEATURES             Location/Qualifiers
     source          1..104
                     /organism=`Thermoplasmatales archaeon SCGC AB-539-N05`
                     /db_xref=`taxon:1198116`
     Protein         1..104
                     /product=`LSU ribosomal protein L37AE`
                     /calculated_mol_wt=11544
     Region          1..84
                     /region_name=`rpl37ae`
                     /note=`50S ribosomal protein L37Ae; Reviewed; PRK03976`
                     /db_xref=`CDD:235183`

DD:235183`


ORIGIN
        1 makrtkkvgs tgrfkarygv larrrvkaie diqkskhicp scgqskvkrv stgiwecrkc
       61 gvrfaggayv pstemgknae rflrggvksl kdeerks
//
LOCUS       WP_020445432      92 bp    PROT      linear    7-JUL-2013
DEFINITION  50S ribosomal protein L37Ae [Salinarchaeum sp. Harcht-Bsk1].
 ACCESSION  WP_020445432
  ORGANISM  Salinarchaeum sp. Harcht-Bsk1
VERSION     WP_020445432.1  GI:521281164KEYWORDS    RefSeq.SOURCE      Salinarchaeum sp. Harcht-Bsk1            Archaea; Euryarchaeota; Halobacteria; Halobacteriales;            Halobacteriaceae; Salinarchaeum.COMMENT     REFSEQ: This record represents a single, non-redundant, protein
            sequence which may be annotated on many different RefSeq genomes
            from the same, or different, species.
FEATURES             Location/Qualifiers
     source          1..94
                     /organism=`Salinarchaeum sp. Harcht-Bsk1`
                     /db_xref=`taxon:1333523`
     Protein         1..94
                     /product=`50S ribosomal protein L37Ae`
                     /calculated_mol_wt=10303
     Region          1..90
                     /region_name=`rpl37ae`
                     /note=`50S ribosomal protein L37Ae; Reviewed; PRK03976`
                     /db_xref=`CDD:235183`


ORIGIN
        1 mssnssrtgs agrfgarygr varkrvaeie adtrddhecp ecgrervvrt dtgiwecetc
       61 nytftggayr pqtpagttvr rsiraalaed ed
//
LOCUS       WP_011762586      92 bp    PROT      linear   16-MAY-2013
DEFINITION  50S ribosomal protein L37 [Pyrobaculum islandicum].
 ACCESSION  WP_011762586
  ORGANISM  Pyrobaculum islandicum
VERSION     WP_011762586.1  GI:500086573KEYWORDS    RefSeq.SOURCE      Pyrobaculum islandicum            Archaea; Crenarchaeota; Thermoprotei; Thermoproteales;            Thermoproteaceae; Pyrobaculum.COMMENT     REFSEQ: This record represents a single, non-redundant, protein
            sequence which may be annotated on many different RefSeq genomes
            from the same, or different, species.
FEATURES             Location/Qualifiers
     source          1..101
                     /organism=`Pyrobaculum islandicum`
                     /db_xref=`taxon:2277`
     Protein         1..101
                     /product=`50S ribosomal protein L37`
                     /calculated_mol_wt=11315
     Region          2..92
                     /region_name=`rpl37ae`
                     /note=`50S ribosomal protein L37Ae; Reviewed; PRK03976`
                     /db_xref=`CDD:235183`


ORIGIN
        1 mfshtkivgp agrygarygm glrrkitaie ikqrgkhrcp scrslvlkrl afgiwqcpkc
       61 gftfaggawv pqtvmgktlt peelkeveiq ka
//
LOCUS       WP_013143892      86 bp    PROT      linear   26-MAY-2013
DEFINITION  50S ribosomal protein L37 [Staphylothermus hellenicus].
 ACCESSION  WP_013143892
  ORGANISM  Staphylothermus hellenicus
VERSION     WP_013143892.1  GI:502908916KEYWORDS    RefSeq.SOURCE      Staphylothermus hellenicus            Archaea; Crenarchaeota; Thermoprotei; Desulfurococcales;            Desulfurococcaceae; Staphylothermus.COMMENT     REFSEQ: This record represents a single, non-redundant, protein
            sequence which may be annotated on many different RefSeq genomes
            from the same, or different, species.
FEATURES             Location/Qualifiers
     source          1..87
                     /organism=`Staphylothermus hellenicus`
                     /db_xref=`taxon:84599`
     Protein         1..87
                     /product=`50S ribosomal protein L37`
                     /calculated_mol_wt=9818
     Region          1..87
                     /region_name=`rpl37ae`
                     /note=`50S ribosomal protein L37Ae; Reviewed; PRK03976`
                     /db_xref=`CDD:235183`


ORIGIN
        1 marrtkavgi agrygarygs tlrkkvrdil ekryaphvcp fcgargvqrl stgiwycrkc
       61 gnkwaggayv prtelsryfg kyiire
//
LOCUS       WP_013605160      90 bp    PROT      linear   27-MAY-2013
DEFINITION  50S ribosomal protein L37 [Vulcanisaeta moutnovskia].
 ACCESSION  WP_013605160
  ORGANISM  Vulcanisaeta moutnovskia
VERSION     WP_013605160.1  GI:503370499KEYWORDS    RefSeq.SOURCE      Vulcanisaeta moutnovskia            Archaea; Crenarchaeota; Thermoprotei; Thermoproteales;            Thermoproteaceae; Vulcanisaeta.COMMENT     REFSEQ: This record represents a single, non-redundant, protein
            sequence which may be annotated on many different RefSeq genomes
            from the same, or different, species.
FEATURES             Location/Qualifiers
     source          1..92
                     /organism=`Vulcanisaeta moutnovskia`
                     /db_xref=`taxon:985052`
     Protein         1..92
                     /product=`50S ribosomal protein L37`
                     /calculated_mol_wt=10210
     Region          2..82
                     /region_name=`rpl37ae`
                     /note=`50S ribosomal protein L37Ae; Reviewed; PRK03976`
                     /db_xref=`CDD:235183`


ORIGIN
        1 mfshtkivgp tgrygarygm gvrrkvlqie vkqrgrhrcp rckslvmeri afgiwrcpkc
       61 gytfaggawi pqtimgktla teaaakqstr
//
LOCUS       WP_007739226      92 bp    PROT      linear    5-JUN-2013
DEFINITION  50S ribosomal protein L37Ae [Halococcus thailandensis].
 ACCESSION  WP_007739226
  ORGANISM  Halococcus thailandensis
VERSION     WP_007739226.1  GI:495013214KEYWORDS    RefSeq.SOURCE      Halococcus thailandensis            Archaea; Euryarchaeota; Halobacteria; Halobacteriales;            Halobacteriaceae; Halococcus.COMMENT     REFSEQ: This record represents a single, non-redundant, protein
            sequence which may be annotated on many different RefSeq genomes
            from the same, or different, species.
FEATURES             Location/Qualifiers
     source          1..92
                     /organism=`Halococcus thailandensis`
                     /db_xref=`taxon:335952`
     Protein         1..92
                     /product=`50S ribosomal protein L37Ae`
                     /calculated_mol_wt=9843
     Region          6..88
                     /region_name=`rpl37ae`
                     /note=`50S ribosomal protein L37Ae; Reviewed; PRK03976`
                     /db_xref=`CDD:235183`


ORIGIN
        1 m-g-nqevgs agrfgarygr varrrvaeie ddmqddhtcp ecdepavdrt dtgiwecgnc
       61 ghtfaggayq petpggrtve rsiraalaed gd
//
LOCUS       WP_023424278      87 bp    PROT      linear    7-NOV-2013
DEFINITION  Ribosomal protein L37AE/L43A [uncultured Acidilobus sp. MG].
 ACCESSION  WP_023424278
  ORGANISM  uncultured Acidilobus sp. MG
VERSION     WP_023424278.1  GI:557422198KEYWORDS    RefSeq.SOURCE      uncultured Acidilobus sp. MG            Archaea; Crenarchaeota; Thermoprotei; Acidilobales; Acidilobaceae;            Acidilobus; environmental samples.COMMENT     REFSEQ: This record represents a single, non-redundant, protein
            sequence which may be annotated on many different RefSeq genomes
            from the same, or different, species.
FEATURES             Location/Qualifiers
     source          1..89
                     /organism=`uncultured Acidilobus sp. MG`
                     /db_xref=`taxon:1410573`
     Protein         1..89
                     /product=`Ribosomal protein L37AE/L43A`
                     /calculated_mol_wt=9733
     Region          3..82
                     /region_name=`rpl37ae`
                     /note=`50S ribosomal protein L37Ae; Reviewed; PRK03976`
                     /db_xref=`CDD:235183`


ORIGIN
        1 myshtkvvgi agrygarygs tvrkrvkavl ekryadhqcp fcgsvgvkrv stgiwkcvkc
       61 ghtwaggayv prtelatylp tyystgr
//
LOCUS       WP_013336064      90 bp    PROT      linear   27-MAY-2013
DEFINITION  50S ribosomal protein L37 [Vulcanisaeta distributa].
 ACCESSION  WP_013336064
  ORGANISM  Vulcanisaeta distributa
VERSION     WP_013336064.1  GI:503101274KEYWORDS    RefSeq.SOURCE      Vulcanisaeta distributa            Archaea; Crenarchaeota; Thermoprotei; Thermoproteales;            Thermoproteaceae; Vulcanisaeta.COMMENT     REFSEQ: This record represents a single, non-redundant, protein
            sequence which may be annotated on many different RefSeq genomes
            from the same, or different, species.
FEATURES             Location/Qualifiers
     source          1..92
                     /organism=`Vulcanisaeta distributa`
                     /db_xref=`taxon:164451`
     Protein         1..92
                     /product=`50S ribosomal protein L37`
                     /calculated_mol_wt=10140
     Region          2..82
                     /region_name=`rpl37ae`
                     /note=`50S ribosomal protein L37Ae; Reviewed; PRK03976`
                     /db_xref=`CDD:235183`


ORIGIN
        1 mfshtkivgp tgrygarygm gvrrkvlqie vkqrskhrcp rckslvmeri afgiwrcpkc
       61 gytfaggawv pqtimgktla teaaakqgtk
//
LOCUS       WP_005039195      92 bp    PROT      linear    3-JUN-2013
DEFINITION  50S ribosomal protein L37Ae [Halococcus salifodinae].
 ACCESSION  WP_005039195
  ORGANISM  Halococcus salifodinae
VERSION     WP_005039195.1  GI:491180833KEYWORDS    RefSeq.SOURCE      Halococcus salifodinae            Archaea; Euryarchaeota; Halobacteria; Halobacteriales;            Halobacteriaceae; Halococcus.COMMENT     REFSEQ: This record represents a single, non-redundant, protein
            sequence which may be annotated on many different RefSeq genomes
            from the same, or different, species.
FEATURES             Location/Qualifiers
     source          1..93
                     /organism=`Halococcus salifodinae`
                     /db_xref=`taxon:36738`
     Protein         1..93
                     /product=`50S ribosomal protein L37Ae`
                     /calculated_mol_wt=9803
     Region          6..88
                     /region_name=`rpl37ae`
                     /note=`50S ribosomal protein L37Ae; Reviewed; PRK03976`
                     /db_xref=`CDD:235183`


ORIGIN
        1 m-g-nqevgs agrfgarygr vsrrrvaeie aemnddhgcp ecgedavdrt dtgiwecgkc
       61 ghtfaggayr petpggqtve rsiraalade ga
//
LOCUS       WP_014287721      92 bp    PROT      linear   28-MAY-2013
DEFINITION  50S ribosomal protein L37 [Pyrobaculum sp. 1860].
 ACCESSION  WP_014287721
  ORGANISM  Pyrobaculum sp. 1860
VERSION     WP_014287721.1  GI:504053727KEYWORDS    RefSeq.SOURCE      Pyrobaculum sp. 1860            Archaea; Crenarchaeota; Thermoprotei; Thermoproteales;            Thermoproteaceae; Pyrobaculum.COMMENT     REFSEQ: This record represents a single, non-redundant, protein
            sequence which may be annotated on many different RefSeq genomes
            from the same, or different, species.
FEATURES             Location/Qualifiers
     source          1..101
                     /organism=`Pyrobaculum sp. 1860`
                     /db_xref=`taxon:1104324`
     Protein         1..101
                     /product=`50S ribosomal protein L37`
                     /calculated_mol_wt=11156
     Region          2..92
                     /region_name=`rpl37ae`
                     /note=`50S ribosomal protein L37Ae; Reviewed; PRK03976`
                     /db_xref=`CDD:235183`


ORIGIN
        1 mfshtkivgp agrygarygm glrrkvaaie vkqkgkhrcp scrslvlerl afgiwrcpkc
       61 gftfaggawt pqtimgrala peelkeveaq ka
//
LOCUS       WP_014126731      96 bp    PROT      linear   28-MAY-2013
DEFINITION  50S ribosomal protein L37 [Thermoproteus tenax].
 ACCESSION  WP_014126731
  ORGANISM  Thermoproteus tenax
VERSION     WP_014126731.1  GI:503892737KEYWORDS    RefSeq.SOURCE      Thermoproteus tenax            Archaea; Crenarchaeota; Thermoprotei; Thermoproteales;            Thermoproteaceae; Thermoproteus.COMMENT     REFSEQ: This record represents a single, non-redundant, protein
            sequence which may be annotated on many different RefSeq genomes
            from the same, or different, species.
FEATURES             Location/Qualifiers
     source          1..105
                     /organism=`Thermoproteus tenax`
                     /db_xref=`taxon:2271`
     Protein         1..105
                     /product=`50S ribosomal protein L37`
                     /calculated_mol_wt=11701
     Region          2..92
                     /region_name=`rpl37ae`
                     /note=`50S ribosomal protein L37Ae; Reviewed; PRK03976`
                     /db_xref=`CDD:235183`


ORIGIN
        1 myshtkvvgp agrygtrygm glrrkvitie tkqrgihrcp ncrslvlkrl afgiwqcpkc
       61 gftfaggawt pqtilgrtlt peelkqveaq katpse
//
LOCUS       WP_010478762      87 bp    PROT      linear   29-MAY-2013
DEFINITION  50S ribosomal protein L37 [Thermococcus zilligii].
 ACCESSION  WP_010478762
  ORGANISM  Thermococcus zilligii
VERSION     WP_010478762.1  GI:498164606KEYWORDS    RefSeq.SOURCE      Thermococcus zilligii            Archaea; Euryarchaeota; Thermococci; Thermococcales;            Thermococcaceae; Thermococcus.COMMENT     REFSEQ: This record represents a single, non-redundant, protein
            sequence which may be annotated on many different RefSeq genomes
            from the same, or different, species.
FEATURES             Location/Qualifiers
     source          1..86
                     /organism=`Thermococcus zilligii`
                     /db_xref=`taxon:54076`
     Protein         1..86
                     /product=`50S ribosomal protein L37`
                     /calculated_mol_wt=9183
     Region          1..86
                     /region_name=`rpl37ae`
                     /note=`50S ribosomal protein L37Ae; Reviewed; PRK03976`
                     /db_xref=`CDD:235183`


ORIGIN
        1 m-grttkvgs agrfgprygl kirrrvaave akmrqkhvcp vcgrkavrri stgiwqcqkc
       61 gatfaggayl pttpagkvak rvevpev
//
LOCUS         AHL21872      87 bp    PROT      linear    5-MAR-2014
DEFINITION  Ribosomal protein L37a [Thermococcus nautili].
 ACCESSION  AHL21872
  ORGANISM  Thermococcus nautili
   AUTHORS  Oberto,J., Gaudin,M., Cossu,M., Gorlas,A., Slesarev,A., Marguet,E.
VERSION     AHL21872.1  GI:589908823DBLINK      BioProject: PRJNA237737DBSOURCE    accession CP007264.1KEYWORDS    .SOURCE      Thermococcus nautili            Archaea; Euryarchaeota; Thermococci; Thermococcales;
            Thermococcaceae; Thermococcus.
REFERENCE   1  (residues 1 to 89)
            and Forterre,P.
  TITLE     Genome Sequence of an Hyperthermophilic Archaeon, Thermococcus
            nautili 30-1, producing viral vesicles
  JOURNAL   Unpublished
REFERENCE   2  (residues 1 to 89)
            and Forterre,P.
  TITLE     Direct Submission
  JOURNAL   Submitted (05-FEB-2014) Institut de Genetique et Microbiologie,
            CNRS UMR8621, Universite Paris Sud Bat 409, Orsay 91405, France
COMMENT     Method: conceptual translation.
FEATURES             Location/Qualifiers
     source          1..89
                     /organism=`Thermococcus nautili`
                     /strain=`30-1`
                     /isolation_source=`East Pacific Ridge`
                     /culture_collection=`CNCM:I-4275`
                     /culture_collection=`JCM:19601`
                     /db_xref=`taxon:195522`
     Protein         1..89
                     /product=`Ribosomal protein L37a`
     Region          4..85
                     /region_name=`rpl37ae`
                     /note=`50S ribosomal protein L37Ae; Reviewed; PRK03976`
                     /db_xref=`CDD:235183`
     CDS             1..89
                     /locus_tag=`BD01_0245`
                     /coded_by=`CP007264.1:210594..210863`
                     /transl_table=11


ORIGIN
        1 mmgrtvkvgs agrfgprygl kirrrvaave akmkqkhvcp vcgrkavrri stgiwqcqkc
       61 gatfaggayl pttpagkvak rvvaska
//
LOCUS       WP_023429842      87 bp    PROT      linear    7-NOV-2013
DEFINITION  Ribosomal protein L37AE/L43A [uncultured Acidilobus sp. JCHS].
 ACCESSION  WP_023429842
  ORGANISM  uncultured Acidilobus sp. JCHS
VERSION     WP_023429842.1  GI:557427881KEYWORDS    RefSeq.SOURCE      uncultured Acidilobus sp. JCHS            Archaea; Crenarchaeota; Thermoprotei; Acidilobales; Acidilobaceae;            Acidilobus; environmental samples.COMMENT     REFSEQ: This record represents a single, non-redundant, protein
            sequence which may be annotated on many different RefSeq genomes
            from the same, or different, species.
FEATURES             Location/Qualifiers
     source          1..89
                     /organism=`uncultured Acidilobus sp. JCHS`
                     /db_xref=`taxon:1410576`
     Protein         1..89
                     /product=`Ribosomal protein L37AE/L43A`
                     /calculated_mol_wt=9790
     Region          3..84
                     /region_name=`rpl37ae`
                     /note=`50S ribosomal protein L37Ae; Reviewed; PRK03976`
                     /db_xref=`CDD:235183`


ORIGIN
        1 myshtkvvgv agrygarygs tlrkrmkavl ekryadhqcp fcgsvgvkrv stgiwkcvkc
       61 ghvwaggayv prtelatylp ryystgq
//
LOCUS       WP_004051413      92 bp    PROT      linear   13-MAY-2013
DEFINITION  50S ribosomal protein L37Ae [Halococcus morrhuae].
 ACCESSION  WP_004051413
  ORGANISM  Halococcus morrhuae
VERSION     WP_004051413.1  GI:490152733KEYWORDS    RefSeq.SOURCE      Halococcus morrhuae            Archaea; Euryarchaeota; Halobacteria; Halobacteriales;            Halobacteriaceae; Halococcus.COMMENT     REFSEQ: This record represents a single, non-redundant, protein
            sequence which may be annotated on many different RefSeq genomes
            from the same, or different, species.
FEATURES             Location/Qualifiers
     source          1..92
                     /organism=`Halococcus morrhuae`
                     /db_xref=`taxon:2250`
     Protein         1..92
                     /product=`50S ribosomal protein L37Ae`
                     /calculated_mol_wt=9843
     Region          6..88
                     /region_name=`rpl37ae`
                     /note=`50S ribosomal protein L37Ae; Reviewed; PRK03976`
                     /db_xref=`CDD:235183`


ORIGIN
        1 m-g-nqevgs agrfgarygr varrrvaeie admqddhtcp ecdepdvdrt dtgiwecgnc
       61 ghtfaggayq petpggrtve rsiraalaed gd
//
LOCUS       WP_020962441      89 bp    PROT      linear   17-AUG-2013
DEFINITION  50S ribosomal protein L37 [Thermofilum sp. 1910b].
 ACCESSION  WP_020962441
  ORGANISM  Thermofilum sp. 1910b
VERSION     WP_020962441.1  GI:530785675KEYWORDS    RefSeq.SOURCE      Thermofilum sp. 1910b            Archaea; Crenarchaeota; Thermoprotei; Thermoproteales;            Thermofilaceae; Thermofilum.COMMENT     REFSEQ: This record represents a single, non-redundant, protein
            sequence which may be annotated on many different RefSeq genomes
            from the same, or different, species.
            COMPLETENESS: full length.
FEATURES             Location/Qualifiers
     source          1..90
                     /organism=`Thermofilum sp. 1910b`
                     /db_xref=`taxon:1365176`
     Protein         1..90
                     /product=`50S ribosomal protein L37`
                     /calculated_mol_wt=9811
     Region          1..89
                     /region_name=`rpl37ae`
                     /note=`50S ribosomal protein L37Ae; Reviewed; PRK03976`
                     /db_xref=`CDD:235183`


ORIGIN
        1 mgkhtkvvgp agrfgaryga tlrkkvaaie rkmkgkhrcp rcqavgvrrl svgiwycekc
       61 gykfaggawl pkteagktft peelkqmgl
//
LOCUS         EHR76667     112 bp    PROT      linear    7-FEB-2012
DEFINITION  50S ribosomal protein L37Ae [uncultured marine group II
 ACCESSION  EHR76667
  ORGANISM  uncultured marine group II euryarchaeote
   AUTHORS  Iverson,V., Morris,R.M., Frazar,C.D., Berthiaume,C.T., Morales,R.L.
euryarchaeote].VERSION     EHR76667.1  GI:374724587DBLINK      BioProject: PRJNA77705DBSOURCE    accession CM001443.1KEYWORDS    .SOURCE      uncultured marine group II euryarchaeote (marine metagenome)
            Archaea; Euryarchaeota; Marine Group II; environmental samples.
REFERENCE   1  (residues 1 to 119)
            and Armbrust,E.V.
  TITLE     Untangling genomes from metagenomes: revealing an uncultured class
            of marine Euryarchaeota
  JOURNAL   Science 335 (6068), 587-590 (2012)
   PUBMED   22301318
REFERENCE   2  (residues 1 to 119)
            and Armbrust,E.V.
  TITLE     Direct Submission
  JOURNAL   Submitted (03-FEB-2012) School of Oceanography, University of
            Washington, Box 357940, Seattle, WA 98195-7940, USA
COMMENT     Method: conceptual translation.
FEATURES             Location/Qualifiers
     source          1..119
                     /organism=`uncultured marine group II euryarchaeote`
                     /isolation_source=`surface seawater, Puget Sound`
                     /db_xref=`taxon:274854`
                     /environmental_sample
                     /country=`USA`
                     /note=`metagenomic; derived from metagenome: marine
                     metagenome`
     Protein         1..119
                     /product=`50S ribosomal protein L37Ae`
     Region          1..89
                     /region_name=`Ribosomal_L37ae`
                     /note=`Ribosomal L37ae protein family; cl19284`
                     /db_xref=`CDD:267637`
     CDS             1..119
                     /locus_tag=`MG2_1079`
                     /coded_by=`complement(CM001443.1:1196229..1196588)`
                     /inference=`protein motif:PFAM:PF01780`
                     /transl_table=11
                     /db_xref=`InterPro:IPR002674`
                     /db_xref=`InterPro:IPR011331`
                     /db_xref=`InterPro:IPR011332`

IPR011332`


ORIGIN
        1 makrtqkaga tarfgarygv svrrnagsal akknakytcp vcqyrkvtrk srgiwscskc
       61 nhtfaggawe pftrasdann rilrrsvdga ttqqaamdye ralaageise ee
//
LOCUS       WP_013683728      89 bp    PROT      linear   18-MAY-2013
DEFINITION  50S ribosomal protein L37 [Archaeoglobus veneficus].
 ACCESSION  WP_013683728
  ORGANISM  Archaeoglobus veneficus
VERSION     WP_013683728.1  GI:503449067KEYWORDS    RefSeq.SOURCE      Archaeoglobus veneficus            Archaea; Euryarchaeota; Archaeoglobi; Archaeoglobales;            Archaeoglobaceae; Archaeoglobus.COMMENT     REFSEQ: This record represents a single, non-redundant, protein
            sequence which may be annotated on many different RefSeq genomes
            from the same, or different, species.
FEATURES             Location/Qualifiers
     source          1..87
                     /organism=`Archaeoglobus veneficus`
                     /db_xref=`taxon:58290`
     Protein         1..87
                     /product=`50S ribosomal protein L37`
                     /calculated_mol_wt=9856
     Region          3..87
                     /region_name=`rpl37ae`
                     /note=`50S ribosomal protein L37Ae; Reviewed; PRK03976`
                     /db_xref=`CDD:235183`


ORIGIN
        1 ma--tkkvrm agrfgprygl rvrrtlikie eaqrrkyvck kcgkkavkrv gtgiwecrsc
       61 gykfaggtyi pvtpamkmvd riadkvmer
//
LOCUS       WP_023428392      87 bp    PROT      linear    7-NOV-2013
DEFINITION  Ribosomal protein L37AE/L43A [uncultured Acidilobus sp. OSP8].
 ACCESSION  WP_023428392
  ORGANISM  uncultured Acidilobus sp. OSP8
VERSION     WP_023428392.1  GI:557426387KEYWORDS    RefSeq.SOURCE      uncultured Acidilobus sp. OSP8            Archaea; Crenarchaeota; Thermoprotei; Acidilobales; Acidilobaceae;            Acidilobus; environmental samples.COMMENT     REFSEQ: This record represents a single, non-redundant, protein
            sequence which may be annotated on many different RefSeq genomes
            from the same, or different, species.
FEATURES             Location/Qualifiers
     source          1..89
                     /organism=`uncultured Acidilobus sp. OSP8`
                     /db_xref=`taxon:1410575`
     Protein         1..89
                     /product=`Ribosomal protein L37AE/L43A`
                     /calculated_mol_wt=9673
     Region          3..82
                     /region_name=`rpl37ae`
                     /note=`50S ribosomal protein L37Ae; Reviewed; PRK03976`
                     /db_xref=`CDD:235183`


ORIGIN
        1 myshtkvvgi agrygarygs tvrkrvkavl ekryadhqcp fcgsvgvkrv stgiwkcvkc
       61 ghawaggayv prtelatylp ayystgr
//
LOCUS       WP_012350724      92 bp    PROT      linear   25-MAY-2013
DEFINITION  50S ribosomal protein L37 [Pyrobaculum neutrophilum].
 ACCESSION  WP_012350724
  ORGANISM  Pyrobaculum neutrophilum
VERSION     WP_012350724.1  GI:501319089KEYWORDS    RefSeq.SOURCE      Pyrobaculum neutrophilum            Archaea; Crenarchaeota; Thermoprotei; Thermoproteales;            Thermoproteaceae; Pyrobaculum.COMMENT     REFSEQ: This record represents a single, non-redundant, protein
            sequence which may be annotated on many different RefSeq genomes
            from the same, or different, species.
FEATURES             Location/Qualifiers
     source          1..101
                     /organism=`Pyrobaculum neutrophilum`
                     /db_xref=`taxon:70771`
     Protein         1..101
                     /product=`50S ribosomal protein L37`
                     /calculated_mol_wt=11257
     Region          2..92
                     /region_name=`rpl37ae`
                     /note=`50S ribosomal protein L37Ae; Reviewed; PRK03976`
                     /db_xref=`CDD:235183`


ORIGIN
        1 mfshtkivgp agrygarygm girrkitaie vkqrgkhrcp scrslvlqri afgiwkcpkc
       61 gftfaggawt pqtimgkala peelkeveaq ka
//
LOCUS       WP_007979967      91 bp    PROT      linear   27-MAY-2013
DEFINITION  50S ribosomal protein L37 [Haladaptatus paucihalophilus].
 ACCESSION  WP_007979967
  ORGANISM  Haladaptatus paucihalophilus
VERSION     WP_007979967.1  GI:495255212KEYWORDS    RefSeq.SOURCE      Haladaptatus paucihalophilus            Archaea; Euryarchaeota; Halobacteria; Halobacteriales;            Halobacteriaceae; Haladaptatus.COMMENT     REFSEQ: This record represents a single, non-redundant, protein
            sequence which may be annotated on many different RefSeq genomes
            from the same, or different, species.
FEATURES             Location/Qualifiers
     source          1..92
                     /organism=`Haladaptatus paucihalophilus`
                     /db_xref=`taxon:367189`
     Protein         1..92
                     /product=`50S ribosomal protein L37`
                     /calculated_mol_wt=9929
     Region          8..89
                     /region_name=`rpl37ae`
                     /note=`50S ribosomal protein L37Ae; Reviewed; PRK03976`
                     /db_xref=`CDD:235183`


ORIGIN
        1 mdsrsr-tgs agrfgarygr varkriseie admnenhtcp dcgndtvdrq gtgiwecgrc
       61 gytfaggtyr pqtpagrtvk rsiraaladd e
//
LOCUS       WP_013037264      91 bp    PROT      linear   26-MAY-2013
DEFINITION  50S ribosomal protein L37 [Methanohalophilus mahii].
 ACCESSION  WP_013037264
  ORGANISM  Methanohalophilus mahii
VERSION     WP_013037264.1  GI:502802288KEYWORDS    RefSeq.SOURCE      Methanohalophilus mahii            Archaea; Euryarchaeota; Methanomicrobia; Methanosarcinales;            Methanosarcinaceae; Methanohalophilus.COMMENT     REFSEQ: This record represents a single, non-redundant, protein
            sequence which may be annotated on many different RefSeq genomes
            from the same, or different, species.
FEATURES             Location/Qualifiers
     source          1..95
                     /organism=`Methanohalophilus mahii`
                     /db_xref=`taxon:2176`
     Protein         1..95
                     /product=`50S ribosomal protein L37`
                     /calculated_mol_wt=10517
     Region          5..94
                     /region_name=`rpl37ae`
                     /note=`50S ribosomal protein L37Ae; Reviewed; PRK03976`
                     /db_xref=`CDD:235183`


ORIGIN
        1 kskkgrvsrs agrygtrygr kdrklvgdie erthmphtcv kcdrptvkrv gtgiwecrkc
       61 ghtfaggtyt pstsvgktis rtvkkaveqv e
//
LOCUS       WP_016358507      88 bp    PROT      linear   10-JUN-2013
DEFINITION  ribosomal protein L37Ae Rpl37ae [Methanobrevibacter sp. AbM4].
 ACCESSION  WP_016358507
  ORGANISM  Methanobrevibacter sp. AbM4
VERSION     WP_016358507.1  GI:511307273KEYWORDS    RefSeq.SOURCE      Methanobrevibacter sp. AbM4            Archaea; Euryarchaeota; Methanobacteria; Methanobacteriales;            Methanobacteriaceae; Methanobrevibacter.COMMENT     REFSEQ: This record represents a single, non-redundant, protein
            sequence which may be annotated on many different RefSeq genomes
            from the same, or different, species.
FEATURES             Location/Qualifiers
     source          1..87
                     /organism=`Methanobrevibacter sp. AbM4`
                     /db_xref=`taxon:224719`
     Protein         1..87
                     /product=`ribosomal protein L37Ae Rpl37ae`
                     /calculated_mol_wt=9378
     Region          1..84
                     /region_name=`rpl37ae`
                     /note=`50S ribosomal protein L37Ae; Reviewed; PRK03976`
                     /db_xref=`CDD:235183`


ORIGIN
        1 ma-rtkkvgi tgrfgarygr kakrsvkiie enmkqkhvcp qcdrpgkr-v aagiwkcnkc
       61 gtvftggayt petpmakaak rnvknggn
//
LOCUS       WP_006885795      92 bp    PROT      linear    4-JUN-2013
DEFINITION  50S ribosomal protein L37Ae [Halosimplex carlsbadense].
 ACCESSION  WP_006885795
  ORGANISM  Halosimplex carlsbadense
VERSION     WP_006885795.1  GI:493941701KEYWORDS    RefSeq.SOURCE      Halosimplex carlsbadense            Archaea; Euryarchaeota; Halobacteria; Halobacteriales;            Halobacteriaceae; Halosimplex.COMMENT     REFSEQ: This record represents a single, non-redundant, protein
            sequence which may be annotated on many different RefSeq genomes
            from the same, or different, species.
FEATURES             Location/Qualifiers
     source          1..92
                     /organism=`Halosimplex carlsbadense`
                     /db_xref=`taxon:171164`
     Protein         1..92
                     /product=`50S ribosomal protein L37Ae`
                     /calculated_mol_wt=9852
     Region          1..88
                     /region_name=`rpl37ae`
                     /note=`50S ribosomal protein L37Ae; Reviewed; PRK03976`
                     /db_xref=`CDD:235183`


ORIGIN
        1 makqqgrtgs agrfgarygr varrrvaeie gemnedhecp dcgedrd-rq gtgiwecgyc
       61 ghtftggays pttpggrtvt rsiraaladd de
//
LOCUS       WP_014768169      86 bp    PROT      linear   28-MAY-2013
DEFINITION  50S ribosomal protein L37 [Desulfurococcus fermentans].
 ACCESSION  WP_014768169
  ORGANISM  Desulfurococcus fermentans
VERSION     WP_014768169.1  GI:504581067KEYWORDS    RefSeq.SOURCE      Desulfurococcus fermentans            Archaea; Crenarchaeota; Thermoprotei; Desulfurococcales;            Desulfurococcaceae; Desulfurococcus.COMMENT     REFSEQ: This record represents a single, non-redundant, protein
            sequence which may be annotated on many different RefSeq genomes
            from the same, or different, species.
FEATURES             Location/Qualifiers
     source          1..88
                     /organism=`Desulfurococcus fermentans`
                     /db_xref=`taxon:228748`
     Protein         1..88
                     /product=`50S ribosomal protein L37`
                     /calculated_mol_wt=9764
     Region          3..88
                     /region_name=`rpl37ae`
                     /note=`50S ribosomal protein L37Ae; Reviewed; PRK03976`
                     /db_xref=`CDD:235183`


ORIGIN
        1 mmgrtkvvgi agrygtrygs tlrkkvrdil ekrysphicp fcghkgvyrl stgvwackkc
       61 gakwaggaym pktesaklfp diiire
//
LOCUS       WP_006076541      92 bp    PROT      linear    4-JUN-2013
DEFINITION  50S ribosomal protein L37Ae [Halococcus saccharolyticus].
 ACCESSION  WP_006076541
  ORGANISM  Halococcus saccharolyticus
VERSION     WP_006076541.1  GI:492979341KEYWORDS    RefSeq.SOURCE      Halococcus saccharolyticus            Archaea; Euryarchaeota; Halobacteria; Halobacteriales;            Halobacteriaceae; Halococcus.COMMENT     REFSEQ: This record represents a single, non-redundant, protein
            sequence which may be annotated on many different RefSeq genomes
            from the same, or different, species.
FEATURES             Location/Qualifiers
     source          1..93
                     /organism=`Halococcus saccharolyticus`
                     /db_xref=`taxon:62319`
     Protein         1..93
                     /product=`50S ribosomal protein L37Ae`
                     /calculated_mol_wt=9787
     Region          6..88
                     /region_name=`rpl37ae`
                     /note=`50S ribosomal protein L37Ae; Reviewed; PRK03976`
                     /db_xref=`CDD:235183`


ORIGIN
        1 m-g-nqevgs agrfgarygr vsrrrvaeie admnddhgcp ecgedadrt- dtgiwecgkc
       61 ghafaggayr petpggrtve rsiraalade ga
//
LOCUS       WP_012571412      87 bp    PROT      linear   25-MAY-2013
DEFINITION  50S ribosomal protein L37 [Thermococcus onnurineus].
 ACCESSION  WP_012571412
  ORGANISM  Thermococcus onnurineus
VERSION     WP_012571412.1  GI:501566974KEYWORDS    RefSeq.SOURCE      Thermococcus onnurineus            Archaea; Euryarchaeota; Thermococci; Thermococcales;            Thermococcaceae; Thermococcus.COMMENT     REFSEQ: This record represents a single, non-redundant, protein
            sequence which may be annotated on many different RefSeq genomes
            from the same, or different, species.
FEATURES             Location/Qualifiers
     source          1..86
                     /organism=`Thermococcus onnurineus`
                     /db_xref=`taxon:342948`
     Protein         1..86
                     /product=`50S ribosomal protein L37`
                     /calculated_mol_wt=9072
     Region          1..81
                     /region_name=`rpl37ae`
                     /note=`50S ribosomal protein L37Ae; Reviewed; PRK03976`
                     /db_xref=`CDD:235183`


ORIGIN
        1 m-grttkvgs agrfgprygl kirrrvaave akmkqkhicp vcgrkarr-i stgiwqcqkc
       61 gatfaggayl pvtpagkvak rvtaska
//
LOCUS       WP_013267053      88 bp    PROT      linear   18-MAY-2013
DEFINITION  50S ribosomal protein L37 [Acidilobus saccharovorans].
 ACCESSION  WP_013267053
  ORGANISM  Acidilobus saccharovorans
VERSION     WP_013267053.1  GI:503032077KEYWORDS    RefSeq.SOURCE      Acidilobus saccharovorans            Archaea; Crenarchaeota; Thermoprotei; Acidilobales; Acidilobaceae;            Acidilobus.COMMENT     REFSEQ: This record represents a single, non-redundant, protein
            sequence which may be annotated on many different RefSeq genomes
            from the same, or different, species.
FEATURES             Location/Qualifiers
     source          1..82
                     /organism=`Acidilobus saccharovorans`
                     /db_xref=`taxon:242703`
     Protein         1..82
                     /product=`50S ribosomal protein L37`
                     /calculated_mol_wt=8883
     Region          2..76
                     /region_name=`rpl37ae`
                     /note=`50S ribosomal protein L37Ae; Reviewed; PRK03976`
                     /db_xref=`CDD:235183`


ORIGIN
        1 m------git grygarygst lrkrvkavle kryadh-tcp fcgsvglkri stgvwkcakc
       61 grvwaggayv prtevatylp pyystsgm
//
LOCUS       WP_011901391      92 bp    PROT      linear   16-MAY-2013
DEFINITION  MULTISPECIES: 50S ribosomal protein L37 [Pyrobaculum].
 ACCESSION  WP_011901391
  ORGANISM  Pyrobaculum
VERSION     WP_011901391.1  GI:500231795KEYWORDS    RefSeq.SOURCE      Pyrobaculum            Archaea; Crenarchaeota; Thermoprotei; Thermoproteales;            Thermoproteaceae.COMMENT     REFSEQ: This record represents a single, non-redundant, protein
            sequence which may be annotated on many different RefSeq genomes
            from the same, or different, species.
FEATURES             Location/Qualifiers
     source          1..108
                     /organism=`Pyrobaculum`
                     /db_xref=`taxon:2276`
     Protein         1..108
                     /product=`50S ribosomal protein L37`
                     /calculated_mol_wt=12001
     Region          9..99
                     /region_name=`rpl37ae`
                     /note=`50S ribosomal protein L37Ae; Reviewed; PRK03976`
                     /db_xref=`CDD:235183`


ORIGIN
        1 lfshtkivgp agrygarygm girrkittie vkqrgkhrcp scrsvvlerl afgiwrcpkc
       61 gftfaggawv pqtimgktla peelkavetq ka
//
LOCUS         AIF68848      89 bp    PROT      linear   14-JUL-2014
DEFINITION  50S ribosomal protein L37 [Palaeococcus pacificus DY20341].
 ACCESSION  AIF68848
  ORGANISM  Palaeococcus pacificus DY20341
   AUTHORS  Zeng,X. and Shao,Z.
VERSION     AIF68848.1  GI:664800615DBLINK      BioProject: PRJNA207495DBSOURCE    accession CP006019.1KEYWORDS    .SOURCE      Palaeococcus pacificus DY20341            Archaea; Euryarchaeota; Thermococci; Thermococcales;
            Thermococcaceae; Palaeococcus.
REFERENCE   1  (residues 1 to 95)
  TITLE     Complete Genome Sequence of Hyperthermophilic Palaeococcus
            pacificus DY20341T, Isolated from a Deep-Sea Hydrothermal Sediments
  JOURNAL   Unpublished
REFERENCE   2  (residues 1 to 95)
  TITLE     Direct Submission
  JOURNAL   Submitted (10-JUN-2013) Key Laboratory of Marine Biogenetic
            Resources, the Third Institute of Oceanography of State Oceanic
            Administration, Daxue Road #184, Xiamen, Fujian 361005, P.R.China
COMMENT     Annotation was added by the NCBI Prokaryotic Genome Annotation
            Pipeline (released 2013). Information about the Pipeline can be
            found here: http://www.ncbi.nlm.nih.gov/genome/annotation_prok/
            
            ##Genome-Annotation-Data-START##
            Annotation Provider          :: NCBI
            Annotation Date              :: 06/10/2013 09:49:56
            Annotation Pipeline          :: NCBI Prokaryotic Genome Annotation
                                            Pipeline
            Annotation Method            :: Best-placed reference protein set;
                                            GeneMarkS+
            Annotation Software revision :: 2.0 (rev. 402362)
            Features Annotated           :: Gene; CDS; rRNA; tRNA;
                                            repeat_region
            Genes                        :: 2,046
            CDS                          :: 1,991
            Pseudo Genes                 :: 2
            CRISPR Arrays                :: 3
            rRNAs                        :: 6 ( 5S, 16S, 23S )
            tRNAs                        :: 47
            Frameshifted Genes           :: 2
            ##Genome-Annotation-Data-END##
FEATURES             Location/Qualifiers
     source          1..95
                     /organism=`Palaeococcus pacificus DY20341`
                     /strain=`DY20341`
                     /culture_collection=`DSMZ:DSM 24777`
                     /culture_collection=`JCM:17873`
                     /db_xref=`taxon:1343739`
                     /note=`type strain of Palaeococcus pacificus`
     Protein         1..95
                     /product=`50S ribosomal protein L37`
     Region          13..88
                     /region_name=`rpl37ae`
                     /note=`50S ribosomal protein L37Ae; Reviewed; PRK03976`
                     /db_xref=`CDD:235183`
     CDS             1..95
                     /gene=`rpl37ae`
                     /locus_tag=`PAP_02080`
                     /coded_by=`CP006019.1:363378..363665`
                     /inference=`COORDINATES: ab initio prediction:GeneMarkS+`
                     /note=`structural models have indicated that the folded
                     zinc-finger motif interacts mainly with domain III of 23S
                     rRNA, whereas the amino-terminal region of L37 interacts
                     primarily with domain II; Derived by automated
                     computational analysis using gene prediction method:
                     GeneMarkS+.`
                     /transl_table=11


ORIGIN
        1 ktrkiskvgs agrfgprygl kirrrvaave armkqkhicp vc-grkvkri stgiwqcqkc
       61 gatfaggayl pstpvgkval rvteskarg
//
LOCUS         AIF23714     114 bp    PROT      linear   15-JUL-2014
DEFINITION  ribosomal protein l37ae (RP-L37Ae, RPL37A) [uncultured marine group
 ACCESSION  AIF23714
  ORGANISM  uncultured marine group II/III euryarchaeote SAT1000_18_B12
   AUTHORS  Deschamps,P., Zivanovic,Y., Moreira,D., Rodriguez-Valera,F. and
II/III euryarchaeote SAT1000_18_B12].VERSION     AIF23714.1  GI:663533802DBSOURCE    accession KF901238.1KEYWORDS    .SOURCE      uncultured marine group II/III euryarchaeote SAT1000_18_B12            Archaea; Euryarchaeota; environmental samples.
REFERENCE   1  (residues 1 to 121)
            Lopez-Garcia,P.
  TITLE     Pangenome evidence for extensive interdomain horizontal transfer
            affecting lineage core and shell genes in uncultured planktonic
            thaumarchaeota and euryarchaeota
  JOURNAL   Genome Biol Evol 6 (7), 1549-1563 (2014)
   PUBMED   24923324
  REMARK    Publication Status: Online-Only
REFERENCE   2  (residues 1 to 121)
            Lopez-Garcia,P.
  TITLE     Direct Submission
  JOURNAL   Submitted (25-NOV-2013) Institut de Genetique et Microbiologie,
            Universite Paris XI / UMR8621 CNRS, Universite Paris-Sud, Centre
            d'Orsay, Orsay 91405, France
COMMENT     Method: conceptual translation.
FEATURES             Location/Qualifiers
     source          1..121
                     /organism=`uncultured marine group II/III euryarchaeote
                     SAT1000_18_B12`
                     /isolation_source=`South Atlantic`
                     /db_xref=`taxon:1456563`
                     /clone=`SAT1000_18_B12`
                     /environmental_sample
     Protein         1..121
                     /product=`ribosomal protein l37ae (RP-L37Ae, RPL37A)`
     Region          1..89
                     /region_name=`Ribosomal_L37ae`
                     /note=`Ribosomal L37ae protein family; cl19284`
                     /db_xref=`CDD:267637`
     CDS             1..121
                     /gene=`RP-L37Ae, RPL37A`
                     /coded_by=`complement(KF901238.1:32531..32896)`
                     /inference=`protein motif:CDD:COG1997,RPL43A`
                     /inference=`protein motif:CDD:pfam01780,Ribosomal_L37ae`
                     /inference=`protein motif:CDD:PRK03976,rpl37ae`
                     /inference=`protein motif:CDD:PTZ00255`
                     /inference=`protein motif:CDD:TIGR00280,L37a`
                     /inference=`protein motif:COGs:COG1997`
                     /transl_table=11

l_table=11


ORIGIN
        1 makrtqktgl tarfgarygv svrrragisi rkksrkytcp vcqyq-vrrk sagiwecrkc
       61 dhtftggvwe pftratdsnn riirrsmega taqqaaldye rkiaeaeldg seee
//
LOCUS       WP_013679308      96 bp    PROT      linear   27-MAY-2013
DEFINITION  50S ribosomal protein L37 [Thermoproteus uzoniensis].
 ACCESSION  WP_013679308
  ORGANISM  Thermoproteus uzoniensis
VERSION     WP_013679308.1  GI:503444647KEYWORDS    RefSeq.SOURCE      Thermoproteus uzoniensis            Archaea; Crenarchaeota; Thermoprotei; Thermoproteales;            Thermoproteaceae; Thermoproteus.COMMENT     REFSEQ: This record represents a single, non-redundant, protein
            sequence which may be annotated on many different RefSeq genomes
            from the same, or different, species.
FEATURES             Location/Qualifiers
     source          1..105
                     /organism=`Thermoproteus uzoniensis`
                     /db_xref=`taxon:184117`
     Protein         1..105
                     /product=`50S ribosomal protein L37`
                     /calculated_mol_wt=11669
     Region          2..92
                     /region_name=`rpl37ae`
                     /note=`50S ribosomal protein L37Ae; Reviewed; PRK03976`
                     /db_xref=`CDD:235183`


ORIGIN
        1 myshtkvvgp agrygarygm girrkitaie vkqrglhrcp ncrslvlrrl afgiwqcpkc
       61 gftfaggawi pqtilgrtlt peelkqveiq kaesgs
//
