# Supplementary material for: Multidomain ribosomal protein trees and the planctobacterial origin of neomura (eukaryotes, archaebacteria)
Source: Protoplasma. 2020 Jan 3;257(3):621–753. doi: 10.1007/s00709-019-01442-7 (PMC7203096; doi:10.1007/s00709-019-01442-7)
Supplement: Supplementary file 42 — (PDF 171 kb) [file 709_2019_1442_MOESM42_ESM.gb]

LOCUS         AndaInca     234 bp    PROT      linear   31-AUG-2014
DEFINITION  AndaInca     230 bp    PROT      linear    2-AUG-2014, 230 bases, C5A6A0CD chec
 ACCESSION  Rose-Cavalier-Smiths-iMac.local:0:1409479470
ORIGIN
        1 KKLYGQRVVE LLESHSRILL VGADNVGSKQ FQNIRRALAT VLMGKNTLIR KIMKLNKLMP
       61 YIVGNIGLVF ITPINE-VRD VILQNKEDAP ARAGAISPCE VVIPPMNTGL EPTKTSFFQA
      121 LNISTKITRG TVEIINPVNL L-NVGDKVGN SEAMLLQMLN INPFKYGLSV ELVCDEGELY
      181 DPEVLDMTDD DYIRMFQQGV GNVCAVSLAT DVPTEPAIP- -HLISAGFRN VLGV
//
LOCUS         AnopHaem     234 bp    PROT      linear   31-AUG-2014
DEFINITION  AnopHaem     230 bp    PROT      linear    2-AUG-2014, 230 bases, 3437995 check
 ACCESSION  Rose-Cavalier-Smiths-iMac.local:1:1409479470
ORIGIN
        1 KLLTSKKIYE LLGNFNQIIM VTLENVGSLQ CQQIRRDIGH LVIGKNTVIK KAIQLESILP
       61 LIKDKVGFVF TQAVFD-LKP IIEANKVQAP AKVGTISPID VVVPPGPTGM DPSQISFFHA
      121 LQISTKIQKG QIEITKDYQV C-QVGKKIGS SEVSLLQKMN LKPMSYQMNV FACYDNGAIL
      181 NENVIAISPA VILERFSTGV RNLAAISLET GYQTDCSVP- -YAVVNAFKN LAAI
//
LOCUS         AntoLocu     234 bp    PROT      linear   31-AUG-2014
DEFINITION  AntoLocu     230 bp    PROT      linear    2-AUG-2014, 230 bases, 2C432227 chec
 ACCESSION  Rose-Cavalier-Smiths-iMac.local:2:1409479470
ORIGIN
        1 ---------- ---------- ---------- ---------- ---------- ----YKDVMS
       61 AIEGNVAFIL TDDVGF-FKK IIEENQRKAS AKTGAIAQKD LWIEPMITSM DSEKAPYFQA
      121 LGILYKITRS KLEIISRIKV L-EEGVKVGP AQTNFLFLLD IHPFIYEMKI RLIYENGSYY
      181 EPWIIDVKRE DIIEKCKKTI ERVASLSLAP EVLTKAFVP- -YLLINCARN SIAI
//
LOCUS         ArabThal     234 bp    PROT      linear   31-AUG-2014
DEFINITION  ArabThal     230 bp    PROT      linear    2-AUG-2014, 230 bases, 3E339CB8 chec
 ACCESSION  Rose-Cavalier-Smiths-iMac.local:3:1409479470
ORIGIN
        1 KIAYDTKLCQ LIDEYTQILV VAADNVGSTQ LQNIRKGLSV VLMGKNTMMK RSVRILNLLP
       61 LLQGNVGLIF TGDLKE-VSE EVAKYKVGAP ARVGLVAPID VVVQPGNTGL DPSQTSFFQV
      121 LNIPTKINKG TVEIITPVEL I-KQGDKVGS SEAALLAKLG IRPFSYGLVV QSVYDNGSVF
      181 SPEVLDLTED QLVEKFASGI SMVTSLALAV SYPTLAAAP- -HMFINAYKN ALAI
//
LOCUS       Allomyces_macrogynus@AML000004     162 bp    PROT      linear   31-AUG-2014
DEFINITION  Allomyces_macrogynus@AML000004     160 bp    PROT      linear    2-AUG-2014, 16
 ACCESSION  Rose-Cavalier-Smiths-iMac.local:4:1409479470
ORIGIN
        1 KADYFDKLAH LLESHKSIFV ISVDNVGSNQ MHQVRRKLAQ ILMGKNTTVR RALRYEKLLP
       61 HVRGNIGFVF TEDLKT-VRD AIVEDRVRAP AKAGAVAPVD VTVPGGNTGM EPGKTSFFQA
      121 LGIPTKITKG MVEITTDYPL I-KAGSKVGP SEATLLNMMN IS
//
LOCUS         AncySigm     126 bp    PROT      linear   31-AUG-2014
DEFINITION  AncySigm     125 bp    PROT      linear    2-AUG-2014, 125 bases, 88D4D29 check
 ACCESSION  Rose-Cavalier-Smiths-iMac.local:7:1409479470
ORIGIN
        1 KQEYAARMTE LLNSYSRILV VSGDNVGSKQ VQDIRVAIAI LLCGKNTMMR RVLRLLGLLP
       61 LMVGNVSLVF TEALTV-VAD LISGLKVPAP ARAGAIAQVN VTVPAGPTGM EPTMTSFLQA
      121 LNIASK
//
LOCUS       Astasia_longa@ALL00000342_6     234 bp    PROT      linear   31-AUG-2014
DEFINITION  Astasia_longa@ALL00000342_6     230 bp    PROT      linear    2-AUG-2014, 230 b
 ACCESSION  Rose-Cavalier-Smiths-iMac.local:8:1409479470
ORIGIN
        1 ---------- ---------- ---------- ---------- ---------- ----------
       61 ---------- ----NT-IKD IIDSNKIQAP ARQGAVAPLN VIVPAGNTGL EPTKTSFFQA
      121 LNINTKITKG TVEILKDETV L-KAGEKVGS SEATLLQMLG IKPFFYGMAI VKIYDKGEVY
      181 DRRVLELTDD DIKKMFEGGI ANVTGLSLGA NITTEASLP- -HVIANGFKK CLAV
//
LOCUS       Aureococcus_anophagefferens@AU     234 bp    PROT      linear   31-AUG-2014
DEFINITION  Aureococcus_anophagefferens@AU     230 bp    PROT      linear    2-AUG-2014, 23
 ACCESSION  Rose-Cavalier-Smiths-iMac.local:10:1409479470
ORIGIN
        1 KQEYFEKMEG LLDMYSKIFI VSCDNVGSKQ FQQIRIALAV VLMGKNTMMR KVVTYEMLLP
       61 KIMGNIGFVF TGDLGK-VRE LIEDNRVPAP ARVGAIAPID VIVPPGPTDC DPGQTNFFQT
      121 LQIATKIVKG RIEITSPVNL L-KAGDKVGN SEAVLLQKLH INPFDYGLVI TEVYDNGSMF
      181 DVKVLDLTDE DLSIKFGAAL NTLSSLCLQV GYPTMASVP- -HSVANAFKS LIAI
//
LOCUS       Tribonema_sp     234 bp    PROT      linear   24-SEP-2014
DEFINITION  Tribonema_sp, 526 bases, 838CE18B checksum.
 ACCESSION  Rose-Cavalier-Smiths-iMac.local:326:1409739752
ORIGIN
        1 ---------- ---------- ---------- ---------- ---------- ----------
       61 ---------- ----GK-V-E VIEANRLPAP ARVGAVAPVD VFVPPGPTGC DPGQTSFFQV
      121 LQIPTKIAKG QIEITNEVHL V-KKGDKVGN SEAALLTKLS IRPFTYGLVI ELVYDNGSIF
      181 EAAVLDLTDE DLRARFVGAV RNLAAASLAL GYPTLASLP- -HSIANAFKA LVAV
//
LOCUS       Babesia_bovis@rpp0BabboComposi     234 bp    PROT      linear   31-AUG-2014
DEFINITION  Babesia_bovis@rpp0BabboComposi     230 bp    PROT      linear    2-AUG-2014, 23
 ACCESSION  Rose-Cavalier-Smiths-iMac.local:11:1409479470
ORIGIN
        1 KKAYFERLTH LVKTYPQILI VSVDYVGSRQ MAHVRHSLAE ILIGKNTMIR MVLNISKLLS
       61 CVKLNVGFVF CGDPLE-VRR IILDNKVPAP AKQGVIAPCD VFISAGATGM DPSQTSFFQA
      121 LGISTKIVKG QIEIQNDVHL I-KVNDRVTA SSATLLQKLN MKPFAYGLKI EKFYDSGHLV
      181 EASALDITED DILDSVKTAV TNVNAFALAI GFPTSLSIT- -HSLIGAFKN CVAL
//
LOCUS       Bassomonas_sp@basspContig01053     234 bp    PROT      linear   31-AUG-2014
DEFINITION  Bassomonas_sp@basspContig01053     230 bp    PROT      linear    2-AUG-2014, 23
 ACCESSION  Rose-Cavalier-Smiths-iMac.local:12:1409479470
ORIGIN
        1 KDKYMANLRQ NLDNCNQVIV ISVDNVGSKQ IQQIRMALAT IVMGKNTRMR RVLRLEKLLS
       61 LVKKNIGFVF CCSLKE-AAD IIVSYKVPAA AKPGAIAPDD VFVPPGSTGL DPSSTSFFQA
      121 LNISTKINRG AIEIVSEVHL I-QKGDIVTA SQSTLLQKLK IQPFFYGVTL ANVYDNGITY
      181 EASVLNLTND DVVQFLMDGV QNVTAVSLAT GYPALSAVP- -HHLIEAWQN VLAV
//
LOCUS       Blastocladiella_emersonii@rpp0     234 bp    PROT      linear   31-AUG-2014
DEFINITION  Blastocladiella_emersonii@rpp0     230 bp    PROT      linear    2-AUG-2014, 23
 ACCESSION  Rose-Cavalier-Smiths-iMac.local:13:1409479470
ORIGIN
        1 KAIWVNKLES NLKEYKSIFI VNVDNVGSNQ MHSVRRKLAE VLMGKNTMVR RALRYEKILP
       61 HIKGNVGFIF TEDLKT-LRD RIVEDRVRAP AKSGALAPLD VTVPAGNTGM EPGKTSFFQA
      121 LGIPTKITKG TVEITSDFPL I-KAGSKVGP SEATLLNMMN ISPFTYGLSV VQVFKRGHIF
      181 HPSVLDVDDE TLIGHLLAGI REVAAVSLAI GVPTVASVP- -HSLVNGYKN VLAI
//
LOCUS       Blastocystis_hominis@rpp0Blaho     234 bp    PROT      linear   31-AUG-2014
DEFINITION  Blastocystis_hominis@rpp0Blaho     230 bp    PROT      linear    2-AUG-2014, 23
 ACCESSION  Rose-Cavalier-Smiths-iMac.local:14:1409479470
ORIGIN
        1 KALYFKNLHQ ILEDYTKIFV VEIKHVSSKQ VADIRKSLAV LLFGKKTMVR CCMRIEKLID
       61 MVHGNIGLVF VGDMSA-VRE TILSNRVPAP ARVGVVAHVD VIVPAGPTGC DPGQTSFFQA
      121 LNIATKINKS QIEIINPVPL I-LKGQKVLP GQAALLDKLN IRPFSYGMAI KHVYDDGAIY
      181 DPVVLDLKES DILAKFFSGV NKVAALSLAI GYPTLASLP- -HSINNAFRK LVAI
//
LOCUS       Bombyx0mor@30023     234 bp    PROT      linear   31-AUG-2014
DEFINITION  Bombyx0mor@30023     230 bp    PROT      linear    2-AUG-2014, 230 bases, 2232E
 ACCESSION  Rose-Cavalier-Smiths-iMac.local:15:1409479470
ORIGIN
        1 KSNYFVKIIQ LLDEYPKCFI VGADNVGSQQ MQQIRISLSI VLMGKNTMMR KAIKLEKLLP
       61 HIKGNVGFVF TGDLVE-VRD KLLENKVQAP ARPGAIAPLS VVIPAHNTGL GPEKTSFFQA
      121 LSIPTKISKG TIEIINDVHI L-KPGDKVGA SEATLLNMLN ISPFSYGLVV KQVYDSGTIF
      181 APEILDIKPE DLRAKFQAGV ANVAALSLAI GYPTIASAP- -HSIANGFKN LLAI
//
LOCUS       Breviata_anathema@BREANContig3     234 bp    PROT      linear   31-AUG-2014
DEFINITION  Breviata_anathema@BREANContig3     230 bp    PROT      linear    2-AUG-2014, 23
 ACCESSION  Rose-Cavalier-Smiths-iMac.local:16:1409479470
ORIGIN
        1 KNELFQQVGT YVHEYKKIIF VEVDNVTSMQ MQQIRKALAI VMMGKNTMIK RALRIEKILP
       61 IVKGNVGFVF TGDLKT-VRD ILVANRVAAP ARVGAIAPCD VTIAAGPTGL EPTQTSFLQA
      121 LDIPSKINKG QVEIIKDVKL I-KAGDKVGN SESQLLNKLN IKPFTYGLEA LTIYDDGSIY
      181 DPEVLDITDE DIVERVKNAA ANVTAIALGA GYPTMLSVP- -HILLMGYKK VLHA
//
LOCUS          PCBtrin     234 bp    PROT      linear   31-AUG-2014
DEFINITION  PCBtrin     230 bp    PROT      linear    2-AUG-2014, 230 bases, B1E435EC check
 ACCESSION  Rose-Cavalier-Smiths-iMac.local:17:1409479470
ORIGIN
        1 KTIFFDTLEQ YFEEYSRILF VEADNVGSSQ MQQIRKALAV VLMGKNTMIR KCIRLEVVLN
       61 NVKGNVGFVF TEEPVE-IRD LIATNRVAAP ARPGSIAPCD VHVPAGPTGM EPTQTSFLQA
      121 LNIPSKISRG QVEIISDVHL I-VTGEKVGT SEATLLSKLG IKPFSYGLEV SHIYDNGDLY
      181 AASVLDLTTE DIVAQFKAGV ARITAIALAC HYPTVAAVP- -HVVMNGFKN ILAI
//
LOCUS         CaenEleg     234 bp    PROT      linear   31-AUG-2014
DEFINITION  CaenEleg     230 bp    PROT      linear    2-AUG-2014, 230 bases, 12050519 chec
 ACCESSION  Rose-Cavalier-Smiths-iMac.local:20:1409479470
ORIGIN
        1 KANYFTKLVE LFEEYPKCLL VGVDNVGSKQ MQEIRQAMAE ILMGKNTMIR KALRLEKLLP
       61 HIVENVGFVF TEDLGE-IRS KLLENRKGAP AKAGAIAPCD VKLPPQNTGM GPEKTSFFQA
      121 LQIPTKIARG TIEILNDVHL I-KEGDKVGA SESALLNMLG VTPFSYGLVV RQVYDDGTLY
      181 TPEVLDMTTE ELRKRFLSGV RNVASVSLAV NYPTLASVA- -HSLANGLQN MLGV
//
LOCUS       Capsaspora_owczarzaki@NUL00000     234 bp    PROT      linear   31-AUG-2014
DEFINITION  Capsaspora_owczarzaki@NUL00000     230 bp    PROT      linear    2-AUG-2014, 23
 ACCESSION  Rose-Cavalier-Smiths-iMac.local:21:1409479470
ORIGIN
        1 KTDYFTKLVQ LLQEYPRLFI VGVDNVGSNQ MQQIRMSLGV ILMGKNTMIR KAIRVEKLLP
       61 FIRENVGFVF TDDLSQ-VRT IITANRVAAP AKAGALAPVD VFVPAGNTGL GPEKTSFFQA
      121 LSIPTKIARG TIEIVSDVHL I-KSGDKVDA SAAALLNMLA ISPFSYGLVI RNVYDNGAVF
      181 SPEVLDITQD DLLSKFTLGV RNVAAVSLAI DFPTVASVP- -HSIVNAYKN VLAV
//
LOCUS       Cercomonas_clavideferens@cercl     234 bp    PROT      linear   31-AUG-2014
DEFINITION  Cercomonas_clavideferens@cercl     230 bp    PROT      linear    2-AUG-2014, 23
 ACCESSION  Rose-Cavalier-Smiths-iMac.local:22:1409479470
ORIGIN
        1 KAGLMAKLDK YLVDYKNVLI CTVDNVGSHQ MQKVRMSLAV LLMGKNTICR KAIRLEALLP
       61 WVKXNIGFVF TGDLNA-VRK TILENKVPAA AKQGSYAPID VIVPPGPTGL DPGQTAFFQA
      121 LNISTKIARG SIEIINEVLL I-KAGEKVTS SHVALISKLN INPFFYGIKV THVYENGSVY
      181 DASVLDLTKD DLFAKFTAGV RKIAALSLAI GYPTTASLP- -HILGGAFRK LLYI
//
LOCUS       Paracercomonas_marina@CLL00000     234 bp    PROT      linear   31-AUG-2014
DEFINITION  Paracercomonas_marina@CLL00000     230 bp    PROT      linear    2-AUG-2014, 23
 ACCESSION  Rose-Cavalier-Smiths-iMac.local:122:1409479470

ORIGIN
        1 ---------- ---------- ---------- ---------- ---------- ----------
       61 ---------- ---------- ---------- ---------- ---------- ----------
      121 ---------- ---------- --RRATKSRR AAVALLSKLE IEPFFYGIVA LSVYENGSVY
      181 PAEVLDITQE DLCAKVMNGV DKLRALSLXX XXXXELTLA- -VAIASGFRK LLAL
//
LOCUS       Araneofila_producta@araprConti     234 bp    PROT      linear   31-AUG-2014
DEFINITION  Araneofila_producta@araprConti     230 bp    PROT      linear    2-AUG-2014, 23
 ACCESSION  Rose-Cavalier-Smiths-iMac.local:23:1409479470
ORIGIN
        1 ---------- ---------- ---------- ---------- ---------- ----------
       61 ---------- TGDLNK-LRT LVQANKVPAV AKTGTFAPXD VFVPPGPTGL DPAQTSFFQA
      121 LNIATKIARG SIEIVTQVHL I-KKGEKISA SAVALLTKLD IKPFFYGVKV THVYEDGTVY
      181 AASVLDLTPE DLFAKFIFGV RQLAALSIGA SYPVTASLP- -AYLQEAFRK LVAV
//
LOCUS       Helkesimastix_marina@helmaCont     234 bp    PROT      linear   31-AUG-2014
DEFINITION  Helkesimastix_marina@helmaCont     230 bp    PROT      linear    2-AUG-2014, 23
 ACCESSION  Rose-Cavalier-Smiths-iMac.local:24:1409479470
ORIGIN
        1 KTKFRAALTQ AVQNYKNVIV CNIDNVGSNQ IQLVRMKLSV MLVGKNTVIR PVLRIANLLE
       61 HVRYNVGFIF TNELGE-IRD VVCANKIPAA AKPGVIAPID VHIPAGPTPL DPGQTSFFQA
      121 LNIATKITRG AIEIINPVHL I-KKDERVSA SAVALLGKLN IKPFFYGVSV AKVYEDGFVY
      181 DGLVLDISKK DIYNAFVRSV ETIRLVSLAA KQTNGLTIR- -NSLIKGHNV LLKV
//
LOCUS       Bigelowiella_natans@jgiBigna151843     234 bp    PROT      linear   31-AUG-2014
DEFINITION  Bigelowiella_natans@jgiBigna151843     230 bp    PROT      linear    2-AUG-2014
 ACCESSION  Rose-Cavalier-Smiths-iMac.local:25:1409479470
ORIGIN
        1 KVKYEKTLLN CLSSFKRMLV ITVDNVGSKQ MSETRHKLAQ ILMGKNTVIR KILRLESLLN
       61 VIRGNIGFIF TGDLIE-LRD TVSENRDPAP AKTGQIAPCD VYVEPGPTGL DPGQTAFFQA
      121 LNIATKINRG AIEIIARVQM C-TEGEKVSA SAAGLLAKLN MKPFFFGIKV NYVFEGGSCY
      181 PAAVLDLTDD DIMKMFAGGL IQASCISLGL GYPSIASLP- -HLMSNAVRK VIAI
//
LOCUS       Mataza_hastifera@mathaCAMPEP0175119790     234 bp    PROT      linear   31-AUG-2014
DEFINITION  Mataza_hastifera@mathaCAMPEP0175119790     230 bp    PROT      linear    2-AUG-
 ACCESSION  Rose-Cavalier-Smiths-iMac.local:26:1409479470
ORIGIN
        1 KNKYIAKLES LINDYKSLLV IGIDFVGSNQ LQQTRIRQAV VLMGKNTIMR KIIRLEQLLP
       61 LIQGNVGFVF TGDLAA-IRK ELISNKVPAA AKPGVLAPVD VTIPAGPTGL DPGQTSFFQA
      121 LNIGTKITRG SIEILTAVTL I-TAGTKVSS SAVALLTKMG VKPFEYGIVV SHVYDNGSLY
      181 EAKILDLGEA ELLQKFFFGV NQIAAIGLEV GYPTIATIP- -HSFTNAFRM LVAI
//
LOCUS       Sorites_sp2@sorspCAMPEP0114647216     234 bp    PROT      linear   31-AUG-2014
DEFINITION  Sorites_sp2@sorspCAMPEP0114647216     230 bp    PROT      linear    2-AUG-2014,
 ACCESSION  Rose-Cavalier-Smiths-iMac.local:27:1409479470
ORIGIN
        1 KKSKEAKEDE RLQEYCTSYK KAIFVDA-DN VQMTKIRLAK MLMGKNTLMR ASLKFLSFVK
       61 LLRGNTGIIF TGNLSA-IKE VLDQEKRGAP AKAGSIAPED VWIRTGPTGL DPKQXLFLLD
      121 SEHQTKINKS QVEIIADKQI I-FAGEKVEA TQAALLDKLK ITPFAYKMHV KHVYDNGKMI
      181 DPKVLDIKSE DIIASFKRAI NNVSSASLGS GFIVKSAAP- -HLIGNAFKN LVGV
//
LOCUS       Sorites_spF@sorspCAMPEP0114667520     234 bp    PROT      linear   31-AUG-2014
DEFINITION  Sorites_spF@sorspCAMPEP0114667520     230 bp    PROT      linear    2-AUG-2014,
 ACCESSION  Rose-Cavalier-Smiths-iMac.local:28:1409479470
ORIGIN
        1 KLDYGKKMRE IMDEYKTCLV VGVDNVGSKQ IADLRKRQAR FLFGKNTMIR KVIRWMKLMD
       61 VCKGNTGFCF ISSVIE-MRK ILLAEKKQCA AKAGIAAPVD VWVPAGPTGM EPTQTQFFQA
      121 MDIPTRINRG QIDITDPVQV V-FKGQKVGA SQASLLIKLG IKPFFYGLQV LYVYEDGNVY
      181 DADVCDITDD DIANEVFRGV RQVAALSFAL DYPSICTVP- -HTLLNAYKK VLSI
//
LOCUS       Filoreta_marina@FIL1Con770_1     234 bp    PROT      linear   31-AUG-2014
DEFINITION  Filoreta_marina@FIL1Con770_1     230 bp    PROT      linear    2-AUG-2014, 230 
 ACCESSION  Rose-Cavalier-Smiths-iMac.local:29:1409479470
ORIGIN
        1 KQAYRARLLK YMAEYKSVMT VNADNVGSHQ LQKVRMATAV VLMGKNTMIR NILRAQSLLR
       61 MVNGNVGFVF TDDLSE-LRK EIESVVEPAG AKPGSISPVK VVVPAGPTGM DPGQTSFFQA
      121 MSIPTKIVRG QVEIVSDVNL L-EVGDKVGN SESTLLSRLD IKPFHYGLRV VMVYNDGSVY
      181 GTDILDMTTD ALRAKFLHGV RIIAALGLRI GYPTLATIP- -HSFANALKK LLAI
//
LOCUS       Brizalina_sp@GS5A9VV02HHVCP_6     145 bp    PROT      linear   31-AUG-2014
DEFINITION  Brizalina_sp@GS5A9VV02HHVCP_6     143 bp    PROT      linear    2-AUG-2014, 143
 ACCESSION  Rose-Cavalier-Smiths-iMac.local:18:1409479470
ORIGIN
        1 ---------- ---------- ---------- ------ERPV SLFGKNTLII RDYVKESKIK
       61 -INEFNGF-- -------NQR LWFSIKKQAS AKVGSIAPTD VYLPIGPTNL QPTQTHVFQS
      121 MDIETRINKG QIDIIAENIL K-RYX
//
LOCUS       Bulimina_sp@isotig07508_4     150 bp    PROT      linear   31-AUG-2014
DEFINITION  Bulimina_sp@isotig07508_4     148 bp    PROT      linear    2-AUG-2014, 148 bas
 ACCESSION  Rose-Cavalier-Smiths-iMac.local:19:1409479470
ORIGIN
        1 ---------- ---------- VTVTNVGSKQ IAEMR----- -LFGKNT--- ----------
       61 ----NCGFVF ---------- -----KKQCA AKAGIIAPVV VFVPPGPTGM EPTQTAFFQA
      121 MNIPTRINRG QIDIEEQVHL V-HKGIKVGL
//
LOCUS       Quinqueloculina_sp@QUINQ35326_     234 bp    PROT      linear   31-AUG-2014
DEFINITION  Quinqueloculina_sp@QUINQ35326_     230 bp    PROT      linear    2-AUG-2014, 23
 ACCESSION  Rose-Cavalier-Smiths-iMac.local:30:1409479470
ORIGIN
        1 ---------- ---------- ---------- ---------- ---------- ----------
       61 ---------- ---------- ---------- -------PVD VWVPAGPTGM EPTQTQFFQA
      121 MDIPTRINRG QIDITDPVQV V-FKGVKVGA SQASLLIKLG IKPFFYGLSV KTIYEDGTAY
      181 DAAVCDITDD DIAREVFNGV RKMAAIAFAL DYPSIVTVP- -HTLLNAYKK VLAL
//
LOCUS       Reticulomyxa_filosa@RETFI044_C     234 bp    PROT      linear   31-AUG-2014
DEFINITION  Reticulomyxa_filosa@RETFI044_C     230 bp    PROT      linear    2-AUG-2014, 23
 ACCESSION  Rose-Cavalier-Smiths-iMac.local:31:1409479470
ORIGIN
        1 KIEYAKKLDR LLEEYKTCLI VTVTNVGSSQ IGEMRKDLGR FLFGKNTLIR KCIRLMALLD
       61 LCRGNSGFFF TGDIGT-LRK EITSRQVQTP AKAGAIAPVD VFIPPGPTGM EPTQTTFFQT
      121 MNIGTRINRG QIDITDEVHL I-KQGEKVSP SQASLLTKLN MKPFFYGMKV KSVYDNGDAY
      181 DASALDITSQ DVANGFVAGL RQVAAFSFGI NHPTAATVP- -HSTLNAYKK VLAL
//
LOCUS       Ammonia_sp@isotig03102_5     229 bp    PROT      linear   31-AUG-2014
DEFINITION  Ammonia_sp@isotig03102_5     225 bp    PROT      linear    2-AUG-2014, 225 base
 ACCESSION  Rose-Cavalier-Smiths-iMac.local:5:1409479470
ORIGIN
        1 ---------- ---------- ---------- ---------- ---------- ----------
       61 ---------- ---------- ---------- ---------- ---------- ----------
      121 ---------- ---------- ---------- --ASLLIKLG IKPFYYGMKV VAVYNDGEVI
      181 PARSMILTTS RSLARFASRI IQPSSMCLTY FWPKTTPFS- -HFIREAFR
//
LOCUS       Amphilonche_elongata@isotig022     229 bp    PROT      linear   31-AUG-2014
DEFINITION  Amphilonche_elongata@isotig022     225 bp    PROT      linear    2-AUG-2014, 22
 ACCESSION  Rose-Cavalier-Smiths-iMac.local:6:1409479470
ORIGIN
        1 ---------- ---------- ---------- ---------- ---------- ----------
       61 ---------- ---------- ---------- ---------- ---------- ----------
      121 ---------- -------VD- --Y------P TQSS-----G IKPFYYGISV HHIYQNGDVF
      181 PADVLDFSSA DIASAFNSAV REVAALCLAL NYPTAASVP- -HSIMDAYK
//
LOCUS       Astrolonche_serrata@Isotig0350     229 bp    PROT      linear   31-AUG-2014
DEFINITION  Astrolonche_serrata@Isotig0350     225 bp    PROT      linear    2-AUG-2014, 22
 ACCESSION  Rose-Cavalier-Smiths-iMac.local:9:1409479470
ORIGIN
        1 KVEYARKLNN YLDKYNK--- IGVNNVGSKK IADTR----- -LMGKNT--- ----------
       61 ----NIGLVF ---------- -----KVQTA AKAGVPAPTA VVVPAGPTGQ DPSQTSFFQT
      121 MDIPTKINRG QVEITEDVTI I-FQGEKVSR SAAELLVMLN IRPFYYGLSV DYVFDKGDVY
      181 PSDVLSITPA DIALAFSRAV REVAALCLAL NYPTAASVP- -HSIMNAYK
//
LOCUS       Chlamydomonas_incerta@CIL00000     234 bp    PROT      linear   31-AUG-2014
DEFINITION  Chlamydomonas_incerta@CIL00000     230 bp    PROT      linear    2-AUG-2014, 23
 ACCESSION  Rose-Cavalier-Smiths-iMac.local:32:1409479470
ORIGIN
        1 KKEYRLRLNQ YLQTYDKAFI VHADNVGSRQ FMDIRKALAV ILMGKNTMMR FCVEWECLVK
       61 PLEGNVGIVF TGDLSQ-VKD EINKYKVGAP ARVGAVAPED VVVKSGGTGM DPSQTSFFQA
      121 LGIATKINKG TIDIVSDVVV V-KAGDRVGP SQATLLAKLG IKPFKYGLLI LKVIESGTVY
      181 DPKVMDITDE DMMASVIAGI REVAALSMGA KYPTLAAAP- -HVIIDGYKN VLAI
//
LOCUS       Chlamydomonas_reinhardtii@CHLR     234 bp    PROT      linear   31-AUG-2014
DEFINITION  Chlamydomonas_reinhardtii@CHLR     230 bp    PROT      linear    2-AUG-2014, 23
 ACCESSION  Rose-Cavalier-Smiths-iMac.local:33:1409479470
ORIGIN
        1 KKEYRQRLNQ YLQTYDKAFI VHADNVGSRQ FMDIRKALAV ILMGKNTMMR FCVEWECLVK
       61 PLEGNVGIVF TGDLSQ-VKD EIAKYKVGAP ARVGAVAPED VVIKAGGTGM DPSQTSFFQA
      121 LGIATKINKG TIEIVSDVVV V-KAGERVGP SQATLLAKLG VKPFKYGLLI LKVIESGAVY
      181 DPKVMDITDE DMMASVIAGI REVAALSLGA QYPTLAAAP- -HVIIDGYKN VLAI
//
LOCUS       Chlorella_NC64A@CHLNC59607     234 bp    PROT      linear   31-AUG-2014
DEFINITION  Chlorella_NC64A@CHLNC59607     230 bp    PROT      linear    2-AUG-2014, 230 ba
 ACCESSION  Rose-Cavalier-Smiths-iMac.local:34:1409479470
ORIGIN
        1 KEAYDAKLCE MMDTYDRAFL VHADNVGSKQ FMDIRAAISR ILMGKNTMMR RSIRWLQLLG
       61 HMVGNVGLIF TGDLNE-VRK LIDDFKVGAP ARVGLVAPND VTIPGGNTGM DPSQTSFFQV
      121 LNIPTKINKG SVEITADVHL I-KTGDKVGA SEATLLAKLG IKPFSYGLVI LQVYDNGSLY
      181 DPKVLDITDD DLGNLITAGL RNVAAACLEL SYPTIASVP- -HSLINGYKN VLAI
//
LOCUS       Ciona_intestinalis@rpp0CioinCo     234 bp    PROT      linear   31-AUG-2014
DEFINITION  Ciona_intestinalis@rpp0CioinCo     230 bp    PROT      linear    2-AUG-2014, 23
 ACCESSION  Rose-Cavalier-Smiths-iMac.local:35:1409479470
ORIGIN
        1 KANYFVKLIN LLDEYPKCFI VGADNVSSKQ MQQIRTSLAV VLMGKNTMMR ----CFRLLP
       61 HIRGNVGLVF TEDLIE-TRD LLLANKVAAP ARAGAVAPND VIVPAQNTGL GPEKTSFFQA
      121 LAIPTKISRG TIEIISDVHL I-KPGDKVGA SDATLLSMLK IFPFTYGLEI EQVYDSGSVF
      181 SPEVLDITDD DIRRKFTNAV RNVASVCLAI GYPTVASAP- -HSIINGFKN ILAV
//
LOCUS       Ciona_savignyi@rpp0CiosaCompos     234 bp    PROT      linear   31-AUG-2014
DEFINITION  Ciona_savignyi@rpp0CiosaCompos     230 bp    PROT      linear    2-AUG-2014, 23
 ACCESSION  Rose-Cavalier-Smiths-iMac.local:36:1409479470
ORIGIN
        1 KAKYFIKIIE LLDEYPKCFI VGADNVSSKQ MQQIRASLAI ILMGKNTMMR KAIKLEKLLP
       61 HIKGNVGLVF TDELTD-IRD LLLANKVAAP ARAGAIAPND VIIPAQNTGL GPEKTSFFQA
      121 LAIPTKISRG TIEIISNVHL I-KPGDKVGA SDATLLNMLK ISPFTYGLEI EQVYDSGSVF
      181 SPEVLDITED DIRARFISSV RNVAAVCLAI GYPTVASVP- -HSIINGFKN LLAV
//
LOCUS       Closterium_pst@40000369.6     233 bp    PROT      linear   31-AUG-2014
DEFINITION  Closterium_pst@40000369.6     229 bp    PROT      linear    2-AUG-2014, 229 bas
 ACCESSION  Rose-Cavalier-Smiths-iMac.local:37:1409479470
ORIGIN
        1 KQAYDKKVSL MLEEFSKALV CKADNVGSKQ MQSIRSGLSV VLMGKNTLLK ----------
       61 ---GNVGLIF TGDLKE-VRE EVAKYKVGAP ARVGLVAPID VVVPPGNTGL DPSQTNFFQV
      121 LNIPTKINKG TVEIVAPVEL I-KAGEKVGS SEAALLAKLG IRPFSYGLVV DQVFDDGSTF
      181 HPSVLDMSED DLLGHFSSGV ANVAAVSLGA DFPTLAAVP- -HVFANSYKN VIA
//
LOCUS       Coccolithus_braarudii@c06568.1     229 bp    PROT      linear   31-AUG-2014
DEFINITION  Coccolithus_braarudii@c06568.1     225 bp    PROT      linear    2-AUG-2014, 22
 ACCESSION  Rose-Cavalier-Smiths-iMac.local:38:1409479470
ORIGIN
        1 ---------- ---------- ---------- ---------- ---------- ----------
       61 ---------- ---------- -----VKPAT AKAGVFAPCS CTISKGPTGL DPAQTSFFRA
      121 LNIPTKINKG SIEIINDVTV I-QEGLKVGT SEAALLAKLN IKPFEYGLVV HYIYEDG-VF
      181 DPSVLKITDA VLMQKWMAGV GNVAAISLAA DFITEASVP- -LIIASGFK
//
LOCUS       Coccomyxa_sp@52908     229 bp    PROT      linear   31-AUG-2014
DEFINITION  Coccomyxa_sp@52908     225 bp    PROT      linear    2-AUG-2014, 225 bases, 943
 ACCESSION  Rose-Cavalier-Smiths-iMac.local:39:1409479470
ORIGIN
        1 KEEYDEKLCG LLDGYDK--- VHADNVGSRQ FMDIR----- -LMGKNT--- ----------
       61 ----NVGLIF ---------- -----KVGAP ARVGLVAPNS VVVPAGNTGL DPSQTSFFQA
      121 LNIPTKINRG TVEIVSDVHL I-KASEKVGG SEATLLSKLG IKPFSYGLVL LKVFEDGAMY
      181 DPKVLDIKDE DLMDSVMTAI TRIAAASLEL GYPTLASIP- -HSVINGYK
//
LOCUS       Cochliopodium_minutoidum@cocmi     234 bp    PROT      linear   31-AUG-2014
DEFINITION  Cochliopodium_minutoidum@cocmi     230 bp    PROT      linear    2-AUG-2014, 23
 ACCESSION  Rose-Cavalier-Smiths-iMac.local:40:1409479470
ORIGIN
        1 ---------- ---------- ---------- ------XLAT LLFGKNTLIR KTIRIEALLP
       61 FIKGNVGMVF TDDLNS-IKE VVESFKQKAP AKVGQIAPED VFVEPGPTGM EPTQTSFLQA
      121 LNIASKIVKG QVEISNRVHL V-KQGDKVGP SEASLMDKLN IMPFSYRAEV KTVFDSGYVY
      181 PASLLALGTN DVLQTLSKGL QRIATISLQI GFPTLASVP- -HLLAKAFRN LVSV
//
LOCUS       Collodictyon_sp@32151_217069_6     229 bp    PROT      linear   31-AUG-2014
DEFINITION  Collodictyon_sp@32151_217069_6     225 bp    PROT      linear    2-AUG-2014, 22
 ACCESSION  Rose-Cavalier-Smiths-iMac.local:41:1409479470
ORIGIN
        1 KEEYFERLHR LLDEYSRIFI VEADNVGSRQ FQRIRVALAV VLMGKNTLIR KAIKDKLEAN
       61 PKLQNIGFIF VKGDLN-EAR KVLDNRVAAP ARAGSISPCK VIIPAGNTGL EPTQTSFLQA
      121 LNIPSKINKG AV-------- L-TPGQKVGS SEAALLAKLN IKPFSYGLKL RSIYDNGSVY
      181 GPEILDITDD DLLAKFKEAT AAVTLLSLGA SFPNALSIP- -HMVSNAYK
//
LOCUS       Cryptococcus_neoformans@rpp0Cr     234 bp    PROT      linear   31-AUG-2014
DEFINITION  Cryptococcus_neoformans@rpp0Cr     230 bp    PROT      linear    2-AUG-2014, 23
 ACCESSION  Rose-Cavalier-Smiths-iMac.local:42:1409479470
ORIGIN
        1 KELYFEKLRA LIEKYPSIFV VNIDNVSSQQ CHMIRQALGV VLMGKNTMVR RAIRFEKLMP
       61 FVKGNIGFVF TGDLKD-VRE IIISNKVAAP ARAGAFAPND VYVPAGNTGM EPGKTSFFQA
      121 LGIPTKIARG TIEIVSDVQV V-AAGSKVGP SEATLLNMLN ISPFTYGMTV VQVYDNGAVF
      181 PSAILDIEEK TLVDQFVSGI KTVAAISLAT GIPTIASVV- -HSLVNSYKN ILNV
//
LOCUS       Cryptosporidium_parvum@rpp0Cry     234 bp    PROT      linear   31-AUG-2014
DEFINITION  Cryptosporidium_parvum@rpp0Cry     230 bp    PROT      linear    2-AUG-2014, 23
 ACCESSION  Rose-Cavalier-Smiths-iMac.local:43:1409479470
ORIGIN
        1 KKQYFERLSE YATSYPRILV ANADHVGSKQ MADIRLALAA VLMGKNTMIR TALKLEKLIE
       61 LVRLNVGLIF CDEPSE-VRK IIEEYRVPAP ARQGVIAPCN VVVPAGATGL DPSQTSFFQA
      121 LGIATKIVKG QVEIQSDVNL I-DEGKKVTA SQAVLLQKLN IKPFSYGLKV NNIYDHGSVY
      181 SSSVLDITSE DLISRVAEAT KYVAAFSKET AIPTLPSAR- -DGIISSFRN CVAL
//
LOCUS       Dictyostelium_discoideum@rpp0D     234 bp    PROT      linear   31-AUG-2014
DEFINITION  Dictyostelium_discoideum@rpp0D     230 bp    PROT      linear    2-AUG-2014, 23
 ACCESSION  Rose-Cavalier-Smiths-iMac.local:44:1409479470
ORIGIN
        1 KXXFIEKATK LFTTYDKMIV AEADFVGSSQ LQKIRKSIGA VLMGKKTMIR KVIRLDALNT
       61 YLKQNTCIIF CDNIAE-VKR VINTQRVGAP AKAGVFAPND VIIPAGPTGM EPTQTSFLQD
      121 LKIATKINRG QIDIVNEVHI I-KTGQKVGA SEATLLQKLN IKPFTYGLEP KIIYDAGACY
      181 SPSI---SEE DLINKFKQGI FNIAAISLEI GYPTVASIP- -HSVMNAFKN LLAI
//
LOCUS       Dictyostelium_purpureum@DICPU9     234 bp    PROT      linear   31-AUG-2014
DEFINITION  Dictyostelium_purpureum@DICPU9     230 bp    PROT      linear    2-AUG-2014, 23
 ACCESSION  Rose-Cavalier-Smiths-iMac.local:45:1409479470
ORIGIN
        1 KNVFIEKATK LFTTYDKMIV AEADFVGSSQ LQKIRKAIGA VLMGKKTMIR KVIRLEALLN
       61 YLKANTCIIF ADSITD-VKR VIKEQRVGAP AKAGVFAPND VIIPAGGTGM EPTMTSFLQD
      121 LKIATKINRG QIDIVNDVHI I-KVGQKVGA SEATLLQKLN IKPFTYGLEP KIIYDQGACY
      181 SPLI---TEE DLLNKFKQGI ANIAAISLEI GYPTIASIP- -HSVMNAFKN LLAI
//
LOCUS       Acanthamoeba_castellanii@ACL00     234 bp    PROT      linear   31-AUG-2014
DEFINITION  Acanthamoeba_castellanii@ACL00     230 bp    PROT      linear    2-AUG-2014, 23
 ACCESSION  Rose-Cavalier-Smiths-iMac.local:46:1409479470
ORIGIN
        1 KKEYFTKLSN LLVDYKKVLI VAANNVGSNQ LQRVRQELAV LLMGKNTMIR KCIRLEALLP
       61 YVKGNVGFVF TGDLSD-MRT RIGAVKVKAA AKSGAISPCD VIVPAGPTGQ DPAKTSFFQA
      121 LTISTRISKG VIEIVNDVHL V-KEGAKVTA SQAALLQMLN IQPFEYALAV KTVYDDGSVY
      181 PVSLLDITDD DIINRFRKGV ANVAAISLRI GYPTVASVP- -YALTSSFRN LLSV
//
LOCUS       Filamoeba_nolandi@filnoCAMPEP0168555070     234 bp    PROT      linear   31-AUG-2014
DEFINITION  Filamoeba_nolandi@filnoCAMPEP0168555070     230 bp    PROT      linear    2-AUG
 ACCESSION  Rose-Cavalier-Smiths-iMac.local:47:1409479470
ORIGIN
        1 RKQYFGKLIK LLDEYPKILV VGIDNVGSNQ LHKVRQELGI VLMGKNTMIR KAIKLEVLLP
       61 LIKGNVGFVF ADDLSA-IKK IVLANKISAP AKAGTLAPND VVVPKGQTTL EPTHTSFFQA
      121 LGIQTKINKG AIEIINDVPL I-KTGQKVGN SEAALLLKLD IKPFQYGLVI KQVYDNGALY
      181 EPSVLDMTDD IIISKFKSGV KNLACVSLAI GTPTVASLP- -HSLVRGYKN ILSV
//
LOCUS       Flamella_sp     234 bp    PROT      linear   24-SEP-2014
DEFINITION  Flamella_sp, 526 bases, 6B75CCB0 checksum.
 ACCESSION  Rose-Cavalier-Smiths-iMac.local:297:1409739752
ORIGIN
        1 ---------- ---------- ---------- ---------- ---------- ----------
       61 ---------- ---------- ---------- ---------- ---------- ----------
      121 ---------- ---------- --------G- ----LLQKLN IKPFAYGLTI LTVYDEGSIY
      181 DAKVLDMSDD DILAKFHAGA RRVAAISLAT GIPTLASLP- -HSLKNGFKN VLAI
//
LOCUS       Aspergillus_flavus     234 bp    PROT      linear   24-SEP-2014
DEFINITION  Aspergillus_flavus, 526 bases, B3B7EE90 checksum.
 ACCESSION  Rose-Cavalier-Smiths-iMac.local:308:1409739752
ORIGIN
        1 KAAYFEKLKS LLDEYKTVFI VGVDNVSSQQ MHEIRVSLGV VLMGKNTMVR RAIKYERLLP
       61 HVKGNVGFIF TGDLKA-TKE KILANRVAAP ARAGAIAPLD VYVPAGNTGM EPGKTSFFQA
      121 LGVPTKIARG TIEITTDLKL V-EAGAKVGP SEATLLNMLN ISPFTYGMTI SQVYQEGQTF
      181 GADVLDIEEE QLLKAFSSAI QTVTALSLAT GFPTLPAVM- -HYLVNSYKK VLAV
//
LOCUS       Apis_mellifera     234 bp    PROT      linear   24-SEP-2014
DEFINITION  Apis_mellifera, 526 bases, 1AFE17C2 checksum.
 ACCESSION  Rose-Cavalier-Smiths-iMac.local:329:1409739752
ORIGIN
        1 KSNYFTKLVQ LLDDYPKCFI VGADNVGSKQ MQQIRMSLAV VLMGKNTMMR KAIRLEKLLP
       61 HIRGNVGFVF TGDLIE-VRD KLLENKVRAP ARAGAIAPLS VIIPAQNTGL GPEKTSFFQA
      121 LSIPTKISKG TIEIINDVHI L-KPGDKVGA SEATLLNMLN ISPFSYGLLV EQVYDSGTIF
      181 APEILDIKPE DLCEKFMAGV ANLAAVCLAI GYPTIASAP- -HSIANGFKN LLAI
//
LOCUS       Danio_rerio     234 bp    PROT      linear   24-SEP-2014
DEFINITION  Danio_rerio, 526 bases, 91CF198F checksum.
 ACCESSION  Rose-Cavalier-Smiths-iMac.local:332:1409739752
ORIGIN
        1 KSNYFLKIIQ LLDDFPKCFI VGADNVGSKQ MQTIRLSLAV VLMGKNTMMR KAIRLERLLP
       61 HIRGNVGFVF TEDLTE-VRD LLLANKVPAA ARAGAIAPCE VTVPAQNTGL GPEKTSFFQA
      121 LGITTKISRG TIEILSDVQL I-KPGDKVGA SEATLLNMLN ISPFSYGLII QQVYDNGSVY
      181 SPEVLDITED ALHKRFLKGV RNIASVCLQI GYPTLASIP- -HTIINGYKR VLAV
//
LOCUS       Cryptococcus_gattii     234 bp    PROT      linear   24-SEP-2014
DEFINITION  Cryptococcus_gattii, 526 bases, 3FD0B744 checksum.
 ACCESSION  Rose-Cavalier-Smiths-iMac.local:336:1409739752
ORIGIN
        1 KELYFEKLRA LIEKYPSIFV VNIDNVSSQQ CHMIRQALGV VLMGKNTMVR RAIR--KLMP
       61 FVKGNIGFVF TGDLKD-VRE IIIANKVAAP ARAGAFAPND VYVPAGNTGM EPGKTSFFQA
      121 LGIPTKIARG TIEIVSDVQV V-AAGSKVGP SEATLLNMLN ISPFTYGMTV VQVYDNGAVF
      181 PSSILDIEEK TLVDQFVSGI KTVAAISLAT GIPTIASVM- -HSLVNSYKN ILNI
//
LOCUS       Candida_albicans     234 bp    PROT      linear   24-SEP-2014
DEFINITION  Candida_albicans, 526 bases, 7C083953 checksum.
 ACCESSION  Rose-Cavalier-Smiths-iMac.local:379:1409739752
ORIGIN
        1 KVQYFSKLRE LLEEYKSIFV VGVDNVSSQQ MHEIRKALAV VLMGKNTMVR RAIRFEKLLP
       61 FIKGNVGFIF TGDLKS-IRD IVVSNVVAAP ARAGAVAPKD VWIPAGNTGM EPGKTSFFQA
      121 LGVPTKIARG TIEIVSDVKV V-EQDAKVGP SEATLLNMLN ISPFTYGMSV VQVYDNGQVF
      181 PSSILDITDD ELISHFVSAI NTIASISLAA GYPTLPSVG- -HSIINNYKN VLAL
//
LOCUS       Mayorella_sp@mayorCAMPEP0174229102     234 bp    PROT      linear   31-AUG-2014
DEFINITION  Mayorella_sp@mayorCAMPEP0174229102     230 bp    PROT      linear    2-AUG-2014
 ACCESSION  Rose-Cavalier-Smiths-iMac.local:48:1409479470
ORIGIN
        1 RKKIGQRLVN ALREYNAFLI VSADNVGSSH FQNIRISLAE MIMGKNTVFR RVLRVDQIIP
       61 ELKGNVGFVF TDELMA-VRQ SIIDNKVGAP ARAGAIAPCK VVVPAGPTGL EPTQTSFLQA
      121 LNIDTMISKG QIEIKNDVNL M-EIGDKVNA SQAALLQKLN IRPFAYGLGV ELVYKDGLLF
      181 ESAVLDRTDD DLLAEFAKAV QNVACISLAV NLPTIASLP- -HSLSNAFQN VLAV
//
LOCUS       Minchinia_chitonisD@minch0194451792     132 bp    PROT      linear   31-AUG-2014
DEFINITION  Minchinia_chitonisD@minch0194451792     131 bp    PROT      linear    2-AUG-201
 ACCESSION  Rose-Cavalier-Smiths-iMac.local:49:1409479470
ORIGIN
        1 ---------- ---------- --VDNVGSQQ LQETRKALAE ILMGKNTMMR KVIAIGILST
       61 ICRGNVGFVF TGDLGE-VRT VLESNVRPAP ARVGSIAPID VIVPKGPTGC DPGQTAFFQT
      121 LQISTKIAKG QI
//
LOCUS       Neoparamoeba_aestuarina@neoaeCAMPEP0201506118     234 bp    PROT      linear   31-AUG-2014
DEFINITION  Neoparamoeba_aestuarina@neoaeCAMPEP0201506118     230 bp    PROT      linear   
 ACCESSION  Rose-Cavalier-Smiths-iMac.local:50:1409479470
ORIGIN
        1 KKLYRDRLLS LMKEYSKILI IGADNVGSSH FQRIRASLAV ILMGKNTVVR KILRHAQLLP
       61 KLYGNLGFVF TGDVGA-IRQ RILDNKVGAP ARVGAIAPCD VTLLPGPTGL DPGQTSFLQA
      121 LNIPTMIVKG QIEIKNEVEL I-KEGNKVSP SQAALLVKLS LRPFKYGLTV KYIFDEGAFF
      181 EAKVLDLSEE DLLKTFAQGV KNVACISLAM GYPTLASVP- -HSLSNAHKN IFHI
//
LOCUS       Paramoeba_atlantica@paratCAMPEP0201475052     234 bp    PROT      linear   31-AUG-2014
DEFINITION  Paramoeba_atlantica@paratCAMPEP0201475052     230 bp    PROT      linear    2-A
 ACCESSION  Rose-Cavalier-Smiths-iMac.local:51:1409479470
ORIGIN
        1 KKLYRDKLLG LMREYKKILI IGADNVGSTH FQRIRSSLAV ILMGKNTVVR KILRHQQLVA
       61 KMYGNLGFVF TGDIGA-IRK QILDNKVGAP ARVGAFAPCD VTLIAGPTGL DPGQTSFLQA
      121 LNIPTMIVRG QIEIKSDVEL I-REGQKVTP SQAALLVKLN LRPFKYGLTV KYVYDEGSFF
      181 DAKVLDLTEE DLISNFSKAV KNIAAISLRV NYPTLASIP- -HSISNAYKN IMYL
//
LOCUS       Pessonella_sp@pesspCAMPEP0168586770     234 bp    PROT      linear   31-AUG-2014
DEFINITION  Pessonella_sp@pesspCAMPEP0168586770     230 bp    PROT      linear    2-AUG-201
 ACCESSION  Rose-Cavalier-Smiths-iMac.local:52:1409479470
ORIGIN
        1 KKAYFERVQN LLDEYTQILI VTADNVGAHH LSTVRKKLAV VLMGKNTLIR KAIRIEALLP
       61 HVRGNIGFIL CGHIKE-VLE IVETERVAAP AKAGSISPXD VTIPAGNTGL EPTQTSFLQA
      121 LNIATKITRG QIEILKEVEL L-KIGVKVGN SEAALLDKLN IKPFTYGLTV NTVYDNGETF
      181 DVSILKITED DIXKKXMAGV QRIASISLAV SYPTLAALP- -HLVITGYKN VLAI
//
LOCUS       Sexangularia_sp@sexspCAMPEP0170736778     234 bp    PROT      linear   31-AUG-2014
DEFINITION  Sexangularia_sp@sexspCAMPEP0170736778     230 bp    PROT      linear    2-AUG-2
 ACCESSION  Rose-Cavalier-Smiths-iMac.local:53:1409479470
ORIGIN
        1 RKVLFNKFCG LIDQYPCMVL VCADNVNART MAFIRRDIAT MIMGKNTLIR KAIRLEILLP
       61 ECVGNTGFVF CADDFD-KLK EIFAARVAAA AKPGVAAPLD VIIPAGGTGL DPSQTSFMQA
      121 LSIATKINRG AVEILQETKL I-SKGDKVGA SQAALLVKLD IKPFSYGLEM LSIFEDGDLY
      181 DAAVLQLTEE DVLSGFTAGV GRVTSFALGT STPTAASFP- -HVVRNAYKN VAAI
//
LOCUS       Stereomyxa_ramosa@steraCAMPEP0174250018     234 bp    PROT      linear   31-AUG-2014
DEFINITION  Stereomyxa_ramosa@steraCAMPEP0174250018     230 bp    PROT      linear    2-AUG
 ACCESSION  Rose-Cavalier-Smiths-iMac.local:54:1409479470
ORIGIN
        1 RKKYRERLIG LLKEYDQILL VSADNVGSNQ MQKIRMQLAV VLMGKNTLIR KAIRYEVLLP
       61 HLRGNTGFVF SAPLNE-VRS LIMEHKVSAA AKAGAISPLT VVVPKGPTGM EPTKTSFFQA
      121 LQIPTRISRG VIEIINDVPL L-TVGQKVSA SQAVLLQMLN ILPFSYGLQS TVVYDRGDVY
      181 DSAILDLSDE DLLGKFFAGV NNIAALSLSI GYPTLVSVP- -HSLINSFRS LLAI
//
LOCUS       Stygamoeba_regulataM@styreCAMPEP0177659952     234 bp    PROT      linear   31-AUG-2014
DEFINITION  Stygamoeba_regulataM@styreCAMPEP0177659952     230 bp    PROT      linear    2-
 ACCESSION  Rose-Cavalier-Smiths-iMac.local:55:1409479470
ORIGIN
        1 RKKIGQRLVN ALREYNAFLI VSADNVGSSH FQNIRISLAE MIMGKNTVFR RVLRVDQIIP
       61 ELKGNVGFVF TDELMA-VRQ SIIDNKVGAP ARAGAIAPCK VVVPAGPTGL EPTQTSFLQA
      121 LNIDTMISKG QIEIKNDVNL M-EIGDKVNA SQAALLQKLN IRPFAYGLGV ELVYKDGLLF
      181 ESAVLDRTDD DLLAEFAKAV QNVACISLAV NLPTIASLP- -HSLSNAFQN VLAV
//
LOCUS       Vannella_sp@vanJPCAMPEP0114630282     234 bp    PROT      linear   31-AUG-2014
DEFINITION  Vannella_sp@vanJPCAMPEP0114630282     230 bp    PROT      linear    2-AUG-2014,
 ACCESSION  Rose-Cavalier-Smiths-iMac.local:56:1409479470
ORIGIN
        1 KKVYAKRLTA LFEEYDQIMF VGADNVGSHH MQQIRQKIAV LLMGKNTMIR RVIRFGEVIP
       61 RLEGNVGLVF TGSLSE-LRD ELLELRVGAP AKAGVIAPSD VVVPAGDTGL EPTQTASLQQ
      121 LNIATRINKG QIMILNDAQI I-TKGNKVGA SEAALLQKLN IKPFSYGLSC VAVYDHGSVY
      181 DADVLAITDD DIIAKFSQGV LNVACVSLQI GLPSVASIR- -HSLANAYKN VLSI
//
LOCUS       Vexillifera_JP@vexJPCAMPEP0201546974     234 bp    PROT      linear   31-AUG-2014
DEFINITION  Vexillifera_JP@vexJPCAMPEP0201546974     230 bp    PROT      linear    2-AUG-20
 ACCESSION  Rose-Cavalier-Smiths-iMac.local:57:1409479470
ORIGIN
        1 KKKYARRLMN LLSENSKVLL ISADNVGSKH FQDVRRDLAT ILMGKNTMIR RCLRPIQLIY
       61 HIRQNIGFVF TGDLVS-LKN KIANNLVGAA AKAGSRAPCD VFVPKGPTGM DPTQTSFFQA
      121 LNIPTMINRG QIEIKSDLQL I-NQGERVGA SEATLLQKLN IRPFKYGLKV LWVYEEDTVY
      181 DASLLDVGAD DIAEAFKNGL RDIAAISLET NYATSAVVP- -HAIADGFRS LMAV
//
LOCUS       Coprprot@rppO     234 bp    PROT      linear   31-AUG-2014
DEFINITION  Coprprot@rppO     230 bp    PROT      linear    1-AUG-2014, 230 bases, 86C77418
 ACCESSION  Rose-Cavalier-Smiths-iMac.local:58:1409479470
ORIGIN
        1 -KEYMKKFVE LLETYPRAIM VTVDNIGSHH MQKIRAGLAV ILLGKNTLMR KAIKWEAILP
       61 AIKNNVGFVF TEDCSG-LRE KLLESRVPAQ AKAGIFAPQD VIVPKQVTTL EPTKTSFFAT
      121 LDIATKITRG CVEILNDVHL C-KEGERVGS SEATLMQMLD LRPFTYGLKL THVYDEGVVY
      181 NAKLLSATSE DLFKAFAAGV SNVAALSLGL NYPSLPAFP- -HVVLNAYKN LVAI
//
LOCUS       Trichosphaerium_sp@trichoCAMPEP0168525872     234 bp    PROT      linear   31-AUG-2014
DEFINITION  Trichosphaerium_sp@trichoCAMPEP0168525872     230 bp    PROT      linear    2-A
 ACCESSION  Rose-Cavalier-Smiths-iMac.local:59:1409479470
ORIGIN
        1 KKIYVKKLAA CFEEYNKLLL VTADNVGSNL LQKIRQSCAQ IVMGKNTMMR RAIRWNNLLP
       61 LIVDNVGFVF TKDLGD-VRA KLQELKVGAP ARVGAVSPVT VVIPKGPTGL EPTKTSFLQA
      121 LNIASKINRG QIEILTEKVL I-VEGEKVGP SEATLLKMLN INPFKYGLTV TKVYDDGAMY
      181 DAAVLDLTDS ILISKFAAGV SNVASISLQI GFPTLCAVP- -HAVLNAYKR CLAI
//
LOCUS       Entamoeba_histolytica@enthi315     234 bp    PROT      linear   31-AUG-2014
DEFINITION  Entamoeba_histolytica@enthi315     230 bp    PROT      linear    2-AUG-2014, 23
 ACCESSION  Rose-Cavalier-Smiths-iMac.local:60:1409479470
ORIGIN
        1 KEAYLVKMKK LLEEYKQVVV VKCDNVGSSQ FQTIRKELCE FVMGKNTLIR KAIKLEELLP
       61 HIKGNVGFIF TGDLYQ-LKA KLTELKAPSP AKAGVIAPND VIVPAGDTGL DPTQTNFVQA
      121 LNIASKITKG QIEITSETLL I-KEGEKVGV SQAVLLQKLK INPFKYGAVI DVVYDNGIVY
      181 DAKALDLTES DIVKKFQEGV QAATAISLAA NLPTEAACP- -HLMLNAFQA LLGF
//
LOCUS       Hartmannella_abertawensis@hara      89 bp    PROT      linear   31-AUG-2014
DEFINITION  Hartmannella_abertawensis@hara      88 bp    PROT      linear    2-AUG-2014, 88
 ACCESSION  Rose-Cavalier-Smiths-iMac.local:61:1409479470
ORIGIN
        1 KEAYFERFIG LMETYSKILL VTVDNIGSFH MQKIRKSLAV MLMGKNTMMR KALRWEKLLP
       61 LLVGNVGLIF TGDLSE-IAK IVKESRVPA
//
LOCUS       Hartmannella_vermiformis@rpp0H     234 bp    PROT      linear   31-AUG-2014
DEFINITION  Hartmannella_vermiformis@rpp0H     230 bp    PROT      linear    2-AUG-2014, 23
 ACCESSION  Rose-Cavalier-Smiths-iMac.local:62:1409479470
ORIGIN
        1 KQEYFAKLSN LLDEYPKILI VQCSNVGSHH MQKIRKILAV ILMGKNTMIR KAIRLENLLP
       61 CVKGEVGLVF TGDLSQ-VRK KLLSERVAAP AKAGSIAPLD VAIKAGTTGL EPTKTSFFQA
      121 LNIPTKINRG QIEIINELTL I-KKGDKVGS SEATLLQMLN IKPFSYGLQT KTVYDNGQMY
      181 DDAILEITDE QILGHFAAGL RQVASISLAI GIPNIASLP- -HTVANGFKN VLAI
//
LOCUS       Hyperamoeba_dachnya@HDL0000051     203 bp    PROT      linear   31-AUG-2014
DEFINITION  Hyperamoeba_dachnya@HDL0000051     201 bp    PROT      linear    2-AUG-2014, 20
 ACCESSION  Rose-Cavalier-Smiths-iMac.local:63:1409479470
ORIGIN
        1 ---------- ---KYQKIVV VGADNVGSNQ MQKIRQTLAE ILMGKNTMVR KVLRVEPLIG
       61 LVKNNVGFVF TGDLSE-VEK KLLQHRVGAP AKAGSIAPED VFVPKGPTGM EPTQTAFLQA
      121 LNIASKINKG QVEIVSDVHL I-KAGEKVGP SEATLLQKLN IKPFSYGLSI LNIYDNGAVY
      181 EPAVLKLTDA DLLAKFRNGI NNX
//
LOCUS       Hyperamoeba_sp@HSL00000371_4     234 bp    PROT      linear   31-AUG-2014
DEFINITION  Hyperamoeba_sp@HSL00000371_4     230 bp    PROT      linear    2-AUG-2014, 230 
 ACCESSION  Rose-Cavalier-Smiths-iMac.local:64:1409479470
ORIGIN
        1 ---------- ---------- ---------- ---------- ---------- ----------
       61 ---------- ---------- ---------- -----LAPND VIVPKGPTGM EPTQTSFLQA
      121 LNIASKINKG QVEIVSDVHL I-KAGEKVGS SEATLLQKLS IKPFSYGLTL LHIYDNGSVY
      181 EPSVLKLTDA DILGKFRAGV ANVASLSLSL GYPTLASLP- -HALSNAYKS VLAV
//
LOCUS       Mastigamoeba_balamuthi@MBL0000     234 bp    PROT      linear   31-AUG-2014
DEFINITION  Mastigamoeba_balamuthi@MBL0000     230 bp    PROT      linear    2-AUG-2014, 23
 ACCESSION  Rose-Cavalier-Smiths-iMac.local:65:1409479470
ORIGIN
        1 KAPYFEKLVQ LLDEYPRILI VECDNVGSNH MQRIRTALAV LLMGKKTMMR KAIRLEHLLP
       61 HVKGNVGFVF TGDLAT-VRN ELTGLKVAAP AKAGSIAPND VVVPAGNTGL EPTQTSFLQA
      121 LNIASKINKG QVEILHDVQL L-KKGDKVGA SEAALLAKLN IRPFMYGLIP HVVYDNGFVY
      181 DQRVLDMTDA DVYEVFGKGL GQIAALGLEI GYPTAASVP- -HSVSRGFRN LVAI
//
LOCUS       Physarum_polycephalum@PPL00000     234 bp    PROT      linear   31-AUG-2014
DEFINITION  Physarum_polycephalum@PPL00000     230 bp    PROT      linear    2-AUG-2014, 23
 ACCESSION  Rose-Cavalier-Smiths-iMac.local:66:1409479470
ORIGIN
        1 KQQYFDRLKS YLDKYQKIVV VGADNVGSNQ MQKIRQSLAE VLMGKNTMVR KVLRVEPLIG
       61 LVKNNVGFVF TGDLSA-IEK VLLQHRVGAP AKAGVIAPND VIVPKGPTGM EPTQTSFLQA
      121 LNIASKINKG QVEIVSDVHL I-KAGDKVGS SEATLLQKLS IKPFSYGLAL IQIYDNGSVY
      181 DPSVLKLTDD DLLTKFRNGI NNVASLSLAI GYPTLASLP- -HALSAAYKN VLSV
//
LOCUS       Polysphondylium_pallidum@PSL00     234 bp    PROT      linear   31-AUG-2014
DEFINITION  Polysphondylium_pallidum@PSL00     230 bp    PROT      linear    2-AUG-2014, 23
 ACCESSION  Rose-Cavalier-Smiths-iMac.local:67:1409479470
ORIGIN
        1 ---------- ---------- --------NQ LQKIRIALGG VLMGKKTMIR KVVRLEALLP
       61 HLKSNTAIIF ADNLTE-IKS IVKGQRVGAP AKVGVFAPVD VIVPAGPTGL EPTQTSFLQD
      121 LKIATKINKG QIDIEKEVHL I-KVGQKVGA SEATLLQKLN IKPFTYGLEM KIVYDQGACY
      181 SPSI---TEE DLIAKFKTGV ANIAAISLEI GYPTVASIP- -HSLLNAYKN LLAI
//
LOCUS         DrosMela     234 bp    PROT      linear   31-AUG-2014
DEFINITION  DrosMela     230 bp    PROT      linear    2-AUG-2014, 230 bases, 1CF3377C chec
 ACCESSION  Rose-Cavalier-Smiths-iMac.local:68:1409479470
ORIGIN
        1 KAQYFIKVVE LFDEFPKCFI VGADNVGSKQ MQNIRTSLAV VLMGKNTMMR KAIRLEKLLP
       61 HIKGNVGFVF TGDLAE-VRD KLLESKVRAP ARPGAIAPLH VIIPAQNTGL GPEKTSFFQA
      121 LSIPTKISKG TIEIINDVPI L-KPGDKVGA SEATLLNMLN ISPFSYGLIV NQVYDSGSIF
      181 SPEILDIKPE DLRAKFQQGV ANLAAVCLSV GYPTIASAP- -HSIANGFKN LLAI
//
LOCUS       Dunaliella_salina@rpp0DunsaCom     234 bp    PROT      linear   31-AUG-2014
DEFINITION  Dunaliella_salina@rpp0DunsaCom     230 bp    PROT      linear    2-AUG-2014, 23
 ACCESSION  Rose-Cavalier-Smiths-iMac.local:69:1409479470
ORIGIN
        1 KEAYHEKVCK LLDTYDKAFI VGADNVGSMQ FQQIRRALAV ILMGKNTMMK RSIKWRVILD
       61 HLVNNVGIIF TGDLND-VKE EINKYKVGAP ARVNLIAPCD VHVPAGSTGM DPSQTSFFQA
      121 LGIATKITKG TIEMVNDVQL V-KQGERVGA SQATLLSKLG IKPFKYGLEI QQVFENNTLY
      181 DPAVLDITDE DMLKSVSAGI ANVAALSLAT DCPTLASIP- -HSVINGYKN VLGL
//
LOCUS       Ectocarpus@23941     234 bp    PROT      linear   31-AUG-2014
DEFINITION  Ectocarpus@23941     230 bp    PROT      linear    2-AUG-2014, 230 bases, 57E90
 ACCESSION  Rose-Cavalier-Smiths-iMac.local:70:1409479470
ORIGIN
        1 ---------- --------FL FQADNVGSNQ MAKIRYALAT VLMGKNTMIR KIISLPQILP
       61 RVVGNVGFIF TGELGD-IRD VIEAHRVPAP ARVGSIAPID VMVPPGPTGC DPGQTSFFQV
      121 LQV------- ---------- -----QQVGS SEAALLQKLS IRPFTYGLVI DCVYDNGSVF
      181 DAAVLDLTDE DMGNKFAAAC GNVAAVSLEL GFPTLASLP- -HSIANAFRA LVGV
//
LOCUS       Eimeria_tenella@rpp0EimteCompo     234 bp    PROT      linear   31-AUG-2014
DEFINITION  Eimeria_tenella@rpp0EimteCompo     230 bp    PROT      linear    2-AUG-2014, 23
 ACCESSION  Rose-Cavalier-Smiths-iMac.local:71:1409479470
ORIGIN
        1 RREYFPRLLQ LVLEHPRVLV VSADHVGSKQ LAGIRVALAT VLMGKNTKIR TALRLQALLP
       61 LVRLNVGFIF CADPAA-VRA VVQQHKVPAP AKQGVTAPTD VFIPAGPTGM DPGSTGFFQA
      121 LGISTKIVKG QIEIQQAVQL I-RRGERVSA SAATLLHKLS VKPFTYGLKV EHVYDNGSVY
      181 SASVLDITDE QILEAFAAGA ANVAAVSRAV GLPSAAAAP- -HSILEAFRN CAAL
//
LOCUS       Emiliania_huxleyi@EMIHU456254     234 bp    PROT      linear   31-AUG-2014
DEFINITION  Emiliania_huxleyi@EMIHU456254     230 bp    PROT      linear    2-AUG-2014, 230
 ACCESSION  Rose-Cavalier-Smiths-iMac.local:72:1409479470
ORIGIN
        1 KVAYFAHLEE ALNSYARACI VDFDFVGSKQ VSDIRVALAE LIHGKNTMIR KCIRWESIVN
       61 VMRGNLGFIF TGDINE-VIE VLEEYVKPAA AKAGVIAPAS CTIPKGPTGL DPAQTSFFQA
      121 LNIATKINKG SIEIINDCEV I-KVGNKVGT SEAALLTKLG VKPFEYGLRL VYIYE-GGIF
      181 SPDVLKITDA DLAAKFAEGV GFVAALSLGV GILTEASLS- -SVILGGFKN VCAL
//
LOCUS          Bodo_sp     234 bp    PROT      linear   24-SEP-2014
DEFINITION  Bodo_sp, 526 bases, 55791826 checksum.
 ACCESSION  Rose-Cavalier-Smiths-iMac.local:303:1409739752
ORIGIN
        1 ---------- ---------- ---------- ---------- ---------- ----------
       61 ---------- ---------- ---------- ---------- -----G-T-V ----TSFFQA
      121 LNIPTKISKG TVEIISDKKV L-SEGDKVDS STAALLQKLK ISPFYYQVEI ASVYDRGVVF
      181 TKKDLAITEA VVEKYLLEGI ASISALSLGA GIPTAASFP- -IMVADAFKT LLGA
//
LOCUS       Euglena_gracilis@ELL00000167_2     234 bp    PROT      linear   31-AUG-2014
DEFINITION  Euglena_gracilis@ELL00000167_2     230 bp    PROT      linear    2-AUG-2014, 23
 ACCESSION  Rose-Cavalier-Smiths-iMac.local:73:1409479470
ORIGIN
        1 KVEYFKRAHM FFDEYEKILV VLTDNVQSKQ MQDIRISLAL VMMGKNTTIK KILLRLVREG
       61 LLAGNVGLIF TGDLNT-IKD IIDSNKIQAP ARQGAVAPLD VIVPAGNTGL EPTKTSFFQA
      121 LNINTKITKG TVEILKDELV L-KAGDKVGS SEAALLQMLG IKPFFYGMAI VKIYDKGEVY
      181 DRRVLELTDD DIKKMFEGGI ANVTGLSLGA NITTEASLP- -HVMANAFKS VLAV
//
LOCUS       Filamoeba_sinensis@rpp0FilsiCo     234 bp    PROT      linear   31-AUG-2014
DEFINITION  Filamoeba_sinensis@rpp0FilsiCo     230 bp    PROT      linear    2-AUG-2014, 23
 ACCESSION  Rose-Cavalier-Smiths-iMac.local:74:1409479470
ORIGIN
        1 KQQYFAKLIK LLDEYPKILL VGIDNVGSNQ LHKVRQELAV ILMGKNTMIR KAIKLEILLP
       61 LIKGNVGFVF ADDLAG-IKK IVLANKISAP AKAGTIAPND VVVPKGQTAL EPTHTAFFQA
      121 LNIQTKINKG AIEIINDVPL I-KNGQKVGN SEAALLLKLD IKPFQYGLVI KNVYDSGNLY
      181 DPSVLDMTDD DIVAKFKQGV KNLACVSLAI GVPTVASLP- -HSLVRGYKN ILSV
//
LOCUS       Flamella_fluviatilis@flaflCont     234 bp    PROT      linear   31-AUG-2014
DEFINITION  Flamella_fluviatilis@flaflCont     230 bp    PROT      linear    2-AUG-2014, 23
 ACCESSION  Rose-Cavalier-Smiths-iMac.local:75:1409479470
ORIGIN
        1 ---------- ---------- ---------- --RIRKALGT LLMGKNTMVR KAIRLQVLLP
       61 LVRGNVGLVF AEDLSG-IQE IISENKVSAP AKVGAIAPCD VIVPAGPTGM EPTQTSFLQA
      121 LNIASKISKG QVDIVADVKI I-VTGQKVGS SEATLLQKLS IKPFAYGLTI LTVYDEGSIY
      181 DAKVLDMSDD DILAKFNAGA RRVAAVSLAT GIPTLASVP- -HSLRNGFKR VLSI
//
LOCUS       Giardia_lamblia@71072162     234 bp    PROT      linear   31-AUG-2014
DEFINITION  Giardia_lamblia@71072162     230 bp    PROT      linear    2-AUG-2014, 230 base
 ACCESSION  Rose-Cavalier-Smiths-iMac.local:76:1409479470
ORIGIN
        1 RQAYVAKLER CLTEYKKIVL VSVDNVRSFQ IAQIRRLLAE LLAGKNTIIK RVINLKNLLP
       61 YIKLNVAFVF TGDTSA-ILK AFKKTKRKAA AKAGIVAPAD VVIEPMLTQS GPDQHGFYAA
      121 LGIDTKINKG KIEIVNPVNL I-KKGDIVTP SHATLLQRLE IDPFFYAMSA LNLYDDGEIY
      181 DAAVLEIDDS VMEAKWNAGL EAFVSLALGA NFPCLPAIP- -HIFMDTAKS FIGA
//
LOCUS       Globobulimina_turgida@Contig45     229 bp    PROT      linear   31-AUG-2014
DEFINITION  Globobulimina_turgida@Contig45     225 bp    PROT      linear    2-AUG-2014, 22
 ACCESSION  Rose-Cavalier-Smiths-iMac.local:77:1409479470
ORIGIN
        1 KVDYGVKLKK LLDEYDT--- VTITNVGSRQ IAEMR----- -LFGKNT--- ----------
       61 ----NCGFVF ---------- -----KKQCA AKAGTIAPVD VFVPPGPTGM EPTQTGVFQA
      121 MNIPTRINRG QIDIEEEVHI V-HKGTKVGA SEASLLVKLG IKPFYYGIKV KSIYERGTVT
      181 DAEVFDLTTE QIAASFYHGL RQVAALCFTL NYPTILNVP- -HTLLRAYK
//
LOCUS       Goniomonas_pacifica-red@87Cont     229 bp    PROT      linear   31-AUG-2014
DEFINITION  Goniomonas_pacifica-red@87Cont     225 bp    PROT      linear    2-AUG-2014, 22
 ACCESSION  Rose-Cavalier-Smiths-iMac.local:78:1409479470
ORIGIN
        1 ---------- ---------- ---------- ---------- ---------- ----------
       61 ---------- ---------- ---------- ---------- ---------- -----AFFQA
      121 LSVPTKIHKG SIEILSEVTL I-IEGEKCGS SQVALLNKLN IRPFTYGLSV CKIWDNGSVY
      181 PPTVLDITDE DITSAIQSGI TAIASISLAT GFPTAAAVP- -HLIVQGMK
//
LOCUS       Gracilaria@16340     234 bp    PROT      linear   31-AUG-2014
DEFINITION  Gracilaria@16340     230 bp    PROT      linear    2-AUG-2014, 230 bases, D356B
 ACCESSION  Rose-Cavalier-Smiths-iMac.local:79:1409479470
ORIGIN
        1 KMAYVAHLQA AFDEYDQAFI VNADNVGSKQ MQEIRMS-CL LVFGKNTQMR KAILLKPLVD
       61 HLKGNIGFVF TGELKE-VRD RITSNKVPAP ARAGAIAQVG VTIPAGLTGM EPTQTTFFQA
      121 LNIPTKISRG QIEIMSDVEL F-KEGEKVSS SEVALLTKMK IKPFSYGLQF KQVYDKGSLY
      181 SPDVLDITDD RLKESLLKGI ANIASVSLAI GHPTRASVP- -HSMMNGLKN LVAI
//
LOCUS       Cyanophora_paradoxa@CPL0000046     234 bp    PROT      linear   31-AUG-2014
DEFINITION  Cyanophora_paradoxa@CPL0000046     230 bp    PROT      linear    2-AUG-2014, 23
 ACCESSION  Rose-Cavalier-Smiths-iMac.local:80:1409479470
ORIGIN
        1 KQEYFARLDR LLEEYSKVFI VHADNVGSNQ MQKTRLSLAV VLMGKNTMIR KVIKLEKLLG
       61 HVKGNVGFVF TKDLKD-IRD RILSNKRGAP AKAGTIAPVD VVVPAGPTGM DPSQTSFFQA
      121 LNIATKINKG QVEIVNNVSL I-KKGDKVGQ SEATLLQKLN INPFFYGLTV LAVYDSGSMF
      181 LPEILDITDD DLCNKVAEGL AAVAALSLTT GYFTVASVP- -HSIINAYKN VIGL
//
LOCUS       Guillardia_JGI@37813     234 bp    PROT      linear   31-AUG-2014
DEFINITION  Guillardia_JGI@37813     230 bp    PROT      linear    2-AUG-2014, 230 bases, E
 ACCESSION  Rose-Cavalier-Smiths-iMac.local:81:1409479470
ORIGIN
        1 KLKYAERLET LLATLPKVLI ISADNVGSQQ MVRSKLRKAE ILMGKNTMIK FVIRFNRLAD
       61 LVKLNCGLVF TADVKK-VRS ILQENKVVAA AKAGAVAPKD VFLEAGPTSL EPTQTGFFQA
      121 LGIATKITKG NIEVIKQVQL A-KVGEKVGS SEAVLMGKLG LKPFEFGLIV TKLFDGESVI
      181 DPSVLDIDDE DIRKCFQQGI GRITSIGLSI GYPVPSACP- -HLLINAFKN LVAL
//
LOCUS       Palpitomonas_bilix@palbiCAMPEP0113887296     234 bp    PROT      linear   31-AUG-2014
DEFINITION  Palpitomonas_bilix@palbiCAMPEP0113887296     230 bp    PROT      linear    2-AU
 ACCESSION  Rose-Cavalier-Smiths-iMac.local:82:1409479470
ORIGIN
        1 KTEYVAKLLE YLQTYKRCCT VHADNVTSKQ LQKVRVRKAV VLFGKNTMIR RAFRLEKFVP
       61 LIKGNLGFVF TAEFSE-ILD VLKDNEVGAP ARAGAIAPVA VTIPAGPTGL EPSQTSFFQT
      121 LNIPTKIVKG XIEMQQAVEI F-KVGDKVTA SQAALXVKMN IRPFSYRLVM KHLIDNGSVF
      181 PADVLDISED DILSSFTAGV ANISAIGLAL NFPVISAVP- -HMFINAFKN VLSI
//
LOCUS         GoniomSp     158 bp    PROT      linear   31-AUG-2014
DEFINITION  GoniomSp     156 bp    PROT      linear    2-AUG-2014, 156 bases, D05CA3F7 chec
 ACCESSION  Rose-Cavalier-Smiths-iMac.local:83:1409479470
ORIGIN
        1 RKNAFRKLED TLDTYTKVLV VRADNVGSNQ MHQIRLRKAV VIMGKNTLVR YIICRY----
       61 ----NVGLVF TNDLKS-VRD LLLANRVEAP ARVGAIAPCD VLVPAGPTGL EPTMTSFFQA
      121 LSVPTKINKG SIEILSDVSL I-KTGDKCGA SEVALLAK
//
LOCUS         RoomTrun     234 bp    PROT      linear   31-AUG-2014
DEFINITION  RoomTrun     230 bp    PROT      linear    2-AUG-2014, 230 bases, 2B03E063 chec
 ACCESSION  Rose-Cavalier-Smiths-iMac.local:84:1409479470
ORIGIN
        1 KENWFTHLSG LLDEYTKILV VGADNVGSLQ MAKIRLRKGV LLMGKNTMMR KILIVM----
       61 ----NVGLIF TNEFTA-ITD VLNSNKVAAA ARAGAEAPVS VKVPAGPTGL EPTMTAFFQA
      121 LNIPTKINKG QIEILNDVEL I-QKGDKVGS SEVVLLNKLN IKPFAFGMEV ISIYDNGSLY
      181 SADILSITDD DIAEQFMTGV KRITLISLAI GFPTLAALP- -HFLSNSFKN CLAI
//
LOCUS         GuttMIGQ     234 bp    PROT      linear   31-AUG-2014
DEFINITION  GuttMIGQ     230 bp    PROT      linear    2-AUG-2014, 230 bases, FA2AE529 chec
 ACCESSION  Rose-Cavalier-Smiths-iMac.local:85:1409479470
ORIGIN
        1 KRRFRANFSK AMENYKNILV VGIDNVGSNQ IQLVRMKLSV MYVGKNTVIR PLIRIAKLLP
       61 FVQQNVAFIF TNDLAS-LRD LVTANKVPAA ARTGAIAPAD VHIPAGPTAL DPGQTSFFQS
      121 LQIATKITKG AIEILNPVHL I-KIGTRVSA SAVALLAKLN IRPFFYGITV VQVYEEGFVY
      181 DGSVLDLDKD DIFEKFVEAV DALRKVSLAS NSVNATTIR- -NSIIAAHNI LLKI
//
LOCUS       Helicosporidium_sp@HEL00000126     234 bp    PROT      linear   31-AUG-2014
DEFINITION  Helicosporidium_sp@HEL00000126     230 bp    PROT      linear    2-AUG-2014, 23
 ACCESSION  Rose-Cavalier-Smiths-iMac.local:86:1409479470
ORIGIN
        1 ---------- ---------- ---------- ---------- ---------- ----------
       61 ---------- ---------- ---------- ---------- -------TGM DPSQTSFFQA
      121 LNVPTKINKG TVEIVSDMHL I-KAGEKVGA SQATLLAKLG VKPFTYGLVP LMVYDNGALY
      181 DPKVLDITDE DLSEAFARGI ANVAAASLQL NFPTLASAP- -HSLVHGFKN ARRR
//
LOCUS       Histiona_aroides@HAL00001615_2     112 bp    PROT      linear   31-AUG-2014
DEFINITION  Histiona_aroides@HAL00001615_2     111 bp    PROT      linear    2-AUG-2014, 11
 ACCESSION  Rose-Cavalier-Smiths-iMac.local:87:1409479470
ORIGIN
        1 KVAYRAKMLD LLAEYKKVLI VKADNVSSNQ FHQLRKELAV ILMGKNTQQR KTISLRALQE
       61 LLRLNVGLVF TEDLSE-IRK ILLSNVVGAP AQVGATSPVN VVVPAGNTGL EX
//
LOCUS       Homo_sapiens@4506667     234 bp    PROT      linear   31-AUG-2014
DEFINITION  Homo_sapiens@4506667     230 bp    PROT      linear    2-AUG-2014, 230 bases, 1
 ACCESSION  Rose-Cavalier-Smiths-iMac.local:88:1409479470
ORIGIN
        1 KSNYFLKIIQ LLDDYPKCFI VGADNVGSKQ MQQIRMSLAV VLMGKNTMMR KAIRLEKLLP
       61 HIRGNVGFVF TEDLTE-IRD MLLANKVPAA ARAGAIAPCE VTVPAQNTGL GPEKTSFFQA
      121 LGITTKISRG TIEILSDVQL I-KTGDKVGA SEATLLNMLN ISPFSFGLVI QQVFDNGSIY
      181 NPEVLDITEE TLHSRFLEGV RNVASVCLQI GYPTVASVP- -HSIINGYKR VLAL
//
LOCUS       Hydra_magnipapillata@rpp0Hydma     234 bp    PROT      linear   31-AUG-2014
DEFINITION  Hydra_magnipapillata@rpp0Hydma     230 bp    PROT      linear    2-AUG-2014, 23
 ACCESSION  Rose-Cavalier-Smiths-iMac.local:89:1409479470
ORIGIN
        1 KAKYFAKIDK MLDEFPRCFL VTVDNVGSKQ MQQIRIALGE VLMGKNTMMR KALKLEKILP
       61 YLVGNIGFIF TEDLTE-VRD LVLSNKKNAP AKAGSIAPLD VFIPAGNTGM GPEKTSFFQA
      121 LSIQTKITKG TIEILSDIHL I-KKDVKVGA SEAALLAMLN IQPFYYGLVI KQVYDNGSIF
      181 SPDILDISDD DIMKKFYSGV ANVAAVSLAI GYPTAVSVP- -HSIVNGFKN VAAV
//
LOCUS       Imantonia_rotunda@contig01758_     124 bp    PROT      linear   31-AUG-2014
DEFINITION  Imantonia_rotunda@contig01758_     123 bp    PROT      linear    2-AUG-2014, 12
 ACCESSION  Rose-Cavalier-Smiths-iMac.local:90:1409479470
ORIGIN
        1 KVAYFAHLEE CLNTYPRAFL VDADFVGSKQ ISDIRIAL-- LIFGKNTNL- ----------
       61 ------GFVF E--------E VILEYVKPAA AKAGVIAPVS CTIPKGPTGL DPAQTSFFQA
      121 LNIA
//
LOCUS       Isochrysis_galbana@ISL00004061     233 bp    PROT      linear   31-AUG-2014
DEFINITION  Isochrysis_galbana@ISL00004061     229 bp    PROT      linear    2-AUG-2014, 22
 ACCESSION  Rose-Cavalier-Smiths-iMac.local:91:1409479470
ORIGIN
        1 KIAYFAHLEQ ALNAYARACI VDFDFVGSKQ VSDIRVALGE MIHGKNTMIR TCIRLEAIIP
       61 VMKGNLGFIF TGDIGE-IKE VLVEFVKPAA AKAGVIAPCS CIIPKGPTGL DPAQTSFFQA
      121 LNIATKINKG AIEIINDCQV L-IEGTKVGT SEAALLQKLG VRPFEYGLRL VYIFE-GGIF
      181 DPKVLEITDA ALMAKFSAGV GFVASLSLAL GILTEASLA- -SVIVGGVKN IIX
//
LOCUS       Ixodes0sca@30346     234 bp    PROT      linear   31-AUG-2014
DEFINITION  Ixodes0sca@30346     230 bp    PROT      linear    2-AUG-2014, 230 bases, 8A4E2
 ACCESSION  Rose-Cavalier-Smiths-iMac.local:92:1409479470
ORIGIN
        1 KSNYFLRLVQ LLDEYPKCFI VGVDNVGSKQ MQTIRVSLAV LLMGKNTMIR KAIRLEKLLP
       61 HIKGNVGFVF TEDLGE-VRE KIIENKVKAP ARAGALAPLD VMIPAQNTGL GPEKTSFFQA
      121 LQIPTKISKG TIEILNEIHL I-KKDDRVGA SEATLLNMLN ISPFSYGLKI LQVYDSGTVF
      181 SPEILDITPE DLRSAFVEGV RNVASVSLAI GYPTVASAP- -HSIVNGLKN LIAV
//
LOCUS       Leishmania_chagasi@AAA29263     233 bp    PROT      linear   31-AUG-2014
DEFINITION  Leishmania_chagasi@AAA29263     229 bp    PROT      linear    2-AUG-2014, 229 b
 ACCESSION  Rose-Cavalier-Smiths-iMac.local:93:1409479470
ORIGIN
        1 KREYEERLVD CLTKYSCVLF VGMDNVRSQQ VHDVRRGCAE FIMGKKTLQA ----------
       61 ---GNTGLIF TNAVQE-ITS VLDGHRVKAP ARVGAI-PCD VVVPAGSTGM EPTQTSFFQA
      121 LNIATKIAKG MVEIVTEKKV L-SVGDKVDN STATLLQKLN ISPFYYQVNV LSVWDRGVLF
      181 TREDLMMTED MVEKMLMEGL SNVAAMALGA GIPTSSTIG- -PMLVDAFKN LLA
//
LOCUS       Leishmania_infantum@rpp0LeiinC     234 bp    PROT      linear   31-AUG-2014
DEFINITION  Leishmania_infantum@rpp0LeiinC     230 bp    PROT      linear    2-AUG-2014, 23
 ACCESSION  Rose-Cavalier-Smiths-iMac.local:94:1409479470
ORIGIN
        1 KREYEERLVD CLTKYSCVLF VGMDNVRSQQ VHDVGRALAE FMMGKKTLQG KIVEQCEEYN
       61 LLSGNTGLIF TNAVQE-ITS VLDAHRVKRA ARVGAISPCD VIVAAGSTGM EPTQTSFFQA
      121 LNIATKIAKG MVEIVTEKKV L-SVGDKVDN STATLLQKLN ISPFYYQVNV LSVWDRGVLF
      181 TREDLMMTED MVEKMLMEGL SNVAAMALGA GIPTSSTIG- -PMLVDAFKN LLAV
//
LOCUS       Leishmania_major@rpp0LeimaComp     234 bp    PROT      linear   31-AUG-2014
DEFINITION  Leishmania_major@rpp0LeimaComp     230 bp    PROT      linear    2-AUG-2014, 23
 ACCESSION  Rose-Cavalier-Smiths-iMac.local:95:1409479470
ORIGIN
        1 KREYEERLVD CLTKYSCVLF VGMDNVRSQQ VHDVRRALAE FMMGKKTLQA KIVEQCEEYN
       61 LLSGNTGLIF TNAVQE-ITS VLDAHRVKAP ARVGAISPCD VIVPAGSTGM EPTQTSFFQA
      121 LNIATKIAKG MVEIVTEKKV L-SVGDKVDN STATLLQKLN ISPFYYQVNV LSVWDRGVLF
      181 TREDLMMTED MVEKMLMDGL SNVAAMALGA GIPTPSTIG- -PMLVDAFKN LLAV
//
LOCUS       Jakoba_libera@rpp0JakliComposi     211 bp    PROT      linear   31-AUG-2014
DEFINITION  Jakoba_libera@rpp0JakliComposi     209 bp    PROT      linear    2-AUG-2014, 20
 ACCESSION  Rose-Cavalier-Smiths-iMac.local:96:1409479470
ORIGIN
        1 KKAYREKVLN LVSEYSKVFI VKADNVGSNQ FHQIRRSLAV VLMGKNTQIR TALDLRQLKE
       61 EVAENVGLVF TYDLLK-IRD LLLANRVEAP AKAGSIAPVP VIVPAGNTGL EPTMTSFFQA
      121 LNIPTKITKG TVDIQQDVML L-SAGDKVGT SEATLLQKLG IKPFTYGLEI VSIYDNGSVF
      181 TPDILDVTDS HMETYFQFVV DEIAAISLAT N
//
LOCUS         TsukGlob     234 bp    PROT      linear   31-AUG-2014
DEFINITION  TsukGlob     230 bp    PROT      linear    2-AUG-2014, 230 bases, D71E0F4 check
 ACCESSION  Rose-Cavalier-Smiths-iMac.local:97:1409479470
ORIGIN
        1 KKAYFETFET LTSEFSKIFI VNCDHVGSNQ LQQTRIALAV VLMGKNTMVR RAI-------
       61 -IKQNVGFVF CGELAE-VKK VLLANKVAAV ARQGAISPVT VVVPAGNTGM EPTKTSFFQA
      121 LNITTKITKG TVEIISDVTL L-KEGDKVGN SEAALLQMLG IKPFSYGLAI NVVYDDGEIF
      181 EPSVLEISDE VLAAKFATGV AEAAALSLGA NQLNDLSMP- -HLMADAYKN MLAI
//
LOCUS       Malawimonas_jakobiformis@rpp0M     143 bp    PROT      linear   31-AUG-2014
DEFINITION  Malawimonas_jakobiformis@rpp0M     141 bp    PROT      linear    2-AUG-2014, 14
 ACCESSION  Rose-Cavalier-Smiths-iMac.local:98:1409479470
ORIGIN
        1 KENYIKRLHK LLNTYTRVIT VXVDMVTSNQ IQKVRKALAE MLMGKNTLIR KGVRTMKLLE
       61 SVKTNVGLIF TADLKE-IRD IINKERVPAP ARVGVIAPLD VMVPKQQTAL EPTQTSFFQX
      121 LXIATKINKG AIEIVNDVHL I-X
//
LOCUS       Mesostigma_viride@MVL00000019_     234 bp    PROT      linear   31-AUG-2014
DEFINITION  Mesostigma_viride@MVL00000019_     230 bp    PROT      linear    2-AUG-2014, 23
 ACCESSION  Rose-Cavalier-Smiths-iMac.local:99:1409479470
ORIGIN
        1 KAQYAKKVES LLAEYSTAFL VHADHVGSKQ FQDIRTALSV ILMGKNTLMK RCINWECLLD
       61 LLVGNVGVVF TAELTA-VRD EIEKFKVGAP AKAGVVAPVA VTVKAGSTGL DPAQTQFFQV
      121 LNIATKINKG TVEIIQDVQV V-NKGDRVTQ SQAALLAKLN IKPFTYGLII TQVIESGSVF
      181 DPKVLQLTDA DIIAAFGAGV AQVASVCLAV GYPTLASLP- -HSIINGYKN VLSV
//
LOCUS       Microhelia_sp@micspContig00346     234 bp    PROT      linear   31-AUG-2014
DEFINITION  Microhelia_sp@micspContig00346     230 bp    PROT      linear    2-AUG-2014, 23
 ACCESSION  Rose-Cavalier-Smiths-iMac.local:100:1409479470
ORIGIN
        1 KVQFMETLDR LFTEYKNVLV VHADNVGSKQ LQQTRIELAE ILMGKNTLIR KKMKVERLYP
       61 YVQGNVGFIF TESLKE-VKD VVTGNKRPAP AKAGAVSPVD VVIPAGNTGL EPTKTSFLQA
      121 LNIASKINKG AIEIVNDVVL F-RKGEKVGS SEAQLLSMLN ILPFAYGLEA VVCYDDGSVY
      181 DAKVLDLTDD ELLGRFNMGV SNIAALSLAV GFPTEASIV- -HSLINGFKN LAAV
//
LOCUS       Micromonas_pusilla@MICPU48999     234 bp    PROT      linear   31-AUG-2014
DEFINITION  Micromonas_pusilla@MICPU48999     230 bp    PROT      linear    2-AUG-2014, 230
 ACCESSION  Rose-Cavalier-Smiths-iMac.local:101:1409479470
ORIGIN
        1 KQAYNDRLCK LLDDHDRAFL VHADNVGSRQ FMDIRAALSH ILMGKNTMMR KCIRWNTLAD
       61 KLIGNVGIIF TGDMAE-VRK TIAEFVVPAP AKVNAIAPCE VVIPAGPTGM EPSQTGFFQV
      121 LNIATKINKG AIEILSDFKC V-EAGEKVTS SAATLLGKMG FTPFTYGLEV QMVYDKGAIF
      181 DVKVLDISDD DITQMFGAGL KNVAALSLAT GYATVAAVP- -HAIINGYKN VLAI
//
LOCUS       Micromonas_RCC@MICRC92321     234 bp    PROT      linear   31-AUG-2014
DEFINITION  Micromonas_RCC@MICRC92321     230 bp    PROT      linear    2-AUG-2014, 230 bas
 ACCESSION  Rose-Cavalier-Smiths-iMac.local:102:1409479470
ORIGIN
        1 KQAYNDRLCA LLDNHTRAFI VGADNVGSRQ FMDIRAALST VLMGKNTMIR KCIRWMALAE
       61 KMIGNVGVIF TGEMGD-VKE KIKEFVVPAP AKAGAVAQVD VTVPAGPTGM EPSQTNFFQT
      121 LNIATKINKG AIEILSDVTV V-KAGEKVTS SAATLLGKLG FTPFTYGLEA QYVYDNGNVF
      181 DVKVLDITDD AIAAMFGAGL KNIAALSLQA NYPTIAAVP- -HAIINGYKN VLAI
//
LOCUS       Micromonas_sp@MSL00000295_1     234 bp    PROT      linear   31-AUG-2014
DEFINITION  Micromonas_sp@MSL00000295_1     230 bp    PROT      linear    2-AUG-2014, 230 b
 ACCESSION  Rose-Cavalier-Smiths-iMac.local:103:1409479470
ORIGIN
        1 KQLYNEKMQK LLESHDKAFL VHADNVGSKQ FMDIRTALSC ILMGKNTMMR KCMRWDVMAE
       61 QLVGNVGIVF TGELVD-VRA KIAEHVVPAP ARMNAVAPLD VIIPAGPTGM EPSQTGFFQV
      121 LNIATKINKG SIEILSEVVV V-REGEKVTS SAATLLAKMG FTPFFYGLET KMVYDKGNMY
      181 DVAVLDISDA DISAMFGNGL ANIAALSFAA NYPTVAAVP- -HSLVNGYKN ILAL
//
LOCUS       minviMinisteria17     234 bp    PROT      linear   31-AUG-2014
DEFINITION  minviMinisteria17     230 bp    PROT      linear    2-AUG-2014, 230 bases, A749
 ACCESSION  Rose-Cavalier-Smiths-iMac.local:104:1409479470
ORIGIN
        1 KTAYFTKINA LLDQYSKLMV VHADNVGSRQ MQNIRIALGQ LLMGKNTMMR KSIRLEKLLP
       61 YVVQNIGFIF TGELTE-IRD IVKAHRVGAP AKAGAIAPVD VILPKMITTL GPEKTSFFQA
      121 LSIPTKITRG TIEILSDVQV I-TEGEKVGA SDAAVLGMLN IEPFHYGLVM MQIYDNGALY
      181 APAVLDITSE DVLSDFQSAV TEIASVSLAI GHPTLASAP- -HMLINGYKD VLAV
//
LOCUS         MonoceSp     234 bp    PROT      linear   31-AUG-2014
DEFINITION  MonoceSp     230 bp    PROT      linear    2-AUG-2014, 230 bases, 24FD5BC0 chec
 ACCESSION  Rose-Cavalier-Smiths-iMac.local:105:1409479470
ORIGIN
        1 ---------- ---------- ---------- ---------- ---------- ----------
       61 ---------- ---------- ---------- ---------- ---------- ----TTFLQA
      121 LNIATKITKG TIEILNDVKV I-TKGEKVGN SEAALLSKLK ITPFFFEITP VTIFENGSMF
      181 PIDILDVKDE DLEKAFIEGN QKLTAFCMST GVPCAGAIP- -YYLKEGFKN MCAV
//
LOCUS       Monosiga_brevicollis@rpp0Monbr     234 bp    PROT      linear   31-AUG-2014
DEFINITION  Monosiga_brevicollis@rpp0Monbr     230 bp    PROT      linear    2-AUG-2014, 23
 ACCESSION  Rose-Cavalier-Smiths-iMac.local:106:1409479470
ORIGIN
        1 KKLYFQRFYE YLEKFSRILI VHADNVGSKQ MQDIRAALCE LLMGKNTMVR RALLFHELLP
       61 HIKGNVGLLF TDDFVA-IRD VLLDHKVAAP ARVGAIAPEP IIIPAGPTGQ DAQKTSFFQA
      121 LNIPTKIAKG SIEIISEVRL L-EEGGRVGP SEAALLNMLG ISPFSYGLVV VQIYENGACF
      181 NPKILDITND DLVAKFMEGS RKVAAVSLAI GRPNPASVP- -HMVINGYKN VLAI
//
LOCUS       Monosiga_ovata@MNL00000147_2     234 bp    PROT      linear   31-AUG-2014
DEFINITION  Monosiga_ovata@MNL00000147_2     230 bp    PROT      linear    2-AUG-2014, 230 
 ACCESSION  Rose-Cavalier-Smiths-iMac.local:107:1409479470
ORIGIN
        1 KTQYFTRLEQ LVQEYPKVLV VSVDNVGSKQ MQQIRIALGE ILMGKNTMIR KCLRLERLLP
       61 WIRGNVGFVF TEDLGQ-VKD LVLANKVKAP AKAGAIAPVD VWVPAGNTSH GPEKTSFYQA
      121 LAIPTKIARG TIEILNDVHL I-KKGDKVGA SEATLLNMLN VSPFSYGLVL VQVYDDGAIY
      181 EPSILEISLS DLRTRFVAGV RNVAAISLQI GYPTLASVP- -HSLVNGLKK LIAV
//
LOCUS       Mortierella_verticillata@MAL00     234 bp    PROT      linear   31-AUG-2014
DEFINITION  Mortierella_verticillata@MAL00     230 bp    PROT      linear    2-AUG-2014, 23
 ACCESSION  Rose-Cavalier-Smiths-iMac.local:108:1409479470
ORIGIN
        1 KEEYFQKLKT YLEEFNSIFV VNVDNVGSNQ MHEIRKALAK ILMGKNTMVR RAIRYEKLMP
       61 SVRGNIGFVF TCDLKT-IRD KVLTNRVKAP AKAGALAPID VFIPAGNTGM EPGKTSFFQA
      121 LGVPTKIARG TIEIINDVHL I-KVGFRVGA SEAALLNMLN ISPFTYGLTV VQVYDNGTVF
      181 HPSVLDIEED SLVAQFVAGI KNIAAISLQI GYPTVASVP- -HSIINSYKN LLAV
//
LOCUS       Mus_musculus@AAH11291     233 bp    PROT      linear   31-AUG-2014
DEFINITION  Mus_musculus@AAH11291     229 bp    PROT      linear    2-AUG-2014, 229 bases, 
 ACCESSION  Rose-Cavalier-Smiths-iMac.local:109:1409479470

ORIGIN
        1 KSNYFLKIIQ LLDDYPKCFI VGADNVGSKQ MQQIRMSLAV VLMGKNTMMR ----------
       61 ---GNVGFVF TEDLTE-IRD MLLANKVPAA ARAGAIAPCE VTVPAQNTGL GPEKTSFFQA
      121 LGITTKISRG TIEILSDVQL I-KTGDKVGA SEATLLNMLN ISPFSFGLII QQVFDNGSIY
      181 NPEVLDITEQ ALHSRFLEGV RNVASVCLQI GYPTVASVP- -HSIINGYKR VLA
//
LOCUS       Naegleria_gruberi@NAEGR83230     234 bp    PROT      linear   31-AUG-2014
DEFINITION  Naegleria_gruberi@NAEGR83230     230 bp    PROT      linear    2-AUG-2014, 230 
 ACCESSION  Rose-Cavalier-Smiths-iMac.local:110:1409479470
ORIGIN
        1 KEQYVESFIN MLDKYTKIIF VEANNVRSKQ MADIRVGLGE LLMGKNTLMK KAIKIAKIAD
       61 LLKGNVGLVF TNDLNE-VKD VILSYKVGAP AKQGAISPVK VVIQPANTGL EPTKTSFFQA
      121 LNINTKITKG TVEIIKEHIL L-NPGDKVGS SEAALLQLLN IKPFEYGLVL VNIYDNGAVY
      181 SPTVLSLTDE VMESKVRDAV NNVAALGLAL DMPNEASIP- -HSVANTFKN LLAI
//
LOCUS       Nannochloropsis_oculata@nanocS      90 bp    PROT      linear   31-AUG-2014
DEFINITION  Nannochloropsis_oculata@nanocS      89 bp    PROT      linear    2-AUG-2014, 89
 ACCESSION  Rose-Cavalier-Smiths-iMac.local:111:1409479470
ORIGIN
        1 KEDYFEKVEE LLGSYTKVFI VGVDNVGSKQ MQQIRHALAT VLMGKNTRIR KVIN------
       61 ---------- ---------- -------XXX
//
LOCUS       Nematostella_vectensis@NEMVE23     234 bp    PROT      linear   31-AUG-2014
DEFINITION  Nematostella_vectensis@NEMVE23     230 bp    PROT      linear    2-AUG-2014, 23
 ACCESSION  Rose-Cavalier-Smiths-iMac.local:112:1409479470
ORIGIN
        1 KSNYFLKIIQ YLDEYPKLFL VGVDNVGSKQ MQTIRQSLGE VLMGKNTMIR KAIRLEKLLP
       61 HIKGNIGFVF TEDLAD-VRK IIMENKVAAP AKAGVIAPID VFVPAGNTGL GPEKTSFFQA
      121 LAIPTKIARG TIEIINDVHL I-KKDEKVGA SESTLLNMLK ISPFSYGLQI CQVYESGSVY
      181 DPSVLDITND DILARFRMGI ANVASVCLEI GYPTVVSVP- -HSIINGFKN IAAV
//
LOCUS       Neurospora_crassa@rpp0NeucrCom     234 bp    PROT      linear   31-AUG-2014
DEFINITION  Neurospora_crassa@rpp0NeucrCom     230 bp    PROT      linear    2-AUG-2014, 23
 ACCESSION  Rose-Cavalier-Smiths-iMac.local:113:1409479470
ORIGIN
        1 KAGYFDKLKG LLEDYRSIFI VSVDNVSSQQ MHEIRQSLAV VLMGKNTMVR RALKYERLLP
       61 FVKGNVGFVF TGDLKE-VRD KILANKVAAP ARAGAIAPAD VWIPAGNTGM EPGKTSFFQA
      121 LGVPTKIARG TIEITTDLKL V-EAGAKVGP SEATLLNMLN ISPFTYGMGI AQVYDQGNTF
      181 PSDVLDISEE QLLKAFSTAI TTIASLSLAL NFPTLPSVI- -HSVVNAYKK VLAV
//
LOCUS       Nonionellina_sp@GS5A9VV01DGPE5     126 bp    PROT      linear   31-AUG-2014
DEFINITION  Nonionellina_sp@GS5A9VV01DGPE5     125 bp    PROT      linear    2-AUG-2014, 12
 ACCESSION  Rose-Cavalier-Smiths-iMac.local:114:1409479470
ORIGIN
        1 ---------- ------T--- ISITNVGSKQ LAEMR----- -FIWKNT--- ----------
       61 ----NSGFVF ---------- -----KKQCA AKAGTIAPED VFIPPGPTGM EPTQTAFFQA
      121 MNIPTR
//
LOCUS         NuclSimp     234 bp    PROT      linear   31-AUG-2014
DEFINITION  NuclSimp     230 bp    PROT      linear    2-AUG-2014, 230 bases, 3FE05462 chec
 ACCESSION  Rose-Cavalier-Smiths-iMac.local:115:1409479470
ORIGIN
        1 KADYFTKLYD LLDNYTKCFV VEADNVGSNQ MHKIRISLAS ILMGKNTMVR KALRLEKLLP
       61 FVRGNVGFVF TDDLRT-IRD LLLKERVAAP ARAGAIAPVD VFIDAQNTGF GLEKTSFFQA
      121 LGIATKISKG TIEIINQVHL V-VKGTKVGP SEAALLNMLK VSPFTFGLSV VTIYDNGALY
      181 GNEMLDITDE HLLKQFSLGL KNLTCISLAL GIPSTLAVP- -HHVANAYKN VLAI
//
LOCUS       Oryza_sativa@rpp0OrysaComposit     234 bp    PROT      linear   31-AUG-2014
DEFINITION  Oryza_sativa@rpp0OrysaComposit     230 bp    PROT      linear    2-AUG-2014, 23
 ACCESSION  Rose-Cavalier-Smiths-iMac.local:116:1409479470
ORIGIN
        1 KVAYDKKLCQ LLDEYTKVLI AVADNVGSNQ LQEIRKGLSI VLMGKNTLIR RCIKFLELMP
       61 LLVGNVGLIF TGDLKE-VRE EVAKYKVGAP ARVGLVAPVD VVVPPGNTGL DPSQTSFFQV
      121 LNIPTKINKG TVEIITPVEL I-KKGDKVGS SESALLAKLG IRPFSYGLVI TNVYDSGSVF
      181 SPEVLDLTED DLMEKFASGV SMVASVSLAI SYPTIAAAP- -HMFLNGYKN VLAV
//
LOCUS       Ostreococcus_lucimarinus@OSTLU     234 bp    PROT      linear   31-AUG-2014
DEFINITION  Ostreococcus_lucimarinus@OSTLU     230 bp    PROT      linear    2-AUG-2014, 23
 ACCESSION  Rose-Cavalier-Smiths-iMac.local:117:1409479470

ORIGIN
        1 KQGYAERVHK LLDNYDTALL VHADNVGSKQ FMDIRASISV VLMGKNTLMR KCISWMILSN
       61 KLVGNVGIIF TGDLLD-VRK KIQQFVVPAP ARVGAIAPVE VVVPAGPTGM EPSQTSFFQT
      121 LNIATKINKG TIEILNDIVV L-QPGDRVSS SAAALLGKMK FTPFTYGLIV MEVYDKGAMY
      181 PSAVLDITNE TLEKKFMSGV AQVASLSLAS GYPTLASVP- -HSIVNAYKN VLAI
//
LOCUS       Ostreococcus_tauri@OSTTA23034     234 bp    PROT      linear   31-AUG-2014
DEFINITION  Ostreococcus_tauri@OSTTA23034     230 bp    PROT      linear    2-AUG-2014, 230
 ACCESSION  Rose-Cavalier-Smiths-iMac.local:118:1409479470
ORIGIN
        1 KQTYAEKVNF LLDNYDTALL VGADNVGSRQ FMDIRASISV VLMGKNTLMR KCISWNILAE
       61 KLVGNVGIIF TGDLLE-VRK KVKQFVVPAP ARVGAIAPVE VVVPAGPTGM EPSQTSFFQT
      121 LNIATKINKG SIEILNDIVV L-KVGDRVSS SAAALLSKMK FTPFEYGLEV VEVYDKGAMY
      181 PSAVLDITNE TLEKKFMSGV SQIASLSLAS GYPTLASVP- -HSIVNAYKN VLAV
//
LOCUS       Oxnerella_sp@oxnspSFL6WO5102QS     185 bp    PROT      linear   31-AUG-2014
DEFINITION  Oxnerella_sp@oxnspSFL6WO5102QS     183 bp    PROT      linear    2-AUG-2014, 18
 ACCESSION  Rose-Cavalier-Smiths-iMac.local:119:1409479470
ORIGIN
        1 ---------- ---------- ---------- ---------- ---------- ----------
       61 ---------- ---------- ---------- ---------- ---------- -PTETSFFQA
      121 LNIPTKITKG AIEILTDIEL I-TVGQKVSP GEAALLQKLN VKPFRYGLEV VNVYENGSVF
      181 SPKVL
//
LOCUS       Oxyrrhis_marina@rpp0OxymaCompo     234 bp    PROT      linear   31-AUG-2014
DEFINITION  Oxyrrhis_marina@rpp0OxymaCompo     230 bp    PROT      linear    2-AUG-2014, 23
 ACCESSION  Rose-Cavalier-Smiths-iMac.local:120:1409479470
ORIGIN
        1 KNAYLDKLVT LFKDYPRVLV IQADHVGSKQ FQEIRTSLAE IVMGKNTMIR TALRLDKVLE
       61 IVKGNIGFVF VGDLND-VRN EIQSNRVPAA ARAGIVAQCD VFLPVGPTGL DPSQTSFFQA
      121 LNIATKIVKG QIELVSQVHI I-VTGKRVGT SEAVLLKKLA IEPFAFGLNV LQVYDNGSVF
      181 DAKVLDLTDD MLTMKFMAGL KNIAAFSREL GVPCEASVA- -HAVANGFRN IAAL
//
LOCUS         ParaCaud     167 bp    PROT      linear   31-AUG-2014
DEFINITION  ParaCaud     165 bp    PROT      linear    2-AUG-2014, 165 bases, 155E580A chec
 ACCESSION  Rose-Cavalier-Smiths-iMac.local:121:1409479470
ORIGIN
        1 ---------- ---------- ---------- ---------- ---------- ----LDALKN
       61 SVAGKVGFIF TTPVFD-LKP IIEENKVETP ARVGAVAPID VVIPPGPTGM DPASIQFFHA
      121 LQIPTKIEKG QIQITKDFVV L-KTGQKVGQ SQAVLLQKLG KKPFLYG
//
LOCUS       Paramecium_tetraurelia@1243960     234 bp    PROT      linear   31-AUG-2014
DEFINITION  Paramecium_tetraurelia@1243960     230 bp    PROT      linear    2-AUG-2014, 23
 ACCESSION  Rose-Cavalier-Smiths-iMac.local:123:1409479470
ORIGIN
        1 KPAQFKKIYE LLSKYTQVII VGLANVGSKQ VQDIRRILAL LVIGKNTLFK KVLALDVLKN
       61 QVAGKVGFIF TTAVFD-LKS VIEENKVETP ARVGAVAPID VVIPPGPTGM DPASIQFFHA
      121 LQIPTKIEKG QIQITKDFVV L-KTGQKVGQ SQAVLLQKLG KKPFLYGMEV LSCYDNGSIL
      181 NKQQVSVNLN DVLAKFQKNV TNISAISLAN GWVNEASAP- -HVLANAFKE LAAI
//
LOCUS       Perkinsus0@25040     234 bp    PROT      linear   31-AUG-2014
DEFINITION  Perkinsus0@25040     230 bp    PROT      linear    2-AUG-2014, 230 bases, D611A
 ACCESSION  Rose-Cavalier-Smiths-iMac.local:124:1409479470
ORIGIN
        1 KTAYLDRVKD LLDTCEKILI ASVDHVGSNQ LQQIRIGLAI IVMGKNTMLR TALRLGHLLN
       61 VIKGNIGLIF CAPIDE-IRE IISQHKVPAM AKAGMVAQCN VDIPAGPTSL DPSQTNFFQA
      121 LNIATKIVKG SIEISNDVAL V-TKGSKVTA SQQALLMKLN IRPFEYGVEL ESIYDNGEVY
      181 DAAALDISDD DLVEKFMHGV TYFAAFSREA GIPNEATLP- -YAINNAFRN IAAL
//
LOCUS       Phaeodactylum_triconutum@rpp0P     234 bp    PROT      linear   31-AUG-2014
DEFINITION  Phaeodactylum_triconutum@rpp0P     230 bp    PROT      linear    2-AUG-2014, 23
 ACCESSION  Rose-Cavalier-Smiths-iMac.local:125:1409479470
ORIGIN
        1 KAEYFERLKS MLTXYSKAFI VEVDNVGSKQ LQMTRRGLAE VLMGKNTMMR KCMKVEKLIE
       61 TCRGNVGFVF TGDLGE-IRE VLESNTRPAP ARVGSVAPIN VVVPKGPTGC DPGQTAFFQT
      121 LQIATKITRG QIEMVNDTAL I-QAGDRVTA SQAALLLKLD IEPFTYGLVL KKVYDNGSLF
      181 DAKILEITDD VLASKFVGAL NMIASLSLAM GFPTQASVP- -HSIANAYKA ILAV
//
LOCUS       Phanerochaete_chrysosporium@rp     234 bp    PROT      linear   31-AUG-2014
DEFINITION  Phanerochaete_chrysosporium@rp     230 bp    PROT      linear    2-AUG-2014, 23
 ACCESSION  Rose-Cavalier-Smiths-iMac.local:126:1409479470
ORIGIN
        1 KELYFQKLKE LIAKHRSIFV VNVDNVGSNQ MHQIRVALGV VVMGKNTMVR RALRFEKLLP
       61 HVKGNIGFVF TSDLKE-VRD LITANKVAAP ARAGALAPLD VTIPAGNTGM EPGKTSFFQA
      121 LGIPTKIARG TIEIVSDVQV V-TAGTRVGA SEATLLNLLN ISPFTYGMTV VQIFDNGNVF
      181 SPSVLDVSEK ELLDRFTSGI TTIAAISLAI NYPTIVSVM- -HSLVNAYKN LLAV
//
LOCUS       Phycomyces_blakesleeanus@PHYBL     234 bp    PROT      linear   31-AUG-2014
DEFINITION  Phycomyces_blakesleeanus@PHYBL     230 bp    PROT      linear    2-AUG-2014, 23
 ACCESSION  Rose-Cavalier-Smiths-iMac.local:127:1409479470
ORIGIN
        1 KELYFEKLKT YLDTYQSIFI VNVDNVSSNQ MHQIRFSLGV VLMGKNTMVR RALKFERILP
       61 HVKGNIGFVF TADLKA-IRE KITSNRVAAP ARAGAVAPVD VIVPGGNTGM EPGKTSFFQA
      121 LGIPTKISRG TIEIVSDVNL V-AAGTKVGP SEAALLNMLN ISPFTYGMSV SQVYDQGSAF
      181 SSEVLDVEES QLIGNLLAAI REVASISLAV GYPTLASVP- -HSLINGYKN LLAV
//
LOCUS       Phyllostaurus_siculus@Isotig01     229 bp    PROT      linear   31-AUG-2014
DEFINITION  Phyllostaurus_siculus@Isotig01     225 bp    PROT      linear    2-AUG-2014, 22
 ACCESSION  Rose-Cavalier-Smiths-iMac.local:128:1409479470
ORIGIN
        1 KQKYAKRLNA FLDEHSK--- IIVDNIGSKS LNLKR----- -LKGKNT--- ----------
       61 ----NMAFLF ---------- -----KTIAP AKAGAIAPTD VSVQPGPTAL QPGLTPQLSA
      121 MGFSTRINRG QIDITTRRDL I-KAGDKVSK TAAEVLKLLN IKPFKYSIKV ETVCDEGMMF
      181 PSKFYGETRD AIRNAY-ANI LSFGLVLPEM SWPHLDYVR- -HQIANPIV
//
LOCUS       Physcomitrella_patens@PHYPA179     234 bp    PROT      linear   31-AUG-2014
DEFINITION  Physcomitrella_patens@PHYPA179     230 bp    PROT      linear    2-AUG-2014, 23
 ACCESSION  Rose-Cavalier-Smiths-iMac.local:129:1409479470
ORIGIN
        1 KALYDKKLVQ LLEEYSQVLI CAADNVGSKQ LQEIRKGLSI VLMGKNTMMK RSIRYEELLP
       61 ALVGNVGLIF TGDLKE-VRE EIAKYKVGAP ARVGLVAPID VVVPPGNTGL DPSQTSFFQV
      121 LNIPTKINKG TVEIIAPVEL V-HKGDKVGS SEAALLAKLG IRPFSYGLVV VNIYDNGSVF
      181 APEVLDLTED DLLDKFAAGV STVAAVSLAL NYPTLAAVP- -HSFVNSYKN LLAI
//
LOCUS         PhytInfe     234 bp    PROT      linear   31-AUG-2014
DEFINITION  PhytInfe     230 bp    PROT      linear    2-AUG-2014, 230 bases, E18B4FD5 chec
 ACCESSION  Rose-Cavalier-Smiths-iMac.local:130:1409479470
ORIGIN
        1 KLEYFDKLES LLENYTKIFL VGVDNVGSAQ MQQIRLVLAE VLMGKNTLMR KVFNLELFIP
       61 LLKGNVGFVF TDDLSE-IRE VLESNRVPAP ARVGSIAPVD VIVPPGPTGA DPGQTSFFQA
      121 LQIATKIQKG QIEIVTEVML T-RKGEKVGN SEAALLQKLD IKPFSYGLVI EQVYDNGSIF
      181 DPAVLDLTEA DLCAKFVAGL RNVAAMSLEL GIPTLASIP- -HSIANAFKD LVAI
//
LOCUS       Phytophthora_ramorum@PHYRA7154     234 bp    PROT      linear   31-AUG-2014
DEFINITION  Phytophthora_ramorum@PHYRA7154     230 bp    PROT      linear    2-AUG-2014, 23
 ACCESSION  Rose-Cavalier-Smiths-iMac.local:131:1409479470
ORIGIN
        1 KLEYFEKLEK LLENYTKIFL VGVDNVGSAQ MQQIRFVLGE VLMGKNTLMR KVFNLDAFIP
       61 FLKGNVGFVF TDDLSE-IRE VLESNRVPAP ARVGSIAPVD VVVPPGPTGA DPGQTSFFQA
      121 LQIATKIQKG QIEIVTEVLL T-RKGEKVGN SEAALLQKLD IKPFSYGLVI EQVYDNGSIF
      181 DPAVLDLTEA DLCAKFAAGL RNVAAMSLEL GLPTLASIP- -HSIANAFKD LVAI
//
LOCUS       Phytophthora_sojae@PHYSO109515     234 bp    PROT      linear   31-AUG-2014
DEFINITION  Phytophthora_sojae@PHYSO109515     230 bp    PROT      linear    2-AUG-2014, 23
 ACCESSION  Rose-Cavalier-Smiths-iMac.local:132:1409479470
ORIGIN
        1 KLEYFEKLEA LLENYTRIFL VGVDNVGSAQ MQQIRLVLAE VLMGKNTLMR KVFHLEQFIP
       61 LLKGNVGFVF TDDLAE-IRE ILESNRVPAP ARVGSIAPVD VIVPPGPTGA DPGQTSFFQA
      121 LQIATKIQKG QIEIVTEVLL T-RKGEKVGN SEAALLQKLD IKPFSYGLVI EQVYDNGSIF
      181 DPAVLDLTEA DLCAKFVAGL RNVAAMSLEL GLPTLASIP- -HSIANAFKD LVAV
//
LOCUS       Pinus0taed@30208     234 bp    PROT      linear   31-AUG-2014
DEFINITION  Pinus0taed@30208     230 bp    PROT      linear    2-AUG-2014, 230 bases, 2F360
 ACCESSION  Rose-Cavalier-Smiths-iMac.local:133:1409479470
ORIGIN
        1 KVVYDKKICD LLEQYSQLLI CVADNVGSKQ LQGIRAGLSV VLMGKNTMMK RSIRYQNLIP
       61 LLVGNVGLIF TGDLKE-VRE EVAKYKVGAP ARVGLVAPVD VVVPPGNTGL DPSQTSFFQV
      121 LNIPTKINKG TVEIITPVEL I-KKGDKVGS SEAALLAKLG IRPFSYGLIV QSVYDNGSVF
      181 DPEVLDLTED DLIEKFAAGI STVTALSLAI SYPTIAAVP- -HAIINGYKN VLAV
//
LOCUS       Plasmodiophora_brassicae@11719     214 bp    PROT      linear   31-AUG-2014
DEFINITION  Plasmodiophora_brassicae@11719     212 bp    PROT      linear    2-AUG-2014, 21
 ACCESSION  Rose-Cavalier-Smiths-iMac.local:134:1409479470
ORIGIN
        1 KIEFSQRLKS YLTDYKS--- VHADHVGSNQ LQQIR----- -LMGKNT--- ----------
       61 ----NVGLVF ---------- -----QMPAA ARAGVVAPCD AYIPVGPTGC DPGQTSFFQA
      121 LNIPTKIVKG CVEITNEVHL I-KKSEKVGS SEVALLSKLS IRPFSYGLVI KQIYDNGSTY
      181 ASEVLDLSES DLIAKFSNAV SVIASLGLQI GYPT
//
LOCUS       Plasmodium_falciparum@rpp0Plaf     234 bp    PROT      linear   31-AUG-2014
DEFINITION  Plasmodium_falciparum@rpp0Plaf     230 bp    PROT      linear    2-AUG-2014, 23
 ACCESSION  Rose-Cavalier-Smiths-iMac.local:135:1409479470
ORIGIN
        1 KQMYIEKLSS LIQQYSKILI VHVDNVGSNQ MASVRKSLAT ILMGKNTRIR TALKIEKLLP
       61 LVKLNMGFVF CDDLSE-IRN IILDNKSPAP ARLGVIAPID VFIPPGPTGM DPSHTSFFQS
      121 LGISTKIVKG QIEIQEHVHL I-KQGEKVTA SSATLLQKFN MKPFSYGVDV RTVYDDGVIY
      181 DAKVLDITDE DILEKFSKGV SNVAALSRAT GVITEASYP- -HVFVEAFKN IVAL
//
LOCUS       Plasmodium_yoelii@EAA17671     233 bp    PROT      linear   31-AUG-2014
DEFINITION  Plasmodium_yoelii@EAA17671     229 bp    PROT      linear    2-AUG-2014, 229 ba
 ACCESSION  Rose-Cavalier-Smiths-iMac.local:136:1409479470
ORIGIN
        1 KQIYMDKLSS LIQQYNKILI VHVDNVGSDQ MASVRQSLAT ILMGKNTRIR ----------
       61 ---LNMGFVF CDDLSE-VRS IILQNKSPAP ARLGVIAPID VFIPPGPTGM DPSHTSFFQS
      121 LGISTKIVKG QIEIQENVHL I-KQGEKVTA SSATLLQKFN MKPFSYGVDV RTVYDDGVIY
      181 DANVLDITEE DILKKFSKGV ANVAALSRSV GIITEASYP- -HVFVEAFKN IVS
//
LOCUS       Polytomella_parva@rpp0PolpaCom     234 bp    PROT      linear   31-AUG-2014
DEFINITION  Polytomella_parva@rpp0PolpaCom     230 bp    PROT      linear    2-AUG-2014, 23
 ACCESSION  Rose-Cavalier-Smiths-iMac.local:137:1409479470
ORIGIN
        1 KEAYHERICD LLKTFQKAFI VGADNVGSQQ FQDIRKALSI ILMGKNTMIK RSIKWAALLD
       61 HLVGNVGIVF TQDLNQ-VKD EIAKYKVGAP ARVGATATEE VTVKAGSTGM DPSQTSFFQA
      121 LGVATKINKG TIEIVSDVIV V-RVGDRVGP SQATLLAKLG IKPFKYGLTL LKIFEEGSLF
      181 DPAVLDITDE DMLESVVAAI RNVAAFSLGA HYATLAAVP- -HVVINGYKN VLAV
//
LOCUS         Fontalba      61 bp    PROT      linear   31-AUG-2014
DEFINITION  Fontalba      61 bp    PROT      linear    2-AUG-2014, 61 bases, 88333C59 check
 ACCESSION  Rose-Cavalier-Smiths-iMac.local:138:1409479470
ORIGIN
        1 KAIYFEKLHS LLVNYPKIFI VEADNVGSQQ MHLTRQSLAE ILMGKNTMVR KIIRXXXXXX
       61 X
//
LOCUS         CyanMero     234 bp    PROT      linear   31-AUG-2014
DEFINITION  CyanMero     230 bp    PROT      linear    2-AUG-2014, 230 bases, CB225502 chec
 ACCESSION  Rose-Cavalier-Smiths-iMac.local:139:1409479470
ORIGIN
        1 KGAYIVKAGQ LFDTYDKILV VEIDNVGSKQ LQDARRELSV ILCGKNTVIR KTLKLEKVLH
       61 ALRGNVSFVF TGDLRE-VRD CILRNKVPAP AKAGQIAQCD VFVPAGPTGM PPDMTSFFQA
      121 LSIPTKIERG SICIVSDVQV I-KQNERVSA SAVALLQRMG IEPFTYGMKI RQIYEEGAMY
      181 EPSVLDITPD DLRNKVREAV DTIAAISLAT GYLTAPAVP- -HLLVRAAKD LVAA
//
LOCUS       Galdieria0@30635     234 bp    PROT      linear   31-AUG-2014
DEFINITION  Galdieria0@30635     230 bp    PROT      linear    2-AUG-2014, 230 bases, B6756
 ACCESSION  Rose-Cavalier-Smiths-iMac.local:140:1409479470
ORIGIN
        1 KASYFDRIIT YFEKFDKVLV IGVDNVGSNQ LQKLRQSLCE VLMGKNTMIR KALRLEKLLP
       61 HLVGNVGFIF TGDLKQ-IRE KIAENRVPAA AKAGTFAQCD VVIPAGPTGM EPTMTSFFQA
      121 LNIPTKINKG QIEIQSDVTL L-KEGQRVGN SEQTLLQKLN IKPFKYGAVI QVIYENGVIY
      181 EPKVLDIGEE EISQVTKEGI HNIAAVSLAI GYPTQASIP- -YTIISSLKN LFAV
//
LOCUS       Rhodophyta-Porphyridium_DBLAB_     234 bp    PROT      linear   31-AUG-2014
DEFINITION  Rhodophyta-Porphyridium_DBLAB_     230 bp    PROT      linear    2-AUG-2014, 23
 ACCESSION  Rose-Cavalier-Smiths-iMac.local:141:1409479470
ORIGIN
        1 KVKYFSRLEQ LLGQYPKFLL VNADNVGSKQ LQELRIQLTE ICMGKNTMMR KCIRLEQLLP
       61 KLVGNVGFVF TTDLKE-CRD ILLSNKVPAG AKAGTLAQCD VTIPAGPTGM EPTLTSFFQI
      121 LNIQTKINKG AIEIIADVHL L-TKGEKIGS SEVALLQKLK LMPFSYALQV IDIYDNGSMY
      181 DPKVLDITEA DIVAHMVTGL KNVAAISLAA DYPTAASVP- -HSIASGFSN LMYV
//
LOCUS       Rhodosorus_marinus@rhomaCAMPEP0113964716     234 bp    PROT      linear   31-AUG-2014
DEFINITION  Rhodosorus_marinus@rhomaCAMPEP0113964716     230 bp    PROT      linear    2-AU
 ACCESSION  Rose-Cavalier-Smiths-iMac.local:142:1409479470
ORIGIN
        1 KALFFERLLG LFDNYDRMLI VSADNVGSKQ LQGLRAKDSE MIMGKNTMIR KVLRLESLYE
       61 HIEGNIGFIF TAEPSD-IRE LLRTHVVPAA AKAGTFAQCD VNIPPGPTGM DPSMTSFFQA
      121 LNIPTKISRG QIEIQNEVAL L-KEGQKVGS SEVALLQKLS IRPFSYGLGL VQIYEKGNVF
      181 SPKVLDIKDE DMIESIKAVL GDVQGLSIGA DYPTELSEP- -YHIANGYKN IISI
//
LOCUS       Porphyra_yezooensis@rpp0PoryeC     234 bp    PROT      linear   31-AUG-2014
DEFINITION  Porphyra_yezooensis@rpp0PoryeC     230 bp    PROT      linear    2-AUG-2014, 23
 ACCESSION  Rose-Cavalier-Smiths-iMac.local:143:1409479470
ORIGIN
        1 KEAYVAKLLS YFDEYDKLFI VQADNVGSNQ LQQLRAQVTV LLMGKNTMIR RVLRLLTVLP
       61 VVVGNIGLVF TGDLKE-VRD KIAANKVPAA AKAGTFAQCE VYIEPGPTGM EPTMTSFFQA
      121 LNIPTKINRG QIEIQTRVKL L-EEGQKVGS SEVALLQKLG IRPFSYGLKF LHVFENGSLY
      181 SPKVLDITDD DLQQHVMAGL NNIAAISLGI GYPTQPSVA- -HSMRNGLKN LVSV
//
LOCUS       Porphyridium_cruentum@Contig11     229 bp    PROT      linear   31-AUG-2014
DEFINITION  Porphyridium_cruentum@Contig11     225 bp    PROT      linear    2-AUG-2014, 22
 ACCESSION  Rose-Cavalier-Smiths-iMac.local:144:1409479470
ORIGIN
        1 ---------- ---------- ---------- ---------- ---------- ----------
       61 ---------- ---------- -----KVPAG AKAGTLAQCD VTIPAGPTGM EPTLTSFFQI
      121 LNIQTKIDKG AIEIIADVHL L-TKGEKIGS SEVALLQKLK LMPFSYALQV IDIYDNGSMY
      181 DPKVLDITEA DIVAHMVTGL KNVAAIPLAA DYPTAASVP- -HSIASGFS
//
LOCUS       Proterospongia_sp@rpp0ProspCom     234 bp    PROT      linear   31-AUG-2014
DEFINITION  Proterospongia_sp@rpp0ProspCom     230 bp    PROT      linear    2-AUG-2014, 23
 ACCESSION  Rose-Cavalier-Smiths-iMac.local:145:1409479470
ORIGIN
        1 KKNYFAKLKS FLAEYPKILI VNCDNVGSKQ LQNIRLALCE ILFGKNTMMR RAIMYAELLP
       61 HIKGNVGFIF TDDLAG-IRD LLLNFKVAAP ARVGAIAPDE VVVPKGPTGL DAQKTSFFQA
      121 LNIQTKIARG AIEIVNDVKL L-QKDDRVGP SEAALLNMLG ISPFSYGLLP VQVYDNGSTY
      181 SPSVMDITEE DIIGKLMLGA ANVAAVSLAC GLPNAAS--- -HMV-AGYKN VLAV
//
LOCUS       Prymnesium_parvum@PRYPA319083_     234 bp    PROT      linear   31-AUG-2014
DEFINITION  Prymnesium_parvum@PRYPA319083_     230 bp    PROT      linear    2-AUG-2014, 23
 ACCESSION  Rose-Cavalier-Smiths-iMac.local:146:1409479470
ORIGIN
        1 ---------- ---------- ---------- ---------- ---------- ----------
       61 ---------- ---------- ---------- -KAGVIAPCS CTIPKGPTGL DPAQTSFFQA
      121 LNIATKINKG SIEIINDTEV I-KEGVKVGT SEAALLAKLG IKPFMYGLSV KYVYE-GGVF
      181 DVSVLAINEA TLMALWSSAV GNVAAVSLAV GYLTEASLS- -QLVLAAVKN LTAV
//
LOCUS       Pythium_ultimum@pytulTA1932_2     234 bp    PROT      linear   31-AUG-2014
DEFINITION  Pythium_ultimum@pytulTA1932_2     230 bp    PROT      linear    2-AUG-2014, 230
 ACCESSION  Rose-Cavalier-Smiths-iMac.local:147:1409479470
ORIGIN
        1 ---------- ---------- ---------- -------X-- ---GKNTLIR KVFSLEQVIP
       61 LLKGNVGFVF TQDLNQ-IRE VLESNKVPAP ARVGAVAPID VIIPPGPTGC DPGQTAFFQA
      121 LQVGTKIQKG QIEIINEVLL T-KKGEKVGN SEAVLLQKLN IRPFTYGLVI QTVYDNGSIF
      181 DPAVLDLTED DLTAKFVAGL RNVAAVSLEI GFPTLASIP- -HSVANAFKT LVAV
//
LOCUS       Raphidiophrys_ambigua@contig29     234 bp    PROT      linear   31-AUG-2014
DEFINITION  Raphidiophrys_ambigua@contig29     230 bp    PROT      linear    2-AUG-2014, 23
 ACCESSION  Rose-Cavalier-Smiths-iMac.local:148:1409479470
ORIGIN
        1 KDAYWGKLLN LFQEYNKLFL VNMDMVSSKQ AQTVRFQLGE MLMGKNTLIR KCIRLESLLD
       61 YIQGNSGFVF VEDFGD-VRK ILKDNFVGAA ARAGVVAPID VRIPAGVTSL QPTETQFFQA
      121 INISTKITKG SIEILQDVDL I-KKGRKVLP GEAALLQKMG IKPFTYGIEI IAVFEGGEVF
      181 EPHVLDISDD QLLGSFQAGV SKAAALCLGA NYPTLLSVP- -HSFLXGYKN VLAI
//
LOCUS       Rattus_norvegicus@AAH62028     233 bp    PROT      linear   31-AUG-2014
DEFINITION  Rattus_norvegicus@AAH62028     229 bp    PROT      linear    2-AUG-2014, 229 ba
 ACCESSION  Rose-Cavalier-Smiths-iMac.local:149:1409479470
ORIGIN
        1 KSNYFLKIIQ LLDDYPKCFI VGADNVGSKQ MQQIRMSLAV VLMGKNTMMR ----------
       61 ---GNVGFVF TEDLTE-IRD MLLANKVPAA ARAGAIAPCE VTVPAQNTGL GPEKTSFFQA
      121 LGITTKISRG TIEILSDVQL I-KTGDKVGA SEATLLNMLN ISPFSFGLII QQVFDNGSIY
      181 SPEVLDITEQ ALHTRFLEGV RNVASVCLQI GYPTVASVP- -HSIINGYKR VLA
//
LOCUS       Reclinomonas_americana@RAL0000     234 bp    PROT      linear   31-AUG-2014
DEFINITION  Reclinomonas_americana@RAL0000     230 bp    PROT      linear    2-AUG-2014, 23
 ACCESSION  Rose-Cavalier-Smiths-iMac.local:150:1409479470
ORIGIN
        1 ---------- ---------- ---------- ---------- ---------- ----------
       61 ---------- ---------- ---------- ---------- ---------- ----------
      121 ---------- ---------- ---------- ---------- ---------- ---------L
      181 HAKLLDLTAD DVHELVQNCL QNVAGLATYA KYPTVVTAP- -HSVARGYQN ILAI
//
LOCUS         RhizOryz     234 bp    PROT      linear   31-AUG-2014
DEFINITION  RhizOryz     230 bp    PROT      linear    2-AUG-2014, 230 bases, CEA69CAA chec
 ACCESSION  Rose-Cavalier-Smiths-iMac.local:151:1409479470
ORIGIN
        1 ---------- ---------- ---------- ---------- ---------- ----------
       61 ---------- ---------- ---------- ---------- ---------- ----------
      121 ---------- ---------- ---------- ---------- ---------- ----------
      181 ---------- ----KLMSAI REIASISLAV GYPTLASVP- -HSVINGYKN LLAV
//
LOCUS         RhodSali     234 bp    PROT      linear   31-AUG-2014
DEFINITION  RhodSali     230 bp    PROT      linear    2-AUG-2014, 230 bases, E17104FA chec
 ACCESSION  Rose-Cavalier-Smiths-iMac.local:152:1409479470
ORIGIN
        1 ---------- ---------- ---------- --------AQ ILMGKNTMIK FIIRFNKLAD
       61 LCTLNVGLVF TDDPKD-VRN IVEKNKVTAG AKAGALAPKD VALEAGPTGL EPTQTGFFQA
      121 LGIATKITKG SIEIISRVQL C-TAGLKVGS SEAVLLTKMG MKPFEYGLKV VSVFQEGSVL
      181 DPKVLDITDA DIVSLFLRAV SNVSSAALSF GYPILPAIP- -HQLVAGYRN IIAL
//
LOCUS       Saccharomyces_cerevisiae@rpp0S     234 bp    PROT      linear   31-AUG-2014
DEFINITION  Saccharomyces_cerevisiae@rpp0S     230 bp    PROT      linear    2-AUG-2014, 23
 ACCESSION  Rose-Cavalier-Smiths-iMac.local:153:1409479470
ORIGIN
        1 KAEYFAKLRE YLEEYKSLFV VGVDNVSSQQ MHEVRKELAV VLMGKNTMVR RAIRFEKLLP
       61 FVKGNVGFVF TEPLTE-IKN VIVSNRVAAP ARAGAVAPED IWVRAVNTGM EPGKTSFFQA
      121 LGVPTKIARG TIEIVSDVKV V-DAGNKVGQ SEASLLNLLN ISPFTFGLTV VQVYDNGQVF
      181 PSSILDITDE ELVSHFVSAV STIASISLAI GYPTLPSVG- -HTLINNYKD LLAV
//
LOCUS         SaitComp     196 bp    PROT      linear   31-AUG-2014
DEFINITION  SaitComp     194 bp    PROT      linear    2-AUG-2014, 194 bases, 29960D06 chec
 ACCESSION  Rose-Cavalier-Smiths-iMac.local:154:1409479470
ORIGIN
        1 RAEYFEKLRV LLEEYKSIFI VGVNNVSSQQ MHTIRKKLAV VLMGKNTMVR RAIRYERLLP
       61 FVKGNTGFVF TSDLKT-IRD TITSVTVAAP ARAGAVATTD VFIPAGNTGM EPGKTSFFQA
      121 LGIPTKIARG TIEIVSEVQV V-ATGTKVGA SEATLLNMLN ISPFTYGMSV ELVYDNGNVF
      181 TPDVLDIFED VLVAHF
//
LOCUS       Sawyeria_marylandensis@SML0000     234 bp    PROT      linear   31-AUG-2014
DEFINITION  Sawyeria_marylandensis@SML0000     230 bp    PROT      linear    2-AUG-2014, 23
 ACCESSION  Rose-Cavalier-Smiths-iMac.local:155:1409479470
ORIGIN
        1 KRNYINKLLA LTEEYKKILI VVADNVNSKQ MTQIRRSLAI ILMGKKTLMR KALDLQELKK
       61 CFKGNVGLVF TDDPAE-IRK IISENKVLCA ARQGQISPCE VIVPKGNTGM EPTKTGFFQA
      121 LDIPTKITKG TVDIVNDFRI L-KKGQKVGN SESVLLQMLE IKPFSYGLET LFVYEDGCVY
      181 ESSVLDISDS EYEKIFAEGL GNSTNIALAT GYTTSAAVP- -IVLANVLQE MLSV
//
LOCUS       Scenedesmus_obliquus@SOL000000     234 bp    PROT      linear   31-AUG-2014
DEFINITION  Scenedesmus_obliquus@SOL000000     230 bp    PROT      linear    2-AUG-2014, 23
 ACCESSION  Rose-Cavalier-Smiths-iMac.local:156:1409479470
ORIGIN
        1 KEAYHQRLCD YLNTYERAFV VGADNVGSKQ MSDIRAALTI ILMGKNTMMK RSIRWAPLLD
       61 ELVGNVGLIF TGDLAQ-VKA EIVKYKVGAP ARVGLVAPND VTIPSGSTGM DPSQTSFFQA
      121 LAIATKINKG TIEIVADVHL I-KTGDKVGA SEAALLGKLG IKPFKYGLEV VKVFENGSLF
      181 EPAVLEITDE DMQASVGAAL ANVAALSLAA NYPTLASIP- -HSVINGYKN VLAI
//
LOCUS       Schizochytrium_sp@rpp0SchspCom     234 bp    PROT      linear   31-AUG-2014
DEFINITION  Schizochytrium_sp@rpp0SchspCom     230 bp    PROT      linear    2-AUG-2014, 23
 ACCESSION  Rose-Cavalier-Smiths-iMac.local:157:1409479470
ORIGIN
        1 KAELFARTKE LFAEYNKILL VGANNVGSKQ IQQIRIALAV LLFGKNTMQR TIIRISNLTE
       61 HVRGNIGFIF TDDVSE-IRT VIDSNRVPAA ARAGQIAESD VIVPPGPTGC DPGQTSWFQA
      121 LNVPT----- ---------- ---------- SEAALLQRLD IRPFTYGFVL KSVYDKGNIF
      181 DAKVLDITED NLKTKFFMAV RRMASICLTT GYPTLVSLP- -HSVGNGVRT LIAI
//
LOCUS       Schizosaccharomyces_pombe@rpp0     234 bp    PROT      linear   31-AUG-2014
DEFINITION  Schizosaccharomyces_pombe@rpp0     230 bp    PROT      linear    2-AUG-2014, 23
 ACCESSION  Rose-Cavalier-Smiths-iMac.local:158:1409479470
ORIGIN
        1 KAQYFEKLRS LFEKYNSLFV VNIDNVSSQQ MHTVRKQLAE LIMGKNTMIR RAMRLERLLP
       61 VVRGNVGFVF TADLKE-VRE TIIANVIAAP ARPNAIAPLD VFVPAGNTGM EPGKTSFFQA
      121 LGIPTKITRG TIEITSDVHL V-SKDAKVGP SEATLLNMLN ISPFTYGMDV LTIYDQGNVF
      181 SPEILDVSEE DLIGHLLSAA SIITAISLGA NYPTILSVM- -HSVVNAYKN LVAV
//
LOCUS       Seculamonas_ecuadoriensis@SEL0     234 bp    PROT      linear   31-AUG-2014
DEFINITION  Seculamonas_ecuadoriensis@SEL0     230 bp    PROT      linear    2-AUG-2014, 23
 ACCESSION  Rose-Cavalier-Smiths-iMac.local:159:1409479470
ORIGIN
        1 KAAYRAKILD LLDTYNKVLV VEADNVSSNQ FHQIRKALAV ILMGKNTQIR TAMDLEALKE
       61 LVKLNVGLVF TGDLAK-VRD IMLSYRIGAP AKVGAVAPSN VVVPAGNTGL DPNQTSFFQA
      121 LNITTKIVKG TIEIQNDVTI L-KAGDKVGN SEAALLAKLN IRPFTYGLKL SSIYENGSVY
      181 GPAVLDIKDE DFAKFFAAGI SNVTAVSLGA NYPTIASAP- -HSFINGFKN VLSI
//
LOCUS       Selaginell@31480     234 bp    PROT      linear   31-AUG-2014
DEFINITION  Selaginell@31480     230 bp    PROT      linear    2-AUG-2014, 230 bases, BCED8
 ACCESSION  Rose-Cavalier-Smiths-iMac.local:160:1409479470
ORIGIN
        1 KEIYDRKMVD LLENYTKALI CAADNVGSTQ LQQIRRGLSV VLMGKNTLMK RTIRVLSLMP
       61 LLVGNVGLIF TGDLKE-VRE EVAKYKVGAP ARVGLVAPID VTIPPGSTGL DPSQTSFFQV
      121 LNIPTKINKG TVEIVSSVEL I-KKGEKVGS SEAALLAKLG IRPFSYGLVV QMVYDDGSVF
      181 DPAVLDLTED DLVGRFAAGV SAVAALSLAI GYPTLAAAT- -HYFLNSYKN VLAV
//
LOCUS       Sorghum_bicolor@SORBI5058361     234 bp    PROT      linear   31-AUG-2014
DEFINITION  Sorghum_bicolor@SORBI5058361     230 bp    PROT      linear    2-AUG-2014, 230 
 ACCESSION  Rose-Cavalier-Smiths-iMac.local:161:1409479470
ORIGIN
        1 KIAYDKKLCS LLDEYTKVLI ALADNVGSKQ LQDIRRGLSV VLMGKNTLIR RCIKFDPLMD
       61 LLVGNVGLIF TGDLKE-VRE EVAKYKVGAP ARVGLVAPVD VVVPPGNTGL DPSQTSFFQV
      121 LNIPTKINKG TVEIITPVEL I-KKGDKVGS SESALLAKLG IRPFSYGLQV TNVYEDGSVF
      181 SPEVLDLSEE DLIEKFATGV SMVASLSLAI SYPTLAAVP- -HMFINGYKN VLAV
//
LOCUS       Sphaeroforma_arctica@SAL000000     234 bp    PROT      linear   31-AUG-2014
DEFINITION  Sphaeroforma_arctica@SAL000000     230 bp    PROT      linear    2-AUG-2014, 23
 ACCESSION  Rose-Cavalier-Smiths-iMac.local:162:1409479470
ORIGIN
        1 KAAYFERLLS YFDKYSKCFI VGVDNVGSNQ MQQIRKSLGE VLMGKNTLIR KALRFHKLLS
       61 VVKNNVGFVF TDDLCE-VRD LITSFKVAAP AKTGAIAPID VHIPAGSTGM DPGKISFFQA
      121 LNITTKIQKG AIEIVNPVHL I-KEDTRVDA SAAVLLNMLK ISPFSYGLKV FHVFEGGSLY
      181 DPEVLDIKED DLLKEFSAAV ANVASISLAI GYPTVAAIP- -HMFINSYKN VLAI
//
LOCUS         SpirBark     231 bp    PROT      linear   31-AUG-2014
DEFINITION  SpirBark     227 bp    PROT      linear    2-AUG-2014, 227 bases, BB66E791 chec
 ACCESSION  Rose-Cavalier-Smiths-iMac.local:163:1409479470
ORIGIN
        1 RQTYNEKLDK LFTSYSKILI VSADNIRSNQ ISRIRRALAE LIFGKKTLME RYLKLKQLLP
       61 YIKLNIGLIF TGEYKD-ITT AFEESKRKAG AKPGMIAPSE VVIQPMLTTM GPDQHSFFAS
      121 LSIDTKINKG KIEITNTVHL V-NKGDIVSP SHATLLNKLE IEPFYYQMEA VLVYDNGQIF
      181 DASILNVDDE VMQKKWNTGL EFFVSAALGA NIAVLPAIP- -HIMIDSMKT L
//
LOCUS         SpizPunc     234 bp    PROT      linear   31-AUG-2014
DEFINITION  SpizPunc     230 bp    PROT      linear    2-AUG-2014, 230 bases, 1E027964 chec
 ACCESSION  Rose-Cavalier-Smiths-iMac.local:164:1409479470
ORIGIN
        1 KEVYFQKLSQ LLEEYPTIFI VNVDNVSSNQ MHQVRHSLAV VLMGKNTMVR RALRYEKLLT
       61 VIKGNVGFVF TGDLKE-IRE RIVANRVQAP AKAGAVAPVD VTIPAGNTGM EPGKTSFFQA
      121 LGIPTKIAKG TIEIVNDVPL I-HAGSKVGA SEATLLNMMN ISPFTYGMTI QAVYDNGTIF
      181 SPEILDIDES DLLASLVQGI TTIAAVSMAI GYPTIASVP- -HLLINGYKN LISI
//
LOCUS       Stachyamoeba_lipophora@SLL0000     234 bp    PROT      linear   31-AUG-2014
DEFINITION  Stachyamoeba_lipophora@SLL0000     230 bp    PROT      linear    2-AUG-2014, 23
 ACCESSION  Rose-Cavalier-Smiths-iMac.local:165:1409479470
ORIGIN
        1 KTNYMNTLIN LVEENSKILI VTVDNVGSKQ MQQIRIALAQ ILMGKNTMIK RTLRLKVLMP
       61 VLKGNVGMIF TGDLVE-IKN IITENKKAAP AKIGSISPVK VIVPAGNTGM EPTKTSFFQA
      121 LSIPTKITKG TVEIINDVAL L-QPGDKVGS SEAALLQMMG INPFFYGMGV QWVYDDGAFF
      181 KAAALDLSDE AIEAKFLNGV SNVAAVSLQT GIPTEASIP- -HSVVNAFKN LLSI
//
LOCUS       Stenamoeba_stenopodia@stestCon     234 bp    PROT      linear   31-AUG-2014
DEFINITION  Stenamoeba_stenopodia@stestCon     230 bp    PROT      linear    2-AUG-2014, 23
 ACCESSION  Rose-Cavalier-Smiths-iMac.local:166:1409479470
ORIGIN
        1 ---------- ---------- ---------- ---------- ---------- ----------
       61 ---------- ---------- ---------- ---------- ---------- ----------
      121 -----KINRG QVEIINDVLL L-KDWQG-RT IRGYPLSKLN IRPFSYGLTV LTVYDAGFVY
      181 DPKVLDLTDA DLLKSFAEGV QQIAALSLEI NYPSIAAVP- -HYFANAYKN ILAV
//
LOCUS       Sterkiella_histriomuscorum@rpp     234 bp    PROT      linear   31-AUG-2014
DEFINITION  Sterkiella_histriomuscorum@rpp     230 bp    PROT      linear    2-AUG-2014, 23
 ACCESSION  Rose-Cavalier-Smiths-iMac.local:167:1409479470
ORIGIN
        1 KEEYWYKLQD LAGEYSKAIL VDVDNVSSKQ INQIRLKLAK MIMGKNTLMK AALNLDKIVT
       61 LLKGNTGIIF SGDLSD-IKK VLDDQSREAP AKVGAVAPDD VWIRAGSTGL DPKQTSFFQQ
      121 LSISTKIVKT QIDIVADKKI I-TSGQKIEA THAALLDKLK IRPFSYKMHV KKVYEDGTIF
      181 NPDVLDITTE DILARFRKTI GNLASISLAS GFIIKPAVP- -HLLANAFKN LAAV
//
LOCUS       Strongyloc@31433     234 bp    PROT      linear   31-AUG-2014
DEFINITION  Strongyloc@31433     230 bp    PROT      linear    2-AUG-2014, 230 bases, 1A893
 ACCESSION  Rose-Cavalier-Smiths-iMac.local:168:1409479470
ORIGIN
        1 KSNYFVRLIE NLNEYPKCFI VGVDNVGSKQ MQAIRSSLGV VLMGKNTMIR KAIRLEKLLP
       61 HMKGNVGFVF TGELLE-VRE KILANKVAAP AKAGALAPID VFIDSVNTGL GPEKTSFFQA
      121 LSIATKIARG TIEILNKVHL I-KLGEKVGA SEATLLQMLK IYPFSYGLQI RQVYEAGSVF
      181 HPSILDITDE DIHVKFIEGV ANVAALCLQI GYPTPASVP- -HSIVNGFKN ILAI
//
LOCUS         TaphDefo     234 bp    PROT      linear   31-AUG-2014
DEFINITION  TaphDefo     230 bp    PROT      linear    2-AUG-2014, 230 bases, 7B9B8EED chec
 ACCESSION  Rose-Cavalier-Smiths-iMac.local:169:1409479470
ORIGIN
        1 KAEYFEKLKS LVEEYKSCFV VTVDNVGSQQ MHLIRKSLAV VLLGKNTMIR RALRLERLVP
       61 LVRGNMGFVF TGDLKD-IRE KIVNNTVAAP ARAGALAPLD VFIEAGNTGM DPSKTSFFQA
      121 LGVPTKIARG TIEIVGQVQV V-TKGTKVGA SEATLLNMLN ISPFTYGMKV ATVYDNGQVF
      181 APEVLDITED VLIGQFMSAV RNVACISLAA KYPTIVSVM- -HSVINAYKN LLAV
//
LOCUS       Telonema_sp@contig15210_2     227 bp    PROT      linear   31-AUG-2014
DEFINITION  Telonema_sp@contig15210_2     223 bp    PROT      linear    2-AUG-2014, 223 bas
 ACCESSION  Rose-Cavalier-Smiths-iMac.local:170:1409479470
ORIGIN
        1 KYQLADELKQ HFADYTKLFL VDCDNVGSNQ IHQIR--L-- VYCGKNT--- ----------
       61 ----NVALVF --------R- -----KKPAP ARPGAIAQCD VIVPAGNTGM EPTMTSFLQA
      121 LNIPSKITKG SIEILNPVAL I-KEGEKVEA SQSSLLEKLN MLPFSYGLVV VGVYDDGSMY
      181 DPAVLDITDE QILASVSAGI KNVACVSLET GSPTVASVP- -YSILLG
//
LOCUS       Tetrahymena_thermophila@rpp0Te     234 bp    PROT      linear   31-AUG-2014
DEFINITION  Tetrahymena_thermophila@rpp0Te     230 bp    PROT      linear    2-AUG-2014, 23
 ACCESSION  Rose-Cavalier-Smiths-iMac.local:171:1409479470
ORIGIN
        1 KDAFIRRFYE LLSKYDSIAL CTLENVGSLQ LQQIRRSLNI MVIGKNTVVR KAVQLASLIP
       61 HLKNKIAYVF HDPIFA-LKP KIESFVVPAP ARVGTVAQKD VMIPPGPTGM DPSQINFFHA
      121 LSISTKIQKG QIEITKEVQV C-TKGKKIGN SEVSLLEKMN IQPFSYGMKC FSDYDNGEIL
      181 TEEVLSISPS VILDAFAQNT LRIAAVSLAT GYVTAPSVP- -HFIQNAFKD LAAI
//
LOCUS       Thalassiosira_pseudonana@rpp0T     234 bp    PROT      linear   31-AUG-2014
DEFINITION  Thalassiosira_pseudonana@rpp0T     230 bp    PROT      linear    2-AUG-2014, 23
 ACCESSION  Rose-Cavalier-Smiths-iMac.local:172:1409479470
ORIGIN
        1 KQQYFSTMKE LMTTYSKCFI VEIDNVGSMQ IQQTRLALAE VLMGKNTMMR KCIRIAQLEA
       61 CCRGNVGFVF TGDLGA-VRE VLESNVRPAP ARVGAVAPID VIVPXGPTGC DPGQTAFFQT
      121 LQIATKITKG QIEMTTDTHL I-SAGERVTA SQAALLQKLA MEPFTYGLVL KSVYDSGXLF
      181 DAKVLDITDD VLAAKFVSAL NTISKLSLAL NIPTQASVT- -HSIANAFKA ILSV
//
LOCUS       Thecamonas_trahens@AMSG_05753T     234 bp    PROT      linear   31-AUG-2014
DEFINITION  Thecamonas_trahens@AMSG_05753T     230 bp    PROT      linear    2-AUG-2014, 23
 ACCESSION  Rose-Cavalier-Smiths-iMac.local:173:1409479470
ORIGIN
        1 KAAYYDKVVA LFQEYSKVIL VDADNVGSSQ MQQIRIALAT LLMGKNTMIR RALRIERILP
       61 LIVGNVGLVF TEEPAE-IRA LIGANRVGAP AKAGAIAPCD VDVPAGPTGM EPGLTAFFQA
      121 LNIATKIARG QIEIVADIKL I-TKGDKVSA SEAVLLQKLG IKPFSYGLEA KTIYDDGVVY
      181 DAAVLDLTSE DIGAMLANAA KDIGAISLAI DYPTVVSVP- -HSILNGFKN VMFV
//
LOCUS       Theileria_annulata@rpp0TheanCo     234 bp    PROT      linear   31-AUG-2014
DEFINITION  Theileria_annulata@rpp0TheanCo     230 bp    PROT      linear    2-AUG-2014, 23
 ACCESSION  Rose-Cavalier-Smiths-iMac.local:174:1409479470
ORIGIN
        1 KKLYFERLTN LMKTYSKILI VSVDHVGSRQ MASVRHSLAT ILMGKNTVIR TALQVEKVTQ
       61 CVKLNTGFVF CADPME-VRE VILNNRVPAP ARQGVIAPSD VFIPAGSTGL DPSQTSFFQA
      121 LGISTKIVKG QIEIQNEVHL I-KKDDKVSA SGATLLQKLN IKPFSYGLKV EKIYDSGAIS
      181 DASVLDVTDE DILAVVKLGV SYANALSRQL GYPTTLSVD- -HAMLEGFKN CVGL
//
LOCUS         TheiParv     234 bp    PROT      linear   31-AUG-2014
DEFINITION  TheiParv     230 bp    PROT      linear    2-AUG-2014, 230 bases, 8DAA9E86 chec
 ACCESSION  Rose-Cavalier-Smiths-iMac.local:175:1409479470

ORIGIN
        1 KKLYFERLTS LMRTYSKILI VSVDHVGSRQ MASVRHSLAT ILMGKNTVIR TALQVEKVAQ
       61 CVKLNTGFVF CADPME-VRE VILNNRVPAP AKQGVIAPSD VFIPAGSTGL DPSQTSFFQA
      121 LGISTKIVKG QIEIQNEVHL I-KKDDKVTA SGATLLQKLN IKPFSYGLKV EKIYDSGAIS
      181 DASVLDVTDE DILSVVKLGV SYANAMAREL GYPTSLSVD- -HALLEGFKN CISL
//
LOCUS       Toxoplasma_gondii@rpp0ToxgoCom     234 bp    PROT      linear   31-AUG-2014
DEFINITION  Toxoplasma_gondii@rpp0ToxgoCom     230 bp    PROT      linear    2-AUG-2014, 23
 ACCESSION  Rose-Cavalier-Smiths-iMac.local:176:1409479470
ORIGIN
        1 RKTYFSRLFA LLEKYPRVLV VEADHVGSKQ MADIRLALAV VLMGKNTMIR TALKLEKLLP
       61 LVRLNVGFIF CEDPAE-VRR IVAENKVPAP ARQGVFAPID VFIPAGPTGM DPGSTSFFQA
      121 LGIATKIVKG QIEIQNEVHL I-KEGDKVTA SAATLLQKLN IKPFEYGLAI QHVYDDGSVY
      181 KASVLDITDE VILEKFRAGT MNVAALSREV GFPTTASAP- -HSILEAFKF CTSL
//
LOCUS       Trichomonas_vaginalis@12348244     234 bp    PROT      linear   31-AUG-2014
DEFINITION  Trichomonas_vaginalis@12348244     230 bp    PROT      linear    2-AUG-2014, 23
 ACCESSION  Rose-Cavalier-Smiths-iMac.local:177:1409479470
ORIGIN
        1 KAEYIKKLHG LFRKYHKVAV VTAQNVTSNQ LMKIRAGVAE VLFGKNSLMR RAVDITKLEK
       61 HLTNGAGLIF TGSFKA-IKE VIDANCLGSA AKPGSIAPCD VVIKPQRTSI SPTDIKVLHA
      121 LNIQCKVFKG TIEITGEKQL I-WEGQKVGA SEANILGMLG IMPFNYTLKI EALYDNGSMY
      181 DPSFLSISDD FLAQKFAEGL SNVTCVALGM HYPCAASAP- -HMIRSAFVD IASI
//
LOCUS       Histomonas@407434172gbGAAM0100     234 bp    PROT      linear   31-AUG-2014
DEFINITION  Histomonas@407434172gbGAAM0100     230 bp    PROT      linear    2-AUG-2014, 23
 ACCESSION  Rose-Cavalier-Smiths-iMac.local:178:1409479470
ORIGIN
        1 KLDFCAKFKE MFRKYNKVAL VSAENVTASQ LLGIRHGLAE IVFGKNSLMR RVVEELKSEL
       61 KNIEGVGFCF TGSFSK-IKD VIDNHCKGSP AKVGAISPCD VVVPPMRTTL PPTQVSVLHA
      121 LNIQSKIFKG TIEITSEKLL I-KEGEKVGA SEANLLGLLN IMPFKYTLKL IKLYDNGNLY
      181 EPSILEISDE VLSGKFATAL KNVAGLSIGI GYVNAASAP- -HMVGSAFKD IASI
//
LOCUS       Trichoplax_adhaerens@TRIAD6336     234 bp    PROT      linear   31-AUG-2014
DEFINITION  Trichoplax_adhaerens@TRIAD6336     230 bp    PROT      linear    2-AUG-2014, 23
 ACCESSION  Rose-Cavalier-Smiths-iMac.local:179:1409479470
ORIGIN
        1 KSNYFIRLIN LLDEFPRVFI VNVDNVGSNQ MQQIRISLAE VLMGKNTMIR KAIRLENLLT
       61 HIRGNVGFVF TENLND-IRD KILANKVAAP AKAGALAPID VFLDPQNTGL GPEKTSFFQA
      121 LTIPTKISRG TIEILNKVHL I-KKDEKVGA SEATLLNMLK VSPFTYGLKI LKIYDEGSIY
      181 DPAVLDITDD DIVKKFLQGV QHVAAVSLQI GYPTTVSVP- -HSIINGFKN VLAV
//
LOCUS       Trimastix_pyriformis@rpp0Tripy     234 bp    PROT      linear   31-AUG-2014
DEFINITION  Trimastix_pyriformis@rpp0Tripy     230 bp    PROT      linear    2-AUG-2014, 23
 ACCESSION  Rose-Cavalier-Smiths-iMac.local:180:1409479470
ORIGIN
        1 KNAFIEKIQR FFREYRRIMV VSIDHVPSNM MAQIRHSLAE LLCGKNSIVR YALKLDLLMD
       61 NVRGSIGLIF SADLKG-VRD AIAKNKVPAP AKAGNFADND VVIPKGNTGL EPTQTSFLQA
      121 LNIATKINKG TIEILNDVTL I-KKGAKIGG SEATLLAKLN IMPFFYEMRC KQIFEAGSMF
      181 PADILDITDD QLMTAFHEAS ANVAALALGV NIPTAASLR- -FIISNAFQN VAAV
//
LOCUS       Tritrichom@10347     203 bp    PROT      linear   31-AUG-2014
DEFINITION  Tritrichom@10347     201 bp    PROT      linear    2-AUG-2014, 201 bases, CB855
 ACCESSION  Rose-Cavalier-Smiths-iMac.local:181:1409479470
ORIGIN
        1 KVISATDFAN VPPLPQDRS- VSSENVNATQ MLHIRHDLAE IVFGKNSLMR RVAEGHVIEP
       61 FLTRGVGLIF TESFGK-IKE VIDQHCVGSP AKVGAISPCD VIVPPMRTTL PPTQVSVLHA
      121 LGIQSKIFKG TIEITGEKHL I-TEGEKVGA SEANLLSLLN IMPFKYTLKI EHLFDNGNLY
      181 DPAILNISDA VLGGKFAEAL KNV
//
LOCUS       Trypanosoma_brucei@rpp0TrybrCo     234 bp    PROT      linear   31-AUG-2014
DEFINITION  Trypanosoma_brucei@rpp0TrybrCo     230 bp    PROT      linear    2-AUG-2014, 23
 ACCESSION  Rose-Cavalier-Smiths-iMac.local:182:1409479470
ORIGIN
        1 KRDYEDRLNG CLTKYSRVLF CLMDNVRSQQ VHGVRRDLGE LVMGKKTLQK KIVEVCTDKQ
       61 LLCGNTSMIF TSEVSD-ITS VLDSHRVQAP ARVGAIAPCD VIVPAGNTGM EPKATAFFQA
      121 LNIATKISKG TVEIVSDKKV L-STGDKVDN STATLLQKLD ISPFYYQVEV QSVWDRGVLF
      181 TREDLSVTDA VVEKYLLEGI SNISAMSLGA GIPTAATLP- -HMIVDAFKT LLGA
//
LOCUS       Trypanosoma_cruzi@rpp0TrycrCom     234 bp    PROT      linear   31-AUG-2014
DEFINITION  Trypanosoma_cruzi@rpp0TrycrCom     230 bp    PROT      linear    2-AUG-2014, 23
 ACCESSION  Rose-Cavalier-Smiths-iMac.local:183:1409479470
ORIGIN
        1 KREYEERFNG CLTKYGRVLF CLMDNVRSQQ VHDVRRDLGE LVMGKKTLQK KIVETCIEKK
       61 LLCGNTALIF TEEIPV-ITA VLDKHRVQAP ARVGAIAPCD VIVPAGNTGM EPKATSFFQA
      121 LNIATKIAKG TVEIVSDKKV L-SVGDRVDN STATLLQKLD ISPFYYQVEV QSVWDRGMLF
      181 LREDLSITDD VVEKYLLEGI SNVAALSLGA GIPTAATLP- -HMIMDAFKT LLGA
//
LOCUS       Ustilago_maydis@rpp0UstmaCompo     234 bp    PROT      linear   31-AUG-2014
DEFINITION  Ustilago_maydis@rpp0UstmaCompo     230 bp    PROT      linear    2-AUG-2014, 23
 ACCESSION  Rose-Cavalier-Smiths-iMac.local:184:1409479470
ORIGIN
        1 KEAWFEKLTE LLEKYPSIFI VNIDNVSSQQ MHQIRQSLGV VLMGKNTMAR RALRYERLLP
       61 HLKGNIGFVF TGDLKD-VRD VILSNRVAAP ARAGAYAPAD IFVKAGNTGM EPGKTSFFQA
      121 LGVPTKIARG TIEIVSDVKV V-DAGNRVGT SEATLLNMLN ISPFTYGMTV VQIYDRGQCF
      181 ESSVLDVSED ELVDRFVLGI KQVACISLAL NYPTIASVM- -HSLVNGYKN LIAV
//
LOCUS       Volvox_carteri@VOLCA84328     234 bp    PROT      linear   31-AUG-2014
DEFINITION  Volvox_carteri@VOLCA84328     230 bp    PROT      linear    2-AUG-2014, 230 bas
 ACCESSION  Rose-Cavalier-Smiths-iMac.local:185:1409479470
ORIGIN
        1 KKDYRKRLAQ YLQTYDKAFI VNADNVGSKQ FMDIRKALSV ILMGKNTMMR YCVEWECLVK
       61 PLEGNVGIVF TGDLSQ-VKD EIAKYKVGAP ARVGATANED VVIKAGGTGM DPSQTSFFQA
      121 LGIATKINKG TIEIVSDVVV V-KTGDRVGA SQATLLAKLG IKPFKYGLQI LKVIESGAVY
      181 DPKVMEITDE DILSSVMTAI REVSALSLGA RYPTLVAAP- -HVIIDGYKN VLAI
//
LOCUS         ZootSymb     155 bp    PROT      linear   31-AUG-2014
DEFINITION  ZootSymb     153 bp    PROT      linear    2-AUG-2014, 153 bases, 41C96C21 chec
 ACCESSION  Rose-Cavalier-Smiths-iMac.local:186:1409479470
ORIGIN
        1 ---------- ---------- ---------- --------AV ILMGKNTLIR RAIAIQQLTN
       61 ALKLNVGLVF TEELPE-IRD LIAQNKISGL AKPGSVAPCD VVIQKGNTGL EPGXTSFLQA
      121 LNIATKITKG TIEILNDVKV I-TKGDKVGN SEAAL
//
LOCUS       Methanococcoides_burtonii     234 bp    PROT      linear   24-SEP-2014
DEFINITION  Methanococcoides_burtonii, 526 bases, 226CB2CF checksum.
 ACCESSION  Rose-Cavalier-Smiths-iMac.local:300:1409739752
ORIGIN
        1 KKDEIEEIKS LIESYPLFGV IGIEGIPAKQ LQSMRRDLAV LKVCRNSLTR RALDVKKMDD
       61 YIDVQTALIF TQNPFK-LYK LLEKSKTPSP IKAGMVATSD IIVEKGPTSF PPGPIGDMQG
      121 AGIPAAIDGG KVVIKETKAV A-KAGEVVSQ KLAAMLTRLE IYPLEVGLDL RAVLEEGSIF
      181 TPDVLAIDEE QIFSNFVQAA QQAFNMSVNA AYPTAMNIN- -TLLAKAASD SRNV
//
LOCUS       Methanosphaera_stadtmanae     234 bp    PROT      linear   24-SEP-2014
DEFINITION  Methanosphaera_stadtmanae, 526 bases, 19760953 checksum.
 ACCESSION  Rose-Cavalier-Smiths-iMac.local:305:1409739752
ORIGIN
        1 KKEKVAELED LTNSHEIIGI VNLADIPAKQ LQTMRKSLAI LKMSRKNFIK IALEVEGLAD
       61 YLEGQPAMVF TMNPFK-LFK ILEDSKTEAP AKAGSIAPAD IVVPAGDTSF PPGPIGELQQ
      121 VGIPAKIDKG SIVVTDDAKI V-DEGEEIPK AVADILTKLE IHPMEVGIDL LAVCEGDTIY
      181 TADVLAIDEE ETIQTLANAY QSAINLSVYA GILNSESAP- -LLIQKAARD ALNL
//
LOCUS       Natromonas_pharaonis     234 bp    PROT      linear   24-SEP-2014
DEFINITION  Natromonas_pharaonis, 526 bases, 2CA8C537 checksum.
 ACCESSION  Rose-Cavalier-Smiths-iMac.local:306:1409739752
ORIGIN
        1 KQEEIDELVA FLERYESVGV VDITGIPSRQ LQDMRRDLAA LRVSRNTLME RALNLGELVE
       61 HVEGQVGLIG TDNPFG-LYQ QLEESKTPAP INAGEVAPND IVIPEGDTGV DPGPFGDLQQ
      121 VGANARIEGG SIKVVEDSTV L-SAGEEVSS DLSNVLSELG IEPKEVGLDL RGVSSEGVLF
      181 SPEELDIDVE SYRTDIESAA SAARNLSVNA EYPTARTAP- -SMLAKAAGE AKSV
//
LOCUS       Thermoplasma_acidophilum     234 bp    PROT      linear   24-SEP-2014
DEFINITION  Thermoplasma_acidophilum, 526 bases, EF83EDFA checksum.
 ACCESSION  Rose-Cavalier-Smiths-iMac.local:313:1409739752
ORIGIN
        1 KKELVNEITQ RIKASRSVAI VDTAGIRTRQ IQDIRGKNIN LKVIKKTLLF KALELSKLKE
       61 NSGGQIALLT SLEPTE-IYK IIESTFQKTA PRGGEIAPED IVIQPMTTGF PPGPMTEFQK
      121 VGLQTGVEKG KIAIKKETVF V-KKGETIPK DKAKILEMLE IKPLEVGLQL LGLYSEGVVY
      181 SKEVLSLTPE RIANDMAAAF SQAKAIAKSS MFFVDEVLR- -DLLAEAKIK ADAL
//
LOCUS       Korarchaeum_cryptofilum     234 bp    PROT      linear   24-SEP-2014
DEFINITION  Korarchaeum_cryptofilum, 526 bases, 73F29998 checksum.
 ACCESSION  Rose-Cavalier-Smiths-iMac.local:317:1409739752
ORIGIN
        1 KEEAINKFLK LLKEYPTVMI GDFSRIPANH FERVRRELVK FFVMKKTLFK KACELKKLSE
       61 MVPQSLVVIF SKDPFD-TYK LLSERKTEIF MKPGDVAEED VVIPAGPTDL APGPIMDLRA
      121 MNIPTKIQGG KVAIAESVTI L-KKGQKASA QIADLLRALN IKPLKVGFKV TGAIDEGLIY
      181 SPEVLSVTRE DILRLLQEAH MRSLNLAIEL GEINRHTLA- -PMMQRAAAR AIAL
//
LOCUS       Sulfolobus_solfataricus     234 bp    PROT      linear   24-SEP-2014
DEFINITION  Sulfolobus_solfataricus, 526 bases, C9675FCD checksum.
 ACCESSION  Rose-Cavalier-Smiths-iMac.local:322:1409739752
ORIGIN
        1 KLEEVKELTE LIKNSNTILI GNLEGFPADK LHEIRKKLAT IKVTKNTLFK IAAKIEKLEQ
       61 YLTGPNVFIF TDNPFI-TNM FFENYKLRRY AMPGDKAEEE VVIPAGDTGM PAGPISVFGK
      121 LKVQTKVQDG KVHVVKDTVV A-KPGDVIPA EALPILQKLG IMPVYVKLKI KVAYHEGLVI
      181 PAESLKLDLE GYRSNITEAY RNAFTLAVEI AYPTPDVLK- -FTISKVFKN AIAL
//
LOCUS       Acidilobus_saccharovorans     234 bp    PROT      linear   24-SEP-2014
DEFINITION  Acidilobus_saccharovorans, 526 bases, D4E50153 checksum.
 ACCESSION  Rose-Cavalier-Smiths-iMac.local:325:1409739752
ORIGIN
        1 KKQRVAELEK IFAENKYVLF ADLEGLPAKQ LQMIRKELAI MTVAKKNLVY LALEKEKIEP
       61 YLKHGVLVIA TENPFL-LTL TIDKLKMPAP AKPGQVATKD IVVPEGDTGI RPGPMSVFGK
      121 LKIPYEVRKG TIYIKSDTVV A-KKGDVISP DLASLLQQLG IQPMEIGLDI VAAWDGETVI
      181 PGDVLHIDLE ATKNDIIRSE QESTYLAKTI GFEVPEVVQ- -MLAVETELE ALSV
//
LOCUS       Cenarchaeum_symbiosum     234 bp    PROT      linear   24-SEP-2014
DEFINITION  Cenarchaeum_symbiosum, 526 bases, 44FF6703 checksum.
 ACCESSION  Rose-Cavalier-Smiths-iMac.local:328:1409739752
ORIGIN
        1 ---MYADLQE LPKKHKVMAL VRMESIRASQ ILPLRKKLVS FFSIKDKVAR KALAMDKMMD
       61 QLTGQCMFMF TISPFT-LNV LLKKNKTMMA ARAGDIASID VTVPAKNTGI APGPMTEFKE
      121 AGIPTKIDQG TIWILKDTTP V-KKGEPIGD KLAPLLGKLD IKPVEAVIAL ESALEEGVIY
      181 SREDLAVDVE AIRAGFAQAH QEALSLSVEA AYVTPENVG- -QVLARAAQH ARSL
//
LOCUS       Ignicoccus_hospitalis     234 bp    PROT      linear   24-SEP-2014
DEFINITION  Ignicoccus_hospitalis, 526 bases, E7708A6D checksum.
 ACCESSION  Rose-Cavalier-Smiths-iMac.local:330:1409739752
ORIGIN
        1 KVKLVNEVKE KLKENDVVLV LDLVETPANL VHKFRKKFLP YMKVIKNNLV RKAFMPKMDE
       61 QLVGSNMFIF TDNPFK-LAL KISKFSMPAP AKPGDVAQSE IVVPAGDTGL TPGPISTFGK
      121 LKIKTMVKGG TIHIAKDTVV A-KPGDVISP ELASLLQKLG ITPMELKMKI KGAYIKSLNV
      181 PAEELVLDLN KYKEQIQEAY TNALALGVSI AYPVPEVLK- -LSVAKAFQD ALKV
//
LOCUS       Nitrosoarchaeum_limnia     234 bp    PROT      linear   24-SEP-2014
DEFINITION  Nitrosoarchaeum_limnia, 526 bases, ED02F1FF checksum.
 ACCESSION  Rose-Cavalier-Smiths-iMac.local:333:1409739752
ORIGIN
        1 KTVMYQQLIE MPKKYKVVAL VKTEKVRASQ LLPLRKALVE FVCVKDRVAQ KALEIKGISD
       61 ELVGQCLFIF TMSPFK-LNV LLAKNKIMMA ARGGDIASVD ILVPAKNTGI APGPMTEFKE
      121 AGIPTKIDQG TIWIQKDTTP V-KKGGVINE KLAALLGKLD IKPVEAGISL YTALEEGLKY
      181 TSAELVIDVE AVRNAFAQYH QEALSLSIEA AYVTKENIN- -QILGKAAQQ ARSL
//
LOCUS       Staphylothermus_marinus     234 bp    PROT      linear   24-SEP-2014
DEFINITION  Staphylothermus_marinus, 526 bases, 9BA81A41 checksum.
 ACCESSION  Rose-Cavalier-Smiths-iMac.local:335:1409739752
ORIGIN
        1 KIEEVEYLTT LFKSYPVFAI ADLTGFPTNQ LQKLRKKLVL FRVSKNKLIL RALRTSKFEE
       61 LLTGQNLLLF TMNAFE-LSL LLDKYKAKTY YKPGEIAQQE IVIPEGNTGL SPGPISTFSK
      121 LKIPTRIQGN SIVITRDTVV A-KPGDTISE ELASLLQRLD IALKEVKINI KAAYDHGIII
      181 LRDQLVLDLE EYKNMVMNAH LDALKIGSEI AWPVPEILE- -LSLNKAFRQ ALAL
//
LOCUS       Pyrolobus_fumarii_1A     234 bp    PROT      linear   24-SEP-2014
DEFINITION  Pyrolobus_fumarii_1A, 526 bases, 5E826F95 checksum.
 ACCESSION  Rose-Cavalier-Smiths-iMac.local:338:1409739752
ORIGIN
        1 KKKEVEELTR LIKSYKVIAI ADLTGIPAAQ LHRIRKKLIK LRVAKNKLFK LALEASKFEP
       61 YLTGNNIFIF AINPFE-LAM ILDKERARAP AKPGMKAPTE IVVPAGNTGL QPGPISVFSK
      121 LRIPIRVQEG TIWIAKDTVV A-KPGDVISE ELASLLQKLG IEPVEIYLKL KMAYEDGVVI
      181 PAEHLYINID EYRQRVEEAV RHALWVGVEI AYPEPEVMK- -LAIPVAVRR AFAV
//
LOCUS       Thermococcus_kodakarensis     234 bp    PROT      linear   24-SEP-2014
DEFINITION  Thermococcus_kodakarensis, 526 bases, 7EBD065A checksum.
 ACCESSION  Rose-Cavalier-Smiths-iMac.local:345:1409739752
ORIGIN
        1 KKKEVEELAN IIKSYPVIAL VDVAGVPAYP LSKMRDKLAL LRVSRNTLIE LAIKLEKLID
       61 HIQGGAAILA TMNPFK-LYK LLEESKTPAP AKAGAVVPKD VVIPAGPTSL APGPLGEMQA
      121 LGIPARIEKG KVSIQKDYTV L-KAGEVITE QLARILNALG IEPLEVGLNL LAAYEDGIVY
      181 TPDVLAIDES EYINMLQKAY MHAFNLSVNI AYPTKQTIE- -AILQKAYLG AKNV
//
LOCUS       Metallosphaera_sedula     234 bp    PROT      linear   24-SEP-2014
DEFINITION  Metallosphaera_sedula, 526 bases, 8C8321E1 checksum.
 ACCESSION  Rose-Cavalier-Smiths-iMac.local:353:1409739752
ORIGIN
        1 KIDEVAELEE KIKNSSTVMI ADIQGFPTDK LHEIRKKLAE IKVTKNTLFL IAAKVSKIEN
       61 YITGSNAFIF SDNPFA-ISI FLSKFKLKRY PMPGDKADEE VVIPAGDTGM TAGPISTFGK
      121 LKVQTKVQDG KVHVVKDTVI A-KPGDPIPP EAAPILQKLG IMPVYVKLKL KAAYHEGLVI
      181 PVSELEINLD QYSSMVAEAS RNSLALGVEI AYPVPEVLK- -LTIGKAHMR ALAL
//
LOCUS       Hypterthermus_butylicus     234 bp    PROT      linear   24-SEP-2014
DEFINITION  Hypterthermus_butylicus, 526 bases, 65AC0F80 checksum.
 ACCESSION  Rose-Cavalier-Smiths-iMac.local:356:1409739752
ORIGIN
        1 KIREVEELTE LIKSHKVIII VDLTKTPTAQ LQRIRRKVVV MRVAKNTLFK LALKPTPLEE
       61 YLTGTNMFIF TLNPFE-VAL ALDKIYTTKP AKPGDIAPTE IVLPAGDTGF KPGPISVFGK
      121 LKVPIRVQGG TIWIAKDTVV A-KPGDTISP ELASILQKLG IEPIIVKLKL KAAYDAGVVI
      181 PGDQLVLDLE AYRKDVAQAH LAALAVGVEI AYPVPEVLE- -IAIPLAVRR AFAV
//
LOCUS       Nanoarchaeum_equitans     234 bp    PROT      linear   24-SEP-2014
DEFINITION  Nanoarchaeum_equitans, 526 bases, AB99493 checksum.
 ACCESSION  Rose-Cavalier-Smiths-iMac.local:358:1409739752
ORIGIN
        1 KVEEVNRLKD IIKKGKTVAI ANIRGIPTRD LQRIRKEVAN MRVSKKRLII RALKLANLEK
       61 EKEVTALLLS TENIFK-IAK IFMEHKVNVP IKAGEIAPKD IVIPKGITNI PVGPITELRA
      121 LGVKTKVTSG KIEIVEDAVV V-KEGEIVSP KVANVLQTLG IKPIERQVTL IAA-KDEVFY
      181 DKQILNTPLD LYIEQLKDAY IKARGLAIEL AIPTKEIID- -ELLIKAHRS SIGL
//
LOCUS       Methanopyrus_kandleri     234 bp    PROT      linear   24-SEP-2014
DEFINITION  Methanopyrus_kandleri, 526 bases, 5DC3D435 checksum.
 ACCESSION  Rose-Cavalier-Smiths-iMac.local:359:1409739752
ORIGIN
        1 KRREVKELKE LMDEYENVGL VDLEGIPAPQ LQEIRAKLTI IRMSRNTLMR IALELEPLLD
       61 YIEGPVAFIF TLDPFK-LYK LLEESKASAP AKPGDIAPED IVVPEGPTPF EPGPISELQQ
      121 AGLPAQIQDG KVVITKDTVL V-KEGEEIDE KTAEILKKLE IEPMEVGVDI VAIVAEGTLF
      181 ERDDLAIDFD EYEDMAKEAA QHAFNLSINA AIPTAETAD- -VIVAKAHTE ALNL
//
LOCUS       Methanoculleus_marisingri     234 bp    PROT      linear   24-SEP-2014
DEFINITION  Methanoculleus_marisingri, 526 bases, 1011E256 checksum.
 ACCESSION  Rose-Cavalier-Smiths-iMac.local:367:1409739752
ORIGIN
        1 KKDEVEEIKR GIEEHTLVGV VDMYGIPASQ VQQIRRNLAR VKMARNTLIE HALNVATLND
       61 HAEGQSALIF TENPFK-LFK LLEKTKTKMA AKPGETAPED IVIPKGPTSF KPGPIGELQQ
      121 VGIPAAIEGG KVKIRETKTV V-KKGEVINK KVAEALVKLG VKPMDVGLIL QAAYYRETIF
      181 TPDLLAIDEE VYANNIVLAA QQAFNLSVNA VIPTRLTVA- -AIIGKAVSE ARNV
//
LOCUS       Picrophilus_torridus     234 bp    PROT      linear   24-SEP-2014
DEFINITION  Picrophilus_torridus, 526 bases, 25407DD2 checksum.
 ACCESSION  Rose-Cavalier-Smiths-iMac.local:369:1409739752
ORIGIN
        1 KIDFVKNLEN EINSRKVAAI VSIKGLRNNE FQKIRNSIAR IKVSRARLLR LAIEIVKLKD
       61 YAHGQVALIT TESPKK-IYD ILEKSKTKAP AKGGEIAEED IVIEPKETNF PPGPKSEFQK
      121 AGLPAAIEKG KIVIKSEVTF V-KKGDVITR EKALVLKDLE IYPITAGLDL IAAYEDGLIF
      181 NKDVLSISDE KIMSDLASAF LGAKSLAIEA NFIVPEIVP- -DMISKAYLE AQSL
//
LOCUS       Halobacterium_salinarum     234 bp    PROT      linear   24-SEP-2014
DEFINITION  Halobacterium_salinarum, 526 bases, 3B73E97B checksum.
 ACCESSION  Rose-Cavalier-Smiths-iMac.local:373:1409739752
ORIGIN
        1 KRQEVAELVD LLETYDSVGV VNVTGIPSKQ LQDMRRGLAA LRMSRNTLLV RALELDTLTE
       61 YVEGEVGLVA TDNPFG-LYQ QLENSKTPAP INAGEVAPND IVVPEGDTGI DPGPFGELQT
      121 IGANARIQEG SIQVLDDSVV T-EEGETVSD DVSNVLSELG IEPKEVGLDL RGVFSEGVLF
      181 TPEELEIDVD EYRADIQSAA ASARNLSVNA AYPTERTAP- -DLIAKGRGE AKSL
//
LOCUS       Pyrobaculum_aerophilium     234 bp    PROT      linear   24-SEP-2014
DEFINITION  Pyrobaculum_aerophilium, 526 bases, D81D1412 checksum.
 ACCESSION  Rose-Cavalier-Smiths-iMac.local:377:1409739752
ORIGIN
        1 KVKIVSEATE LLQKYPYVFL FDLHGLSSRI LHEYRYRLGV IKIIKPTLFK IAFTPAEIAE
       61 KVRGEVGFFF TFNPAE-VIK IVAENSVRRA AQPGDKAPFD IVVPAGPTNA SPGPISKFGK
      121 LKIPTRVQEG KIWIAKDTVV A-KAGQEITP EMAEVLRVVG IEPIFEQLRL LGVIWRGQRV
      181 DISELIIDVN KYKELFETAS VYARNLALNI VYPTREVLQ- -AVIPAAHMR AVAL
//
LOCUS       Archaeoglobus_fulgidus     234 bp    PROT      linear   24-SEP-2014
DEFINITION  Archaeoglobus_fulgidus, 526 bases, E4D6946A checksum.
 ACCESSION  Rose-Cavalier-Smiths-iMac.local:378:1409739752
ORIGIN
        1 KVRAVEEIKR MISSKPVVAI VSFRNVPAGQ MQKIRREFAE IKVVKNTLLE RALDYLKLKD
       61 YLGDQIAIIT AENPFR-LFR MIEDTKVPSP LKPNQVSPVD VVVNEGPTPI PPGPLAELQM
      121 AGLPVAIEKG KVVVKATTTV V-KAGEVVRP EVARALERLD IKPIKIGLDV KAMLDSGVIL
      181 TPETLAIDTE KVLEDFQRAY QMALNLAVNS AYVTEETAE- -ILIMKAVMD ARNL
//
LOCUS       Methanococcus_aeolicus     234 bp    PROT      linear   24-SEP-2014
DEFINITION  Methanococcus_aeolicus, 526 bases, DE4AF40 checksum.
 ACCESSION  Rose-Cavalier-Smiths-iMac.local:380:1409739752
ORIGIN
        1 KIEEVNNLKK LLKEGQVIAL VDMMEVPAVQ LQEIRDNIMT LRMSRNTLIK RAIEFAKLAE
       61 CLERGAAIVI TMNPFK-LYK TLEDGKAPAP IKAGAIAPSD IVVEAGSTGM PPGPFGELKG
      121 AGLPAVIDKG KIAIKDDTVI V-KEGEVVSP KVAVVLSALG IKPTKVGLDL LAAYEDGIVY
      181 TSDVLKIDEE EFVQNIQSAF TSAFNLSVNA AIPTTETIE- -TILQKAFTE AKAV
//
LOCUS       Methanosarcina_mazei     234 bp    PROT      linear   24-SEP-2014
DEFINITION  Methanosarcina_mazei, 526 bases, 4097ED90 checksum.
 ACCESSION  Rose-Cavalier-Smiths-iMac.local:382:1409739752
ORIGIN
        1 KKDEIENIKE LIQSHKVFGM VRIEGILATK IQKIRRDLAV LKVSRNTLTE RALNIPEMTR
       61 YLDNQTALIF TESPFK-LYK LLEQTKTPSP IKAGAIAPED IIVQKGPTSF PPGPIGELQS
      121 AGIPASIDAG KVAVKETKVV C-KAGEAVPQ KLATMLSKLE IYPLIVGLDL RAAYDDGTIY
      181 EPELLAVDES KYFSDIIRAA QNAFNLSVNT AYPTGATIG- -TLLAKAYAE SKSL
//
LOCUS       archaeon_SCGC_AAA011@L22_WP_018203866     234 bp    PROT      linear   28-JUN-2013
DEFINITION  hypothetical protein [Nanoarchaeota archaeon SCGC AAA011-L22].
 ACCESSION  WP_018203866
  ORGANISM  Nanoarchaeota archaeon SCGC AAA011-L22
VERSION     WP_018203866.1  GI:516994124KEYWORDS    RefSeq.SOURCE      Nanoarchaeota archaeon SCGC AAA011-L22            Archaea; Nanoarchaeota.
COMMENT     REFSEQ: This record represents a single, non-redundant, protein
            sequence which may be annotated on many different RefSeq genomes
            from the same, or different, species.
            COMPLETENESS: full length.
FEATURES             Location/Qualifiers
     source          1..260
                     /organism=`Nanoarchaeota archaeon SCGC AAA011-L22`
                     /db_xref=`taxon:1046946`
     Protein         1..260
                     /product=`hypothetical protein`
                     /calculated_mol_wt=28298
     Region          7..183
                     /region_name=`Ribosomal_L10_P0`
                     /note=`Ribosomal protein L10 family; composed of the large
                     subunit ribosomal protein called L10 in bacteria, P0 in
                     eukaryotes, and L10e in archaea, as well as
                     uncharacterized P0-like eukaryotic proteins. In all three
                     kingdoms, L10 forms a tight complex with...; cl00376`
                     /db_xref=`CDD:260390`
     Site            order(9..10,13,55..58,61)
                     /site_type=`other`
                     /note=`23S rRNA interface [nucleotide binding]`
                     /db_xref=`CDD:238222`
     Site            order(96,116,120,140,143..144,147..148,150..153,171..173,
                     176..177,179..180,182)
                     /site_type=`other`
                     /note=`Interface with L7/L12 ribosomal proteins
                     [polypeptide binding]`
                     /db_xref=`CDD:238222`


ORIGIN
        1 kkgevkilke lllkykvigi idltglpsaq mqkmrgqlki rvskkrliki aledvkdekl
       61 tkkvmpcivf tddsfk-lak llrkgktnaa akpgqiaprd ivipegptpf tpgpigelga
      121 agikasveag kivvkqdcvv v-rqgevind kkaailakfg iepmeiglnl lctyekgiiy
      181 dkevldvddk vyieqikeas rnavgvavea gyyikdtae- -lfikkayln akal
//
LOCUS       Haloredivivus_sp.G17@EHK00769     152 bp    PROT      linear   25-NOV-2011
DEFINITION  acidic ribosomal protein P0, partial [Candidatus Haloredivivus sp.
 ACCESSION  EHK00769
  ORGANISM  Candidatus Haloredivivus sp. G17
   AUTHORS  Ghai,R., Pasic,L., Fernandez,A.B., Martin-Cuadrado,A.-B.,
G17].VERSION     EHK00769.1  GI:358031951DBLINK      BioProject: PRJNA71229            BioSample: SAMN02469764
DBSOURCE    accession AGNT01000377.1
KEYWORDS    .
SOURCE      Candidatus Haloredivivus sp. G17
            Archaea; Nanohaloarchaeota; Nanohaloarchaea; Candidatus
            Haloredivivus.
REFERENCE   1  (residues 1 to 174)
            Mizuno,C.M., McMahon,K.D., Papke,R.T., Stepanauskas,R.,
            Rodriguez-Brito,B., Rohwer,F., Sanchez-Porro,C., Ventosa,A. and
            Rodriguez-Valera,F.
  TITLE     New Dominant Microbial Groups Along A Salinity Gradient
  JOURNAL   Sci Rep (2011) In press
REFERENCE   2  (residues 1 to 174)
            Mizuno,C.M., McMahon,K.D., Papke,R.T., Stepanauskas,R.,
            Rodriguez-Brito,B., Rohwer,F., Sanchez-Porro,C., Ventosa,A. and
            Rodriguez-Valera,F.
  TITLE     Direct Submission
  JOURNAL   Submitted (05-OCT-2011) Laboratorio de Microbiologia, Evolutionary
            Genomics Group, Universidad Miguel Hernandez, Ctra. de Valencia,
            s/n, San Juan de Alicante, Alicante 03550, Spain
COMMENT     Annotation was added by the NCBI Prokaryotic Genomes Automatic
            Annotation Pipeline Group. Information about the Pipeline can be
            found here:
            http://www.ncbi.nlm.nih.gov/genomes/static/Pipeline.html. Please be
            aware that the annotation is done automatically with little or no
            manual curation.
            Genome sequenced from a single-cell isolation.
            
            ##Genome-Assembly-Data-START##
            Assembly Method       :: MIRA v. 3.4
            Genome Coverage       :: 80x
            Sequencing Technology :: 454 GS-FLX Titanium
            ##Genome-Assembly-Data-END##
            Method: conceptual translation.
FEATURES             Location/Qualifiers
     source          1..174
                     /organism=`Candidatus Haloredivivus sp. G17`
                     /strain=`G17`
                     /db_xref=`taxon:1072681`
     Protein         1..>174
                     /product=`acidic ribosomal protein P0`
     Region          28..173
                     /region_name=`Ribosomal_L10_P0`
                     /note=`Ribosomal protein L10 family; composed of the large
                     subunit ribosomal protein called L10 in bacteria, P0 in
                     eukaryotes, and L10e in archaea, as well as
                     uncharacterized P0-like eukaryotic proteins. In all three
                     kingdoms, L10 forms a tight complex with...; cl00376`
                     /db_xref=`CDD:260390`
     Site            order(61..64,67)
                     /site_type=`other`
                     /note=`23S rRNA interface [nucleotide binding]`
                     /db_xref=`CDD:238222`
     Site            order(98,118,122,142,145..146,149..150,152..155,173)
                     /site_type=`other`
                     /note=`Interface with L7/L12 ribosomal proteins
                     [polypeptide binding]`
                     /db_xref=`CDD:238222`
     CDS             1..174
                     /gene=`rplP0`
                     /locus_tag=`HRED_11192`
                     /coded_by=`AGNT01000377.1:117..>639`
                     /note=`COG0244 Ribosomal protein L10`
                     /transl_table=11

l_table=11


ORIGIN
        1 keekveefke kierypvigi ldmqnlpsrq lqqmkkemkd ikmsrktlmq iaiekaelee
       61 ndavqpafif sddpfq-lys likknktsaa aqggeispsd ievpegdtgi gpgplgklqq
      121 tgaqvqvddg sihvmqsatm i-ekgdtita dd
//
LOCUS       Nanosalina_sp.J07AB43@EGQ43871     234 bp    PROT      linear   11-MAR-2013
DEFINITION  ribosomal protein L10 [Candidatus Nanosalina sp. J07AB43].
 ACCESSION  EGQ43871
  ORGANISM  Candidatus Nanosalina sp. J07AB43
   AUTHORS  Narasingarao,P., Podell,S., Ugalde,J., Heidelberg,K., Banfield,J.
VERSION     EGQ43871.1  GI:339758616DBLINK      BioProject: PRJNA52647            BioSample: SAMN01940911DBSOURCE    accession GL982574.1
KEYWORDS    .
SOURCE      Candidatus Nanosalina sp. J07AB43 (hypersaline lake metagenome)
            Archaea; Nanohaloarchaeota; Nanohaloarchaea; Candidatus Nanosalina.
REFERENCE   1  (residues 1 to 320)
            Emerson,J.B., Brocks,J.J., Heidelberg,K.B., Banfield,J.F. and
            Allen,E.E.
  TITLE     De novo metagenomic assembly reveals abundant novel major lineage
            of Archaea in hypersaline microbial communities
  JOURNAL   ISME J (2011) In press
   PUBMED   21716304
  REMARK    Publication Status: Available-Online prior to print
REFERENCE   2  (residues 1 to 320)
            and Allen,E.
  TITLE     Direct Submission
  JOURNAL   Submitted (14-OCT-2010) Scripps Institution of Oceanography,
            University of California, San Diego, 9500 Gilman Drive, La Jolla,
            CA 92093-0202, USA
COMMENT     Method: conceptual translation.
FEATURES             Location/Qualifiers
     source          1..320
                     /organism=`Candidatus Nanosalina sp. J07AB43`
                     /isolation_source=`Lake Tyrrell`
                     /db_xref=`taxon:889948`
                     /environmental_sample
                     /country=`Australia: Victoria`
                     /note=`metagenomic; derived from metagenome: hypersaline
                     lake metagenome`
     Protein         1..320
                     /product=`ribosomal protein L10`
     Region          12..185
                     /region_name=`Ribosomal_L10_P0`
                     /note=`Ribosomal protein L10 family; composed of the large
                     subunit ribosomal protein called L10 in bacteria, P0 in
                     eukaryotes, and L10e in archaea, as well as
                     uncharacterized P0-like eukaryotic proteins. In all three
                     kingdoms, L10 forms a tight complex with...; cl00376`
                     /db_xref=`CDD:260390`
     Site            order(14..15,18,61..64,67)
                     /site_type=`other`
                     /note=`23S rRNA interface [nucleotide binding]`
                     /db_xref=`CDD:238222`
     Site            order(98,118,122,142,145..146,149..150,152..155,173..175,
                     178..179,181..182,184)
                     /site_type=`other`
                     /note=`Interface with L7/L12 ribosomal proteins
                     [polypeptide binding]`
                     /db_xref=`CDD:238222`
     CDS             1..320
                     /locus_tag=`J07AB43_05370`
                     /coded_by=`complement(GL982574.1:76667..77629)`
                     /transl_table=11


ORIGIN
        1 keakveefeq aiqehkvigi ldmqslparq lqeiereied ikmsrktlmn ialdnieldt
       61 deamqpafif stdpfq-lys liqdnqtsaa adggeiapnd ievpegdtgi gpgplgklqq
      121 tgaqvqvddg sihvmqpatm v-eagdeits ddaeilnqlg ieplqigldl viayndgevf
      181 naeeldidtd qyrediesaa asgfnlavna evinettas- -aivseaaqk aknv
//
LOCUS       Nanosalinarum_sp.J07AB56@EGQ40469     234 bp    PROT      linear   11-MAR-2013
DEFINITION  ribosomal protein L10 [Candidatus Nanosalinarum sp. J07AB56].
 ACCESSION  EGQ40469
  ORGANISM  Candidatus Nanosalinarum sp. J07AB56
   AUTHORS  Narasingarao,P., Podell,S., Ugalde,J., Heidelberg,K., Banfield,J.
VERSION     EGQ40469.1  GI:339756886DBLINK      BioProject: PRJNA52645            BioSample: SAMN01940911DBSOURCE    accession GL982569.1
KEYWORDS    .
SOURCE      Candidatus Nanosalinarum sp. J07AB56 (hypersaline lake metagenome)
            Archaea; Nanohaloarchaeota; Nanohaloarchaea; Candidatus
            Nanosalinarum.
REFERENCE   1  (residues 1 to 291)
            Emerson,J.B., Brocks,J.J., Heidelberg,K.B., Banfield,J.F. and
            Allen,E.E.
  TITLE     De novo metagenomic assembly reveals abundant novel major lineage
            of Archaea in hypersaline microbial communities
  JOURNAL   ISME J (2011) In press
   PUBMED   21716304
  REMARK    Publication Status: Available-Online prior to print
REFERENCE   2  (residues 1 to 291)
            and Allen,E.
  TITLE     Direct Submission
  JOURNAL   Submitted (14-OCT-2010) Scripps Institution of Oceanography,
            University of California, San Diego, 9500 Gilman Drive, La Jolla,
            CA 92093-0202, USA
COMMENT     Method: conceptual translation.
FEATURES             Location/Qualifiers
     source          1..291
                     /organism=`Candidatus Nanosalinarum sp. J07AB56`
                     /isolation_source=`Lake Tyrrell`
                     /db_xref=`taxon:889962`
                     /environmental_sample
                     /country=`Australia: Victoria`
                     /note=`metagenomic; derived from metagenome: hypersaline
                     lake metagenome`
     Protein         1..291
                     /product=`ribosomal protein L10`
     Region          14..185
                     /region_name=`Ribosomal_L10_P0`
                     /note=`Ribosomal protein L10 family; composed of the large
                     subunit ribosomal protein called L10 in bacteria, P0 in
                     eukaryotes, and L10e in archaea, as well as
                     uncharacterized P0-like eukaryotic proteins. In all three
                     kingdoms, L10 forms a tight complex with...; cl00376`
                     /db_xref=`CDD:260390`
     Site            order(14..15,18,61..64,67)
                     /site_type=`other`
                     /note=`23S rRNA interface [nucleotide binding]`
                     /db_xref=`CDD:238222`
     Site            order(98,118,122,142,145..146,149..150,152..155,173..175,
                     178..179,181..182,184)
                     /site_type=`other`
                     /note=`Interface with L7/L12 ribosomal proteins
                     [polypeptide binding]`
                     /db_xref=`CDD:238222`
     CDS             1..291
                     /locus_tag=`J07AB56_11980`
                     /coded_by=`GL982569.1:764049..764924`
                     /transl_table=11


ORIGIN
        1 keeiventae mieshsivgi ldmqslparq lqeikgelss vrmvrktlme iavdqaevle
       61 npalqpalif sespfq-lyr lidenktsaa aqggevapdq itipegdtgi gpgplgklqq
      121 fgaqvqvqdg sihvqeetvm l-eegdtidd davevlnqlg iepleigldl kvaysdgnif
      181 dkqeldidee qyrqdveaga gaafrlavna gvvnettap- -aivseavsk arsl
//
LOCUS       Caldiarchaeum_subterraneum@WP_020863245     234 bp    PROT      linear   25-JUL-2013
DEFINITION  large subunit ribosomal protein L10 [Candidatus Caldiarchaeum
 ACCESSION  WP_020863245
  ORGANISM  Candidatus Caldiarchaeum subterraneum
subterraneum].VERSION     WP_020863245.1  GI:526883678KEYWORDS    RefSeq.SOURCE      Candidatus Caldiarchaeum subterraneum
            Archaea; Thaumarchaeota; unclassified Thaumarchaeota; Candidatus
            Caldiarchaeum.
COMMENT     REFSEQ: This record represents a single, non-redundant, protein
            sequence which may be annotated on many different RefSeq genomes
            from the same, or different, species.
FEATURES             Location/Qualifiers
     source          1..287
                     /organism=`Candidatus Caldiarchaeum subterraneum`
                     /db_xref=`taxon:311458`
     Protein         1..287
                     /product=`large subunit ribosomal protein L10`
                     /calculated_mol_wt=31208
     Region          12..183
                     /region_name=`Ribosomal_L10_P0`
                     /note=`Ribosomal protein L10 family; composed of the large
                     subunit ribosomal protein called L10 in bacteria, P0 in
                     eukaryotes, and L10e in archaea, as well as
                     uncharacterized P0-like eukaryotic proteins. In all three
                     kingdoms, L10 forms a tight complex with...; cl00376`
                     /db_xref=`CDD:260390`
     Region          13..284
                     /region_name=`rplP0`
                     /note=`acidic ribosomal protein P0; Validated; PRK04019`
                     /db_xref=`CDD:179712`
     Site            order(13..14,17,60..63,66)
                     /site_type=`other`
                     /note=`23S rRNA interface [nucleotide binding]`
                     /db_xref=`CDD:238222`
     Site            order(97,117,121,141,144..145,148..149,151..154,172..174,
                     177..178,180..181,183)
                     /site_type=`other`
                     /note=`Interface with L7/L12 ribosomal proteins
                     [polypeptide binding]`
                     /db_xref=`CDD:238222`

DD:238222`


ORIGIN
        1 kaklveevae lirkypvvai fdlrstrant ihemrkklre irvlkrtlfv kacrlaglve
       61 nikapigfif ssnsfq-laf tleknkvpmh akagekadfd iwvpetntgl ppgplsdfgk
      121 lkiptriegg qvwiakdtlv a-kkgeeisq llasllakld ikavlrgvnl isayedgvil
      181 kaeellidpv kigqeiasaa slalafavei syitretlp- -plliraeth aral
//
LOCUS       Micrarchaeum_acidiphilum_ARMAN-2@EET90197     234 bp    PROT      linear   12-MAY-2010
DEFINITION  ribosomal protein L10 [Candidatus Micrarchaeum acidiphilum
 ACCESSION  EET90197
  ORGANISM  Candidatus Micrarchaeum acidiphilum ARMAN-2
   AUTHORS  Baker,B.J., Comolli,L.R., Dick,G.J., Hauser,L., Hyatt,D., Dill,B.,
ARMAN-2].VERSION     EET90197.1  GI:255513932DBLINK      BioProject: PRJNA38565DBSOURCE    accession GG697240.1
KEYWORDS    .
SOURCE      Candidatus Micrarchaeum acidiphilum ARMAN-2 (mine drainage
            metagenome)
            Archaea; Parvarchaeota; Candidatus Micrarchaeum.
REFERENCE   1  (residues 1 to 277)
            Yelton,A.P. and Banfield,J.F.
  TITLE     Community-wide analysis of microbial genome sequence signatures
  JOURNAL   Genome Biol. 10 (8), R85 (2009)
   PUBMED   19698104
REFERENCE   2  (residues 1 to 277)
            Dill,B.D., Land,M.L., Verberkmoes,N.C., Hettich,R.L. and
            Banfield,J.F.
  TITLE     Enigmatic, ultrasmall, uncultivated Archaea
  JOURNAL   Proc. Natl. Acad. Sci. U.S.A. 107 (19), 8806-8811 (2010)
   PUBMED   20421484
REFERENCE   3  (residues 1 to 277)
            Land,M., VerBerkmoes,N.C., Hettich,R.L. and Banfield,J.F.
  TITLE     Direct Submission
  JOURNAL   Submitted (31-JUL-2009) Earth and Planetary Sciences, UC Berkeley,
            307 McCone Hall, Berkeley, CA 94720, USA
COMMENT     Method: conceptual translation.
FEATURES             Location/Qualifiers
     source          1..277
                     /organism=`Candidatus Micrarchaeum acidiphilum ARMAN-2`
                     /isolation_source=`combined biofilm from UBA (pink
                     subaerial biofilm) and UBA BS (thick floating biofilm
                     subdivided into strips) samples`
                     /db_xref=`taxon:425595`
                     /environmental_sample
                     /country=`USA: Richmond Mine at Iron Mountain, CA
                     (elevation 3100 ft.)`
                     /lat_lon=`40.68 N 122.2 W`
                     /note=`metagenomic; derived from metagenome: mine drainage
                     metagenome`
     Protein         1..277
                     /product=`ribosomal protein L10`
     Region          7..176
                     /region_name=`Ribosomal_L10_P0`
                     /note=`Ribosomal protein L10 family; composed of the large
                     subunit ribosomal protein called L10 in bacteria, P0 in
                     eukaryotes, and L10e in archaea, as well as
                     uncharacterized P0-like eukaryotic proteins. In all three
                     kingdoms, L10 forms a tight complex with...; cl00376`
                     /db_xref=`CDD:260390`
     Site            order(7..8,11,54..57,60)
                     /site_type=`other`
                     /note=`23S rRNA interface [nucleotide binding]`
                     /db_xref=`CDD:238222`
     Site            order(89,109,113,133,136..137,140..141,143..146,164..166,
                     169..170,172..173,175)
                     /site_type=`other`
                     /note=`Interface with L7/L12 ribosomal proteins
                     [polypeptide binding]`
                     /db_xref=`CDD:238222`
     CDS             1..277
                     /locus_tag=`UNLARM2_0636`
                     /coded_by=`GG697240.1:309909..310742`
                     /transl_table=11

l_table=11


ORIGIN
        1 kkkfvergaa elkkyssvgv vnlsgvpdrl lqssrnkmrt fiigrkkmle kilesselaq
       61 hmsgtsaivl sndpfe-lyr rfkeneikla akprqiapdd iviesgetsl qpgqvtelka
      121 agidvkidkg kvvisksktl v-ekggiisq nlakalhtld ilpftasivp kaiksgkvlf
      181 tadvlgitke dtlanvaraf aqafalssea givnqytiv- -pmiekafde aial
//
LOCUS       Parvarchaeum_acidiphilum_ARMAN-4@EEZ93114     234 bp    PROT      linear   12-MAY-2010
DEFINITION  ribosomal protein L10 [Candidatus Parvarchaeum acidiphilum
 ACCESSION  EEZ93114
  ORGANISM  Candidatus Parvarchaeum acidiphilum ARMAN-4
   AUTHORS  Baker,B.J., Comolli,L.R., Dick,G.J., Hauser,L., Hyatt,D., Dill,B.,
ARMAN-4].VERSION     EEZ93114.1  GI:269986836DBLINK      BioProject: PRJNA38567DBSOURCE    accession GG730042.1
KEYWORDS    .
SOURCE      Candidatus Parvarchaeum acidiphilum ARMAN-4 (mine drainage
            metagenome)
            Archaea; Parvarchaeota; Candidatus Parvarchaeum.
REFERENCE   1  (residues 1 to 281)
            Dill,B.D., Land,M.L., Verberkmoes,N.C., Hettich,R.L. and
            Banfield,J.F.
  TITLE     Enigmatic, ultrasmall, uncultivated Archaea
  JOURNAL   Proc. Natl. Acad. Sci. U.S.A. 107 (19), 8806-8811 (2010)
   PUBMED   20421484
REFERENCE   2  (residues 1 to 281)
            Land,M., VerBerkmoes,N.C., Hettich,R.L. and Banfield,J.F.
  TITLE     Direct Submission
  JOURNAL   Submitted (18-NOV-2009) Earth and Planetary Sciences, UC Berkeley,
            307 McCone Hall, Berkeley, CA 94720, USA
COMMENT     Method: conceptual translation.
FEATURES             Location/Qualifiers
     source          1..281
                     /organism=`Candidatus Parvarchaeum acidiphilum ARMAN-4`
                     /isolation_source=`450 nm filtrate of pink subaerial
                     biofilm microbial community collected from the base of 2m
                     high pile of pyrite sediment over which pH 1.1, 41C acid
                     mine drainage solution was flowing`
                     /db_xref=`taxon:662760`
                     /environmental_sample
                     /country=`USA: Ultra Back A (UBA) site of Richmond Mine
                     (elevation 3100ft) at Iron Mountain, CA`
                     /lat_lon=`40.68 N 122.2 W`
                     /collection_date=`Jun-2005`
                     /note=`metagenomic; derived from metagenome: mine drainage
                     metagenome`
     Protein         1..281
                     /product=`ribosomal protein L10`
     Region          9..179
                     /region_name=`Ribosomal_L10_P0`
                     /note=`Ribosomal protein L10 family; composed of the large
                     subunit ribosomal protein called L10 in bacteria, P0 in
                     eukaryotes, and L10e in archaea, as well as
                     uncharacterized P0-like eukaryotic proteins. In all three
                     kingdoms, L10 forms a tight complex with...; cl00376`
                     /db_xref=`CDD:260390`
     Site            order(10..11,14,57..60,63)
                     /site_type=`other`
                     /note=`23S rRNA interface [nucleotide binding]`
                     /db_xref=`CDD:238222`
     Site            order(92,112,116,136,139..140,143..144,146..149,167..169,
                     172..173,175..176,178)
                     /site_type=`other`
                     /note=`Interface with L7/L12 ribosomal proteins
                     [polypeptide binding]`
                     /db_xref=`CDD:238222`
     CDS             1..281
                     /locus_tag=`BJBARM4_0315`
                     /coded_by=`complement(GG730042.1:51101..51946)`
                     /transl_table=11

l_table=11


ORIGIN
        1 kekmaeelnk kikgyktigi veiagypses ferikkvfrd fvyankvvif nainkagekv
       61 eevkmpvlll sndpfe-lak eamenttftk lksgeisqmd ivlpsgptpf ppgplsqfss
      121 igvktknesg kisivsdtti v-kkgekvne kiasilssmd irpkelvlsm ayaydgkyif
      181 gkdllytkke tyvndiskif naalkistdk glinkysik- -pmikkiyig vrfl
//
LOCUS       Nitrososphaera_viennensis@EN76_AIC15919     234 bp    PROT      linear   20-AUG-2014
DEFINITION  acidic ribosomal protein P0 (L10p) [Nitrososphaera viennensis
 ACCESSION  AIC15919
  ORGANISM  Nitrososphaera viennensis EN76
   AUTHORS  Kerou,M.L., Offre,P., Spang,A.M. and Schleper,C.
EN76].VERSION     AIC15919.1  GI:647812218DBLINK      BioProject: PRJEA60103            BioSample: SAMN02721150
DBSOURCE    accession CP007536.1
KEYWORDS    .
SOURCE      Nitrososphaera viennensis EN76
            Archaea; Thaumarchaeota; Nitrososphaerales; Nitrososphaeraceae;
            Nitrososphaera.
REFERENCE   1  (residues 1 to 296)
            Leisch,N. and Schleper,C.
  TITLE     Nitrososphaera viennensis gen. nov., sp. nov., an aerobic and
            mesophilic, ammonia-oxidizing archaeon from soil and a member of
            the archaeal phylum Thaumarchaeota
  JOURNAL   Int. J. Syst. Evol. Microbiol. 64 (PT 8), 2738-2752 (2014)
   PUBMED   24907263
REFERENCE   2  (residues 1 to 296)
  TITLE     Direct Submission
  JOURNAL   Submitted (01-APR-2014) Department of Ecogenomics and Systems
            Biology Group of Archaea Biology and Ecogenomics, University of
            Vienna, Althanstrasse 14, Vienna 1090, Austria
COMMENT     Method: conceptual translation.
FEATURES             Location/Qualifiers
     source          1..296
                     /organism=`Nitrososphaera viennensis EN76`
                     /strain=`EN76`
                     /isolation_source=`soil`
                     /culture_collection=`DSM:26422`
                     /culture_collection=`JCM:19564`
                     /db_xref=`taxon:926571`
                     /country=`Austria: Vienna`
                     /lat_lon=`48.229273 N 16.358947 E`
                     /collection_date=`2008`
     Protein         1..296
                     /product=`acidic ribosomal protein P0 (L10p)`
     Region          15..291
                     /region_name=`PTZ00135`
                     /note=`60S acidic ribosomal protein P0; Provisional`
                     /db_xref=`CDD:240285`
     Region          16..189
                     /region_name=`Ribosomal_L10_P0`
                     /note=`Ribosomal protein L10 family; composed of the large
                     subunit ribosomal protein called L10 in bacteria, P0 in
                     eukaryotes, and L10e in archaea, as well as
                     uncharacterized P0-like eukaryotic proteins. In all three
                     kingdoms, L10 forms a tight complex with...; cl00376`
                     /db_xref=`CDD:260390`
     Site            order(17..18,21,64..67,70)
                     /site_type=`other`
                     /note=`23S rRNA interface [nucleotide binding]`
                     /db_xref=`CDD:238222`
     Site            order(102,122,126,146,149..150,153..154,156..159,177..179,
                     182..183,185..186,188)
                     /site_type=`other`
                     /note=`Interface with L7/L12 ribosomal proteins
                     [polypeptide binding]`
                     /db_xref=`CDD:238222`
     CDS             1..296
                     /gene=`rpl10p`
                     /locus_tag=`NVIE_016660`
                     /coded_by=`complement(CP007536.1:1420669..1421559)`
                     /inference=`ab initio prediction:AMIGene:2.0`
                     /note=`Evidence 2b : Function of strongly homologous gene;
                     Product type s : structure`
                     /transl_table=11

l_table=11


ORIGIN
        1 krlmyqelqe lpksynvial skmnkvrasq lmlirkkfrk iriiknkvaq rafegvklsk
       61 elegqcalmf tnspfk-lnl vfsqnkiflp akggdiatke ivvpagntgi apgplsefkv
      121 anvqtkidqg tiwvnkdtvv a-kpgdvisq qlasllskln ikpieagiav nfaiaegllf
      181 keadlridla aykeelvrsf qqalalatea gymtpetvk- -pllvkaqqh arsl
//
LOCUS       Caldivirga_maquilingensis@IC-167_ABW02577     234 bp    PROT      linear   14-APR-2015
DEFINITION  ribosomal protein L10 [Caldivirga maquilingensis IC-167].
 ACCESSION  ABW02577
  ORGANISM  Caldivirga maquilingensis IC-167
   AUTHORS  Copeland,A., Lucas,S., Lapidus,A., Barry,K., Glavina del Rio,T.,
VERSION     ABW02577.1  GI:157921150DBLINK      BioProject: PRJNA17421            BioSample: SAMN00623034DBSOURCE    accession CP000852.1
KEYWORDS    .
SOURCE      Caldivirga maquilingensis IC-167
            Archaea; Crenarchaeota; Thermoprotei; Thermoproteales;
            Thermoproteaceae; Caldivirga.
REFERENCE   1  (residues 1 to 303)
            Dalin,E., Tice,H., Pitluck,S., Saunders,E., Brettin,T., Bruce,D.,
            Detter,J.C., Han,C., Schmutz,J., Larimer,F., Land,M., Hauser,L.,
            Kyrpides,N., Ivanova,N., Biddle,J.F., Zhang,Z., Fitz-Gibbon,S.T.,
            Lowe,T.M., Saltikov,C., House,C.H. and Richardson,P.
  CONSRTM   US DOE Joint Genome Institute
  TITLE     Complete sequence of Caldivirga maquilingensis IC-167
  JOURNAL   Unpublished
REFERENCE   2  (residues 1 to 303)
            Dalin,E., Tice,H., Pitluck,S., Saunders,E., Brettin,T., Bruce,D.,
            Detter,J.C., Han,C., Schmutz,J., Larimer,F., Land,M., Hauser,L.,
            Kyrpides,N., Ivanova,N., Biddle,J.F., Zhang,Z., Fitz-Gibbon,S.T.,
            Lowe,T.M., Saltikov,C., House,C.H. and Richardson,P.
  CONSRTM   US DOE Joint Genome Institute
  TITLE     Direct Submission
  JOURNAL   Submitted (02-OCT-2007) US DOE Joint Genome Institute, 2800
            Mitchell Drive B100, Walnut Creek, CA 94598-1698, USA
COMMENT     Method: conceptual translation.
FEATURES             Location/Qualifiers
     source          1..303
                     /organism=`Caldivirga maquilingensis IC-167`
                     /strain=`IC-167`
                     /db_xref=`taxon:397948`
     Protein         1..303
                     /product=`ribosomal protein L10`
     Region          16..286
                     /region_name=`rplP0`
                     /note=`acidic ribosomal protein P0; Validated; PRK04019`
                     /db_xref=`CDD:179712`
     Region          20..194
                     /region_name=`Ribosomal_P0_L10e`
                     /note=`Ribosomal protein L10 family, P0 and L10e
                     subfamily; composed of eukaryotic 60S ribosomal protein P0
                     and the archaeal P0 homolog, L10e. P0 or L10e forms a
                     tight complex with multiple copies of the small acidic
                     protein L12(e). This complex forms a stalk...; cd05795`
                     /db_xref=`CDD:240221`
     Site            order(22..23,26,69..72,75)
                     /site_type=`other`
                     /note=`23S rRNA interface [nucleotide binding]`
                     /db_xref=`CDD:240221`
     Site            order(107,127,131,151,154..155,158..159,161..164,182..184,
                     187..188,190..191,193)
                     /site_type=`other`
                     /note=`putative Interface with L7/L12 ribosomal proteins
                     [polypeptide binding]`
                     /db_xref=`CDD:240221`
     CDS             1..303
                     /locus_tag=`Cmaq_1754`
                     /coded_by=`complement(CP000852.1:1829549..1830460)`
                     /note=`PFAM: ribosomal protein L10;
                     KEGG: pis:Pisl_0466 ribosomal protein L10`
                     /transl_table=11
                     /db_xref=`InterPro:IPR001790`


ORIGIN
        1 kvkvlkelee likkhsvimi fdlrelpasm lhqyrrvlrv vkvfrnklfl ialrriyiek
       61 ylsgengfif tnnpfd-lyr iivdnsvrry akpgdvlqsd iivpagntgi npgplsrfsk
      121 lkiptqirdg kiwvardtqv a-kpgdtvtp eladllrlin vkpvyeslkv kavllnakyi
      181 kgeelaidvk ayedmfkqaa swafnlavns allipetis- -vligravve arnl
//
LOCUS       Thermofilum_pendens@WP_011751897     234 bp    PROT      linear   16-MAY-2013
DEFINITION  acidic ribosomal protein P0 [Thermofilum pendens].
 ACCESSION  WP_011751897
  ORGANISM  Thermofilum pendens
VERSION     WP_011751897.1  GI:500075884KEYWORDS    RefSeq.SOURCE      Thermofilum pendens            Archaea; Crenarchaeota; Thermoprotei; Thermoproteales;
            Thermofilaceae; Thermofilum.
COMMENT     REFSEQ: This record represents a single, non-redundant, protein
            sequence which may be annotated on many different RefSeq genomes
            from the same, or different, species.
FEATURES             Location/Qualifiers
     source          1..294
                     /organism=`Thermofilum pendens`
                     /db_xref=`taxon:2269`
     Protein         1..294
                     /product=`acidic ribosomal protein P0`
                     /calculated_mol_wt=31976
     Region          10..294
                     /region_name=`rplP0`
                     /note=`acidic ribosomal protein P0; Validated; PRK04019`
                     /db_xref=`CDD:179712`
     Region          15..188
                     /region_name=`Ribosomal_L10_P0`
                     /note=`Ribosomal protein L10 family; composed of the large
                     subunit ribosomal protein called L10 in bacteria, P0 in
                     eukaryotes, and L10e in archaea, as well as
                     uncharacterized P0-like eukaryotic proteins. In all three
                     kingdoms, L10 forms a tight complex with...; cl00376`
                     /db_xref=`CDD:260390`
     Site            order(17..18,21,65..68,71)
                     /site_type=`other`
                     /note=`23S rRNA interface [nucleotide binding]`
                     /db_xref=`CDD:238222`
     Site            order(101,121,125,145,148..149,152..153,155..158,176..178,
                     181..182,184..185,187)
                     /site_type=`other`
                     /note=`Interface with L7/L12 ribosomal proteins
                     [polypeptide binding]`
                     /db_xref=`CDD:238222`


ORIGIN
        1 kaklleelsg ylkqyryymv asitglpasv vktsrsllrl mkvvkntifl lalkntgiee
       61 hlrgqnavif tnnpfe-ilf fldkqkimre aragdiatse ivlpagntgi ppgpisnfnk
      121 lgiptrvqeg siwiakdtvv a-kpgdvisp elaellsklg lkpiesklqi ktiyldgkvv
      181 spkdveldvs lwknrlvsah teaynlafna alplpqvlp- -qliakahie alal
//
LOCUS       Methanocaldococcus_jannaschii     234 bp    PROT      linear   24-SEP-2014
DEFINITION  Methanocaldococcus_jannaschii, 526 bases, B85483C9 checksum.
 ACCESSION  Rose-Cavalier-Smiths-iMac.local:383:1409739752
ORIGIN
        1 KIEEVKTLKG LIKSKPVVAI VDMMDVPAPQ LQEIRDKIVK LRMSRNTLII RALKLAELAN
       61 YVERGAAILV TMNPFK-LYK LLEENKSPAP VRGGQIAPCD IKVEKGSTGM PPGPFGELKS
      121 VGIPAAIEKG KIAIKEDKVV V-KKGEVVSP KLAAVLDRLG IKPIKVGLNI LAVYEDGIIY
      181 TPDVLKVDEE KLLADIQAAY QNAFNLAFNT AYPAKEVLP- -FLIQKAFIN ARAL
//
LOCUS       Pyrococcus_horikoshii     234 bp    PROT      linear   24-SEP-2014
DEFINITION  Pyrococcus_horikoshii, 526 bases, 88416AC7 checksum.
 ACCESSION  Rose-Cavalier-Smiths-iMac.local:385:1409739752
ORIGIN
        1 KKKEVEELAK LIKSYPVIAL VDVSSMPAYP LSQMRRLIGL LRVSRNTLIE LAIKLEKLVE
       61 YIDRGAGILV TMNPFK-LYK FLQQNRQPAP AKPGAVVPKD VVVPAGPTPL APGPIGQMQA
      121 LGIPARIEKG KVTIQKDTTV L-KAGEVITP ELANILNALG IQPLEVGLDV LAVYEDGIVY
      181 TPDVLAIDEQ EYIDMLQKAY MHAFNLAVNI AYPTPETIE- -AIIQKAFLN AKTV
//
LOCUS       Methanobrevibacter_smithii     234 bp    PROT      linear   24-SEP-2014
DEFINITION  Methanobrevibacter_smithii, 526 bases, DF15725F checksum.
 ACCESSION  Rose-Cavalier-Smiths-iMac.local:387:1409739752
ORIGIN
        1 KKEEVNELKS LIDKYDVIGI VDLLNIPAKQ LQEMRKSLAV IRMSKKNLID LALEIVDLSE
       61 HMEGQVAVIA TMNPFK-LYK ILEDSKTSAP AKPGAIATDD IVIPEGDTGF EPGPFGELQQ
      121 VGIPAKIDKG KIVVSKETVL V-EAGEEVSA AVASTLSRMD INPMEVGIDL RAVYEEEAIY
      181 TSEVLAIDEE QTLADVQNAF RNAFNLSVNA AIPTEETIS- -TIITLAYTR AINV
//
LOCUS       Nitrosopumilis_sp_AR2     234 bp    PROT      linear   24-SEP-2014
DEFINITION  Nitrosopumilis_sp_AR2, 526 bases, 892A87AD checksum.
 ACCESSION  Rose-Cavalier-Smiths-iMac.local:390:1409739752
ORIGIN
        1 KTQMYQQLLE LPKKYKVVSI IQMRKVRSTQ ILPLRKTLVE FVCVKDKVAV KALEIKDLID
       61 DLKGQIMFIF TMSPFK-LNV LLAKNKIMMA ARGGDVASVD IVVPAKNTGI APGPMTEFKE
      121 AGIPTKIDQG TIWIAKDSTP V-EKGGVINE KLASILGKLD IKPVEAGISL YSALEDGLKY
      181 AEAEMVIDVE KIRDSFAQAH QEAVSLSIEA AYVTADNIS- -QILGKASQY ARSL
//
LOCUS       Haloarcula_marismortui     234 bp    PROT      linear   24-SEP-2014
DEFINITION  Haloarcula_marismortui, 526 bases, D3E2A1AF checksum.
 ACCESSION  Rose-Cavalier-Smiths-iMac.local:396:1409739752
ORIGIN
        1 KQEEVDAIVE MIESYESVGV VNIAGIPSRQ LQDMRRDLAE LRVSRNTLLE RALDLEDLNG
       61 YITGQVGLIG TDNPFS-LFQ ELEASKTPAP IGAGEVAPND IVIPEGDTGV DPGPFGELQS
      121 VGADARIQEG SIQVLSDSTV L-DTGEEVSQ ELSNVLNELG IEPKEVGLDL RAVFADGVLF
      181 EPEELELDID EYRSDIQAAA GRAFNLSVNA DYPTATTAP- -TMLQSARGN AKSL
//
LOCUS       Dyadobacter_fermentans_DSM_18053     265 bp    PROT      linear   24-SEP-2014
DEFINITION  Dyadobacter_fermentans_DSM_18053, 526 bases, 2858CE22 checksum.
 ACCESSION  Rose-Cavalier-Smiths-iMac.local:294:1409739752
ORIGIN
        1 KAVIIDELSQ KFANTPYFYI TNAAGMSVSE VDSLRRLCVE YRVVKNTLIK KALEDTDYSS
       61 FDEVLKG--F SGVMFH--P- --ESG--KVP AQ-------- LIK------- ------EFKK
      121 KSGSDK---- --------LK F-KGAS--DT AV--FVGE-S QLDVLISL-- KSK-QE-LI-
      181 -GEV--I--- ---GLLQSPA KNVIGALTSG GQNLAGILK- -TLSEKED-- ----------
      241 ---------- ---------- -----
//
LOCUS       Prevotella_denticola_F0289     265 bp    PROT      linear   24-SEP-2014
DEFINITION  Prevotella_denticola_F0289, 526 bases, ECDA0057 checksum.
 ACCESSION  Rose-Cavalier-Smiths-iMac.local:343:1409739752
ORIGIN
        1 KDTIIAELGE KLRSYPHFYL VDVTGLNAEA TSALRRKCIN MVVVKNKLLH KAFEDVDFEP
       61 YGS-LKG--N TAVLFT---- --QTA--NVP AK-------- LLK------- ------EYKK
      121 EGV------- --------PS L-KAAY--EE TL--FVGA-E KLEELAAL-- KSK-NE-VI-
      181 -ADI--V--- ---ALLQSPA KNVVSALQSG AGTLHGVLK- -TLGERPE-- ----------
      241 ---------- ---------- -----
//
LOCUS       Thermotoga_maritima_MSB8     265 bp    PROT      linear   24-SEP-2014
DEFINITION  Thermotoga_maritima_MSB8, 526 bases, 2625F1F7 checksum.
 ACCESSION  Rose-Cavalier-Smiths-iMac.local:295:1409739752
ORIGIN
        1 KELIVKEMSE IFKKTSLILF ADFLGFTVAD LTELRSRLAR FRVVKNTLLN LALKNAEYEG
       61 YEEFLKG--P TAVLYVT-E- --GDP--VEA VK-------- IIY------- ------NFYK
      121 DKKADL---- --------SR L-KGGF--EG KK--F-TA-E EVENIAKL-- PSK-EE-LY-
      181 -AML--V--- ---GRVKAPI TGLVFALSGI LRNLVYVLN- -AIKEKKSE- ----------
      241 ---------- ---------- -----
//
LOCUS       Deinococcus_deserti_VCD115     265 bp    PROT      linear   24-SEP-2014
DEFINITION  Deinococcus_deserti_VCD115, 526 bases, F974C46C checksum.
 ACCESSION  Rose-Cavalier-Smiths-iMac.local:296:1409739752
ORIGIN
        1 NQQTLSSLQG SLQGIETFYV VNYQGLTAGQ LSELRKSIGQ LIVAKNTLIN LALQDG-GRD
       61 FGDALKG--P SALVLA--H- --EDP--AGV AK-------- ALS------- ------DAAK
      121 KNDKGI---- --------PA I-KGGF--EG NK--V-DV-K VVERLASL-- GSK-QS-LQ-
      181 -AEM--V--- ---GVLSAHL SNFVGILEAY REKLEGEN-- -A-------- ----------
      241 ---------- ---------- -----
//
LOCUS       Paenibacillus_sp._Y412MC10     265 bp    PROT      linear   24-SEP-2014
DEFINITION  Paenibacillus_sp._Y412MC10, 526 bases, 414F1ED1 checksum.
 ACCESSION  Rose-Cavalier-Smiths-iMac.local:298:1409739752
ORIGIN
        1 KQEAVDVVAA KLRESVSTVV ADYRGLNVAQ VTELRKQLVE FQVLKNTLLR RATAAAELTD
       61 LDEVLTG--P TAVAFG--T- --NDA--VAP AK-------- ILN------- ------DFAK
      121 KNDA------ --------LK L-KGGV--EG RV--I-GE-S EIKALAEL-- PSR-EG-LL-
      181 -SML--L--- ---SVLQAPV RNFALAVKAV AEK-EEQG-- -A-------- ----------
      241 ---------- ---------- -----
//
LOCUS       Rhodopirellula_baltica_SH_1     265 bp    PROT      linear   24-SEP-2014
DEFINITION  Rhodopirellula_baltica_SH_1, 526 bases, E0F4911A checksum.
 ACCESSION  Rose-Cavalier-Smiths-iMac.local:299:1409739752
ORIGIN
        1 KELVTRDLKR RLEGVEDAVL VNCTGMDANT TNELRGELIQ MMVVKNSLAR RATEGTSFPA
       61 FEGT-NG--Q VAVLWG--S- --SDF--VSL VK-------- EAV------- ------RLDK
      121 DKEKFEQ--- --------FV T-TGGV--DG EK--L-DP-E GVKAVSKW-- PSR-EE-QI-
      181 -SML--V--- ---GQILGPG ATLSAAMLGP GKTLNSQIK- -SKGEGDE-- ----------
      241 ---------- ---------- -----
//
LOCUS       Planctomyces_brasiliensis_DSM_5305     265 bp    PROT      linear   24-SEP-2014
DEFINITION  Planctomyces_brasiliensis_DSM_5305, 526 bases, EBEA8384 checksum.
 ACCESSION  Rose-Cavalier-Smiths-iMac.local:301:1409739752
ORIGIN
        1 KEMIISEIKE RLDGAQDVLV LDSSKLDAIT DNTFRLAMVH LLTVKNTLAR KALGDV-GES
       61 LRPILEG--P STIVWG--S- --EDV--VAL SK-------- EVT------- ------KAVK
      121 GNDK------ --------IT I-KGGA--EG QV--L-DP-S GVDKLSKS-- AGR-QE-LI-
      181 -SQI--A--- ---GLILSPG AQLGGALLGP GGKLAGCVK- -AIADKEEE- ----------
      241 ---------- ---------- -----
//
LOCUS       Fibrobacter_succinogenes_subsp._succinogenes_S85     266 bp    PROT      linear   24-SEP-2014
DEFINITION  Fibrobacter_succinogenes_subsp._succinogenes_S85, 526 bases, ABF71BF5 checksum.
 ACCESSION  Rose-Cavalier-Smiths-iMac.local:302:1409739752
ORIGIN
        1 KQQTVDALVE SFKGATAVYL LNFQGITVDK DNALRKALVK YHAVKNTLLK RVLEALKVEG
       61 LNDSLTG--A TSVMVGF-E- --EDP--LLP AR-------- EIE------- ------AFHK
      121 ANPDF----- --------LV A-KSIY--DG KA--M-PG-S EVVNLSKI-- PDR-KG-MI-
      181 -AMI--V--- ---SIALGPG STIAGQLKTL QEKLEKESG- -SEAAPAAAE A---------
      241 ---------- ---------- ------
//
LOCUS       Desulfobacca_acetoxidans_DSM_11109     265 bp    PROT      linear   24-SEP-2014
DEFINITION  Desulfobacca_acetoxidans_DSM_11109, 526 bases, BC013F3A checksum.
 ACCESSION  Rose-Cavalier-Smiths-iMac.local:304:1409739752
ORIGIN
        1 KSEIIEELQQ KLERASFNVL ADFKGMKVAE FTQLRRELGE LIVAKNTLLK LAAGNTEAAA
       61 LESFLVG--P TAIALG--Y- --QNP--VEI AK-------- ILA------- ------KYAK
      121 DKPDN----- --------FF L-KAGR--NA SV--L-AK-Q DIIDISKL-- PDR-EV-LL-
      181 -AKL--L--- ---GALQGVP TSLVSVLSGI IRQFLYTLQ- -AIADKQVER ----------
      241 ---------- ---------- -----
//
LOCUS       Oscillibacter_valericigenes_Sjm18-20     265 bp    PROT      linear   24-SEP-2014
DEFINITION  Oscillibacter_valericigenes_Sjm18-20, 526 bases, 71E7A3C1 checksum.
 ACCESSION  Rose-Cavalier-Smiths-iMac.local:307:1409739752
ORIGIN
        1 KQAIVTELTD RIQKATAGVI VDYKGITVEE DTALRKECVD YAVVKNTMLR FAFNNVGLNE
       61 LDGLLNG--T TSLALS---- --DDV--VAP AR-------- IMS------- ------NCAK
      121 KLENK----- --------FE I-KGGF--DG KV--V-DL-A TIQSLASI-- PAL-PV-LQ-
      181 -AQV--L--- ---GTMLAPI TGLAVVLKQI AEKSGEAAP- -A-AEAAPAA E---------
      241 ---------- ---------- -----
//
LOCUS       Thermus_scotoductus_SA-01     265 bp    PROT      linear   24-SEP-2014
DEFINITION  Thermus_scotoductus_SA-01, 526 bases, E83E49D5 checksum.
 ACCESSION  Rose-Cavalier-Smiths-iMac.local:314:1409739752
ORIGIN
        1 NVELLAALKE NLERAHSFFL VNYQGLSAKE THALRQALAR LFVAKNTLIR IALKELGLPE
       61 LDG-LQG--P SAVVF---Y- --QDP--VAA AK-------- ALS------- ------EFAK
      121 KNPKGI---- --------PE A-KGGL--QG QV--L-SA-K DVVALAEL-- PTM-DE-LR-
      181 -AEL--L--- ---GVLQAPM AELVGVLGGV ARELVGILE- -AYAEKKAA- ----------
      241 ---------- ---------- -----
//
LOCUS       Thermodesulfatator_indicus_DSM_15286     265 bp    PROT      linear   24-SEP-2014
DEFINITION  Thermodesulfatator_indicus_DSM_15286, 526 bases, 21031507 checksum.
 ACCESSION  Rose-Cavalier-Smiths-iMac.local:315:1409739752
ORIGIN
        1 KEEIVQKLRK EFEEVPAVFV TTFRAMTAEE SNELRKKLAR YQVVKNTLLR RASSGTPAEP
       61 LQEFIEG--P TGVAIC--Y- --EDP--VEV AK-------- VLV------- ------EFAK
      121 EHES------ --------LI N-RGGV--GG KP--L-EA-A SLEALAKV-- PPR-EV-LM-
      181 -AQL--L--- ---GLLQAPM AQFVQLMAAV PRNFLFALN- -AIKEKKAEE AA--------
      241 ---------- ---------- -----
//
LOCUS       Dehalococcoides_ethenogenes_195     266 bp    PROT      linear   24-SEP-2014
DEFINITION  Dehalococcoides_ethenogenes_195, 526 bases, 91B49651 checksum.
 ACCESSION  Rose-Cavalier-Smiths-iMac.local:316:1409739752
ORIGIN
        1 KKIAVDELTD ALAVAQSAVF TDYRGISTSE LTTIRMKLVG YRVLKNTLAR RAADNTDHAN
       61 IKSAFEG--P VAMAYS--S- --SDV--VAP AK-------- VLM------- ------DYLA
      121 GSKST----- --------LK V-TGGY--SN KL--I-SV-E EVAELAKL-- PSR-EV-LI-
      181 -SKV--L--- ---AGMQSPI AGLAMVLNGP ARGLAVVLQ- -ARMKQLEG- ----------
      241 ---------- ---------- ------
//
LOCUS       Thermovirga_lienii_DSM_17291     266 bp    PROT      linear   24-SEP-2014
DEFINITION  Thermovirga_lienii_DSM_17291, 526 bases, 8A498EC3 checksum.
 ACCESSION  Rose-Cavalier-Smiths-iMac.local:318:1409739752
ORIGIN
        1 NYQKVEMLRE KIKGAQAVFV CEYRGLTVEK ITKLRAQIGE MTVAKNTLMS IALKEEGF-P
       61 VPELMSG--P NGFTAV--H- --GDP--AAV AK-------- VLK------- ------DFAK
      121 EKGNEA---- --------LI I-KGGI---G DK--ILDV-K QLLALADL-- PSR-EV-LL-
      181 -AQV--V--- ---GTMAAPI RGLVTVLSGP ARGLVTCLS- -QIKDQKEKA A---------
      241 ---------- ---------- ------
//
LOCUS       Thermocrinis_albus_DSM_14484     265 bp    PROT      linear   24-SEP-2014
DEFINITION  Thermocrinis_albus_DSM_14484, 526 bases, F06C42F0 checksum.
 ACCESSION  Rose-Cavalier-Smiths-iMac.local:319:1409739752
ORIGIN
        1 KAKLVETYKE KISKSNLVIF FNFTGLDAYP MSQLRAEIGE ILVGKNTLFY RAFMDTVMAD
       61 HRDVLVG--P TALVFA--Y- --RDP--VVV AK-------- RIY------- ------EVSK
      121 ELDSTDPL-- --------SH I-KGGY--QG RF--L-TP-Q EVKVLAEL-- PPK-EV-LI-
      181 -SQL--M--- ---GALQAPL LQLILALKSA PQKLVLVLK- -AIEEKKSQ- ----------
      241 ---------- ---------- -----
//
LOCUS       Desulfurispirillum_indicum_S5     265 bp    PROT      linear   24-SEP-2014
DEFINITION  Desulfurispirillum_indicum_S5, 526 bases, 99F0AD3A checksum.
 ACCESSION  Rose-Cavalier-Smiths-iMac.local:320:1409739752
ORIGIN
        1 KQNVVSLVAQ KIEQSAGVIL CNYSGLTVKG ADEFRSELAG YGVVKNTMLR RALPD-VEG-
       61 LDEHLHG--T TGVVYT--G- --DDF--AAA AK-------- YVS------- ------EFST
      121 KSKEV----- --------IT I-KCGV--DG AV--L-SQ-A DVVAISKL-- PSR-EV-LL-
      181 -AKL--L--- ---GTLNAPI TNFVGVLAGV PRKFLYALN- -AVKEKKEQE ----------
      241 ---------- ---------- -----
//
LOCUS       Cryptobacterium_curtum_DSM_15641     265 bp    PROT      linear   24-SEP-2014
DEFINITION  Cryptobacterium_curtum_DSM_15641, 526 bases, FE16847D checksum.
 ACCESSION  Rose-Cavalier-Smiths-iMac.local:321:1409739752
ORIGIN
        1 NKEALAKIKE ELDGVSAVWV VDYRGLTVKD AQQLRREIAH LVVYKNTLMH IALEESGLPT
       61 MEDILEG--P NAFVFT--E- --ADP--AAA AK-------- AIK------- ------EFSE
      121 KNEN------ --------LV I-KGGI--DG AE--Y-DA-A QVVSIASL-- PSR-EE-LY-
      181 -ASM--A--- ---AALSSIA RGLAVTINGV PQGLAQATR- -QVAEQKPAA ----------
      241 ---------- ---------- -----
//
LOCUS       Syntrophothermus_lipocalidus_DSM_12680     265 bp    PROT      linear   24-SEP-2014
DEFINITION  Syntrophothermus_lipocalidus_DSM_12680, 526 bases, A957EF87 checksum.
 ACCESSION  Rose-Cavalier-Smiths-iMac.local:324:1409739752
ORIGIN
        1 KRQVVDDLKN RFSRSTVAIF TDYRGLTVAE MTELRNRLVE LKVVKNTLAR FALRECGLEE
       61 VEPHLEG--P NAVVFG--Y- --EDP--VEP AK-------- IVN------- ------DFIK
      121 EFKK------ --------LE V-KAGI--DR RV--I-KV-K DIESLAAL-- PPK-EV-II-
      181 -AMV--L--- ---GGLQGPV RGLVYVLNAN LSGLARAIN- -AIKEKREAS ----------
      241 ---------- ---------- -----
//
LOCUS       Zymomonas_mobilis_subsp._mobilis_NCIMB_11163     265 bp    PROT      linear   24-SEP-2014
DEFINITION  Zymomonas_mobilis_subsp._mobilis_NCIMB_11163, 526 bases, 69F0ED1A checksum.
 ACCESSION  Rose-Cavalier-Smiths-iMac.local:327:1409739752
ORIGIN
        1 KVELVAGLKS AFAEAGVIVV TRNLGLTVAQ STVLRSKMAS FKVAKNKLTR IAVEGTPQAP
       61 LSDLLTG--P TAIATS---- --ADP--VAA AK-------- VAV------- ------EFAK
      121 TNKK------ --------LE I-VGAV---G TT--LLDI-A GVQALAEL-- PSL-DE-LR-
      181 -GKI--V--- ---GLISAPA TKIAQTIQAP AGQLARVFG- -AYAAKDAA- ----------
      241 ---------- ---------- -----
//
LOCUS       Neisseria_meningitidis_MC58     265 bp    PROT      linear   24-SEP-2014
DEFINITION  Neisseria_meningitidis_MC58, 526 bases, F6B611BF checksum.
 ACCESSION  Rose-Cavalier-Smiths-iMac.local:337:1409739752
ORIGIN
        1 KKVAVEEISA AIANAQTLVV AEYRGISVSS MTELRANAVY LRVLKNTLAR RAVQGTSFAE
       61 LADQMVG--P LVYAAS---- --EDA--VAA AK-------- VLH------- ------QFAK
      121 KDDK------ --------IV V-KAGS--NG EV--M-NA-A QVAELASI-- PSR-EE-LL-
      181 -SKL--L--- ---FVMQAPV SGFARGLAAL AEKKAGEEA- -A-------- ----------
      241 ---------- ---------- -----
//
LOCUS       Cyanothece_sp._PCC_7425     265 bp    PROT      linear   24-SEP-2014
DEFINITION  Cyanothece_sp._PCC_7425, 526 bases, CB896CB7 checksum.
 ACCESSION  Rose-Cavalier-Smiths-iMac.local:339:1409739752
ORIGIN
        1 KKSIVAELQE TLSQSQLTLV IDYKGLTVAE ITDLRKRLTL CKVTKNAFMR IAVDGNTWQP
       61 LQSFCQE--T SAFLLV--K- --DDL--GGA IK-------- AYQ------- ------DFQK
      121 ATKK------ --------TE L-RGGV--EG RS--L-NA-D QVKAIGDL-- PSK-DQ-LM-
      181 -AQI--A--- ---GAINGVA TKLAVGINQV PTSLARGIK- -AVSEKEAA- ----------
      241 ---------- ---------- -----
//
LOCUS       Prochlorococcus_marinus_str._MIT_9303     265 bp    PROT      linear   24-SEP-2014
DEFINITION  Prochlorococcus_marinus_str._MIT_9303, 526 bases, C37F4BF6 checksum.
 ACCESSION  Rose-Cavalier-Smiths-iMac.local:340:1409739752
ORIGIN
        1 KQQIVEELKG LLGEAEMALV LDYQGLSIKE MSDLRTRLGV CKVTKNTLMR HAINGNGWSN
       61 LESLLTG--T NAFVLI--K- --GDV--GGA VK-------- AVQ------- ------AFQK
      121 DTKK------ --------SE T-KGGL--EG KL--L-SQ-G EIKAIGDL-- PTK-EV-LM-
      181 -AQI--A--- ---GSLNALA TKVAVGINEV PSGLARALH- -QHAESGES- ----------
      241 ---------- ---------- -----
//
LOCUS       Chlorobium_limicola_DSM_245     267 bp    PROT      linear   24-SEP-2014
DEFINITION  Chlorobium_limicola_DSM_245, 526 bases, FBDF1AB6 checksum.
 ACCESSION  Rose-Cavalier-Smiths-iMac.local:341:1409739752
ORIGIN
        1 KEQVVQEVAE KIGRSQGIYL TEYQGLNVAK MAELRNEFIE YKVVKNTLVK QALLQLAQAD
       61 LADGLKS--T TAVAFG--Y- --DDP--IAP AK-------- IIR------- ------KFSK
      121 TNEA------ --------LK F-KMAA--DG IV--Y-GD-D KLVMLSEM-- LSK-TE-NI-
      181 -GRT--A--- ---GLINNVV SSVPMVVNAV MRNLVSVLD- -QVA-KQKQ- ----------
      241 ---------- ---------- -------
//
LOCUS       Anaerolinea_thermophila_UNI-1     265 bp    PROT      linear   24-SEP-2014
DEFINITION  Anaerolinea_thermophila_UNI-1, 526 bases, 1A3733D1 checksum.
 ACCESSION  Rose-Cavalier-Smiths-iMac.local:347:1409739752
ORIGIN
        1 KSAIMQQYQE WVAKSQAMFL LEYTKMNQKD MDTLRAKVGE IHVVKNTLFG KVLSEAGV-D
       61 YGKMLEK--T TMVGFA--F- --NDP--PAL AK-------- VVN------- ------EAAK
      121 SEV------- --------FA V-KGGF---G KV--SINA-V QVKALADM-- PPL-PV-LR-
      181 -AQL--L--- ---GVLLAPA SKLVRTIAEP GRSIAGVIK- -AYSEKGQTA SA--------
      241 ---------- ---------- -----
//
LOCUS       Idiomarina_loihiensis_L2TR     265 bp    PROT      linear   24-SEP-2014
DEFINITION  Idiomarina_loihiensis_L2TR, 526 bases, DCA19412 checksum.
 ACCESSION  Rose-Cavalier-Smiths-iMac.local:348:1409739752
ORIGIN
        1 KKAIVKEVND VASNALAVTV AEYRGIEVAD MTALRKKAIF VKVVRNTLAK RAFEGTQFDD
       61 MGDALKG--P LVYGFS--M- --DAP--GAS AR-------- LFK------- ------DFSK
      121 ENKN------ --------LQ V-TALS---G NG--IMGP-E KLDAVASL-- PTR-DE-AL-
      181 -AKL--L--- ---ATFKEPV SKFVKTVNEV PSKFVRTLA- -AIKDAK--- ----------
      241 ---------- ---------- -----
//
LOCUS       Gemmatimonas_aurantiaca_T-27     265 bp    PROT      linear   24-SEP-2014
DEFINITION  Gemmatimonas_aurantiaca_T-27, 526 bases, DFABDC28 checksum.
 ACCESSION  Rose-Cavalier-Smiths-iMac.local:349:1409739752
ORIGIN
        1 KQILVDSLKT QLGDAQAVYY TDFTGLNVKR MTELRRRLVE YVVIKNTLAL RAVNE---SG
       61 LVSRLKG--P TGVVVA---- --KDG--ITA AK-------- VLS------- ------DFAK
      121 ENDQR----- --------PA V-KGGI--EG NA--V-DE-A MVKKLAAL-- PNR-ED-AL-
      181 -SIF--A--- ---GYL-NSI PMMFALALDA RKTQLEGSN- ---------- ----------
      241 ---------- ---------- -----
//
LOCUS       Nitrosomonas_europaea_ATCC_19718     265 bp    PROT      linear   24-SEP-2014
DEFINITION  Nitrosomonas_europaea_ATCC_19718, 526 bases, C8B2B408 checksum.
 ACCESSION  Rose-Cavalier-Smiths-iMac.local:351:1409739752
ORIGIN
        1 KKAIVAEVSS QVAKAQAIVI AEYRGLGVDQ FTRLRVKAIY FRVIKNTFAR RAVADTPFSG
       61 LAESMVG--P LAYGIG---- --SDP--VAT AK-------- ILH------- ------EFAK
      121 DNDR------ --------FV I-KAGA--AG IV--M-SD-K DVAALAVL-- PSR-EE-LL-
      181 -SKL--L--- ---GTMQAPI AKFVRTLNEV PSKFVRGLA- -AVRDKK--- ----------
      241 ---------- ---------- -----
//
LOCUS       Nitrosospira_multiformis_ATCC_25196     265 bp    PROT      linear   24-SEP-2014
DEFINITION  Nitrosospira_multiformis_ATCC_25196, 526 bases, ED2F0B29 checksum.
 ACCESSION  Rose-Cavalier-Smiths-iMac.local:354:1409739752
ORIGIN
        1 KKAVVAEVSA QVAKAQAIII AEYRGLGVGH MTQLRAKAIY FRVLKNSLAR RAVSDTPFSG
       61 LSEHMVG--P LAYGIG---- --SDP--VAA AK-------- VLH------- ------EFSK
      121 GNDK------ --------LV I-KAGA--AN HV--I-SS-S EIASLASL-- PSR-EE-LL-
      181 -AKL--L--- ---GTMQAPV ANFVRTLNEV PARFVRGLA- -AVRDQKESA ----------
      241 ---------- ---------- -----
//
LOCUS       Treponema_brennaborense_DSM_12168     265 bp    PROT      linear   24-SEP-2014
DEFINITION  Treponema_brennaborense_DSM_12168, 526 bases, 70AF73B4 checksum.
 ACCESSION  Rose-Cavalier-Smiths-iMac.local:360:1409739752
ORIGIN
        1 KVEAIAAAKT TLEGGSDYIF TDYRGLTVEQ ISALRDQLCS FKVVKNNFAR VAFEEMEISM
       61 VADYLKG--P TAIALA--S- --GDT--NEI AK-------- ILY------- ------DFAK
      121 ETPA------ --------LQ V-KGGL--EK EV--Y-DA-A KLEAFSKL-- PGK-KQ-LI-
      181 -AMI--M--- ---STINAPV QKLAATLQAY VDKKSEGGA- -A-AE----- ----------
      241 ---------- ---------- -----
//
LOCUS       Dictyoglomus_thermophilum_H-6-12     266 bp    PROT      linear   24-SEP-2014
DEFINITION  Dictyoglomus_thermophilum_H-6-12, 526 bases, FE461313 checksum.
 ACCESSION  Rose-Cavalier-Smiths-iMac.local:361:1409739752
ORIGIN
        1 KVQKVEELYQ KMLNANALIF TEFKGLSVAD LTQLRGKIAE YRVVKNTLAL LAIRKIYPDK
       61 LEKFFVG--P TAITYC--Y- --GDP--FGV LK-------- ALV------- ------DYAK
      121 EHEL------ --------LK F-KGGI--EG EV--Y-SA-D EVKELAKL-- PPK-EV-LL-
      181 -SQV--V--- ---GAISAPL SSLVWSLKWP VNKLVWTLD- -AIAKEKEKI SINQ------
      241 ---------- ---------- ------
//
LOCUS       Xylella_fastidiosa_M23     266 bp    PROT      linear   24-SEP-2014
DEFINITION  Xylella_fastidiosa_M23, 526 bases, C141CBDA checksum.
 ACCESSION  Rose-Cavalier-Smiths-iMac.local:364:1409739752
ORIGIN
        1 KQEVVKELAG VATKAHSLIV AEYAGITVPQ MTAMRKQAVY LKVVKNKLAA RALGDTEYAV
       61 IKEKLIG--P LLYAFS--L- --EDP--GAA GR-------- LIK------- ------EFSK
      121 KH-------- --------DK L-KSKA--SG GV--LYPA-G HVDVLASL-- PTR-LQ-AL-
      181 -AML--A--- ---RVLSEPV TLFARAIKAM ADDKSETFA- -VSSPETSEA ----------
      241 ---------- ---------- ------
//
LOCUS       Coraliomargarita_akajimensis_DSM_45221     267 bp    PROT      linear   24-SEP-2014
DEFINITION  Coraliomargarita_akajimensis_DSM_45221, 526 bases, A8EA4A62 checksum.
 ACCESSION  Rose-Cavalier-Smiths-iMac.local:366:1409739752
ORIGIN
        1 KQYLVDEVSN HLAKSDYVYL TNYDTITVDE TAELRAALAE FHVVKNTIFG VAAAAKELPD
       61 LGEHLSG--P TAIVVG--G- --NNP--SGV AK-------- ALG------- ------EFFK
      121 KKDK------ --------VE L-KAGI--DE KA--L-SK-A DIEALAKL-- PGL-EV-LR-
      181 -AQL--L--- ---GLLTQPA TGLVRVLNAV PQNVVNVLQ- -AKVRKENGE D---------
      241 ---------- ---------- -------
//
LOCUS       Thermovibrio_ammonificans_HB-1     268 bp    PROT      linear   24-SEP-2014
DEFINITION  Thermovibrio_ammonificans_HB-1, 526 bases, 83A03760 checksum.
 ACCESSION  Rose-Cavalier-Smiths-iMac.local:370:1409739752
ORIGIN
        1 KEQIAQELKE KFQKAPLVIL TNFQGMTVAE TNQLRRKLAE YKVVKNTLMR YAYPGTPVEQ
       61 IKDAFVG--P TGIVFA--F- --DDI--VAA AK-------- ALK------- ------DYMA
      121 GDGKEEPK-- --------LK F-KAAI--EG KV--A-DF-N MIKQLAEL-- PSR-EE-LL-
      181 -GQL--A--- ---FTLKYPV NAMAWSLENL FTKLVTVLE- -NVKAEKEGA A---------
      241 ---------- ---------- --------
//
LOCUS       Acetobacter_pasteurianus_IFO_3283-01     265 bp    PROT      linear   24-SEP-2014
DEFINITION  Acetobacter_pasteurianus_IFO_3283-01, 526 bases, 5F105C39 checksum.
 ACCESSION  Rose-Cavalier-Smiths-iMac.local:371:1409739752
ORIGIN
        1 KKAFIASLAA VFAQTSMVVV TRNDGLTVAA VTELRRKVAN YKVAKNRLAT LALDGTQFNG
       61 IAPLLQG--P TALAWS---- --EDP--VAV AK-------- AVV------- ------EFAK
      121 TNDK------ --------LV L-LGGS---G SQ--VLDA-D GIKALAEL-- PSL-DA-LR-
      181 -AQL--V--- ---GLISTPA TRIASVTQAP AGQLARVFG- -AYAKTGEAA ----------
      241 ---------- ---------- -----
//
LOCUS       Methylacidiphilum_infernorum_V4     265 bp    PROT      linear   24-SEP-2014
DEFINITION  Methylacidiphilum_infernorum_V4, 526 bases, EC1B73E7 checksum.
 ACCESSION  Rose-Cavalier-Smiths-iMac.local:372:1409739752
ORIGIN
        1 KELLKNHVAE ALKRSYFIVF IDFTGLKVSV FSELRKRLCR CLVSKNTLIR MALNEIPEAV
       61 LAEIFKG--P TAVLTSE-E- --KDA--TAV AK-------- ILK------- ------NFIA
      121 EFQL------ --------PK I-KSAI--EN AV--LYET-D FLK-LADL-- PGL-EV-LR-
      181 -SQV--L--- ---LTLQSTG TRLVRLINEP ASALARLIE- -KYS-KKEN- ----------
      241 ---------- ---------- -----
//
LOCUS       Corynebacterium_pseudotuberculosis_FRC41     265 bp    PROT      linear   24-SEP-2014
DEFINITION  Corynebacterium_pseudotuberculosis_FRC41, 526 bases, ED20BD62 checksum.
 ACCESSION  Rose-Cavalier-Smiths-iMac.local:374:1409739752
ORIGIN
        1 NVSSLAELKE RFADTDSIVI TEYRGLTVAQ ITELRRSLVQ YSVAKNTLLK LAAKEAGVEG
       61 LDDLLSG--P TAIAFI--K- --GEA--VDA AK-------- AMK------- ------KFAS
      121 NNKA------ --------FV V-KGGY--DG DA--L-NA-D QVNAIAEL-- DNR-ET-TL-
      181 -AKL--A--- ---GAMKGNL AKAAGLFNAP ASQVARLGA- -ALQEKKEA- ----------
      241 ---------- ---------- -----
//
LOCUS       Fusobacterium_nucleatum_subsp._nucleatum_ATCC_25586     265 bp    PROT      linear   24-SEP-2014
DEFINITION  Fusobacterium_nucleatum_subsp._nucleatum_ATCC_25586, 526 bases, B283A3E checksu
 ACCESSION  Rose-Cavalier-Smiths-iMac.local:375:1409739752
ORIGIN
        1 KKELVAELVE KIKKAQSVVF VDYQGIKVNE ETLLRKQMAE YLVAKNRLFK IALKESGVED
       61 FDEILEG--S TAFAFG--Y- --NDP--VAP AK-------- AVF------- ------DLAK
      121 AKAKAKLDV- --------FK I-KGGY--TG KK--V-SV-K EVEELAKL-- PSR-EQ-LL-
      181 -SML--L--- ---NSMLGPI RKLAYATVAI ADKKEGSAE- ---------- ----------
      241 ---------- ---------- -----
//
LOCUS       Syntrophus_aciditrophicus_SB     265 bp    PROT      linear   24-SEP-2014
DEFINITION  Syntrophus_aciditrophicus_SB, 526 bases, 33741133 checksum.
 ACCESSION  Rose-Cavalier-Smiths-iMac.local:376:1409739752
ORIGIN
        1 KEQVAVELHE KVKSFKLAVL ANFSGMGVAK MTTLRNDLAE LKVVKNTLLR IASRDTSLEA
       61 LQDDFKG--P LALILG--Y- --GDP--VEP SK-------- ILS------- ------DFAK
      121 KNAE------ --------LE L-KIGM--SD KV--I-TV-E QLSALAEL-- PSR-EI-LL-
      181 -AKL--L--- ---SVMVGVQ TQLVNVLSAV PRGLVQVLD- -GYRAKKEES N---------
      241 ---------- ---------- -----
//
LOCUS       Lactobacillus_fermentum_IFO_3956     265 bp    PROT      linear   24-SEP-2014
DEFINITION  Lactobacillus_fermentum_IFO_3956, 526 bases, 17246AEA checksum.
 ACCESSION  Rose-Cavalier-Smiths-iMac.local:384:1409739752
ORIGIN
        1 KAEEVKSVNA QLLAAESAIV VDYRGLTVEE VTDLRKQLIK MSVIKNKILE RAVEGTDYED
       61 LKATFVG--P TAVAFS--D- --EDP--IAP AK-------- ILK------- ------KFAD
      121 DHDA------ --------LE I-KGGI--E- KK--VQTL-D AINEYATM-- PGR-ED-LL-
      181 -SML--A--- ---SALQDPM RKIARAVKAV ADKGDEEAA- ---------- ----------
      241 ---------- ---------- -----
//
LOCUS       Denitrovibrio_acetiphilus_DSM_12809     265 bp    PROT      linear   24-SEP-2014
DEFINITION  Denitrovibrio_acetiphilus_DSM_12809, 526 bases, 18CF2A7C checksum.
 ACCESSION  Rose-Cavalier-Smiths-iMac.local:393:1409739752
ORIGIN
        1 KEQLVAELSA QVKDSDALFL TNYKGLTYLQ QTAVRSEISD FKVVKNTLLK IALNNNDIDS
       61 MDSYLVE--P TACAIV--T- --GDV--AAV AK-------- TIK------- ------KYAK
      121 EFDK------ --------FE I-KAGY--DG NV--L-TA-N DVNVLADL-- PSR-DE-LL-
      181 -AKM--L--- ---SSMNAPV SNFVSLLANI PRSLVNVLT- -AVKDKKDN- ----------
      241 ---------- ---------- -----
//
LOCUS       Meiothermus_silvanus_DSM_9946     265 bp    PROT      linear   24-SEP-2014
DEFINITION  Meiothermus_silvanus_DSM_9946, 526 bases, 9C27B7EF checksum.
 ACCESSION  Rose-Cavalier-Smiths-iMac.local:395:1409739752
ORIGIN
        1 NIEHLEALTA TLKGAESFFV VDYQGLEAGP TGKLRRALGE LIVAKNTLIR KALSNLGLPE
       61 LEG-LAG--P SAVVI---F- --KEP--AAV AK-------- ALK------- ------EYAK
      121 TNDKGI---- --------PK L-KSGL--SG QA--L-DA-K QVEALADL-- PSQ-TE-LR-
      181 -AEL--V--- ---GVLSATM SNFVGVLGGK AQEFVGILD- -AFVAKQEAA ----------
      241 ---------- ---------- -----
//
LOCUS       Spirochaeta_coccoides_DSM_17374     267 bp    PROT      linear   24-SEP-2014
DEFINITION  Spirochaeta_coccoides_DSM_17374, 526 bases, A62D9A08 checksum.
 ACCESSION  Rose-Cavalier-Smiths-iMac.local:397:1409739752
ORIGIN
        1 KEEAVKALKE EFSSYNSFIF TDYRGMSVEQ LFNIRRQLAA YRVVKNRYAK IAFGELKTSG
       61 VDEHLVG--P TAIALAN-G- --DEA--SSV AK-------- VIF------- ------DMRG
      121 TGAS------ --------IA V-KGAV--DG AL--F-DA-A QVEAFSKL-- PSR-AE-LL-
      181 -SSL--L--- ---GTMKAPV QKLAATLLAY VESKGGKLDE APAAVADETP AQEN------
      241 ---------- ---------- -------
//
