# Supplementary material for: Multidomain ribosomal protein trees and the planctobacterial origin of neomura (eukaryotes, archaebacteria)
Source: Protoplasma. 2020 Jan 3;257(3):621–753. doi: 10.1007/s00709-019-01442-7 (PMC7203096; doi:10.1007/s00709-019-01442-7)
Supplement: Supplementary file 43 — (PDF 109 kb) [file 709_2019_1442_MOESM43_ESM.gb]

LOCUS       Acanthamoe@24334     170 bp    PROT      linear   31-AUG-2014
DEFINITION  Acanthamoe@24334     180 bp    PROT      linear    3-AUG-2014, 180 bases, CD650
 ACCESSION  Rose-Cavalier-Smiths-iMac.local:0:1409479464
ORIGIN
        1 KITDPFARKE WYNIKAPSVF GKTPVNKTAG TKLSQDALLG RIVEVSLADL RNIKLRIEDV
       61 QGKDVLTNFH GMNFTTDKLR SLVRKWQSLI EAHVDVKTTD GYYLRIFAIA FTTCYAQSAQ
      121 IRQIRAKMVQ IIVRESTTVD LKDLVIEREC NGIFPLKDVY IRKVKMLKTP
//
LOCUS       Alexandriu@8834     170 bp    PROT      linear   31-AUG-2014
DEFINITION  Alexandriu@8834     180 bp    PROT      linear    3-AUG-2014, 180 bases, B80F3D
 ACCESSION  Rose-Cavalier-Smiths-iMac.local:1:1409479464
ORIGIN
        1 ---------- ---------- ---------- ---------- ---------- ----------
       61 ---------- GMSLTRDKEC SLIRKWQTLI EAHTDVKTSD GYVVRMFVIA FTNCYAQSAQ
      121 IRRIRKKMVD VMIAEAGKVQ LRELVIEKQT QGIFPLKDVL VRKVKVLKKP
//
LOCUS       Allomyces_macrogynus@AML000007     170 bp    PROT      linear   31-AUG-2014
DEFINITION  Allomyces_macrogynus@AML000007     180 bp    PROT      linear    3-AUG-2014, 18
 ACCESSION  Rose-Cavalier-Smiths-iMac.local:2:1409479464
ORIGIN
        1 KIVDPFSRKE WYDIKAPTIF GKTLVNRTQG LKNASDALKG RVFDISLADL RKIQLRCDEV
       61 AGRNLLTNFH GMSMTSDKLR SLVKKWQSTI EAHMDVKTTD GYLLRVFVIG FTTSYAQSAQ
      121 IRQIRKKMFD IISREATTVD LKDLVIQKAC VNIYPLQNVL VRKVKILKQP
//
LOCUS       Amastigomonas_oxoniensis@EOL16     127 bp    PROT      linear   31-AUG-2014
DEFINITION  Amastigomonas_oxoniensis@EOL16     129 bp    PROT      linear    3-AUG-2014, 12
 ACCESSION  Rose-Cavalier-Smiths-iMac.local:3:1409479464
ORIGIN
        1 ---------- ---------- ---------- ---------- ---------- -KIRLIAEDV
       61 QGRHVLTNFH GMTFSTDKLR SLVRKWHTLI EAAVDVKTID GYTLRIFVIG FTTTYAQASQ
      121 IRAIRAX
//
LOCUS       Bassomonas_sp@C01072_4     170 bp    PROT      linear   31-AUG-2014
DEFINITION  Bassomonas_sp@C01072_4     180 bp    PROT      linear    3-AUG-2014, 180 bases,
 ACCESSION  Rose-Cavalier-Smiths-iMac.local:4:1409479464
ORIGIN
        1 KIIDPFTKKE WYNVIAPNMF GQTIVTRTHG TKVASDALKG RNFIQNLGDL RNFTLKAMDV
       61 QGRNVLTNFA GMQFTTDKLA SLVRKWHTLL ECNVDVKTND GYLVRLFMIG FTACYMKSSQ
      121 ARECRRRATE IMIREAT-CD MKDLVIEKAC LPIFPLQNVY IRKVKVLKAP
//
LOCUS       Thecamonas_trahens@AMSG_08716T     170 bp    PROT      linear   31-AUG-2014
DEFINITION  Thecamonas_trahens@AMSG_08716T     180 bp    PROT      linear    3-AUG-2014, 18
 ACCESSION  Rose-Cavalier-Smiths-iMac.local:5:1409479464
ORIGIN
        1 RAVDQFAKKE WYDIKAPSMF GKTLVNKTAG LKIASEALKG RVFEINLGDL RKIKLICEDV
       61 QGRNILTNFH GMSFTTDKLR SLTRKWHTLI EASVDARTTD GYLIRLFAIG LTTSYAQTSQ
      121 IRVIRAKMHE IMRRETENVD LKGFVIETAA RSIYPLQNVF IRKVKILKKP
//
LOCUS       Amoebidium_parasiticum@ABL0000     170 bp    PROT      linear   31-AUG-2014
DEFINITION  Amoebidium_parasiticum@ABL0000     180 bp    PROT      linear    3-AUG-2014, 18
 ACCESSION  Rose-Cavalier-Smiths-iMac.local:6:1409479464
ORIGIN
        1 KVVDPFTRKD WYDVKAPSVF GKTLVNRTQA NEIASDALKG RVFEVSLADL VKMRLVAEDI
       61 QGKNVLTNFH GLNFTTDKLR SLVKKWQTLI EAFVDVKTTD GYYLRLFVIA FTTSYAQSAQ
      121 IRQIRKKMVE IMTSEASSSD FKELVIVKAT RSIYPLQNVF VRKVKILEKP
//
LOCUS       Amphidinium_carterae@39544094     158 bp    PROT      linear   31-AUG-2014
DEFINITION  Amphidinium_carterae@39544094     160 bp    PROT      linear    3-AUG-2014, 160
 ACCESSION  Rose-Cavalier-Smiths-iMac.local:7:1409479464
ORIGIN
        1 KAGDPFLKKE WYDIKAPFMF GKTLVSRTAG TRIATEELKG RVLQLNLADM KKIKLCIEEV
       61 QGRSCLTDFY GLDLTRDKLC SLIRKWHNLV EANVDVKTTD GYTVRMFAIA FTNTYAQSAQ
      121 LRKIRKKMVE IMTNEAGKCQ LRELXIXKQT QGIFPLSN
//
LOCUS       Arabidopsi@31544     170 bp    PROT      linear   31-AUG-2014
DEFINITION  Arabidopsi@31544     180 bp    PROT      linear    3-AUG-2014, 180 bases, 92268
 ACCESSION  Rose-Cavalier-Smiths-iMac.local:8:1409479464
ORIGIN
        1 KAVDPFSKKD WYDVKAPGSF GKTLVSRTQG TKIASEGLKH RVFEVSLADL RKIRLRAEDV
       61 QGRNVLTQFW GMDFTTDKLR SLVKKWQTLI EAHVDVKTTD GYTLRMFCIA FTTCYAQSSQ
      121 IRQIRRKMSE IMVKEASSCD LKELVIEKAT QGIYPLQNVF IRKVKILKAP
//
LOCUS       Astasia_longa@ALL00000921_6     170 bp    PROT      linear   31-AUG-2014
DEFINITION  Astasia_longa@ALL00000921_6     180 bp    PROT      linear    3-AUG-2014, 180 b
 ACCESSION  Rose-Cavalier-Smiths-iMac.local:9:1409479464
ORIGIN
        1 ---------- ---------- CKTLVNKSVG NKNCVDNLKG RVFELNLGDL RNIRLRVDDV
       61 VGRNCLTNFH GMSLTTDKLR SLVRKWCTLV EASMDLKTSD GFLLRIFVIA FTNCYAQHAQ
      121 VLRLRKKMFE IMSEAVTKSD LQSCVIETAS SRFYPLRDVH VRKVKVLHLP
//
LOCUS       Aureococcus_anophagefferens@AU     170 bp    PROT      linear   31-AUG-2014
DEFINITION  Aureococcus_anophagefferens@AU     180 bp    PROT      linear    3-AUG-2014, 18
 ACCESSION  Rose-Cavalier-Smiths-iMac.local:10:1409479464
ORIGIN
        1 KATDPFLKKE WYEIKAPSMF GKTLVTRTQG TKIASDALKG RVFDLSLADL RKIKLVCEDI
       61 QGYNCLTNFH GMDMTRDKLA SLIKKWQTLI EGNVDVKTTD GYTLRMFCIA FTMCYANSAQ
      121 VRLIRKKMVE IMRDEATKCD LKELVIEKAC AGIFPLQNVF VRKVKVLKKP
//
LOCUS       Babesia0bo@15488     170 bp    PROT      linear   31-AUG-2014
DEFINITION  Babesia0bo@15488     180 bp    PROT      linear    3-AUG-2014, 180 bases, 16ED0
 ACCESSION  Rose-Cavalier-Smiths-iMac.local:11:1409479464
ORIGIN
        1 KIVDPFLKKE WYTLKAPVMF GQTLVSNTQR TKLATDGLRG RIYEVSLADL RKIKLCCEDI
       61 QGRNCLTNFH GTSVTRDKLC SLIRKNYSLI EAFTDVKTTD GYTIRMFCIG YTTCYIRSSR
      121 TRVVRRKMIE VMQREASTTS MREVVIEKAC KSVFPLQNVL IRKIKVLKKP
//
LOCUS       Batrachochytrium_dendrobatidis     170 bp    PROT      linear   31-AUG-2014
DEFINITION  Batrachochytrium_dendrobatidis     180 bp    PROT      linear    3-AUG-2014, 18
 ACCESSION  Rose-Cavalier-Smiths-iMac.local:12:1409479464
ORIGIN
        1 KTVDPFSRKD WYDIKAPVTF GKTLVNRTQG LKNAKDYLKN RVLEVSLADL RKVKLQIQEV
       61 SGTNCLTNFH GIDITSDKLR SLVKKWQSLI EAYVDVKTTD GYLIRIFTIA FTTTYATSAQ
      121 IRAIRKKMFE IVTKEATSCD LKEFVIEKQC QNIYPLQNTM VRKVKILKAP
//
LOCUS       Blastoclad@24427     170 bp    PROT      linear   31-AUG-2014
DEFINITION  Blastoclad@24427     180 bp    PROT      linear    3-AUG-2014, 180 bases, C5238
 ACCESSION  Rose-Cavalier-Smiths-iMac.local:13:1409479464
ORIGIN
        1 KIVDPFSRKE WYDIKAPTIF GKTLVNRTQG LKNASDALKG RVFDISLADL RKIQLRCDEV
       61 AGKNLLTNFH GMSMTSDKLR SMVKKWQSTI EAHMDVKTTD GYLIRVFVIG FTTSYAQSAQ
      121 IRQIRKKMFD VISREATTVD LKELVITKAC VNIYPLQNVF VRKVKILKAP
//
LOCUS       Blastocyst@18036     170 bp    PROT      linear   31-AUG-2014
DEFINITION  Blastocyst@18036     180 bp    PROT      linear    3-AUG-2014, 180 bases, EE2E5
 ACCESSION  Rose-Cavalier-Smiths-iMac.local:14:1409479464
ORIGIN
        1 KVVDTMARKE WYDVRAPNQF CKTLVNRTAG LRIASDSLKG RVFEANLGDL RKMKLRVEDV
       61 QGDKCITLFY GMDITRDKLC SMIKKWKTLI EANVEVTTTD GYKLRVFCIA FTTCYAQSSQ
      121 IHAIRAKMVE IITEEVSKSD LASLVIQKEC TRIYPIENTM IRKVKMLKAP
//
LOCUS       Bombyx0mor@30023     170 bp    PROT      linear   31-AUG-2014
DEFINITION  Bombyx0mor@30023     180 bp    PROT      linear    3-AUG-2014, 180 bases, 2DE45
 ACCESSION  Rose-Cavalier-Smiths-iMac.local:15:1409479464
ORIGIN
        1 KIVDPFTRKD WYDVKAPSMF GTTLVNRTQG TKIASEGLKG RVFEVSLADL RKFRLIAEYV
       61 QGRNVLCNFH GMDLTTDKLR WMVKKWQTLI EANIDVKTTD GYVLRVFCIG FTTCYAQHTQ
      121 VRAIRKKMCE IITRDVTNSE LREVVIEKAC HGIYPLRDVC IRKVKVLKRP
//
LOCUS       Breviata_anathema@BREANContig3     170 bp    PROT      linear   31-AUG-2014
DEFINITION  Breviata_anathema@BREANContig3     180 bp    PROT      linear    3-AUG-2014, 18
 ACCESSION  Rose-Cavalier-Smiths-iMac.local:16:1409479464
ORIGIN
        1 KPVDPFKLKD WYNVRVPALF GVTPVNKTRG QVQSADVLKG RVFEVSLGDL RKIKLVCDEV
       61 RKDDCLCNFY GMDITRDKLC SVIRKWQTMI EAHVDVKTAD GYTVRMFCIG FTTSYAKSAQ
      121 VRAIRKKMFD IMTKEASNVE LKELFITKAC QNIYPLQNVL IRKVKMIKSA
//
LOCUS       Sub@rps1-S3a_OG5_126852_EE_br_     169 bp    PROT      linear   31-AUG-2014
DEFINITION  Sub@rps1-S3a_OG5_126852_EE_br_     171 bp    PROT      linear    3-AUG-2014, 17
 ACCESSION  Rose-Cavalier-Smiths-iMac.local:17:1409479464
ORIGIN
        1 KPIDPFSRKD WYEVKAPALF AYTPVNKTAG LKLSSDSLKG RVFEISLGDL RKFKLRVDAV
       61 REEDVLTNFH GMNFTTDKLR SIVRKWQTLI EGSVDVKTSD GYKVRMFCIA FTTSYATAAQ
      121 VRAIRKRMVE IMTSEVQSVE LNDLVIERAC FRIYPLQNVY IRKVKLLPA
//
LOCUS       Capsaspora_owczarzaki@NUL00000     170 bp    PROT      linear   31-AUG-2014
DEFINITION  Capsaspora_owczarzaki@NUL00000     180 bp    PROT      linear    3-AUG-2014, 18
 ACCESSION  Rose-Cavalier-Smiths-iMac.local:18:1409479464
ORIGIN
        1 KIADPYAKKD WYDIKAPSMF GKTLVTRTTG TKIAADGLKG RVFEVSLADL RKIKLCADEV
       61 QGKNLLTNFH GLDFTTDKLR SLVKKWHTLI EAIVDVKTSD NYVVRVFVIA FTTSYAQHAQ
      121 IRQIRKKMTD IITKEVSSAD LKEFVIEKAC QGVYPLQNVF VRKVKVLRKP
//
LOCUS       Chlamydomo@31058     170 bp    PROT      linear   31-AUG-2014
DEFINITION  Chlamydomo@31058     180 bp    PROT      linear    3-AUG-2014, 180 bases, E8A56
 ACCESSION  Rose-Cavalier-Smiths-iMac.local:19:1409479464
ORIGIN
        1 KASDPFAKKD WYDIKAPTMF GKTLVTRTQG TKIASEALKG RVFEVSLADL RKMRLRVEDV
       61 QGRNCLTNFW GMDFTTDKLR SLVRKWQTLI EAHVDVKTTD GYTLRVFCIS FTTCYAQSAQ
      121 IRQIRKKMME IITREATSCD LKELVIEKSC QGIYPLQNTF IRKVKVLKAP
//
LOCUS       Chlamydomonas_incerta@CIL00000     170 bp    PROT      linear   31-AUG-2014
DEFINITION  Chlamydomonas_incerta@CIL00000     180 bp    PROT      linear    3-AUG-2014, 18
 ACCESSION  Rose-Cavalier-Smiths-iMac.local:20:1409479464
ORIGIN
        1 KASDPFAKKD WYDIKAPTMF GKTLVTRTQG TKIASEALKG RVFEVSLADL RKMRLRVEDV
       61 QGRNCLTNFW GMDFTTDKLR SLVRKWQTLI EAHVDVKTTD GFTLRVFCIS FTTCYAQSAQ
      121 IRQIRKKMTE IITREATSCD LKELVIEKSC QGIYPLQNTF IRKVKVLKAP
//
LOCUS       Chlorella_NC64A@CHLNC15784      70 bp    PROT      linear   31-AUG-2014
DEFINITION  Chlorella_NC64A@CHLNC15784      70 bp    PROT      linear    3-AUG-2014, 70 bas
 ACCESSION  Rose-Cavalier-Smiths-iMac.local:21:1409479464
ORIGIN
        1 ---------- -YDIKAPSMF GKTLVTRTQG TKIASDGLNG RVVEVSLADL RNIKLRVEDV
       61 QGRNCLTQFH
//
LOCUS       Ciona0savi@30458     170 bp    PROT      linear   31-AUG-2014
DEFINITION  Ciona0savi@30458     180 bp    PROT      linear    3-AUG-2014, 180 bases, C4135
 ACCESSION  Rose-Cavalier-Smiths-iMac.local:22:1409479464
ORIGIN
        1 KIVDPFSKKD WYDVKAPAVF GKTLVSRTVG TKIAADGLKG RVFECNQADL RKMKLIVEDI
       61 QGKHCLTNFH GMSLTRDKLC SMVKKWQTLI EASCDVATTD GYKVRMFCIG FTTSYAQHQQ
      121 VINIRAKMIE IMTREVTLGD LRELVIEKAC QGIYPLHDVH IRKVKVLKKP
//
LOCUS       Ciona_intestinalis@CIOIN286777     170 bp    PROT      linear   31-AUG-2014
DEFINITION  Ciona_intestinalis@CIOIN286777     180 bp    PROT      linear    3-AUG-2014, 18
 ACCESSION  Rose-Cavalier-Smiths-iMac.local:23:1409479464
ORIGIN
        1 KIVDPFSKKD WYDVKAPAVF GKTLVSRTVG TKIAADGLKG RVFECNQADL RKMKLIVEDV
       61 QGKHCLTNFH GMSLTRDKLC SMVKKWQTLI EASCDVSTTD GYKVRMFCIG FTTSYAQHMQ
      121 VINIRAKMIE IMTREVNLGN LRELVIEKAC QGIYPLHDVH IRKVKVLKKP
//
LOCUS       Closterium_pst@40000753.4     170 bp    PROT      linear   31-AUG-2014
DEFINITION  Closterium_pst@40000753.4     180 bp    PROT      linear    3-AUG-2014, 180 bas
 ACCESSION  Rose-Cavalier-Smiths-iMac.local:24:1409479464
ORIGIN
        1 KAQDPFAKKD WYSVKAPSMF GQTLVTRTQG TKIASDGLKG RVFEVSLADL RKMRLRAEDV
       61 QGRNVLTNFW GMDLTTDKLR SLVRKWQTLI ECHVDVKTTD SYTLRLFAIA FTTSYAQSSQ
      121 IRQIRRKMRE IMIKEASSCD LKELVMEKAC FGIYPLQNTL IRKVKILKAP
//
LOCUS       Cochliopodium_minutoidum@C0004     170 bp    PROT      linear   31-AUG-2014
DEFINITION  Cochliopodium_minutoidum@C0004     180 bp    PROT      linear    3-AUG-2014, 18
 ACCESSION  Rose-Cavalier-Smiths-iMac.local:25:1409479464
ORIGIN
        1 KKNQMHSKKT WYSVHSPQPF GFTPINKTQG AFLSTEAIKG RVVEANLAEL QKIRLRVEEV
       61 VGNTCLTSFV GLQFTTDKVC SLIRKWQTLI EAHIDLKTSD GYFLRLFCIG FTTSYAKTSQ
      121 VKRIRKRMFA IMREEVVKCE LKALIINKAC QFIYPVKDVY IRKVKVLSSP
//
LOCUS       Coenopodium_desertum@C01757_3     170 bp    PROT      linear   31-AUG-2014
DEFINITION  Coenopodium_desertum@C01757_3     180 bp    PROT      linear    3-AUG-2014, 180
 ACCESSION  Rose-Cavalier-Smiths-iMac.local:26:1409479464
ORIGIN
        1 ---------- ---------- ---------- --XXXENLAG RIFTVSLADL QLFKFKVEEV
       61 REDKVLTNFY GLRFTTDKIR SLVRKWQTLV ECNLDIRTTD GYTLRMFCIG FTHGYSTSAK
      121 AKQIRKRMFR IIKKETASCT LSELVIKEKC KTVHPMKEIF IRKVKILKAP
//
LOCUS       Cryptococc@31013     170 bp    PROT      linear   31-AUG-2014
DEFINITION  Cryptococc@31013     180 bp    PROT      linear    3-AUG-2014, 180 bases, 9DA6D
 ACCESSION  Rose-Cavalier-Smiths-iMac.local:27:1409479464
ORIGIN
        1 KVVDPFTRKE WYDIKAPSFF GKTLVNRTQG LKNANDSLKG RVLELSLADL RKIKLRVEDV
       61 AGKSCLTSFY GMDFTTDKLR SIVRKWQSLV EAHVDVKTTD GYVLRLFAIG FTTTYAQSSQ
      121 LKEIRAKMVE IMRREAEGSD LKELVIEKAA KGIYPLHNVY VRKAKIVKTP
//
LOCUS       Cryptospor@29901     170 bp    PROT      linear   31-AUG-2014
DEFINITION  Cryptospor@29901     180 bp    PROT      linear    3-AUG-2014, 180 bases, DE705
 ACCESSION  Rose-Cavalier-Smiths-iMac.local:28:1409479464
ORIGIN
        1 KIIDPLSRKE FYDLRAPSTF GTTIASKNQG TKLAVDALRH RVYEVSLADL RKIKLQCEDI
       61 QGRTCLTEFH GMDMTRDKLC SLIRKYQTLI EAHCNVKTSD GYVLRLFCIA FTTCYAQTSQ
      121 IRQIRKKMVE IITAEAEGTT LRDLVIEKAC RHIFPLQHVF IRKVKVLSKP
//
LOCUS       Cyanophora@16740     170 bp    PROT      linear   31-AUG-2014
DEFINITION  Cyanophora@16740     180 bp    PROT      linear    3-AUG-2014, 180 bases, A192A
 ACCESSION  Rose-Cavalier-Smiths-iMac.local:29:1409479464
ORIGIN
        1 KIIDPFSRKD WYDLKAPSVF GKTLVTRTTG TKIASEGLKG RIFEVSLADL RKMKLRCEDV
       61 QGRACLLNFY GMDFTTDKIR SLVRKWQTLI EAHVDVKTTD GYILRLFAIA FTTCYAQTSQ
      121 IKQIRKKMID IMTKEATTSD LKELVIEKAC HGIYPLQNVY IRKVKMLKMP
//
LOCUS       Dictyostelium_discoideum@EAL68     170 bp    PROT      linear   31-AUG-2014
DEFINITION  Dictyostelium_discoideum@EAL68     180 bp    PROT      linear    3-AUG-2014, 18
 ACCESSION  Rose-Cavalier-Smiths-iMac.local:30:1409479464
ORIGIN
        1 KKVDPFTRKE WYVVRAPTQF GFTPVNRTQG TKLASDGLKG RVYEVSLADM RKIKLRAEEV
       61 EGRNVLTNFY GMDLTSDKLR SLIHKWSTLI ECFVDVKTTD GYFLRVFAIC FTTSYAKTSR
      121 VKAIRKKMVD ILTETVSSND LKTVVIRIEG SSIFPIHNVF IRKVKVLKTP
//
LOCUS       Dictyostelium_purpureum@DICPU9     170 bp    PROT      linear   31-AUG-2014
DEFINITION  Dictyostelium_purpureum@DICPU9     180 bp    PROT      linear    3-AUG-2014, 18
 ACCESSION  Rose-Cavalier-Smiths-iMac.local:31:1409479464
ORIGIN
        1 KKIDPFTRKE WYTVRAPGAF GFTPVNRTQG TKLASDGLKG RVFEVSLADM RKIKLRAEDV
       61 EGRNVLTNFY GMDLTTDKLR SLIHKWANLI ECFVDVKTTD GYVLRVFSIC FTTAYAKTSR
      121 IKAIRKKMVD IITETVSTND LKTCVIRVEI SSQYPCHNVY LRKVKVLKAP
//
LOCUS       Diplonema_papillatum@DPL000010     170 bp    PROT      linear   31-AUG-2014
DEFINITION  Diplonema_papillatum@DPL000010     180 bp    PROT      linear    3-AUG-2014, 18
 ACCESSION  Rose-Cavalier-Smiths-iMac.local:32:1409479464
ORIGIN
        1 KVGDTMLGKE WYDVVAPSAF AKTICNKSKG TALAADSLKG RIFEVCLGDL RNMGLKAEEV
       61 QGRSVLTNFY GMSMTTDALK VLFKKWVTLI EGHFECKTSD GYTLRLFAIT FTNAHCQSSH
      121 VKKIRQKMGE ILMRTVTKST LEKVVINKAC NSIYQLSDVN IRKVKVIKTP
//
LOCUS       Drosophila_melanogaster@P55830     170 bp    PROT      linear   31-AUG-2014
DEFINITION  Drosophila_melanogaster@P55830     180 bp    PROT      linear    3-AUG-2014, 18
 ACCESSION  Rose-Cavalier-Smiths-iMac.local:33:1409479464
ORIGIN
        1 KVVDPFSRKD WYDVKAPNMF GKTLVNRTQG QRIASDYLKG RVFEVSLADL RKFRLIAEDV
       61 QDRNVLCNFH GMDLTTDKYR SMVKKWQTLI EAIVEAKTVD GYLLRVFCIG FTTCYAQQSQ
      121 VRKIRARMTD IITNEVSGAD LKQLVIEKSC QRIYPLHDVY IRKVKVLKKP
//
LOCUS       Dunaliella@11842     170 bp    PROT      linear   31-AUG-2014
DEFINITION  Dunaliella@11842     180 bp    PROT      linear    3-AUG-2014, 180 bases, 70E42
 ACCESSION  Rose-Cavalier-Smiths-iMac.local:34:1409479464
ORIGIN
        1 KAQDPFTRKD WYDIKAPTSF GKTLVTRTTG TKIASEALKG RVFEVSLADL RKIRLRVEDV
       61 QGRNCLTNFW GMDFTTDKLR SLVRKWQTLI EAYVDVRTTD GFMLRLFCIA FTTAYAQSSQ
      121 IRAIRKKMTD IMYREASGVD LKDLVIEKAC QGIYPLQNVY IRKAKILKTP
//
LOCUS       Ectocarpus@23941     145 bp    PROT      linear   31-AUG-2014
DEFINITION  Ectocarpus@23941     147 bp    PROT      linear    3-AUG-2014, 147 bases, 1930F
 ACCESSION  Rose-Cavalier-Smiths-iMac.local:35:1409479464
ORIGIN
        1 ---------- ---------- ---------- ---------- ---------- RKVKLCCEDV
       61 QGTSVLTNFH GMDLTRDKLC SLIKKWQTLI EGQVDVRTTD GYLLRISCIG FTTCYAQASQ
      121 IRAVRKKMCD IMSEEASKCD LRELV
//
LOCUS       Eimeria0te@12987     170 bp    PROT      linear   31-AUG-2014
DEFINITION  Eimeria0te@12987     180 bp    PROT      linear    3-AUG-2014, 180 bases, C78AF
 ACCESSION  Rose-Cavalier-Smiths-iMac.local:36:1409479464
ORIGIN
        1 KIGDPFLKKE WYDLKAPSLF GKTLVTKSAG TKLAVDSLRG RVYEVNLADL RKIKLQCEEI
       61 QGRSCLTDFH GMNITRDKLC SLIRKWHSLI EAFVDVQTVD GYTLRMFCIA FTTCYARSSQ
      121 IRAIRKKMVS IMAAEASKCQ LRDLVIEAAC RSIFPLQNVL IRKVKVIKKP
//
LOCUS       Entamoeba_histolytica@enthi82_     170 bp    PROT      linear   31-AUG-2014
DEFINITION  Entamoeba_histolytica@enthi82_     180 bp    PROT      linear    3-AUG-2014, 18
 ACCESSION  Rose-Cavalier-Smiths-iMac.local:37:1409479464
ORIGIN
        1 KIAEPFSKKE WYNVKVPKNF GQIVVNKTAG TRIASEQLKG RVVEVNLADL YNYKFKCEDV
       61 NGKDCLMIFH GLKLTTDKLR SIVKKWCTLI ETSVDVKTTD GHLIRIFCIG FTTSYAKSAQ
      121 IKKIRKIMNN LITKEAASRE LTQFVIVAKC SKVFSMDNVY IRKVKILKAG
//
LOCUS       Euglena0gr@19613     170 bp    PROT      linear   31-AUG-2014
DEFINITION  Euglena0gr@19613     180 bp    PROT      linear    3-AUG-2014, 180 bases, 2B02E
 ACCESSION  Rose-Cavalier-Smiths-iMac.local:38:1409479464
ORIGIN
        1 KIVDFMTRKE WYDVVAPTTF CKTLVNKSVG NKNCTDNLKG RVFELNLGDL RNIRLRVDDV
       61 VGRNCLTNFH GMSLTTDKLR SLVRKWCTLV EASMDLKTSD GFLLRIFVIG FTNCYAQHSQ
      121 VLRLRKKMFE IISAAVTKSD LQSCVIETAS SRYYPLRDVH VRKVKVLHLP
//
LOCUS       Filamoeba_sinensis@C00122_1     170 bp    PROT      linear   31-AUG-2014
DEFINITION  Filamoeba_sinensis@C00122_1     180 bp    PROT      linear    3-AUG-2014, 180 b
 ACCESSION  Rose-Cavalier-Smiths-iMac.local:39:1409479464
ORIGIN
        1 ---------- ---------- -----XRTTG TKIASDNLKG RVFTVSLADL RKIKLRIEDV
       61 QGTKCLTNFY GMDLTTDKLR SIVRKWQSTI EAHVDVKTTD GYLLRMFGIA FTTSYAQSSQ
      121 VRQIRKKMMD VMTREASTSE LKDLVIEKEC KGIFPLQNVF IRKVKMLKTP
//
LOCUS       Flamella_fluviatilis@C00210_C0     170 bp    PROT      linear   31-AUG-2014
DEFINITION  Flamella_fluviatilis@C00210_C0     180 bp    PROT      linear    3-AUG-2014, 18
 ACCESSION  Rose-Cavalier-Smiths-iMac.local:40:1409479464
ORIGIN
        1 ---------- ---------- ---------- ---------- ---------- RKVRLIAEDT
       61 QANKVLTNFH GMDLTTDKFR SLVRKWQSLI EAHVDVKTTD GYFLRMFAIA FTTSYAQTSQ
      121 VRAIRRKMMD IMTREATTVD LKDLVIEKEC QGIYPLQNVF VRKVKLIKSP
//
LOCUS       Giardia0la@27121     170 bp    PROT      linear   31-AUG-2014
DEFINITION  Giardia0la@27121     180 bp    PROT      linear    3-AUG-2014, 180 bases, F287A
 ACCESSION  Rose-Cavalier-Smiths-iMac.local:41:1409479464
ORIGIN
        1 KNPDPYLKKE WYPVIAPAHF GQTPVTKTAG LRVATDVINH RVYEVNLGDL TKFYLQTQLV
       61 SDGKCLTNFH GMDITRHKYG SLFRKGCDCI DVFMDIPTTD GYLLRVFVIA FTNCHVKGRV
      121 IRMMRAGIYE TLHNELGKVS IPVLVLTEAL QKITMCRDVM IRRVKVVKRP
//
LOCUS       Glaucocyst@13425     170 bp    PROT      linear   31-AUG-2014
DEFINITION  Glaucocyst@13425     180 bp    PROT      linear    3-AUG-2014, 180 bases, 45475
 ACCESSION  Rose-Cavalier-Smiths-iMac.local:42:1409479464
ORIGIN
        1 KVVDPFSRKD WYDIKAPSMF GKTLCTRTTG TKIASDALKG RVYEFSLADL RKIKLRCEDV
       61 QGRACLTNFY GMDFTTDKVR SLVRKWQSLI EAHVDVKTTD NYVLRIFAIG FTTCYAQSSQ
      121 IRQIRKKMTD IMTREATSCD LKDLVIEKSC RNIYPLQNVF IRKVKMLKMP
//
LOCUS       Goniomonas_pacifica@gonpaConti     170 bp    PROT      linear   31-AUG-2014
DEFINITION  Goniomonas_pacifica@gonpaConti     180 bp    PROT      linear    3-AUG-2014, 18
 ACCESSION  Rose-Cavalier-Smiths-iMac.local:43:1409479464
ORIGIN
        1 ---------- -------XXX GKTLVTRSAG TRIATDYLKG RV-ETNLADL RKIKLRIEDV
       61 QGRNCLTNFY GMDFTTDKLR SLVKKWQSLI EAHVDVTTTD GFKLRLFCIA FTTCYAQTAQ
      121 IRAIRRKMFE IITKEATTVD LKDLVIDKAC QGIYPLKEVY IRKVKLLKAP
//
LOCUS       Gracilaria@16340     170 bp    PROT      linear   31-AUG-2014
DEFINITION  Gracilaria@16340     180 bp    PROT      linear    3-AUG-2014, 180 bases, E93AB
 ACCESSION  Rose-Cavalier-Smiths-iMac.local:44:1409479464
ORIGIN
        1 KQMDPFMRKE WYDIKAPSVF GKTLVSRTQG TKIASEALKG RIYEVCLADL RKIRLQCEEV
       61 QGRSCLTNFY GMDLTRDKLC SLVRKWQTII EAHVDVKTTD GYLLRMFAIG FTTTYAQSSQ
      121 IREIRAKMVE IMIRDASACD LKELVIEKAV SGIFPLGDVH IRKVKILRGP
//
LOCUS       Guillardia_theta@GTL00000232_3     170 bp    PROT      linear   31-AUG-2014
DEFINITION  Guillardia_theta@GTL00000232_3     180 bp    PROT      linear    3-AUG-2014, 18
 ACCESSION  Rose-Cavalier-Smiths-iMac.local:45:1409479464
ORIGIN
        1 KQVDAFSRKD WYDIKAPNAF GKTLVTRSSG MRVATEYLKG RVVEANLADL RKIKLQMMDI
       61 SGKNCLCNFY GMDMTTDKIR SLVKKWQTTI ECTVDVTTTD GYKLRMSCIA FTTTYAQTAQ
      121 IKQIRKKMTD IMTKEASTVD LKDLVIEQAC QCIYPLKDVY IRKVKTLKAP
//
LOCUS       Palpitomonas_bilix@palbiCAMPEP0113892350     100 bp    PROT      linear   31-AUG-2014
DEFINITION  Palpitomonas_bilix@palbiCAMPEP0113892350     100 bp    PROT      linear    3-AU
 ACCESSION  Rose-Cavalier-Smiths-iMac.local:46:1409479464
ORIGIN
        1 ---------- ---------- ---------- ----XEVNLA DLNKDEDQSY RKIRLRCEDV
       61 QGKNCLTNFW GMSFTTDRLR SLVRKWQSLI EANVDVKTTD
//
LOCUS       Hartmannel@17023     170 bp    PROT      linear   31-AUG-2014
DEFINITION  Hartmannel@17023     180 bp    PROT      linear    3-AUG-2014, 180 bases, 3367A
 ACCESSION  Rose-Cavalier-Smiths-iMac.local:47:1409479464
ORIGIN
        1 KIIDPFARKE WYDVYAPTMF GKTVVNKTVG TKYASEGLKG RVFKVSLADL KTVHLLVEDV
       61 QGQKCLTNLH GMSFTSDKLK SLVRKWQSLI EAFVDVKTTD GFTVRLFCIG FTTSYAQTAQ
      121 VRKIRRKMFE IMTRESNNCD LKQLFIEKEC QGIYPLQNVF IRRVKILKRP
//
LOCUS       Hartmannella_abertawensis@C003     170 bp    PROT      linear   31-AUG-2014
DEFINITION  Hartmannella_abertawensis@C003     180 bp    PROT      linear    3-AUG-2014, 18
 ACCESSION  Rose-Cavalier-Smiths-iMac.local:48:1409479464
ORIGIN
        1 ---------- ---------- ---------- ---------- ---------- ----------
       61 ---------- ---------- -------TTI EAFADVKTTD GYTLRLFSLG FTTSYAQSSQ
      121 VKRXXXXMVE IMTREANSSD LKQLFIEFEC EGIYPLQHVT VVKAKILKKP
//
LOCUS       Helicosporidium_sp@HEL00000140     170 bp    PROT      linear   31-AUG-2014
DEFINITION  Helicosporidium_sp@HEL00000140     180 bp    PROT      linear    3-AUG-2014, 18
 ACCESSION  Rose-Cavalier-Smiths-iMac.local:49:1409479464
ORIGIN
        1 KIVDPFSKKD WYDIKAPSMF GKTLVTRTAG TKIASDGLKG RIINVSLADL RNIELRIEDV
       61 QGRNCLTHFH GMDLTTDKLR SLVRKWQTLI EAHVDVRTSD GYTLRMFCIS FTTCYAQSAQ
      121 IRSIRRKMVD VMTREATSCD LKDLVIEKAC LGIFPLQNTF IRKVKVLRTP
//
LOCUS       Histiona0a@11908     162 bp    PROT      linear   31-AUG-2014
DEFINITION  Histiona0a@11908     164 bp    PROT      linear    3-AUG-2014, 164 bases, 28313
 ACCESSION  Rose-Cavalier-Smiths-iMac.local:50:1409479464
ORIGIN
        1 KVVDAYSRKE WYDVKAPAVF CKTIVNRTQG TKIASEFLKG RVFEVNLGDL SKMKLRVEDV
       61 QGRSCLTNFH GMSFTTDRLR SLVRKWHTLI ESIVDVKTTD GYLVRMFCIG QTTSYAQTSQ
      121 VKRIRRKMSD IISKHVTTSD LRQVVIEKAC SGIYPLQNVF IR
//
LOCUS       Homo_sapiens@4506723     170 bp    PROT      linear   31-AUG-2014
DEFINITION  Homo_sapiens@4506723     180 bp    PROT      linear    3-AUG-2014, 180 bases, 1
 ACCESSION  Rose-Cavalier-Smiths-iMac.local:51:1409479464
ORIGIN
        1 KVVDPFSKKD WYDVKAPAMF GKTLVTRTQG TKIASDGLKG RVFEVSLADL RKFKLITEDV
       61 QGKNCLTNFH GMDLTRDKMC SMVKKWQTMI EAHVDVKTTD GYLLRLFCVG FTTSYAQHQQ
      121 VRQIRKKMME IMTREVQTND LKEVVIEKAC QSIYPLHDVF VRKVKMLKKP
//
LOCUS       Hydra0magn@31090     170 bp    PROT      linear   31-AUG-2014
DEFINITION  Hydra0magn@31090     180 bp    PROT      linear    3-AUG-2014, 180 bases, 2EBF5
 ACCESSION  Rose-Cavalier-Smiths-iMac.local:52:1409479464
ORIGIN
        1 KIVDPFSKKD WYDVKAPSNF GKTVVSRTVG TKIASDGLKG RVFELAQADL RKFKLVAEDV
       61 QGRNVITNFH GMSMTTDKLR SLMKKWRTCI EGHVDVKTTD GYLLRFFAIG FTTCYAKSSL
      121 VKAIRKKMVD IITREVAEKD LKDVVIEKSC QNIYPLQDCH IRKVKCLKKP
//
LOCUS       Hyperamoeba_dachnya@HDL0000010     170 bp    PROT      linear   31-AUG-2014
DEFINITION  Hyperamoeba_dachnya@HDL0000010     180 bp    PROT      linear    3-AUG-2014, 18
 ACCESSION  Rose-Cavalier-Smiths-iMac.local:53:1409479464
ORIGIN
        1 KVVDPFTRKE WYDIKAPAIF GKTVVNKTVG TNIASDNLKG RVVEVTLGDL AKFKLRIDDV
       61 VGRDCLTNFH GMSMTADKHR SLIRKWQTLI EANIDVRTTD GYLLRLFAIG FTTTYAQTSQ
      121 VKAIRKKMFE IMTREASTCD LQAFVIVKET QMIFPLALVH IRKVKVLKTP
//
LOCUS       Hyperamoeba_sp@HSL00000766_6     170 bp    PROT      linear   31-AUG-2014
DEFINITION  Hyperamoeba_sp@HSL00000766_6     180 bp    PROT      linear    3-AUG-2014, 180 
 ACCESSION  Rose-Cavalier-Smiths-iMac.local:54:1409479464
ORIGIN
        1 ---------- ----XXXXXX GKTVVNKTVG TNIASDNLKA RVVEVSLGDL CKFKLRIDDV
       61 QGKNCLTNFH GMEMTSDKHR SLIRKWQSTI EAIVDVRTTD GYLLRLFAIG FTTTYAQTSQ
      121 IKAIRKKMFE IMIREASTCD LQAFVIVKET QMIFPLVNVY IRKVKVLKLP
//
LOCUS       Ixodes0sca@30346     170 bp    PROT      linear   31-AUG-2014
DEFINITION  Ixodes0sca@30346     180 bp    PROT      linear    3-AUG-2014, 180 bases, 6461C
 ACCESSION  Rose-Cavalier-Smiths-iMac.local:55:1409479464
ORIGIN
        1 KIVDPFTRKD WYDVKAPTMY GKTFVNRTQG TKIASEGLKG RVFEVSQADL RKFRLIAEEV
       61 QGRNVLTNFH GMDLTTDKLR SMVKKWQTLI EATVDVRTTD GYLLRMFCIG FTTCYAQHNQ
      121 VRLIRKKMTE MMVVEVSSSN LKDVVIEKSC QHIYPLHDVL IRKVKVLKKP
//
LOCUS       Jakoba0bah@11373     170 bp    PROT      linear   31-AUG-2014
DEFINITION  Jakoba0bah@11373     180 bp    PROT      linear    3-AUG-2014, 180 bases, 31B78
 ACCESSION  Rose-Cavalier-Smiths-iMac.local:56:1409479464
ORIGIN
        1 -----FLKKD WYEVRAPAIF GFTPVNQTQG AKISSDYLKG RVVEVNLGDL RKIQLKVEDV
       61 QGRNCLTNFY GMDFTTDKLR SIIRKWHTLI EAFVDVKTTD GFLVRLFCIG QTTAYAQSSQ
      121 VRRIRKKMMD IMTKHGSESD LRKLVIEKAC ASVFPLANVF IRKAKVLRSP
//
LOCUS       Jakoba0lib@12234     170 bp    PROT      linear   31-AUG-2014
DEFINITION  Jakoba0lib@12234     180 bp    PROT      linear    3-AUG-2014, 180 bases, 4ED5A
 ACCESSION  Rose-Cavalier-Smiths-iMac.local:57:1409479464
ORIGIN
        1 KAVDAYAKKE WYDVKAPTYF CKTMVNRTAG TKIASEYLKG RVFEVNLADL RKIKLRVDEV
       61 QGKNCLTNFH GMEFTTDKLR SLVRKWHTLI EASLDVRTTD GYVVRMFCIG QTTTYAQSAQ
      121 IKRIRRKMFD VITQYTATVE LKDVVITKAC NSIFPLQNVF IRKVKVLRTP
//
LOCUS       Karlodinium_micrum@KML00006530     170 bp    PROT      linear   31-AUG-2014
DEFINITION  Karlodinium_micrum@KML00006530     180 bp    PROT      linear    3-AUG-2014, 18
 ACCESSION  Rose-Cavalier-Smiths-iMac.local:58:1409479464
ORIGIN
        1 ---------- ---------- ---------- ---------- ---------- ----------
       61 ---------- -------RLA SMIRKWHTLI EAHADVKTTD GYVVRLFVIA FTNCYAQSAQ
      121 IRKIRRKMID IINAEAGKVQ LRELVIEKHT QGIYPLKDVL IRKVKILKKP
//
LOCUS       Malawi0cal@13755     170 bp    PROT      linear   31-AUG-2014
DEFINITION  Malawi0cal@13755     180 bp    PROT      linear    3-AUG-2014, 180 bases, F5A2F
 ACCESSION  Rose-Cavalier-Smiths-iMac.local:59:1409479464
ORIGIN
        1 KVVDPYSKKD WYEVKAPSVF CKTIVTRTTG TKIASEALKH RVFEVNLADL RKMKLRIEDV
       61 AGKSCLTNFY GMDFTTDKLR SLVRKWQTLI EAHVDVKTLD GFYLRIFAIG FTTAYAQTAQ
      121 IRRIRAKMMA IMIKHATTVE LKDLVITKAC NGIYPLKDVF IRKVKVLKTP
//
LOCUS       Malawi0jak@18147     169 bp    PROT      linear   31-AUG-2014
DEFINITION  Malawi0jak@18147     171 bp    PROT      linear    3-AUG-2014, 171 bases, 27FC9
 ACCESSION  Rose-Cavalier-Smiths-iMac.local:60:1409479464
ORIGIN
        1 KIVDPYSRKE WYDVVAPGNF CKTIVTRTTG TKIASEALKG RVFEVNLADL RKVRLRVEDV
       61 SGKNCLTNFY GMDFTTDKLR SLVKKWQTLI EAHVDVKTLD GYFLRIFAIA FTTCYAQTAQ
      121 IRRIRAKMMS IMIREATNSE LKDLVIEKSC SSIYPLQNCF VRKVKVLKT
//
LOCUS       Mastigamoeba_balamuthi@MBL0000     170 bp    PROT      linear   31-AUG-2014
DEFINITION  Mastigamoeba_balamuthi@MBL0000     180 bp    PROT      linear    3-AUG-2014, 18
 ACCESSION  Rose-Cavalier-Smiths-iMac.local:61:1409479464
ORIGIN
        1 KIVDPFARKE WYDIVAPNVF GKTVVNKTVG TKIAADALRG RVLEANLADL RKIRLRIEDV
       61 SGNRALTNFH GMDFTTDKLR SLVRKWQTLI EAHVNVKTLD GYVMRMFCIA FTTAYAQHSQ
      121 IRRIRRRMID IMTREAATVE LKDLVIRQAC HGIYPLENVY IRKVKVLKLP
//
LOCUS       Mesostigma_viride@MVL00000527_     170 bp    PROT      linear   31-AUG-2014
DEFINITION  Mesostigma_viride@MVL00000527_     180 bp    PROT      linear    3-AUG-2014, 18
 ACCESSION  Rose-Cavalier-Smiths-iMac.local:62:1409479464
ORIGIN
        1 KATDAFAKKD WYDIKAPSMF GKTLVTRTQG TKIASDGLKG RVFELSLADL RKIKLRAEDV
       61 QGRNVLTNFY GMDLTTDKLR SLVRKWQSLI ECVVDVKTTD NFTLRLFCIA FTTCYAQTAQ
      121 IRQIRAKMTE IMTREASSVD LKDLVIEKAC AGIFPLQNVF IRKVKMLKTP
//
LOCUS       Micromonas_pusilla@MICPU49648     170 bp    PROT      linear   31-AUG-2014
DEFINITION  Micromonas_pusilla@MICPU49648     180 bp    PROT      linear    3-AUG-2014, 180
 ACCESSION  Rose-Cavalier-Smiths-iMac.local:63:1409479464
ORIGIN
        1 KQLDPFLKKE WYNIKAPSMF GKTLVTRSAG TKIASDGLKG RIFEVSLADL RKMLLKCEDV
       61 QGTNVLTQFH GMDFTTDKIR SLVRKWFSLI ECYADVKTTD GYRLRVFCIG FTTCYAQSGQ
      121 IRQIRKKMVE IISRETTTCD LKECVIEKVC AGIYPLQNVY IRKVKILGAP
//
LOCUS       Micromonas_RCC@MICRC95475     170 bp    PROT      linear   31-AUG-2014
DEFINITION  Micromonas_RCC@MICRC95475     180 bp    PROT      linear    3-AUG-2014, 180 bas
 ACCESSION  Rose-Cavalier-Smiths-iMac.local:64:1409479464
ORIGIN
        1 KAVDPFLKKE WYDIKAPSMF GKTLVTRSAG TKIASDGLKG RIFECSLADL RKMLLKCEDV
       61 QGTNVLTQFA GMDFTTDKLR SLVRKWFSLI ETFVDVKTTD QYTLRVFCIG FTTCYAQSGQ
      121 IRQIRKKMNE IINREISSCD LKESVIEKVC AGIYPLQNVY IRKVKILKRP
//
LOCUS       Micromonas_sp@MSL00000727_2     170 bp    PROT      linear   31-AUG-2014
DEFINITION  Micromonas_sp@MSL00000727_2     180 bp    PROT      linear    3-AUG-2014, 180 b
 ACCESSION  Rose-Cavalier-Smiths-iMac.local:65:1409479464
ORIGIN
        1 KAQDVFLKKE WYDVKAPSMF GKTLVTKTAG TKLSSDGLKG RIFEASLADL RKMFLKCEDV
       61 QGKNVLTNWA GMDFTTDKLR SLVRKWFSLI ETFVDVKTTD QYTLRVFCIG FTTCYAQSGQ
      121 IRQIRKKMNE VITREVSTCD LKENVIEKVC AGIYPLQNVY IRKVKILKSP
//
LOCUS       Monosiga0b@30077     170 bp    PROT      linear   31-AUG-2014
DEFINITION  Monosiga0b@30077     180 bp    PROT      linear    3-AUG-2014, 180 bases, 4553D
 ACCESSION  Rose-Cavalier-Smiths-iMac.local:66:1409479464
ORIGIN
        1 KVVDVFTKKE WYDVKAPSYF GKTPVNRTAG TKLSADGLRG RVYEMSLADL RKVKLQVEEI
       61 QGTECLTNFH GMSLTTDKLR SLVKKWRSLI EAFVDVKTND GYVLRIFSIG FTTCYAQSAQ
      121 KRALRAKMVE IMQREA-TCD LKEFVIQKKC QSIFPLQDVY IRKVKVLKKP
//
LOCUS       Monosiga0o@21256     170 bp    PROT      linear   31-AUG-2014
DEFINITION  Monosiga0o@21256     180 bp    PROT      linear    3-AUG-2014, 180 bases, 3E575
 ACCESSION  Rose-Cavalier-Smiths-iMac.local:67:1409479464
ORIGIN
        1 KIADPMSRKE WYDIKAPSYF GKTLVNRTAG TKIAADGLRG RVFEVNLADL RKMRLVCEEV
       61 QGRNLLTNFH GMDMTTDKLR SLVKKWQTLI ECSVDVKTTD GFVLRVFCIA FTTSYAQTAQ
      121 IRAIRKKMVE IIQRE-SACE LKDLVIEKNC AAIYPLHDVY IRKVKLLKKP
//
LOCUS       Mortierella_verticillata@MAL00     170 bp    PROT      linear   31-AUG-2014
DEFINITION  Mortierella_verticillata@MAL00     180 bp    PROT      linear    3-AUG-2014, 18
 ACCESSION  Rose-Cavalier-Smiths-iMac.local:68:1409479464
ORIGIN
        1 KVVDPFTRKD WYDIKAPSTF GKTLVNRTQG MKNANDALKG RVLEVSLADL RKVKLRVDEV
       61 QGKSCLTNFH GMDMTSDKLR SMVRKWQSII EAHVDVKTTD GYLLRLFAVA FTTTYAQTAQ
      121 IRQIRKKMFE IMIAQATSCD LKELVIEKSC KNIYPIRDVF IRKVKILKAP
//
LOCUS       Mus_musculus@BAC40152     170 bp    PROT      linear   31-AUG-2014
DEFINITION  Mus_musculus@BAC40152     180 bp    PROT      linear    3-AUG-2014, 180 bases, 
 ACCESSION  Rose-Cavalier-Smiths-iMac.local:69:1409479464
ORIGIN
        1 KVVDPFSKKD WYDVKAPAMF GKTLVTRTQG TKIASDGLKG RVFEVSLADL RKFKLITEDV
       61 QGKNCLTNFH GMDLTRDKMC SMVKKWQTMI EAHVDVKTTD GYLLRLFCVG FTTSYAQHQQ
      121 VRQIRKKMME IMTREVQTND LKEVVIEKAC QSIYPLHDVF VRKVKMLKKP
//
LOCUS       Naegleria0@31164     170 bp    PROT      linear   31-AUG-2014
DEFINITION  Naegleria0@31164     173 bp    PROT      linear    3-AUG-2014, 173 bases, 58CDE
 ACCESSION  Rose-Cavalier-Smiths-iMac.local:70:1409479464
ORIGIN
        1 KITDPFAKKE WFDVFAPHPF TKTPINKTAG TKISTEALKG RVFEISAADL QLIRLAVGDA
       61 KSENALTVFN GLRFTVDKLR SLVKKWHTLI TTRINVKTAD GFQMRVFALG ITRTYAYKSQ
      121 VMRITARMKD AINKKATASP VNEFVIEKSC ASIFPMKDVC ICKIKVTKTP
//
LOCUS       Nannochloropsis_oculata@nanocS     104 bp    PROT      linear   31-AUG-2014
DEFINITION  Nannochloropsis_oculata@nanocS     104 bp    PROT      linear    3-AUG-2014, 10
 ACCESSION  Rose-Cavalier-Smiths-iMac.local:71:1409479464
ORIGIN
        1 KITDPFLKKE WYDIKAPGYF GKTLITRTTG TKIASEGLKG RVFEVNLAEL RKFQLVAEDV
       61 KGTEILTNFH GMDLTREKIN SLIKKWQTLI EAHVEAKTTD GYTL
//
LOCUS       Nematostella_vectensis@NEMVE24     170 bp    PROT      linear   31-AUG-2014
DEFINITION  Nematostella_vectensis@NEMVE24     180 bp    PROT      linear    3-AUG-2014, 18
 ACCESSION  Rose-Cavalier-Smiths-iMac.local:72:1409479464
ORIGIN
        1 KIVDPFTKKD WYDVKAPSMF GKTVVTRTAG TKIASDGLKG RVFEVSLADL RKFKLMCEEV
       61 QGRNCLTNFH GMNMTTDKLR SLVKKWQTLI EAAVDVKTTD GYLLRMFCIG FTTAYAKHTQ
      121 IKAIRKKMVD IITREVSTND LKEVVIEKSC QSIYPLHDVH IRKVKVLKKP
//
LOCUS       Neurospora@31387     170 bp    PROT      linear   31-AUG-2014
DEFINITION  Neurospora@31387     180 bp    PROT      linear    3-AUG-2014, 180 bases, F5901
 ACCESSION  Rose-Cavalier-Smiths-iMac.local:73:1409479464
ORIGIN
        1 KTQDPFARKD WYGIKAPAPF GKTLVNRTTG LKNANDALKG RIFEVSLADL RKVKLRVDEI
       61 QGKNCLTNFH GLDFTSDKLR SLVRKWQTLI EANITVKTTD DYLLRLFAIA FTTTYAASSQ
      121 IRAIRRKMTE IIQREASSCT LTQLTIEKAT QGIYPLQNVH IRKVKLLKQP
//
LOCUS       Oryza0sati@30477     170 bp    PROT      linear   31-AUG-2014
DEFINITION  Oryza0sati@30477     180 bp    PROT      linear    3-AUG-2014, 180 bases, 4F166
 ACCESSION  Rose-Cavalier-Smiths-iMac.local:74:1409479464
ORIGIN
        1 KTVDPFAKKD WYDIKAPSVF GKTLVSRTQG TKIASEGLKH RVFEVSLADL RKIRLRAEDV
       61 QGKNVLTNFW GMSFTTDKLR SLVKKWQTLI EAHVDVKTTD GYMLRLFCIG FTTCYAQASQ
      121 IRQIRRKMVE IMANQASSCD LKELVIEKAT SSIFPLQNVF VRKVKILKAP
//
LOCUS       Ostreococcus_lucimarinus@OSTLU     170 bp    PROT      linear   31-AUG-2014
DEFINITION  Ostreococcus_lucimarinus@OSTLU     180 bp    PROT      linear    3-AUG-2014, 18
 ACCESSION  Rose-Cavalier-Smiths-iMac.local:75:1409479464
ORIGIN
        1 KAVDPFTKKD WYDIKAPSMF GKTLVSRTQG TKIASDGLKG RIFEISLADL RKMKLKCEDV
       61 QGKNVLTNFA GMDFTTDKIR SLVRKWFSLI ECFVDVKTTD GYTLRVFCIG FTTCYAQSAQ
      121 IRKIRAKMVE IITRECTTCD LKELVIEKSC AGIYPLQNVY IRKVKILKAP
//
LOCUS       Ostreococcus_tauri@OSTTA23124     170 bp    PROT      linear   31-AUG-2014
DEFINITION  Ostreococcus_tauri@OSTTA23124     180 bp    PROT      linear    3-AUG-2014, 180
 ACCESSION  Rose-Cavalier-Smiths-iMac.local:76:1409479464
ORIGIN
        1 KAVDPFTKKD WYDIKAPSMF GKTLVTRTQG TKIASDGLKG RIFEISLADL RKMKLKCEDV
       61 QGKNVLTNFA GMDFTTDKIR SLVRKWFSLI ECFVDVKTTD GYSLRVFCIG FTTCYAQSAQ
      121 IRRIRAKMVE IITRECTTCD LKELVIEKSC SGIYPLQNVY IRKVKVLKAP
//
LOCUS       Emiliania_huxleyi@EMIHU438398     170 bp    PROT      linear   31-AUG-2014
DEFINITION  Emiliania_huxleyi@EMIHU438398     180 bp    PROT      linear    3-AUG-2014, 180
 ACCESSION  Rose-Cavalier-Smiths-iMac.local:77:1409479464
ORIGIN
        1 KIVDPFTKKE WYDIKAPGNF GKTPVTRTTG TKIASEMLKG RVFEVCLADL RKIKLQCEEV
       61 QGHSCLTQFY GLTFTTDKLR SMVKKWQSLI EAHVDVKTSD GYVMPLFCMG FPTCYANAAQ
      121 QKSIRKKMRE IMSRESTSCE LKELVIEKAC QGIYPMQNVH IRKVKMLKKP
//
LOCUS       Isochrysis_galbana@ISL00000511     170 bp    PROT      linear   31-AUG-2014
DEFINITION  Isochrysis_galbana@ISL00000511     180 bp    PROT      linear    3-AUG-2014, 18
 ACCESSION  Rose-Cavalier-Smiths-iMac.local:78:1409479464

ORIGIN
        1 KIIDPFTKKE WYDIKAPGNF GKTPVTRTTG TKIASEMLKG RVFELCLADL RKIKLQCEEV
       61 QGHSCLTQFY GMSFTTDKLR SMVKKWQTLI EAFVDVKTQD GYVMRLFCIG FTTCYANTAQ
      121 QKQIRKKMRE IMTRESTSCE LKELVIEKAC QGVYPMQNVY IRKVKMLKKP
//
LOCUS       Pavlova_lutheri@PLL00000163     170 bp    PROT      linear   31-AUG-2014
DEFINITION  Pavlova_lutheri@PLL00000163     173 bp    PROT      linear    3-AUG-2014, 173 b
 ACCESSION  Rose-Cavalier-Smiths-iMac.local:79:1409479464
ORIGIN
        1 KVVDPFTKKE WYDIRAPSNF GKTPVTKSAG TKLSSDSLKG RVFEVNLADL RKMYLECEEV
       61 QGMYCLTNFY GMSFTTDKLR SLVRKWQTLI EAHMDVKTTD GYVLRLFCIG FTTCYAKAAQ
      121 VKAIRAKMRE VMVREASTVD LKALVVEKAC MGIFPLQNVF VRKAKILRKP
//
LOCUS       Prymnesium_parvum@PRYPA319325_     170 bp    PROT      linear   31-AUG-2014
DEFINITION  Prymnesium_parvum@PRYPA319325_     180 bp    PROT      linear    3-AUG-2014, 18
 ACCESSION  Rose-Cavalier-Smiths-iMac.local:80:1409479464
ORIGIN
        1 KIVDPFTKKE WYDIKAPSNF GKTPVTRTTG TKIASEMLKG RVFEINLADL RKFKLQCQEV
       61 QGHFCLTQFY GMDFTTDKLR SMVRKWQSLI EAFVDVKTLD GYVLRLFCIG FTTCYANSSQ
      121 QKAIRKKMRE IMLQEASSCE LSALVIEKAC QSVYPLQNTH IRKVKMLKMP
//
LOCUS       Microhelia_sp@C00126_1     170 bp    PROT      linear   31-AUG-2014
DEFINITION  Microhelia_sp@C00126_1     180 bp    PROT      linear    3-AUG-2014, 180 bases,
 ACCESSION  Rose-Cavalier-Smiths-iMac.local:81:1409479464
ORIGIN
        1 KIVDPYTKKE WYDVKAPAMF GKTIVSRTQG TKIASDGLKG RVYEVNLADL RKMKLRCEEV
       61 QGRSCLTNFY GMDFTSDKLK SLVRKWQTTI SCNTDVTTTD GYVLRLFVIG FTTAYAQNSQ
      121 VRRIRAAMTE VMQREGTSTD LKGLVIEKAT TGIYPLQNVF VRKVKMLKTP
//
LOCUS       Raphidiophrys_ambigua@contig29     170 bp    PROT      linear   31-AUG-2014
DEFINITION  Raphidiophrys_ambigua@contig29     180 bp    PROT      linear    3-AUG-2014, 18
 ACCESSION  Rose-Cavalier-Smiths-iMac.local:82:1409479464
ORIGIN
        1 KIIDPFKNKQ RYEIRAPSYF GSTICTKSQG NKNASDNLKN RVFQVCLADL RHIKLRVEDV
       61 QEKRVLTNFY GLQLTTDKLK SLIRKWQTLV EASIDVRTQD GYVLRVFVIA FTTHYAQSAQ
      121 VRLLRKKITS IVKDHVGTSS LKQCVIENST RSIYPLTNVH IRKVKMLKWP
//
LOCUS       Oxnerella_sp@PYVBK_edited     145 bp    PROT      linear   31-AUG-2014
DEFINITION  Oxnerella_sp@PYVBK_edited     147 bp    PROT      linear    3-AUG-2014, 147 bas
 ACCESSION  Rose-Cavalier-Smiths-iMac.local:83:1409479464
ORIGIN
        1 ---------- ---------- ---------- ---------- ---------- RKIKLPADEV
       61 QGDKILTNFH GMDITRDKLC SLIKKWQTLI EARVDAKTTD GYLIRMFAIG FTTFYAQTGQ
      121 IRQIRKKMTD IMTKEIVESD LKGLV
//
LOCUS       Bigelowiel@11187     170 bp    PROT      linear   31-AUG-2014
DEFINITION  Bigelowiel@11187     180 bp    PROT      linear    3-AUG-2014, 180 bases, A4C1B
 ACCESSION  Rose-Cavalier-Smiths-iMac.local:84:1409479464
ORIGIN
        1 KAVDPFSKKE WFEVKAPNVF GYTVGTRTEG QKLVRDNVMH RVFEASLGDL RKFKLKVGEV
       61 DGKNLLTYFW GMSLTTDKLR SLVKKWTTLI EAQADVKTTD GITYRLFCIG FTTSYAQKGQ
      121 VRAIRKKMVE IMEREASGCD TKELIIEKAT QQIYPLQNVF IRKVKTVKAP
//
LOCUS       Filoreta_marina@FIL1Con714_3     170 bp    PROT      linear   31-AUG-2014
DEFINITION  Filoreta_marina@FIL1Con714_3     180 bp    PROT      linear    3-AUG-2014, 180 
 ACCESSION  Rose-Cavalier-Smiths-iMac.local:85:1409479464
ORIGIN
        1 KIVDPFVKKE WYDVRAPSKF GKTVVNRTQG NRVASDSLKG RVVVASLGDL RKFKLKVETV
       61 QGRLCLTQFH GMELTRDKLC SLVKKWQTLI EAHADVKTQD GFTLRVFCIG FTTSYAQASQ
      121 VRAIRKRMVD KMTEAVSKCD LQKLTIEKSC QAIYPLQNVL IRKVKVLRAP
//
LOCUS       Sorites_sp@sorspCAMPEP0114664446     170 bp    PROT      linear   31-AUG-2014
DEFINITION  Sorites_sp@sorspCAMPEP0114664446     180 bp    PROT      linear    3-AUG-2014, 
 ACCESSION  Rose-Cavalier-Smiths-iMac.local:86:1409479464
ORIGIN
        1 KAGDPFLRKE WYDIKAPSMF GKTLVSRTQG TKIATEELKG RVLEVNLADL KKIRLCIEEV
       61 QGRNCLTDFH GMCLTRDKIC SLIKKWQTLI EAHVDVKTTD GYVVRMFAIA FTNCYAQSAQ
      121 IRRIRKKMVE IMTQEACKVQ LRELVIEKQC QGIFPLKDCL IRKVKILKKP
//
LOCUS       Minimassisteria_diva@C00185_1     170 bp    PROT      linear   31-AUG-2014
DEFINITION  Minimassisteria_diva@C00185_1     180 bp    PROT      linear    3-AUG-2014, 180
 ACCESSION  Rose-Cavalier-Smiths-iMac.local:87:1409479464
ORIGIN
        1 ---------- ---------- ---------- ---------- ---------- RQFKLRVEEV
       61 QGKYCLTNFH GMRLARDKLC ALVRKWHSLI ESSVDVKTSD GFTLRIFVIG FTTSYAQSAQ
      121 VRKIRRRMSE VVEKEVSGVS TQDITIEKAT QGIYPLQNCF VRKVKVLRAP
//
LOCUS       Cercomonas_clavideferens@C0060     170 bp    PROT      linear   31-AUG-2014
DEFINITION  Cercomonas_clavideferens@C0060     180 bp    PROT      linear    3-AUG-2014, 18
 ACCESSION  Rose-Cavalier-Smiths-iMac.local:88:1409479464
ORIGIN
        1 KAADPFAKKE WYDVKAPSVF GKTVVAKTQG KRKXXXXLIG RKMEASLGDL RKFSFKVEDV
       61 QGPQCLTQFD GMSLTTDKLR SLVRKWHSLI EAYVDVKTTD GYTVRLFAIG FTTSYAQSSQ
      121 VKLIRKKMIE LMQKEGSSGD LNELIIEKAT QGIYPLQNVH VRKAKVMKAP
//
LOCUS       Helkesimastix_marina@ESUD9_3     170 bp    PROT      linear   31-AUG-2014
DEFINITION  Helkesimastix_marina@ESUD9_3     180 bp    PROT      linear    3-AUG-2014, 180 
 ACCESSION  Rose-Cavalier-Smiths-iMac.local:89:1409479464
ORIGIN
        1 ---------- ---------- ---------- ---------- ---------- ----------
       61 ---------- ---------- ---------- ---------- ---------- --TSYAQTGH
      121 IEKLRKRMVQ TIQKEVGSSD ISKLVVEKLS QCIYPLQNVF VHKVKVIRAP
//
LOCUS       Araneofila_producta@C00224_2     170 bp    PROT      linear   31-AUG-2014
DEFINITION  Araneofila_producta@C00224_2     180 bp    PROT      linear    3-AUG-2014, 180 
 ACCESSION  Rose-Cavalier-Smiths-iMac.local:90:1409479464
ORIGIN
        1 KIVDPFAKKE WYDVKAPNMF GKTFTTKSSG NKLARDNLLG RVFTVSLGDL RKFSLQVEEV
       61 AGKQCLTNFY GMSLSTDKLR SLVRKWHSLI EAHVDIKTTD GYALRLFCIG FTTSYAQSAQ
      121 VRAIRKKMVE IITKEASQCD LAELVIEKAT QGIYPLQNVV IRKVKTLRKP
//
LOCUS       Mataza_hastifera@mathaCAMPEP0175119522     170 bp    PROT      linear   31-AUG-2014
DEFINITION  Mataza_hastifera@mathaCAMPEP0175119522     180 bp    PROT      linear    3-AUG-
 ACCESSION  Rose-Cavalier-Smiths-iMac.local:91:1409479464
ORIGIN
        1 KIVDPFSKKD WFDLKAPAIF GKTLATRSQG MKTSRDSLLG RVVEVSLGDL RKFKLKIEEV
       61 QGTQALTQFH GMDISVDKLR SLVRKWHTLI EAHTDVKTTD GFIIRMFCIG FTTSYAQTAQ
      121 VFKIRRKMIQ IMQKEASESD LNTLVIDKAT QGIYPLKDVI IRKVKVLKAP
//
LOCUS       Metopion_fluens@P62WH_3     170 bp    PROT      linear   31-AUG-2014
DEFINITION  Metopion_fluens@P62WH_3     180 bp    PROT      linear    3-AUG-2014, 180 bases
 ACCESSION  Rose-Cavalier-Smiths-iMac.local:92:1409479464
ORIGIN
        1 ---------- ---------- ---------- ---------- ---------- ----------
       61 ---------- ---------- ---------- ---------- ---------- --LCYAQSGQ
      121 IRQLRKKMID IMQREASTVD LQELVIEKAS QSIYPLQNVF IRKVKTIRAP
//
LOCUS       Thaumatomonas_sp@A0WES_edited     127 bp    PROT      linear   31-AUG-2014
DEFINITION  Thaumatomonas_sp@A0WES_edited     129 bp    PROT      linear    3-AUG-2014, 129
 ACCESSION  Rose-Cavalier-Smiths-iMac.local:93:1409479464
ORIGIN
        1 ---------- ---------- ---------- ---------- ---------- RKFKLQVQEV
       61 QGSQCLSNFY GMDMTTDKLR SLVRKWHTLI EAYADVKTTD GYHLRLFCIG FTTSYAQSAQ
      121 ARAIRKX
//
LOCUS       Paramecium@31073     170 bp    PROT      linear   31-AUG-2014
DEFINITION  Paramecium@31073     180 bp    PROT      linear    3-AUG-2014, 180 bases, 67C0D
 ACCESSION  Rose-Cavalier-Smiths-iMac.local:94:1409479464
ORIGIN
        1 KTIDPLARKE WFELTAPVPF GYTCINKSAG TVVATEAIKG RVVEASLADL RKVKLIIDDV
       61 EGTRCRTSFY GLDSTKDKIF GMIKKRQTLI ETQVEARSQD GYILRIFVIA FTTTYAQRSQ
      121 IKDIRKKIVE IVLREVSKKS ITQLLIGKAT RTIFPLQNIT LRKVKLVKRP
//
LOCUS       Perkinsus0@25040     170 bp    PROT      linear   31-AUG-2014
DEFINITION  Perkinsus0@25040     180 bp    PROT      linear    3-AUG-2014, 180 bases, 3463E
 ACCESSION  Rose-Cavalier-Smiths-iMac.local:95:1409479464
ORIGIN
        1 --GDPFLKKE WYSVKAPTMF GKTLVTKTTG TKVASDALKG RVCEVNLADL RKIKLEVQEV
       61 QGRNALTDFH GMDFTRDKLC SLIRKWQTLI EAHVDVKTTD GYILRLFSIG FTNCYASAAQ
      121 IRRIRRKMVD IMTAEASKCR MSDLVIEKQT RSIYPLKDCY IRKVKILKKP
//
LOCUS       Phaeodacty@30821     170 bp    PROT      linear   31-AUG-2014
DEFINITION  Phaeodacty@30821     180 bp    PROT      linear    3-AUG-2014, 180 bases, 17565
 ACCESSION  Rose-Cavalier-Smiths-iMac.local:96:1409479464
ORIGIN
        1 KAVDPFLKKE WYKFVAPSLF GRTLITKTQG TKIASEGLKG RVIEMSLADL RKIKLCVEDV
       61 QGYNCLTNFH GMDMTRDKLC SLIRKKQSII EGSVDCRTTD GYTVRMFCIA FTTCYAKSAQ
      121 IRAIRAKMVS VMSELGTKGD LKSLVIARTA TSIFPIKDCY IRKVKVLKKP
//
LOCUS       Phanerocha@28199     170 bp    PROT      linear   31-AUG-2014
DEFINITION  Phanerocha@28199     180 bp    PROT      linear    3-AUG-2014, 180 bases, AE364
 ACCESSION  Rose-Cavalier-Smiths-iMac.local:97:1409479464
ORIGIN
        1 ---------D WYDIKAPSIF GKTLVNRSQG LENANDSLKG RIIEVSLADL RKIKLRVDEV
       61 QGKNCLTNFH GMSFTSDKLR SLVRKWQTLI EAHVDVKTTD GYLIRLFAIG FTTTYAQSSQ
      121 IREIRKKMFE IMTREAASCD LKELVIEKAA RSIYPLQNVY VHKAKILKAP
//
LOCUS       Phycomyces_blakesleeanus@PHYBL     170 bp    PROT      linear   31-AUG-2014
DEFINITION  Phycomyces_blakesleeanus@PHYBL     180 bp    PROT      linear    3-AUG-2014, 18
 ACCESSION  Rose-Cavalier-Smiths-iMac.local:98:1409479464
ORIGIN
        1 KVVDPFTRKD WYDIKAPSMF GKTLVNRTQG LRNANDSLDG RVLELSLGDL RKIQLKVDEI
       61 QGKNLLTNFY GMDMTTDKLR SMVKKWQTLI EAFVDVKTTD GYLVRIFTVA FTTTYAQSAQ
      121 IRQIRKKMFE IMSEEAVVCD LKELVIEKAC HGIYPLQNTY TRKVKILKAP
//
LOCUS       Physarum0p@21109     170 bp    PROT      linear   31-AUG-2014
DEFINITION  Physarum0p@21109     180 bp    PROT      linear    3-AUG-2014, 180 bases, E443F
 ACCESSION  Rose-Cavalier-Smiths-iMac.local:99:1409479464
ORIGIN
        1 KVVDPFTRKE WYDIKAPSVF GKTVVNKTVG TTLASDSLKG RVVEASLGDL CKIKLRVDDV
       61 NGRNCLTNFH GMEMTSDKHR SLIRKWQTLI EANVDVRTTD GYLLRLFAIG FTTTYAQTSK
      121 VKAIRKKMFE IMIREASTCD LQAFVIIKET QMIFPLSLVH IRKVKVLKTP
//
LOCUS       Physcomitr@29555     170 bp    PROT      linear   31-AUG-2014
DEFINITION  Physcomitr@29555     180 bp    PROT      linear    3-AUG-2014, 180 bases, C0F05
 ACCESSION  Rose-Cavalier-Smiths-iMac.local:100:1409479464

ORIGIN
        1 KIVDPFSKKD WYDIKAPNTF GKTLVTRTAG TKIASDGLKG RVFEVSLADL RKIKLRAEDV
       61 QGKNVLTNFW GMDLTTDKLR SLVRKWQSLI EAHVDVKTTD NYQLRIFCIA FTTCYAQSSQ
      121 IRQIRRKMRE IMTREAQTCD LKELVIEKAT QGIYPLQNTF IRKVKILKAP
//
LOCUS       Phytophthora_infestans@9835657     170 bp    PROT      linear   31-AUG-2014
DEFINITION  Phytophthora_infestans@9835657     180 bp    PROT      linear    3-AUG-2014, 18
 ACCESSION  Rose-Cavalier-Smiths-iMac.local:101:1409479464
ORIGIN
        1 KVVDPFSRKD WYDVKAPAIF GKTLVNRTAG TKIASEGLRG RVFEVCLADL RKIRLCAEEI
       61 QGSQIITGFH GMDFTRDKLC SLIRKWQTLI EAFVDVKTTD GYLVRLFCIA FTTTYAKTAQ
      121 IRAIRKKMTS IMTEXASKCD IKDLFIEKAT QGIYPLQNVY IRKCKILKKP
//
LOCUS       Phytophthora_ramorum@PHYRA7109     170 bp    PROT      linear   31-AUG-2014
DEFINITION  Phytophthora_ramorum@PHYRA7109     180 bp    PROT      linear    3-AUG-2014, 18
 ACCESSION  Rose-Cavalier-Smiths-iMac.local:102:1409479464
ORIGIN
        1 KVVDPFARKD WYDVKAPAIF GKTLVNRTSG TKIASEGLRG RVFEVCLADL RKIRLCAEEI
       61 QGNQIVTGFH GMDFTRDKLC SLIRKWQTLI EAFVDVKTTD GYLVRLFCIA FTTTYAKTAQ
      121 IRAIRKKMTS IMTEEASKCD IKDLFIEKAT QGIYPLQNVY IRKCKILKKP
//
LOCUS       Phytophthora_sojae@PHYSO131269     170 bp    PROT      linear   31-AUG-2014
DEFINITION  Phytophthora_sojae@PHYSO131269     180 bp    PROT      linear    3-AUG-2014, 18
 ACCESSION  Rose-Cavalier-Smiths-iMac.local:103:1409479464
ORIGIN
        1 KVVDPFARKD WYDVKAPAIF GKTLVNRTAG TKIASEGLRG RVFEVCLADL RKIRLCAEEI
       61 QGNQVVTGFH GMDFTRDKLC SLIRKWQTLI EAFVDVKTTD GYLVRLFCIA FTTTYAKTAQ
      121 IRAIRKKMTS IMTEEASKCD IKDLFIEKAT QGIYPLQNVY IRKCKILKKP
//
LOCUS       Pinus0taed@30208     170 bp    PROT      linear   31-AUG-2014
DEFINITION  Pinus0taed@30208     180 bp    PROT      linear    3-AUG-2014, 180 bases, AC1DA
 ACCESSION  Rose-Cavalier-Smiths-iMac.local:104:1409479464
ORIGIN
        1 KAVDPFSKKD WYDVKAPATF GKTLVTRTQG TKIASEGLKH RVFEVSLADL RKIKLRAEDV
       61 QGRNVLTNFW GMDFTTDKLR SLVRKWQTLI EAHVDVKTTD NYGLRMFCIG FTTCYAQTSQ
      121 IRQIRRKMRE IMVREAVSCD LKELVIEKAT SSIYPLQNVF IRKVKILKAP
//
LOCUS       Plagioselmis_sp@16675-17200_6     170 bp    PROT      linear   31-AUG-2014
DEFINITION  Plagioselmis_sp@16675-17200_6     180 bp    PROT      linear    3-AUG-2014, 180
 ACCESSION  Rose-Cavalier-Smiths-iMac.local:105:1409479464
ORIGIN
        1 ---DAFSKKD WYDIKAPSAF GKTLVTRSSG MRVATEFLKG RICEANLADL RKITLQILDI
       61 S--------- ---------- ---------- --------TD GYKLRMFCLA FTTTYAQTAQ
      121 IKAIRKRMTD IMTKEASTVD LKDLVIEQAC QSIYPLKDVF IRKVKTLKAP
//
LOCUS       Planomonas_baikal@C00016_D89T7     170 bp    PROT      linear   31-AUG-2014
DEFINITION  Planomonas_baikal@C00016_D89T7     180 bp    PROT      linear    3-AUG-2014, 18
 ACCESSION  Rose-Cavalier-Smiths-iMac.local:106:1409479464
ORIGIN
        1 KAVDPYTKKD WYDVRAPSAF GKTLVTRTQG TKIASEGLRH RIFETSLADL RKMRLRVEDV
       61 QGRNCLTNFX XXXX------ SLVKKWATLI EAAVDVKTTD GYTLRIFILA FTTSYALSSQ
      121 VRAIRAKMTE IVTKQA-ACE LKDLVITKAC EGIYPLKDCC VRKVKVLKAP
//
LOCUS       Planomonas_ghana@plaghSFL6WO51      73 bp    PROT      linear   31-AUG-2014
DEFINITION  Planomonas_ghana@plaghSFL6WO51      73 bp    PROT      linear    3-AUG-2014, 73
 ACCESSION  Rose-Cavalier-Smiths-iMac.local:107:1409479464
ORIGIN
        1 KVIDPFTKKD WYDVKAPSIF GKTLVTRTQG TKIASDGLKG RIFEVSLAXX RKMRLRAEDV
       61 QGKNVLTNFH GMN
//
LOCUS       Planomonas_mylnikovi@plamySFL6     156 bp    PROT      linear   31-AUG-2014
DEFINITION  Planomonas_mylnikovi@plamySFL6     158 bp    PROT      linear    3-AUG-2014, 15
 ACCESSION  Rose-Cavalier-Smiths-iMac.local:108:1409479464
ORIGIN
        1 ---------- ---------- ---------- ---------- ---------- RKFKLMAEEV
       61 QGRNVLTNFH GMDLTRDKLC SMVKKWQTLI EAQVDVKTTD GYLLRMFCIG FTTCYAQHTQ
      121 VKTIRKKMVD ILTKEVSSND MKEVVIEKAC QGIYPL
//
LOCUS       Plasmodium@30396     170 bp    PROT      linear   31-AUG-2014
DEFINITION  Plasmodium@30396     180 bp    PROT      linear    3-AUG-2014, 180 bases, D227C
 ACCESSION  Rose-Cavalier-Smiths-iMac.local:109:1409479464
ORIGIN
        1 KVTDVFTKKE WYDLKAPKMF GKTLVTKTIG KKLATDSLKG RIYEVNLADL KKIKLSCDHI
       61 INRDCYTDFC GLSITRDKLC SLIRKGYTLI EGHTDVKTLD NYHLRMFCIA FTTCYAQTSQ
      121 IKKIRKKMVD IMTAEASKVL LKDLVIEKQC KKIYPLQNVL IRKVKILKRP
//
LOCUS       Polysphondylium_pallidum@EFA80     170 bp    PROT      linear   31-AUG-2014
DEFINITION  Polysphondylium_pallidum@EFA80     180 bp    PROT      linear    3-AUG-2014, 18
 ACCESSION  Rose-Cavalier-Smiths-iMac.local:110:1409479464
ORIGIN
        1 KKVDPFTRKE WYSVKAPTAY GYTPVNRTQG TKLASDGLKG RVFEVCLADM RKIKLRADDV
       61 EGKNVLTNFY GMDVTSDKLR SLVHKWATLI ECFVDVKTTD GYTLRVFAIT FTTSYAKSSK
      121 VKLIRKKMFD IINSNVTSSD IGGVVIQKEC SYIFPLTNTY IRKVKVMKSP
//
LOCUS       Polytomella_parva@POL00000040_     170 bp    PROT      linear   31-AUG-2014
DEFINITION  Polytomella_parva@POL00000040_     180 bp    PROT      linear    3-AUG-2014, 18
 ACCESSION  Rose-Cavalier-Smiths-iMac.local:111:1409479464
ORIGIN
        1 ---------- ---------- ---------- -KIASEGLKG RVFEVSLADL KKIRLRVEDV
       61 QGRNCLTNFY GMDFTTDKLR FLIRKWQSLI EAHVDVKTTD GYSLRMFCIA FTTCYAQTGQ
      121 IRSIRKKMVE IMAREASSCE VKELVIEKAC QGIFPITNVF VRKVKVLKTP
//
LOCUS       Cyanidioschyzon_merolae@CMER.1     170 bp    PROT      linear   31-AUG-2014
DEFINITION  Cyanidioschyzon_merolae@CMER.1     180 bp    PROT      linear    3-AUG-2014, 18
 ACCESSION  Rose-Cavalier-Smiths-iMac.local:112:1409479464
ORIGIN
        1 KILDPYSRKE WYDVKAPSYF GKTIVSKTSG TRIASESLKG RVFEISLADL RKIKLRCEDV
       61 QGRNCLTQFY GFDFTRDKLS SMMRKWQTTI EAHVDVKTLD DYVLRLFCIG FTTSYCKKSQ
      121 ERAIRKKMVD IMVQETSKGT LRDFVIEKAC KNIYPLQNVY IRKCKLIRAP
//
LOCUS       Rhodosorus_marinus@rhomaCAMPEP0113962808     170 bp    PROT      linear   31-AUG-2014
DEFINITION  Rhodosorus_marinus@rhomaCAMPEP0113962808     180 bp    PROT      linear    3-AU
 ACCESSION  Rose-Cavalier-Smiths-iMac.local:113:1409479464
ORIGIN
        1 RITDPFLRKD WYDVRAPSNF GKTLVSKTQG TKVASDGLKG RVFECSLADL RKIKLKCEDI
       61 QGTSCLTVFH GMDFSRHRHC ALIRKRQTLI EAHVDVKTSD DYALRIFVMA FTTAYAKSSQ
      121 VHQIRKEMVN IVREESTGCD IKELVIEKTC SKIYRLHEVH LRKVKILRTP
//
LOCUS       Galdieria0@30635     170 bp    PROT      linear   31-AUG-2014
DEFINITION  Galdieria0@30635     180 bp    PROT      linear    3-AUG-2014, 180 bases, 44066
 ACCESSION  Rose-Cavalier-Smiths-iMac.local:114:1409479464
ORIGIN
        1 RLTDPFLRKE WYDIKAPAMF GKTLVTKTTG TKIAADSLKG RVYDVCLADL RKIRLRCEEV
       61 EGRNCLTNFY GMDFARDKLC GLIRKWQSLI EAHVDVKTTD GYLLRLFCIG FTTCYAQTSK
      121 IRAIRKKMTE IMVREASSCE LKELVIEKAC ASIFPLQNVH IRKVKMLRAP
//
LOCUS       Rhodophyta-Porphyridium_DBLAB_     170 bp    PROT      linear   31-AUG-2014
DEFINITION  Rhodophyta-Porphyridium_DBLAB_     180 bp    PROT      linear    3-AUG-2014, 18
 ACCESSION  Rose-Cavalier-Smiths-iMac.local:115:1409479464
ORIGIN
        1 RASDPFLKKE WFDVKAPSMF GKTLINRTQG TKIASEGLKD RVYEVSLADL RKMKLRCEEV
       61 NGKSCLTQFY GMDFSRDKLC AMVRKWQTLI EANVDVKTTD GYVLRMFCIG FTTSYAQSSH
      121 IRMIRKRMVD IMTREAQSSD LKELVIEKAC TRIYPLQNVH IRKVKLLKAP
//
LOCUS       Porphyra0y@19684     170 bp    PROT      linear   31-AUG-2014
DEFINITION  Porphyra0y@19684     180 bp    PROT      linear    3-AUG-2014, 180 bases, 2C801
 ACCESSION  Rose-Cavalier-Smiths-iMac.local:116:1409479464
ORIGIN
        1 KTMDPFLRKE WYDIKAPSTF GKTLVSRTQG TKIASDGLKG RVYQVSLADL RKILLKCEEV
       61 QGTSCLTNFY GMDLTRDKLC SLVRKWQTLI EAFVDVKTTD GYTLRMFCIG FTTTYAQSSQ
      121 VRAIRAEMVK IMMREASTCD LKELVITKAT KGIYPLQDVF VRKVKVLKSP
//
LOCUS       Proterospongia_sp@PRL00000050_     145 bp    PROT      linear   31-AUG-2014
DEFINITION  Proterospongia_sp@PRL00000050_     147 bp    PROT      linear    3-AUG-2014, 14
 ACCESSION  Rose-Cavalier-Smiths-iMac.local:117:1409479464
ORIGIN
        1 KVVDVFTKKE WYDVKAPAYF GKTLVTRSVG TKLAADGLRG RVFEVALGDL RKVRFVCEDV
       61 YERDLLLNFH GMDLTADKKR SLVKKWQTMI QAFVDVKTTD GYVLRVFCIG FTTAYAQTSQ
      121 IKAIRQKMRD VVQNEASTCD LKQLV
//
LOCUS       Prototheca_wickerhamii@PWL0000     170 bp    PROT      linear   31-AUG-2014
DEFINITION  Prototheca_wickerhamii@PWL0000     180 bp    PROT      linear    3-AUG-2014, 18
 ACCESSION  Rose-Cavalier-Smiths-iMac.local:118:1409479464
ORIGIN
        1 KIVDPFSKKD WYDIRAPSTF GKTLVTRTAG TKIASDGLKG RVITVNLADL RNIKLRVEDV
       61 QGRHCLTNFH GMDLTTDKLR SLVRKWQTLI EAHVDVKTLD GYTLRLFAIA FTTAYAQSSQ
      121 IRAIRAKMVD IMTREATSVD LKDLVIEKSC QGIYPLQNTF VRKVKVLRTP
//
LOCUS       Pythium_ultimum@pytulTA2180_3     170 bp    PROT      linear   31-AUG-2014
DEFINITION  Pythium_ultimum@pytulTA2180_3     180 bp    PROT      linear    3-AUG-2014, 180
 ACCESSION  Rose-Cavalier-Smiths-iMac.local:119:1409479464

ORIGIN
        1 ---------- -----XPAIF GKTLVNRTAG TKIASEGLRG RVFEVSLGDL RKIKLCAEEI
       61 QGTQVVTGFH GMDLTRDKQC SLIRKWQSLI EAFVDVKTTD GYLVRLFCIA FTTTYAKSAQ
      121 IRAIRKKMTQ IMTEEASKVD IKDLFIEKAT QGIYPLQNVF IRKCKVLKKP
//
LOCUS       Rattus_norvegicus@AAH58483     170 bp    PROT      linear   31-AUG-2014
DEFINITION  Rattus_norvegicus@AAH58483     180 bp    PROT      linear    3-AUG-2014, 180 ba
 ACCESSION  Rose-Cavalier-Smiths-iMac.local:120:1409479464
ORIGIN
        1 KVVDPFSKKD WYDVKAPAMF GKTLVTRTQG TKIASDGLKG RVFEVSLADL RKFKLITEDV
       61 QGKNCLTNFH GMDLTRDKMC SMVKKWQTMI EAHVDVKTTD GYLLRLFCVG FTTSYAQHQQ
      121 VRQIRKKMME IMTREVQTND LKEVVIEKAC QSIYPLHDVF VRKVKMLKKP
//
LOCUS       Reclinomon@20226     170 bp    PROT      linear   31-AUG-2014
DEFINITION  Reclinomon@20226     180 bp    PROT      linear    3-AUG-2014, 180 bases, F0CD2
 ACCESSION  Rose-Cavalier-Smiths-iMac.local:121:1409479464
ORIGIN
        1 KVIDPYSRKE WYDIKAPAVF CKTIVNRTAG TKIASEALKG RVFEVNLGDL RKIKLRVEDV
       61 QGRACLTNFY GMVFTTDRLR SLVRKWHTLI ESVVDLKTTD NYLVRLFCIG QTTSYATSSQ
      121 VKRIRGKMAS VMGKHTTTSD LRQLVIEKAC NSIYPLQNVF IRKVKVLKAP
//
LOCUS       Reticulomyxa_filosa@RETFI070_C     170 bp    PROT      linear   31-AUG-2014
DEFINITION  Reticulomyxa_filosa@RETFI070_C     180 bp    PROT      linear    3-AUG-2014, 18
 ACCESSION  Rose-Cavalier-Smiths-iMac.local:122:1409479464
ORIGIN
        1 KIQDAFLKKE WYVVKVPKFI KYREVTPQPR KAVPKKQLEG RTFTINLADL KNFSFVAEEV
       61 HGQQLLTQWS GMEITRNYRC SLIRKWHSMV ECILDAKTTD GYVLRIKAVA FTTCYAKNSQ
      121 KKRIRTRMRE VIRNHVSSED LKGVIIKKSC QLIFPLKTCL VEKVKVMRGP
//
LOCUS       Rhizopus0o@31272     170 bp    PROT      linear   31-AUG-2014
DEFINITION  Rhizopus0o@31272     180 bp    PROT      linear    3-AUG-2014, 180 bases, 289B0
 ACCESSION  Rose-Cavalier-Smiths-iMac.local:123:1409479464
ORIGIN
        1 KVVDPFTRKD WYDIKAPSMF GKTLVNRTQG LRNANDSLNG RVVEMSLGDL RKIKLKVDEI
       61 QGKNCLTNFN GMDMTTDKLR SMVKKWQSLI EAFVDIKTTD GYLVRLFAIS FTTTYAQSSQ
      121 IRQIRKKMFE IMTEEASACD LKELVIEKAC QGIYPLQNTY VRKVKILKAP
//
LOCUS       Saccharomy@31313     170 bp    PROT      linear   31-AUG-2014
DEFINITION  Saccharomy@31313     180 bp    PROT      linear    3-AUG-2014, 180 bases, 204B0
 ACCESSION  Rose-Cavalier-Smiths-iMac.local:124:1409479464

ORIGIN
        1 KVVDPFTRKE WFDIKAPSTF GKTLVNKSTG LKNASDALKG RVVEVCLADL RKVKLRVDEV
       61 QGKNLLTNFH GMDFTTDKLR SMVRKWQTLI EANVTVKTSD DYVLRIFAIA FTHSYAQSSH
      121 IRAIRKVISE ILTREVQNST LAQLTIENAT KDIFPLQNIH VRKVKLLKQP
//
LOCUS       Sawyeria0m@17171     170 bp    PROT      linear   31-AUG-2014
DEFINITION  Sawyeria0m@17171     180 bp    PROT      linear    3-AUG-2014, 180 bases, 79EAF
 ACCESSION  Rose-Cavalier-Smiths-iMac.local:125:1409479464
ORIGIN
        1 KKTDIFAKKE WFEVMAPAPF CKAPVNKTAG NKTAEGSLKG RVFETSIGDI LIGRFKVEEV
       61 RGKKCYTSFY GMRYTTDKLR GMVKKWRTTV QTIVDAKTTD GFTVRLYCMS FTATYAQTSV
      121 IKKITKRMKD IIIDSAKNED IKTLCVEKNC SSIFPLCDTC IYKAKVIKAP
//
LOCUS       Scenedesmus_obliquus@SOL000002     170 bp    PROT      linear   31-AUG-2014
DEFINITION  Scenedesmus_obliquus@SOL000002     180 bp    PROT      linear    3-AUG-2014, 18
 ACCESSION  Rose-Cavalier-Smiths-iMac.local:126:1409479464
ORIGIN
        1 KIVDPFSKKD WYDVKAPSMF GKTLVTRTQD TKIASEGLKG RVFEVSLADL RKMRLRVEDV
       61 QGRNCLTNFW GMDFTTDKLR SMVRKWQTLI EAHVDVKTSD GFTLRMFCIA FTTAYAQSSQ
      121 IRTIRRKMVE IMAREASSCD LKDLVIEKAC QGIYPLQNVA IRKVKVLKAP
//
LOCUS       Schizochytrium_sp@schspContig0     170 bp    PROT      linear   31-AUG-2014
DEFINITION  Schizochytrium_sp@schspContig0     180 bp    PROT      linear    3-AUG-2014, 18
 ACCESSION  Rose-Cavalier-Smiths-iMac.local:127:1409479464
ORIGIN
        1 KVVDPFTRKD WYTVKAPSVF GKSPCTRTTG TKIASEQIKG RIFEVSLADL IKIKLAAEDV
       61 QGDNVLTTFH GLSLTRDKLC SLIKKRVTLI EGRVDVRTSD GYTVRLFAIT FTTCYCQTGQ
      121 ARQIRAKMIQ VIQDEASKCD LKELVIEKAV EGIFPCRDAA IRKVKILKKP
//
LOCUS       Schizosacc@31107     170 bp    PROT      linear   31-AUG-2014
DEFINITION  Schizosacc@31107     180 bp    PROT      linear    3-AUG-2014, 180 bases, 67A84
 ACCESSION  Rose-Cavalier-Smiths-iMac.local:128:1409479464
ORIGIN
        1 RVVDPFSRKE WYDIKAPAFF GKTLVNRTAG LKNANDSLKG RILEVSLADL RKVKLRVEDI
       61 QGKSCLTSFN GLSITSDKLR SLVRKWQTTI EADQTIKTTD GYLCRVFVIG FTTTYAQSSQ
      121 IRAIRQKMFQ VIQNQTSSCS MRELVIERAT GSIFPLQNVL VRKVKILKAP
//
LOCUS       Seculamona@17934     170 bp    PROT      linear   31-AUG-2014
DEFINITION  Seculamona@17934     180 bp    PROT      linear    3-AUG-2014, 180 bases, 3DC64
 ACCESSION  Rose-Cavalier-Smiths-iMac.local:129:1409479464
ORIGIN
        1 KAVDAYARKE WYDIRAPAAF CKTIVNRTAG TKIASEYLKG RVFEVNLGDL RKMKLRVEDV
       61 QGKNCLTNFY GMSFTTDKLR SLVRKWHSLI EANIDLKTTD GFVVRMFCIA QTTSYAQSSQ
      121 VKRIRRKMFD IMTKEVTTSD LKGLVIGKVC SGIYPLQNIF IRKVKLLKAP
//
LOCUS       Selaginell@31480     170 bp    PROT      linear   31-AUG-2014
DEFINITION  Selaginell@31480     180 bp    PROT      linear    3-AUG-2014, 180 bases, 5541F
 ACCESSION  Rose-Cavalier-Smiths-iMac.local:130:1409479464
ORIGIN
        1 KIVDPFSKKD WYDVKAMSTF GKTLVTRTQG TKIASDGLKG RVFEVSLADL RKIKLRAEDV
       61 QGRNVLTNFW GMDFTTDKLR SLVRKWQSLI EAHVDVKTTD NYTLRLFCIG FTTCYAQSSQ
      121 IRQIRKKMRE IMVREAQSCD LKDLVIEKVT AGIYPLQNTY IRKVKILKAP
//
LOCUS       Sorghum_bicolor@SORBI5051970     170 bp    PROT      linear   31-AUG-2014
DEFINITION  Sorghum_bicolor@SORBI5051970     180 bp    PROT      linear    3-AUG-2014, 180 
 ACCESSION  Rose-Cavalier-Smiths-iMac.local:131:1409479464
ORIGIN
        1 KTVDPFSKKD WYDIKAPSVF GKTLVSRTQG TKIASEGLKH RVFEVSLADL RKIRLRAEDI
       61 QGRNVLTNFW GMSFTTDKLR SLVKKWQTLI EAHVDVKTTD NYMLRLFCIG FTTCYAQASQ
      121 IRQIRRKMTE IMSNQASTCD LKELVIEKAT SSIFPLQNVF IRKVKILKAP
//
LOCUS       Sphaeroforma_arctica@SAL000000     170 bp    PROT      linear   31-AUG-2014
DEFINITION  Sphaeroforma_arctica@SAL000000     180 bp    PROT      linear    3-AUG-2014, 18
 ACCESSION  Rose-Cavalier-Smiths-iMac.local:132:1409479464
ORIGIN
        1 KTVDPFSKKD WYDIKAPSVF GKTLVNRTQG TKIASDGLMG RVFEVSLADL RKMRLVVEDV
       61 QGKNVITNFH GMDFTTDKLH SLVKKWHSLI EAFADVKTTD GYYLRLFCIG FTTSYAQNAQ
      121 IRTIRKKMVE IMTTESLTSD FRELVITKAT NGIYPLQNVY IRKVKILKKP
//
LOCUS       Spironucle@15417     170 bp    PROT      linear   31-AUG-2014
DEFINITION  Spironucle@15417     180 bp    PROT      linear    3-AUG-2014, 180 bases, 971DF
 ACCESSION  Rose-Cavalier-Smiths-iMac.local:133:1409479464
ORIGIN
        1 AKPDPFLRKE WYDVQAPTLF GQTVVTKTSG MRVSTEVVKG RIVKANLGDL SNFNFKIVSC
       61 ADSKCLTDFA GYQVVRHYEQ SLFKKGCSHI SCTQDVTTKD GYVLRVFATG FTNCYAKTSE
      121 LNLVRKAMLE TMHSSINDLD CHKLMIMEAA KKNFAVRDIM ITRVKVISTP
//
LOCUS       Stachyamoe@11227     170 bp    PROT      linear   31-AUG-2014
DEFINITION  Stachyamoe@11227     180 bp    PROT      linear    3-AUG-2014, 180 bases, 3EF81
 ACCESSION  Rose-Cavalier-Smiths-iMac.local:134:1409479464
ORIGIN
        1 ---------- ---------- ---------G TRLASETIKG RVFEVAASDL IVMKLRVDDV
       61 RGKSAFTSFH GLRFTTDKIR SLLKKWTTLL KTQIDCKTAD GYLIRMFAIS FTTSYAQKSQ
      121 VVRMTARMRD IMTKAAAQNE MKDLTMEKSC SGVYPVQNTF VWKVKTLKRP
//
LOCUS       Stenamoeba_stenopodia@C01466_e     170 bp    PROT      linear   31-AUG-2014
DEFINITION  Stenamoeba_stenopodia@C01466_e     180 bp    PROT      linear    3-AUG-2014, 18
 ACCESSION  Rose-Cavalier-Smiths-iMac.local:135:1409479464
ORIGIN
        1 ---------- ---------- ---------- --------KG SLFQVNLADL RKINLRIEEV
       61 QGKTCLTNFW GMDFTTDKLK FLVKKWQSLI EAHVDVKTQD GYFIRMFAIA FTTYYAQSSQ
      121 IKQIRRKMFD IMTKEASSVD LKDLVIEDEC QGIYPLQNVY IRKVKILKAP
//
LOCUS       Sterkiella@30581     170 bp    PROT      linear   31-AUG-2014
DEFINITION  Sterkiella@30581     180 bp    PROT      linear    3-AUG-2014, 180 bases, 275E9
 ACCESSION  Rose-Cavalier-Smiths-iMac.local:136:1409479464
ORIGIN
        1 KVSLHFAKKE WYNIHVPTVF TITPCNRTAG IEHASDSLKG RVFEISLADL RKMKVQIEEV
       61 KGFDCYTNFY GMDITRDKLC TIVKKWHTTV EAFVQTKTAD GYLLRMFAIG FTTCYAKGSQ
      121 RKLIRKKMME IMINEAQKST LKELTIQKQC GKIFPLQNVL VRKVKLLKKP
//
LOCUS       Strongyloc@31433     170 bp    PROT      linear   31-AUG-2014
DEFINITION  Strongyloc@31433     180 bp    PROT      linear    3-AUG-2014, 180 bases, 3BAA5
 ACCESSION  Rose-Cavalier-Smiths-iMac.local:137:1409479464
ORIGIN
        1 KILDPFTKKE WYDVKAPAMF GKTLVTRTQG TKIASDGLKG RVFEVSLADL RKFRLMVEDV
       61 RGKNCLTNFH GMNLTRDKYC SMVKKWQTLI DANIDVRTTD GYLLRLFCIG FTTSYAQSTQ
      121 VRAIRRKMIE IMARECAAND LKEVVIEKAC HRIYPLHDVH IRKVKVLRKP
//
LOCUS       Telonema_sp@2contig00396_6-100     170 bp    PROT      linear   31-AUG-2014
DEFINITION  Telonema_sp@2contig00396_6-100     180 bp    PROT      linear    3-AUG-2014, 18
 ACCESSION  Rose-Cavalier-Smiths-iMac.local:138:1409479464
ORIGIN
        1 KAIDVFTKKD WYDVKAPALF GKTLVSRTAG TKIASEGLKG RVFEVSLGDL RKIRLRVEDV
       61 QGKNCLTNFW GMSFTTDKLR SLVRKWQSLI EAHCDVKTTD GYLLRMFCIG FTTSYAQSA-
      121 ---------- ---------- -----IQKAC EGIYPLQNVF IRKVKILKAP
//
LOCUS       Tetrahymen@31119     170 bp    PROT      linear   31-AUG-2014
DEFINITION  Tetrahymen@31119     180 bp    PROT      linear    3-AUG-2014, 180 bases, C677B
 ACCESSION  Rose-Cavalier-Smiths-iMac.local:139:1409479464
ORIGIN
        1 RTIDPLSRKE WYDFRAPIPF GKTLVTKSSG SRIASEEIKG RVVESTLADL RKVKLVIDEV
       61 DGRNAKTSFY GLDITRDRLC SMIRKWQTLI EARVDCKTND GYIIRVFTLA FTTCYAKSSQ
      121 VRAIRRKINT FITNEAAKLG IAEFSIEKET KNIFPLQNIT IRKVKVLKRP
//
LOCUS       Thalassios@30561     170 bp    PROT      linear   31-AUG-2014
DEFINITION  Thalassios@30561     180 bp    PROT      linear    3-AUG-2014, 180 bases, 3C941
 ACCESSION  Rose-Cavalier-Smiths-iMac.local:140:1409479464
ORIGIN
        1 KAVDPFLKKE WYKLIAPSIF GKTIITKTQG TKIASEYLKG RVIELSLADL RKVKLCIEDV
       61 QGFNCLLNFH GMDMTRDKLC SLIKKKQSII EANVDCRTTD GYIVRMFCIA FTTCYAKSGK
      121 AKQIRAKMVN TMSTLAGKGD LKTLVIEREA SSIFPIKDCY IRKVKVIKKP
//
LOCUS       Theileria0@28171     170 bp    PROT      linear   31-AUG-2014
DEFINITION  Theileria0@28171     180 bp    PROT      linear    3-AUG-2014, 180 bases, 5DD91
 ACCESSION  Rose-Cavalier-Smiths-iMac.local:141:1409479464
ORIGIN
        1 KVIDPFSRKE WYNLKAPVTF GQTLVTKTIG TKLATDGLKG RVFEMSLADL RKIKLSCEDV
       61 QGRNCLTDFH GTSVTRDKLC SLIRKNYSLI EAFADVKTLD GYNLRMFCVG YTTCYVRSSK
      121 VRLIHKKMVA VMTNEASNST LKELVIEKAC KSIFPLQNVL VRKIKVLKKP
//
LOCUS       Toxoplasma@27609     170 bp    PROT      linear   31-AUG-2014
DEFINITION  Toxoplasma@27609     180 bp    PROT      linear    3-AUG-2014, 180 bases, E0182
 ACCESSION  Rose-Cavalier-Smiths-iMac.local:142:1409479464
ORIGIN
        1 KIGDPFLKKE WYDLKAPTLF GKTLVTKSQG TKLAVDGLRG RVYEVNLADL RKIKLCCEDI
       61 QGRNCLTDFH GMDMTRDKIC SLVRKCHSLI EAFVDVTTLD GYTLRMFCIA FTTCYAQTSQ
      121 IRAIRKKMMT IMSAEASKCQ LRDLVIENAC KGIFPLQNVF IRKVKMLKKP
//
LOCUS       Trichomona@29996     170 bp    PROT      linear   31-AUG-2014
DEFINITION  Trichomona@29996     180 bp    PROT      linear    3-AUG-2014, 180 bases, 190DE
 ACCESSION  Rose-Cavalier-Smiths-iMac.local:143:1409479464
ORIGIN
        1 IKQDSFIKKE WRHVLVPAYF GVTVSNKCAR GRVPMDYINN RVWELSHADM RLFSWRSI-A
       61 AGSEVYTQFA GMRLTHDKLD SIMRKYRTMI DASVDAKTAD GFILRLFTIG FTHTYANSHK
      121 ARQVRDVMIK ALTDACEANG VEQLCIVEKC KQICQIESVY ITKVKVIKAP
//
LOCUS       Histomonas@407436338gbGAAM0100     170 bp    PROT      linear   31-AUG-2014
DEFINITION  Histomonas@407436338gbGAAM0100     180 bp    PROT      linear    3-AUG-2014, 18
 ACCESSION  Rose-Cavalier-Smiths-iMac.local:144:1409479464
ORIGIN
        1 IKQDTFLKKE WRHVFVPGFF GFTVSHKCAR GKTPADYLNN RVFELSHGDL RLFSWKSVDV
       61 QNNDVLTVFA GMRLTNDKLS SLLRKYRTLI NAQVDVRTAD GYILRAFSIG FTACYAQQSK
      121 KREIRDACIA IMKETIEKST IPELCIVEKC KTIMQVDNVY VTKIKVIKAP
//
LOCUS       Tritrichom@10347     170 bp    PROT      linear   31-AUG-2014
DEFINITION  Tritrichom@10347     180 bp    PROT      linear    3-AUG-2014, 180 bases, 9C245
 ACCESSION  Rose-Cavalier-Smiths-iMac.local:145:1409479464
ORIGIN
        1 IKQDTFLKKE WRHVYVPGYF GYTVSHKCAR GKTPADYLNN RVFELSHGDL RLFSWKSVDV
       61 TNNDVLTVFA GMRLSTDKLC SLLRKYRTLI EAEVDARTPD GYILRAFCIG FTACYAQQSK
      121 KREIREVMIN ALRSAIESST IPELCIVDKC ATIMQVDNVF CTKIKVIKAP
//
LOCUS       Trichoplax_adhaerens@TRIAD3646     170 bp    PROT      linear   31-AUG-2014
DEFINITION  Trichoplax_adhaerens@TRIAD3646     180 bp    PROT      linear    3-AUG-2014, 18
 ACCESSION  Rose-Cavalier-Smiths-iMac.local:146:1409479464
ORIGIN
        1 KIIDPFTKKD WYDVKAPSQF GKTLVNRTSG TKIASDGLKG RVFEVSLADL RKFRLIAEEV
       61 LGKSVLTNFH GMSMTSDKLK SLVKKWQTLI EAHIDAKTTD GYLLRFFAIG FTTAYAKTSQ
      121 CRSIRKKMTD IITREVSAID LKEVVIEKSC QSIYPLHDVY IRKVKVLKKP
//
LOCUS       Trimastix_pyriformis@TPL000002     170 bp    PROT      linear   31-AUG-2014
DEFINITION  Trimastix_pyriformis@TPL000002     180 bp    PROT      linear    3-AUG-2014, 18
 ACCESSION  Rose-Cavalier-Smiths-iMac.local:147:1409479464
ORIGIN
        1 KIVDPFTRKE WFDVKVPAMF GKTCVNRTAG KKIASEIVKG RVIETSLAEL RKFSFRIEDV
       61 QGTTCLTNFV GMTFTTDKLH SLVRKWQSLI ESSVEVKTTD GFVVRLYAIA FTTSYAQASQ
      121 LREIRKKMAE IMKKAAQDVD LKGLVIEKAC QTVYPLQNVF IRKAKLVKSP
//
LOCUS       Rhynchomonas     170 bp    PROT      linear   31-AUG-2014
DEFINITION  Rhynchomonas     180 bp    PROT      linear    3-AUG-2014, 180 bases, 94D51108 
 ACCESSION  Rose-Cavalier-Smiths-iMac.local:148:1409479464
ORIGIN
        1 ---EAMSKKE WFDVVAPRNF AKSLCNKTIG IRTVADNMKG RVYEGNLADL KKMKLQVQEV
       61 QGRNMLTTFH SMSMTTDKIR SLFRKWCTCV ETVVDAQTKD GYLVRFFVVA FTNCYARGKL
      121 ESWVRLRVTR MIKKRVQSVS LNRVVLMERC NPIMPLRDLK IHKAKVVRSP
//
LOCUS             Bodo     170 bp    PROT      linear   31-AUG-2014
DEFINITION  Bodo     180 bp    PROT      linear    3-AUG-2014, 180 bases, 95A3DA89 checksum
 ACCESSION  Rose-Cavalier-Smiths-iMac.local:149:1409479464
ORIGIN
        1 ---------- ---------- ---------- ---------- ----GCLADL RKLKFSVEEI
       61 QGRNLLTQFH GMDLSADRVR SLVQKWGSLI EAVVEAKTND GYVMRLFVIA FTNTYAKSRL
      121 EKWARHRITS MIQKRLSKLD INQAVLLKRC NPILPLRDLK IRKVKVIRKP
//
LOCUS       Leishmania@31140     170 bp    PROT      linear   31-AUG-2014
DEFINITION  Leishmania@31140     180 bp    PROT      linear    3-AUG-2014, 180 bases, 398F5
 ACCESSION  Rose-Cavalier-Smiths-iMac.local:150:1409479464
ORIGIN
        1 KAQETMARKE WYDVVAPANF AKTICNKTQG TRIAADVLRG RVFEANLADL RKVRFTVQEV
       61 QGRNLLTQFH SMEVTTDKMA NLLRKWCTTM ETTVEVKTAD GYTMRLFVVA FTNCYAKQRL
      121 VKWLRMRITK MIKRRLSKVQ IKEAVLVRRC NPILPLRELR IRKVRVVRTP
//
LOCUS       Procryptobia_sorokini@TYOHI_2     170 bp    PROT      linear   31-AUG-2014
DEFINITION  Procryptobia_sorokini@TYOHI_2     180 bp    PROT      linear    3-AUG-2014, 180
 ACCESSION  Rose-Cavalier-Smiths-iMac.local:151:1409479464
ORIGIN
        1 ---------- ---------- ---------- ---------- ---------- ----------
       61 ---------- ---------- ---------- ---------- --XXXXXXXX XTNCYANMRL
      121 VRAVRYRMNK IVKNRIAQQD ITKAVLFKRC NPLLPLRDVK IRKIKMLRTP
//
LOCUS       Procryptobia_M     170 bp    PROT      linear   31-AUG-2014
DEFINITION  Procryptobia_M     180 bp    PROT      linear    3-AUG-2014, 180 bases, 3656DE7
 ACCESSION  Rose-Cavalier-Smiths-iMac.local:152:1409479464
ORIGIN
        1 ---EAMARKE WYDVVAPANF AKTICNKTIG NNIAADNLRG RVYEANLGDL RKIKFCVQDV
       61 QGRNLLTQFH GMDLTMDRVR CMLKKWCTTI ETTIDAKTKD GYEMRLFVIG FTNCYANMRL
      121 VRAVRYRMNK IVKNRIAQQD ITKAVLFKRC NPLLPLRDVK IRKIKMLRTP
//
LOCUS       Trypa0bruc@31538     170 bp    PROT      linear   31-AUG-2014
DEFINITION  Trypa0bruc@31538     180 bp    PROT      linear    3-AUG-2014, 180 bases, 6DC17
 ACCESSION  Rose-Cavalier-Smiths-iMac.local:153:1409479464
ORIGIN
        1 KAQEAMSRKE WYDVVAPKNF AKTICNKTQG TKVAADFLRG RVYEGNLADL RKVKFTVQEV
       61 QGRNLLTQFH GMDMTSDRVY YLLRKWCTTI EATVEAKTAD GYGLRLFLIA FTNCYAKTRL
      121 VKWVRMRATN IIRRRLAKLD INDAVLAKRC NPIIPLRDLR IRKVKVIRTP
//
LOCUS       Trypa0cruc@30812     170 bp    PROT      linear   31-AUG-2014
DEFINITION  Trypa0cruc@30812     180 bp    PROT      linear    3-AUG-2014, 180 bases, D7FEE
 ACCESSION  Rose-Cavalier-Smiths-iMac.local:154:1409479464
ORIGIN
        1 KTQETMSRKE WYDVVAPKNF GKTICNKTQG TKIAADYLRG RVYESNLADL RKVKFVVQEV
       61 QGRNLLTQFH SMEMTSDRVY FLLRKWCTTI EAAVETKTAD GYTLRLFVIA FTNCYAKTRL
      121 VKWVRHRITN LIRQRLSKVN INEAVLAKRC NPIVPLRDLR IRKVKVVRTP
//
LOCUS       Ustilago0m@31064     170 bp    PROT      linear   31-AUG-2014
DEFINITION  Ustilago0m@31064     180 bp    PROT      linear    3-AUG-2014, 180 bases, 2EB04
 ACCESSION  Rose-Cavalier-Smiths-iMac.local:155:1409479464
ORIGIN
        1 RAVDPFTRKD WYDIKAPTFF GKTFVNRSQG LKNADDSLKG RIVEASLADL RKFKLKVDGI
       61 QGRTCLTNFY GMDFTSDKLR SLVRKWQSLI EAHQDVKTTD GYLLRVFVIA FTNTYAKSSH
      121 IRAIRQKMFE IVQREANSCD LREFVVEKAT QGIFPLKDVY VRKVKVLKAP
//
LOCUS       Volvox_carteri@VOLCA109707     170 bp    PROT      linear   31-AUG-2014
DEFINITION  Volvox_carteri@VOLCA109707     180 bp    PROT      linear    3-AUG-2014, 180 ba
 ACCESSION  Rose-Cavalier-Smiths-iMac.local:156:1409479464
ORIGIN
        1 KASDPFAKKD WYDIKAPTVF GKTLVTRTQG TKIASEALKG RVFEVSLADL RKMRLRVEDV
       61 QGRNCLTNFW GMDFTTDKLR SLVRKWQTLI EAHVDVKTTD GYTLRVFCIS FTTCYAQSAQ
      121 IRQIRKKMTE IITREATSCD LKDLVIEKSC QGIYPLQNTF IRKVKVLKAP
//
LOCUS       Collodictyon_sp@01653_5     170 bp    PROT      linear   31-AUG-2014
DEFINITION  Collodictyon_sp@01653_5     180 bp    PROT      linear    3-AUG-2014, 180 bases
 ACCESSION  Rose-Cavalier-Smiths-iMac.local:157:1409479464
ORIGIN
        1 KIVDPFTKKE WYDIKAPSVF GKTIVTRTTG TRIASEALKG RVFEVNLGDL RKIKLKCEEV
       61 QGRSCLTNFY GMDFTTDKLR SLVRKWQSLI EAHADVKTQD GYVVRVFAIA FTTCYAKSSQ
      121 IKQIRKKMVD IITREVNHSE LKALVIEKAG SRIYPLQNVF IRKVKILKSP
//
LOCUS       Filamoeba_nolandi@filnoCAMPEP0168554800     170 bp    PROT      linear   31-AUG-2014
DEFINITION  Filamoeba_nolandi@filnoCAMPEP0168554800     180 bp    PROT      linear    3-AUG
 ACCESSION  Rose-Cavalier-Smiths-iMac.local:158:1409479464
ORIGIN
        1 KLADPFAKKE WYDVKAPTQF AKTPVNRTTG TKIASDNLKG RVFTVSLADL RKIKLRIEDV
       61 QGSKCLTNFY GMDLTTDKLR SIVRKWQSTI XAHVDVKTTD GYQLRMFGIA FTTSYAQSSQ
      121 IRQIRKKMMD VMTREASTSE LKDLVIEKEC KGIFPLQNVF IRKVKMLKTP
//
LOCUS       Mayorella_sp@mayorCAMPEP0174231314     170 bp    PROT      linear   31-AUG-2014
DEFINITION  Mayorella_sp@mayorCAMPEP0174231314     180 bp    PROT      linear    3-AUG-2014
 ACCESSION  Rose-Cavalier-Smiths-iMac.local:159:1409479464
ORIGIN
        1 KIVDPFTRKE WYDIKAPTLF AMTLVNRTAG TKIASDSLKG RIIEVNLADL RNIKLKVQDI
       61 QGRDCMTDFY GMALTTDKLR SLVRKWQSLI EANIEVKTTD GYTLRLFCIG FTTSYAQTSQ
      121 VKQIRRKMLD IMTEEVTTSN LKDLVIQKEC QGIYPLKDVY IRKVKLLKAP
//
LOCUS       Minchinia_chitonisM@minch0194451398     170 bp    PROT      linear   31-AUG-2014
DEFINITION  Minchinia_chitonisM@minch0194451398     180 bp    PROT      linear    3-AUG-201
 ACCESSION  Rose-Cavalier-Smiths-iMac.local:160:1409479464
ORIGIN
        1 ---------- ---------- ---------- TKIASDGLKG RIFECSLADL RKMLLKCEDV
       61 QGTNVLTQFA GMDFTTDKLR SLVRKWFSLI ETFVDVKTTD QYTLRVFCIG FTTCYAQSGQ
      121 IRQIRKKMNE IINREISSCD LKEAVIEKVC AGIYPLQNVY IRKVKILKRP
//
LOCUS       Neoparamoeba_aestuarina@neoaeCAMPEP0201520368     170 bp    PROT      linear   31-AUG-2014
DEFINITION  Neoparamoeba_aestuarina@neoaeCAMPEP0201520368     180 bp    PROT      linear   
 ACCESSION  Rose-Cavalier-Smiths-iMac.local:161:1409479464
ORIGIN
        1 KIIDPFVKKD WYDLRAPTLF SKTAVNRTAG TKIASDALRG RIVECCLADL RKMKFKIEDI
       61 QGSNCLTSFY GMDLTTDKLR SLVRKWHSLI EASVDVKTAD GYSLRVFLLA FTTCYAQSAQ
      121 IRQIRKKMFE VVRNEVSTST IKELVIEKEC NGIFPLKDVL VRKVKLLKAP
//
LOCUS       Paramoeba_atlantica@paratCAMPEP0201476052     170 bp    PROT      linear   31-AUG-2014
DEFINITION  Paramoeba_atlantica@paratCAMPEP0201476052     180 bp    PROT      linear    3-A
 ACCESSION  Rose-Cavalier-Smiths-iMac.local:162:1409479464
ORIGIN
        1 KTADPFTKKD WYDLRAPSLF QKTVVNRTAG TKIASEALKG RIVEASLADL RKFKFKVEDV
       61 QGRHCLTSFY GMNLTTDKLR SLVRKWQSLI EAHIDVKTAD GYSLRVHCLA FTTCYAQSSQ
      121 IRQIRKKMFE IIRNEVSSSN IKDLVIEKEC NGIFPLQDVL IRKVVMLKAP
//
LOCUS       Pessonella_sp@pesspCAMPEP0168586638     170 bp    PROT      linear   31-AUG-2014
DEFINITION  Pessonella_sp@pesspCAMPEP0168586638     180 bp    PROT      linear    3-AUG-201
 ACCESSION  Rose-Cavalier-Smiths-iMac.local:163:1409479464
ORIGIN
        1 KQVDPFTKKD WYEIKAPSVF KFSLVNRTQG TKIAADGLKG RIFEACLADL RKIKLKCADV
       61 AGKNLLTTFY GMDLTTDKLR SLVRKWQSLI EAHVDVKTSD GYLLRIFVIA FTTSYAQASQ
      121 IHKIRKKIVQ IVKREASTCE LKDLVIEKEC QGIYPLKDVY VRKVKMLREP
//
LOCUS       Sexangularia_sp@sexspCAMPEP0170731500     170 bp    PROT      linear   31-AUG-2014
DEFINITION  Sexangularia_sp@sexspCAMPEP0170731500     180 bp    PROT      linear    3-AUG-2
 ACCESSION  Rose-Cavalier-Smiths-iMac.local:164:1409479464
ORIGIN
        1 KIVDPFSKKE WYTIKAPSVF TYTLVNRTAG QRIASDALKG RVFTVNLADL RKIRLRCEEV
       61 KGKYVLTQFH GMDFTTDKLR SLIRKWQSLI EASVDVRTAD GFLIRMFSIA FTTSYAKGSQ
      121 QKIIRKKMRN IMYREAASCE LKDLVIEKEC NFIYPLKDVF IRKVKILKAP
//
LOCUS       Stereomyxa_ramosa@steraCAMPEP0174249834     170 bp    PROT      linear   31-AUG-2014
DEFINITION  Stereomyxa_ramosa@steraCAMPEP0174249834     180 bp    PROT      linear    3-AUG
 ACCESSION  Rose-Cavalier-Smiths-iMac.local:165:1409479464
ORIGIN
        1 KIVDPFTRKD WYDLKAPAMF SKTPVNKTVG NKLSRDSLIG RVVEVCLADL RQIKLKVEDI
       61 QGKNCLTNFH GMRFTTDKLC SLVRKWQSLI EAHVDIRTTD GYVMRMFCIG FTTCYAQTSQ
      121 IKQIRAKMVE IMDREASSCD LKDFVIEKEC DGIFPLHNCF VRKVKVLRAP
//
LOCUS       Stygamoeba_regulata@styreCAMPEP0177630492     170 bp    PROT      linear   31-AUG-2014
DEFINITION  Stygamoeba_regulata@styreCAMPEP0177630492     180 bp    PROT      linear    3-A
 ACCESSION  Rose-Cavalier-Smiths-iMac.local:166:1409479464
ORIGIN
        1 KIVDPFTKKD WYDIKAPALF TKTLVTRSSG TRIASDHVKG RVVPVSLADL RVMRLRIEDV
       61 QGRDCLTNFH GMDITTDKLR SLVRKWQTLI EAHVDVKTTD GYLLRMFCIA FTTCYAKSSQ
      121 VRQIRKKMFD IMTREATTCD LKDLVIEKEC QGIYPLRDVL IRKVKILKAP
//
LOCUS       Trichosphaerium_sp@trichoCAMPEP0168519038     170 bp    PROT      linear   31-AUG-2014
DEFINITION  Trichosphaerium_sp@trichoCAMPEP0168519038     180 bp    PROT      linear    3-A
 ACCESSION  Rose-Cavalier-Smiths-iMac.local:167:1409479464
ORIGIN
        1 KLTDPFLKKI WYDVQAPNAF SLTVCPKPSG QRKSINDLRG RVFETSLGDL RIMQFVIEDA
       61 NGVLCLTNYH GMRLTSDKVK GLVRKKHTKI QCITDVRLMD GYTVRLFCVA YTPVYCKTGQ
      121 VRLIRAKMAE IIKRECDGCT LPQLFIEREA FRIFPIQNVY IFKCKVIKKP
//
LOCUS       Vannella_sp@vanJPCAMPEP0114606262     170 bp    PROT      linear   31-AUG-2014
DEFINITION  Vannella_sp@vanJPCAMPEP0114606262     180 bp    PROT      linear    3-AUG-2014,
 ACCESSION  Rose-Cavalier-Smiths-iMac.local:168:1409479464
ORIGIN
        1 KPVDPFTRKD WYDIQAPAFF SKTLVNRTAG TKIASDYLKG RVVTVCLADL SNIRLRVEEV
       61 QGRNCLTNFH GMTFTTDKVK SMVRKWQTLI ECHIDVKTTD GYVLRLFCIG FTTCYAQASQ
      121 VRQIRKKMLD IMKREAE-CD LRTIVITKDC QGIYPLNNVN VRKVKMLKTP
//
LOCUS       Vexillifera_JP@vexJPCAMPEP0201548136     170 bp    PROT      linear   31-AUG-2014
DEFINITION  Vexillifera_JP@vexJPCAMPEP0201548136     180 bp    PROT      linear    3-AUG-20
 ACCESSION  Rose-Cavalier-Smiths-iMac.local:169:1409479464
ORIGIN
        1 RVIDPFVKKD WYIIKAPSMF SRMPVSRTVG TKLATDSLKG RVIEVCLADL RKIKLKVDEI
       61 RGNECLTNFY GMDFTTDKLK GMIRKWQTLI EAFVDVKTTD GYALRLFCIG FTTSYAKGSQ
      121 VRRIRKRMVD IMIRESASCS LKDLVIERET QSIYPLRDCY IRKAKVLRRP
//
LOCUS       Flamella_sp     170 bp    PROT      linear   24-SEP-2014
DEFINITION  Flamella_sp, 430 bases, DCE6E957 checksum.
 ACCESSION  Rose-Cavalier-Smiths-iMac.local:178:1409479661
ORIGIN
        1 GVVDPFAKKE WYDIKAPVMF GKTVVNRTQG TKIASDALKG RVFEVNLADL RKVRLVAEDI
       61 QANKVLTNFH GMDLTTDKFR SLVRKWQTLI EAHVDVKTTD GYLLRMFSIA FTTSYAQTSQ
      121 VRAIRRKMMD IMTREATTAD LKDLVIEKEC QGIYPLQNVF VRKVKIIKSP
//
LOCUS       Apis_mellifera     170 bp    PROT      linear   24-SEP-2014
DEFINITION  Apis_mellifera, 430 bases, DE225D7A checksum.
 ACCESSION  Rose-Cavalier-Smiths-iMac.local:187:1409479661
ORIGIN
        1 KIVDPFTRKD WYDVKAPSMF GKTLVNRTQG TKIASEGLKY RVFEVSLADL RKFRLIAEDV
       61 QHRNVLTNFH GMDLTTDKLR SMVKKWQTLI EANVDVKTTD GYLLRVFCIG FTTCYAQHAQ
      121 VKKIRQKMVD TITNDVTKSD LKGVVIEKAS QGIYPLHDVY IRKVKVLKKP
//
LOCUS       Candida_albicans     170 bp    PROT      linear   24-SEP-2014
DEFINITION  Candida_albicans, 430 bases, D16D13B5 checksum.
 ACCESSION  Rose-Cavalier-Smiths-iMac.local:188:1409479661
ORIGIN
        1 KVVDPFTRKD WFDIKAPTTF GKTLINRSTG LKNAADGLKG RVFEVCLADL RKIKLRVDEV
       61 QGKNLLTNFH GLDFTSDKLR SLVRKWQSLV EANVTVKTSD DYVLRVFAIA FTTTYAQSSK
      121 LREVRKKMIE IMQREVSNCT LAQLTIEKST QTIFPLQNVH IRKVKLLKQP
//
LOCUS       Tribonema_sp     170 bp    PROT      linear   24-SEP-2014
DEFINITION  Tribonema_sp, 430 bases, ABB42471 checksum.
 ACCESSION  Rose-Cavalier-Smiths-iMac.local:200:1409479661
ORIGIN
        1 TVDQRTVRKE WYDIKAPSTF GKTLITRTTG TKIASEGLKG RVFEVSLGDL RKIKLCCEDV
       61 QGTNVLTTFH GMDLTRDKLC SLIKKWQTLI EAQVDVRTTD GYYLRVFCIG FTTCYAKAAQ
      121 VRAIRHKMME VMTDECSKCD LKELVITKAA RGIVPLQNVL IRKCKVLKKP
//
LOCUS       Aspergillus_flavus     170 bp    PROT      linear   24-SEP-2014
DEFINITION  Aspergillus_flavus, 430 bases, F232967B checksum.
 ACCESSION  Rose-Cavalier-Smiths-iMac.local:209:1409479661
ORIGIN
        1 RTVDPFSRKD EYSVKAPSTF GKTLVNRTSG LKNANDSLKG RIFEVSLADL RKVKLRVDEI
       61 QGKNCLTNFH GLDFTTDKLR SLVRKWQSLI EANVTVKTTD DYLLRLFAIA FTTTYARSSQ
      121 IRAIRKKMTE IMQREAASCT LSQLTIEKAT QGIYPLQNVH IRKVKLLKAP
//
LOCUS       Heterosigma_sp     170 bp    PROT      linear   24-SEP-2014
DEFINITION  Heterosigma_sp, 430 bases, 9EF1C3A6 checksum.
 ACCESSION  Rose-Cavalier-Smiths-iMac.local:220:1409479661
ORIGIN
        1 ---------- ---------- ---------- ---------- ------VGDL RKFKLRVEEV
       61 QGTNCLTNFY AMDLTTDKLR SLVRKWHTLI EAHADVKTTD GYVLRMYAIG FTTSYAQSTQ
      121 VRAIRKKMVD IMTREASTVD LNDLVIEKAA EGIYPLQNVL IRKVRTLRAP
//
LOCUS       Danio_rerio     170 bp    PROT      linear   24-SEP-2014
DEFINITION  Danio_rerio, 430 bases, FD4CC729 checksum.
 ACCESSION  Rose-Cavalier-Smiths-iMac.local:225:1409479661
ORIGIN
        1 KIVDPFSKKD WYDVKAPAMF GKTLVTRTQG TRIASDGLKG RVFEVSLADL RKFKLVTEDV
       61 QGKNCLTNFH GMDLTRDKMC SMVKKWQTMI EAHVDVKTTD GYLLRLFCVG FTTSYAQHQQ
      121 VRQIRKKMME IMTREVQTND LKEVVIEKAC QSIYPLHDVY VRKVKMLKKP
//
LOCUS       Pyrolobus_fumarii_1A     170 bp    PROT      linear   24-SEP-2014
DEFINITION  Pyrolobus_fumarii_1A, 430 bases, 21892E05 checksum.
 ACCESSION  Rose-Cavalier-Smiths-iMac.local:171:1409479661
ORIGIN
        1 SGRDKWRLKK WYEVIAPPVF GSVVL--GTT PADDPLKLIG RVMEVTLFDI IHLYFQIVDV
       61 DEQKAYTRFK GHELARDYMK SLIRRKSSKI QGIYNVWTKD GYGLRITGVV LTSYRCKTSQ
      121 KKAIRKIMGE IITKRASEMT LDELIIHAAA KKIYPVRKVE IYKSKLLWVP
//
LOCUS       Aeropyrum_pernix_K1     170 bp    PROT      linear   24-SEP-2014
DEFINITION  Aeropyrum_pernix_K1, 430 bases, A40D587B checksum.
 ACCESSION  Rose-Cavalier-Smiths-iMac.local:172:1409479661
ORIGIN
        1 GIRDTWRLKK WFKVVAPPLF GETVL--GTT PADDPDKLIG RVMETTLFDI VKMYFQVVRV
       61 EGDTAYTRFK GHELLRDYIR GLTRRKSSKV TGIFNVWTKD GYGLRVTAMA FTRQRCKTSQ
      121 KSAIRKVMQE IVEQKAREST LDELIIDESA RKIYPLRKVE IAKSKLLWVP
//
LOCUS       Acidilobus_saccharovorans     170 bp    PROT      linear   24-SEP-2014
DEFINITION  Acidilobus_saccharovorans, 430 bases, A4C5CCC0 checksum.
 ACCESSION  Rose-Cavalier-Smiths-iMac.local:174:1409479661
ORIGIN
        1 ATRESWRIKK WYDVVAPESL GGMVI--ASV PALDPSYLPG RTVEITLYDI TKLKFQIYGV
       61 DGTTAKTFVK GVELMRDYLR SLTRRKSSKI ALIHKLTTKD GVTVRVTAVT WTQFRCKSSQ
      121 KRSIRLLMKE VLESKVPQMT FDDFVITARV RKICSIRKVE IAKVKVLTPP
//
LOCUS       Korarchaeum_cryptofilum     170 bp    PROT      linear   24-SEP-2014
DEFINITION  Korarchaeum_cryptofilum, 430 bases, 31682844 checksum.
 ACCESSION  Rose-Cavalier-Smiths-iMac.local:175:1409479661
ORIGIN
        1 KV----KTKT WYNTYAFDIF PGQWI--GET PASDPESLIG RNVEVVVRDI YKLWFKIFKV
       61 EGNKAYARFV KEMLNKDYMR SIIQRRSSRV DIQSEGVTKD GNYVRIFTLI ITVTRIRSSQ
      121 KHAIREKVDE YVRSIIPNYT VEEIIIQRIS SKIAPIKYVE LRKMVILKPS
//
LOCUS       Metallosphaera_sedula     170 bp    PROT      linear   24-SEP-2014
DEFINITION  Metallosphaera_sedula, 430 bases, 52AB85CB checksum.
 ACCESSION  Rose-Cavalier-Smiths-iMac.local:177:1409479661
ORIGIN
        1 ALKDKWKMKK WFSIYSPKVF GEVSL--GST PAFDVSQTMG RKVETTLYDL VHLYFKVVRN
       61 EGERLFTEFA GHELSRDYVR SLVRRKSSKI NKVVDITTKD GFTLRVKTLA LTAYRVHREQ
      121 ATTIRKIMED VVKKTAEGKT FDEFVIFNEA KKIAPLRKAE IEKSKVLFAP
//
LOCUS       Ignicoccus_hospitalis     170 bp    PROT      linear   24-SEP-2014
DEFINITION  Ignicoccus_hospitalis, 430 bases, 463DDAC1 checksum.
 ACCESSION  Rose-Cavalier-Smiths-iMac.local:179:1409479661
ORIGIN
        1 ALKDKWKIKK WYEIITPDVF NNVSV--GQT PADEAWKLIG RTVDTTLYDI VHVYLQINKV
       61 DEEKAYTIFK GHELARDYIR SLTRRKSSKI EGIFDVWTKD GYGLRITVDT FTAYRCQTSQ
      121 KRAIRKIQKE VIEEMVPQMT LDEVIISNRA RKIYPIRRTE IYKSKVLYMP
//
LOCUS       Archaeoglobus_fulgidus     170 bp    PROT      linear   24-SEP-2014
DEFINITION  Archaeoglobus_fulgidus, 430 bases, F4152945 checksum.
 ACCESSION  Rose-Cavalier-Smiths-iMac.local:180:1409479661
ORIGIN
        1 RVKDKWTLKK WFTLIAPEYF GMAEL--GET PADDASKVVG RTVETTLAEL KKLIFKVYRV
       61 AGDNAYTKFW RFELTREYLN SLTRRRTSKI EDIVDVTTAD GYKLRVKSVV FTVRRCKTSQ
      121 KRAIRAIMRQ IVVEKASSLN FVQFLIYKNA KKIYPIRRVE IRKIELLAEP
//
LOCUS       Desulfurococcus_mucosus_DSM_2162     170 bp    PROT      linear   24-SEP-2014
DEFINITION  Desulfurococcus_mucosus_DSM_2162, 430 bases, 2D269BB4 checksum.
 ACCESSION  Rose-Cavalier-Smiths-iMac.local:181:1409479661
ORIGIN
        1 VVKDKWKIKK WFEVVAPASL GGVSL--GTT PADMPEKLIG RVIETTLYDI VKLYLQVVSV
       61 EGNKAVTRFK GHELARDYMR SLIRRKSSKI QGIFDVTTKD GYILRLTIVA LTSYRCKTSQ
      121 KRAIRRVMRD YIYKKAGELT LDELIISELA RKIYPIRRVE VYKSKLLMVP
//
LOCUS       Methanococcoides_burtonii     170 bp    PROT      linear   24-SEP-2014
DEFINITION  Methanococcoides_burtonii, 430 bases, DAF57A80 checksum.
 ACCESSION  Rose-Cavalier-Smiths-iMac.local:184:1409479661
ORIGIN
        1 RKLDKWKLKQ WYNIVAPKFI GSNHI--GLT PTDDPESLIG RIVETTVGEL IKLKLEIDNV
       61 TGDVANTRFI GHEITTDYLR SIVKRQTSRI DTNLNVKTKD GYKIRVKPIC FTVKRARTSQ
      121 IKALRDIMTE TTAKRASELD FEQFVIYRKA KSIYPLRRVE IRKTEVQVVP
//
LOCUS       Methanococcus_aeolicus     170 bp    PROT      linear   24-SEP-2014
DEFINITION  Methanococcus_aeolicus, 430 bases, 7586A089 checksum.
 ACCESSION  Rose-Cavalier-Smiths-iMac.local:185:1409479661
ORIGIN
        1 VARDTWKTKS WYEIRTPQSF GGDLL--GTT PANDPSNLLG RVTETSLKDL VRLYFKVDGV
       61 AGNNATTQFV GHNTTREYLK SLVRRRRSKI VTITDIRTKD GYKIRVKAMV LTAVRARDHH
      121 KTDIRKKMEQ IIVNMARNST FPEFVIYATC KRIMPMKRVE IYKSEVMEFG
//
LOCUS       Nanoarchaeum_equitans     170 bp    PROT      linear   24-SEP-2014
DEFINITION  Nanoarchaeum_equitans, 430 bases, A1791CFC checksum.
 ACCESSION  Rose-Cavalier-Smiths-iMac.local:189:1409479661
ORIGIN
        1 KKYADWKRKI WFTIKAPAIF NEVEL--GET PAYKPEQVIG RRVELNMALV YKGIFKITKV
       61 EGTTAKTELE GIKMYESIIQ KWVEPGRDKI TDSFVIKDKD NRLVRVKPVL ITNRRLHRKQ
      121 GTAIRNIWRN YFVELGKKLS FEDMVLKIQI KKIYPPLFFA IRQFYLEPRE
//
LOCUS       Halobacterium_salinarum     170 bp    PROT      linear   24-SEP-2014
DEFINITION  Halobacterium_salinarum, 430 bases, C75BF8CF checksum.
 ACCESSION  Rose-Cavalier-Smiths-iMac.local:190:1409479661
ORIGIN
        1 SVSKQDQEKR WYTVLAPEEF DRAEL--GET LAEEPDQVYD RTIQAALSDV IKLTFQIDDV
       61 GSDSASTQFV QAELTRDYQR SLVRRGSSKV AVTVTVLTTD DYRVRIQPVA YTTKQADQSQ
      121 QHAIRRTMID LVEEAGEERT FEALLIYDEA NTIYPLRRVE VEKATLEAHP
//
LOCUS       Methanosarcina_mazei     170 bp    PROT      linear   24-SEP-2014
DEFINITION  Methanosarcina_mazei, 430 bases, C285E2FD checksum.
 ACCESSION  Rose-Cavalier-Smiths-iMac.local:191:1409479661
ORIGIN
        1 RKLDGWKSKE WYNIEAPAYL NRVIV--GTT MAGDPSLLVG RNVETTVGEL TKVILRVNNV
       61 VGDIATTDLM GHELTTDYVR SIVKRQTSRI DANVDVRTKD GFVIRVKPTC FTIKRARSSQ
      121 MQAIREMMVD IVKKRASETD FETFMIYRQA KFIYPLRRVE IRKTQVEAMP
//
LOCUS       Methanopyrus_kandleri     170 bp    PROT      linear   24-SEP-2014
DEFINITION  Methanopyrus_kandleri, 430 bases, 32A52BD6 checksum.
 ACCESSION  Rose-Cavalier-Smiths-iMac.local:194:1409479661
ORIGIN
        1 MVRDKWKDKV WYTILAPDMF DNVEV--GET PADDPEKVIG RVLETTLGDV IKVFFRIYDV
       61 EGTTAYSKFE GHRLMRDYVR SLVRRGTSRI DGVIDVVTKD GYKVRVAGLA FTTRRAKTSQ
      121 QRAIRKEMFK VIEENAKECD FDEFIIKEAG RKIYPIRQAE IRKTEVLEEP
//
LOCUS       Methanocaldococcus_jannaschii     170 bp    PROT      linear   24-SEP-2014
DEFINITION  Methanocaldococcus_jannaschii, 430 bases, 1B3854A8 checksum.
 ACCESSION  Rose-Cavalier-Smiths-iMac.local:197:1409479661
ORIGIN
        1 KVRDKWKEKV WYEIYATPEF GGVFI--GYT PANDPSLVLG RVAETSLRDL HRVYFKIFGV
       61 TGNKAIAQYY GHDTTREFMK SQIRRRRSRI DAILDVKTQD GHKIRTKAMV LTAYRANTKQ
      121 KSDIRKKMEE IIKAMAKEKT FPQYVIKNEC KKIFPIKNVI IYKSEVLSLA
//
LOCUS       Haloarcula_marismortui     170 bp    PROT      linear   24-SEP-2014
DEFINITION  Haloarcula_marismortui, 430 bases, 98CACC checksum.
 ACCESSION  Rose-Cavalier-Smiths-iMac.local:198:1409479661
ORIGIN
        1 SVSKRTEQKR WYTVQAPEQF DREVL--GKT PAEEPDKVLG RTIETTLGEL TKLTFKINEV
       61 ASDSAYTEFI RHELTRDYLR SLVRRGSSKV EAYITVLTTD DYRVQIQPVA VTTKKADASQ
      121 EKAIRRTMID LVRETAEDHT FEQLIIYGEA KDIYPLRRVE IKKTTLEARP
//
LOCUS       Methanosphaera_stadtmanae     170 bp    PROT      linear   24-SEP-2014
DEFINITION  Methanosphaera_stadtmanae, 430 bases, CCE5EFA7 checksum.
 ACCESSION  Rose-Cavalier-Smiths-iMac.local:199:1409479661
ORIGIN
        1 RVRDTWKEKI WYEILAPQEF DDASL--GTS PAREPEMLVG RKIETSMREI VKLFFEVDHV
       61 SGEVAHTVFT GHKVTTDYVR SMIRRGTSRI DTITDATTKD GKKINVHMLA ITVKRAKSSQ
      121 QKLIRETMQN MIIESAAEKT TEELVIYHEA KKIYPLKKVE TIKSRILN--
//
LOCUS       Staphylothermus_marinus     170 bp    PROT      linear   24-SEP-2014
DEFINITION  Staphylothermus_marinus, 430 bases, 396DEBC4 checksum.
 ACCESSION  Rose-Cavalier-Smiths-iMac.local:201:1409479661
ORIGIN
        1 AVRDKWKLKK WYEVIAPPVF GNIVI--GTT PADDPLKLIG RVMETTLYDI VRLYFQIIDV
       61 KENKAITRFK GHELSRDYIK SLIRRKSSKI QGIFNVVTKD GYHLRLTIIA LTSYRCKTSQ
      121 KRAIRKIMEE YVKERVPQLT LDELIIAERA RKIYPIRKVE VYKSKLLMIP
//
LOCUS       Natromonas_pharaonis     170 bp    PROT      linear   24-SEP-2014
DEFINITION  Natromonas_pharaonis, 430 bases, 4CCE40F2 checksum.
 ACCESSION  Rose-Cavalier-Smiths-iMac.local:205:1409479661
ORIGIN
        1 VSKQK-QEKR WYTVMAPEIF DRAEL--GET PADEPEQVYD RTVQTTLGEL TKLTFQISDV
       61 GSDTAYTDFV QHELTRDYLR SLTRRGTSKV DAFVTVLTTD DYRVQVQPVA YTTKSADRSQ
      121 EQAIRSTMVD LVEESAADNT FADLIIYNEA KTIYPLRRVE IQKTRLQASP
//
LOCUS       Nitrosopumilis_sp_AR2     170 bp    PROT      linear   24-SEP-2014
DEFINITION  Nitrosopumilis_sp_AR2, 430 bases, 7F333B9B checksum.
 ACCESSION  Rose-Cavalier-Smiths-iMac.local:208:1409479661
ORIGIN
        1 RVKDKWREKR WITVHAPDSF NNVPI--AYV PITDDENAAG RVLEVTLYDL YKIYFQIDKV
       61 EGDKATTIFK RYEYSKEFLR SLVRRGSSKI NFIVDIKTKD GYIFRIKLLA LTHRQLNTSR
      121 QHALRLIARD VINKTIPEMT IDQFVIMAAF KKVIRVRHVG LEKVKLIRTA
//
LOCUS       Methanobrevibacter_smithii     170 bp    PROT      linear   24-SEP-2014
DEFINITION  Methanobrevibacter_smithii, 430 bases, B93E9756 checksum.
 ACCESSION  Rose-Cavalier-Smiths-iMac.local:213:1409479661
ORIGIN
        1 RVRDTWKEKS WYTIKTPVNF EDKEI--GET PARDPDYLIG RGVEVTMREL IKLRFEIDNV
       61 AGDVANTKFT GHKTTTDYVR SMIRRGTSRI DASSVVKTKD DRKVKLHVLA VTTRRAKSSQ
      121 QKYMRQVIND LLAETAAEKS FDELIVYHNA KKIYPLKRVE IIKSKVLN--
//
LOCUS       Hypterthermus_butylicus     170 bp    PROT      linear   24-SEP-2014
DEFINITION  Hypterthermus_butylicus, 430 bases, 50156C30 checksum.
 ACCESSION  Rose-Cavalier-Smiths-iMac.local:215:1409479661
ORIGIN
        1 SIRDKWRLKK WYEVIAPPVF GNVVL--GTT PADDPRKLIG RVMETTLYDI VHLFFQIVDV
       61 DEEKAYTRFK GHELARDYMK SLIRRKSSKI QGIFNVQTKD GYGLRITGVV LTTYRCKTSQ
      121 KRAIRKIMGE IITKRAAEMT LDELIIFEAA KKIYPLRKVE IYKSKLLTVP
//
LOCUS       Methanoculleus_marisingri     170 bp    PROT      linear   24-SEP-2014
DEFINITION  Methanoculleus_marisingri, 430 bases, 8CD61307 checksum.
 ACCESSION  Rose-Cavalier-Smiths-iMac.local:216:1409479661
ORIGIN
        1 RRLEGWKAKK WYRVYVPDAF GKAEI--GDA ISADPENMVG RIMTATLGEV IKMRFKINNV
       61 AGDAAYTEFV GHEVTRDYLR SMVKRRASRI DTIHPVVSKD KKLLRVTVVC LTLSRADQSQ
      121 VHAVRQAISQ ALSARAAESD FETLVIFKAV KTIYPIRRVE ITKSKLEQVA
//
LOCUS       Picrophilus_torridus     170 bp    PROT      linear   24-SEP-2014
DEFINITION  Picrophilus_torridus, 430 bases, C1480F00 checksum.
 ACCESSION  Rose-Cavalier-Smiths-iMac.local:222:1409479661
ORIGIN
        1 GTKDKWKEKT WYTIVAPSFL GEREI--ALS PAADPSLMIG RKVEVPVSDF TMVIFRVKEC
       61 TGKRCTTEFI GHKVSDDTIR RMVRRRKERI DIIMPSKTKD GYRLVIKIVL VSDSKLTANK
      121 RGEVRSKIIG FINERCGSMT LPELAIVDTL KDVYPIKKIE IRKSEVLGRD
//
LOCUS       Thermoplasma_acidophilum     170 bp    PROT      linear   24-SEP-2014
DEFINITION  Thermoplasma_acidophilum, 430 bases, A194CCF9 checksum.
 ACCESSION  Rose-Cavalier-Smiths-iMac.local:223:1409479661
ORIGIN
        1 KGKEKWKEKT WYTVESPPYL GSKEV--TVA LGEDPESMVN RIVEVPISDL EKALFRITGC
       61 EGTKCKTIFI GHYIGDDYIR RLVRRRKERI DIIEDVKTSD GSIITVKIVV VSDGKLTNTK
      121 KSEIRKALTS FIVSKGSQLS YADFVMVEAT KNIYPLRKIE IRKSELVSLS
//
LOCUS       Pyrococcus_horikoshii     170 bp    PROT      linear   24-SEP-2014
DEFINITION  Pyrococcus_horikoshii, 430 bases, DB8FB98C checksum.
 ACCESSION  Rose-Cavalier-Smiths-iMac.local:227:1409479661
ORIGIN
        1 AAKDKWKLKQ WYIIYAPDFF GGVEV--GLT PADDPEKVMN RVVEVTLKDI VKLYFQVYDV
       61 KGQNAYTKFK GMKLARSYIR SLVRRRTTRI DGIFNITTKD GYRLRVMAMA IAMRRIQTSQ
      121 ERAIRKIMQE IIYKKAEELN FKDFVIAKEG KKIYPLKKAE IRKIKVLGEP
//
LOCUS       Thermococcus_kodakarensis     170 bp    PROT      linear   24-SEP-2014
DEFINITION  Thermococcus_kodakarensis, 430 bases, BC4345E9 checksum.
 ACCESSION  Rose-Cavalier-Smiths-iMac.local:229:1409479661
ORIGIN
        1 AAKDKWKMKE WYIVYAPDFF GSKEI--GLT PADDPEKVIG RVIETTLKDL VKLYFQVYDV
       61 KGQNAYTKFK GHTLARSYIR SLVRRRTTRV DGIFNITTKD GYKLRVMGMV IAYRRIQTSQ
      121 ERAIRKIIQD IIYKKAEELN FADFVIAKEA RKIYPIKRAE VRKIKVLAEP
//
LOCUS       Pyrobaculum_aerophilium     170 bp    PROT      linear   24-SEP-2014
DEFINITION  Pyrobaculum_aerophilium, 430 bases, FB762581 checksum.
 ACCESSION  Rose-Cavalier-Smiths-iMac.local:231:1409479661
ORIGIN
        1 SKRDPWALKK WFSVYAPSYL GGVFL--AEV PANEAQKLLM RTLEVSLYDI IKLKFQIHRV
       61 EGLKALTRFK GLELTRDYIR SLVRKGTSKV TAITEVKTKD GMVMRIAVLG ITTHRIGTAQ
      121 KSAMRKKMIE TLVKKAAELD SGQFLLFIVA KKIAPMRKVE IAKIKVLKYP
//
LOCUS       Cenarchaeum_symbiosum     170 bp    PROT      linear   24-SEP-2014
DEFINITION  Cenarchaeum_symbiosum, 430 bases, B26ACC06 checksum.
 ACCESSION  Rose-Cavalier-Smiths-iMac.local:233:1409479661
ORIGIN
        1 KVKDKWRDKR WITIHAPDSF NSVPA--ARV PITDDKHAKG RVIEVTLFDL YKIYFQIDKV
       61 SEESATSIFK RYEYSKEYLR SLVRRGSSKV NYIVDVKTSD GYVFRLKVLA LTYRHLNTSK
      121 KHALRLIIRD VIENTVPQMN IDQFVILSRA KKLVKVRHMG LEKVKLVRTA
//
LOCUS       Sulfolobus_solfataricus     170 bp    PROT      linear   24-SEP-2014
DEFINITION  Sulfolobus_solfataricus, 430 bases, A15370ED checksum.
 ACCESSION  Rose-Cavalier-Smiths-iMac.local:236:1409479661
ORIGIN
        1 AIKDKWKMKK WYSVITPKAF GEVSL--GST PAYDITQTIG RRVETTLYDL VHLYFKIIGN
       61 EGDRLITRFV GHELSRDYLR SLIRRKSSKI NSIFDVTTKD GYVVRVKGLV LTTYKCHQSQ
      121 KTAIRKIINE TVSKKASELS FDDFTIFEAA KKIYPLRKAE IEKTKVLKVP
//
LOCUS       archaeon_SCGC_AAA011@L22_WP_018204109     170 bp    PROT      linear   28-JUN-2013
DEFINITION  hypothetical protein [Nanoarchaeota archaeon SCGC AAA011-L22].
 ACCESSION  WP_018204109
  ORGANISM  Nanoarchaeota archaeon SCGC AAA011-L22
VERSION     WP_018204109.1  GI:516994367KEYWORDS    RefSeq.SOURCE      Nanoarchaeota archaeon SCGC AAA011-L22
            Archaea; Nanoarchaeota.
COMMENT     REFSEQ: This record represents a single, non-redundant, protein
            sequence which may be annotated on many different RefSeq genomes
            from the same, or different, species.
            COMPLETENESS: full length.
FEATURES             Location/Qualifiers
     source          1..197
                     /organism=`Nanoarchaeota archaeon SCGC AAA011-L22`
                     /db_xref=`taxon:1046946`
     Protein         1..197
                     /product=`hypothetical protein`
                     /calculated_mol_wt=22848
     Region          4..179
                     /region_name=`Ribosomal_S3Ae`
                     /note=`Ribosomal S3Ae family; cl00821`
                     /db_xref=`CDD:260645`

ORIGIN
        1 --iekkkrkk wfsipaskef relei--gev pansvedlln khlsvplsmi ilitfrvtei
       61 kdnkpvteik kiemqptavk kaarrdknki ddsftsktkd nisvkvkpll ltrnktkssi
      121 lsvvrkearn flierinslt ysdlvlrdkl nkiyplsfcq irsfikmedk
//
LOCUS       Micrarchaeum_acidiphilum_ARMAN-2@EET90330     168 bp    PROT      linear   12-MAY-2010
DEFINITION  ribosomal protein S3Ae [Candidatus Micrarchaeum acidiphilum
 ACCESSION  EET90330
  ORGANISM  Candidatus Micrarchaeum acidiphilum ARMAN-2
   AUTHORS  Baker,B.J., Comolli,L.R., Dick,G.J., Hauser,L., Hyatt,D., Dill,B.,
ARMAN-2].VERSION     EET90330.1  GI:255514067DBLINK      BioProject: PRJNA38565
DBSOURCE    accession GG697238.1
KEYWORDS    .
SOURCE      Candidatus Micrarchaeum acidiphilum ARMAN-2 (mine drainage
            metagenome)
            Archaea; Parvarchaeota; Candidatus Micrarchaeum.
REFERENCE   1  (residues 1 to 188)
            Yelton,A.P. and Banfield,J.F.
  TITLE     Community-wide analysis of microbial genome sequence signatures
  JOURNAL   Genome Biol. 10 (8), R85 (2009)
   PUBMED   19698104
REFERENCE   2  (residues 1 to 188)
            Dill,B.D., Land,M.L., Verberkmoes,N.C., Hettich,R.L. and
            Banfield,J.F.
  TITLE     Enigmatic, ultrasmall, uncultivated Archaea
  JOURNAL   Proc. Natl. Acad. Sci. U.S.A. 107 (19), 8806-8811 (2010)
   PUBMED   20421484
REFERENCE   3  (residues 1 to 188)
            Land,M., VerBerkmoes,N.C., Hettich,R.L. and Banfield,J.F.
  TITLE     Direct Submission
  JOURNAL   Submitted (31-JUL-2009) Earth and Planetary Sciences, UC Berkeley,
            307 McCone Hall, Berkeley, CA 94720, USA
COMMENT     Method: conceptual translation.
FEATURES             Location/Qualifiers
     source          1..188
                     /organism=`Candidatus Micrarchaeum acidiphilum ARMAN-2`
                     /isolation_source=`combined biofilm from UBA (pink
                     subaerial biofilm) and UBA BS (thick floating biofilm
                     subdivided into strips) samples`
                     /db_xref=`taxon:425595`
                     /environmental_sample
                     /country=`USA: Richmond Mine at Iron Mountain, CA
                     (elevation 3100 ft.)`
                     /lat_lon=`40.68 N 122.2 W`
                     /note=`metagenomic; derived from metagenome: mine drainage
                     metagenome`
     Protein         1..188
                     /product=`ribosomal protein S3Ae`
     Region          5..186
                     /region_name=`Ribosomal_S3Ae`
                     /note=`Ribosomal S3Ae family; cl00821`
                     /db_xref=`CDD:260645`
     CDS             1..188
                     /locus_tag=`UNLARM2_0185`
                     /coded_by=`GG697238.1:24654..25220`
                     /transl_table=11

l_table=11

ORIGIN
        1 avkdkwkfkk wytilapkmf neiei--gem pansdksalg rnikvalsnl tnvilkvtdv
       61 ngnvahtkiv emaqlysyir slvrryrsva savqpvktkd dvemvakvii itrgrtahtk
      121 liglrkeleg ylksyfsene hnaailatkl nhiapinkie vnkleiks
//
LOCUS       Nanosalina_sp.J07AB43@EGQ42779     168 bp    PROT      linear   11-MAR-2013
DEFINITION  ribosomal protein S3AE [Candidatus Nanosalina sp. J07AB43].
 ACCESSION  EGQ42779
  ORGANISM  Candidatus Nanosalina sp. J07AB43
   AUTHORS  Narasingarao,P., Podell,S., Ugalde,J., Heidelberg,K., Banfield,J.
VERSION     EGQ42779.1  GI:339757522DBLINK      BioProject: PRJNA52647            BioSample: SAMN01940911
DBSOURCE    accession GL982576.1
KEYWORDS    .
SOURCE      Candidatus Nanosalina sp. J07AB43 (hypersaline lake metagenome)
            Archaea; Nanohaloarchaeota; Nanohaloarchaea; Candidatus Nanosalina.
REFERENCE   1  (residues 1 to 184)
            Emerson,J.B., Brocks,J.J., Heidelberg,K.B., Banfield,J.F. and
            Allen,E.E.
  TITLE     De novo metagenomic assembly reveals abundant novel major lineage
            of Archaea in hypersaline microbial communities
  JOURNAL   ISME J (2011) In press
   PUBMED   21716304
  REMARK    Publication Status: Available-Online prior to print
REFERENCE   2  (residues 1 to 184)
            and Allen,E.
  TITLE     Direct Submission
  JOURNAL   Submitted (14-OCT-2010) Scripps Institution of Oceanography,
            University of California, San Diego, 9500 Gilman Drive, La Jolla,
            CA 92093-0202, USA
COMMENT     Method: conceptual translation.
FEATURES             Location/Qualifiers
     source          1..184
                     /organism=`Candidatus Nanosalina sp. J07AB43`
                     /isolation_source=`Lake Tyrrell`
                     /db_xref=`taxon:889948`
                     /environmental_sample
                     /country=`Australia: Victoria`
                     /note=`metagenomic; derived from metagenome: hypersaline
                     lake metagenome`
     Protein         1..184
                     /product=`ribosomal protein S3AE`
     Region          8..182
                     /region_name=`Ribosomal_S3Ae`
                     /note=`Ribosomal S3Ae family; cl00821`
                     /db_xref=`CDD:260645`
     CDS             1..184
                     /locus_tag=`J07AB43_07670`
                     /coded_by=`complement(GL982576.1:81502..82056)`
                     /transl_table=11

ORIGIN
        1 akvqkn---- wyevqapsif dedtv--tet paekesqvid rtvkenlndl advslkvtdv
       61 egskafteid emecssefvs rmiregsdrf dyvydletad drkvrikfvg atlrktssek
      121 lsavrdeirq vleekgdsqs yeeimirdka deiypfrqle irktelke
//
LOCUS       Parvarchaeum_acidiphilum_ARMAN-4@EEZ92637     169 bp    PROT      linear   12-MAY-2010
DEFINITION  Ribosomal protein S3AE [Candidatus Parvarchaeum acidiphilum
 ACCESSION  EEZ92637
  ORGANISM  Candidatus Parvarchaeum acidiphilum ARMAN-4
   AUTHORS  Baker,B.J., Comolli,L.R., Dick,G.J., Hauser,L., Hyatt,D., Dill,B.,
ARMAN-4].VERSION     EEZ92637.1  GI:269986335DBLINK      BioProject: PRJNA38567
DBSOURCE    accession GG730066.1
KEYWORDS    .
SOURCE      Candidatus Parvarchaeum acidiphilum ARMAN-4 (mine drainage
            metagenome)
            Archaea; Parvarchaeota; Candidatus Parvarchaeum.
REFERENCE   1  (residues 1 to 178)
            Dill,B.D., Land,M.L., Verberkmoes,N.C., Hettich,R.L. and
            Banfield,J.F.
  TITLE     Enigmatic, ultrasmall, uncultivated Archaea
  JOURNAL   Proc. Natl. Acad. Sci. U.S.A. 107 (19), 8806-8811 (2010)
   PUBMED   20421484
REFERENCE   2  (residues 1 to 178)
            Land,M., VerBerkmoes,N.C., Hettich,R.L. and Banfield,J.F.
  TITLE     Direct Submission
  JOURNAL   Submitted (18-NOV-2009) Earth and Planetary Sciences, UC Berkeley,
            307 McCone Hall, Berkeley, CA 94720, USA
COMMENT     Method: conceptual translation.
FEATURES             Location/Qualifiers
     source          1..178
                     /organism=`Candidatus Parvarchaeum acidiphilum ARMAN-4`
                     /isolation_source=`450 nm filtrate of pink subaerial
                     biofilm microbial community collected from the base of 2m
                     high pile of pyrite sediment over which pH 1.1, 41C acid
                     mine drainage solution was flowing`
                     /db_xref=`taxon:662760`
                     /environmental_sample
                     /country=`USA: Ultra Back A (UBA) site of Richmond Mine
                     (elevation 3100ft) at Iron Mountain, CA`
                     /lat_lon=`40.68 N 122.2 W`
                     /collection_date=`Jun-2005`
                     /note=`metagenomic; derived from metagenome: mine drainage
                     metagenome`
     Protein         1..178
                     /product=`Ribosomal protein S3AE`
     Region          6..174
                     /region_name=`Ribosomal_S3Ae`
                     /note=`Ribosomal S3Ae family; cl00821`
                     /db_xref=`CDD:260645`
     CDS             1..178
                     /locus_tag=`BJBARM4_0771`
                     /coded_by=`complement(GG730066.1:1709..2245)`
                     /transl_table=11

l_table=11

ORIGIN
        1 -----nqpns wykvka-ief dnaei--gsv ygne-tnipn rlifvnannl fklgfrliss
       61 tentanaqle slilsreqvg rmvrhnsskl d-v-vrktki nekeyaikti viiskaenky
      121 kkfvraeand fidgladkkd lkelilhkkl gkiyptrate vrmieklgn
//
LOCUS       Caldiarchaeum_subterraneum@WP_020863533     170 bp    PROT      linear   25-JUL-2013
DEFINITION  small subunit ribosomal protein S3Ae [Candidatus Caldiarchaeum
 ACCESSION  WP_020863533
  ORGANISM  Candidatus Caldiarchaeum subterraneum
subterraneum].VERSION     WP_020863533.1  GI:526884607KEYWORDS    RefSeq.
SOURCE      Candidatus Caldiarchaeum subterraneum
            Archaea; Thaumarchaeota; unclassified Thaumarchaeota; Candidatus
            Caldiarchaeum.
COMMENT     REFSEQ: This record represents a single, non-redundant, protein
            sequence which may be annotated on many different RefSeq genomes
            from the same, or different, species.
FEATURES             Location/Qualifiers
     source          1..206
                     /organism=`Candidatus Caldiarchaeum subterraneum`
                     /db_xref=`taxon:311458`
     Protein         1..206
                     /product=`small subunit ribosomal protein S3Ae`
                     /calculated_mol_wt=23462
     Region          6..204
                     /region_name=`PRK04057`
                     /note=`30S ribosomal protein S3Ae; Validated`
                     /db_xref=`CDD:235216`

DD:235216`

ORIGIN
        1 skveqkkpkk vyevyappyf ggrwl--gst vaddpskvlg rvlrtslyai mlmrfkitev
       61 kdsvcntvfy gheygreylr slvkrgtnki eyifdvttrd gfvirvypvv fttsrisssk
      121 krairktmre vleeaaanlt hdqlaiynrv kkivlprhvg vykskiiklg
//
LOCUS       Caldivirga_maquilingensis@IC-167_ABW02578     170 bp    PROT      linear   14-APR-2015
DEFINITION  ribosomal protein S3Ae [Caldivirga maquilingensis IC-167].
 ACCESSION  ABW02578
  ORGANISM  Caldivirga maquilingensis IC-167
   AUTHORS  Copeland,A., Lucas,S., Lapidus,A., Barry,K., Glavina del Rio,T.,
VERSION     ABW02578.1  GI:157921151DBLINK      BioProject: PRJNA17421            BioSample: SAMN00623034
DBSOURCE    accession CP000852.1
KEYWORDS    .
SOURCE      Caldivirga maquilingensis IC-167
            Archaea; Crenarchaeota; Thermoprotei; Thermoproteales;
            Thermoproteaceae; Caldivirga.
REFERENCE   1  (residues 1 to 221)
            Dalin,E., Tice,H., Pitluck,S., Saunders,E., Brettin,T., Bruce,D.,
            Detter,J.C., Han,C., Schmutz,J., Larimer,F., Land,M., Hauser,L.,
            Kyrpides,N., Ivanova,N., Biddle,J.F., Zhang,Z., Fitz-Gibbon,S.T.,
            Lowe,T.M., Saltikov,C., House,C.H. and Richardson,P.
  CONSRTM   US DOE Joint Genome Institute
  TITLE     Complete sequence of Caldivirga maquilingensis IC-167
  JOURNAL   Unpublished
REFERENCE   2  (residues 1 to 221)
            Dalin,E., Tice,H., Pitluck,S., Saunders,E., Brettin,T., Bruce,D.,
            Detter,J.C., Han,C., Schmutz,J., Larimer,F., Land,M., Hauser,L.,
            Kyrpides,N., Ivanova,N., Biddle,J.F., Zhang,Z., Fitz-Gibbon,S.T.,
            Lowe,T.M., Saltikov,C., House,C.H. and Richardson,P.
  CONSRTM   US DOE Joint Genome Institute
  TITLE     Direct Submission
  JOURNAL   Submitted (02-OCT-2007) US DOE Joint Genome Institute, 2800
            Mitchell Drive B100, Walnut Creek, CA 94598-1698, USA
COMMENT     Method: conceptual translation.
FEATURES             Location/Qualifiers
     source          1..221
                     /organism=`Caldivirga maquilingensis IC-167`
                     /strain=`IC-167`
                     /db_xref=`taxon:397948`
     Protein         1..221
                     /product=`ribosomal protein S3Ae`
     Region          17..214
                     /region_name=`PRK04057`
                     /note=`30S ribosomal protein S3Ae; Validated`
                     /db_xref=`CDD:235216`
     CDS             1..221
                     /locus_tag=`Cmaq_1755`
                     /coded_by=`complement(CP000852.1:1830587..1831252)`
                     /note=`PFAM: ribosomal protein S3Ae;
                     KEGG: pis:Pisl_0771 ribosomal protein S3Ae`
                     /transl_table=11
                     /db_xref=`InterPro:IPR001593`

ORIGIN
        1 qrpgkwafkk wltvyapafl ggqai--vei pvdepskavg rnvettlydl vklrfrvngv
       61 ddgraltqfn gmeltrdyvr nlvrrgsskv mvikdvttkd ggklrmevla ittyrctrth
      121 khlirksimd rldkvgqesd fdslvlfnva kkiyplrkve iikikvleyp
//
LOCUS       Nitrososphaera_viennensis@EN76_AIC14655     170 bp    PROT      linear   20-AUG-2014
DEFINITION  30S ribosomal protein S3ae [Nitrososphaera viennensis EN76].
 ACCESSION  AIC14655
  ORGANISM  Nitrososphaera viennensis EN76
   AUTHORS  Kerou,M.L., Offre,P., Spang,A.M. and Schleper,C.
VERSION     AIC14655.1  GI:647810954DBLINK      BioProject: PRJEA60103            BioSample: SAMN02721150
DBSOURCE    accession CP007536.1
KEYWORDS    .
SOURCE      Nitrososphaera viennensis EN76
            Archaea; Thaumarchaeota; Nitrososphaerales; Nitrososphaeraceae;
            Nitrososphaera.
REFERENCE   1  (residues 1 to 234)
            Leisch,N. and Schleper,C.
  TITLE     Nitrososphaera viennensis gen. nov., sp. nov., an aerobic and
            mesophilic, ammonia-oxidizing archaeon from soil and a member of
            the archaeal phylum Thaumarchaeota
  JOURNAL   Int. J. Syst. Evol. Microbiol. 64 (PT 8), 2738-2752 (2014)
   PUBMED   24907263
REFERENCE   2  (residues 1 to 234)
  TITLE     Direct Submission
  JOURNAL   Submitted (01-APR-2014) Department of Ecogenomics and Systems
            Biology Group of Archaea Biology and Ecogenomics, University of
            Vienna, Althanstrasse 14, Vienna 1090, Austria
COMMENT     Method: conceptual translation.
FEATURES             Location/Qualifiers
     source          1..234
                     /organism=`Nitrososphaera viennensis EN76`
                     /strain=`EN76`
                     /isolation_source=`soil`
                     /culture_collection=`DSM:26422`
                     /culture_collection=`JCM:19564`
                     /db_xref=`taxon:926571`
                     /country=`Austria: Vienna`
                     /lat_lon=`48.229273 N 16.358947 E`
                     /collection_date=`2008`
     Protein         1..234
                     /product=`30S ribosomal protein S3ae`
     Region          10..229
                     /region_name=`Ribosomal_S3Ae`
                     /note=`Ribosomal S3Ae family; cl00821`
                     /db_xref=`CDD:260645`
     CDS             1..234
                     /gene=`rps3ae`
                     /locus_tag=`NVIE_004600`
                     /coded_by=`CP007536.1:379203..379907`
                     /inference=`ab initio prediction:AMIGene:2.0`
                     /note=`Evidence 2b : Function of strongly homologous gene;
                     Product type s : structure`
                     /transl_table=11

ORIGIN
        1 kwdqwvivnk psgfeppgsv nyvpi--tdg eqakgrvien tlhdmmkgnp ikiflqidki
       61 sdgtastrfk gheyakeflr slirrgssmv nfvhdyttqd ghtfrvavva ftqrrvnask
      121 kheirmiahr ilseripqmt veqfvpretn sllgaaimne akkisnirhi
//
LOCUS       Thermofilum_pendens@Hrk5_ABL78055     170 bp    PROT      linear   28-JAN-2014
DEFINITION  SSU ribosomal protein S3AE [Thermofilum pendens Hrk 5].
 ACCESSION  ABL78055
  ORGANISM  Thermofilum pendens Hrk 5
   AUTHORS  Copeland,A., Lucas,S., Lapidus,A., Barry,K., Detter,J.C., Glavina
VERSION     ABL78055.1  GI:119524683DBLINK      BioProject: PRJNA16331            BioSample: SAMN02598366
DBSOURCE    accession CP000505.1
KEYWORDS    .
SOURCE      Thermofilum pendens Hrk 5
            Archaea; Crenarchaeota; Thermoprotei; Thermoproteales;
            Thermofilaceae; Thermofilum.
REFERENCE   1  (residues 1 to 207)
            del Rio,T., Dalin,E., Tice,H., Pitluck,S., Thompson,L.S.,
            Brettin,T., Bruce,D., Han,C., Tapia,R., Schmutz,J., Larimer,F.,
            Land,M., Hauser,L., Kyrpides,N., Kim,E., Anderson,I., Olsen,G.,
            Reich,C., Woese,C. and Richardson,P.
  CONSRTM   US DOE Joint Genome Institute
  TITLE     Complete sequence of Chromosome1 of Thermofilum pendens Hrk 5
  JOURNAL   Unpublished
REFERENCE   2  (residues 1 to 207)
            del Rio,T., Dalin,E., Tice,H., Pitluck,S., Thompson,L.S.,
            Brettin,T., Bruce,D., Han,C., Tapia,R., Schmutz,J., Larimer,F.,
            Land,M., Hauser,L., Kyrpides,N., Kim,E., Anderson,I., Olsen,G.,
            Reich,C., Woese,C. and Richardson,P.
  CONSRTM   US DOE Joint Genome Institute
  TITLE     Direct Submission
  JOURNAL   Submitted (14-DEC-2006) US DOE Joint Genome Institute, 2800
            Mitchell Drive B100, Walnut Creek, CA 94598-1698, USA
COMMENT     Method: conceptual translation.
FEATURES             Location/Qualifiers
     source          1..207
                     /organism=`Thermofilum pendens Hrk 5`
                     /strain=`Hrk 5`
                     /db_xref=`taxon:368408`
     Protein         1..207
                     /product=`SSU ribosomal protein S3AE`
     Region          6..207
                     /region_name=`PRK04057`
                     /note=`30S ribosomal protein S3Ae; Validated`
                     /db_xref=`CDD:235216`
     CDS             1..207
                     /locus_tag=`Tpen_0653`
                     /coded_by=`CP000505.1:604209..604832`
                     /note=`PFAM: ribosomal protein S3Ae;
                     KEGG: pfu:PF2054 30S ribosomal protein S3Ae`
                     /transl_table=11
                     /db_xref=`InterPro:IPR001593`

ORIGIN
        1 ratdkwsmkk wikvlapkaf gfanl--gli padepekalg rtvevsfydi iklkfqivkv
       61 ddgialtqlk lmemtrdyir slvrrgtsrv daildvqtkd gvkmrvmala vtvsriktsq
      121 kkairrimfd iisekaasld fdtfimqmqa kkiypikkve vykikvltpt
//
