# Supplementary material for: Multidomain ribosomal protein trees and the planctobacterial origin of neomura (eukaryotes, archaebacteria)
Source: Protoplasma. 2020 Jan 3;257(3):621–753. doi: 10.1007/s00709-019-01442-7 (PMC7203096; doi:10.1007/s00709-019-01442-7)
Supplement: Supplementary file 44 — (PDF 163 kb) [file 709_2019_1442_MOESM44_ESM.gb]

LOCUS       Homo_sapiens@15055539     211 bp    PROT      linear   31-AUG-2014
DEFINITION  Homo_sapiens@15055539     211 bp    PROT      linear    3-AUG-2014, 211 bases, 
 ACCESSION  Rose-Cavalier-Smiths-iMac.local:0:1409481220
ORIGIN
        1 WMPVTKLGRL VKDMKIKSLE EIYLFSLPIK ESEIIDFFLL KDEVLKIMPV QKQTRAGQRT
       61 RFKAFVAIGD YNGHVGLGVK CSKEVATAIR GAIILAKLSI VPVRRGYWGN KIGKPHTVPC
      121 KVTGRCGSVL VRLIPAPRGT GIVSAPVPKK LLMMAGIDDC YTSARGCTAT LGNFAKATFD
      181 AISKTYSYLT PDLWKETVFT KSPYQEFTDH L
//
LOCUS       Mus_musculus@P25444     211 bp    PROT      linear   31-AUG-2014
DEFINITION  Mus_musculus@P25444     211 bp    PROT      linear    3-AUG-2014, 211 bases, 19
 ACCESSION  Rose-Cavalier-Smiths-iMac.local:1:1409481220
ORIGIN
        1 WIPVTKLGRL VKDMKIKSLE EIYLFSLPIK ESEIID---L KDEVLKIMPV QKQTRAGQRT
       61 RFKAFVAIGD YNGHVGLGVK CSKEVATAIR GAIILAKLSI VPVRRGYWGN KIGKPHTVPC
      121 KVTGRCGSVL VRLIPAPRGT GIVSAPVPKK LLMMAGIDDC YTSARGCTAT LGNFAKATFD
      181 AISKTYSYLT PDLW------ --PYQEFSDH L
//
LOCUS       Rattus_norvegicus@AAC04622     211 bp    PROT      linear   31-AUG-2014
DEFINITION  Rattus_norvegicus@AAC04622     211 bp    PROT      linear    3-AUG-2014, 211 ba
 ACCESSION  Rose-Cavalier-Smiths-iMac.local:2:1409481220
ORIGIN
        1 WIPVTKLGRL VKDMKIKSLE EIYLFSLPIK ESEVID---L KDEVLKIMPV QKQTRAGQRT
       61 RFKAFVAIGD YNGHVGLGVK CSKEVATAIR GAIILAKLST VPVWRGYWGN KIGKPHTVPC
      121 KVTGRCGSVL VRLIPAPRGT GIVSAPVPKK LLMMAGIDDC YTSARGCTAT LGNFAKATFD
      181 AISKTYSYLT PDLW------ --PYQEFTDH L
//
LOCUS       Ciona_intestinalis@CIOIN216189     211 bp    PROT      linear   31-AUG-2014
DEFINITION  Ciona_intestinalis@CIOIN216189     211 bp    PROT      linear    3-AUG-2014, 21
 ACCESSION  Rose-Cavalier-Smiths-iMac.local:3:1409481220
ORIGIN
        1 WVPVTKLGRL VKDGMIKSLE EIYLFSLPIK EFGIIDDLIL KDEVLKIMPV QKQTRAGQRT
       61 RFKAFVAVGD SNGHVGLGVK CSKEVATAIR GAITLAKLSI IPIRRGYWGN KIGKPHTVPC
      121 KVHGKCGSVH VRLIPAPRGT GIVSAPVPKK LLSMAGLEDC YTSARGQTAT LGNFAKATFN
      181 AISKTYSYLT PDLWRDQPLT KAPYQEYTDH L
//
LOCUS       Ciona0savi@30458     211 bp    PROT      linear   31-AUG-2014
DEFINITION  Ciona0savi@30458     211 bp    PROT      linear    3-AUG-2014, 211 bases, FC485
 ACCESSION  Rose-Cavalier-Smiths-iMac.local:4:1409481220
ORIGIN
        1 WTPVTKLGRL VKDGMIKSLE EIYLFSLPIK EFGIIDDLIL KDEVLKIMPV QKQTRAGQRT
       61 RFKAFVAVGD SNGHVGLGVK CSKEVATAIR GAITLAKLSI IPIRRGYWGN KIGKPHTVPC
      121 KVHGKCGSVH VRLIPAPRGT GIVSAPVPKK LLSMAGLEDC YTSARGQTAT LGNFAKATFN
      181 AISKTYSYLT PDLWRDQPLT KTPYQEYTDH L
//
LOCUS       Strongyloc@31433     211 bp    PROT      linear   31-AUG-2014
DEFINITION  Strongyloc@31433     211 bp    PROT      linear    3-AUG-2014, 211 bases, BC62D
 ACCESSION  Rose-Cavalier-Smiths-iMac.local:5:1409481220
ORIGIN
        1 WQPVTKLGRL VKDLKIKELE EIYLFSLPIK EFEIIDFFLL KDEVLKIMPV QKQTRAGQRT
       61 RFKAFVAIGD HNGHIGLGVK CSKEVATAIR GAIILAKLSI IPVRRGYWGN KIGKPHTVPC
      121 KVTGKCGSVL VRLIPAPRGT GIVSAPVPKK LLHMAGIEDC YTSACGQTAT LGNFAKATFQ
      181 AISKTYSYLT PDMWKETVFS RSPYQEFTDH L
//
LOCUS       Bombyx0mor@30023     209 bp    PROT      linear   31-AUG-2014
DEFINITION  Bombyx0mor@30023     209 bp    PROT      linear    3-AUG-2014, 209 bases, 5B943
 ACCESSION  Rose-Cavalier-Smiths-iMac.local:6:1409481220
ORIGIN
        1 WVPVTKLGRL VREGKIDKLE SIYLFSLPIK EFEIIDFFLL NDEVLKIMPV QKQTRAGQRT
       61 RFKAFVAIGD NNGHIGLGVK CSKEVATAIR GAIILAKLSV LPVRRGYWGN KIGKPHTVPC
      121 KVTGKCGSVT VRLIPAPRGT GIVSAPVPKK LLQMAGVQDC YTSARGSTGT LGNFAKATYA
      181 AIAKTYAYLT PDLWRDIPLT KSPYSEFKV
//
LOCUS         DrosMela     211 bp    PROT      linear   31-AUG-2014
DEFINITION  DrosMela     211 bp    PROT      linear    3-AUG-2014, 211 bases, A5AFF2E5 chec
 ACCESSION  Rose-Cavalier-Smiths-iMac.local:7:1409481220
ORIGIN
        1 WVPVTKLGRL VREGKIKSLE EIYLYSLPIK EFEIIDFFLL KDEVLKIMPV QKQTRAGQRT
       61 RFKAFVAIGD NNGHIGLGVK CSKEVATAIR GAIILAKLSV VPVRRGYWGN KIGKPHTVPC
      121 KVTGKCGSVS VRLIPAPRGT GIVSAPVPKK LLTMAGIEDC YTSARGSTGT LGNFAKATYA
      181 AIAKTYAYLT PDLWKEMPLG STPYQAYSDF L
//
LOCUS       Ixodes0sca@30346     211 bp    PROT      linear   31-AUG-2014
DEFINITION  Ixodes0sca@30346     211 bp    PROT      linear    3-AUG-2014, 211 bases, 9E6B0
 ACCESSION  Rose-Cavalier-Smiths-iMac.local:8:1409481220
ORIGIN
        1 WVPVTKLGRL VKDGKIKSLE DIYPFSYPIK EFEIIDHFLL KDEVLKIMPV QKQTRAGQRT
       61 RFKAFVAIGD FNGHVGLGVK CSKEVATAIR GAIILAKLSV IPVRRGYWGN KIGKPHTVPC
      121 KVTGKCGSVL VRLIPAPRGT GIVSAPVPKK LLHMAGIEDC YTSARGSTAT LGNFAKATYL
      181 AIQQTYSYLT PDLWRERELI KSPYQEFTDY L
//
LOCUS         CaenEleg     211 bp    PROT      linear   31-AUG-2014
DEFINITION  CaenEleg     211 bp    PROT      linear    3-AUG-2014, 211 bases, D776FD94 chec
 ACCESSION  Rose-Cavalier-Smiths-iMac.local:9:1409481220
ORIGIN
        1 WTPVTKLGRL VKEKKITTLE EIYLNSLPIK EFEIIDALCL KDEVLKISPV QKQTTAGQRT
       61 RFKAFVAIGD HAGHVGLGVK CSKEVATAIR GAIVAAKLAV VPVRRGYWGN KIGLPHTVPC
      121 KVTGKCASVM VRLIPAPRGT GIVSAPVPKK LLHMAGIEDC YTAAKGSTAT LGNFAKATYA
      181 ALQRTYSYLT PDLWKEEALE KSPYQRHHEY L
//
LOCUS       Nematostella_vectensis@NEMVE17     211 bp    PROT      linear   31-AUG-2014
DEFINITION  Nematostella_vectensis@NEMVE17     211 bp    PROT      linear    3-AUG-2014, 21
 ACCESSION  Rose-Cavalier-Smiths-iMac.local:10:1409481220
ORIGIN
        1 WVPVTKLGRL VKDLKIKTLE HIYLFSLPIK EFEIIDFFLL KDEVLKIMPV QKQTRAGQRT
       61 RFKAFVAIGD SNGHVGLGVK CSKEVATAIR GAIILAKLSV IPVRRGYWGN KIGKPHTVPC
      121 KVTGKCGSTR VRLIPAPRGT GIVSAPVPKK LLQMAGIEDC YTSTRGQTAT LGNFAKATFA
      181 AISETYAYLT PDMWKETVFT KTPYQEFTDY L
//
LOCUS       Hydra0magn@31090     211 bp    PROT      linear   31-AUG-2014
DEFINITION  Hydra0magn@31090     211 bp    PROT      linear    3-AUG-2014, 211 bases, E6911
 ACCESSION  Rose-Cavalier-Smiths-iMac.local:11:1409481220
ORIGIN
        1 WTPVTKLGRL VKDLKIKTLE QIYLYSLPIK EFEIIDFFLL KDEVLKIMPV QKQTRAGQRT
       61 RFKAFVAIGD YTCHVGLGVK CSKEVATAIR GAIIQAKLSI IPVRLGYWGN KIGKPHTVPC
      121 KVTGKCGSVT VRLIPAPRGT GIVAAGVSKK LLLMAGVEDC YTSACGTTAT VGNFAMATYL
      181 AISRTYSYLT PDMWTETTFG KTPYQEHTDY L
//
LOCUS       Trichoplax_adhaerens@TRIAD3722     211 bp    PROT      linear   31-AUG-2014
DEFINITION  Trichoplax_adhaerens@TRIAD3722     211 bp    PROT      linear    3-AUG-2014, 21
 ACCESSION  Rose-Cavalier-Smiths-iMac.local:12:1409481220
ORIGIN
        1 WVPVTKLGRL VKGGKIKRLE DIYLFSLPIK EAEIIDFFLL KDEVLKIMPV QKQTRAGQRT
       61 RFKAFVAMGD YDGHVGLGVK CSKEVATSIR GAITLAKLSI VPVRRGYWGN KIGLPHTVPC
      121 KVTGKCGSVS MRLIPAPRGT GIVSAPVPKK LLQMAGVEDC YTSSTGQTRT LGNFAKATYS
      181 AIGKTYSYLT PDLWEPTKFS MTPYQEFTDF L
//
LOCUS       Monosiga_brevicollis@rps2Monbr     211 bp    PROT      linear   31-AUG-2014
DEFINITION  Monosiga_brevicollis@rps2Monbr     211 bp    PROT      linear    3-AUG-2014, 21
 ACCESSION  Rose-Cavalier-Smiths-iMac.local:13:1409481220
ORIGIN
        1 WVPVTKLGRL VKDGKIKSLE HIYLHSLPIK EYQIIDHFLL KDEVLKIMPV QKQTTAGQRT
       61 RFKAFVAIGD GNGHLGLGVK CSKEVATAIR GAMIQAKLAV IPVRRGYWGN KIGAPHTVPC
      121 KVTGRCGSVR VRLIPAPRGS AIVAAPAPKK LLQMAGIEDC YTSCGGQTAT LGNFAKAAFQ
      181 AISRTYTFLT PDLWADIKLE DSPYDEHSDY L
//
LOCUS       Proterospongia_sp@rps2ProspCom     211 bp    PROT      linear   31-AUG-2014
DEFINITION  Proterospongia_sp@rps2ProspCom     211 bp    PROT      linear    3-AUG-2014, 21
 ACCESSION  Rose-Cavalier-Smiths-iMac.local:14:1409481220
ORIGIN
        1 ---------- ---------- ---------- ---------X XXX-VKITPV QKQTTAGQRT
       61 RFKAFVALGD SNGHLGLGVK CSKEVAGAIR GALLCAKMSL LPVRRGYWGN MLGDPHTVPM
      121 K-TGVCGSVT VRLIPAPRGA GIVAAPTPKK LLQLAGIDDC YTASRGQTAT LGNFAKATFE
      181 AIRQTYTYLT PDLWADMAIS KNPYVEHSDF L
//
LOCUS       Monosiga_ovata@MNL00000149_3     211 bp    PROT      linear   31-AUG-2014
DEFINITION  Monosiga_ovata@MNL00000149_3     211 bp    PROT      linear    3-AUG-2014, 211 
 ACCESSION  Rose-Cavalier-Smiths-iMac.local:15:1409481220
ORIGIN
        1 WVPVTKLGRL VADRKIKSLE HIYLHSLPIK EAEIVDFFLL KDEVLKIMPV QKQTSAGQRT
       61 RFKAFVAIGD SNGHLGLGVK CSREVATAIR GAIILAKLSL IPVRRGYWGN KIGTPHTVPI
      121 KVTGKCGSVL VRLVPAPRGT GIVAAAVPRK LLHMAGIEDC YTAAKGKTAT LGNFAKATVE
      181 AIRNTYTYLT PDLWAENKFN KSPYQEFTDF L
//
LOCUS       Ministeria_vibrans@minviPossib     211 bp    PROT      linear   31-AUG-2014
DEFINITION  Ministeria_vibrans@minviPossib     211 bp    PROT      linear    3-AUG-2014, 21
 ACCESSION  Rose-Cavalier-Smiths-iMac.local:16:1409481220
ORIGIN
        1 WVPLTKLGRL VKEGKIASIE QIYLHALPIK ECGIVDHFLL KDEVLKIMPV QKQTRAGQRT
       61 RFKAFVAIGD GEGHLGLGVK CSKEVATAIR GAIIASKLSL IPIRRGYWGN KLGQPHTVPM
      121 KLHGKCGSVH VRLIPAPRGT GIVAAPVPKK LLTMAGVDDC YTSTKGCSRT LGNFAKATFS
      181 AVSKSYTYLE PTMWKDHKFT ETPYAEFSAH L
//
LOCUS       Capsaspora_owczarzaki@NUL00000     211 bp    PROT      linear   31-AUG-2014
DEFINITION  Capsaspora_owczarzaki@NUL00000     211 bp    PROT      linear    3-AUG-2014, 21
 ACCESSION  Rose-Cavalier-Smiths-iMac.local:17:1409481220
ORIGIN
        1 WVPVTRLGRL VRDGKIRSVE HIYLFSLPIK EYQIMDHFFL KDEVLKIMPV QKQTRAGQRT
       61 RFKAFIAIGD YDGHLGLGVK CAKEVATAIR GAIINAKIAI IPIRRGFWGT KLGNAHTVPM
      121 KVHGKCGAVH VRLIPAPRGT GLVAAGTVKK LLTMAGVQDC YTSGRGSTKT LGNFAKATFA
      181 ALTATSNYLE PALWKSAPLT KTPYQEFSEH L
//
LOCUS       Amoebidium_parasiticum@ABL0000     175 bp    PROT      linear   31-AUG-2014
DEFINITION  Amoebidium_parasiticum@ABL0000     175 bp    PROT      linear    3-AUG-2014, 17
 ACCESSION  Rose-Cavalier-Smiths-iMac.local:18:1409481220
ORIGIN
        1 WVPVTKLGRL VKEGKIGKLE EIYLFSLPVK EYQIIDFFLL KDEVLKIMPV QKQTRAGQRT
       61 RFKAFVVIGD SDGHLGLGVK CSKEVATAIR GAIILAKLSV IPIRRGYWGN KIGKPHTVPV
      121 KVTGKCGSVM VRLIPAPKGT GIVAAGTPKK LLQLAGVEDC YTAASGSTRT KGNFA
//
LOCUS       Sphaeroforma_arctica@SAL000000     211 bp    PROT      linear   31-AUG-2014
DEFINITION  Sphaeroforma_arctica@SAL000000     211 bp    PROT      linear    3-AUG-2014, 21
 ACCESSION  Rose-Cavalier-Smiths-iMac.local:19:1409481220
ORIGIN
        1 WTPVTKLGRL VKEGKITSIE QLYLFAIPIK EYQIIENLLL KDEVLKIMPV QKQTSAGQRT
       61 RFKAFVVIGD SDGHLGLGVK CSKEVATAIR GAINLAKLSI IPVRRGFWGN KIGDPHTVPM
      121 KVTGKCGSVR VRLIPAPKGT GIVAAGTPKK LLQLAGVQDC YTSACGSTRT MGNFAKATYQ
      181 AIQRTYTYLS PDMWPETTHS KDVYQEHTDF L
//
LOCUS         Fontalba      28 bp    PROT      linear    1-SEP-2014
DEFINITION  Fontalba      28 bp    PROT      linear    3-AUG-2014, 28 bases, 8F5EB3EE check
 ACCESSION  Rose-Cavalier-Smiths-iMac.local:20:1409481220
ORIGIN
        1 GSPVTKLGRL VHDGKITSLD QIFLFSLP
//
LOCUS         SaccCere     211 bp    PROT      linear   31-AUG-2014
DEFINITION  SaccCere     211 bp    PROT      linear    3-AUG-2014, 211 bases, B32221A6 chec
 ACCESSION  Rose-Cavalier-Smiths-iMac.local:21:1409481220
ORIGIN
        1 WVPVTKLGRL VKAGKITTIE EIFLHSLPVK EFQIIDTLLL QDEVMNIKPV QKQTRAGQRT
       61 RFKAVVVVGD SNGHVGLGIK TAKEVAGAIR AGIIIAKLSV IPIRRGYWGT NLGQPHSLAT
      121 KTTGKCGSVT VRLIPAPRGS GIVASPAVKK LLQLAGVEDV YTQSNGKTRT LENTLKAAFV
      181 AIGNTYGFLT PNLWAEQPLP VSPLDIYSDE A
//
LOCUS         NeurCras     211 bp    PROT      linear   31-AUG-2014
DEFINITION  NeurCras     211 bp    PROT      linear    3-AUG-2014, 211 bases, 6C0F249A chec
 ACCESSION  Rose-Cavalier-Smiths-iMac.local:22:1409481220
ORIGIN
        1 WQPVTKLGRL VKAGKIKSME EIYLHSLPIK EYQIVDFFLL KDEVMKIKPV QKQTRAGQRT
       61 RFKAIVIIGD SEGHVGLGIK TSKEVATAIR AAIIIAKLSV IPVRRGYWGA NLGLPHSLPV
      121 KESGKCGSVT VRLIPAPRGT SLVASPAVKR LLQLAGIEDA YTSSSGSTKT LENTLKATFA
      181 AVSNTYGFLT PNLWKETKLT RSPLEEFADT L
//
LOCUS       Schizosaccharomyces_pombe@CAA2     211 bp    PROT      linear   31-AUG-2014
DEFINITION  Schizosaccharomyces_pombe@CAA2     211 bp    PROT      linear    3-AUG-2014, 21
 ACCESSION  Rose-Cavalier-Smiths-iMac.local:23:1409481220
ORIGIN
        1 WVPVTKLGRL VKAGKIKSIE EIYLYSLPIK EYQIVD---L NDEVMKVVPV QKQTRAGQRT
       61 RFKAFVVIGD SDGHVGLGIK CAKEVATAIR GAIIMGKLSI MPIRRGYWGT ALGDPHTVPV
      121 KVSGKCGSVT VRLVPAPRGA GLVAAPVTKR FLQLAGIEDC YTQSRGSTKT LGNFVKAAFA
      181 AASLTYGILT PNLW------ --PIEEYADI L
//
LOCUS         TaphDefo     211 bp    PROT      linear   31-AUG-2014
DEFINITION  TaphDefo     211 bp    PROT      linear    3-AUG-2014, 211 bases, 2809E32B chec
 ACCESSION  Rose-Cavalier-Smiths-iMac.local:24:1409481220
ORIGIN
        1 WVPVTKLGRL VKAGKIKTIE EVYLYSLPVK EYQIIDYFLL KDEVMKIMPV QKQTRAGQRT
       61 RFKAFVVVGD SAGHVGLGVK CSKEVATAIR GAIILAKLAV VPVRRGYWGS NLGEPHTVPV
      121 KVSGKCGSVG VRLVPAPRGT GIVAAPAVKR LLQMAGIDDC YSSSSGNTKC MGNFIKAAFE
      181 AISQTYAFLT PNLWRETSYG STPLEAFADL I
//
LOCUS         SaitComp     211 bp    PROT      linear   31-AUG-2014
DEFINITION  SaitComp     211 bp    PROT      linear    3-AUG-2014, 211 bases, D729A27D chec
 ACCESSION  Rose-Cavalier-Smiths-iMac.local:25:1409481220
ORIGIN
        1 WVPVTKLGRL VKAGKIKSME EIYLYSLPVK EFQIVDYFLL KDEVMKIMPV QKQTRAGQRT
       61 RFKAFVAIGD GNGHVGLGVK CSKEVATAIR AAIILAKLAV VPVRRGYWGS LLGEPHTVPT
      121 KVSGKCGSAM CRLIPAPRGT GIVAAPTPKR LLQLAGINDC YTCSRGSTRT LGNFVKATYA
      181 AIANTYGFLT PDLWKETPYT ASPIEVYADV L
//
LOCUS       Cryptococc@31013     211 bp    PROT      linear   31-AUG-2014
DEFINITION  Cryptococc@31013     211 bp    PROT      linear    3-AUG-2014, 211 bases, 99D66
 ACCESSION  Rose-Cavalier-Smiths-iMac.local:26:1409481220
ORIGIN
        1 WVPVTKLGRL VKDGKIKSME EIYLFSLPVK EFQIIDLFLL KDEVMKIMPV QKQTSAGQRT
       61 RFKAFVAVGD FDGHVGLGIK CAKEVATAIR GAIISAKLSI VPVRRGYWGS HIAEPHTVPC
      121 KVSGKSGSVM CRLIPAPRGT GIVAAPASKR MLQMAGIQDC YTQSKGCTAT QGNFLKATMA
      181 ALAKTYQFQS PDLWNVIAPG LTPYDEHSSW L
//
LOCUS       Phanerocha@28199     211 bp    PROT      linear   31-AUG-2014
DEFINITION  Phanerocha@28199     211 bp    PROT      linear    3-AUG-2014, 211 bases, A9F01
 ACCESSION  Rose-Cavalier-Smiths-iMac.local:27:1409481220
ORIGIN
        1 WVPVTKLGRL VKDGKIKSME EIYLFSLPVK EYQIVDFFLL KDEVMKIMPV QKQTRAGQRT
       61 RFKAFVAIGD FDGHVGLGVK CAKEVATAIR GAIILAKLSV IPVRRGYWGA ALGEPHTVPS
      121 KVSGKVGSVM CRLIPAPRGT GLVAAPASKR LLQLAGVEDC YTQSKGSTAT MGNFLKATFV
      181 AITKTYAFLT PDLWREIPLS KVPYDEHSAH L
//
LOCUS         UstiMayd     211 bp    PROT      linear   31-AUG-2014
DEFINITION  UstiMayd     211 bp    PROT      linear    3-AUG-2014, 211 bases, BE1F80DD chec
 ACCESSION  Rose-Cavalier-Smiths-iMac.local:28:1409481220
ORIGIN
        1 WVPVTSVGRL VKDGKIKSIE EIYLFSLPIK EYQIIDLLLL KDEVMKIMPV QKQTRAGQRT
       61 RFKAFVAVGD SDGHLGLGVK CAKEVATAIR GAIIVAKLST IPVRRGYWGN ALGEPHTVPM
      121 KVSGKTASVM CRLVPAPRGT GIVAAPASKR MLQLAGIEDC YTQSSGQTAT MGNFLKATFE
      181 AVSKTYAFLT PNLWREIAPP ATPYVEFASH L
//
LOCUS       Rhizopus_oryzae@ROL00003600_2     211 bp    PROT      linear   31-AUG-2014
DEFINITION  Rhizopus_oryzae@ROL00003600_2     211 bp    PROT      linear    3-AUG-2014, 211
 ACCESSION  Rose-Cavalier-Smiths-iMac.local:29:1409481220
ORIGIN
        1 WVPVTKLGRL VKANKIKSIE EIYLFSLPIK EYQIVDYFLL TDQVMKIMPV QKQTTAGQRT
       61 RFKAFVVIGD ENGHVGLGVK CAKEVATAIR GGIILAKLAI IPVRRGYWGS NLGEPHTVPC
      121 KVSGRCGSVM SRLVPAPRGT GIVASPTAKR VLQLAGISDC YTSSRGSTRT LGNFIKATFA
      181 AIGNTYGFLT PDLWEESEFV KGPYQEFSDF L
//
LOCUS       Mortierella_verticillata@rps2M     211 bp    PROT      linear   31-AUG-2014
DEFINITION  Mortierella_verticillata@rps2M     211 bp    PROT      linear    3-AUG-2014, 21
 ACCESSION  Rose-Cavalier-Smiths-iMac.local:30:1409481220
ORIGIN
        1 WTPVTKLGRL VKDRKIQSIE QIYLFSLPIK EYQIVDYFLL KDEVMKIMPV QKQTRAGQRT
       61 RFKAFVVIGD SNGHVGLGVK CSKEVATAIR GAIILAKLSV IPVRRGYWGS IMNEPHTVPC
      121 KVTGKCGSAV TRLVPAPRGT GIVAAPTPKK LLQLAGVTDC YTQAFGSTRT LGNFVKATFA
      181 AIGNTYSYLT PDLWAETKFT MSPYQQYTDF L
//
LOCUS       Phycomyces_blakesleeanus@rps2P     211 bp    PROT      linear   31-AUG-2014
DEFINITION  Phycomyces_blakesleeanus@rps2P     211 bp    PROT      linear    3-AUG-2014, 21
 ACCESSION  Rose-Cavalier-Smiths-iMac.local:31:1409481220
ORIGIN
        1 WVPVTKLGRL VKAGKIKSIE EIYLFSLPIK EYQIVDFFLL KDEVMKIMPV QKQTRAGQRT
       61 RFKAFVVIGD HDGHVGLGVK CSKEVATSIR GAIILAKLSI IPVRRGYWGS ALGEPHTVPC
      121 KVTGKCGSAL CRLVPAPRGT GIVAAPTPKK VLQLAGITDC YTTSRGSTRT LGNFVKATFA
      181 AIGNTYGFLT PDLWEETEFS KVPYQEFTDF L
//
LOCUS         AlloMacr     211 bp    PROT      linear   31-AUG-2014
DEFINITION  AlloMacr     211 bp    PROT      linear    3-AUG-2014, 211 bases, 1C8AECC4 chec
 ACCESSION  Rose-Cavalier-Smiths-iMac.local:32:1409481220
ORIGIN
        1 WVPVTKLGRL VKDGKIKSIE QVYLFSLPIK EYQIIDFFLL KDEVMKIMPV QKQTRAGQRT
       61 RFKAFVVIGD SNGHVGLGVK CSKEVATAIR GAIVLAKLSI IPVRRGYWGT ILGEPHTVPA
      121 KVTGKCGSVV TRLVPAPRGT GIVAAPVPKK LLQLAGITDC YTSARGSTRT LGNFVKATFA
      181 AIGNTYAFLT PDLWPTTAFS KAPFHEHSDF L
//
LOCUS         BlasEmer     211 bp    PROT      linear   31-AUG-2014
DEFINITION  BlasEmer     211 bp    PROT      linear    3-AUG-2014, 211 bases, 4B17FED7 chec
 ACCESSION  Rose-Cavalier-Smiths-iMac.local:33:1409481220

ORIGIN
        1 WVPVTKLGRL VKENKIKSIE QVYLFSLPIK EYQIIDFFLL KDEVMKIMPV QKQTRAGQRT
       61 RFKAFVVIGD SNGHVGLGVK CSKEVATAIR GAIVLAKLSI IPVRRGYWGT ILGEPHTVPA
      121 KVTGKCGSVV TRLVPAPRGT GIVAAPVPKK LLQLAGVTDC YTSARGSTRT LGNFVKATFA
      181 AIGNTYAFLT PDLWPTATFT KSPFHEFSEF L
//
LOCUS       Batrachochytrium_dendrobatidis     192 bp    PROT      linear   31-AUG-2014
DEFINITION  Batrachochytrium_dendrobatidis     192 bp    PROT      linear    3-AUG-2014, 19
 ACCESSION  Rose-Cavalier-Smiths-iMac.local:34:1409481220
ORIGIN
        1 WVPVTKLGRL VLDGKIRSIE EVYLFSLPIK EFQIVDHFLL KDEVMKIMPV QKQTRAGQRT
       61 RFKAFVIVGD SDGHVGLGVK CSKEVATAIR GAIILAKLSA IPVRRGYWGS VLGDPHTVPA
      121 KVTGKCGSVT ARLVPAPRGT GIVAAPVPKK LIELAGIKDC YTTTRGSTKT QGNFLKATFM
      181 AIGNTYRFLT PD
//
LOCUS       Spun@SPPG_00135T0     211 bp    PROT      linear   31-AUG-2014
DEFINITION  Spun@SPPG_00135T0     211 bp    PROT      linear    3-AUG-2014, 211 bases, 3CF8
 ACCESSION  Rose-Cavalier-Smiths-iMac.local:35:1409481220
ORIGIN
        1 WVPVTKLGRL VKDGKIKSIE EIYLFSLPIK EYQIVDFFLL KDEVMKIMPV QKQTRAGQRT
       61 RFKAFVVIGD FNGHVGLGVK CSKEVATAIR GAIILAKLSV IPVRRGYWGT ILGEPHTVPA
      121 KVTGKCGSVT ARLVPAPRGT GLVAAPVPKK LLQLAGIQDC YTTARGSTKT LGNFVKATFM
      181 AIGNTYGFLT PDLWAETKFS KSPYQEWSDW L
//
LOCUS         AntoLocu      93 bp    PROT      linear   31-AUG-2014
DEFINITION  AntoLocu      93 bp    PROT      linear    3-AUG-2014, 93 bases, 40D4728C check
 ACCESSION  Rose-Cavalier-Smiths-iMac.local:36:1409481220
ORIGIN
        1 WVPTTDLGIL VKMGKI-NME DIFQYSLKIK ESGIVDHLLL KEEVIKIKSV QKQTRAGQRT
       61 RMKVVVVVGN GAGYVGIGTK TSKEAATAIK GAI
//
LOCUS         NuclSimp      73 bp    PROT      linear   31-AUG-2014
DEFINITION  NuclSimp      73 bp    PROT      linear    3-AUG-2014, 73 bases, 78163D76 check
 ACCESSION  Rose-Cavalier-Smiths-iMac.local:37:1409481220
ORIGIN
        1 WVPVTKLGRI VRDGKIQTIE HIYLFALPIT EYQIIDFFLM KDEVMKIMPV HKQTRAGLRT
       61 RFKAFVAIGD SNG
//
LOCUS       Acanthamoeba_castellanii@ACL00     211 bp    PROT      linear   31-AUG-2014
DEFINITION  Acanthamoeba_castellanii@ACL00     211 bp    PROT      linear    3-AUG-2014, 21
 ACCESSION  Rose-Cavalier-Smiths-iMac.local:38:1409481220
ORIGIN
        1 WVPATKLGRL VKSGKVTKLE QIYLYSLPVK EYQIIDQFVL KDEVLKIMPV QKQTRAGQRT
       61 RFKAFVVVGD FNGHVGLGVK CSKEVATAIR AAIILAKLAV VPVRRGYWGN FIGKPHTVPV
      121 KVTGKCGSIR VRLIPAPKGT GLVASQVPKK MLQFAGIEDV FTSSSGHTAT LGNFAKATFF
      181 AITKTYQFLT PDLWKTGKFQ KDLYHANTDF L
//
LOCUS       Cochliopodium_minutoidum@cocmi     211 bp    PROT      linear   31-AUG-2014
DEFINITION  Cochliopodium_minutoidum@cocmi     211 bp    PROT      linear    3-AUG-2014, 21
 ACCESSION  Rose-Cavalier-Smiths-iMac.local:39:1409481220
ORIGIN
        1 WIPVTKLGRL VKAGHITSLE QIYYFSMPVK EVEIIEKFLL QDEVMSIKPV QKQTRAGQRT
       61 RFKAFAVVGD KNGHVGLGVK CSKEVANAIR AALIVAKLAI IPVRRGFWGN RVGKVHTVPS
      121 KVTGKCGGVS VRLIPAPRGT GLVAARAPKR VLQLAGIEDV FTNSKGHTST LGNFIKACYF
      181 ALSSTYSYLT PDIWKEQTLV PHPFVTYSSI L
//
LOCUS       Coenopodium_desertum@coedeCont     211 bp    PROT      linear   31-AUG-2014
DEFINITION  Coenopodium_desertum@coedeCont     211 bp    PROT      linear    3-AUG-2014, 21
 ACCESSION  Rose-Cavalier-Smiths-iMac.local:40:1409481220
ORIGIN
        1 WRPVTKLGRL VKAGHITSLE EIYEHSLPIK EYEIIDSFYL KEEVMKIMPV QKQTRAGQRT
       61 RFKAFVIVGD HNGHVGLGVK TSKEVANAIR SAVILAKLSL IPVRRGHWGT KIGAAHTIPT
      121 KVTGKCGSIS VRLVPAPKGT GLVAARASRR LLEFAGVEDC YTQTEGHTAT MGNFIKATFD
      181 ALSQTFSYKT PELWKSKPLT KSPYQEFSEF L
//
LOCUS         DictDisc     211 bp    PROT      linear   31-AUG-2014
DEFINITION  DictDisc     211 bp    PROT      linear    3-AUG-2014, 211 bases, 735216AD chec
 ACCESSION  Rose-Cavalier-Smiths-iMac.local:41:1409481220
ORIGIN
        1 WTPVTKLGRL VALGLVENIH EIYLFSLPIK EYQIIDKFLL KDEVMKIVPV QKQTRAGQRT
       61 RFKAFVVVGD HNGHVGLGVK CAKEVATAIS GAIVAAKLSV IPVRRGYWGN KLGAPHTVPT
      121 KVTGKCGSVA VRLVPAPRGT GIVAARVPKK LLQYAGVDDV YTSSRGKTRT MGNFVMATFF
      181 AITKTFAYLT PDLWREVKLI KTPYQEHSAK L
//
LOCUS       Dictyostelium_purpureum@DICPU3     211 bp    PROT      linear   31-AUG-2014
DEFINITION  Dictyostelium_purpureum@DICPU3     211 bp    PROT      linear    3-AUG-2014, 21
 ACCESSION  Rose-Cavalier-Smiths-iMac.local:42:1409481220
ORIGIN
        1 WTPVTKLGRL VASGLIKNIH EIYLFSLPIK EFQIIDKFLL KDEVMKIVPV QKQTRAGQRT
       61 RFKAFVVVGD HNGHVGLGVK CAKEVATAIS GAIVAAKLSV IPVRRGYWGN KIGAPHTVPT
      121 KVTGKCGSVA VRLVPAPRGT GIVAARVPKK LLQYAGVDDV YTSSRGKTRT MGNFVMATFF
      181 AITKTYAYLT PDLWKHTELT KTPYQEHSAV L
//
LOCUS       Entamoeba_histolytica@enthi472     211 bp    PROT      linear   31-AUG-2014
DEFINITION  Entamoeba_histolytica@enthi472     211 bp    PROT      linear    3-AUG-2014, 21
 ACCESSION  Rose-Cavalier-Smiths-iMac.local:43:1409481220

ORIGIN
        1 WTPVTKLGRL VKDGKVKSID QIFEFGIKIK EYQIVDHLLL KEEVMTMQSV QKQTSAGQRT
       61 RLKAYVAIGD HNGHAGLGVK CAKEVAEAIK GAMIQAKLAM VPVRRGYWGA TIGEVHTVPC
      121 KLTGACGSVR VRLVPAPRGT GIVAAPTPKK FLILAGIEDV FTQTTGHTKT LGNFVKATYD
      181 AVRQSYGFQT KDLWKVGGVK QSPMDKYAKI L
//
LOCUS       Filamoeba_sinensis@rps2FilsiCo     211 bp    PROT      linear   31-AUG-2014
DEFINITION  Filamoeba_sinensis@rps2FilsiCo     211 bp    PROT      linear    3-AUG-2014, 21
 ACCESSION  Rose-Cavalier-Smiths-iMac.local:44:1409481220
ORIGIN
        1 ---------- ---------- ---------- ---------- -DEVMKIMPV QKQTRAGQRT
       61 RFKAFVIVGD SDGHVGLGVK CSKEVATAIR GAIILGKLSI VPVRRGYWGN KIGAPHTVPT
      121 KVTGKTGSVS VRLVPAPRGT GIVAAXTPKK VLQFAGIHDV FTQTRGRTKT LGNFVKATFA
      181 ALSATYGYLT PDLWRETKLL KAPYQEHSDF L
//
LOCUS       Flamella_fluviatilis@flaflCont     211 bp    PROT      linear   31-AUG-2014
DEFINITION  Flamella_fluviatilis@flaflCont     211 bp    PROT      linear    3-AUG-2014, 21
 ACCESSION  Rose-Cavalier-Smiths-iMac.local:45:1409481220
ORIGIN
        1 ---------- ---------- ---------- ---------- ---------- SKQTRAGQRT
       61 RFKAFVVIGD HDGHIGLGVK CAKEVATAIR GAIIDAKLTI VPVRRGYWGN KIGAPHTVPT
      121 KVTGKCGSVR VRLVPAPRGT GIVAARTPKK VLQYAGIEDV FTQTTGSTKT LGNFVKATFD
      181 ALAKTYGYLT PDLWRETRLQ KAPYQEFTDF L
//
LOCUS       Hartmannella_vermiformis@HVL00     211 bp    PROT      linear   31-AUG-2014
DEFINITION  Hartmannella_vermiformis@HVL00     211 bp    PROT      linear    3-AUG-2014, 21
 ACCESSION  Rose-Cavalier-Smiths-iMac.local:46:1409481220
ORIGIN
        1 WVPVTKLGRL VKDGKIARLE DIYLHSIPVK ESQIIDYFFL KDEVLKISPV QKQTMAGQRT
       61 RFKAYVMVGD SNGHCGLGVK CSKEVATAIR GAITAAKLSV VPVRRGFWGN KIGLPHTVPC
      121 KVTGKCGSVT VRLVPAPRGT GIVSARVPKK ILTIAGIDDV YTSSKGSTKT LGNFAKATFA
      181 AITATYSFLT PDLWAQHKLL NHPFAHYSEF L
//
LOCUS       Hartmannella_abertawensis@hara     211 bp    PROT      linear   31-AUG-2014
DEFINITION  Hartmannella_abertawensis@hara     211 bp    PROT      linear    3-AUG-2014, 21
 ACCESSION  Rose-Cavalier-Smiths-iMac.local:47:1409481220
ORIGIN
        1 WVPVTKLGRL VKAGKIRYLE EIYLHSLPVK EHQIIDHFLL VDEVMKVMPV QKQTRAGQRT
       61 RFKAFVIVGD KDGHVGLGVK CSKEVANAIK GALLVAKLSI VPIRRGYWGN KIGKPHTVPA
      121 RLTASPDSVS ASSLP-PRGT GIVASPVPKK VLQFAGIEDV YTQTRGQTAT AGNFAKATVA
      181 AVSRTYEYLT PDLWPAYEFT RTPMHEHSDF L
//
LOCUS       Hyperamoeba_dachnya@HDL0000022     211 bp    PROT      linear   31-AUG-2014
DEFINITION  Hyperamoeba_dachnya@HDL0000022     211 bp    PROT      linear    3-AUG-2014, 21
 ACCESSION  Rose-Cavalier-Smiths-iMac.local:48:1409481220
ORIGIN
        1 ---------- ---------- -XXXXXXXXK EFQIIDFFFL KDEVMKIMPV QKQTRAGQRT
       61 RFKAFVIIGD SDGHVGLGVK CSKEVATAIR GGIILAKLAV IPVRRGYWGN MIGDPHTVPM
      121 KVTGKCGSVT VRLVPAPRGA GIIAAKVPKK VLQFAGVHDV YTQSKGRSKT MGNFVKATFF
      181 AIRETXXYLT PDLWKETRLG KTPFQEHTDF L
//
LOCUS       Hyperamoeba_sp@HSL00000048_4     211 bp    PROT      linear   31-AUG-2014
DEFINITION  Hyperamoeba_sp@HSL00000048_4     211 bp    PROT      linear    3-AUG-2014, 211 
 ACCESSION  Rose-Cavalier-Smiths-iMac.local:49:1409481220
ORIGIN
        1 ---------- ---------- ---------- ---------- ---------- ----------
       61 ------IIGD SDGHVGLGVK CSKEVATAIR GAIILAKLSV VPVRRGYWGN MIGEPHTVPM
      121 KVTGKCGSVT VRLVPAPRGA GIVAARVPKK VLQFAGVQDV YTQTKGRSKT MGNFVKATFF
      181 AIRGTYAYLT PDLWKEGRLT KSPYQEYTDF L
//
LOCUS       Mastigamoeba_balamuthi@MBL0000     211 bp    PROT      linear   31-AUG-2014
DEFINITION  Mastigamoeba_balamuthi@MBL0000     211 bp    PROT      linear    3-AUG-2014, 21
 ACCESSION  Rose-Cavalier-Smiths-iMac.local:50:1409481220
ORIGIN
        1 ---------- ---------- ---------- ---ILDYFLL KDEVMKIAPV QKQTSAGQRT
       61 RFKSFVVVGD MNGHVGLGSR CAKEVATSIR SSIVAAKLSV IPLRRGYWGS NIGMPXXXXX
      121 XXXXXXXXXX XXXXXAPRGA GIVAASVPKK FLQYAGIEDV YTNTTGSTKT AGNFVMATFD
      181 AVKKSYGFLT PDLWKETALL KAPNHEHTEF L
//
LOCUS       Polysphondylium_pallidum@PSL00     211 bp    PROT      linear   31-AUG-2014
DEFINITION  Polysphondylium_pallidum@PSL00     211 bp    PROT      linear    3-AUG-2014, 21
 ACCESSION  Rose-Cavalier-Smiths-iMac.local:51:1409481220
ORIGIN
        1 WTPVTKLGRL VAQGLIKSIH EIYLFSLPIK EHQIIDKFLL KDEVMKIMPV QKQTRAGQRT
       61 RFKAFVVVGD ANGHVGLGVK CAKEVATAIS GAIVAAKLSV IPVRRGYWGS KLGAPHTVPT
      121 KVTGKCGSVA LRLVPAPRGT GIVAARVPKK LLQYAGIEDV YTSSRGKTRT MGNFVLATFA
      181 AITKTYAYLT PDLWKVTPLE KTPYQKFSEI L
//
LOCUS       Stenamoeba_stenopodia@rps2Stes     211 bp    PROT      linear   31-AUG-2014
DEFINITION  Stenamoeba_stenopodia@rps2Stes     211 bp    PROT      linear    3-AUG-2014, 21
 ACCESSION  Rose-Cavalier-Smiths-iMac.local:52:1409481220
ORIGIN
        1 WVPVTKLGRL VKERLIKRLE DIYLFSLPVK EYQIIDYFLL KDEVLKIMPV QKQTRAGQRT
       61 RFKAFVIVGD SDGHVGLGVK CSKEVATAIR GAIIQAKLSV IPVRRGYWGN KIGAAHTVPT
      121 KVTGKTGSVS VRLVPAPRGT GIVAARVPKK ILQFAGIEDV YTSSRGSTKT LGNFVKATFD
      181 AISKTYGFLT PDLWRETRFT PIPNQEFSDF L
//
LOCUS       Physarum_polycephalum@PPL00000     211 bp    PROT      linear   31-AUG-2014
DEFINITION  Physarum_polycephalum@PPL00000     211 bp    PROT      linear    3-AUG-2014, 21
 ACCESSION  Rose-Cavalier-Smiths-iMac.local:53:1409481220
ORIGIN
        1 WVPVTKLGRL VKSGLIKRLE EIYLFSLPVK EYQIIDFFYL KDEVMKIMPV QKQTRAGQRT
       61 RFKAFVIIGD HDGHVGLGVK CSKEVATAIR GAIILAKLAV IPVRRGYWGN MIGDPHTVPM
      121 KVTGKCGSVT VRLVPAPRGA GIIAAKVPKK VLQFAGVNDV YTQTKGRSKT MGNFVKATFF
      181 AIRETYAYLT PDLWKETRLG KTPFQEHTDF L
//
LOCUS       Vexillifera_bacillipedes@vexba     211 bp    PROT      linear   31-AUG-2014
DEFINITION  Vexillifera_bacillipedes@vexba     211 bp    PROT      linear    3-AUG-2014, 21
 ACCESSION  Rose-Cavalier-Smiths-iMac.local:54:1409481220
ORIGIN
        1 ---------- ---------- ---------- ---------- ---------- ----------
       61 ---------- ---------- ---------- ---------- ----XXXXXX X---------
      121 ---------- ---XPAPRGT GIVAARVPKK LLQFAGVQDV YTSSVGHTKT LGNFVKAALF
      181 ALSKSYGYLT PDLWFDRSLP ADHLQVHAVW L
//
LOCUS       Breviata_anathema@BREANContig3     211 bp    PROT      linear   31-AUG-2014
DEFINITION  Breviata_anathema@BREANContig3     211 bp    PROT      linear    3-AUG-2014, 21
 ACCESSION  Rose-Cavalier-Smiths-iMac.local:55:1409481220
ORIGIN
        1 WVPVTKLGRL VKDGKIQKIE QIFLFSIPIK ESPIVDYFLL KDEVLKISPV QKQTSAGQRT
       61 RFKAFVVVGD SAGHIGLGSK CAKEVATAIR GAIILAKLSV VPVRMGYWGS NIGKPHTVPC
      121 KLTGSCGSVM VRLIPAPRGT GIVAGNTPKK ILGYAGIQDV FTSSDGQTKT LGNFAKATFY
      181 AIAASYEYLT PDMWPQQRVP MTPFQEFHCP L
//
LOCUS       Sub@rps2_OG5_126722_EE_br_Stet     100 bp    PROT      linear   31-AUG-2014
DEFINITION  Sub@rps2_OG5_126722_EE_br_Stet     100 bp    PROT      linear    3-AUG-2014, 10
 ACCESSION  Rose-Cavalier-Smiths-iMac.local:56:1409481220
ORIGIN
        1 WVPVTKLGRL VKSGKITSLE QIYIYSIPVK EAEIIDYFLL KDEVLKICPV QKQTSAGQRT
       61 RFKAFVVVGD NNGHVGLGVK CAKEVATAIR GAIILAKLSV
//
LOCUS       PirE2@PirE2_1_52021     211 bp    PROT      linear   31-AUG-2014
DEFINITION  PirE2@PirE2_1_52021     211 bp    PROT      linear    3-AUG-2014, 211 bases, 21
 ACCESSION  Rose-Cavalier-Smiths-iMac.local:57:1409481220
ORIGIN
        1 WVPVTKLGRL VNAGKISSIE EIYLYSLPIK EYQIVDYFLL KDEVMKIMPV QKQTRAGQRT
       61 RFKAFVLIGD YNGHVGLGVK CSKEVATSIR GAIILAKLSI VPVRRGYWGT VLGEPHTVPS
      121 KVTGKCGSVI CRLVPAPRGT GIVAAPTPKK VLQLAGIQDV YTTSRGSTRT LGNFVKATFA
      181 AIADTYSYLT PDLWAETEFN MVPFQEHSDF L
//
LOCUS       Rall@OG9_001225-RA     211 bp    PROT      linear   31-AUG-2014
DEFINITION  Rall@OG9_001225-RA     211 bp    PROT      linear    3-AUG-2014, 211 bases, 5DE
 ACCESSION  Rose-Cavalier-Smiths-iMac.local:58:1409481220
ORIGIN
        1 WVPVTKLGRL VLEGKIKSME EIYQHSLPIK EYQIVDFFLL KDEVMKIMPV QKQTQAGQRT
       61 RFKAFVVVGD YNGHIGLGVK CAKEVATAIR GAIILAKLSV IPVRRGYWGT VLGNPHTVPM
      121 KVTGKSGSVI CRLVPAPRGT GIVAAPTPKK VLQMAGIDDC YTTSRGSTKT LGNFVKATFA
      181 AIGNTYSFLS PDLWAKTELT PSPFQEHSDF L
//
LOCUS          PCBtrin     211 bp    PROT      linear   31-AUG-2014
DEFINITION  PCBtrin     211 bp    PROT      linear    3-AUG-2014, 211 bases, 20C3E77A check
 ACCESSION  Rose-Cavalier-Smiths-iMac.local:59:1409481220
ORIGIN
        1 WTPVTKVGRL VKEGLIKSLE QIYAFSLPIK EEQIIDFFLL KDDVMKINPV QKQTRAGQRT
       61 RFKAIVVVGD QDGHVGLGVK VAKEVATAIR GALTAAKLNV VPVRRGYWGN NIGLPHTVPM
      121 KLHAKCGSVR VRLIPAPRGT GLVAGTVSRK LLEMGGVQDC FTSSTGQTRT LGNFAKATYY
      181 AMAASYSYLC PDMWAEKAPA ADPYQEFTDF L
//
LOCUS       Thecamonas_trahens@AMSG_12203T     211 bp    PROT      linear   31-AUG-2014
DEFINITION  Thecamonas_trahens@AMSG_12203T     211 bp    PROT      linear    3-AUG-2014, 21
 ACCESSION  Rose-Cavalier-Smiths-iMac.local:60:1409481220
ORIGIN
        1 WVPVTKLGRL VKAGKINSIE DIYLFSIPIK EAEIVDRFLL KDEVMQIKPV QKQTTAGQRT
       61 RFKAFVLVGD SNGHLGLGVK CSKEVALAIR GALIQAKLNV LPIRRGYWGS TMGQPHTVPV
      121 KVTGKCGSVR VRLIPAPRGT GVVAARAPKK LLQMAGVKDV YTSSSGQTAT MGNFLKATFS
      181 AVTKTYGVLT PELWAPTYFT AVPFDEFSDF L
//
LOCUS         AmasBerm     136 bp    PROT      linear   31-AUG-2014
DEFINITION  AmasBerm     136 bp    PROT      linear    3-AUG-2014, 136 bases, AD0CE3E0 chec
 ACCESSION  Rose-Cavalier-Smiths-iMac.local:61:1409481220
ORIGIN
        1 WIPVTKLGRL VKKGKIRSLE EIFLFSIPIK EVEIIDHFLL DDDVMKIKPV QKQTRAGQRT
       61 RFKAYVIVGD HNGHVGLGVK CSKEVAMAIR GALILAKLGI VPVRRGFWGN KLGKPHTIMS
      121 KTTGKCGSVR MRLIPA
//
LOCUS       Amastigomonas_oxoniensis@amaox     211 bp    PROT      linear   31-AUG-2014
DEFINITION  Amastigomonas_oxoniensis@amaox     211 bp    PROT      linear    3-AUG-2014, 21
 ACCESSION  Rose-Cavalier-Smiths-iMac.local:62:1409481220
ORIGIN
        1 ---------- ---------- ---------- ---------- -----KIMPV QKQTTAGQRT
       61 RFKAFVVVGD FAGHIGLGVK CSKEVATAIR GAIIMAKIQV ITVRLGYWGN KVGQPHTVPV
      121 KVTGKCGSCR IRLVPAPRGS GVTAAKTPKK LLLMAGVKDV YTSTHGSTRT MGNFAKATFQ
      181 ALYLTFGFLT PDMWPQTKFV KTPYQEHANF L
//
LOCUS       Planomonas_baikal@rps2PlabaCom     211 bp    PROT      linear   31-AUG-2014
DEFINITION  Planomonas_baikal@rps2PlabaCom     211 bp    PROT      linear    3-AUG-2014, 21
 ACCESSION  Rose-Cavalier-Smiths-iMac.local:63:1409481220
ORIGIN
        1 ---------- ---------- ---------- ---------- ---------- --QTRAGQRT
       61 RFKAYIVVGD SEHHIGLGQK CAKEVATAIR GAITDAKLNV FPVRKGYWGN KIGEPXTVAS
      121 KLTGKAGSVT VRLVPAPRGT GIVAALCPKK VLQLAGITDC YTASKGNRKT QGNFVKATIA
      181 ALRLGYQYLT PDLWTETVFT KAPFHEHTDF L
//
LOCUS       Planomonas_mylnikovi@plamySFL6     106 bp    PROT      linear   31-AUG-2014
DEFINITION  Planomonas_mylnikovi@plamySFL6     106 bp    PROT      linear    3-AUG-2014, 10
 ACCESSION  Rose-Cavalier-Smiths-iMac.local:64:1409481220
ORIGIN
        1 WVPCTKLGRL VKDGKLRSIE EVYLFALPIK EVQIVDHFLL KDEVMKITPV QKQTSAGQRT
       61 RFKAFVIVGD NDGHVGLGVK CAAEVATAIR AGITFGKLGI LPVRRG
//
LOCUS       Malawimonas_jakobiformis@rps2M     175 bp    PROT      linear   31-AUG-2014
DEFINITION  Malawimonas_jakobiformis@rps2M     175 bp    PROT      linear    3-AUG-2014, 17
 ACCESSION  Rose-Cavalier-Smiths-iMac.local:65:1409481220
ORIGIN
        1 WVPVTKLGRL VKEGKIRSLE EIYLYSLPVK EYQIIDMFLL KDEVMKIMPV QKQTRAGQRT
       61 RFKAFVVVGD SNGHVGLGVK CSKEVATAIR GAIIMAKLAV VPVRRGYWGN MIGAPHTVPT
      121 KVSGKCGSXT VRLVPAPRXA GIVAAKVPKK LLAYAGLEDV YTQAAGHTKT MGNFL
//
LOCUS       Trimastix_pyriformis@TPL000002     211 bp    PROT      linear   31-AUG-2014
DEFINITION  Trimastix_pyriformis@TPL000002     211 bp    PROT      linear    3-AUG-2014, 21
 ACCESSION  Rose-Cavalier-Smiths-iMac.local:66:1409481220
ORIGIN
        1 WVPVTKLGRL VKDNKIADLH DIYYHALPIK EYQIVDKFLL KDEVMKIMPV QKQTAAGQRT
       61 KFKAYVVIGD RAGHVGLGTK VAKEVATAIR GAIIDAKLNI IPVRRGYWGN RLGAPHTVPM
      121 KVTGKSGSII CRLIPAPRGT GLIAAPTPKK LLQLAGVEDV FANTRGSTKT QGNFVTACYL
      181 ALAQTCAYLT PDLWRKAPFE MTPYQEFTDF L
//
LOCUS         MonoceSp     182 bp    PROT      linear   31-AUG-2014
DEFINITION  MonoceSp     182 bp    PROT      linear    3-AUG-2014, 182 bases, 98F9E361 chec
 ACCESSION  Rose-Cavalier-Smiths-iMac.local:67:1409481220
ORIGIN
        1 WVPVTKLGRL VKAKKIRDLH DIYLHALPIK EADIIDQYIL KEEVMKVQAV QKQTNAGQRT
       61 RFKAIVMVGD QHGHVGLGVK VSKEVAGAIR GAMTAAKLAM IPVRLGYWGN NIGQPHTVAM
      121 KVTGKCGSVQ VRLVPAPRGT GLVAAPVSKK LLALSG-EDV FTSSHGKT-N MGNF-KATFF
      181 AL
//
LOCUS       Diplonema_papillatum@DPL000000     211 bp    PROT      linear   31-AUG-2014
DEFINITION  Diplonema_papillatum@DPL000000     211 bp    PROT      linear    3-AUG-2014, 21
 ACCESSION  Rose-Cavalier-Smiths-iMac.local:68:1409481220
ORIGIN
        1 ---------- ---GRIRKLE EIYLHSLPIK EPQIIDHFFL KDEVMKIMPV QKATSAGERT
       61 RFKAFVVVGD SNGHIGLGVK CSKEVANAMR SAIVLAKLAL IPVRRGYWGT KLGAPHTVPC
      121 KVTGKCGSVR VRLIPAPKGT GLVGSPVSKK LLSLAGVNDC FTCSIGQTKT MGNFVKAVFA
      181 ALGKTYGYLT PDLWEETRLL KDPYQEHSDF L
//
LOCUS       Trichomonas_vaginalis@12348053     211 bp    PROT      linear   31-AUG-2014
DEFINITION  Trichomonas_vaginalis@12348053     211 bp    PROT      linear    3-AUG-2014, 21
 ACCESSION  Rose-Cavalier-Smiths-iMac.local:69:1409481220
ORIGIN
        1 WQPRTKLGRL VKSGKIKSIE EIFYHAIPIK EAEIVEHLLL KDEIMKIMPV QKQTRAGQRT
       61 RFKAIAAVGD GKGHIGLGIK TAAEVANAIK GATIYAKLSI LPVRRGYWGN KIGLPHTVPN
      121 TVTGKCGSIR MRLIPAPRGS GIVAGTAAKK LLTMAGFEDL FTSSLGHTKT TFNFLVATYK
      181 AMEETFKFLT PDQWEDRAFE EHPFVKNSDW L
//
LOCUS       Histomonas@407437572gbGAAM0100     211 bp    PROT      linear   31-AUG-2014
DEFINITION  Histomonas@407437572gbGAAM0100     211 bp    PROT      linear    3-AUG-2014, 21
 ACCESSION  Rose-Cavalier-Smiths-iMac.local:70:1409481220
ORIGIN
        1 WQPKTKLGRL VASGRITSIE QIYLHAMPIK EPEIIDALLL KDEVMKIMPV QKQTRAGQRT
       61 RFKAVVAVGD YDGHVGLGIK TSAEVANAIK GALIYAKLSI LPVRRGYWGN KIGQPHTVPN
      121 TVTGKCGSVR VRLIPAPRGS GIVAGSVAKK LLAMAGFEDL FTSSIGNTKT SANFLVATYK
      181 AIEATYSFLT PDQWEQKEPE AHPFVQYSDI L
//
LOCUS       Tritrichom@10347     211 bp    PROT      linear   31-AUG-2014
DEFINITION  Tritrichom@10347     211 bp    PROT      linear    3-AUG-2014, 211 bases, A36A6
 ACCESSION  Rose-Cavalier-Smiths-iMac.local:71:1409481220
ORIGIN
        1 WQPRTKLGRL VKNGRITSIE EIYLHAIPIK EAEIVDHLLL KDEVMKIMPV QKQTRAGQRT
       61 RFKACIAVGD GNGHIGLGIK TAAEVANAIK GAMIYAKLSI LPVRLGYWGN KIGKPHTVPN
      121 TVTGKCGSIR MRLIPAPRGS GIVAGSVAKK LLAMAGFEDV FTSSIGHTKT TFNFLVATYK
      181 AIEGTYKFLT PDQWDKETPP AHPFVENTDY L
//
LOCUS         SpirBark     203 bp    PROT      linear   31-AUG-2014
DEFINITION  SpirBark     203 bp    PROT      linear    3-AUG-2014, 203 bases, E06A4F8F chec
 ACCESSION  Rose-Cavalier-Smiths-iMac.local:72:1409481220
ORIGIN
        1 WNPTTKLGRL VKSGVVTSLA EVFKYSLPCK EAQIIDNFIL EEKVVKVRSV QKQTSAGQRT
       61 RFHATVIVGD RNGHIGYGSG VSKEVAVAVK KAVVNAKLNL IPIRRGYWGS KMGNPHTISQ
      121 KVSGKCGSVT FRLIPAPRGT GIVSAPKVKE LIALAGIEDV FSRQFGHTRT LMNSVGAMFN
      181 ALKKSYTFLT PDLWAAQELG XXX
//
LOCUS       Giardia_lamblia@71079620     211 bp    PROT      linear   31-AUG-2014
DEFINITION  Giardia_lamblia@71079620     211 bp    PROT      linear    3-AUG-2014, 211 base
 ACCESSION  Rose-Cavalier-Smiths-iMac.local:73:1409481220
ORIGIN
        1 WHPSTKLGRL VKAGKIESLY DIFKYSLPIK ETEIIDYFFL AEEVCNIMSV QKQTTAGQRT
       61 RFRAHVIVGN RDGFIGYGAG VSKEVANAIK KAAKNARLNI VPVRRGFWGG KLGDPHTVSS
      121 KLSGKCGSVR VRLIPAPRGA GIVASPTVAK VLEFAGVSDV FTRQSGHSRT LMNSVGAVYN
      181 ALKSSYSILT PDLWKKEQLD HVQDIRTMSL A
//
LOCUS         AndaInca     211 bp    PROT      linear   31-AUG-2014
DEFINITION  AndaInca     211 bp    PROT      linear    3-AUG-2014, 211 bases, 8C5B4006 chec
 ACCESSION  Rose-Cavalier-Smiths-iMac.local:74:1409481220
ORIGIN
        1 WIPVTKLGRL VKAGRIQNVE EIYKHSIPVK EHQIIDHFFL KDEMMKMQTV QKQTRAGQRN
       61 RFKAFVVVGD NNGHCGLGVK VSKEAATSIR GAIVAAKLSV IPVRRGYWGN RLGAPHTVPC
      121 KVTGKCGSIR VRLIPAPRGT GIVAAPVPKK LLQFAGIEDV YTSSRGSTKT VGNFIRATFN
      181 AIKNTYAYLT PDLWKYSDLP AHPTDVHSEL L
//
LOCUS       Jakoba_bahamensis@JBL00001100_     211 bp    PROT      linear   31-AUG-2014
DEFINITION  Jakoba_bahamensis@JBL00001100_     211 bp    PROT      linear    3-AUG-2014, 21
 ACCESSION  Rose-Cavalier-Smiths-iMac.local:75:1409481220
ORIGIN
        1 WVPVTKLGRL VQSGLISSLE EIYLFSLPIK EPQIIDHFLL KDEVLKIQPV QKQTRAGQRT
       61 RFKAYVVVGD QNGHIGLGVK CAKEVATAIQ GAIMLAKLSL LPIRRGYWGN KIGLPHTIPT
      121 KVTGKCGSVR IRLVPAPRGT GIVASPVPKK ILTFAGVDDV YSSSTGQTAT LGNLAKATYN
      181 AVTASYEFLT PDLWKKTRFA VLPYEKHSEF L
//
LOCUS       Jakoba_libera@JLL00000732_1     188 bp    PROT      linear   31-AUG-2014
DEFINITION  Jakoba_libera@JLL00000732_1     188 bp    PROT      linear    3-AUG-2014, 188 b
 ACCESSION  Rose-Cavalier-Smiths-iMac.local:76:1409481220
ORIGIN
        1 WVPVTKLGRL VSAGHIKSLE EIYIFSLPIK EPKIVDILLL KDEVLKIQPV QKQTRAGQRT
       61 RFKAYVVVGD CDGHIGLGVK CAKEVAAAIQ GAIMVAKLSL LPIRRGYWGN KIGQPHTVPN
      121 KVTGKCGSVR IRLTPAPRGT GIVGAPVPKK ILEFAGVSDV YTSSSGQTAT LGNFAKATYN
      181 AVVATFGF
//
LOCUS         TsukGlob     194 bp    PROT      linear   31-AUG-2014
DEFINITION  TsukGlob     194 bp    PROT      linear    3-AUG-2014, 194 bases, 4B4E3FF1 chec
 ACCESSION  Rose-Cavalier-Smiths-iMac.local:77:1409481220
ORIGIN
        1 WVPVTKLGRL VKEGKIRSLE EVYLFSLPIK EYQIIDLKDE VMKIT---PV QKQTRAGQRT
       61 RFKAYVVIGD SNGHVGLGVK VSKEVAGAIK GAIQTAKLAV IPVRRGYWGN RIGLPHTVPT
      121 KVTGKCGSVR VRLVPAPRGT GVVAAPVPKK LLQFAGIEDV FTQTTGKTKT LGNFVKATFD
      181 AVARTYSFLS PELW
//
LOCUS       Seculamonas_ecuadoriensis@SEL0     156 bp    PROT      linear   31-AUG-2014
DEFINITION  Seculamonas_ecuadoriensis@SEL0     156 bp    PROT      linear    3-AUG-2014, 15
 ACCESSION  Rose-Cavalier-Smiths-iMac.local:78:1409481220
ORIGIN
        1 WVPMTKLGRL VAAGLVKSIE EIYLFSLPIK EPKIVDHFLL KDEVLKVQPV QKQTCAGQRT
       61 RFKAYVVVGD SDGHIGLGVK CAKEVAGAIQ GAITVAKQSL LPIRRGYWGN KIGAPHTVPC
      121 KVTGKCGSCR IRLVPAPRGT GLVAAPVPKK ILEYAG
//
LOCUS       Histiona_aroides@rps2HisarComp     211 bp    PROT      linear   31-AUG-2014
DEFINITION  Histiona_aroides@rps2HisarComp     211 bp    PROT      linear    3-AUG-2014, 21
 ACCESSION  Rose-Cavalier-Smiths-iMac.local:79:1409481220
ORIGIN
        1 ---------- ---------- ---------- ---------- ---------- -----XXQRT
       61 RFKAYVAVGD XHGHIGLGVK CAKEVAGAIQ GAIAQAKLSL LPIRRGYWGN KIGTPHTVPI
      121 KVTGKCGSIR IRLVPAPRGT GLVAAPVPKK ILTYAGLEDV YTSSGGKTAT LGNFAKAAYN
      181 AVIATYTFLT PDLWKKTKFR PTPYQEHTDF L
//
LOCUS       Reclinomonas_americana@RAL0000     211 bp    PROT      linear   31-AUG-2014
DEFINITION  Reclinomonas_americana@RAL0000     211 bp    PROT      linear    3-AUG-2014, 21
 ACCESSION  Rose-Cavalier-Smiths-iMac.local:80:1409481220
ORIGIN
        1 WVPCTKLGRL VDAGLIKSIE EIFLFALPIK EAKIVDHFLL KDEVLKIQPV QKQTRAGQRT
       61 RFKAFVVVGD HNGHIGLGVK CSKEVAGAIQ GAILAAKLAI LPIRRGYWGS KIGTPHTVPI
      121 KVTGKCGSVR IRLVPAPRGT GIVGAPVSKK ILHYAGLEDV YTSSSGQTAT LGNFAKAVFN
      181 AVLSTYTFLT PDLWKKTKFR QTPYQEHTDF L
//
LOCUS       Naegleria_gruberi@NAEGR55960     211 bp    PROT      linear   31-AUG-2014
DEFINITION  Naegleria_gruberi@NAEGR55960     211 bp    PROT      linear    3-AUG-2014, 211 
 ACCESSION  Rose-Cavalier-Smiths-iMac.local:81:1409481220
ORIGIN
        1 WVPTTKLGRL VKEGKVKDIR DIFVHSIPVK EHQIIDHFLL SDEVMRISPV QKQTTAGQRT
       61 RFKAVVVVGD SVQHCGLGIK VASEVATAIR GAIILAKLSI VPTRKGYWGN KIGEPHTVPC
      121 KLTGKCGSVR VRLVPAPRGS GLVASPVPKK LLSLGGYSDV FTSSVGNTKT LANFVSATFA
      181 AIKKTYNFKT PDLWTVNPQL VSPFAEHSKF L
//
LOCUS       Sawyeria_marylandensis@SML0000     211 bp    PROT      linear   31-AUG-2014
DEFINITION  Sawyeria_marylandensis@SML0000     211 bp    PROT      linear    3-AUG-2014, 21
 ACCESSION  Rose-Cavalier-Smiths-iMac.local:82:1409481220
ORIGIN
        1 WTPITKLGRL VKENKIASLE EIYLHSMPIK EFQIIDHFTL KDEVMKIASV QKQTPAGQRT
       61 RFKAFVIVGD KNGHCGLGEA VSAEVANAIR VAIIRAKLKL IPVRRGYWGN KIGLPHTVPA
      121 KVTGKSGSVI VRLIPASRGS GIVAAPVPKK LLEFAGYDDV FTSSKGHTCT LGNFVKATYK
      181 AIAKTYEYLT PDQWTPTIFE PHPFNVHHEF L
//
LOCUS       Stachyamoeba_lipophora@SLL0000     211 bp    PROT      linear   31-AUG-2014
DEFINITION  Stachyamoeba_lipophora@SLL0000     211 bp    PROT      linear    3-AUG-2014, 21
 ACCESSION  Rose-Cavalier-Smiths-iMac.local:83:1409481220
ORIGIN
        1 WVPVTKLGRL VKEKKINTLE DVFLHSLPIK EFQIVDHFLL KDEVMKISPV QKQTRAGQRT
       61 RFKAFVVIGD EDGHIGLGVK VSAEVANAIK GAIIMAKLSI IPIRRGYWGN KIGDPHTVPC
      121 KVTGKCGSVR VRLIPAPKGS GIVASPVSKK VLQFAGYQDV FTSTVGHTKT LGNFIKATFD
      181 AMSKTYGFLS PELWPENAWQ VNPYAEHSAF L
//
LOCUS       Euglena_gracilis@ELL00004716_1     211 bp    PROT      linear   31-AUG-2014
DEFINITION  Euglena_gracilis@ELL00004716_1     211 bp    PROT      linear    3-AUG-2014, 21
 ACCESSION  Rose-Cavalier-Smiths-iMac.local:84:1409481220
ORIGIN
        1 WIPVTKLGRL VKEAKLRKLE EIYLFSLPVK EYQIVDEFLL KDEVMKISPV QKQTKAGQRT
       61 RFKAYVVVGD CDGHVGLGVR CSKEVATAIR ASIQAAKVAV IPVRRGYWGN KIGLPHTVPC
      121 KVTGKCGSCR VRLVPAPRGA GIVAAGVPKK LLQFAGVEDC FTQSIGQTRT LGNFVKATFA
      181 ALSKTYGFLT PDLWPETHFV KDPYQEHTDF L
//
LOCUS         RhynchSp     211 bp    PROT      linear   31-AUG-2014
DEFINITION  RhynchSp     211 bp    PROT      linear    3-AUG-2014, 211 bases, BDF69F2F chec
 ACCESSION  Rose-Cavalier-Smiths-iMac.local:85:1409481220
ORIGIN
        1 WNPITKLGRL VKEGRVKSLE EIYLHSLPIK EHQIVDTFYL KDEVMKIMPV QKQTSAGQRT
       61 RFKAFIVVGD SDGHIGLGVK CSKEVATAIR SAIILAKLSL IPIRRGYWGT KLGKPHTVPC
      121 KVTGKCGSVR VRLIPAPKGT GLVGSPVSKR LLSLAGVDDC FTCSIGATKT MGNFVKAVFA
      181 ALGKTYGYLT PDLWAETRLV KDLYAEHSEF L
//
LOCUS       Rhynchomonas     211 bp    PROT      linear   31-AUG-2014
DEFINITION  Rhynchomonas     211 bp    PROT      linear    3-AUG-2014, 211 bases, C83C77E3 
 ACCESSION  Rose-Cavalier-Smiths-iMac.local:86:1409481220
ORIGIN
        1 WVPCTKLGRL VKEGKVESLE NIFLFSMPIK ESQIVDHFIM KDEIMKIQTV QKVSSAGQRT
       61 RFKVYICVGD GRGHVGVGSR TGKEVATAIR AAIIAAKLNL VPIRRGYWGN MIGAPHTIPM
      121 KVTGKSGSVS VRMIPAPKGT GIVAAPLPTR ILQMAGVEDV YTASQGKTRT GGNFIMAVFY
      181 ALRKTYSFLT PDLWPETVSQ QDPNGEHSAW L
//
LOCUS             Bodo     211 bp    PROT      linear   31-AUG-2014
DEFINITION  Bodo     203 bp    PROT      linear    3-AUG-2014, 203 bases, 9F48175A checksum
 ACCESSION  Rose-Cavalier-Smiths-iMac.local:87:1409481220
ORIGIN
        1 ---------- ---------- ---------- ---------- ---------- ----------
       61 ---------- ---------- ---------- ---------- ---------- -------IPV
      121 KVTGKSGSVS VRMVPAPRGT GIVAAPIPTK ILQFAGVEDV YTSSKGKTRT TSNFIMATFY
      181 ALRKTYGFLT PDLWAEVEPT RDPtdehsef l
//
LOCUS         LeisMajo     211 bp    PROT      linear   31-AUG-2014
DEFINITION  LeisMajo     211 bp    PROT      linear    3-AUG-2014, 211 bases, 8C9F7EA check
 ACCESSION  Rose-Cavalier-Smiths-iMac.local:88:1409481220
ORIGIN
        1 WVPCTKLGRL VKAQKVTSLE EIFLFSMPIK EHQIVDTLIL HDEMMKIYPV QKATSAGQRT
       61 RFKAFNVVGD CDGHIGIGAR VGKEVSLAIR ASMIAAKLNI VPVRRGYWGN KIGEPHTIPM
      121 KVTGKCGSVA VRLVPAPRGT GIVAAPVPKK ILEFAGVEDV YTSSRGKTRT HGNLIMATFY
      181 ALRKTYGFLT PDLWADTEPS RDPTDEHGEL L
//
LOCUS       Leishmania_amazonensis@AAL7865     211 bp    PROT      linear   31-AUG-2014
DEFINITION  Leishmania_amazonensis@AAL7865     211 bp    PROT      linear    3-AUG-2014, 21
 ACCESSION  Rose-Cavalier-Smiths-iMac.local:89:1409481220
ORIGIN
        1 WVPCTKLGRL VKAQKVTSLE EIFLFSMPIK EHQIVD---L HDEMMKIYPV QKATSAGQRT
       61 RFKAFNVVGD CDGHIGIGAR VGKEVSLAIR ASMIAAKLNI VPVRRGYWGN KIGEPHTIPM
      121 KVTGKCGSVA VRLVPAPRGT GIVAAPVPKK ILEFAGVEDV YTSSRGKTRT HGNLIMATFY
      181 ALRKTYGFLT PDLW------ --PTDEHGEL L
//
LOCUS       Procryptobia_M     211 bp    PROT      linear   31-AUG-2014
DEFINITION  Procryptobia_M     211 bp    PROT      linear    3-AUG-2014, 211 bases, 74C2250
 ACCESSION  Rose-Cavalier-Smiths-iMac.local:90:1409481220
ORIGIN
        1 --PCTKLGRL VKDKKI---E QIFLFSMPIK EYQIVDAFIL KDEMLCVQQV QKSTSAGQRT
       61 RFKAFQMVGD HNGHIGIGVR VGKELAVAIK ASLISAKLNI VPIRRGYWGN KIGVPHTVPM
      121 KVTGKCGSVS VRLVPAPRGT GIVASPVPTK LMQFAGISDV YTSAKGKTRT RGNFIMATFN
      181 ALKKTYGFLT PDLWEETEPS RDPADEHSDF L
//
LOCUS       Trypanosoma_brucei@rps2TrybrCo     211 bp    PROT      linear   31-AUG-2014
DEFINITION  Trypanosoma_brucei@rps2TrybrCo     211 bp    PROT      linear    3-AUG-2014, 21
 ACCESSION  Rose-Cavalier-Smiths-iMac.local:91:1409481220
ORIGIN
        1 WVPCTKLGRL VKDQKITSLE EIFLFSMPIK EHQIVDQLIL RDEMMLVFPV QKATSAGQRT
       61 RFKAFNVVGD GNGHIGVGAR VGKEVSLAIR ASMIAAKLSI VPVRRGYWGN KIGEPHTIPI
      121 KVTGKCGSVA VRLIPAPRGA GIVAAPVPKK ILEFAGVEDV YTSSCGKTRT RGNFIMATFY
      181 ALRKTYGFLT PDLWAETEVS RDPTDEHSEF L
//
LOCUS       Trypa0cruc@30812     211 bp    PROT      linear   31-AUG-2014
DEFINITION  Trypa0cruc@30812     211 bp    PROT      linear    3-AUG-2014, 211 bases, A1AC4
 ACCESSION  Rose-Cavalier-Smiths-iMac.local:92:1409481220
ORIGIN
        1 WVPCTKLGRL VKEQKITSLE EIFLFSMPIK EHQIVDQLIM RDELMLIVPV QKATSAGQRT
       61 RFKAFNIVGD GNGHIGVGAR VGKEVSLAIR ASMIAAKLNV VPIRRGYWGN KIGEPHTIPM
      121 KVTGKCGSVS VRLIPAPRGA GIVAAPVPKK ILEFAGVEDV YTSSCGNTRT RGNFIMATFY
      181 ALRKTYGFLT PDLWAETEVS RDPTDEHSDF L
//
LOCUS         ArabThal     211 bp    PROT      linear   31-AUG-2014
DEFINITION  ArabThal     211 bp    PROT      linear    3-AUG-2014, 211 bases, 877B060F chec
 ACCESSION  Rose-Cavalier-Smiths-iMac.local:93:1409481220
ORIGIN
        1 WVPVTKLGRL VADNKITKLE QIYLHSLPVK EYQIIDHLVL KDEVMKIMPV QKQTRAGQRT
       61 RFKAFVVVGD GNGHVGLGVK CSKEVATAIR GAIILAKLSV VPVRRGYWGN KIGKPHTVPC
      121 KVTGKCGSVT VRMVPAPRGS GIVAARVPKK VLQFAGIDDV FTSSRGSTKT LGNFVKATFD
      181 CLQKTYGFLT PEFWKETRFS RSPYQEHTDF L
//
LOCUS         OryzSati     211 bp    PROT      linear   31-AUG-2014
DEFINITION  OryzSati     211 bp    PROT      linear    3-AUG-2014, 211 bases, 8B587891 chec
 ACCESSION  Rose-Cavalier-Smiths-iMac.local:94:1409481220
ORIGIN
        1 WVPVTKLGRL VKEGKISKIE EIYLHSLPVK EHQIVETLVL KDEVMKITPV QKQTRAGQRT
       61 RFKAFVVVGD GNGHVGLGVK CAKEVATAIR GAIILAKLSV VPVRRGYWGN KIGKPHTVPC
      121 KVTGKCGSVT VRMVPAPRGS GIVAARVPKK VLQFAGIEDV FTSSRGSTKT LGNFVKATFD
      181 CLMKTYGFLT PDFWRETRFV KSPFQEYTDL L
//
LOCUS       Sorghum_bicolor@SORBI5032820     211 bp    PROT      linear   31-AUG-2014
DEFINITION  Sorghum_bicolor@SORBI5032820     211 bp    PROT      linear    3-AUG-2014, 211 
 ACCESSION  Rose-Cavalier-Smiths-iMac.local:95:1409481220
ORIGIN
        1 WVPVTKLGRL VKENRIHKIE EIYLHSLPVK EHQIVEQLVL KDEVMKITPV QKQTRAGQRT
       61 RFKAFVVVGD GDGHVGLGVK CAKEVATAIR GAIILAKLSV VPVRRGYWGN KIGQPHTVPC
      121 KVTGKCGSVT VRMVPAPRGS GIVAARVPKK VLQFAGIEDV FTSSRGSTKT LGNFVKATFD
      181 CLMKTYGFLT PEFWTETKYM KTPFQEFTDL L
//
LOCUS       Pinus0taed@30208     211 bp    PROT      linear   31-AUG-2014
DEFINITION  Pinus0taed@30208     211 bp    PROT      linear    3-AUG-2014, 211 bases, 28614
 ACCESSION  Rose-Cavalier-Smiths-iMac.local:96:1409481220
ORIGIN
        1 WVPVTKLGRL VKEGKIRSLE QIYLFSLAVK EHQIVEAMLL KDEVMKIMPV QKQTRAGQRT
       61 RFKAFVVVGD GNGHVGLGVK CSKEVATAIR GAIILAKLSV IPVRRGYWGN KIGKPHTVPV
      121 KVTGKCGSVT VRMVPAPRGA GIVAARVPKK VLQFAGIEDV FTSSRGSTKT LGNFVKATFE
      181 CLLKTYGFLT PDLWRETRFS KSPFQEYTDL L
//
LOCUS       Selaginella_moellendorffii@SEL     211 bp    PROT      linear   31-AUG-2014
DEFINITION  Selaginella_moellendorffii@SEL     211 bp    PROT      linear    3-AUG-2014, 21
 ACCESSION  Rose-Cavalier-Smiths-iMac.local:97:1409481220
ORIGIN
        1 WVPVTKLGRL VKDGKIRSLE QIYLFSLPIK EHQIVEFFLL KDEVMKIMPV QKQTRAGQRT
       61 RFKAFVVVGD NNGHVGLGVK CSKEVATAIR GAIILAKLAV IPVRRGYWGN KIGKPHTVPC
      121 KVTGKCGSVT VRMVPAPRGA GIVAARVPKK VLQFAGIEDV FTSSRGSTKT LGNFVKATYD
      181 CLLKTYGFLT PDLWKETRFT KSPFQEFTDY L
//
LOCUS       Physcomitrella_patens@rps2Phyp     211 bp    PROT      linear   31-AUG-2014
DEFINITION  Physcomitrella_patens@rps2Phyp     211 bp    PROT      linear    3-AUG-2014, 21
 ACCESSION  Rose-Cavalier-Smiths-iMac.local:98:1409481220
ORIGIN
        1 WVPVTKLGRL VKXGKIKSLE QIYLFSLPIK EHQIVEFFLL KDEVMKIMPV QKQTRAGQRT
       61 RFKAFVVVGD NNGHVGLGVK CSKEVATAIR GAIILAKLSV IPVRRGYWGN KIGKPHTVPC
      121 KVTGKCGSVT VRLVPAPRGS GIVAARVPKK VLQFAGIEDV FTSSRGSTKT LGNFVKATFE
      181 CLLKTYGFLT PDLWRETRFS KSPFQEFTDF L
//
LOCUS       Mesostigma_viride@MVL00000526_     211 bp    PROT      linear   31-AUG-2014
DEFINITION  Mesostigma_viride@MVL00000526_     211 bp    PROT      linear    3-AUG-2014, 21
 ACCESSION  Rose-Cavalier-Smiths-iMac.local:99:1409481220
ORIGIN
        1 WVPCTKLGRL VKEGKIKSLE QIYLFSLPIK EHQIVEFFLL KDEVMKIMPV QKQTRAGQRT
       61 RFKAFVVVGD TNGHVGLGVK CSKEVATAIR GAIILAKLTL VPVRRGYWGS KLGKPHTVPS
      121 KTTGKCGSVS VRMVPAPRGA GIVAARVPKK VIQFAGIEDV YTCSSGSTKT LGNFVKATFA
      181 CLRNTYHYLT PDLWRETRYA LSPYQEFTDF L
//
LOCUS       Closterium_pst@40000283.7     190 bp    PROT      linear   31-AUG-2014
DEFINITION  Closterium_pst@40000283.7     190 bp    PROT      linear    3-AUG-2014, 190 bas
 ACCESSION  Rose-Cavalier-Smiths-iMac.local:100:1409481220
ORIGIN
        1 WVPVTKLGRL VKEGKIKSIE HIYLFSLPIK EHQIVE---L KDEVMKIMPV QKQTRAGQRT
       61 RFKAFVVVGD CNGHIGLGVK CAKEVATAIR GALILAKLSV IPVRRGYWGN KIGKPHTVPT
      121 KVTGKCGSVT VRLVPAPRGS GIVAARVPKK VLQFAGIEDV FTSSRGSTKT LGNFVKATFA
      181 CLLNTYAFLT
//
LOCUS       Chlamydomonas_incerta@CIL00001     211 bp    PROT      linear   31-AUG-2014
DEFINITION  Chlamydomonas_incerta@CIL00001     211 bp    PROT      linear    3-AUG-2014, 21
 ACCESSION  Rose-Cavalier-Smiths-iMac.local:101:1409481220
ORIGIN
        1 WVPCTKLGRL VQQGKIKSLE QIYLFSMPVK EYQIVEYFLL KDEVMKIMPV QKQTRAGQRT
       61 RFKAFVVVGD FNGHIGLGVK CAKEVATAIR GAIITAKMSV VPVRRGYWGN KIGKVHTVPT
      121 KVTGKCGSVT IRLTPAPRGA GIVAARTPKK VLQMAGIEDC YTCSRGSTKT LGNFVRATFN
      181 ALSKTYGFLT PELWRESKYT KAPFQEFTDF L
//
LOCUS       Chlamydomonas_reinhardtii@CHLR     211 bp    PROT      linear   31-AUG-2014
DEFINITION  Chlamydomonas_reinhardtii@CHLR     211 bp    PROT      linear    3-AUG-2014, 21
 ACCESSION  Rose-Cavalier-Smiths-iMac.local:102:1409481220
ORIGIN
        1 WVPCTKLGRL VQQGKIKSLE QIYLFSMPVK EYQIVEYFLL KDEVMKIMPV QKQTRAGQRT
       61 RFKAFVVVGD FNGHIGLGVK CAKEVATAIR GAIIQAKMSV VPVRRGYWGN KIGKVHTVPT
      121 KVTGKCGSVT IRLTPAPRGA GIVAARTPKK VLQMAGIEDC YTCSRGSTKT LGNFVRATFN
      181 ALSRTYGFLT PELWRESKYT KAPFQEFTDF L
//
LOCUS       Coccomyxa_sp@64056     209 bp    PROT      linear   31-AUG-2014
DEFINITION  Coccomyxa_sp@64056     209 bp    PROT      linear    3-AUG-2014, 209 bases, 701
 ACCESSION  Rose-Cavalier-Smiths-iMac.local:103:1409481220
ORIGIN
        1 WVPCTKLGRL VQQGKIKSLE QIFLFSLPVK EYQIVE---L KDEVMKIMPV QKQTRAGQRT
       61 RFKAFVVVGD HNGHVGLGVK CAKEVATAIR GAIIQAKMSV VPVRRGYWGN KIGKPHTVPT
      121 KVTGKCGSVS VRLIPAPRGA GIVAARTPKK VLQMAGIEDC YTSATGSTKT LGNFVKATFY
      181 ALRATYGYLS PELW------ --PMQEFTD
//
LOCUS       Chlorella_NC64A@CHLNC59721     211 bp    PROT      linear   31-AUG-2014
DEFINITION  Chlorella_NC64A@CHLNC59721     211 bp    PROT      linear    3-AUG-2014, 211 ba
 ACCESSION  Rose-Cavalier-Smiths-iMac.local:104:1409481220
ORIGIN
        1 WVPTTKLGRL VQQGKIKSLE QIYLFSLAVK EYQIVDFFLL KDEVMKIMPV QKQTRAGQRT
       61 RFKAFVCVGD SNGHVGLGVK CAKEVATAIR GGIILAKMAT VPVRRGYWGN KIGKVHTVPT
      121 KLTGECGSVL VRLIPAPRGA GIVAARTPKK VLQMAGIEDC YTCSRGSTKT LGNFVKATFY
      181 ALSSSYGFLT PELWRETVFT KSPLQEYSDF L
//
LOCUS       Volvox_carteri@VOLCA109242     211 bp    PROT      linear   31-AUG-2014
DEFINITION  Volvox_carteri@VOLCA109242     211 bp    PROT      linear    3-AUG-2014, 211 ba
 ACCESSION  Rose-Cavalier-Smiths-iMac.local:105:1409481220
ORIGIN
        1 WVPCTKLGRL VQQGKIKSLE QIYLFSMPVK EYQIVEYFLL KDEVMKIMPV QKQTRAGQRT
       61 RFKAFVVVGD HNGHIGLGVK CAKEVATAIR GAIIQAKMSV VPVRRGYWGN KIGKVHTVPT
      121 KVTGKCGSVT IRLTPAPRGA GIVAARTPKK VLQMAGIEDC YTCSRGSTKT LGNFVRATFN
      181 ALSKTYGFLT PDLWRESKYT KAPFQEFTDF L
//
LOCUS       Acetabularia_acetabulum@AAL000     211 bp    PROT      linear   31-AUG-2014
DEFINITION  Acetabularia_acetabulum@AAL000     211 bp    PROT      linear    3-AUG-2014, 21
 ACCESSION  Rose-Cavalier-Smiths-iMac.local:106:1409481220
ORIGIN
        1 ---------- ---------- ---------- ---------- ---------- ----------
       61 ---------- ---------- ---------- ---------- ---------- ----------
      121 ---------- ---------- ------XXXK VLQMAGIEDC YTCFRGCTKT MGNFVKATFA
      181 ALCQTYGFLT PDLWKETKYT IFPIQEYAEL L
//
LOCUS       Dunaliella@11842     211 bp    PROT      linear   31-AUG-2014
DEFINITION  Dunaliella@11842     211 bp    PROT      linear    3-AUG-2014, 211 bases, 6C8BF
 ACCESSION  Rose-Cavalier-Smiths-iMac.local:107:1409481220
ORIGIN
        1 WVPCTKLGRL VQQGKIKSLE QIYLFSMPVK ECQIVDYFLL KDEVMKIMPV QKQTRAGQRT
       61 RFKAFVVVGD FNGHIGLGVK CAKEVATAIR GAIIQAKMSM VPVRRGYWGN KIGKVHTVPT
      121 KITGKCGSVS IRLVPAPRGA GVVAARVPKK VLQMAGIEDC YTSSTGSRKT LGNFVKATFF
      181 ALSKTYGFLT PDLWRETKYT KSPLQEFTDF L
//
LOCUS       Helicosporidium_sp@HEL00000504     211 bp    PROT      linear   31-AUG-2014
DEFINITION  Helicosporidium_sp@HEL00000504     211 bp    PROT      linear    3-AUG-2014, 21
 ACCESSION  Rose-Cavalier-Smiths-iMac.local:108:1409481220
ORIGIN
        1 ---------- ---------- ---------- ---------- ---------- -KQTRAGQRT
       61 RFKAFVVVGD YNGHVGLGVK CAKEVATAIR GAIILAKMGI VPVRRGYWGN KIGKVHTVPC
      121 KVTGSCGSVS IRLVPAPRGA GIVAARTPKK VLQMAGIEDC YTSSRGSTRT LGNTVKATYA
      181 ALAATYGFLS PDLWAETVFQ KAPFQEFTDF L
//
LOCUS       Micromonas_pusilla@MICPU49763     211 bp    PROT      linear   31-AUG-2014
DEFINITION  Micromonas_pusilla@MICPU49763     211 bp    PROT      linear    3-AUG-2014, 211
 ACCESSION  Rose-Cavalier-Smiths-iMac.local:109:1409481220
ORIGIN
        1 WTPCTKLGRL VQQGKIKSLE HIYLFSIPVK EYQIVEHFIL TDEVMKIMPV QKQTSAGQRM
       61 RFKAFVVVGD SNGHIGLGVK ACKEVAHSIQ GSMILAKLNI VPVRRGYWGG KLGAPHTIPA
      121 KSTGKCGSVT VRLVPAPRGA GIVAAITSKK VLAMAGVQDV YTQTTGSTKT LGNFVKATYY
      181 ALKKTYGFLS PELWRETTFT KPPAQEFTDF L
//
LOCUS       Micromonas_RCC@MICRC90856     211 bp    PROT      linear   31-AUG-2014
DEFINITION  Micromonas_RCC@MICRC90856     211 bp    PROT      linear    3-AUG-2014, 211 bas
 ACCESSION  Rose-Cavalier-Smiths-iMac.local:110:1409481220
ORIGIN
        1 WTPCTKLGRL VQQGKIRSLE QIYLFSIPIK EHQIVEHFLL SDEVMKIMPV QKQTSAGQRM
       61 RFKAFVVVGD KNGHIGLGVK ACKEVAHSIQ GSMILAKLNI VPVRRGYWGG KIGAPHTIPT
      121 KLTGKCGSVS VRLIPAPRGA GLVAANGSKK VLQLAGLHDV YTSSTGSTKT LGNFVKATYY
      181 ALKKSYGFLS PDLWRETSFT KAPAQEFTDF L
//
LOCUS       Micromonas_sp@MSL00000103_1     211 bp    PROT      linear   31-AUG-2014
DEFINITION  Micromonas_sp@MSL00000103_1     211 bp    PROT      linear    3-AUG-2014, 211 b
 ACCESSION  Rose-Cavalier-Smiths-iMac.local:111:1409481220
ORIGIN
        1 WTPCTKLGRL VQQGKIKSLE HIYLFSIPIK EYQIVEHFIL TDEVMKIMPV QKQTSAGQRM
       61 RFKAFVVVGD SNGHIGLGVK ACKEVAHSIQ GSMILAKLNM VPVRRGYWGG KIGPPHTIPT
      121 KITGKCGSVS VRLIPAPKGA GIVAAITAKK VLAMAGVKDV FTSTTGSTKT LGNFVKAVYF
      181 ALKKTYGFLS PELWKETTFT KPPAQEFTDF L
//
LOCUS       Ostreococcus_lucimarinus@OSTLU     211 bp    PROT      linear   31-AUG-2014
DEFINITION  Ostreococcus_lucimarinus@OSTLU     211 bp    PROT      linear    3-AUG-2014, 21
 ACCESSION  Rose-Cavalier-Smiths-iMac.local:112:1409481220
ORIGIN
        1 WVPCTKLGRL VQQGKIKSLE HIFLFSLPIK EHQIVEHFIL KDEVMKICPV QKQTTAGQRM
       61 RFKAFVVVGD CNGHIGLGVK ACKEVAHSIQ GSMILAKLNI VPVRRGYWGS KLGEPHTIPT
      121 KVHGKCGSVH VRLIPAPRGA GIVASGTVKK VLAMAGLHDV YTCSRGHTRT LGNSVKATYE
      181 ALKNSYGFLT PDLWAETRFA KPPAQEFTDL L
//
LOCUS       Ostreococcus_tauri@OSTTA29739     211 bp    PROT      linear   31-AUG-2014
DEFINITION  Ostreococcus_tauri@OSTTA29739     211 bp    PROT      linear    3-AUG-2014, 211
 ACCESSION  Rose-Cavalier-Smiths-iMac.local:113:1409481220
ORIGIN
        1 WVPCTKLGRL VQQGKIKSLE HIFLFSIPIK EHQIVEHFIL KDEVMKICPV QKQTTAGQRM
       61 RFKAFVVVGD CNGHIGLGVK ACKEVAHSIQ GSMILAKLNV VPVRRGYWGS KLGAPHTIPT
      121 KVHGKCGSVH VRLIPAPRGA GIVASGTVKK VLAMAGLHDV YTCSRGHTRT LGNSVKATYA
      181 ALKSTYGFLT PDLWATTRFT KPPAQEFTDL L
//
LOCUS       Polytomella_parva@rps2PolpaCom     211 bp    PROT      linear   31-AUG-2014
DEFINITION  Polytomella_parva@rps2PolpaCom     211 bp    PROT      linear    3-AUG-2014, 21
 ACCESSION  Rose-Cavalier-Smiths-iMac.local:114:1409481220
ORIGIN
        1 ---------- ---------- EIYLFSMPVK EYQIVEHFLL KDEVMKIMPV QKQTTAGQRT
       61 RFKAFVVVGD SNGHIGLGVK CSKEVATAIR GAIILAKMSL VPVRRGYWGN KIGKVHTVPT
      121 KVTGKCGSVS IRLIPAPRGS GIVAARTPKK VLQLAGIEDC FTCSRGSTKT LGNFVKATFD
      181 ALSKTYGFLT PELWRETXYV AAPFQEHTDF L
//
LOCUS       Scenedesmus_obliquus@SOL000000     211 bp    PROT      linear   31-AUG-2014
DEFINITION  Scenedesmus_obliquus@SOL000000     211 bp    PROT      linear    3-AUG-2014, 21
 ACCESSION  Rose-Cavalier-Smiths-iMac.local:115:1409481220
ORIGIN
        1 WVPCTKLGRL VQQGKIKSLE QIYLFSMPVK EYQIVEYFLL KDEVMKIMPV QKQTRAGQRT
       61 RFKAFVVVGD HNGHVGLGVK CAKEVATAIR GAIILAKMSC IPIRRGYWGN KIGKVHTVPT
      121 KVTGKCGSVT IRLIPAPRGA GIVAARTPKK VLQMAGIEDC YTASRGSRKT LGNFVKATFY
      181 ALSHTYGFLS PDLWAETKYT KSPLAGVHRL P
//
LOCUS         CyanMero     211 bp    PROT      linear   31-AUG-2014
DEFINITION  CyanMero     211 bp    PROT      linear    3-AUG-2014, 211 bases, 6FF84108 chec
 ACCESSION  Rose-Cavalier-Smiths-iMac.local:116:1409481220
ORIGIN
        1 WIPTTKLGRL VKDGKIPSLE HIYLFSLPIK EPGIIDYFLL QDEVLKIMPI QKQTQAGQRT
       61 RFKAIVVVGD GNGHVGLGVK SAKEVATAIR GAMLAAKLAV VPVRRGFWGS KLGLPHTVPC
      121 KVSGKAGSVT LRLVPAPRGT GIVAAQVPKK ILQFAGLQDV YTQCTGHSKT LGNFAKATYD
      181 ALKKTYSFLT PDLWKETKLM PPPQEQFSVY L
//
LOCUS       Galdieria_sulphuraria@rps2Gals     211 bp    PROT      linear   31-AUG-2014
DEFINITION  Galdieria_sulphuraria@rps2Gals     211 bp    PROT      linear    3-AUG-2014, 21
 ACCESSION  Rose-Cavalier-Smiths-iMac.local:117:1409481220
ORIGIN
        1 WVPVTKLGRL VKEGKIKSLE EIFLFSIPIK EYQIVDVFCL KDEVLKIKPV QKQTRAGQRT
       61 RFKAFVVVGD FNGHVGLGVK TAKEVATAIR GAIIAAKLSI VPIRRGYWGN RIGNPHTVPS
      121 KVTGSCGSVR VRLVPAPRGT GIVAAKVSKK LLXMAGXEDV FTQSCGHTRT LGNFAMATFE
      181 AITKTYAVLT PELWXETXYQ RTPFEEHADF L
//
LOCUS       Rhodophyta-Porphyridium_DBLAB_     211 bp    PROT      linear   31-AUG-2014
DEFINITION  Rhodophyta-Porphyridium_DBLAB_     211 bp    PROT      linear    3-AUG-2014, 21
 ACCESSION  Rose-Cavalier-Smiths-iMac.local:118:1409481220
ORIGIN
        1 WVPCTKLGRL VKDGKIASLE HIFLFSIPIK ESQIVDHFLL QDEVLKIMPV QKQTRAGQRT
       61 RFKAFVVVGD SNGHVGLGVK SAKEVATAIR GAIIAAKLEI VPVRRGFWGN KLGNPHTVPC
      121 KVTGKCGSVS LRLIPAPRGT GIVAARVPKK LLQMAGYEDC FTSSDGHART LGNFAFATFH
      181 AIAATYGFLT PDLWKETKFS QNPFQLYSEY L
//
LOCUS         PorpYezo     211 bp    PROT      linear   31-AUG-2014
DEFINITION  PorpYezo     211 bp    PROT      linear    3-AUG-2014, 211 bases, A1098DB1 chec
 ACCESSION  Rose-Cavalier-Smiths-iMac.local:119:1409481220
ORIGIN
        1 ---------- ---------- ---------- ---------- ---------- ----------
       61 ---------- ---------- ---------- ---------- --VRRGYWGN RIGQPHTVPC
      121 KVTGKCGSVR MRLVPAPRGT GIVAAKVPKK LLQAAGLEDV FTSSSGHTRT LGNFAKATFH
      181 AISATYGYLT PDFWKETKFL ASPFEEYSGL L
//
LOCUS       Gracilaria@16340     127 bp    PROT      linear   31-AUG-2014
DEFINITION  Gracilaria@16340     127 bp    PROT      linear    3-AUG-2014, 127 bases, E9A5D
 ACCESSION  Rose-Cavalier-Smiths-iMac.local:120:1409481220
ORIGIN
        1 WVPMTKLGRL VKEGHIRSLE EIFLFSIPVK EYQIIEALLL QDEVLKIMAV QKQTRAGQRT
       61 RFKAFVVVGD SKGHVGLGVK SAKEIATAIR GAIVDSKLNI IPVRRGYWGA XIDQPHTVPC
      121 KVTGKCG
//
LOCUS       Eucheuma_denticulatum@CL1092Co     209 bp    PROT      linear   31-AUG-2014
DEFINITION  Eucheuma_denticulatum@CL1092Co     209 bp    PROT      linear    3-AUG-2014, 20
 ACCESSION  Rose-Cavalier-Smiths-iMac.local:121:1409481220
ORIGIN
        1 ---------- ---------- ---------- ---------- ---------- ----------
       61 ----FVVVGD SNGHVGLGVK SAKEVATAIR GAIVDSKLNI VPVRRGYWGA AIDQPHTVPC
      121 KVTGKCGSVR VRLVPAPRGT GLVAARVPKK LLQMAGLEDC FSSSTGHTRT LGNFAKATFY
      181 AISATYAYLS PDFW------ --PFQAHSD
//
LOCUS       Porphyridium_cruentum@Contig81     209 bp    PROT      linear   31-AUG-2014
DEFINITION  Porphyridium_cruentum@Contig81     209 bp    PROT      linear    3-AUG-2014, 20
 ACCESSION  Rose-Cavalier-Smiths-iMac.local:122:1409481220
ORIGIN
        1 WVPCTKLGRL VKDGKIASLE HIFLFSIPIK ESQIVD---L QDEVLKIMPV QKQTRAGQRT
       61 RFKAFVVVGD SNGHVGLGVK SAKEVATAIR GAIIAAKLEI VPVRRGFWGN KLGNPHTVPC
      121 KVTGKCGSVS LRLIPAPRGT GIVAARVPKK LLQMAGYEDC FTSSDGHART LGNFAFATFH
      181 AIAATYGFLT PDLW------ --PFQLYSE
//
LOCUS       Cyanophora_paradoxa@Consensusf     211 bp    PROT      linear   31-AUG-2014
DEFINITION  Cyanophora_paradoxa@Consensusf     211 bp    PROT      linear    3-AUG-2014, 21
 ACCESSION  Rose-Cavalier-Smiths-iMac.local:123:1409481220
ORIGIN
        1 WVPVTKLGRL VKDGKIKTLE QIYLFSIPIK EYQIVDFFLL KDEVMKIMPV QKQTRAGQRT
       61 RFKAFVVVGD YDGHVGLGVK CAKEVATAIR GAIIAAKLAV LPVRRGFWGS KIGLPHTIPT
      121 KNTGRCGSVT VRLVPAPRGT GLVAARTPKK LLQMAGIEDV YTQTRGSTKT MGNFLKATFF
      181 AIASAYSFLS PDLWKETRFS KQPFQEFTDY L
//
LOCUS       Glaucocystis_nostochinearum@rp     211 bp    PROT      linear   31-AUG-2014
DEFINITION  Glaucocystis_nostochinearum@rp     211 bp    PROT      linear    3-AUG-2014, 21
 ACCESSION  Rose-Cavalier-Smiths-iMac.local:124:1409481220
ORIGIN
        1 WVPVTKLGRL VKDGKIKSLE QIYLFSLPIK EHQIVDFFLL KDEVMKIMPV QKQTRAGQRT
       61 RFKAFVVVGD ADGHVGLGVK CSKEVATAIR GAIILAKLSV IPVRRGFWGA KIGAPHTIPC
      121 KVTGHCGSVT MRLVPAPKGT GLVAARVPKK LLXFAGIEDV YTSSXGSTKT LGNFVKATFF
      181 AIAESYAYLT PEFWKETKFT KSPYQEFTDF L
//
LOCUS         EmilHuxl     211 bp    PROT      linear   31-AUG-2014
DEFINITION  EmilHuxl     211 bp    PROT      linear    3-AUG-2014, 211 bases, DB03C8F8 chec
 ACCESSION  Rose-Cavalier-Smiths-iMac.local:125:1409481220
ORIGIN
        1 ---------- ---------- ---------- ---------- ---------- QKQTSAGQRT
       61 RFVCYVAVGD YDGHIGLGVK AAKEVPLAIL GGIHAAKCAL VPVRRGYWGG KIGQPHTVPI
      121 KLTGQCGSVR IRCIPAARGT GIVASPTSKL ILQMAGVQDC YTASQGHTKT KGNFAKAAFN
      181 AIAKSYGFLT PDLWKETRFH KNPYQEHTDY L
//
LOCUS       Imantonia_rotunda@2contig25843     113 bp    PROT      linear   31-AUG-2014
DEFINITION  Imantonia_rotunda@2contig25843     113 bp    PROT      linear    3-AUG-2014, 11
 ACCESSION  Rose-Cavalier-Smiths-iMac.local:126:1409481220
ORIGIN
        1 WVPCTKLGRL VRDGKIKSLE QIYLFSLPIK EYQITD---L KDEVMQIMSV QKQTSAGQRT
       61 RFVCYVAVGD YDGHIGLGVK AAKEVPMAIL GGIHAAKCSL IPIRRGYWGG KLX
//
LOCUS       Isochrysis_galbana@ISL00002513     211 bp    PROT      linear   31-AUG-2014
DEFINITION  Isochrysis_galbana@ISL00002513     211 bp    PROT      linear    3-AUG-2014, 21
 ACCESSION  Rose-Cavalier-Smiths-iMac.local:127:1409481220
ORIGIN
        1 WVPATKLGRL VKDGKIKSLE QIYLFSLTIK EHQIADFFLL KDEVMQIASV QKQTSAGQRT
       61 RFVCYVAVGD YDGHIGLGVK AAKEVPLAIL GGIHAAKCSL VPVRRGYWGG KIGQPHTVPI
      121 KLTGQCGSVR IRCIPAARGT GIVASPTSKL ILQMAGIQDC YTASQGHTKT KGNFAKAAFN
      181 AVAKSYGFLT PDLWKETRFY KSPYQEHTDY L
//
LOCUS       Pavlova_lutheri@PLL00000239_1     211 bp    PROT      linear   31-AUG-2014
DEFINITION  Pavlova_lutheri@PLL00000239_1     211 bp    PROT      linear    3-AUG-2014, 211
 ACCESSION  Rose-Cavalier-Smiths-iMac.local:128:1409481220
ORIGIN
        1 WVPCTKLGRL VKDGKIKSIE QIYLFSLTIK EYQIVDIFLL KDEVMKIMPV QKQTSAGQRT
       61 RFKAFVAVGD NDGHVGLGVK ASKEVATAIR GALINAKTNV IPVRRGYWGN KIGQPHTIPT
      121 KLTGKCGSVR CRLVPAPRGT GIVAAPGSKK MLTMAGLQDC YTSSTGHTKT LGNFIKAVFD
      181 ALSKSYSFLA PELWKETRFS MPPAQEFTDY L
//
LOCUS       Prymnesium_parvum@PRYPA319774_     211 bp    PROT      linear   31-AUG-2014
DEFINITION  Prymnesium_parvum@PRYPA319774_     211 bp    PROT      linear    3-AUG-2014, 21
 ACCESSION  Rose-Cavalier-Smiths-iMac.local:129:1409481220
ORIGIN
        1 WVPCTKLGRL VQSGKIKSLE QIYLFSLPIK EYQITDFFML KDEVMQIMSV QKQTSAGQRT
       61 RFVCYVAVGD YDGHIGLGVK AAKEVPMAIL GGIHAAKCAL IPIRRGYWGG KIGLPHTTAT
      121 KLTGQCGSVR IRLVPAARGT GIVASPTSKK ILQMAGIQDC YTASQGHTKT KGNFAKAAFD
      181 ALAKSYGFLT PDLWRETKFL KAPNQEHTDY L
//
LOCUS       Microhelia_sp@rps2MicspComposi     211 bp    PROT      linear   31-AUG-2014
DEFINITION  Microhelia_sp@rps2MicspComposi     211 bp    PROT      linear    3-AUG-2014, 21
 ACCESSION  Rose-Cavalier-Smiths-iMac.local:130:1409481220
ORIGIN
        1 WVPATKLGRL VKDGKISSIE QVYLFSLPIK ESQIVDYFML KDEVLKIHPV QKQTTAGQRT
       61 RFKAYVCVGD MDGHVGLGVK CSSEVATAIR GAITLAKLNL APVRLGYWGS RLGKPHTVPM
      121 KVSGKTGSVM IRLVPAPRGT GLAAARAPKK MLEFAGVQDC YTQSRGHQRT LGNYAKATFE
      181 ALRRTYSYLT PDLWTETKFL KSPYQEFTDY L
//
LOCUS       Raphidiophrys_ambigua@contig01     211 bp    PROT      linear   31-AUG-2014
DEFINITION  Raphidiophrys_ambigua@contig01     211 bp    PROT      linear    3-AUG-2014, 21
 ACCESSION  Rose-Cavalier-Smiths-iMac.local:131:1409481220
ORIGIN
        1 WVPCTKLGRL VDAGKIKTVD DIFLHSLPVK EYQIIDHFLL KDEVMKIMPV QKQTRAGQRT
       61 RFKAFVAVGD YNGHIGLGVK SAKEVATAIR GGIIAAKLSL IPVRRGYWGN KIGNPHTVPV
      121 KLTGKCGSVR IRLVPAPRGT GIVASPAPKK ILQMAGIEDV YTSSTGCTAT MGNFIKATFF
      181 ALSKAYGFLT PELWKETRLV PSPYQEHTDF L
//
LOCUS       Oxnerella_sp@oxnspContig00672_     167 bp    PROT      linear   31-AUG-2014
DEFINITION  Oxnerella_sp@oxnspContig00672_     167 bp    PROT      linear    3-AUG-2014, 16
 ACCESSION  Rose-Cavalier-Smiths-iMac.local:132:1409481220
ORIGIN
        1 ---------- ---------- ---------- ---------- ---------- ---------T
       61 RFKAFVAVGD EDGHIGLGVK TSKEVATAIR GAIILAKLSV IPVRRGYWGS TMGRPHTVPV
      121 KVTGKCGSVR IRLVPAPRGT GIVAAPTPKK LLHMAGIEDV YTCSTGS
//
LOCUS       Minimassisteria_diva@oxnspCont     211 bp    PROT      linear   31-AUG-2014
DEFINITION  Minimassisteria_diva@oxnspCont     211 bp    PROT      linear    3-AUG-2014, 21
 ACCESSION  Rose-Cavalier-Smiths-iMac.local:133:1409481220
ORIGIN
        1 ---------- ---------- ---------- ---------- ---------- ----------
       61 ---------- ---------- ---------- ---------- ---------X KFGAPHTVPC
      121 KVTGKCGSVR IRLVPAPRGT GIVAAKAIKK LLEFAGYADV YTKSTGSTRT LGNFIKAAYA
      181 ACVHTYGYLT PDLWAETEFL PTPYEEFSEH L
//
LOCUS       Cercomonas_clavideferens@cercl     211 bp    PROT      linear   31-AUG-2014
DEFINITION  Cercomonas_clavideferens@cercl     211 bp    PROT      linear    3-AUG-2014, 21
 ACCESSION  Rose-Cavalier-Smiths-iMac.local:134:1409481220
ORIGIN
        1 ---------- ---------- ---------- ----VEHFIL KDEVLKIAPV QKQTTAGQRT
       61 RFKACVVVGD YDGHIGLGHK CSKEVAGAIR GALIDAKLNI FPVRRGYWGG KFGAPHTVPT
      121 KVTGKCGSVR FRVIPAPRGT GLVAARAPKK LLQLAGYKDV YTNAKGNTKT LGNFVKAAFY
      181 AICATNSYLT PDHWAETKFL PSPYQEHTDF L
//
LOCUS       Araneofila_producta@araprConti     211 bp    PROT      linear   31-AUG-2014
DEFINITION  Araneofila_producta@araprConti     211 bp    PROT      linear    3-AUG-2014, 21
 ACCESSION  Rose-Cavalier-Smiths-iMac.local:135:1409481220
ORIGIN
        1 WVPCTKLGRL VKEGKIKSLE EIYLFSLPIK EYQIVEHFLL KDEVLKINPV QKQTSAGQRT
       61 RFKAYVMVGD QNGHVGLGVK CAREVSGAIR GAIIAAKLSV IPLRRGYWGG RFGTPHTVPC
      121 KVTGKCGSVR VRLVPAPRGT GIVAARVPKK LLQFAGLADV FSSSRGNTKT PGNFVKATFE
      181 AVKATYGYLT PDLWPKTAFV KSPLQDFTDF L
//
LOCUS       Bigelowiella_natans@jgiBigna152972     211 bp    PROT      linear   31-AUG-2014
DEFINITION  Bigelowiella_natans@jgiBigna152972     211 bp    PROT      linear    3-AUG-2014
 ACCESSION  Rose-Cavalier-Smiths-iMac.local:136:1409481220
ORIGIN
        1 WHPVTKLGRL VKAKKILKLE DIFLFSLPIK EPQIVDYFLL EDEVMKVMPV QKQTTAGQRT
       61 RFKAFVAVGD RDGHVGLGVK CSAEVANAIR GAIDRAKLNI IPIRRGYWGG TFGKPHTIPT
      121 KVTGKCGSVT MRLIPAPRGT GVVAGRVPKK FLEYAGVKDI YTSATGATRT LGNFIKATYQ
      181 ALSKTYSFLT PDMWEVKPFT SSPYQEHTDF L
//
LOCUS       Mataza_hastifera@mathaCAMPEP0175119488     211 bp    PROT      linear   31-AUG-2014
DEFINITION  Mataza_hastifera@mathaCAMPEP0175119488     211 bp    PROT      linear    3-AUG-
 ACCESSION  Rose-Cavalier-Smiths-iMac.local:137:1409481220
ORIGIN
        1 WVPVTKLGRL VKADKIKSIE DIFMFSLPIK EHQIVDHFIL KEDVMKISPV QKQTSAGQRT
       61 RFKAFVVIGD ENGHVGLGWK CSSEVATAIR GAIIDAKMRI IPVRRGFWGN KFGQPHTVPS
      121 KVTGKCGSVR FRCVPAPRGT GIVAARAAKK LMQFAGIKDV YTCAQGTTRT LGNFVKACFQ
      181 CMTKTYSYLT PDLWAPTVFT AGPYQEHTDY L
//
LOCUS       Metopion_fluens@metproContig00     141 bp    PROT      linear   31-AUG-2014
DEFINITION  Metopion_fluens@metproContig00     141 bp    PROT      linear    3-AUG-2014, 14
 ACCESSION  Rose-Cavalier-Smiths-iMac.local:138:1409481220
ORIGIN
        1 ---------- ---------- ---------- -YQIIDHFLL KDEVMKIMPV QKQTSAGQRT
       61 RFKAFVCVGD FKAHVGLGHK CSKEVATAIR GAIITAKLSV VPIRLGWWGS TFGQPHTVPC
      121 KVTGKCGSVR FRLIPVPVEP G
//
LOCUS       Gymnophrys_cometa@GYMCO31596_g     211 bp    PROT      linear   31-AUG-2014
DEFINITION  Gymnophrys_cometa@GYMCO31596_g     211 bp    PROT      linear    3-AUG-2014, 21
 ACCESSION  Rose-Cavalier-Smiths-iMac.local:139:1409481220
ORIGIN
        1 ---------- ---------- ---------- ---------- ---------- ----------
       61 ---------- XXXXXXLGEK CAKEVATAIR GAIIAAKMNV IPVRRGYWGA KFGAPHTVPI
      121 KVMGKCGSVR VRLIPAPRGT GIVAAGAVKK LLNYAGIKDV YTKTKGSTKT MGNFIKATYA
      181 ALTQTYLYLT PDLWAPTEFH QSPLQAFTDY L
//
LOCUS       Helkesimastix_marina@rps2Helma     211 bp    PROT      linear   31-AUG-2014
DEFINITION  Helkesimastix_marina@rps2Helma     211 bp    PROT      linear    3-AUG-2014, 21
 ACCESSION  Rose-Cavalier-Smiths-iMac.local:140:1409481220
ORIGIN
        1 WVPCTKLGRL VKDKKITKID DIFLFSLPIK EAPIVDLLLL TDEVMKISPV QKASSAGQQT
       61 RFKAWVVVGD NNGHVGVGVR CSKEAAGAIR GAIVAAKLNI VPVRRGHWGS KFGEPHTVPC
      121 KVSGKCGSVM FRIVPAPRGT GLVASVTPKK VLTMAGIKDA YTASNGQTRT VGNYVFAVYE
      181 ALKKTYTYLT PEFETPTVFA PTPYEQFSAY L
//
LOCUS         GuttMIGQ     211 bp    PROT      linear   31-AUG-2014
DEFINITION  GuttMIGQ     211 bp    PROT      linear    3-AUG-2014, 211 bases, 9DE113DE chec
 ACCESSION  Rose-Cavalier-Smiths-iMac.local:141:1409481220
ORIGIN
        1 ---------- ---------- ---------- ---------- -DAVMKISSV QKCSAAGQTT
       61 RFKAWVVVGD SAGHVGIGVR VSNEAAGAIR GAMNAAKLNL IPVRLGYWGS KVGAPHTVPC
      121 KLAGKCGSVR FRIVPAPRGT GLVASKIPKK VLSLAGVSDC YTSSFGSTRT VGNYVFAIKK
      181 ALEQTYTYLT PEFWGKTQFK ASPFEEYSAF L
//
LOCUS       Gromia_sphaerica@01593_3     164 bp    PROT      linear   31-AUG-2014
DEFINITION  Gromia_sphaerica@01593_3     164 bp    PROT      linear    3-AUG-2014, 164 base
 ACCESSION  Rose-Cavalier-Smiths-iMac.local:142:1409481220
ORIGIN
        1 ---------- ---------- ---------- ---------L KDEVMKIKPV QKQTRAGQRT
       61 RFKAYVCVGD ENGHVGLGVK CSKEVATAIR GAIILAKLSI VPIRMGYWGS KFGLPHTVPV
      121 KVTGKCGSVR VRLIPAPRGT GIVAAQAPKK LLEFAGLKDV YTSS
//
LOCUS       Sorites_sp@sorspCAMPEP0114673006     211 bp    PROT      linear   31-AUG-2014
DEFINITION  Sorites_sp@sorspCAMPEP0114673006     211 bp    PROT      linear    3-AUG-2014, 
 ACCESSION  Rose-Cavalier-Smiths-iMac.local:143:1409481220
ORIGIN
        1 WAPMTKLGRX VNDGKIQNLE EIYLHSLPIK EPEIIDHFYL KDEVLKIHPV QKMTSAGQTN
       61 RFVCYVLVGD TNGHIGLGSK CAKEVATAIR GGIIAAKLNL IPVRRGFWGX RIGLPHTVPM
      121 KVHGKCGSVR CRLIPAPRGS GIVGSPVMKK MMAFAGISDC FTCSCGHTRT TANFAKATFE
      181 ALKATYGYLT PDLWKPTNHC KSPFQEWSDW L
//
LOCUS       Sorites_sp2@sorspCAMPEP0114683890     211 bp    PROT      linear   31-AUG-2014
DEFINITION  Sorites_sp2@sorspCAMPEP0114683890     211 bp    PROT      linear    3-AUG-2014,
 ACCESSION  Rose-Cavalier-Smiths-iMac.local:144:1409481220
ORIGIN
        1 WTPMTKLGRL VNDGKITCLE DIYLHSLPIK EPEIIDHFYL KDEVLKIHPV QKMTSAGQTN
       61 RFVCYVLVGD TNGHIGLGSK CAKEVATAIR GGIIAAKINL IPVRRGFWGN RIGLPHTVPM
      121 KVHGKCGSVR ARLIPAPRGS GIVGSPVMKK MMAFAGISDC FTCSCGHTRT TANFAKATFE
      181 ALKATYGYLT PDLWKPTNHV KSPFQEWSDY L
//
LOCUS       Filoreta_marina@FIL1Con742_2     211 bp    PROT      linear   31-AUG-2014
DEFINITION  Filoreta_marina@FIL1Con742_2     211 bp    PROT      linear    3-AUG-2014, 211 
 ACCESSION  Rose-Cavalier-Smiths-iMac.local:145:1409481220
ORIGIN
        1 WTPVTKLGRL VQSGKIKDLS EIYLHSLPIK EHKIIEKFLL DEKVMKIMPV QKQTKSGQRT
       61 RFKAFVCVGD HKGHVGLGVK CSSEVANAIR GAIINAKLAV VPVRKGYWGS RFGQPHTVPC
      121 KVTGKCGSVR VRLVPAPRGT GVVAAMASKK VLELAGLEDV YSASKGSTRT LGNFVKATYD
      181 ACRRTHSFLT PDLWPETELV DLPIITNASD L
//
LOCUS       Reticulomyxa_filosa@RETFI29906     211 bp    PROT      linear   31-AUG-2014
DEFINITION  Reticulomyxa_filosa@RETFI29906     211 bp    PROT      linear    3-AUG-2014, 21
 ACCESSION  Rose-Cavalier-Smiths-iMac.local:146:1409481220
ORIGIN
        1 ---------- ---------- ---------- ---------- ---------- ----------
       61 ---------- -------XXX XXAEVGIAIR GAHTLAKLSI VPVRKGYWGS KLGEPHTVPC
      121 KVTGKCGSAR VRLIPAPRGT GLVAAAVTKK MLNMAGIEDV YCKSRGQTRT TGNFITACFL
      181 ALRKTYKILS PDLWVPTKLV QILWTNIVKW K
//
LOCUS       Quinqueloculina_sp@QUINQ038_Co     150 bp    PROT      linear   31-AUG-2014
DEFINITION  Quinqueloculina_sp@QUINQ038_Co     150 bp    PROT      linear    3-AUG-2014, 15
 ACCESSION  Rose-Cavalier-Smiths-iMac.local:147:1409481220
ORIGIN
        1 WTPVTKLGRL VKAGKIKTIE DIFLFSIKIK EPEIVDHFFL KDEIMKIKPV QKQTSAGQRT
       61 RFKAWVAVGD GRGHVGLGQK CAAEVGIAIK GAHILAKLSV VPIRKGYWGS TIGDPHTVPC
      121 KLSGKCGSAR VRIIPAPRGT GLVTAAVTKX
//
LOCUS       Plasmodiophora_brassicae@conti     154 bp    PROT      linear   31-AUG-2014
DEFINITION  Plasmodiophora_brassicae@conti     154 bp    PROT      linear    3-AUG-2014, 15
 ACCESSION  Rose-Cavalier-Smiths-iMac.local:148:1409481220
ORIGIN
        1 ---------- ---------- ---------- ---------- ---------- ----------
       61 ---------- ---------- ---------- ---------- ----RGYWGS AFGDVHTVPC
      121 KVTGKCGSVR VRLVPAPRGA GIVAATVSKK VLTY
//
LOCUS       Spongospora_subterranea@contig     183 bp    PROT      linear   31-AUG-2014
DEFINITION  Spongospora_subterranea@contig     183 bp    PROT      linear    3-AUG-2014, 18
 ACCESSION  Rose-Cavalier-Smiths-iMac.local:149:1409481220
ORIGIN
        1 ---------- ---------- ---------- ---------- ---------- ----------
       61 ---------- ---------- ---------- ---------- ---------- ----------
      121 ---------S MTLAVTPRGT GIVAARVPKK LLSYAGLHDV YTSSSGTTRT LGNFVMATFN
      181 AFA
//
LOCUS       Guillardia_JGI@81511     211 bp    PROT      linear   31-AUG-2014
DEFINITION  Guillardia_JGI@81511     211 bp    PROT      linear    3-AUG-2014, 211 bases, F
 ACCESSION  Rose-Cavalier-Smiths-iMac.local:150:1409481220
ORIGIN
        1 WVPVTKLGRL VKAGKIKSLE HIYLFSMPIK EYEIVDFFLL KDEVMKVQPV QKQTRAGQRT
       61 RFKAFVLVGD FDGHVGLGVK VGKEVANAIR GAILAAKLAV VPVRRGYWGK KIGLPHTVPN
      121 KIHGKCGSVH IRLVPAPRGT GIVAAPTSKK ILQYAGIQDC FTSSSGSSAT LGNFAKATFN
      181 ALAVLYGYLT PELWRETKFT KQPFQEFTDD L
//
LOCUS         GoniomSp     194 bp    PROT      linear   31-AUG-2014
DEFINITION  GoniomSp     194 bp    PROT      linear    3-AUG-2014, 194 bases, 3EA03A63 chec
 ACCESSION  Rose-Cavalier-Smiths-iMac.local:151:1409481220
ORIGIN
        1 WVPVTKLGRL VKSGKIKSLE HIYLFALPIK EYQILD---L KDEVMKITPV QKQTRAGQRT
       61 RFKAFVIIGD HDGHVGLGVK CAKEVATAIR GAIIDAKLNI VPVRRGYWGN KIGLPHTVPM
      121 KVTGQCGSVR LRLVPAPRGT GTVAGRVPKK VLSYAGIHDC FTSSTGGTKT LGNFVKATFN
      181 ALARTYSFLS PEFW
//
LOCUS       Roombia_truncata@isotig02265_2     209 bp    PROT      linear   31-AUG-2014
DEFINITION  Roombia_truncata@isotig02265_2     209 bp    PROT      linear    3-AUG-2014, 20
 ACCESSION  Rose-Cavalier-Smiths-iMac.local:152:1409481220
ORIGIN
        1 WTPVTKLGRL VQAGKIKSLE HIYLFALPIK EYQIID---L KDEVMKIMPV QKQTRAGQRT
       61 RFKAFVIIGD HNGHVGLGVK CAKEVATAIR GAIIAAKLTV IPVRRGYWGN KIGEPHTIAN
      121 KVSGKCGSAR VRLVPAPRGT GTVCARVPKK VLAYAGIDDC YTCSRGSTKT LGNFVKATFA
      181 CIQKLYGYLT PDLW------ --PNQEFTD
//
LOCUS       Palpitomonas_bilix@palbiCAMPEP0113890626     211 bp    PROT      linear   31-AUG-2014
DEFINITION  Palpitomonas_bilix@palbiCAMPEP0113890626     211 bp    PROT      linear    3-AU
 ACCESSION  Rose-Cavalier-Smiths-iMac.local:153:1409481220
ORIGIN
        1 WVPCTKLGRL VAAGKIASIE QIFLFSLTIK EHQIVDHFLL KDEVLKIMPV QKQTSAGQRT
       61 RFKAFVVVGD MNGHLGLGVK AAKEVANAIR AGLNIAKLNI CPVRRGYWGA KLGNPHTVPV
      121 KITGKCGSVR VRLVPAPRGT GIVASPAPKK ILQFAGIEDV YTQSRGHTKT LGNFVKATFY
      181 AIRKLYGFLT PELWKPTNAG KALYQEHTDF L
//
LOCUS       Telonema_sp@contig01414_6     209 bp    PROT      linear   31-AUG-2014
DEFINITION  Telonema_sp@contig01414_6     209 bp    PROT      linear    3-AUG-2014, 209 bas
 ACCESSION  Rose-Cavalier-Smiths-iMac.local:154:1409481220
ORIGIN
        1 WVPCTKLGRL VKEGKIAKID DIYFYSLAIK EAGIVD---I KDEVMKIQPV QKQTSAGQRM
       61 KFKAYVLVGD FDGHVGLGVK GAKEVATAIR GAIARAKLSL VPVLRGYWGN KVGLPHTVPS
      121 KVTGKSGSVR MRLIPAPRGT GLVASRASKR VLQYAGVEDV YTATRGATST MGNFIKATFE
      181 AIKNTYSYNC PAFW------ --PQQEFTD
//
LOCUS         CryptSpp     211 bp    PROT      linear   31-AUG-2014
DEFINITION  CryptSpp     211 bp    PROT      linear    3-AUG-2014, 211 bases, CBFE6C6 check
 ACCESSION  Rose-Cavalier-Smiths-iMac.local:155:1409481220
ORIGIN
        1 WVPVTKLGRL VRDGKINSIE EIYLHSLPIK EHQIVDYFFL SEEVMKIMPV QKQTRAGQRT
       61 RYKAFVAVGD FNGHIGLGVK CAKEVATAIR GGIIAAKLSL VPVRRGYWGN KIGEPHTVPM
      121 KVSGKCGSVL VRLVPAPRGT AIVGAPTTKK MLQFAGVKDC FTSSRGCTKT RGNFMLAIFA
      181 ALKSTYAYLT PDLWKEYSFT PSPYKQFSDF L
//
LOCUS         BabeBovi     211 bp    PROT      linear   31-AUG-2014
DEFINITION  BabeBovi     211 bp    PROT      linear    3-AUG-2014, 211 bases, BC47637C chec
 ACCESSION  Rose-Cavalier-Smiths-iMac.local:156:1409481220
ORIGIN
        1 WVPVTKLGRL VAAGLIQSIE QIYLHSIPIK EYQIVDYFFL ADDVVKIVPV QKQTNAGQRT
       61 RFKVFVAIGD FDGHCGLGTK CAKEVATAIR GAIISAKLSL IPVRRGYWGN MIGDPHTVPM
      121 KVHGKSGSVR CRLVPAPIGT QIVGAPTAKK LLSLAGIKDC FSCSSGSPKT RGNFVKAVFA
      181 ALSATYGYPT PDL-RQVKYQ PSIYQQFSSF L
//
LOCUS         EimeTene     211 bp    PROT      linear   31-AUG-2014
DEFINITION  EimeTene     211 bp    PROT      linear    3-AUG-2014, 211 bases, 474D7FFD chec
 ACCESSION  Rose-Cavalier-Smiths-iMac.local:157:1409481220
ORIGIN
        1 WVPITKLGRL VRAGKITSIE EVYLHSLPVK EFQIIDHFFL KDEVMKIMPV QKQTRAGQRT
       61 RFKAFVAIGD SNGHCGLGVK CAKEVASAIR GAIIAAKLSL IPVRRGYWGN KIGDPHTVPM
      121 KVSGKCGSVR VRLIPAPRGT HIVGAPTTKK ILAFAGIKDC FSNSNGSTKT RGNFMKALFD
      181 ALKQTYGYLT PDLWKPRLYT KSPFQEWSDF L
//
LOCUS         ToxoGond     211 bp    PROT      linear   31-AUG-2014
DEFINITION  ToxoGond     211 bp    PROT      linear    3-AUG-2014, 211 bases, F4765482 chec
 ACCESSION  Rose-Cavalier-Smiths-iMac.local:158:1409481220
ORIGIN
        1 WVPITKLGRL VRDGKISSIE EIYLFSLPIK EYQIIDHFFL KDDVMKIMPV QKQTRAGQRT
       61 RFKAFVAVGD SNGHCGLGVK CAKEVATAIR GAIIAAKLSL VPVRRGYWGN KIGEPHTVPM
      121 KVSGRCGSVR VRLIPAPRGT HIVGAPTTKK ILGFAGIKDC FSNSKGSTKT RGNFMKALFD
      181 ALSQTYGYLT PELWTPTVYT KSPYQEWSDY L
//
LOCUS       Theileria0@28171     211 bp    PROT      linear   31-AUG-2014
DEFINITION  Theileria0@28171     211 bp    PROT      linear    3-AUG-2014, 211 bases, F25F6
 ACCESSION  Rose-Cavalier-Smiths-iMac.local:159:1409481220
ORIGIN
        1 WVPVTKLGRL VHAGLITSME QIYLHSIPVK EFQIVDYFFL VDDVVKIVPV QKQTNAGQRT
       61 RFKAFVAVGD CNGHVGLGSK CAKEVATAIR GAIISAKLSL VPVRMGYWGN MIGDPHTVPM
      121 KVSGKCGSVR VRLVPAPRGT QIVGAPTTKK LLQFAGIKDC FSTSKGSTKT RGNFLKAVFA
      181 ALKSTYGYLT PDLWDKTELQ PSIYEEFSSF L
//
LOCUS         TheiParv     211 bp    PROT      linear   31-AUG-2014
DEFINITION  TheiParv     211 bp    PROT      linear    3-AUG-2014, 211 bases, 65EC6D99 chec
 ACCESSION  Rose-Cavalier-Smiths-iMac.local:160:1409481220
ORIGIN
        1 WVPVTKLGRL VHAGLITSME QIYLHSIPVK EFQIVDYFFL VDDVVKIVPV QKQTNAGQRT
       61 RFKAFVAVGD CNGHVGLGSK CAKEVATAIR GAIISAKLSL VPVRMGYWGN MIGDPHTVPM
      121 KVSGKCGSVR VRLVPAPRGT QIVGAPTTKK LLQFAGIKDC FSTSKGSTKT RGNFLKAVFA
      181 ALKSTYGYLT PDLWAKVKLQ PSIYEEFSSF L
//
LOCUS       Plasmodium_yoelli@rps2PlayoCom     211 bp    PROT      linear   31-AUG-2014
DEFINITION  Plasmodium_yoelli@rps2PlayoCom     211 bp    PROT      linear    3-AUG-2014, 21
 ACCESSION  Rose-Cavalier-Smiths-iMac.local:161:1409481220
ORIGIN
        1 WVPVTKLGRL VKEGKISSIE EIYLHSLPIK EYQIIDYFFL KDDVVKIMPV QKQTRAGQRT
       61 RFKAFVAIGD GNGHCGLGVK CAKEVATAIR GAIIAAKLSL IPVRRGYWGN KIGDPHTVPM
      121 KVSGKCGSVR IRLIPAPRGT QIVGAPTTKK MLNFAGIKDC FSSSCGKTKT RGNFLRAIFN
      181 ALSKTYGYLT PDLWKVTKFD KSPYEEWSDF L
//
LOCUS       Plasmodium_falciparum@rps2Plaf     211 bp    PROT      linear   31-AUG-2014
DEFINITION  Plasmodium_falciparum@rps2Plaf     211 bp    PROT      linear    3-AUG-2014, 21
 ACCESSION  Rose-Cavalier-Smiths-iMac.local:162:1409481220
ORIGIN
        1 WVPVTKLGRL VKEGKIVSIE EIYLHSLPIK EYQIIDYFFL KDDVVKIMPV QKQTRAGQRT
       61 RFKAFVAIGD GNGHCGLGVK CAKEVATAIR GAIISAKLSL IPVRRGYWGN KIGDPHTVPM
      121 KVSGKCGSVR IRLVPAPRGT QIVGAPTTKK MLNFAGIKDC FSSSCGKTKT KGNFLRAIFN
      181 ALSKTYGYLT PDLWKVTNFD KSPYEEWSDF L
//
LOCUS         AlexTama     211 bp    PROT      linear   31-AUG-2014
DEFINITION  AlexTama     211 bp    PROT      linear    3-AUG-2014, 211 bases, 8A8C008 check
 ACCESSION  Rose-Cavalier-Smiths-iMac.local:163:1409481220
ORIGIN
        1 ---------- ---------- ---------- ---------- ---------- ---TSAGQRN
       61 RFVCYVLVGD QNGHIGLGSK CAKEVATAIR GGIIAAKMAL IPVRRGYWGN KIGMPHTVPM
      121 KVHGKCGSVR VRLVPAPRGS GIVGSPVLKK MMQFAGISDC FSCTCGHTRT KGNFMKATFE
      181 AVRVTYAYLT PDLWKPTYFV RHPFQEHTDF L
//
LOCUS       Karlodinium_micrum@rps2KarmiCo     194 bp    PROT      linear   31-AUG-2014
DEFINITION  Karlodinium_micrum@rps2KarmiCo     194 bp    PROT      linear    3-AUG-2014, 19
 ACCESSION  Rose-Cavalier-Smiths-iMac.local:164:1409481220
ORIGIN
        1 WVPVTKLGRL VKDGKVXSIE EIFLNSLPIK EXQIVDTFFL KDEVMKIHPV QKMTSAGQTN
       61 RFVCYVLVGD XNGHIGLGGK CAKEVATAIR GGIISAKMNL IPVRRGYWGN RIGFPHTVPM
      121 KVSGACGSVR IRLVPAPRGS GVVGSPTMKK MLSFAGVTDC FTCSCGHTRT KGNFMGATFE
      181 ALRLTYAYLT PDLW
//
LOCUS         OxyrMari     211 bp    PROT      linear   31-AUG-2014
DEFINITION  OxyrMari     211 bp    PROT      linear    3-AUG-2014, 211 bases, 8234E1E6 chec
 ACCESSION  Rose-Cavalier-Smiths-iMac.local:165:1409481220
ORIGIN
        1 WVPVTKLGRL VQAGKIASIE DIFLHSLPIK EHQVIDHFFL KDEVMKIQPV QKQTTAGQRN
       61 RFNAFVAVGD ENGHFGLGVK CSKEVANAIK GGIIAAKLNM IPVRRGYWGA KLGLPHTIAT
      121 KVTGKSGSVR VRLIPAPRGS GIVGSPVAKK LLGFAGVADC FTCSSGHTRT RGNTMKALFH
      181 CLKASYGFLT PDLWRPTHFV KGPFQEWSDF L
//
LOCUS       Perkinsus0@25040     211 bp    PROT      linear   31-AUG-2014
DEFINITION  Perkinsus0@25040     211 bp    PROT      linear    3-AUG-2014, 211 bases, 77463
 ACCESSION  Rose-Cavalier-Smiths-iMac.local:166:1409481220
ORIGIN
        1 WVPYTKLGRL VKENKITSIE EVYLHSLPIK EYQIVDQLFL KEEVMKIMPV QKQTTAGQRT
       61 RFKAFVAIGD ENGHVGLGVK AAKEVATAIR GAIMAAKLSL IPVRRGYWGN KLGEPHTVPM
      121 KVTGKCGSVA VRLIPAPRGT HIVGAPASKK LIAFAGIKDC FTCSTGHTRT KGNFLKATFN
      181 ALQATYGYLT PDLWMEQLPA QSPMQQWSDF L
//
LOCUS       Paramecium_tetraurelia@1244230     211 bp    PROT      linear   31-AUG-2014
DEFINITION  Paramecium_tetraurelia@1244230     211 bp    PROT      linear    3-AUG-2014, 21
 ACCESSION  Rose-Cavalier-Smiths-iMac.local:167:1409481220
ORIGIN
        1 WVPLTKLGRL VKAGKIKSLE TIFQFSIPIK EYQIVDHFLL KEEPLAIGPV QKQTCAGQRT
       61 RFKAYVVVGD SHQHIGLGWK SAKEVQGAIK GAVINAKLNL IPVRKGYWGN KIAQPHTVPC
      121 KVTGKEGSVR VRLVPAPRGT GIVAAITSKK VLQMAGIQDC YTQSKGSTRT RSNFLKATFH
      181 ALKETYNFLT PDLWGHTKLE STPFQEHSEY L
//
LOCUS         ParaCaud     211 bp    PROT      linear   31-AUG-2014
DEFINITION  ParaCaud     211 bp    PROT      linear    3-AUG-2014, 211 bases, F50712F5 chec
 ACCESSION  Rose-Cavalier-Smiths-iMac.local:168:1409481220
ORIGIN
        1 WVPLTKLGRL VKAGKIKSLE TIFQFSIPIK EYQIVDHFLL KEEPLAIGPV QKQTCAGQRT
       61 RFKAYVVVGD SHQHIGLGWK SAKEVQGAIK GAVINAKLNL IPVRKGYWGN KIAQPHTVPC
      121 KVTGKEGSVR VRLVPAPRGT GIVAAITSKK VLQMAGIQDC YTQSKGSTRT RSNFLKATFH
      181 ALKETYNFLT PDLWGHTKLE STPFQEHSEY L
//
LOCUS       Sterkiella_histriomuscorum@OTL     211 bp    PROT      linear   31-AUG-2014
DEFINITION  Sterkiella_histriomuscorum@OTL     211 bp    PROT      linear    3-AUG-2014, 21
 ACCESSION  Rose-Cavalier-Smiths-iMac.local:169:1409481220
ORIGIN
        1 LGSPNKLGRL VKYNMIKSLE EIYTHSIPIK ESQIVDELLL SDEVMKIITV QKQTKAGQRT
       61 RFKAVVAVGD LDGHVGLGVK VAKEVQIAIK GALVAAKLSL IPVRRGYWGN KIGGVHTVPV
      121 KVTGKCGSVR IRLIPAPRGT GIVGAPTSKK LLQFAGIEDC FTASTGSTKT LENFIKATFD
      181 ALQNTYGFLT PDLWPKTDFL PSPFIIYADF L
//
LOCUS         AnopHaem     211 bp    PROT      linear   31-AUG-2014
DEFINITION  AnopHaem     211 bp    PROT      linear    3-AUG-2014, 211 bases, 4E4A5BD2 chec
 ACCESSION  Rose-Cavalier-Smiths-iMac.local:170:1409481220
ORIGIN
        1 WTPTTKLGRL VQSDRITTIE EIFRWAMPIK ESQIVDKLIM REEVMEVKPV QKQTTAGQRM
       61 RFKAYVVIGD CRGHIGLGWN SNKEVQGAIK GAITHAKLNL IPVRRGYWGN MIGDAHTVPC
      121 KVHGKSGSVR IRMIPAPRGT GIVAAPASKK VIQFSGIGDV YTSSSGCTRT RGNFVKATYY
      181 CLENTYKYST PDWWGAPALK QHPYDEHQEF L
//
LOCUS       Tetrahymena_thermophila@118367     211 bp    PROT      linear   31-AUG-2014
DEFINITION  Tetrahymena_thermophila@118367     211 bp    PROT      linear    3-AUG-2014, 21
 ACCESSION  Rose-Cavalier-Smiths-iMac.local:171:1409481220
ORIGIN
        1 WQPQTKLGRL VKYGKISSLD EIFKYSIPIK EPEIIDHFYL MEEVLQITPV QKQTQAGQRT
       61 RFKGFVVVGD SNGHIGLGWK VAKEVQGAIK GAITHAKLNM VPVRKGYWGN KIANAHTIPQ
      121 KITGKSGSVR IRLVPAPRGT GIVAAPIPKK VLQFAGVQDI YTSSQGCTRT RGNFLKATYY
      181 ALANTYRYLT PDFWGKPEDN ELPFETFSEF L
//
LOCUS         TetrPyri     211 bp    PROT      linear   31-AUG-2014
DEFINITION  TetrPyri     211 bp    PROT      linear    3-AUG-2014, 211 bases, 9F414603 chec
 ACCESSION  Rose-Cavalier-Smiths-iMac.local:172:1409481220
ORIGIN
        1 WQPQTKLGRL VKYGKISSLD EIFKYSIPIK EPEIIDHFYL MEEVLQITPV QKQTQAGQRT
       61 RFKGFVVVGD SNGHIGLGWK VAKEV--AIK GAITHAKLNM VPVRKGYWGN KIANAHTIPQ
      121 KITGKSGSVR IRLVPAPRGT GIVAAPIPKK VLQFAGVQDI YTSSQGCTRT RGNFLKATYY
      181 ALANTYRYLT PDFWGKPEDN ELPFETFSEF L
//
LOCUS       Schizochytrium_sp@schspContig0     130 bp    PROT      linear   31-AUG-2014
DEFINITION  Schizochytrium_sp@schspContig0     130 bp    PROT      linear    3-AUG-2014, 13
 ACCESSION  Rose-Cavalier-Smiths-iMac.local:173:1409481220
ORIGIN
        1 WVPVTKLGRL VKEGKFKSIE EIFLFSLPVK EPEIIEAFFL KDEVMKIVPV QKQTTAGQRT
       61 RFKAFVAVGD GNGHIGLGSK VASEVANAIQ GALKNAKVNV APIRRGYWGN KVGKPHTVPC
      121 KLTGKCSSVX
//
LOCUS       Blastocystis_hominis@BHL000034     211 bp    PROT      linear   31-AUG-2014
DEFINITION  Blastocystis_hominis@BHL000034     211 bp    PROT      linear    3-AUG-2014, 21
 ACCESSION  Rose-Cavalier-Smiths-iMac.local:174:1409481220
ORIGIN
        1 WVPVTKLGRL VKFGKITSIE EIYLFSLPIK EPQIVDMLLL KEEVMQVFPV QKQTTAGQRT
       61 RFKAFVAVGD CNGHIGLGSK CAKEVAGAIK GAILIAKMSI IPVRRGYWGA NAGKVHTVPV
      121 KVTGKCGSVR VRLIPAPRGT GIVASPAMKK FITLAGIDDV YTSSRGHTRT LGNSIKACFN
      181 ALKHTYSYYT PDFWYNECNE QIPYQKFTDF L
//
LOCUS         PhytInfe     211 bp    PROT      linear   31-AUG-2014
DEFINITION  PhytInfe     211 bp    PROT      linear    3-AUG-2014, 211 bases, 43BDFFA0 chec
 ACCESSION  Rose-Cavalier-Smiths-iMac.local:175:1409481220
ORIGIN
        1 WVPVTKLGRL VKEGKIGSLE EIYLFSLPIK ECEIVNYFLL KDEVMKIMPV QKQTTAGQRT
       61 RFKAFVAVGD SNGHIGLGVK CAKEVATAIR GAIILAKISL VPVRRGYWGR MVGAPHTVPN
      121 KVTGKCGSVR VRLIPAPRGT GLCAAPVPKK LLGMAGIEDC YTSARGHTRT LGNFVKATFY
      181 ALRATYAYLT PDLWEQHTFG PSPYQEHTDF L
//
LOCUS       Phytophthora_ramorum@PHYRA7149     211 bp    PROT      linear   31-AUG-2014
DEFINITION  Phytophthora_ramorum@PHYRA7149     211 bp    PROT      linear    3-AUG-2014, 21
 ACCESSION  Rose-Cavalier-Smiths-iMac.local:176:1409481220
ORIGIN
        1 WVPVTKLGRL VKEGKINSLE EIYLFSLPIK ECEIVNHFLL KDEVMKIMPV QKQTTAGQRT
       61 RFKAFVAVGD SNGHIGLGVK CAKEVATAIR GAIILAKISL VPVRRGYWGR MVGNPHTVPN
      121 KVTGKCGSVR VRLIPAPRGT GLCAAPVPKK LLGMAGIEDC YTSARGHTRT LGNFVKATFY
      181 ALRATYSYLT PDLWEQHTFG PSPYQEHTDF L
//
LOCUS       Phytophthora_sojae@PHYSO109513     211 bp    PROT      linear   31-AUG-2014
DEFINITION  Phytophthora_sojae@PHYSO109513     211 bp    PROT      linear    3-AUG-2014, 21
 ACCESSION  Rose-Cavalier-Smiths-iMac.local:177:1409481220
ORIGIN
        1 WVPVTKLGRL VKEGKIGSLE EIYLFSLPIK ECEIVNYFLL KDEVMKIMPV QKQTTAGQRT
       61 RFKAFVAVGD SNGHIGLGVK CAKEVATAIR GAIILAKISL VPVRRGYWGR MVGAPHTVPN
      121 KVTGKCGSVR VRLIPAPRGT GLCAAPVPKK LLGMAGIEDC YTSARGHTRT LGNFVKATFY
      181 ALRATYAYLT PDLWEQHTFG PSPYQEHTDF L
//
LOCUS       Pythium_ultimum@rps2PhyulCompo     211 bp    PROT      linear   31-AUG-2014
DEFINITION  Pythium_ultimum@rps2PhyulCompo     211 bp    PROT      linear    3-AUG-2014, 21
 ACCESSION  Rose-Cavalier-Smiths-iMac.local:178:1409481220
ORIGIN
        1 WVPVTKLGRL VKEGKISSLE EIYLFSLPIK ECEIVNHFLL KDEVMKIMPV QKQTTAGQRT
       61 RFKAFVAVGD HNGHIGLGVK CAKEVATSIR GAIILAKIAL VPVRRGYWGL MIGAPHTVPN
      121 KVTGKCGSVR VRLIPAPRGT GLCAAPAPKK LLGMAGIEDC YTSARGHTRT LGNFVKATFY
      181 ALRATYAYLT PDLWEQHSFA ASPYQEHTDF L
//
LOCUS       Aureococcus_anophagefferens@AU     211 bp    PROT      linear   31-AUG-2014
DEFINITION  Aureococcus_anophagefferens@AU     211 bp    PROT      linear    3-AUG-2014, 21
 ACCESSION  Rose-Cavalier-Smiths-iMac.local:179:1409481220
ORIGIN
        1 WVPVTKLGRL VKEGKIKSLE EIFLYSMPIK EYQIVDYFFL KDEVMNIKPV QKQSSAGQRT
       61 RFKAYVAVGD FEGHIGLGKK CSSEVATAIR GALIMAKMNL IPIRRGYWGK NSGAPHTIPM
      121 KLSGSSGSVS VRLIPAPRGT GIVAAPASKK ILAMAGLEDC YSTTRGHSRT TGNFITAVFN
      181 AIAASYGYLS PELWKPTVFS KNPFQEHTDF L
//
LOCUS       Ectocarpus@23941     189 bp    PROT      linear   31-AUG-2014
DEFINITION  Ectocarpus@23941     189 bp    PROT      linear    3-AUG-2014, 189 bases, C93CE
 ACCESSION  Rose-Cavalier-Smiths-iMac.local:180:1409481220
ORIGIN
        1 WVPITKLGRL VKENKIKSLE DIYLFSMAIK EYQIVDFFLL KDEVMKIMPV QKVSAAGQIT
       61 RFKAFVAVGD ESGHVGLGVK CAKEVATAIR GAIIIAKMSV VPVRRGYWGR KNGMPHTVPN
      121 KVTGKCGSVR VRLIPAPRGT GLVAAPVPKK LLSMAGVEDC YTSSRGHTRT LGNFVKAVYF
      181 ALAKTYGYL
//
LOCUS       Phaeodactylum_triconutum@PHATR     211 bp    PROT      linear   31-AUG-2014
DEFINITION  Phaeodactylum_triconutum@PHATR     211 bp    PROT      linear    3-AUG-2014, 21
 ACCESSION  Rose-Cavalier-Smiths-iMac.local:181:1409481220
ORIGIN
        1 WVPVTKLGRL VKEGKIGSME EIFLFSLPVK EAEIIDFFLL QDEVMKIMPV QKQSSAGQRT
       61 RFKAFVAVGD GAGHIGLGVK CSSEVANAIR GAITAAKLNV APVRRGFWGR MSGLPHTIPC
      121 KVTGKCGSVR VRLIPAPRGT GLVSSPAGKK LLHMAGVTDC YTSACGHTRT MGNFIKALFY
      181 ALRSTYGYLS PELWADMPLL ATPYQEHTDF L
//
LOCUS       Thalassiosira_pseudonana@rps2T     211 bp    PROT      linear   31-AUG-2014
DEFINITION  Thalassiosira_pseudonana@rps2T     211 bp    PROT      linear    3-AUG-2014, 21
 ACCESSION  Rose-Cavalier-Smiths-iMac.local:182:1409481220
ORIGIN
        1 WVPVTKLGRL VKEGKIGSIE EIFLFSIPVK EAEIIDYFLL QDEVMKIMPV QKQSSAGQRT
       61 RFKAFVAVGD AAGHIGLGVK CSSEVATAIR GAILAAKLNI APVRRGYWGR KASAPHTVPT
      121 KVTGKCGSVR VRLIPAPRGT GLVSSPAGKR LLSMAGIEDC YTSTRGHTRT MGNFIKALFY
      181 ALRNTYGYLE PDLWKENVLT AAPFQEHTDF L
//
LOCUS       Astrolonche_sp@FYYV7UT03C2B6M_      94 bp    PROT      linear   31-AUG-2014
DEFINITION  Astrolonche_sp@FYYV7UT03C2B6M_      94 bp    PROT      linear    3-AUG-2014, 94
 ACCESSION  Rose-Cavalier-Smiths-iMac.local:183:1409481220
ORIGIN
        1 WTPVTRLGRL VKNGKIADLE TIYRFSLCIK EFQIVD---L EEEVMKIMPV QKQTTAGQRT
       61 RFKAFVCVGD SNGHVGLGWK TASEVTEAIR GATI
//
LOCUS       Phyllostaurus_sp@FWNBSUB02DYM6      98 bp    PROT      linear   31-AUG-2014
DEFINITION  Phyllostaurus_sp@FWNBSUB02DYM6      98 bp    PROT      linear    3-AUG-2014, 98
 ACCESSION  Rose-Cavalier-Smiths-iMac.local:184:1409481220
ORIGIN
        1 ---------- ---------- ---------- ---------- ---------- -KQTRAGQRT
       61 RFKAFVVVGD SNGHVGLGVK CAKEVATAIR DAIILAKL
//
LOCUS       Collodictyon_sp@09492_6     211 bp    PROT      linear   31-AUG-2014
DEFINITION  Collodictyon_sp@09492_6     211 bp    PROT      linear    3-AUG-2014, 211 bases
 ACCESSION  Rose-Cavalier-Smiths-iMac.local:185:1409481220
ORIGIN
        1 WTPLTKLGRL VKDGKIHTIE QVYLHSLPIK EYQIIDYFLL KDEVMKITPV QKQTRAGQRT
       61 RFKAYVVVGD SNGHVGLGVK CAKEVATAIR GALIMAKLSI IPVRRGYWGN KVDLPHTVPC
      121 KVTGKCGSVA VRLVPAPRGT GIVAAPVPKK ILQMAGIQDV YTSSTGKTKT MGNFVMATFK
      181 AIANTYQLLS PDLWPTTVFV KNPYQEFSSV L
//
LOCUS       Filamoeba_nolandi@filnoCAMPEP0168554636     211 bp    PROT      linear   31-AUG-2014
DEFINITION  Filamoeba_nolandi@filnoCAMPEP0168554636     211 bp    PROT      linear    3-AUG
 ACCESSION  Rose-Cavalier-Smiths-iMac.local:186:1409481220
ORIGIN
        1 WTPVTKLGRL VKEKLIKKLE EIYLFSLPIK EYQIIDWFLL KDEVMXXMPV QKQTRAGQRT
       61 RFKAFVIVGD SDGHVGLGVK CSKEVATAIR GAIILGKLSI VPVRRGYWGN KIGAPHTVPT
      121 KVTGKTGSVS VRLVPAPRGT GIVAARTPKK VLQFAGIQDV FTQTRGHTKT MGNFVKATFA
      181 ALSATYGYLT PDLWRETKLL KAPYQEHSDF L
//
LOCUS       Mayorella_sp@mayorCAMPEP0174234770     211 bp    PROT      linear   31-AUG-2014
DEFINITION  Mayorella_sp@mayorCAMPEP0174234770     211 bp    PROT      linear    3-AUG-2014
 ACCESSION  Rose-Cavalier-Smiths-iMac.local:187:1409481220
ORIGIN
        1 WVPVTKLGRL VQGGQITTLE EIYLHSLPIK ETEIVDKIVL KDEVLKITPV QKQTRAGQRT
       61 RFKAFVIVGD SDGHCGLGVK CSKEVANAIK GAIQQAKLAV IPVRRGYWGN KLGKPHTVPM
      121 KVTGKCGSVR VRLVPAPRGT GIVAARVPKK LLQFAGITDC FTSTTGHSKT LGNFVKATFD
      181 AISKTYGFLT PDQWATRTLE QSPVQVHTEL L
//
LOCUS       Neoparamoeba_aestuarina@neoaeCAMPEP0201514994     211 bp    PROT      linear   31-AUG-2014
DEFINITION  Neoparamoeba_aestuarina@neoaeCAMPEP0201514994     211 bp    PROT      linear   
 ACCESSION  Rose-Cavalier-Smiths-iMac.local:188:1409481220
ORIGIN
        1 WKPVTKLGRL VKENYITSLE EIYLFSLPIK EHQIIDKFML KDEVMKICPV QKQTRAGQRT
       61 RFKAFVVVGD TRGHCGLGVK CSKEVATAIR AAIILAKLSV IPVRRGYWGN NYGQPHTVPM
      121 KVTGKCGSVS VRLVPAPRGT GLVAARVPKK LLQFAGVEDV YTSSCGSTRT LGNFVKATFQ
      181 AIAKTYGYLT PDLWFDRPLP VSPLQKYSEE L
//
LOCUS       Paramoeba_atlantica@paratCAMPEP0201480560     211 bp    PROT      linear   31-AUG-2014
DEFINITION  Paramoeba_atlantica@paratCAMPEP0201480560     211 bp    PROT      linear    3-A
 ACCESSION  Rose-Cavalier-Smiths-iMac.local:189:1409481220
ORIGIN
        1 WVPVTKLGRL VKERMITHLE EIYLFSLPIK EYQIIDFFIM KDEVMKIMPV QKQTRAGQRT
       61 RFKAFVVVGD GAGHCGLGVK CSKEVATAIR AAIILAKLSV IPVRRGYWGS KLGLPHTVPM
      121 KVTGKCGSVS VRLVPAPRGT GLVAARVPKK LLQFAGVEDV YTSASGSTKT LGNFVKATFL
      181 AISKTYGYLT PDLWFDRSLP ISPIQKHSDF L
//
LOCUS       Pessonella_sp@pesspCAMPEP0168586960     211 bp    PROT      linear   31-AUG-2014
DEFINITION  Pessonella_sp@pesspCAMPEP0168586960     211 bp    PROT      linear    3-AUG-201
 ACCESSION  Rose-Cavalier-Smiths-iMac.local:190:1409481220
ORIGIN
        1 WVPVTKLGRL VKEKLIKRLE EVYLYSLPIK EPQIIDWFLL QDEVMKIMPV QKQTQAGQRT
       61 RFKAYIAVGD RDGHIGLGVK CAKEVAIAIR GAIANAKVNV VPIRRGYWGN KVGQPHTVPC
      121 KLTGKCGSVR VRLIPAPRGT GIVAATVPKK LLTMAGVQDV YTQSSGHTRS LGNFVKATFF
      181 AVSKSYGYLD PTLWRETNPG KTPIETNAAF L
//
LOCUS       Sexangularia_sp@sexspCAMPEP0170751256     211 bp    PROT      linear   31-AUG-2014
DEFINITION  Sexangularia_sp@sexspCAMPEP0170751256     211 bp    PROT      linear    3-AUG-2
 ACCESSION  Rose-Cavalier-Smiths-iMac.local:191:1409481220
ORIGIN
        1 WVPCTKLGRL VKDGRIRVLE EIFLFSLPIK EYQIIDFFLL TDEVMKIMPV QKQTKAGQRT
       61 RMKAFVAIGD KDGHIGLGVK CAKEVATAIR AAINLAKLSI IPVRRGYWGT KVGMPHTVAS
      121 KVTGKCGSVR VRLVPAPRGT GIVAALCTKK FISMAGIDDV FTSSTGHTRT MGNFIMATFN
      181 ALRKTYGYLD PTLWRKTRLN KVPYAEHSKF L
//
LOCUS       Stereomyxa_ramosa@steraCAMPEP0174262178     211 bp    PROT      linear   31-AUG-2014
DEFINITION  Stereomyxa_ramosa@steraCAMPEP0174262178     211 bp    PROT      linear    3-AUG
 ACCESSION  Rose-Cavalier-Smiths-iMac.local:192:1409481220
ORIGIN
        1 WIPATKLGRL VDSKRITKLE EIYLYSLPIK EHQIVDAFLL KDEVLKIMPV QKQTRAGQRT
       61 RFKAFVVVGD KNGHVGLGVK CSKEVATAIR AAINLAKLAI IPVRRGYWGN KIGKPHTVPC
      121 KVTGKCGSVR VRLVPAPRGT GLVAARTPKK ILSFAGIEDV FTSSCGHTKT LGNFAKATFA
      181 AVSHTYEFLT PDFWRDAGLE KGPYGAHSAF L
//
LOCUS       Stygamoeba_regulata@styreCAMPEP0177645096     211 bp    PROT      linear   31-AUG-2014
DEFINITION  Stygamoeba_regulata@styreCAMPEP0177645096     211 bp    PROT      linear    3-A
 ACCESSION  Rose-Cavalier-Smiths-iMac.local:193:1409481220
ORIGIN
        1 WIPVTKLGRL VKDKMITSLE QIYLFSIPIK EFQIVDFFLM KDEVMKIMPV QKQTRAGQRT
       61 RFKAFVVVGD QDGHIGLGVK CSKEVATAIR GAIVLAKLAI IPVRRGYWGN NIGLPHTVPI
      121 KVTGKCGSVV VRVVPAPRGT GIVAARVPKK VLQFAGVEDC YTQAKGSTKT LGNFVKATFF
      181 ALRETYGFLT PNLWKEQRLL KAPYQEYSDF L
//
LOCUS       Trichosphaerium_sp@trichoCAMPEP0168530288     211 bp    PROT      linear   31-AUG-2014
DEFINITION  Trichosphaerium_sp@trichoCAMPEP0168530288     211 bp    PROT      linear    3-A
 ACCESSION  Rose-Cavalier-Smiths-iMac.local:194:1409481220
ORIGIN
        1 WVPLTKLGRL VKEGKIRSLE EIYLHSLAVK EHQIVDFFLL QDEVMKIMPV QKQTRAGQRT
       61 RFKAFVVVGD CDGHLGLGIK CSKEVATAIR GAITIAKTSV IPVRRGYWGS RMGEPHTIPG
      121 KTMGKCGSVR VKFIPAPRGA GLVSSPATKK LLQLAGIRDI YTQSFGHTKT MGNFIKAAYA
      181 ALYRTYVTLT PDLWGSYVLT KSPLQEHCDF L
//
LOCUS       Vannella_sp@vanJPCAMPEP0114603644     211 bp    PROT      linear   31-AUG-2014
DEFINITION  Vannella_sp@vanJPCAMPEP0114603644     211 bp    PROT      linear    3-AUG-2014,
 ACCESSION  Rose-Cavalier-Smiths-iMac.local:195:1409481220
ORIGIN
        1 WVPVTKLGRL VMDRHITTLE QIYLFSLPIK EFQIIEYLVL KDEVMKIMPV QKQTRAGQRT
       61 RFKAFVVVGD SNGHIGLGVK CSSEVATAIR GAINVAKLSV IPVRKGYWGN RIGAPHTIPT
      121 KVTGKCGSVT VRLVPAPKGT GLVAAGAPKK LLQFAGIEDV YTSSSGHRKT LGNFVKATFA
      181 AISNTFGYLT PDLWKEYQLQ KTPFEEYSDW L
//
LOCUS       Vexillifera_JP@vexJPCAMPEP0201545886     211 bp    PROT      linear   31-AUG-2014
DEFINITION  Vexillifera_JP@vexJPCAMPEP0201545886     211 bp    PROT      linear    3-AUG-20
 ACCESSION  Rose-Cavalier-Smiths-iMac.local:196:1409481220
ORIGIN
        1 WVPVTKLGRL VKEKLIHSLE EVYLMALPIK EYQIVDQFVM KDEVLKICPV QKQTTAGQRT
       61 RFKAFVIVGD SDGHCGLGIK CAKEVATAIR GAIILAKLSV IPVRRGYWGA KLGAPHTVPM
      121 KLSGKCGSVL VRLIPAPRGT GIVAARVPKK LLQFAGLQDC YTSSSGHTST LGNFVQATFI
      181 ALSKSYGFLT PDLWFDRPLP QNPLAVHAEY L
//
LOCUS       Coprprot@rps2     211 bp    PROT      linear   31-AUG-2014
DEFINITION  Coprprot@rps2     211 bp    PROT      linear    1-AUG-2014, 211 bases, 54F5ABC5
 ACCESSION  Rose-Cavalier-Smiths-iMac.local:197:1409481220
ORIGIN
        1 WVPTTKLGRL VKDGKVKFLE NIYLHSLSIK EPQIVDFFIL KDEVMSIMPV QKQTRAGQRT
       61 RFKAFVVIGD QDGHVGLGVK CSKEVATAIR GAINNAKLTL IPVRRGYWGN KLGKPHTVPA
      121 KVNGKAGSVR VRLIPAPRGS GIVAAPAAKK LLSFAGIEDV YTRTRGATAT LGNFAKATFH
      181 AISKTYGYLT PDLWKEYVLQ PTVYQDNALY L
//
LOCUS       Picobiliphyte_11@pico11Contig71244_4     211 bp    PROT      linear   31-AUG-2014
DEFINITION  Picobiliphyte_11@pico11Contig71244_4     211 bp    PROT      linear    3-AUG-20
 ACCESSION  Rose-Cavalier-Smiths-iMac.local:198:1409481220
ORIGIN
        1 ---------- ---------- ---------- ---------- ------ITPV QKQTSAGQRT
       61 RFKCFVCVGD QDGHVGLGMK CSKEVSLAIR AAIILAKLAI IPIRRGYWGS KLGKPHTVAA
      121 KLSAKCGSVM MRLIPAAKGT GIVAGPVAKR MLQFAGIDDC YTASRGSTRT LGNFIKACFF
      181 ALSKSYSFLD PTLWKESKFE KAPFQEFTDF L
//
LOCUS       Aspergillus_flavus     211 bp    PROT      linear    1-SEP-2014
DEFINITION  Aspergillus_flavus, 365 bases, CE6E4F0C checksum.
 ACCESSION  Rose-Cavalier-Smiths-iMac.local:214:1409481253
ORIGIN
        1 WQPVTKLGRL VKAGKITSME QIYLHSLPIK EYQIVDFFLL KDEVMKIKPV QKQTRAGQRT
       61 RFKAVVIIGD SEGHIGLGIK TSKEVATAIR AAITIAKLAV LPVRRGYWGS NLGEPHSLPV
      121 KQSAKCGSVS VRLIPAPRGT GLVASPAVKR LLQLAGVQDA YTSSSGSTKT LENTLKATFL
      181 AVVNTYGFLT PNLWKETKLI RSPLEEFGDV L
//
LOCUS       Tribonema_sp     211 bp    PROT      linear    1-SEP-2014
DEFINITION  Tribonema_sp, 365 bases, BBBB0D52 checksum.
 ACCESSION  Rose-Cavalier-Smiths-iMac.local:223:1409481253
ORIGIN
        1 ---------- ---------- ---------- ---------- --------PV QKVSAAGQIT
       61 RFKAFVAVGD SNGHVGLGVK CAKEVATAIR GAITIAKMSV VPIRRGYWGR RNGSPHTVPC
      121 KVTGKCGSVR VRLIPAPRGT GLVASPVSRK LLGMAGVEDC YTCSNGHTRT MGNFVKAVFF
      181 ALGKTYGYLS PELWAPTQFK ASPYQEHTDF L
//
LOCUS       Apis_mellifera     211 bp    PROT      linear    1-SEP-2014
DEFINITION  Apis_mellifera, 365 bases, 960E2324 checksum.
 ACCESSION  Rose-Cavalier-Smiths-iMac.local:235:1409481253
ORIGIN
        1 WIPVTKLGRL VRDGKIESLE HIYLFSLPIK EYEIIDKFLL KDEVLKIMPV QKQTRAGQRT
       61 RFKAFVAIGD YKGHIGLGVK CSKEVATAIR GAIILAKLSV VPVRRGYWGN KIGDPHTVPC
      121 KVTGKCGSVQ VRLIPAPRGT GIVSAPVPKK LLQMAGIEDC YTSARGSTCT LGNFAKATYA
      181 AIAKTYAYLT PDLWHDQALR KAPYQEFADY L
//
LOCUS       Danio_rerio     211 bp    PROT      linear    1-SEP-2014
DEFINITION  Danio_rerio, 365 bases, 7D085F97 checksum.
 ACCESSION  Rose-Cavalier-Smiths-iMac.local:238:1409481253
ORIGIN
        1 WVPVTKLGRL VKDMKIKSLE EIYLYSLPIK ESEIIDFFLL KDEVLKIMPV QKQTRAGQRT
       61 RFKAFVAIGD YNGHVGLGVK CSKEVATAIR GAIILAKLSI IPVRRGYWGN KIGKPHTVPC
      121 KVTGRCGSVL VRLIPAPRGT GIVSAPVPKK LLMMAGIDDC YTSARGCTAT LGNFAKATFD
      181 AISKTYSYLT PDLWKETVFT KSPYQEFTDH L
//
LOCUS       Cryptococcus_gattii     211 bp    PROT      linear    1-SEP-2014
DEFINITION  Cryptococcus_gattii, 365 bases, BD774FEF checksum.
 ACCESSION  Rose-Cavalier-Smiths-iMac.local:242:1409481253
ORIGIN
        1 WVPVTKLGRL VKDGKIKSME EIYLFSLPVK EFQIVDLFLL KDEVMKIMPV QKQTSAGQRT
       61 RFKAFVAVGD FDGHVGLGIK TAKEVATAIR GAIISAKLSI VPVRRGYWGS HIAEPHTVPC
      121 KVSGKSGSVM CRLIPAPRGT GIVAAPASKR MLQMAGIQDC YTQSKGCTAT QGNFLKATMA
      181 ALAKTYQFQS PDLWNVIAPG LTPYDEHSAW L
//
LOCUS       Heterosigma_sp     211 bp    PROT      linear    1-SEP-2014
DEFINITION  Heterosigma_sp, 365 bases, 96F94399 checksum.
 ACCESSION  Rose-Cavalier-Smiths-iMac.local:266:1409481253
ORIGIN
        1 ---------- GKEGKIKSLE EIYLFSIAIK EAEIIDYFLL KDEVVQLSPV QKQTQAGQRT
       61 RFRAFLLVGD QKGHVGIGQK VSGEVANAIR GALIDAKLSL VPVRTGWWGA RFGAPHTVPC
      121 KVTGKCGSVT FRVIPAPKGT GLVAAKTPKR LLIAAGYQDC YTESRGKTKT RGNFVKAAFQ
      181 AVAKTYKYLS PDLWAQTRFA KSPYEEFSDF L
//
LOCUS       Candida_albicans     211 bp    PROT      linear    1-SEP-2014
DEFINITION  Candida_albicans, 365 bases, 4964FA52 checksum.
 ACCESSION  Rose-Cavalier-Smiths-iMac.local:286:1409481253
ORIGIN
        1 WTPVTKLGRL VKAGKITSVE QIYLHSLPVK EYQIIDLLLL KDDVMKIRSV QKQTRAGQRT
       61 RMKAVVVIGD SNGHVGLGIK TAKEVASAIK AAIVIAKLSI IPIRRGYWGS NLGQPHSLPC
      121 KVTGKCGSVA VRLIPAPRGK GIVASPVVKR LMQLAGVEDV YTSSSGSTRT TENTLKAAFA
      181 AIGNTYSFLT PNLWAETPLA ASPLEVYAEE A
//
LOCUS       Ignicoccus_hospitalis     211 bp    PROT      linear    1-SEP-2014
DEFINITION  Ignicoccus_hospitalis, 365 bases, 4AC43526 checksum.
 ACCESSION  Rose-Cavalier-Smiths-iMac.local:203:1409481253
ORIGIN
        1 WVPRTRVGRM VKEGKITSIY ELFEKNLPIL EPEIVDYLVL KHEVLDVSLV QKVTDAGRVT
       61 RLRVLVVIGN EDGLVGLGMG KAKQMRFAIQ KALANAKLNI TPVRRGCWEC TCGEPHSVPF
      121 TVRGKSGSVE VILKPAPRGT GLVAGDVAKA VLRYAGIKDV WTHTEGETRT THNFAKATFN
      181 ALKQTYKFLA PWDWVQQQ-- ---------- -
//
LOCUS       Methanococcoides_burtonii     211 bp    PROT      linear    1-SEP-2014
DEFINITION  Methanococcoides_burtonii, 365 bases, BD727F1C checksum.
 ACCESSION  Rose-Cavalier-Smiths-iMac.local:205:1409481253
ORIGIN
        1 WVPQTRLGKL VFDGQVTSMD EAMDSGLPIR ESKIVDLLLL EDEVLDINMV QRMTDSGRRV
       61 KFRATVIVGN GDGFVGLGQA KDVQVGPAIR KAIDNAKINI TRIKRGCWEC GCGLPHTVPS
      121 EVNGKAGSVT VVLKPAPRGL GLAAGGTARK VLEKAGVKDV WTRTEGQTRT TLNFAKATYN
      181 ALMNTGTVRR PIVFDETEA- ---------- -
//
LOCUS       Methanosphaera_stadtmanae     211 bp    PROT      linear    1-SEP-2014
DEFINITION  Methanosphaera_stadtmanae, 365 bases, 46B21ADF checksum.
 ACCESSION  Rose-Cavalier-Smiths-iMac.local:211:1409481253
ORIGIN
        1 WEPKTELGRK VKDGEITDID QILDKGLPIM ELEIVDALLL EEEVMDVNLV QRMHKSGRKV
       61 NFRVIVAVGN RNGYVGLGQG KSQEVGPAIR KAVDAAKYNL IKVRRGCWGC GCGRRHTVPF
      121 KIEGKMSSVS ATLIPAPAGV GLAIGNVGKT ILSLAGIADV WSMCSGQTQT TINFAGAVFD
      181 ALKQLSSVKS SEKDLKALGV ID-------- -
//
LOCUS       Natromonas_pharaonis     211 bp    PROT      linear    1-SEP-2014
DEFINITION  Natromonas_pharaonis, 365 bases, DB21F22B checksum.
 ACCESSION  Rose-Cavalier-Smiths-iMac.local:212:1409481253
ORIGIN
        1 WEPRTRLGRK VADGEITSMQ DALQSGLPLK EPELVDQLLL EDEVLDINMV QRMTDSGRRV
       61 KFRCVVVIGN RDGYVGYAQG RDDQVGGAIQ KAIDVAKLNI IDVPLGSWED RPGGRNSLMR
      121 RTTGKAGSVE VELKPAPRGL GLAAAPTVRH VLELAGVEDA WTKCHGNTRT TLNLAKATYN
      181 ALRNASESRT PEHTRQVRQE AQE------- -
//
LOCUS       Thermoplasma_acidophilum     211 bp    PROT      linear    1-SEP-2014
DEFINITION  Thermoplasma_acidophilum, 365 bases, 2812355C checksum.
 ACCESSION  Rose-Cavalier-Smiths-iMac.local:219:1409481253
ORIGIN
        1 WVPKTQLGKL VASGQIKTMG EALRSKLPLK EYEIVDYLLL KDEVIDIKRA QRMTDSGRRM
       61 TYSITVVVGN GDGYVGLGIG RSKEAAPAIR KALINAKLNI MEIRRGCWEC GCGRAHTLPF
      121 LVQGKSGSVR ITLKPAPRGV GLAVGDVART ILSIAGIEDA WGFAAGHTKT TVNYALAVYN
      181 ALKETSKVRI NPGIVLSTPI YSGSVVNVSG H
//
LOCUS       Sulfolobus_solfataricus     211 bp    PROT      linear    1-SEP-2014
DEFINITION  Sulfolobus_solfataricus, 365 bases, 5B2F82CC checksum.
 ACCESSION  Rose-Cavalier-Smiths-iMac.local:228:1409481253
ORIGIN
        1 WKPRTSIGSL VKEGKISSIK ELFDRNLPIT EPEIVDVLLL KYEVVDIKVV QKQTDAGEIS
       61 RYKVLVIMGN MDGYVSIGTG KAKQLRVAIQ KAIRDAKMNI IPVRRGCWQC TCGEPHSLPF
      121 KVVGKAGSVE VDLLPAPKGT GLVVGSVLKT LLTYAGIKDA WSTTKGETRT TENFVRAGYS
      181 ALYNTYKFVT LQDWVRKR-- ---------- -
//
LOCUS       Methanopyrus_kandleri     211 bp    PROT      linear    1-SEP-2014
DEFINITION  Methanopyrus_kandleri, 365 bases, EBA45A5D checksum.
 ACCESSION  Rose-Cavalier-Smiths-iMac.local:229:1409481253
ORIGIN
        1 WEPKTKLGRM VKEGEIKTID EVFAQGWKIL EPEIVDWLLL EEEVLDVNMV QKMHKSGRRV
       61 RFRVTVVVGN KDGFVGVGQG KAREVGPAIR AAIDRAKLNI IKVRRGCWEC GCGRPHSIPF
      121 EITGKCGSVR ITLKPAPRGT GLVAGETAQK VLEMAGIEDV WTKTKGETRT TINFAKATFD
      181 ALRNLIYVRM REEEAERLGI VSGSAEGA-- -
//
LOCUS       Acidilobus_saccharovorans     211 bp    PROT      linear    1-SEP-2014
DEFINITION  Acidilobus_saccharovorans, 365 bases, F0427C80 checksum.
 ACCESSION  Rose-Cavalier-Smiths-iMac.local:231:1409481253
ORIGIN
        1 -MPKTKVGQL VKEGKIASID EIFRRNLPIL EPEIVDVLLL QTEVLDISHV QKMTDAGRVT
       61 RFRVVVVVGN RDGYVGIGKG KARQLREALD KAVRNAKLNI TPVRRGCWEC TCGEPHSVPF
      121 TVEGKSGSVK VILKPAPKGT GLVAGNIAKV VLSMAGIRDV WSQTFGETRT TYNFARAVYM
      181 ALRNTYKVVT YQDWTR---- ---------- -
//
LOCUS       Korarchaeum_cryptofilum     211 bp    PROT      linear    1-SEP-2014
DEFINITION  Korarchaeum_cryptofilum, 365 bases, 26757971 checksum.
 ACCESSION  Rose-Cavalier-Smiths-iMac.local:232:1409481253
ORIGIN
        1 WVPKTWVGRL VAEGKIKSLE EILRRGIPIQ EPEIVDILVI KEEVVEVIRV QRQTDAGELT
       61 QLRVVAAVGD GMNYVGVGKG KGKEFNIALA DAVRNAKLNL IKVRKGCWEC GCGRPHSIAA
      121 AVTGASGSVR VTLLPAPRKL GIVGNETAKI VLGLGGLQDV RVFSKGHTRN RMNYAFALHD
      181 ALRNLLVMNL PQDWRG---- ---------- -
//
LOCUS       Cenarchaeum_symbiosum     211 bp    PROT      linear    1-SEP-2014
DEFINITION  Cenarchaeum_symbiosum, 365 bases, C9BF0A21 checksum.
 ACCESSION  Rose-Cavalier-Smiths-iMac.local:234:1409481253
ORIGIN
        1 WVPKTALGKR VNAGEITSLE EIQEAGARIQ ESGIIKKLLL KTEVVDVGII QKMTSNGQST
       61 RFKAIVAAGN ENGYLGIGQG KAKQMRIAIE KANNQALLNV GPIKLGCWEC RCDQKHSVPF
      121 KVRGKGGSVV IEILPAPRGL GLVAGGKIRR LLELAGLKDA YTTAKGSTPT TNSTSKAVLE
      181 CLRQTFSQG- ---------- ---------- -
//
LOCUS       Nitrosoarchaeum_limnia     211 bp    PROT      linear    1-SEP-2014
DEFINITION  Nitrosoarchaeum_limnia, 365 bases, 9C531DB1 checksum.
 ACCESSION  Rose-Cavalier-Smiths-iMac.local:239:1409481253
ORIGIN
        1 WVPKTILGKK VAAGEINSIE EIIQDGLRIQ EAGIIKKLLL KSEVVDVGII QKMTSNGQST
       61 RFKAIVATGN QNGYLGIGQG KSKQMRIAIE KATNQALLNV SPIKLGCWEC RCDQKHSVPF
      121 KIRGKGGSVT IEIIPAPRGL GLVAGGKIKR LLELAGLKDA WTTAKGATPT MNSTSKAILD
      181 CLKQTFSQG- ---------- ---------- -
//
LOCUS       Staphylothermus_marinus     211 bp    PROT      linear    1-SEP-2014
DEFINITION  Staphylothermus_marinus, 365 bases, E4E4A514 checksum.
 ACCESSION  Rose-Cavalier-Smiths-iMac.local:241:1409481253
ORIGIN
        1 WVPRTRVGKM VVEGKITSLK EIFDRNLPLL EPEIVDYLLL KYERLDVGIV QKVTDAGRRS
       61 RFRVVVVVGN EDGFVGVGSG KARQYLVALR KALRNAKLNI TPVRRGCWEC RCGEPHSIPF
      121 TVQGKSGSVV VVLKPAPKGT GLVAGDTAKA VLRMAGIKDV WTETFGKTKT TLNFAKAVVN
      181 ALRNTYKFVA PVDWLKA--- ---------- -
//
LOCUS       Pyrolobus_fumarii_1A     211 bp    PROT      linear    1-SEP-2014
DEFINITION  Pyrolobus_fumarii_1A, 365 bases, 5F65A145 checksum.
 ACCESSION  Rose-Cavalier-Smiths-iMac.local:244:1409481253
ORIGIN
        1 WKPRTYVGRM VKEGKIKSIY EIFEKNLPIL EPEIVDWLVL KHETVDVGIV QKMTDAGRVS
       61 RFRVVVVVGN EDGLVGVGQG KAKQLRVAIE KALRNAKLNI IPVRRGCWEC MCGEPHSVPF
      121 TVRGKSGSVV VVLKPAPKGT GLVAGEAAKV VLRMAGIRDV WTFTKGETRT TINFVKATYN
      181 ALKQTYQFVT PADWVNVQ-- ---------- -
//
LOCUS       Thermococcus_kodakarensis     211 bp    PROT      linear    1-SEP-2014
DEFINITION  Thermococcus_kodakarensis, 365 bases, 736A9160 checksum.
 ACCESSION  Rose-Cavalier-Smiths-iMac.local:250:1409481253
ORIGIN
        1 WEPKTKLGRL VKEGQITDIH EIFRKGYQIK EPEIVDVLLV NQEVLDIALT VRMTDSGRRI
       61 RFRVLAAVGN RDGYVGLGIG HGREVGIAIR KAINYAKMNI IEIKRGCWEC RCRRPHSIPF
      121 AVEGKEGSVR VKLMPGPRGL GLVIGDVGKK ILTLAGVQDV WSQTLGETRT TVNFAKAVFN
      181 ALYNTNRVAI KPEDIERYGI VVGRAMPTTF E
//
LOCUS       Aeropyrum_pernix_K1     211 bp    PROT      linear    1-SEP-2014
DEFINITION  Aeropyrum_pernix_K1, 365 bases, D410DF01 checksum.
 ACCESSION  Rose-Cavalier-Smiths-iMac.local:256:1409481253
ORIGIN
        1 WQPRTRVGRL VKEGKIKSID EIFRRNLPIL ETEIVDYLLL DHEVIDVSIV QKMTDAGRIT
       61 RFRAVVVVGN KDGYVGLGKG KARQFRFAIE KAIRNAKLNI IPVRRGCWEC TCGEAHSVPF
      121 TVRGKSGSVE VILKPAPKGT GLVAGDVAKV VLRLAGISDV WTFTKGETRT SYNFARATYL
      181 ALRNTYRFVT PADWAEARLR L--------- -
//
LOCUS       Hypterthermus_butylicus     211 bp    PROT      linear    1-SEP-2014
DEFINITION  Hypterthermus_butylicus, 365 bases, D82752A4 checksum.
 ACCESSION  Rose-Cavalier-Smiths-iMac.local:257:1409481253
ORIGIN
        1 WQPRTYVGRL VKEGRIRSLS EIFEKNLPIL EPEIVDYLIL KSETVDVRLV QKMTDAGRIN
       61 RFRVVVVIGN ENGFVGVGQG KARQLAVAIE KAIRNAKLNI IPVRRGCWEC LCSEPHSVPF
      121 TVRGKSGSVE VILKPAPRGT GLVAGDAAKV VLRLAGIRDV WSFTKGDTRT TINFVKATYN
      181 ALKQTYKFVT PLDWART--- ---------- -
//
LOCUS       Metallosphaera_sedula     211 bp    PROT      linear    1-SEP-2014
DEFINITION  Metallosphaera_sedula, 365 bases, BF9089F checksum.
 ACCESSION  Rose-Cavalier-Smiths-iMac.local:259:1409481253
ORIGIN
        1 WKPRTKIGQL VKEGKITSIK ELYARNMSIA EPEIIDVLLM KYEVIDIGMV QKQTDAGELS
       61 RYKVLVVMGN YDGYVSIGVG KSKQLRVAIQ KAIRDAKMHV IPVRRGCWEC TCGESHSLPF
      121 LVSGKSGSAE VVLRPAPKGT GLVAGGVLKT LLTYAGIKDV WSFSRGETRT TDNFIMAGYR
      181 ALYNTYKFVT PVDWARRR-- ---------- -
//
LOCUS       Methanoculleus_marisingri     211 bp    PROT      linear    1-SEP-2014
DEFINITION  Methanoculleus_marisingri, 365 bases, 50E3FEC8 checksum.
 ACCESSION  Rose-Cavalier-Smiths-iMac.local:274:1409481253
ORIGIN
        1 WIPLTGLGRM VAAGEITSID EVLASGRPIK EPQIVDLLLL EDEVLDINMV QRMTDSGRRV
       61 KFRTVVVVGN RNGYVGFGQG KDVQVGNAIQ KAIVNAKLNL IKVSRGCWEC GCETAHSIPI
      121 EVTGKAGSVK VTLKPAPQGI GLVTGDIPKK VLMLAGIKDV WAFNRGQTRT TINYAKATFE
      181 ALKQTNMVRI GGTE------ ---------- -
//
LOCUS       Picrophilus_torridus     211 bp    PROT      linear    1-SEP-2014
DEFINITION  Picrophilus_torridus, 365 bases, CBC4CBFB checksum.
 ACCESSION  Rose-Cavalier-Smiths-iMac.local:276:1409481253
ORIGIN
        1 WTPRTELGRL VANGEIKTIS EALHSKLPLK EYQIVDYLIL KDEVINIERA QRMTDSGRRM
       61 NYSITAVVGN GNGYVGVGRG KAKEAAPAIK KAIDNAKLNI IEIKRGCWEC GCGKPHTLPF
      121 LVNGKSGSVS VTLKPAPQGV GLAVGDVVKV ILRMAGIDDA WGFAAGHTKT TVNYALATFD
      181 ALKKTVSIKI NPKINLSTPI YVGGIGNAGS N
//
LOCUS       Halobacterium_salinarum     211 bp    PROT      linear    1-SEP-2014
DEFINITION  Halobacterium_salinarum, 365 bases, 76A5087F checksum.
 ACCESSION  Rose-Cavalier-Smiths-iMac.local:280:1409481253
ORIGIN
        1 WQPKTRLGGL VQDGEVEDMS EALDTGLPLK EPEIVDQLLL DDEVLDINMV QRMTDSGRRV
       61 KFRCVVAIGN RDGYVGYAEG RDDQVGGAIQ KAIEVAKLNI IDVSRGCWEC GCGRPHTVAL
      121 KSTGKAGSVD VELMPAPRGL GLAGGETVQH VLELAGIDDV WTRSSGKTRT TVNFAKATFN
      181 ALRETSEARV PQHAREEREV IE-------- -
//
LOCUS       Pyrobaculum_aerophilium     211 bp    PROT      linear    1-SEP-2014
DEFINITION  Pyrobaculum_aerophilium, 365 bases, 9EECD81 checksum.
 ACCESSION  Rose-Cavalier-Smiths-iMac.local:284:1409481253
ORIGIN
        1 WEPRTELGRM VKEGKIRTID EIFANNYIIK EPEIVDILLL KQELLNVNLV QRQTHAGERN
       61 QFQAVVAVGN EDGYVGVGIG KARQVRQAIE KATREAKLNL VPVRRGCWKC SCDEPHSVPF
      121 VVRGKSGSVE ITLIPAPKGV GLVAGDVAKA VLRLAGIKDV WTKTRGDTRT TLNFAMAVYN
      181 ALRNTYYFKI ---------- ---------- -
//
LOCUS       Archaeoglobus_fulgidus     211 bp    PROT      linear    1-SEP-2014
DEFINITION  Archaeoglobus_fulgidus, 365 bases, 1D50E76A checksum.
 ACCESSION  Rose-Cavalier-Smiths-iMac.local:285:1409481253
ORIGIN
        1 WVPKTKLGRL VADGKIKTMD EALASNLPLK EPEIVDILLL EDDVLEISMV QRMTDSGRRT
       61 KFRVTAVVGN RNGYVGIGTG KASQVAPAIQ KAINNAKLNI FKVQRGCWEC GCGGDHSLPF
      121 KVTGTSGSVR VTLIPGPKGL GIVAGDVAKR VIELAGVKDV WSFTKGQTKT TVNFAKATYE
      181 ALKKTMYVKR ---------- ---------- -
//
LOCUS       Methanococcus_aeolicus     211 bp    PROT      linear    1-SEP-2014
DEFINITION  Methanococcus_aeolicus, 365 bases, 258C6A33 checksum.
 ACCESSION  Rose-Cavalier-Smiths-iMac.local:287:1409481253
ORIGIN
        1 WEPKTQVGKK VKEGTITDID YIIDNGLPLL EPEIVDALLL EEQVLDVSLV QRMHKSGRRA
       61 RFRATAVVGN RNGFVGVGMG KSKEVGPAIR KAIAHAKLSL IKVRTGCWEC GCGTAHSIPF
      121 AAKGSCGSVK VELLPAPRGV GLVAGNVAKA VLGLAGIKDI WTKTFGDTRT TYNFAIATFD
      181 SLNNLNFVGY LPEHKKTLGI NEGRV----- -
//
LOCUS       Methanosarcina_mazei     211 bp    PROT      linear    1-SEP-2014
DEFINITION  Methanosarcina_mazei, 365 bases, EA1D2024 checksum.
 ACCESSION  Rose-Cavalier-Smiths-iMac.local:289:1409481253
ORIGIN
        1 WVPKTRLGKL VVEGQVASMD EAIKSGLPIR EPQIIDMLLL EDEVLDINMV QRMTDSGRRV
       61 KFRATVIVGN RNGYVGLGQA KDVQVGPAIR KAIDAAKLNI TYIRRGCWEC ACGLPHTVPY
      121 EVTGKAGSVS VTLIPAPRGL GIAAGNTATK VLEKAGIKDV WTKTFGTTRS TLNFAKATYD
      181 ALNQVNVVRL PVYYGKEEI- ---------- -
//
LOCUS       Methanocaldococcus_jannaschii     211 bp    PROT      linear    1-SEP-2014
DEFINITION  Methanocaldococcus_jannaschii, 365 bases, D05F76BC checksum.
 ACCESSION  Rose-Cavalier-Smiths-iMac.local:290:1409481253
ORIGIN
        1 WEPKTTIGRM VKEGQITDID YILDNNLPIL EPEIVDALLL EEKVLDVKLV QRMHKSGRRA
       61 RFRATVVVGN RNGYVGVGKG KAKEVGPAIR KAIAQAKKNI IRVKRGCWEC GCGTPHSIPY
      121 KGYGKCGSTA IEILPAPKGV GLVAGDVAKA VLGLAGIKDV WTKTFGETRT TYNFAMATFE
      181 ALKSLNFTRT MEKHKEKLGI VEGRVL---- -
//
LOCUS       Pyrococcus_horikoshii     211 bp    PROT      linear    1-SEP-2014
DEFINITION  Pyrococcus_horikoshii, 365 bases, BDD01C47 checksum.
 ACCESSION  Rose-Cavalier-Smiths-iMac.local:292:1409481253
ORIGIN
        1 WQPRTKLGML VKEGQITDIH EIFRRGYQIK EPEIIDVLLV NQEIIDIALT VRMTDSGRRV
       61 RFRVLAAVGN RDGYVGLGIG HGREVGIAIR KAINYAKLNI IEIKRGCWEC RCRRPHSVPF
      121 AVEGKEGSVR VRLIPGPRGL GLVIGDVGKK ILRLAGIQDV WSQTFGETRT TVNFAKAVFN
      181 ALYNTNRVVV TPEMIERYGI VVGRAMPTSF T
//
LOCUS       Methanobrevibacter_smithii     211 bp    PROT      linear    1-SEP-2014
DEFINITION  Methanobrevibacter_smithii, 365 bases, F74D2E9D checksum.
 ACCESSION  Rose-Cavalier-Smiths-iMac.local:294:1409481253
ORIGIN
        1 WEPKTKMGKL VKEGTITDID EIFEKGLPIM ELEIVDALVL EEEVMDVNLV QRMHKSGRKV
       61 NFRVIVAVGN KNGYVGLGQG KAKEVGPAIR KAVDNAKYNL IKVRRGCWGC VCGKEHTVPF
      121 KVQGKASSVS VSLMPAPAGV GLVVGDVGKT ILNLAGIKDV WSQSFGQTQT TVNFANAIFD
      181 ALKTLSAVKA SEADLKKMGV KY-------- -
//
LOCUS       Desulfurococcus_mucosus_DSM_2162     211 bp    PROT      linear    1-SEP-2014
DEFINITION  Desulfurococcus_mucosus_DSM_2162, 365 bases, 388E0B48 checksum.
 ACCESSION  Rose-Cavalier-Smiths-iMac.local:296:1409481253
ORIGIN
        1 WVPRTRVGRM VLEGKLTSLK EVFDKNLPIL EPEIIDYLLL KYERIDTKIV QKMTDAGRRT
       61 KFLVVVVVGN EDGFVGVGTG KAKQYVDALA KALRNAKLNI TPVRRGCWEC RCGEPHSVPF
      121 TVRGKSGSVE VVLKPAPRGT GLVAGDVAKV VLRLAGIRDA WTESFGETRT TLNFAKAVAN
      181 ALHNTYRFVT PVEWLRT--- ---------- -
//
LOCUS       Nitrosopumilis_sp_AR2     211 bp    PROT      linear    1-SEP-2014
DEFINITION  Nitrosopumilis_sp_AR2, 365 bases, C7162520 checksum.
 ACCESSION  Rose-Cavalier-Smiths-iMac.local:298:1409481253
ORIGIN
        1 WVPKTILGQK VASGEITSLE EIIELGLRIQ ESGIIKKLLL KSEVVDVGII QKMTSNGQST
       61 RFKAIVATGN ENGYLGIGQG KSKQMRIAIE KATSQAFINV QPIKMGCWEC KCDQKHSVPF
      121 KVKGKGGSVT IEIIPAPRGL GLVAGGKIKR LLELAGLKDA WTTAKGSTPT MNSTSKAVLD
      181 CLRQTFSQG- ---------- ---------- -
//
LOCUS       Nanoarchaeum_equitans     211 bp    PROT      linear    1-SEP-2014
DEFINITION  Nanoarchaeum_equitans, 365 bases, F6EFC499 checksum.
 ACCESSION  Rose-Cavalier-Smiths-iMac.local:303:1409481253
ORIGIN
        1 WQPKTKLGRL VKEGKITNID EILSNKYVIR EPEIVDVLLL EVEFMKWRII QKKTAEGNKT
       61 RYEVIAIVGD KDGHVGVGLG RSSDLLIARE KAINRAKLNI IKVARGCWEC ACGAPHSIPY
      121 QVEGKSGSVR VILKPAPKGV GIVADDEIKK IFRLAGIKDV WVRSFGKTKT KMNHVFAVFD
      181 ALKKLSNVRV QPFFIKFSGY TEGSIINK-- -
//
LOCUS       Haloarcula_marismortui     211 bp    PROT      linear    1-SEP-2014
DEFINITION  Haloarcula_marismortui, 365 bases, BBAFB2A0 checksum.
 ACCESSION  Rose-Cavalier-Smiths-iMac.local:304:1409481253
ORIGIN
        1 WEPRTRLGKQ VVEGEIDSMQ EALNSGLPLK ESEVVDQLVL EDEVLDINMV QRMTDSGRRV
       61 KFRCVVAVGN RDGLIGYAEG RDDQVGGAIQ KAIDIAKLNI IDVSRGCWEC GCGRPHTVAL
      121 RTEGKAGSVE VELQPAPRGL GLAGGETVRK VLELAGIEDI WTRSSGNTRT TVNFAKATFN
      181 ALQNTAEARV PERTFEKREV IE-------- -
//
LOCUS       archaeon_SCGC_AAA011@WP_018204229     211 bp    PROT      linear    2-AUG-2013
DEFINITION  30S ribosomal protein S5 [Nanoarchaeota archaeon SCGC AAA011-L22].
 ACCESSION  WP_018204229
  ORGANISM  Nanoarchaeota
VERSION     WP_018204229.1  GI:516994589KEYWORDS    RefSeq.SOURCE      Nanoarchaeota archaeon SCGC AAA011-L22            Archaea; Nanoarchaeota.
COMMENT     REFSEQ: This record represents a single, non-redundant, protein
            sequence which may be annotated on many different RefSeq genomes
            from the same, or different, species.
            COMPLETENESS: full length.
FEATURES             Location/Qualifiers
     source          1..255
                     /organism=`Nanoarchaeota archaeon SCGC AAA011-L22`
                     /db_xref=`taxon:1046946`
     Protein         1..255
                     /product=`30S ribosomal protein S5`
                     /calculated_mol_wt=27771
     Region          18..240
                     /region_name=`rps5p`
                     /note=`30S ribosomal protein S5P; Reviewed; PRK04044`
                     /db_xref=`CDD:235213`
     Region          87..144
                     /region_name=`Ribosomal_S5`
                     /note=`Ribosomal protein S5, N-terminal domain; pfam00333`
                     /db_xref=`CDD:144065`
     Region          163..230
                     /region_name=`Ribosomal_S5_C`
                     /note=`Ribosomal protein S5, C-terminal domain; pfam03719`
                     /db_xref=`CDD:252121`


ORIGIN
        1 wkpktalgkk vksgeitnin qilftgqkil eseivdtlll qydlltigqs kgkfgegnkp
       61 kfstlavvgn kdgyvgvgkg kaketvpare kairqaklni iqvvrgcwec gcsthhsipf
      121 kvqgksgsiv itlmpapkgv glvsegqvrk ilgfagirdv yskargnttt klnllyacfn
      181 alkklnkiki paqyiekagv tvggkdgkek v
//
LOCUS       Haloredivivus_sp.G17@EHK00536     194 bp    PROT      linear   25-NOV-2011
DEFINITION  30S ribosomal protein S5P [Candidatus Haloredivivus sp. G17].
 ACCESSION  EHK00536
  ORGANISM  Candidatus Haloredivivus sp. G17
   AUTHORS  Ghai,R., Pasic,L., Fernandez,A.B., Martin-Cuadrado,A.-B.,
VERSION     EHK00536.1  GI:358031658DBLINK      BioProject: PRJNA71229            BioSample: SAMN02469764DBSOURCE    accession AGNT01000437.1
KEYWORDS    .
SOURCE      Candidatus Haloredivivus sp. G17
            Archaea; Nanohaloarchaeota; Nanohaloarchaea; Candidatus
            Haloredivivus.
REFERENCE   1  (residues 1 to 222)
            Mizuno,C.M., McMahon,K.D., Papke,R.T., Stepanauskas,R.,
            Rodriguez-Brito,B., Rohwer,F., Sanchez-Porro,C., Ventosa,A. and
            Rodriguez-Valera,F.
  TITLE     New Dominant Microbial Groups Along A Salinity Gradient
  JOURNAL   Sci Rep (2011) In press
REFERENCE   2  (residues 1 to 222)
            Mizuno,C.M., McMahon,K.D., Papke,R.T., Stepanauskas,R.,
            Rodriguez-Brito,B., Rohwer,F., Sanchez-Porro,C., Ventosa,A. and
            Rodriguez-Valera,F.
  TITLE     Direct Submission
  JOURNAL   Submitted (05-OCT-2011) Laboratorio de Microbiologia, Evolutionary
            Genomics Group, Universidad Miguel Hernandez, Ctra. de Valencia,
            s/n, San Juan de Alicante, Alicante 03550, Spain
COMMENT     Annotation was added by the NCBI Prokaryotic Genomes Automatic
            Annotation Pipeline Group. Information about the Pipeline can be
            found here:
            http://www.ncbi.nlm.nih.gov/genomes/static/Pipeline.html. Please be
            aware that the annotation is done automatically with little or no
            manual curation.
            Genome sequenced from a single-cell isolation.
            
            ##Genome-Assembly-Data-START##
            Assembly Method       :: MIRA v. 3.4
            Genome Coverage       :: 80x
            Sequencing Technology :: 454 GS-FLX Titanium
            ##Genome-Assembly-Data-END##
            Method: conceptual translation.
FEATURES             Location/Qualifiers
     source          1..222
                     /organism=`Candidatus Haloredivivus sp. G17`
                     /strain=`G17`
                     /db_xref=`taxon:1072681`
     Protein         1..222
                     /product=`30S ribosomal protein S5P`
     Region          7..218
                     /region_name=`rps5p`
                     /note=`30S ribosomal protein S5P; Reviewed; PRK04044`
                     /db_xref=`CDD:235213`
     Region          50..130
                     /region_name=`Ribosomal_S5`
                     /note=`Ribosomal protein S5, N-terminal domain; pfam00333`
                     /db_xref=`CDD:144065`
     Region          150..213
                     /region_name=`Ribosomal_S5_C`
                     /note=`Ribosomal protein S5, C-terminal domain; pfam03719`
                     /db_xref=`CDD:252121`
     CDS             1..222
                     /gene=`rps5p`
                     /locus_tag=`HRED_03539`
                     /coded_by=`AGNT01000437.1:10..678`
                     /note=`COG0098 Ribosomal protein S5`
                     /transl_table=11


ORIGIN
        1 wkpktklgkk vangeitdiv ealdydrpim epeiadqlvl deeviliggt pgkggsgary
       61 ssnamtvlgd rnrviglgvg esedtrasie danreaklnl ikvpkgnwed tgednssipf
      121 avegksgsvt velqpaprgt glacsdevkk imelagienv wvqtrgttqt renltratfk
      181 aleklsnmkt rdeq
//
LOCUS       Nanosalina_sp.J07AB43@EGQ43956     195 bp    PROT      linear   11-MAR-2013
DEFINITION  ribosomal protein S5 [Candidatus Nanosalina sp. J07AB43].
 ACCESSION  EGQ43956
  ORGANISM  Candidatus Nanosalina sp. J07AB43
   AUTHORS  Narasingarao,P., Podell,S., Ugalde,J., Heidelberg,K., Banfield,J.
VERSION     EGQ43956.1  GI:339758702DBLINK      BioProject: PRJNA52647            BioSample: SAMN01940911DBSOURCE    accession GL982573.1
KEYWORDS    .
SOURCE      Candidatus Nanosalina sp. J07AB43 (hypersaline lake metagenome)
            Archaea; Nanohaloarchaeota; Nanohaloarchaea; Candidatus Nanosalina.
REFERENCE   1  (residues 1 to 223)
            Emerson,J.B., Brocks,J.J., Heidelberg,K.B., Banfield,J.F. and
            Allen,E.E.
  TITLE     De novo metagenomic assembly reveals abundant novel major lineage
            of Archaea in hypersaline microbial communities
  JOURNAL   ISME J (2011) In press
   PUBMED   21716304
  REMARK    Publication Status: Available-Online prior to print
REFERENCE   2  (residues 1 to 223)
            and Allen,E.
  TITLE     Direct Submission
  JOURNAL   Submitted (14-OCT-2010) Scripps Institution of Oceanography,
            University of California, San Diego, 9500 Gilman Drive, La Jolla,
            CA 92093-0202, USA
COMMENT     Method: conceptual translation.
FEATURES             Location/Qualifiers
     source          1..223
                     /organism=`Candidatus Nanosalina sp. J07AB43`
                     /isolation_source=`Lake Tyrrell`
                     /db_xref=`taxon:889948`
                     /environmental_sample
                     /country=`Australia: Victoria`
                     /note=`metagenomic; derived from metagenome: hypersaline
                     lake metagenome`
     Protein         1..223
                     /product=`ribosomal protein S5`
     Region          6..220
                     /region_name=`rps5p`
                     /note=`30S ribosomal protein S5P; Reviewed; PRK04044`
                     /db_xref=`CDD:235213`
     Region          50..131
                     /region_name=`Ribosomal_S5`
                     /note=`Ribosomal protein S5, N-terminal domain; pfam00333`
                     /db_xref=`CDD:144065`
     Region          150..217
                     /region_name=`Ribosomal_S5_C`
                     /note=`Ribosomal protein S5, C-terminal domain; pfam03719`
                     /db_xref=`CDD:252121`
     CDS             1..223
                     /locus_tag=`J07AB43_04320`
                     /coded_by=`complement(GL982573.1:27103..27774)`
                     /transl_table=11


ORIGIN
        1 wnpktklgrk vakdqitdiv dalrddrkim epelvdqlvl deevvliggt pgkggsgary
       61 nskamtilgd knkvigigmg esedtraaie dasrnaklnl ievqrgnwed qgdtntsipf
      121 kvtgksgsve velkpapkgt glaagdgiqk mcelagiedi wattrgstrt renvikatfk
      181 alkklnkfkr pesgd
//
LOCUS       Nanosalinarum_sp.J07AB56@EGQ40656     190 bp    PROT      linear   11-MAR-2013
DEFINITION  ribosomal protein S5 [Candidatus Nanosalinarum sp. J07AB56].
 ACCESSION  EGQ40656
  ORGANISM  Candidatus Nanosalinarum sp. J07AB56
   AUTHORS  Narasingarao,P., Podell,S., Ugalde,J., Heidelberg,K., Banfield,J.
VERSION     EGQ40656.1  GI:339757073DBLINK      BioProject: PRJNA52645            BioSample: SAMN01940911DBSOURCE    accession GL982569.1
KEYWORDS    .
SOURCE      Candidatus Nanosalinarum sp. J07AB56 (hypersaline lake metagenome)
            Archaea; Nanohaloarchaeota; Nanohaloarchaea; Candidatus
            Nanosalinarum.
REFERENCE   1  (residues 1 to 215)
            Emerson,J.B., Brocks,J.J., Heidelberg,K.B., Banfield,J.F. and
            Allen,E.E.
  TITLE     De novo metagenomic assembly reveals abundant novel major lineage
            of Archaea in hypersaline microbial communities
  JOURNAL   ISME J (2011) In press
   PUBMED   21716304
  REMARK    Publication Status: Available-Online prior to print
REFERENCE   2  (residues 1 to 215)
            and Allen,E.
  TITLE     Direct Submission
  JOURNAL   Submitted (14-OCT-2010) Scripps Institution of Oceanography,
            University of California, San Diego, 9500 Gilman Drive, La Jolla,
            CA 92093-0202, USA
COMMENT     Method: conceptual translation.
FEATURES             Location/Qualifiers
     source          1..215
                     /organism=`Candidatus Nanosalinarum sp. J07AB56`
                     /isolation_source=`Lake Tyrrell`
                     /db_xref=`taxon:889962`
                     /environmental_sample
                     /country=`Australia: Victoria`
                     /note=`metagenomic; derived from metagenome: hypersaline
                     lake metagenome`
     Protein         1..215
                     /product=`ribosomal protein S5`
     Region          8..214
                     /region_name=`rps5p`
                     /note=`30S ribosomal protein S5P; Reviewed; PRK04044`
                     /db_xref=`CDD:235213`
     Region          69..126
                     /region_name=`Ribosomal_S5`
                     /note=`Ribosomal protein S5, N-terminal domain; pfam00333`
                     /db_xref=`CDD:144065`
     Region          147..209
                     /region_name=`Ribosomal_S5_C`
                     /note=`Ribosomal protein S5, C-terminal domain; pfam03719`
                     /db_xref=`CDD:252121`
     CDS             1..215
                     /locus_tag=`J07AB56_13860`
                     /coded_by=`GL982569.1:921607..922254`
                     /transl_table=11


ORIGIN
        1 wnpqtelgrk vargettsie salkqdrpim epeivdqlvl seeviliggt pgkggsggry
       61 ssksmvalgn yrnivgigeg taggtraaie aatreaklnl mevekgnwed tgednssipf
      121 qvsgkaggve velkpaprgt glaagdgvsk llelagieni wvqsrgqtrt rgnqvkaafn
      181 alkkidemkr
//
LOCUS       Micrarchaeum_acidiphilum_ARMAN-2@EET89871     199 bp    PROT      linear   12-MAY-2010
DEFINITION  ribosomal protein S5 [Candidatus Micrarchaeum acidiphilum ARMAN-2].
 ACCESSION  EET89871
  ORGANISM  Candidatus Micrarchaeum acidiphilum ARMAN-2
   AUTHORS  Baker,B.J., Comolli,L.R., Dick,G.J., Hauser,L., Hyatt,D., Dill,B.,
VERSION     EET89871.1  GI:255513605DBLINK      BioProject: PRJNA38565DBSOURCE    accession GG697241.1KEYWORDS    .
SOURCE      Candidatus Micrarchaeum acidiphilum ARMAN-2 (mine drainage
            metagenome)
            Archaea; Parvarchaeota; Candidatus Micrarchaeum.
REFERENCE   1  (residues 1 to 222)
            Yelton,A.P. and Banfield,J.F.
  TITLE     Community-wide analysis of microbial genome sequence signatures
  JOURNAL   Genome Biol. 10 (8), R85 (2009)
   PUBMED   19698104
REFERENCE   2  (residues 1 to 222)
            Dill,B.D., Land,M.L., Verberkmoes,N.C., Hettich,R.L. and
            Banfield,J.F.
  TITLE     Enigmatic, ultrasmall, uncultivated Archaea
  JOURNAL   Proc. Natl. Acad. Sci. U.S.A. 107 (19), 8806-8811 (2010)
   PUBMED   20421484
REFERENCE   3  (residues 1 to 222)
            Land,M., VerBerkmoes,N.C., Hettich,R.L. and Banfield,J.F.
  TITLE     Direct Submission
  JOURNAL   Submitted (31-JUL-2009) Earth and Planetary Sciences, UC Berkeley,
            307 McCone Hall, Berkeley, CA 94720, USA
COMMENT     Method: conceptual translation.
FEATURES             Location/Qualifiers
     source          1..222
                     /organism=`Candidatus Micrarchaeum acidiphilum ARMAN-2`
                     /isolation_source=`combined biofilm from UBA (pink
                     subaerial biofilm) and UBA BS (thick floating biofilm
                     subdivided into strips) samples`
                     /db_xref=`taxon:425595`
                     /environmental_sample
                     /country=`USA: Richmond Mine at Iron Mountain, CA
                     (elevation 3100 ft.)`
                     /lat_lon=`40.68 N 122.2 W`
                     /note=`metagenomic; derived from metagenome: mine drainage
                     metagenome`
     Protein         1..222
                     /product=`ribosomal protein S5`
     Region          12..212
                     /region_name=`rps5p`
                     /note=`30S ribosomal protein S5P; Reviewed; PRK04044`
                     /db_xref=`CDD:235213`
     Region          64..124
                     /region_name=`Ribosomal_S5`
                     /note=`Ribosomal protein S5, N-terminal domain; pfam00333`
                     /db_xref=`CDD:144065`
     Region          145..207
                     /region_name=`Ribosomal_S5_C`
                     /note=`Ribosomal protein S5, C-terminal domain; pfam03719`
                     /db_xref=`CDD:252121`
     CDS             1..222
                     /locus_tag=`UNLARM2_0985`
                     /coded_by=`GG697241.1:299926..300594`
                     /transl_table=11


ORIGIN
        1 wtpatelgrm vknhevtsie qifamsrrie eveivdalli rsevidiasv qrmtrnnrkq
       61 kfrvvvvagd ekghvgigaa kdievkaaie gavknakrni ipvmfgcwqc tcgqehslpf
      121 tvkgrcssie vilkpaprgl givaskpvkl mlelaglkdv wsfsrgrtrt kyntlmavyn
      181 algniismkn vssaivskn
//
LOCUS       Caldivirga_maquilingensis@IC-167_ABW01543     190 bp    PROT      linear   14-APR-2015
DEFINITION  ribosomal protein S5 [Caldivirga maquilingensis IC-167].
 ACCESSION  ABW01543
  ORGANISM  Caldivirga maquilingensis IC-167
   AUTHORS  Copeland,A., Lucas,S., Lapidus,A., Barry,K., Glavina del Rio,T.,
VERSION     ABW01543.1  GI:157920116DBLINK      BioProject: PRJNA17421            BioSample: SAMN00623034DBSOURCE    accession CP000852.1
KEYWORDS    .
SOURCE      Caldivirga maquilingensis IC-167
            Archaea; Crenarchaeota; Thermoprotei; Thermoproteales;
            Thermoproteaceae; Caldivirga.
REFERENCE   1  (residues 1 to 205)
            Dalin,E., Tice,H., Pitluck,S., Saunders,E., Brettin,T., Bruce,D.,
            Detter,J.C., Han,C., Schmutz,J., Larimer,F., Land,M., Hauser,L.,
            Kyrpides,N., Ivanova,N., Biddle,J.F., Zhang,Z., Fitz-Gibbon,S.T.,
            Lowe,T.M., Saltikov,C., House,C.H. and Richardson,P.
  CONSRTM   US DOE Joint Genome Institute
  TITLE     Complete sequence of Caldivirga maquilingensis IC-167
  JOURNAL   Unpublished
REFERENCE   2  (residues 1 to 205)
            Dalin,E., Tice,H., Pitluck,S., Saunders,E., Brettin,T., Bruce,D.,
            Detter,J.C., Han,C., Schmutz,J., Larimer,F., Land,M., Hauser,L.,
            Kyrpides,N., Ivanova,N., Biddle,J.F., Zhang,Z., Fitz-Gibbon,S.T.,
            Lowe,T.M., Saltikov,C., House,C.H. and Richardson,P.
  CONSRTM   US DOE Joint Genome Institute
  TITLE     Direct Submission
  JOURNAL   Submitted (02-OCT-2007) US DOE Joint Genome Institute, 2800
            Mitchell Drive B100, Walnut Creek, CA 94598-1698, USA
COMMENT     Method: conceptual translation.
FEATURES             Location/Qualifiers
     source          1..205
                     /organism=`Caldivirga maquilingensis IC-167`
                     /strain=`IC-167`
                     /db_xref=`taxon:397948`
     Protein         1..205
                     /product=`ribosomal protein S5`
     Region          4..205
                     /region_name=`rps5p`
                     /note=`30S ribosomal protein S5P; Reviewed; PRK04044`
                     /db_xref=`CDD:235213`
     Region          <13..>85
                     /region_name=`PLPDE_III`
                     /note=`Type III Pyridoxal 5-phosphate (PLP)-Dependent
                     Enzymes; cl00261`
                     /db_xref=`CDD:260308`
     Region          52..118
                     /region_name=`Ribosomal_S5`
                     /note=`Ribosomal protein S5, N-terminal domain; pfam00333`
                     /db_xref=`CDD:144065`
     Region          137..204
                     /region_name=`Ribosomal_S5_C`
                     /note=`Ribosomal protein S5, C-terminal domain; pfam03719`
                     /db_xref=`CDD:252121`
     CDS             1..205
                     /locus_tag=`Cmaq_0707`
                     /coded_by=`CP000852.1:741433..742050`
                     /note=`TIGRFAM: ribosomal protein S5;
                     PFAM: ribosomal protein S5 domain protein; Ribosomal
                     protein S5;
                     KEGG: pis:Pisl_1306 ribosomal protein S5`
                     /transl_table=11
                     /db_xref=`InterPro:IPR005324`
                     /db_xref=`InterPro:IPR005711`
                     /db_xref=`InterPro:IPR013810`


ORIGIN
        1 wkprteigrl vkegkiksid difianariq epeivdalll kyevlsiniv qrqtdagevs
       61 qfqvavalgn edgyvgigvg karqigpame kaireakvni ipvrrgcwyc scdephsvpf
      121 vvrgrsgsvf velipapkgv glvagdtikp ilrlagikdv wsralgetrt tlnfamatwn
      181 alkntyifki
//
LOCUS       Nitrososphaera_viennensis@EN76_AIC15631     189 bp    PROT      linear   20-AUG-2014
DEFINITION  30S ribosomal protein S5p [Nitrososphaera viennensis EN76].
 ACCESSION  AIC15631
  ORGANISM  Nitrososphaera viennensis EN76
   AUTHORS  Kerou,M.L., Offre,P., Spang,A.M. and Schleper,C.
VERSION     AIC15631.1  GI:647811930DBLINK      BioProject: PRJEA60103            BioSample: SAMN02721150DBSOURCE    accession CP007536.1
KEYWORDS    .
SOURCE      Nitrososphaera viennensis EN76
            Archaea; Thaumarchaeota; Nitrososphaerales; Nitrososphaeraceae;
            Nitrososphaera.
REFERENCE   1  (residues 1 to 206)
            Leisch,N. and Schleper,C.
  TITLE     Nitrososphaera viennensis gen. nov., sp. nov., an aerobic and
            mesophilic, ammonia-oxidizing archaeon from soil and a member of
            the archaeal phylum Thaumarchaeota
  JOURNAL   Int. J. Syst. Evol. Microbiol. 64 (PT 8), 2738-2752 (2014)
   PUBMED   24907263
REFERENCE   2  (residues 1 to 206)
  TITLE     Direct Submission
  JOURNAL   Submitted (01-APR-2014) Department of Ecogenomics and Systems
            Biology Group of Archaea Biology and Ecogenomics, University of
            Vienna, Althanstrasse 14, Vienna 1090, Austria
COMMENT     Method: conceptual translation.
FEATURES             Location/Qualifiers
     source          1..206
                     /organism=`Nitrososphaera viennensis EN76`
                     /strain=`EN76`
                     /isolation_source=`soil`
                     /culture_collection=`DSM:26422`
                     /culture_collection=`JCM:19564`
                     /db_xref=`taxon:926571`
                     /country=`Austria: Vienna`
                     /lat_lon=`48.229273 N 16.358947 E`
                     /collection_date=`2008`
     Protein         1..206
                     /product=`30S ribosomal protein S5p`
     Region          13..205
                     /region_name=`rps5p`
                     /note=`30S ribosomal protein S5P; Reviewed; PRK04044`
                     /db_xref=`CDD:235213`
     Region          54..120
                     /region_name=`Ribosomal_S5`
                     /note=`Ribosomal protein S5, N-terminal domain; pfam00333`
                     /db_xref=`CDD:144065`
     Region          139..205
                     /region_name=`Ribosomal_S5_C`
                     /note=`Ribosomal protein S5, C-terminal domain; pfam03719`
                     /db_xref=`CDD:252121`
     CDS             1..206
                     /gene=`rps5p`
                     /locus_tag=`NVIE_013910`
                     /coded_by=`complement(CP007536.1:1181834..1182454)`
                     /inference=`ab initio prediction:AMIGene:2.0`
                     /note=`Evidence 2b : Function of strongly homologous gene;
                     Product type s : structure`
                     /transl_table=11


ORIGIN
        1 wkprttlgrd vlagkitsmd qiyenglriq eseivkhlli ksqvvhvgiv qkqtdagemt
       61 rfnalvavgn eagwfgigkg kasqmrlaid katnaaylnv ipvklgcwec kctqlhsvpf
      121 kvrgkggsvt leiipgprgl glvagenikn llklaglkds wtktfgstnt mssttkavfn
      181 alrstysvg
//
LOCUS       Caldiarchaeum_subterraneum@WP_020863564     197 bp    PROT      linear   25-JUL-2013
DEFINITION  small subunit ribosomal protein S5 [Candidatus Caldiarchaeum
 ACCESSION  WP_020863564
  ORGANISM  Candidatus Caldiarchaeum subterraneum
subterraneum].VERSION     WP_020863564.1  GI:526884697KEYWORDS    RefSeq.SOURCE      Candidatus Caldiarchaeum subterraneum
            Archaea; Thaumarchaeota; unclassified Thaumarchaeota; Candidatus
            Caldiarchaeum.
COMMENT     REFSEQ: This record represents a single, non-redundant, protein
            sequence which may be annotated on many different RefSeq genomes
            from the same, or different, species.
FEATURES             Location/Qualifiers
     source          1..204
                     /organism=`Candidatus Caldiarchaeum subterraneum`
                     /db_xref=`taxon:311458`
     Protein         1..204
                     /product=`small subunit ribosomal protein S5`
                     /calculated_mol_wt=22167
     Region          1..202
                     /region_name=`rps5p`
                     /note=`30S ribosomal protein S5P; Reviewed; PRK04044`
                     /db_xref=`CDD:235213`
     Region          44..110
                     /region_name=`Ribosomal_S5`
                     /note=`Ribosomal protein S5, N-terminal domain; pfam00333`
                     /db_xref=`CDD:144065`
     Region          130..196
                     /region_name=`Ribosomal_S5_C`
                     /note=`Ribosomal protein S5, C-terminal domain; pfam03719`
                     /db_xref=`CDD:252121`

DD:252121`


ORIGIN
        1 wvprtrlgrl vqegkinsld qifqmhgrvl epeivdrlll eqevidvklv qrqtdagekt
       61 rfkalvvvgn rdgyigigtg kstqvvlaie kairnaklni vpvvrgcwec acgephsllv
      121 ksegkygsvr vqllpaprgl glvagesqkv vlalagvkdc wtrsfgetrt slsvvgavye
      181 alkrtaeavl pslwrtv
//
LOCUS       Thermofilum_pendens@WP_011751911     194 bp    PROT      linear   25-MAY-2013
DEFINITION  30S ribosomal protein S5 [Thermofilum pendens].
 ACCESSION  WP_011751911
  ORGANISM  Thermofilum pendens
VERSION     WP_011751911.1  GI:500075898KEYWORDS    RefSeq.SOURCE      Thermofilum pendens            Archaea; Crenarchaeota; Thermoprotei; Thermoproteales;
            Thermofilaceae; Thermofilum.
COMMENT     REFSEQ: This record represents a single, non-redundant, protein
            sequence which may be annotated on many different RefSeq genomes
            from the same, or different, species.
FEATURES             Location/Qualifiers
     source          1..202
                     /organism=`Thermofilum pendens`
                     /db_xref=`taxon:2269`
     Protein         1..202
                     /product=`30S ribosomal protein S5`
                     /calculated_mol_wt=22047
     Region          1..202
                     /region_name=`rps5p`
                     /note=`30S ribosomal protein S5P; Reviewed; PRK04044`
                     /db_xref=`CDD:235213`
     Region          45..111
                     /region_name=`Ribosomal_S5`
                     /note=`Ribosomal protein S5, N-terminal domain; pfam00333`
                     /db_xref=`CDD:144065`
     Region          130..196
                     /region_name=`Ribosomal_S5_C`
                     /note=`Ribosomal protein S5, C-terminal domain; pfam03719`
                     /db_xref=`CDD:252121`


ORIGIN
        1 wqprtllgrl vvegkiksid evfarnmpir eveiidtlll ksevlsvgfv qrqtdsgevs
       61 qyqvtvavgn edgyvgvgmg ksrqigiaie katrraklni vpvrrgcwec lcgephsipf
      121 kvegkagsvk ielipapkgv glvasdvakt vlrlagikdv wsrsygetrt thnmakavye
      181 alkktyqfys pdqw
//
LOCUS       Parvarchaeum_acidiphilum_ARMAN-4@EEZ92688     202 bp    PROT      linear   12-MAY-2010
DEFINITION  ribosomal protein S5 domain protein [Candidatus Parvarchaeum
 ACCESSION  EEZ92688
  ORGANISM  Candidatus Parvarchaeum acidiphilum ARMAN-4
   AUTHORS  Baker,B.J., Comolli,L.R., Dick,G.J., Hauser,L., Hyatt,D., Dill,B.,
acidiphilum ARMAN-4].VERSION     EEZ92688.1  GI:269986398DBLINK      BioProject: PRJNA38567DBSOURCE    accession GG730054.1
KEYWORDS    .
SOURCE      Candidatus Parvarchaeum acidiphilum ARMAN-4 (mine drainage
            metagenome)
            Archaea; Parvarchaeota; Candidatus Parvarchaeum.
REFERENCE   1  (residues 1 to 140)
            Dill,B.D., Land,M.L., Verberkmoes,N.C., Hettich,R.L. and
            Banfield,J.F.
  TITLE     Enigmatic, ultrasmall, uncultivated Archaea
  JOURNAL   Proc. Natl. Acad. Sci. U.S.A. 107 (19), 8806-8811 (2010)
   PUBMED   20421484
REFERENCE   2  (residues 1 to 140)
            Land,M., VerBerkmoes,N.C., Hettich,R.L. and Banfield,J.F.
  TITLE     Direct Submission
  JOURNAL   Submitted (18-NOV-2009) Earth and Planetary Sciences, UC Berkeley,
            307 McCone Hall, Berkeley, CA 94720, USA
COMMENT     Method: conceptual translation.
FEATURES             Location/Qualifiers
     source          1..140
                     /organism=`Candidatus Parvarchaeum acidiphilum ARMAN-4`
                     /isolation_source=`450 nm filtrate of pink subaerial
                     biofilm microbial community collected from the base of 2m
                     high pile of pyrite sediment over which pH 1.1, 41C acid
                     mine drainage solution was flowing`
                     /db_xref=`taxon:662760`
                     /environmental_sample
                     /country=`USA: Ultra Back A (UBA) site of Richmond Mine
                     (elevation 3100ft) at Iron Mountain, CA`
                     /lat_lon=`40.68 N 122.2 W`
                     /collection_date=`Jun-2005`
                     /note=`metagenomic; derived from metagenome: mine drainage
                     metagenome`
     Protein         1..140
                     /product=`ribosomal protein S5 domain protein`
     Region          <3..41
                     /region_name=`Ribosomal_S5`
                     /note=`Ribosomal protein S5, N-terminal domain; pfam00333`
                     /db_xref=`CDD:144065`
     Region          60..124
                     /region_name=`Ribosomal_S5_C`
                     /note=`Ribosomal protein S5, C-terminal domain; pfam03719`
                     /db_xref=`CDD:252121`
     CDS             1..140
                     /locus_tag=`BJBARM4_0709`
                     /coded_by=`GG730054.1:442..864`
                     /transl_table=11

l_table=11


ORIGIN
        1 ---------- ---------- ---------- ---------- ---------- ----------
       61 -----aiigd gnghigigkg rglesvvake kalksaklni isilrgcwec achgshsipf
      121 kvsgkcgsvt vtllpapkgi sfcvmddikt imrlagikdv wskvsgqtnt rinigyatfe
      181 alkslnyyrf fskekdnlgi kg
//
LOCUS       Dyadobacter_fermentans_DSM_18053     211 bp    PROT      linear    1-SEP-2014
DEFINITION  Dyadobacter_fermentans_DSM_18053, 365 bases, 20340E24 checksum.
 ACCESSION  Rose-Cavalier-Smiths-iMac.local:199:1409481253
ORIGIN
        1 ---------T --NTRPSKVN --E------- ---------L KERVVAINRV AKVVKGGRRF
       61 SFSAIVVVGD GNGVVGYGLG KANEVTDAIA KGIDDAKKNL IQIP------ --MLKHTVPH
      121 EMEGKFSGGF VLIKPAAPGT GVLAGGPMRA VLESAGIKDV LAKSKG-SSN PHNVIKATID
      181 ALLKMRAPHQ VAFQRSVKLE KVFNG----- -
//
LOCUS       Thermotoga_maritima_MSB8     211 bp    PROT      linear    1-SEP-2014
DEFINITION  Thermotoga_maritima_MSB8, 365 bases, 63CE192A checksum.
 ACCESSION  Rose-Cavalier-Smiths-iMac.local:200:1409481253
ORIGIN
        1 ---------- --ETQGVMKE I-QY------ ---------F EEKIIEIRRT SKVTKGGKNL
       61 SFRVVAIVGN KNGKVGLGIG KAREVPEAIR KAISAAKRNI VEVP------ --VINGTIPH
      121 EVIGRQDASK VLLKPAAPGT GIIAGGTVRA VVELAGIQNI LTKSLG-STN PLNLALATMN
      181 GLKNLLDPRK VAKLRDISVE EVFKGVRREN N
//
LOCUS       Deinococcus_deserti_VCD115     211 bp    PROT      linear    1-SEP-2014
DEFINITION  Deinococcus_deserti_VCD115, 365 bases, 3C59B285 checksum.
 ACCESSION  Rose-Cavalier-Smiths-iMac.local:201:1409481253
ORIGIN
        1 ---------T FNRRNDRNVE R-ET------ ---------F EEKMLFVNRT SKTYQGGRRF
       61 RFAALVILGD RNGRVGMGIG KAKEVPVAIE KAKSIARKNM ISVP------ --VENGTIPH
      121 EIVGVNSTSR VLLKPAGPGT GVIAGTVPRS IAELAGITNM LSKELG-SRN KVNVAYAVFD
      181 GFKNLRTAKQ VRALRGIEAA PVTGGAQ--- -
//
LOCUS       Rhodopirellula_baltica_SH_1     211 bp    PROT      linear    1-SEP-2014
DEFINITION  Rhodopirellula_baltica_SH_1, 365 bases, 94EAF99 checksum.
 ACCESSION  Rose-Cavalier-Smiths-iMac.local:204:1409481253
ORIGIN
        1 --------NA RNKRNNKNEE QGLE------ ---------L LDRVVKIKRC AAVVKGGRRF
       61 SFAAMVVVGN GSGQVGWGYG KANEVPPSVQ KAQKQASRSM IHVP------ --LVEGSIPH
      121 QVWGRYGAAR VVLIPAGAGT GIIAGQAVRA VCEACGIHDI LTKSYG-TNN PVTLVKATLD
      181 AMSKLRTREQ IAALRGLNPD DLIEA----- -
//
LOCUS       Planctomyces_brasiliensis_DSM_5305     211 bp    PROT      linear    1-SEP-2014
DEFINITION  Planctomyces_brasiliensis_DSM_5305, 365 bases, 71288F9B checksum.
 ACCESSION  Rose-Cavalier-Smiths-iMac.local:206:1409481253
ORIGIN
        1 --------N- ---------- ETK------- ---------N QEQVVQIRRC ACVIKGGRRF
       61 SFAAMVVVGN HNGEVGWGYG KANEVPSSVE KAVKDAVHHK VRVT------ --LSGTTIPH
      121 EIEGRFGSAR VLLLPANPGT GIIAGASVRA VVESVGISDI LTKVRG-STN PINVVKATFD
      181 ALSKLRTRED VARLRGVEL- ---------- -
//
LOCUS       Fibrobacter_succinogenes_subsp._succinogenes_S85     211 bp    PROT      linear    1-SEP-2014
DEFINITION  Fibrobacter_succinogenes_subsp._succinogenes_S85, 365 bases, D640FAC2 checksum.
 ACCESSION  Rose-Cavalier-Smiths-iMac.local:207:1409481253
ORIGIN
        1 ---------- --------ER EAQV------ ---------F EDKVVHINRC AKTVKGGRRM
       61 SFSALVVVGN KNGKVGVGLG KAKEVSEAIR KGTEAAQRNI VEVQ------ --LLDGTIPH
      121 DIEVKSGSTR ILLMPAAPGT GVIAGAAARA VLELAGVRNI LTKIHG-SSN PSTVVSACLE
      181 GLLSQKNKQD CAKLRGFEA- ---------- -
//
LOCUS       Desulfobacca_acetoxidans_DSM_11109     211 bp    PROT      linear    1-SEP-2014
DEFINITION  Desulfobacca_acetoxidans_DSM_11109, 365 bases, A24AB5A6 checksum.
 ACCESSION  Rose-Cavalier-Smiths-iMac.local:210:1409481253
ORIGIN
        1 ---------- -------FES EASE------ ---------F LDKVVHISRV AKVVKGGRRF
       61 SFNALVVVGD GQGQVGAGLG KANEVPEAIR KAMERAKKSL IKVP------ --ILNSTIPY
      121 TVVGRFGSGK VLLKPASEGT GVIAGGPVRA VVEVAGIQNI LTKCLG-SNN PHNAVKATFD
      181 ALKQLASPEE IAQKRNRALE EIRA------ -
//
LOCUS       Lactobacillus_fermentum_IFO_3956     211 bp    PROT      linear    1-SEP-2014
DEFINITION  Lactobacillus_fermentum_IFO_3956, 365 bases, D332C62 checksum.
 ACCESSION  Rose-Cavalier-Smiths-iMac.local:213:1409481253
ORIGIN
        1 ---------- -----SSSYI DPAK------ ---------L DDQVVSINRI TKVVKGGRRL
       61 RFAALVVVGD HNGHVGFGTG KAQEVPEAIR KASAAAQKNL IKVP------ --TVGTTIPH
      121 EVIGTYGGGK IMLKPAVEGS GVTAGGAVRN VMELAGVNDV TSKRLG-SNT PINVVRATFE
      181 GLKALKSAEE VSKLRGTSVD HLAE------ -
//
LOCUS       Thermus_scotoductus_SA-01     211 bp    PROT      linear    1-SEP-2014
DEFINITION  Thermus_scotoductus_SA-01, 365 bases, 13B08219 checksum.
 ACCESSION  Rose-Cavalier-Smiths-iMac.local:220:1409481253
ORIGIN
        1 ---------- ---------- -P-E------ ---------F EEKMILVRRT AKTYQGGRRF
       61 RFGALVVVGD RQGRVGLGLG KAKEVPLAVQ KAGYYARRNM VEVP------ --IQNGTIPH
      121 EIEVEYGASK ILLKPAAPGT GVIAGAVPRA ILELAGITDI LTKELG-SRN PINIAYATME
      181 ALRQLKTKQD VERLRKGGEE ---------- -
//
LOCUS       Thermodesulfatator_indicus_DSM_15286     211 bp    PROT      linear    1-SEP-2014
DEFINITION  Thermodesulfatator_indicus_DSM_15286, 365 bases, 143573CF checksum.
 ACCESSION  Rose-Cavalier-Smiths-iMac.local:221:1409481253
ORIGIN
        1 ---------- -------VAS PKEN------ ---------L IEKIIFINRV AKVHKGGRRF
       61 RFSALVVVGD GAGRIGYGLG KAPEVPDAIR KALEKARKNM IKVP------ --VINGTIPH
      121 PILGIYGAAQ VLLKPGPPGT GVIAGGTVRA IMDAVGIKDV VTKCIR-STN PHNVVKATFK
      181 ALESLQDPEY VAKKRNLPKE EVVGEGHGEA A
//
LOCUS       Dehalococcoides_ethenogenes_195     211 bp    PROT      linear    1-SEP-2014
DEFINITION  Dehalococcoides_ethenogenes_195, 365 bases, 14ECB332 checksum.
 ACCESSION  Rose-Cavalier-Smiths-iMac.local:222:1409481253
ORIGIN
        1 ---------- ---LAKVERI DPSE------ ---------L NDKLIFINRV TKVVKGGKRM
       61 GFAALVVTGD GKNHVGIGVG KAKEVPSAIS KASANAKRNL SRIL------ --LNGTTVPH
      121 EIVFKYGAAQ VLLKPAAPGT GIIAGGSVRA VLESTGIKDI LTKSMG-CSN KANVAKATLG
      181 GLTAMRDPKT TVTKRRSSLK EEAAGG---- -
//
LOCUS       Thermovirga_lienii_DSM_17291     211 bp    PROT      linear    1-SEP-2014
DEFINITION  Thermovirga_lienii_DSM_17291, 365 bases, F2465424 checksum.
 ACCESSION  Rose-Cavalier-Smiths-iMac.local:224:1409481253
ORIGIN
        1 ---------- ----KGSTSV VSKG------ ---------L IERVVSISRV SKVVKGGKRF
       61 KFSVLVVVGD GESKVGVGIG KAREISEAVR KGIDKAKKNM VEVK------ --KVGKTLPH
      121 EVVGNFGAAR VLLKPASPGT GVIAGAVIRA IMELGGVGDV LTKVIGRTSN PVNVAYATMQ
      181 AVQSLRLPEE VLKLRGKLNK KSEGA----- -
//
LOCUS       Thermocrinis_albus_DSM_14484     211 bp    PROT      linear    1-SEP-2014
DEFINITION  Thermocrinis_albus_DSM_14484, 365 bases, FB6DC762 checksum.
 ACCESSION  Rose-Cavalier-Smiths-iMac.local:225:1409481253
ORIGIN
        1 GGVSIEKLID EKRKEQNIAE LEDQ------ ---------L EERLIYAKRT TRVTKGGKRF
       61 SFSALVIVGD RRGFVGFGLG KAREVPIAIA KAIEDGKKHI IRVP------ --IVDGTVPH
      121 DVIGHYGPTM VKVLPARRGT GIVAGGAAKP IFELAGYTDV LTKILG-STN PNNVVRAVFD
      181 ALLKLRSLEE VAAIRGIDPD ELRKRYRLYA R
//
LOCUS       Desulfurispirillum_indicum_S5     211 bp    PROT      linear    1-SEP-2014
DEFINITION  Desulfurispirillum_indicum_S5, 365 bases, 984EDC57 checksum.
 ACCESSION  Rose-Cavalier-Smiths-iMac.local:226:1409481253
ORIGIN
        1 ---------- ----RDEIRS -E-Q------ ---------L QDKIIHIGRV AKVVKGGRRF
       61 SFTALVVVGD GNGSVGVAKG KAREVPEAIR KGIEKAKKNM VTVP------ --LRKGTIPC
      121 EIIGKFGGGQ VLLKPASEGT GIIAGSAVRA VLEVAGVTNI LSKSLG-SNN PQNMAKATIE
      181 GLRNLKSPEE VAEMRGIPVE QLRG------ -
//
LOCUS       Cryptobacterium_curtum_DSM_15641     211 bp    PROT      linear    1-SEP-2014
DEFINITION  Cryptobacterium_curtum_DSM_15641, 365 bases, EE919580 checksum.
 ACCESSION  Rose-Cavalier-Smiths-iMac.local:227:1409481253
ORIGIN
        1 ---------- -ARK-QEHQS --DV------ ---------L QERVVYINRV SKVVKGGRRF
       61 GLTALVVVGD GNGNVGIGMG KSQEVPVAIR KGIEDAKKNM FKVP------ -LTAEGTLPH
      121 EIIGTYGAGR VLIKPATPGT GVIAGGAARA VMELAGVKDV FAKSLG-TDN VMNVVKATAE
      181 GLKAMESPED VAARRGLSVS KIYGWKE--- -
//
LOCUS       Syntrophothermus_lipocalidus_DSM_12680     211 bp    PROT      linear    1-SEP-2014
DEFINITION  Syntrophothermus_lipocalidus_DSM_12680, 365 bases, 7CE71D0 checksum.
 ACCESSION  Rose-Cavalier-Smiths-iMac.local:230:1409481253
ORIGIN
        1 ---------- -------IEK EQEG------ ---------I SERVVAIRRV AKVVKGGRRF
       61 SFSAVVVVGD GKGNVGAGLG KAGEVPEAIR KGIEDAKKNM IAVP------ -LIDERTIPH
      121 PIIGRFGAGE VLLKPAAPGT GVIAGGPVRA VLELAGIKDI LTKSLG-SSN ANNMVRATIE
      181 ALKNLKKAEE VARLRGKAVE EIIK------ -
//
LOCUS       Zymomonas_mobilis_subsp._mobilis_NCIMB_11163     211 bp    PROT      linear    1-SEP-2014
DEFINITION  Zymomonas_mobilis_subsp._mobilis_NCIMB_11163, 365 bases, E4C2F0C0 checksum.
 ACCESSION  Rose-Cavalier-Smiths-iMac.local:233:1409481253
ORIGIN
        1 GRGRGGRGRD GRGRRDDRRN EEAG------ ---------L IEKLVHINRV SKTVKGGKRF
       61 GFAALVVVGD GKGRVGFGHG KAREVPEAIS KATAAAKKTM IRVP------ -LREGRTLHH
      121 DGRGRFGAGL VYLRSAPSGT GIIAGGPMRA IFESLGVADV VTKSVG-TSN PYNMIRATFE
      181 ALNDQKSPKA VAQRRGKRIA DLFGRGGASA A
//
LOCUS       Paenibacillus_sp._Y412MC10     211 bp    PROT      linear    1-SEP-2014
DEFINITION  Paenibacillus_sp._Y412MC10, 365 bases, FA5D41E6 checksum.
 ACCESSION  Rose-Cavalier-Smiths-iMac.local:236:1409481253
ORIGIN
        1 ---------- --------RV DPNT------ ---------L TERVVNINRV AKVVKGGRRF
       61 SFSALVVVGD GKGWVGAGIG KAGEVPDAIR KGIEDAKKNL IHIP------ --LVGTTIPH
      121 LVTGHFGAGR VLLKPASEGT GVIAGGPVRA VLELAGVGDI LTKSLG-SSN SMNMVNATLE
      181 GLSRLKRVED VAKLRGKSVE ELLG------ -
//
LOCUS       Neisseria_meningitidis_MC58     211 bp    PROT      linear    1-SEP-2014
DEFINITION  Neisseria_meningitidis_MC58, 365 bases, 79B797BC checksum.
 ACCESSION  Rose-Cavalier-Smiths-iMac.local:243:1409481253
ORIGIN
        1 ---------- ------KHEI EERG------ ---------L IEKMVAVNRV TKVVKGGRIM
       61 AFSALTVVGD GDGRIGMGKG KSKEVPVAVQ KAMDQARRSM IKVP------ --LKNGTIHH
      121 EVIGRHGATK VFMQPAKEGS GVKAGGPMRL VFDAMGIHNI SAKVHG-STN PYNIVRATLD
      181 GLSKLHTPAD IAAKRGLTVE DILGVNHG-- -
//
LOCUS       Cyanothece_sp._PCC_7425     211 bp    PROT      linear    1-SEP-2014
DEFINITION  Cyanothece_sp._PCC_7425, 365 bases, 297EAC50 checksum.
 ACCESSION  Rose-Cavalier-Smiths-iMac.local:245:1409481253
ORIGIN
        1 ---------- --NRRKTARK EERD------ ---------W QERVVQIRRV SKVVKGGKKL
       61 SFRAIVVVGN ERGQVGVGVG KASDVIGAVR KGVADGKKHL VDVP------ -ITKSNSIPH
      121 PTSGIGGAAK VLIRPAAPGT GVIAGGAVRT VLELAGVRNV LAKQLG-SSN PLNNARAALN
      181 ALDSLRTFSQ VAEERGIAVE SLYV------ -
//
LOCUS       Prochlorococcus_marinus_str._MIT_9303     211 bp    PROT      linear    1-SEP-2014
DEFINITION  Prochlorococcus_marinus_str._MIT_9303, 365 bases, EE8E9559 checksum.
 ACCESSION  Rose-Cavalier-Smiths-iMac.local:246:1409481253
ORIGIN
        1 QRRGGGRERR GGGRRGDRRG QERD------ ---------W QERVVQIRRV SKTVKGGKKM
       61 SFRAIVVVGN ERGQVGVGVG KAGDVIGAVR KGVADGKKHL VKVP------ -LTRHNSIPT
      121 LSNGREGAAN VLIRPAAPGT GVIAGGSIRT VLELAGIKNV LAKRLG-SKT PLNNARAAMV
      181 ALASLRTHKE TAKERGISLE QIYS------ -
//
LOCUS       Chlorobium_limicola_DSM_245     211 bp    PROT      linear    1-SEP-2014
DEFINITION  Chlorobium_limicola_DSM_245, 365 bases, 847DFD24 checksum.
 ACCESSION  Rose-Cavalier-Smiths-iMac.local:247:1409481253
ORIGIN
        1 ---------- ---KISAKNI RPGE------ ---------L KEKLVHINRT AKVVKGGKRF
       61 GFNAIVVVGD REGHVGYGLG KANEVQDAIA KGVEDGKKNV IKVP------ --IVKGTIPH
      121 QVIAKYGSAK VLMKPATPGT GLIAGGAVRA VLEMAGVHDV LTKSLG-SSN PHNVVKAAIK
      181 GLQSMSDALE VAERRSKSLK EVFES----- -
//
LOCUS       Prevotella_denticola_F0289     211 bp    PROT      linear    1-SEP-2014
DEFINITION  Prevotella_denticola_F0289, 365 bases, EE87B3F7 checksum.
 ACCESSION  Rose-Cavalier-Smiths-iMac.local:249:1409481253
ORIGIN
        1 ---------- ----MNRV-K VNSD------ ---------L KDRLVAINRV TKVTKGGRTF
       61 TFAAIVVVGD GKGVIGWGLG KAGEVTAAIQ KGTDAAKKNL VKVP------ --VLKGTVPH
      121 EAEARFSGAH VLLKPAAAGT GLKAGGAMRA VLESAGISDV IAKSKG-SSN PHNLVKATIA
      181 ALSSMRDAYT VAGERGISMD KVFNG----- -
//
LOCUS       Anaerolinea_thermophila_UNI-1     211 bp    PROT      linear    1-SEP-2014
DEFINITION  Anaerolinea_thermophila_UNI-1, 365 bases, C68ACFA2 checksum.
 ACCESSION  Rose-Cavalier-Smiths-iMac.local:252:1409481253
ORIGIN
        1 ---------- ----MDMMEY PSIE------ ---------Y DERVIEIARV AKVVKGGRRF
       61 QFRVTVVAGD NKGHVGLGVG KANAVPDAMR KATERARKNM RKIS------ --MFGTTIPH
      121 EVIGKVGGSK VLLKPASPGT GVIAAGGVRA VLEAAGIRDI LTKSLG-SSN VLNVVQATFE
      181 ALDQLKFPEE EAAHRGKAVE EILPFWERRK K
//
LOCUS       Idiomarina_loihiensis_L2TR     211 bp    PROT      linear    1-SEP-2014
DEFINITION  Idiomarina_loihiensis_L2TR, 365 bases, 5B52DED4 checksum.
 ACCESSION  Rose-Cavalier-Smiths-iMac.local:253:1409481253
ORIGIN
        1 ---------- -----N-VE- -AQT------ ---------L IEKLITVNRV AKVVKGGRIF
       61 SFTALTVVGD GKGKVGFGYG KAREVPAAIQ KAMEKARRNM VTVQ------ --LKGDTLQH
      121 PVKGRHSGSQ VYMQPASEGT GIIAGGAMRA VLEVSGVHNV LSKAYG-STN PINVVRATIK
      181 ALNGMKSPEQ VAAKRGLRVD EILG------ -
//
LOCUS       Gemmatimonas_aurantiaca_T-27     211 bp    PROT      linear    1-SEP-2014
DEFINITION  Gemmatimonas_aurantiaca_T-27, 365 bases, A527E004 checksum.
 ACCESSION  Rose-Cavalier-Smiths-iMac.local:254:1409481253
ORIGIN
        1 GGPGGGRDGR GRGPDRGGQQ DREQ------ ---------L VENVIAINRV AKVVKGGRRF
       61 SFNALVAVGD GQGKVGFATG KANEVSEAVR KAVDAARRSM VSIP------ --LTGSTIPH
      121 EVVGKHGAGK VLMKPAAPGA GVIAGGAVRA VLECAGIHDI LTKSLG-STN PHNMVRAAID
      181 GLTHLITVEQ AAKERGLDVS QIGYKSRAKA R
//
LOCUS       Nitrosomonas_europaea_ATCC_19718     211 bp    PROT      linear    1-SEP-2014
DEFINITION  Nitrosomonas_europaea_ATCC_19718, 365 bases, 8BC081A5 checksum.
 ACCESSION  Rose-Cavalier-Smiths-iMac.local:260:1409481253
ORIGIN
        1 --------KT TKSANTKTPD EVKT------ ---------L KEKMVSVNRV TKVVKGGRIL
       61 GFAALTVVGD GKGSVGMGKG KSREVPLAVQ KAMDEARQRM VRVN------ --LINGTLHH
      121 SVIGRHGAAR VYMQPASEGT GIIAGGPMRA IFEVMGVHNI LAKCLG-STN PYNIVRATLD
      181 GLSKVQTPAM IAAKRGKSID EITGA----- -
//
LOCUS       Nitrosospira_multiformis_ATCC_25196     211 bp    PROT      linear    1-SEP-2014
DEFINITION  Nitrosospira_multiformis_ATCC_25196, 365 bases, 929204AB checksum.
 ACCESSION  Rose-Cavalier-Smiths-iMac.local:261:1409481253
ORIGIN
        1 -------KMQ GRMQGKVAPG DDRG------ ---------L KEKMVAINRV TKVVKGGRIL
       61 GFAALTVVGN GDGGVGMGKG KSREVPVAVQ KAMDEARRKM IKVS------ --LKNGTLQH
      121 PVIGRHGAAK VYMQPASEGT GIIAGGPMRA IFEVMGVHNI LAKCIG-STN PYNVVRATLN
      181 GLQAMSNPAE IAAKRGKSVE EILGLEK--- -
//
LOCUS       Meiothermus_silvanus_DSM_9946     211 bp    PROT      linear    1-SEP-2014
DEFINITION  Meiothermus_silvanus_DSM_9946, 365 bases, F8927C5E checksum.
 ACCESSION  Rose-Cavalier-Smiths-iMac.local:265:1409481253
ORIGIN
        1 ---------- ---------- P-EF------ ---------- EEKMIVVRRT AKTYQGGRRF
       61 RFGALVVVGD RQGRVGLGLG KAKEVPLAVQ KAQNYARRGL VEVP------ --LQGGTIPH
      121 EIQVTWGSST ILLRPAAPGT GVIAGAVPRA ILELAGVTDI LTKELG-SRN PVNIAYATME
      181 ALRQLQTWDD VKRLRKSDQT AQPEVA---- -
//
LOCUS       Treponema_brennaborense_DSM_12168     211 bp    PROT      linear    1-SEP-2014
DEFINITION  Treponema_brennaborense_DSM_12168, 365 bases, 12B87C32 checksum.
 ACCESSION  Rose-Cavalier-Smiths-iMac.local:267:1409481253
ORIGIN
        1 ---------- EHQKNYDRDQ PKEF------ ---------- VEKLIKLNRT AKVVKGGRRF
       61 SFSALTVVGD QKGRVGFGFG KANDVTEAIK KSIDKAKRNL VHVP------ --LKNGTLPH
      121 DILGQYKSSS VLLKPACSGT GIIAGGPVRA VLEAAGATDV LSKSLG-SNA SVNVVRATFN
      181 AVTNLMDART VAKNRGKTLK DLWG------ -
//
LOCUS       Dictyoglomus_thermophilum_H-6-12     211 bp    PROT      linear    1-SEP-2014
DEFINITION  Dictyoglomus_thermophilum_H-6-12, 365 bases, E160F89E checksum.
 ACCESSION  Rose-Cavalier-Smiths-iMac.local:268:1409481253
ORIGIN
        1 ---------- ---------- KELE------ ---------L KERVIEIRRV AKVVAGGKNL
       61 RFRALVVVGD EQGTVGVGIA KAAEVPDAIR KAIRKAKKNA VKVS------ --ISKGTIPH
      121 EVVGKLGASK ILLKPAAPGT GVIAGGAARA VLELAGIKNV LAKALG-STT AVNLAQATFE
      181 ALKKLRSLPE VAEMRDKKIN EIIGLKTEDS K
//
LOCUS       Xylella_fastidiosa_M23     211 bp    PROT      linear    1-SEP-2014
DEFINITION  Xylella_fastidiosa_M23, 365 bases, A1332142 checksum.
 ACCESSION  Rose-Cavalier-Smiths-iMac.local:271:1409481253
ORIGIN
        1 ------AEER SQRSRDRSRE EKID------ ---------M IEKLVAVNRV SKTVKGGRQF
       61 TFTALTIVGN GEGSVGFGYG KAREVPVAIQ KSMEYARKRM SNVS------ --LNNGTLWH
      121 PVKANHGAAS VFMKPASEGT GVIAGGAMRA VLEAVGVKNV LAKAIG-SRN PINLVRATLK
      181 GLEDMQSPTH IALKRGKNVR DFSHGS---- -
//
LOCUS       Coraliomargarita_akajimensis_DSM_45221     211 bp    PROT      linear    1-SEP-2014
DEFINITION  Coraliomargarita_akajimensis_DSM_45221, 365 bases, 632475B9 checksum.
 ACCESSION  Rose-Cavalier-Smiths-iMac.local:273:1409481253
ORIGIN
        1 ---NHSQKNQ KKKSFAPVAE VEEG------ ---------L TEKVVHINRC AKVVKGGRRF
       61 SFAALVVVGN QDGEVGVGYG KAKEVPECIR KGTEQAKKNM IKIN------ --LRGDTITH
      121 PVMGVSDGGK VLLRPATDGT GVIAGGGVRA VLEAVGIHNV LSKSLG-SNN HLAMVNATMD
      181 ALKQLRSNEE IKKLRFGDKV AAEA------ -
//
LOCUS       Thermovibrio_ammonificans_HB-1     211 bp    PROT      linear    1-SEP-2014
DEFINITION  Thermovibrio_ammonificans_HB-1, 365 bases, E906F46C checksum.
 ACCESSION  Rose-Cavalier-Smiths-iMac.local:277:1409481253
ORIGIN
        1 ---------- -------KRV KPDG------ ---------L KERLVHINRN AKVVTGGRKF
       61 SFTAFVVVGD GKGVVGFGRG KAAEVPDAIR KATEDAKKNL IKVP------ --VVDGTIPF
      121 EVEAKFGGSK VIMRPAAPGT GVIASAPVRA VLESAGVTDI LTKVIG-STN PHTVVRAVLK
      181 GLEQLKTPEE FAKLRGVPVE ELRRRWKLPG R
//
LOCUS       Acetobacter_pasteurianus_IFO_3283-01     211 bp    PROT      linear    1-SEP-2014
DEFINITION  Acetobacter_pasteurianus_IFO_3283-01, 365 bases, C38A3368 checksum.
 ACCESSION  Rose-Cavalier-Smiths-iMac.local:278:1409481253
ORIGIN
        1 -------REP REGGRGGRER EREG------ ---------L VDKLVTINRV AKVVKGGRRF
       61 AFAALVVVGD QKGRVGYGAG KAREVPEAIR KATERAKRGM IRVP------ -MKEGRTLHH
      121 DVAGHFGAGK VVLRSAEAGT GIIAGGPMRA VFESLGINDV VAKSLG-TRN PHNMVKATFD
      181 ALTRCASPRS VASRRGKKVA EIFGKREQAA A
//
LOCUS       Methylacidiphilum_infernorum_V4     211 bp    PROT      linear    1-SEP-2014
DEFINITION  Methylacidiphilum_infernorum_V4, 365 bases, 6A62BB79 checksum.
 ACCESSION  Rose-Cavalier-Smiths-iMac.local:279:1409481253
ORIGIN
        1 PKGGRKKIRR HSEKRDFKHE ETYH------ ---------L MDRVIHVNRC AKVVKGGRRY
       61 SFGALVVVGD RAGQIGIGFG KANEVADAVK KATESARKKM QRIV------ --RNGDTIPH
      121 EVIGEFSGGK VLMKPASPGT GVIAGVIVRS ILEAAGIKDV LTKSLG-SKN PYNVAKATFK
      181 ALLQLKSRDE VLHKRGKDIP LASQPITE-- -
//
LOCUS       Corynebacterium_pseudotuberculosis_FRC41     211 bp    PROT      linear    1-SEP-2014
DEFINITION  Corynebacterium_pseudotuberculosis_FRC41, 365 bases, CD72C319 checksum.
 ACCESSION  Rose-Cavalier-Smiths-iMac.local:281:1409481253
ORIGIN
        1 DNQKKNDRRG GRRDDRRNQQ QDER------ ---------Y IERVVTINRV SKVVKGGRRF
       61 SFTALVIVGD GKGMVGVGYG KAKEVPAAIQ KGAEEARKNF FRVP------ --MVAGTITH
      121 PVQGEAAAGI VMMRPAAPGT GVIAGGAARP VLECAGVQDI LCKSLG-TDN AINVVHATVA
      181 GLKQLNRPEE VAARRGKTLE EVAPARMLRA R
//
LOCUS       Fusobacterium_nucleatum_subsp._nucleatum_ATCC_25586     211 bp    PROT      linear    1-SEP-2014
DEFINITION  Fusobacterium_nucleatum_subsp._nucleatum_ATCC_25586, 365 bases, 230A28C checksu
 ACCESSION  Rose-Cavalier-Smiths-iMac.local:282:1409481253
ORIGIN
        1 ---------- ---------L NRED------ ---------Y QEKLLKISRV SKTTKGGRTI
       61 SFSVLAAVGD GEGKIGLGLG KANGVPDAIR KAIAAAKKNI VKIS------ --LKNNTIPH
      121 EIAGKWGATT LWMAPAYEGT GVIAGSASRE ILELVGVHDI LTKIKG-SRN KHNVARATVE
      181 ALKLLRTAEQ IAALRGLEVK DILS------ -
//
LOCUS       Syntrophus_aciditrophicus_SB     211 bp    PROT      linear    1-SEP-2014
DEFINITION  Syntrophus_aciditrophicus_SB, 365 bases, F5AC6A43 checksum.
 ACCESSION  Rose-Cavalier-Smiths-iMac.local:283:1409481253
ORIGIN
        1 ---------- -------DKK DLGE------ ---------Y LDRVIAINRT AKVVKGGRRF
       61 RFSAIVVVGD GNGSVGAGLG KAHEVPEAIR KGMEQAKKSM TKIE------ --IEKGTIPY
      121 EVIGKFGAGR VLLKPASEGT GLIAGGAVRA VLEVAGIHNI LTKCLG-SHN PHNLVKATIE
      181 GLCRLESPGR IAASRGKSIS EI-------- -
//
LOCUS       Oscillibacter_valericigenes_Sjm18-20     211 bp    PROT      linear    1-SEP-2014
DEFINITION  Oscillibacter_valericigenes_Sjm18-20, 365 bases, A994FF1E checksum.
 ACCESSION  Rose-Cavalier-Smiths-iMac.local:291:1409481253
ORIGIN
        1 ---------- -------PRF EREP------ ---------Y AEKVVALNRV SKTVKGGRVM
       61 KFSALVVVGD QKGKVGYGLG KAAEVPEAIR KGLESAKKNM ITVT------ --LSGSTIPH
      121 EVIGAAGAGR VLMKPAAPGT GVIAGGAVRA VVEAAGIKDI RTKCLR-SNN ANNVVAAAFE
      181 GLRSMRGPEE VARVRGKSVS EIVG------ -
//
LOCUS       Denitrovibrio_acetiphilus_DSM_12809     211 bp    PROT      linear    1-SEP-2014
DEFINITION  Denitrovibrio_acetiphilus_DSM_12809, 365 bases, 9D8197E9 checksum.
 ACCESSION  Rose-Cavalier-Smiths-iMac.local:301:1409481253
ORIGIN
        1 ---------- --------NF NKDD------ ---------I VDKVVNIGRV TKVVKGGRIF
       61 KFTALVVVGD MNGSVGIGYG KAREVPDAIK KALENAKKSM VAVP------ --VVNGTIPH
      121 EIIGEFVSSE IVMKPAAPGT GIISGGVTRS LFELAGVQNI LCKS-TRSRN AYNSLYAVMD
      181 GFKKIRTLED VAEARGKTIQ EIIR------ -
//
LOCUS       Spirochaeta_coccoides_DSM_17374     211 bp    PROT      linear    1-SEP-2014
DEFINITION  Spirochaeta_coccoides_DSM_17374, 365 bases, 57B59F54 checksum.
 ACCESSION  Rose-Cavalier-Smiths-iMac.local:305:1409481253
ORIGIN
        1 ---------- -----EKNKG REKS------ ---------L VEKLIKLNRV AKVVKGGRRF
       61 SFSALVVVGD QNGRAGYGFG KANDVTEAIR KAIDKAKTHM VTIP------ --LKGVTVPH
      121 ESLGKFKSAS VLLRPAVPGT GVIAGGAVRA VCDAAGINDV LSKSLG-SKN AINTVKAAFD
      181 ALENLYDARL VAHARGKSLK ELWG------ -
//
