# Supplementary material for: Multidomain ribosomal protein trees and the planctobacterial origin of neomura (eukaryotes, archaebacteria)
Source: Protoplasma. 2020 Jan 3;257(3):621–753. doi: 10.1007/s00709-019-01442-7 (PMC7203096; doi:10.1007/s00709-019-01442-7)
Supplement: Supplementary file 46 — (PDF 112 kb) [file 709_2019_1442_MOESM46_ESM.gb]

LOCUS       Homo0sapie@26601     127 bp    PROT      linear   15-AUG-2014
DEFINITION  Homo0sapie@26601     131 bp    PROT      linear    3-JUN-2014, 131 bases, AC1B2
 ACCESSION  Rose-Cavalier-Smiths-iMac.local:0:1408089394
ORIGIN
        1 QTERAYQKQP TIFQNKKRVL LRYYKNIGLG FKTPKEAIED KKCPFTGNVS IRGRIL-GVV
       61 TKMKMQRTIV IRRDYLHYIR KYNRFEKRHK NMSVHLSPCF ----GDIVTV GECRPLSKTV
      121 RFNVLKV
//
LOCUS       Bombyx0mor@30023     127 bp    PROT      linear   15-AUG-2014
DEFINITION  Bombyx0mor@30023     131 bp    PROT      linear    3-JUN-2014, 131 bases, 26716
 ACCESSION  Rose-Cavalier-Smiths-iMac.local:1:1408089394
ORIGIN
        1 QTEKAFQKQA TVFLNRK--- -RHHKNVGLG FKTPREAIED KKCPFTGNVS IRGRIL-GVV
       61 QKMKMQRTIV IRRDYLHYLP KYNRFEKRHR NMSVHLSPCF ----GDIVTI GECRPLSKTV
      121 RFNVLKV
//
LOCUS       Ciona0savi@30458     127 bp    PROT      linear   15-AUG-2014
DEFINITION  Ciona0savi@30458     131 bp    PROT      linear    3-JUN-2014, 131 bases, B0BB8
 ACCESSION  Rose-Cavalier-Smiths-iMac.local:2:1408089394
ORIGIN
        1 QTERAYQKQP TVFLNKKRVL -RHVRSVGLG FKTPREAIED KKCPFTGNVL IRGRIL-GVI
       61 MKLKMQRTAV IRRDYLHYVK KYNRFEKRHQ NMSVHISPCF ----GDIATV GECRPISKTV
      121 SFNVLKI
//
LOCUS       Hydra0magn@31090     127 bp    PROT      linear   15-AUG-2014
DEFINITION  Hydra0magn@31090     131 bp    PROT      linear    3-JUN-2014, 131 bases, C57E0
 ACCESSION  Rose-Cavalier-Smiths-iMac.local:3:1408089394
ORIGIN
        1 QNERAFQKQP AIFLNKKRVV -RYVRNVGLG FKTPREAIED KKCPFTGNVS IRGRIL-GIV
       61 KSLKMKRTIV IRRDYLHFIK KYQRYEKRHK NLVAHMSPCF ----GDLVTV GQCRPLSKTI
      121 RFNVLKV
//
LOCUS       Ixodes0sca@30346     127 bp    PROT      linear   15-AUG-2014
DEFINITION  Ixodes0sca@30346     131 bp    PROT      linear    3-JUN-2014, 131 bases, B3E64
 ACCESSION  Rose-Cavalier-Smiths-iMac.local:4:1408089394
ORIGIN
        1 QNERAFQKQP TVFLNRKP-- -RYHKNVGLG FKTPRDASHD KKCPFTGNVS IRGRIL-GVV
       61 IKMKMQRTIV IRRDYLHYVR KYNRFEKRHR NMSVHLSPAF ----GDVVTV GECRPLSKTV
      121 RFNVLKV
//
LOCUS       Strongyloc@31433     127 bp    PROT      linear   15-AUG-2014
DEFINITION  Strongyloc@31433     131 bp    PROT      linear    3-JUN-2014, 131 bases, 27B80
 ACCESSION  Rose-Cavalier-Smiths-iMac.local:5:1408089394
ORIGIN
        1 QSERAFQKQP TVFQNNKRLL -RLVRNVGLG FKTPAEARDD KKCPFTGNVH IRGRIL-GVI
       61 TKMKMQRTIV IRRDYLHYIK KYNRFEKRHK TMSVHLSPCF ----GDIVTV GECRPLSKTV
      121 RFNVLKV
//
LOCUS       Capsaspora_owczarzaki@NUL00000     127 bp    PROT      linear   15-AUG-2014
DEFINITION  Capsaspora_owczarzaki@NUL00000     131 bp    PROT      linear    3-JUN-2014, 13
 ACCESSION  Rose-Cavalier-Smiths-iMac.local:6:1408089394
ORIGIN
        1 QTEKAFQKQP TIFGAKKRVL VRFWRNVGLG IKTPREAIED KKCPFTGDVS IRGRIL-GVI
       61 ANNKMKRTIT VRRDYLHYIK KYNRFEKRHR NLSAHISPAF DVDVGDSVVV GQCRPLSKTV
      121 RFNVLKV
//
LOCUS       Sphaeroforma_arctica@SAL000000     127 bp    PROT      linear   15-AUG-2014
DEFINITION  Sphaeroforma_arctica@SAL000000     131 bp    PROT      linear    3-JUN-2014, 13
 ACCESSION  Rose-Cavalier-Smiths-iMac.local:7:1408089394
ORIGIN
        1 QTEKAFQKQP TIFAAKTRPG VRFVRNVGLG IKTPREAYDD KKCPFTGDVS IRGRIL-GTI
       61 VSMKMQRTVV IRRDYLHYIK KYQRYEKRHS NLSAHMSPAF DVSVGDSAVV GQCRPLSKTV
      121 RFNVLRT
//
LOCUS       Salpingoeca_rosetta     127 bp    PROT      linear   15-AUG-2014
DEFINITION  Salpingoeca_rosetta     131 bp    PROT      linear    3-JUN-2014, 131 bases, 43
 ACCESSION  Rose-Cavalier-Smiths-iMac.local:8:1408089394
ORIGIN
        1 QHERAYQKQR LIFENKKRIG ARFVKNVGLG FKTPREARED RKCPFTGDVS IRGRVL-GVV
       61 KTLKMQRTCV VRRDYLHFIP KYRRFEKRHK NLSVHVSPAF DIAVGDAVTI GQCRPLSKTV
      121 RFNVLRV
//
LOCUS       Monosiga_brevicollis@MRL000000     127 bp    PROT      linear   15-AUG-2014
DEFINITION  Monosiga_brevicollis@MRL000000     131 bp    PROT      linear    3-JUN-2014, 13
 ACCESSION  Rose-Cavalier-Smiths-iMac.local:9:1408089394
ORIGIN
        1 QSERSYLKQK PIFENKKRVL GRFVKSVGLG FKTPKEARED KKCPWTGDVS IRGRLL-GVV
       61 KTLKMQRTGI IRRDYLHYIK KYNRFEKRHK TLPVHVSPCF DIAVGDQVTV GQCRPLSKTV
      121 RFNVLRI
//
LOCUS       Monosiga_ovata@MNL00000133_3     127 bp    PROT      linear   15-AUG-2014
DEFINITION  Monosiga_ovata@MNL00000133_3     131 bp    PROT      linear    3-JUN-2014, 131 
 ACCESSION  Rose-Cavalier-Smiths-iMac.local:10:1408089394
ORIGIN
        1 QTERAYQKQD AVFENKKRVL GRFVKNIGLG FKTPTEAKED KKCPFTGNVS IRGRIL-GVV
       61 KSLKMKHTVI IRRDYLHYIK KYNRFEKRHK NLSAHISPCF DVVLGDQVTV GQCRPLSKTV
      121 RFNVIRV
//
LOCUS       Amoebidium_parasiticum@ABL0000     127 bp    PROT      linear   15-AUG-2014
DEFINITION  Amoebidium_parasiticum@ABL0000     131 bp    PROT      linear    3-JUN-2014, 13
 ACCESSION  Rose-Cavalier-Smiths-iMac.local:11:1408089394
ORIGIN
        1 --XKVTRKD- ---------- -RFVRSVGLG FKTPREAIED KKCPFTGDVS IRGRIL-GVV
       61 VSKKMQRTIV LRRDYLHYIK KYNRFEKRHT NMPAHLSPCF DCSVGDIVTV GQCRPISKTV
      121 RFNVLRV
//
LOCUS       Blastoclad@24427     127 bp    PROT      linear   15-AUG-2014
DEFINITION  Blastoclad@24427     131 bp    PROT      linear    3-JUN-2014, 131 bases, 781C7
 ACCESSION  Rose-Cavalier-Smiths-iMac.local:12:1408089394
ORIGIN
        1 QTEKAFQKQ- HIFLNAKQVG ARWYKEVGLG FKTPKEAIED KKCPFTGNVS IRGRIL-GTI
       61 VSTKMKRTII IRREYLHYVK KYNRYEKRHR NLAAHMSPCF ----GDVATV GQCRPLSKTV
      121 RFNVLKI
//
LOCUS       Allomyces_macrogynus@AML000007     127 bp    PROT      linear   15-AUG-2014
DEFINITION  Allomyces_macrogynus@AML000007     131 bp    PROT      linear    3-JUN-2014, 13
 ACCESSION  Rose-Cavalier-Smiths-iMac.local:13:1408089394
ORIGIN
        1 QHERAFQKQ- HIFLNAKQVG ARWFKDVGLG FKTPKEAIED KKCPFTGNVS IRGRIL-GTI
       61 VSAKMKRTII LRREYLHYVK KYNRYEKRHR NLAAHMSPCF GVENGDLATV GQCRPLSKTV
      121 RFNVLKI
//
LOCUS       Neurospora@31387     127 bp    PROT      linear   15-AUG-2014
DEFINITION  Neurospora@31387     131 bp    PROT      linear    3-JUN-2014, 131 bases, 567FE
 ACCESSION  Rose-Cavalier-Smiths-iMac.local:14:1408089394
ORIGIN
        1 QSERAFQKQP HIFLNSKTKV KRWYKDVGLG FRTPAAAIED KKCPFTGQVS IRGRIL-GTV
       61 VSTKMHRTII IRREYLHFIP KYNRYEKRHK NLAAHVSPAF ----GDKVTV GQCRPLSKTV
      121 RFNVLRV
//
LOCUS       Pythium_ultimum@pytulTA2388_3     127 bp    PROT      linear   15-AUG-2014
DEFINITION  Pythium_ultimum@pytulTA2388_3     131 bp    PROT      linear    3-JUN-2014, 131
 ACCESSION  Rose-Cavalier-Smiths-iMac.local:15:1408089394
ORIGIN
        1 QNEKSFQKQD GVFLASKKFA GRFYKNVGLG FKTPKAAIED KKCPFTGNIS IRGRIL-GVV
       61 LSTKMKRTII VRRDYLHFVK KYKRFEKRHK NVAAHVSPAF RVKEGDVVTI GQCRPLAKTV
      121 RFNVLEV
//
LOCUS       Batrachochytrium_dendrobatidis     127 bp    PROT      linear   15-AUG-2014
DEFINITION  Batrachochytrium_dendrobatidis     131 bp    PROT      linear    3-JUN-2014, 13
 ACCESSION  Rose-Cavalier-Smiths-iMac.local:16:1408089394
ORIGIN
        1 RTEKAFQSQA GMFHAKKKPI -RWYNDVGLG FKTPTEAIKD KKCPFTSSVS IRGRIL-GVV
       61 MSTKMKRTLI IRREYLHYIK KYNRYEKRHK NLAAHVSPAF DVAAGDTVTV GQCRPLSKTV
      121 RFNVLKV
//
LOCUS       PirE2@PirE2_1_58991     127 bp    PROT      linear   15-AUG-2014
DEFINITION  PirE2@PirE2_1_58991     131 bp    PROT      linear    3-JUN-2014, 131 bases, 10
 ACCESSION  Rose-Cavalier-Smiths-iMac.local:17:1408089394

ORIGIN
        1 ETCTAFQKQI GIFQNSKIKK KRWFREVGLG FKTPKEAIED KKCPFTGDVS IRGRIL-GVV
       61 VSTKMKRTLV LRREYLHFIP KYNRYEKRHK NLPAHVSPAF IGINGDLVTV GQCRPLSKTV
      121 RFNVLKV
//
LOCUS       Rall@OG9_005040-RA     127 bp    PROT      linear   15-AUG-2014
DEFINITION  Rall@OG9_005040-RA     131 bp    PROT      linear    3-JUN-2014, 131 bases, 674
 ACCESSION  Rose-Cavalier-Smiths-iMac.local:18:1408089394
ORIGIN
        1 QTEKAFQKQV GIFQDPKRQM RRWYKDVGLG FKTPAEAIND KKCPFTGDVS IRGRIL-GVV
       61 VSTKMKRTII LRREYLHYIT KYNRYEKRHK NLAAHLSPCF IGVKGDVVTV GQCRPLSKTV
      121 RFNVLKV
//
LOCUS       Spizellomyces_punctatus     127 bp    PROT      linear   15-AUG-2014
DEFINITION  Spizellomyces_punctatus     131 bp    PROT      linear    3-JUN-2014, 131 bases
 ACCESSION  Rose-Cavalier-Smiths-iMac.local:19:1408089394
ORIGIN
        1 QTQKAFQSQI GIFQNPKLTG KRWYKDVGLG FKTPREAIED KKCPFTSDVS IRGRIL-GVV
       61 ISVKMERTII IRREYLHYIP KYNRYEKRHK NLAAHMSPCF GVEVGDVVTV GQCRPLSKTV
      121 RFNVLRV
//
LOCUS       Cryptococc@31013     127 bp    PROT      linear   15-AUG-2014
DEFINITION  Cryptococc@31013     131 bp    PROT      linear    3-JUN-2014, 131 bases, 9BE19
 ACCESSION  Rose-Cavalier-Smiths-iMac.local:20:1408089394
ORIGIN
        1 QTEKAFQKQ- HLFQNAKSKG GRWYKDVGLG FKTPNEAIND KKCPFTGDVS IRGRIL-GIV
       61 HSTKMTNTII IRREYLHYIP KYRRYEKRHK NLAAHCSPAF ----GDQVTV GQCRPLSKTV
      121 RFNVVRV
//
LOCUS       Phanerocha@28199     127 bp    PROT      linear   15-AUG-2014
DEFINITION  Phanerocha@28199     131 bp    PROT      linear    3-JUN-2014, 131 bases, BC7C5
 ACCESSION  Rose-Cavalier-Smiths-iMac.local:21:1408089394
ORIGIN
        1 -XEKAYQKQ- HLFQNAK--- -RWYKDVGLG FKTPSEAIND KKCPFTGDVS IRGRIL-GRV
       61 VSTKMTRTII IRRDYLHYIP KYSRYEKRHK NLAAHVSPAF ----GDVVTV GQCRPLSKTV
      121 RFNVLRV
//
LOCUS       Rhizopus_oryzae@ROL00000412_2     127 bp    PROT      linear   15-AUG-2014
DEFINITION  Rhizopus_oryzae@ROL00000412_2     131 bp    PROT      linear    3-JUN-2014, 131
 ACCESSION  Rose-Cavalier-Smiths-iMac.local:22:1408089394
ORIGIN
        1 QTEKAFQKQA GIFQNSKDAK KRWFKEVGNG FKTPKEAKVD KKCPFVGEVN IQGRIL-GVV
       61 VSTKMKRTLV VRRDYLHYIP KYNRYEKRHK NISAHVSPAF AIQVGDMVTI GQCRPLSKTV
      121 RFNVIKV
//
LOCUS       Saccharomy@31313     127 bp    PROT      linear   15-AUG-2014
DEFINITION  Saccharomy@31313     131 bp    PROT      linear    3-JUN-2014, 131 bases, F3C0A
 ACCESSION  Rose-Cavalier-Smiths-iMac.local:23:1408089394
ORIGIN
        1 QSERAFQKQP HIFNNPKVKT SRWYKNAGLG FKTPKTAIED KKCPFTGLVS IRGKIL-GTV
       61 VSTKMHRTIV IRRAYLHYIP KYNRYEKRHK NVPVHVSPAF ----GDIVTV GQCRPISKTV
      121 RFNVVKV
//
LOCUS         Fontalba     127 bp    PROT      linear   15-AUG-2014
DEFINITION  Fontalba     131 bp    PROT      linear    3-JUN-2014, 131 bases, 7035EFC8 chec
 ACCESSION  Rose-Cavalier-Smiths-iMac.local:24:1408089394
ORIGIN
        1 QVEKAFQKQH GIYGVKKASS TRFYKNVGLG IRTPTEAIKD NKCPFTSDVS IRGRIL-GVV
       61 ASTKMNRTIT VRRDYLHYVR KYSRYEKRHR MISAHCSPAF RVDEGDIVTV GQCRPLSKTV
      121 RFNVIRI
//
LOCUS       Schizosacc@31107     127 bp    PROT      linear   15-AUG-2014
DEFINITION  Schizosacc@31107     131 bp    PROT      linear    3-JUN-2014, 131 bases, D56FD
 ACCESSION  Rose-Cavalier-Smiths-iMac.local:25:1408089394
ORIGIN
        1 QSERAFQKQP HIFQNAKKGA GRWYKDVGLG FKTPAEAIYD KKCPFVGQVS IRGRIL-GTV
       61 VSTKMHRTII IRREYLHFIP KYNRYEKRHK NLAAHVSPAF ----GDVVTV GQCRPLSKTV
      121 RFNVLRV
//
LOCUS       Ustilago0m@31064     127 bp    PROT      linear   15-AUG-2014
DEFINITION  Ustilago0m@31064     131 bp    PROT      linear    3-JUN-2014, 131 bases, 99E59
 ACCESSION  Rose-Cavalier-Smiths-iMac.local:26:1408089394
ORIGIN
        1 QTEKAFQKQ- PIFQNSKAAL KRWYKDVGLG FKTPRAAIDD KKCPWTGLVS IRGRIL-GKV
       61 VSTKMTRTII IRREYLHFVP KYSRYEKRHK NVAAHVSPAF ----GDTVTI GQCRPLSKTV
      121 RFNVLKV
//
LOCUS       Mortierella_verticillata@MAL00     127 bp    PROT      linear   15-AUG-2014
DEFINITION  Mortierella_verticillata@MAL00     131 bp    PROT      linear    3-JUN-2014, 13
 ACCESSION  Rose-Cavalier-Smiths-iMac.local:27:1408089394
ORIGIN
        1 GIEKAFQKQQ GIFQNSKVAG KRWYKEVGLG FKTPKEAIED KKCPFTGDVS IRGRIL-GEI
       61 ISTKMKRTII IRREYLHFIS KYNRYEKRHK NLAAHMSPAF GVQQGDSVTV GQCRPLSKTV
      121 RFNVLKV
//
LOCUS       Acanthamoeba_castellanii@ACL00     127 bp    PROT      linear   15-AUG-2014
DEFINITION  Acanthamoeba_castellanii@ACL00     131 bp    PROT      linear    3-JUN-2014, 13
 ACCESSION  Rose-Cavalier-Smiths-iMac.local:28:1408089394
ORIGIN
        1 QTERAFQKQP TVYVGKARVL GRFTKNIGLG FKTPKEAIED KKCPFTGNVS IRGRIL-GVV
       61 VSTKMKRTII VRRDYLHYVP KYNRFEKRHK NIPAHCSPAF TLKEGDVVTV GQCRPLSKTI
      121 RFNVIAH
//
LOCUS       Hyperamoeba_dachnya@HDL0000036     127 bp    PROT      linear   15-AUG-2014
DEFINITION  Hyperamoeba_dachnya@HDL0000036     131 bp    PROT      linear    3-JUN-2014, 13
 ACCESSION  Rose-Cavalier-Smiths-iMac.local:29:1408089394
ORIGIN
        1 QTGLFYQKQK PIFIGKRRLL GRYVRQVGLG FKTPKAAIED DKCPFTGNVS IRGRIL-GTV
       61 VSAKMKRTIV IRRSYMHYIP KYKRYEKRHT NISAHCSPAL DVSEGDTVSI GECRPLSKTV
      121 RFNVLKI
//
LOCUS       Hyperamoeba_sp@HSL00000258_5     127 bp    PROT      linear   15-AUG-2014
DEFINITION  Hyperamoeba_sp@HSL00000258_5     131 bp    PROT      linear    3-JUN-2014, 131 
 ACCESSION  Rose-Cavalier-Smiths-iMac.local:30:1408089394
ORIGIN
        1 QSGLYYQKQK PIFIGKRRLL GRYVREVGLG FKTPRAAIED DKCPFTGNVS IRGRIL-GQI
       61 VSVKMKRTVI VRRNYLHYIP KYKRYEKRHT NVPAHCSPAI DVREGDTVVI GECRPLSKTV
      121 RFNVLKV
//
LOCUS       Mastigamoeba_balamuthi@MBL0000     127 bp    PROT      linear   15-AUG-2014
DEFINITION  Mastigamoeba_balamuthi@MBL0000     131 bp    PROT      linear    3-JUN-2014, 13
 ACCESSION  Rose-Cavalier-Smiths-iMac.local:31:1408089394
ORIGIN
        1 QVERAFQRQE MIFGRKRQAA KRFWKNIGLG FETPREAITD NKCPFTSRVA IRGRLM-GVV
       61 HSTKMKRTVV VRRDYLHFVP KYNRYEKRHT NISAHCSPAF HVVEGDRVVI GQCRPLSKTV
      121 RFNVVKV
//
LOCUS       Polysphondylium_pallidum@PSL00     127 bp    PROT      linear   15-AUG-2014
DEFINITION  Polysphondylium_pallidum@PSL00     131 bp    PROT      linear    3-JUN-2014, 13
 ACCESSION  Rose-Cavalier-Smiths-iMac.local:32:1408089394
ORIGIN
        1 QAEKAFQKQL CVFTRSVQSK TRYYKSIGLG YRVPKDAIDD KKCPFTSNVS IRGTIL-GVV
       61 VSTKMRRTII MRRDYLHYIK KYNRFEKRHS NISAHASPAF NIKDGDSVTI GQCRPLAKTV
      121 KFNVIKH
//
LOCUS       Physarum_polycephalum@PPL00000     127 bp    PROT      linear   15-AUG-2014
DEFINITION  Physarum_polycephalum@PPL00000     131 bp    PROT      linear    3-JUN-2014, 13
 ACCESSION  Rose-Cavalier-Smiths-iMac.local:33:1408089394
ORIGIN
        1 QTGLFYQKQK PIFVGKKRLL GRYVRQVGLG YKTPKAALED DKCPFTGNVS IRGRIL-GVV
       61 VSAKMKRTVV VRRNYLHYIQ KYKRYEKRHT NFSVHCSPAL DVKEGDTVTV GECRPLSKTV
      121 RFNVLKV
//
LOCUS       Cochliopodium_minutoidum@cocmi     127 bp    PROT      linear   15-AUG-2014
DEFINITION  Cochliopodium_minutoidum@cocmi     131 bp    PROT      linear    3-JUN-2014, 13
 ACCESSION  Rose-Cavalier-Smiths-iMac.local:34:1408089394
ORIGIN
        1 SMDKTFQKQK PVYKGKLRIL PKFRKNIGLG FKTPKEAIND KKCPFTGNVS IRGRIL-GRV
       61 ISTKMNKTII IRRDYLHYIP KYNRYEKRHK NIPAHCSPCF IVKEGDIVTI GQCRPLSKTI
      121 RFNVLKV
//
LOCUS       Coenopodium_desertum@coedeCont     127 bp    PROT      linear   15-AUG-2014
DEFINITION  Coenopodium_desertum@coedeCont     131 bp    PROT      linear    3-JUN-2014, 13
 ACCESSION  Rose-Cavalier-Smiths-iMac.local:35:1408089394
ORIGIN
        1 QSENSFQKQA LIFNPKQRQV GRYYRNIGLG FKTPKTAISD KKCPFTGNVS IRGRII-GQV
       61 VSLKMKRTII VRRDYLHYIP KYKRYEKRHK NIPAHISPAF RVKEGDVVTI GQCRPLSKTI
      121 RFNVIKV
//
LOCUS       Dictyostel@31502     127 bp    PROT      linear   15-AUG-2014
DEFINITION  Dictyostel@31502     131 bp    PROT      linear    3-JUN-2014, 131 bases, C352D
 ACCESSION  Rose-Cavalier-Smiths-iMac.local:36:1408089394
ORIGIN
        1 QAEKAFQKQQ VSFKNRFQLK ARYYKNIGLG YRTPKDAIED KKCPFTSDVS IRGAIL-GTV
       61 ISTKMRRTLV VRRNYLHYIK KYNRFEKRHS NIPAHVSPAF ----GDSVTI GQCRPLSKTV
      121 RFNVIKH
//
LOCUS       Filamoeba_nolandi@filnoCAMPEP01     127 bp    PROT      linear   15-AUG-2014
DEFINITION  Filamoeba_nolandi@filnoCAMPEP01     131 bp    PROT      linear    3-JUN-2014, 1
 ACCESSION  Rose-Cavalier-Smiths-iMac.local:37:1408089394
ORIGIN
        1 QTERAFQKQS AVFVASKRIL GRYYKNIGLG YKTPKEAISD KKCPFTGNVS IRGRIL-GIV
       61 VSTKMKRTIV IRRDYLHYIR KYDRFEKRHR NVSAHCSPAF KLKEGDIVTI GQCRPLSKTV
      121 RFNVIKV
//
LOCUS       Mayorella_sp@mayorCAMPEP0174234     127 bp    PROT      linear   15-AUG-2014
DEFINITION  Mayorella_sp@mayorCAMPEP0174234     131 bp    PROT      linear    3-JUN-2014, 1
 ACCESSION  Rose-Cavalier-Smiths-iMac.local:38:1408089394
ORIGIN
        1 QKEGAFQKQP TIFVGRKRVL GRYWKDVGLG FKTPKAAIED KKCPFTGNVS IRGRIL-GTV
       61 VSTKMQRTIV VRRDYLHWVP KYNRYEKRHK NISAHISPCF KTKVGDVVTI GQCRPLSKTV
      121 RFNVLKV
//
LOCUS       Stygamoeba_regulataM@styreCAMPEP     127 bp    PROT      linear   15-AUG-2014
DEFINITION  Stygamoeba_regulataM@styreCAMPEP     131 bp    PROT      linear    3-JUN-2014, 
 ACCESSION  Rose-Cavalier-Smiths-iMac.local:39:1408089394
ORIGIN
        1 QKEGAFQKQP TIFVGRKRVL GRYWKDVGLG FKTPKAAIED KKCPFTGNVS IRGRIL-GTV
       61 VSTKMQRTIV VRRDYLHWVP KYNRYEKRHK NISAHISPCF KTKVGDVVTI GQCRPLSKTV
      121 RFNVLKV
//
LOCUS       Neoparamoeba_aestuarina@neoaeCA     127 bp    PROT      linear   15-AUG-2014
DEFINITION  Neoparamoeba_aestuarina@neoaeCA     131 bp    PROT      linear    3-JUN-2014, 1
 ACCESSION  Rose-Cavalier-Smiths-iMac.local:40:1408089394
ORIGIN
        1 QRENAFQKQP TIFVGKRRGV SRFYKSVGLG FKTPREAIED KKCPFVGDVS IRGRIM-GMV
       61 ISTKMTRTIV VRRDYLHYIP KYNRYEKRHK NVSAHLSPAF TVSNGDIVTI GQCRPLSKTV
      121 RFNVLKV
//
LOCUS       Paramoeba_atlantica@paratCAMPEP     127 bp    PROT      linear   15-AUG-2014
DEFINITION  Paramoeba_atlantica@paratCAMPEP     131 bp    PROT      linear    3-JUN-2014, 1
 ACCESSION  Rose-Cavalier-Smiths-iMac.local:41:1408089394
ORIGIN
        1 QRESAFQKQP TIFVGKRRGV TRYVRSVGLG FKTPKEAIED KKCPFAGNVS IRGRIV-GMV
       61 ISTKMQRTIV VRRDYLHYIP KYNRFEKRHK NISAHISPCF AVRNGDIVTL GQCRPLSKTV
      121 RFNVLKV
//
LOCUS       Pessonella_sp@pesspCAMPEP016859     127 bp    PROT      linear   15-AUG-2014
DEFINITION  Pessonella_sp@pesspCAMPEP016859     131 bp    PROT      linear    3-JUN-2014, 1
 ACCESSION  Rose-Cavalier-Smiths-iMac.local:42:1408089394
ORIGIN
        1 QDERAFQKQP TIFVGDR-AI GRYYKNIGLG YRTPKEAIHD KKCPWTGNVS IRGRIL-GVV
       61 LKAHMKRTVI IRRDYLHYIK KYNRFEKRHR NLAVHVSPAF RINVGDTVEV GQCRPLSKTV
      121 RFNVLKV
//
LOCUS       Sexangularia_spC@sexspCAMPEP0170     114 bp    PROT      linear   15-AUG-2014
DEFINITION  Sexangularia_spC@sexspCAMPEP0170     118 bp    PROT      linear    3-JUN-2014, 
 ACCESSION  Rose-Cavalier-Smiths-iMac.local:43:1408089394
ORIGIN
        1 QNEKAFQKQD GIFLNSRSVL ARYYKNVGLG FKTPQEAIDD KKCPFTGNVS IRGRIL-GLV
       61 ISNKMKRTIV LRRDYLHYIK KYKRYEKRHT NISAHISPCF TVKEGDIVTV GQCX
//
LOCUS       Sexangularia_sp@sexspCAMPEP0170     127 bp    PROT      linear   15-AUG-2014
DEFINITION  Sexangularia_sp@sexspCAMPEP0170     131 bp    PROT      linear    3-JUN-2014, 1
 ACCESSION  Rose-Cavalier-Smiths-iMac.local:44:1408089394
ORIGIN
        1 QHEKAFQKQA NVFIGSRASF GRYVKSIGLG YKTPADAIND KKCPWTSGVS IRGSIL-GKV
       61 ISAKMARTIV IRRDYMHYLK KYNRYEKRHS NLVAHCSPAI RVRSGDVVEV GECRPLSKSV
      121 KFNVLKV
//
LOCUS       Stygamoeba_regulata@styreCAMPEP     127 bp    PROT      linear   15-AUG-2014
DEFINITION  Stygamoeba_regulata2@styreCAMPEP     131 bp    PROT      linear    3-JUN-2014, 
 ACCESSION  Rose-Cavalier-Smiths-iMac.local:45:1408089394


ORIGIN
        1 QLQKNFQKQP HIFLGKYQVL ARYYKNVGLG FKTPKEAKED HKCPFTGNVS IRGRIL-GVC
       61 VSTKMNRTIV IRRDYLHFVR KYQRFEKRHT NIPAHISPCF RAKAGDIITV GQCRPLSKTV
      121 RFNVLKV
//
LOCUS       Vannella_sp@vanJPCAMPEP01146064     127 bp    PROT      linear   15-AUG-2014
DEFINITION  Vannella_sp@vanJPCAMPEP01146064     131 bp    PROT      linear    3-JUN-2014, 1
 ACCESSION  Rose-Cavalier-Smiths-iMac.local:46:1408089394
ORIGIN
        1 QHERAFQKQP TIFLASKRLR SRFYKNVGLG FKTPKEAIED KKCPFTGNVA IRGRIL-GVV
       61 TSTKMNRTII IRRDYLRYVT KYNRYEKRHH NIAAHMSPAF VVKPGDVATV GQCRPLSKTV
      121 RFNVLSF
//
LOCUS       Vexillifera_JP@vexJPCAMPEP02015     127 bp    PROT      linear   15-AUG-2014
DEFINITION  Vexillifera_JP@vexJPCAMPEP02015     131 bp    PROT      linear    3-JUN-2014, 1
 ACCESSION  Rose-Cavalier-Smiths-iMac.local:47:1408089394
ORIGIN
        1 QRQAAFQKQP TIFVGRKRIL GRFYRNVGLG FKTPRSAIED KKCPFVGNVS IRGRIL-GVV
       61 VSGKMERTII VRRDYLHYIK KYDRYEKRHK NIPCHLSPAF KVKVGDIVTI GQTRPLSKTI
      121 RFNVLSV
//
LOCUS       Trichosphaerium_sp@trichoCAMPEP     127 bp    PROT      linear   15-AUG-2014
DEFINITION  Trichosphaerium_sp@trichoCAMPEP     131 bp    PROT      linear    3-JUN-2014, 1
 ACCESSION  Rose-Cavalier-Smiths-iMac.local:48:1408089394
ORIGIN
        1 QLSKSYQKQD NLYIGKKRLL GRTFKQIGLG FATPETAKTD RKCPWTGDVS IRGKII-GVV
       61 LSGAMTNTIV IRRNYLQYVP KYNRFEKRHK NVSAHCSPAF LIKEGDIVTI GECRPLSKTV
      121 MFNVIDH
//
LOCUS       Flamella_fluviatilis@flaflCont     127 bp    PROT      linear   15-AUG-2014
DEFINITION  Flamella_fluviatilis@flaflCont     131 bp    PROT      linear    3-JUN-2014, 13
 ACCESSION  Rose-Cavalier-Smiths-iMac.local:49:1408089394
ORIGIN
        1 ---------- -----XKRVI GRFFKNVGLG FRTPKEAIYD KKCPFTGNVN IRGRIL-GIV
       61 VSTKMKRTIV VRRDYLHYIP KYNRFEKRHT NFSVHASPAF -IKEGDIVTV GECRPLSKTV
      121 RFNVLKV
//
LOCUS       Flamella_sp     127 bp    PROT      linear    1-SEP-2014
DEFINITION  Flamella_sp, 403 bases, F72B8A19 checksum.
 ACCESSION  Rose-Cavalier-Smiths-iMac.local:161:1409565862
ORIGIN
        1 QVEKAFQKQE -TFVGKKRVL LRFFKNVGLG FKTPKEAIYD KKCPFTGNVN IRGRIL-GVV
       61 VSTKMKRTIV VRRDYLHYIP KYNRFEKRHT NFSVHASPAF KIKEGDVVTV GNATPLGQAI
      121 PFVLLSL
//
LOCUS       Aspergillus_flavus     127 bp    PROT      linear    1-SEP-2014
DEFINITION  Aspergillus_flavus, 403 bases, 2C2607C5 checksum.
 ACCESSION  Rose-Cavalier-Smiths-iMac.local:172:1409565862
ORIGIN
        1 QSERAFQKQP HIFNNPKTLA RRWYKDVGLG FRTPKTAIED KKCPFTGMVS IRGRIL-GRV
       61 VSTKMHRTIV IRREYLHYVP KYNRYEKRHK NLAAHVSPAF RVEEGDWVTV GQCRPLSKTV
      121 RFNVLRV
//
LOCUS       Apis_mellifera     127 bp    PROT      linear    1-SEP-2014
DEFINITION  Apis_mellifera, 403 bases, 18D8A964 checksum.
 ACCESSION  Rose-Cavalier-Smiths-iMac.local:192:1409565862
ORIGIN
        1 QSERAFQKQP -TFLNRKKGL MRYSRNVGLG FKTPREALED KKCPFTGNIS IRGRIL-GVV
       61 QKMKMQRTIV IRRDYLHYIR KYNRFEKRHR NMSVHLSPCF RVEIGDVVTI GECRPLSKTV
      121 RFNVLKV
//
LOCUS       Arachnula_sp     127 bp    PROT      linear    1-SEP-2014
DEFINITION  Arachnula_sp, 403 bases, 492D3D6E checksum.
 ACCESSION  Rose-Cavalier-Smiths-iMac.local:194:1409565862
ORIGIN
        1 QTERAFQKQP -TFVGKKKVL QRFWRNVGLG FKTPKEAVYD KKCPFTGNVS IRGRIL-GVV
       61 ISTKMKRTIV IRRDYLHYIP KYNRFEKRHT NIPAHCSPCF KVKEGDVVTI GQCRPLSKTV
      121 RFNVLKV
//
LOCUS       Tribonema_sp     127 bp    PROT      linear    1-SEP-2014
DEFINITION  Tribonema_sp, 403 bases, 34555B78 checksum.
 ACCESSION  Rose-Cavalier-Smiths-iMac.local:196:1409565862
ORIGIN
        1 ---------- ---------- ---------- ---------- -KCPFTGNVS IRGRIL-GLV
       61 VSAKMKNTCV IRRDYLHYVT KYRRFEKRHK NVMVHLSPCF PIKEGDILTV GQCRPLSKTI
      121 RFNALEH
//
LOCUS       Danio_rerio     127 bp    PROT      linear    1-SEP-2014
DEFINITION  Danio_rerio, 403 bases, 1D72ADA7 checksum.
 ACCESSION  Rose-Cavalier-Smiths-iMac.local:197:1409565862
ORIGIN
        1 QNERAYQKQP -TFQNKKRVL PRYHRNVGLG FKTPREAIDD KKCPFTGNVS IRGRIL-GVV
       61 TKMKMQRTIV IRRDYLHYIR KYNRFEKRHK NMSVHLSPCF RVTVGDIVTV GECRPLSKTV
      121 RFNVLKV
//
LOCUS       Cryptococcus_gattii     127 bp    PROT      linear    1-SEP-2014
DEFINITION  Cryptococcus_gattii, 403 bases, F630B14 checksum.
 ACCESSION  Rose-Cavalier-Smiths-iMac.local:200:1409565862
ORIGIN
        1 QTEKAFQKQ- HLFQNAKSKG KRWYKDVGLG FKTPNEAIND KKCPFTGDIS IRGRIL-GIV
       61 HSTKMTNTII IRREYLHYIP KYRRYEKRHK NLAAHCSPAF RVEIGDQVTV GQCRPLSKTV
      121 RFNVLRV
//
LOCUS       Heterosigma_sp     127 bp    PROT      linear    1-SEP-2014
DEFINITION  Heterosigma_sp, 403 bases, 17BA341E checksum.
 ACCESSION  Rose-Cavalier-Smiths-iMac.local:225:1409565862
ORIGIN
        1 QVEKSFQKQR GVLVTR---- ARHFHSIGLG FRTPKEAIED NKCPFTSNVA IRGRIL-GVV
       61 RTVKMKRTIV IRRDYLHFIR KYQRYEKRHS TLSAHCSPCF RVSEGDQVTV GQCRPLAKTV
      121 KFNVIQV
//
LOCUS       Filamoeba_sinensis@filsiRFL6WO     127 bp    PROT      linear   15-AUG-2014
DEFINITION  Filamoeba_sinensis@filsiRFL6WO     131 bp    PROT      linear    3-JUN-2014, 13
 ACCESSION  Rose-Cavalier-Smiths-iMac.local:50:1408089394
ORIGIN
        1 QTERAFQKQS AVFLASKRIL GRYSKNIGLG YKTPKDAITD KKCPFTGNVS IRGRIL-GIV
       61 VSTKMKRTIV IRRDYLHYIR KYDRFEKRHR NVSAHCSPAF -LKEGDIVTI GQCRPLSKTV
      121 RFNVIKV
//
LOCUS       Coprprot@rps11     125 bp    PROT      linear   14-AUG-2014
DEFINITION  Coprprot@rps11, 143 bases, 48866F40 checksum.
 ACCESSION  Rose-Cavalier-Smiths-iMac.local:109:1406184669
ORIGIN
        1 QTERAFQKQE AIKKTPRKLI ARYYKDIGLG FKTPRAAIED KKCPFTSNIS IRGRIV-GVV
       61 ASTKMNRTII IRKDYLHYIS KYNRFEKRHK NVAAHCSPAF KLKEGDIVTL GECRPLSKTV
      121 RFNVI
//
LOCUS       Hartmannella_abertawensis@hara     127 bp    PROT      linear   15-AUG-2014
DEFINITION  Hartmannella_abertawensis@hara     131 bp    PROT      linear    3-JUN-2014, 13
 ACCESSION  Rose-Cavalier-Smiths-iMac.local:51:1408089394
ORIGIN
        1 QVEKAFQKQG GVSLRGPRLI GRYYKDIGLG FKTPRAAIDD KKCPFTGNVT IRGSIL-GVV
       61 MSTKMTRTII VRRDYLHYIK KYNRFEKRHA NLAVHVSPCF DLKVGDIVTI GQCRPLSKTV
      121 RFNVIAH
//
LOCUS       Stenamoeba_stenopodia@stestCon     127 bp    PROT      linear   15-AUG-2014
DEFINITION  Stenamoeba_stenopodia@stestCon     131 bp    PROT      linear    3-JUN-2014, 13
 ACCESSION  Rose-Cavalier-Smiths-iMac.local:52:1408089394
ORIGIN
        1 QTEKAFQKQP TIFLAKTRAL GRYVRNVGLG FKTPQEAIED KKCPFTGNVS IRGRIL-GVV
       61 VSNKMTRTIV VRRDYLHYIR KYNRFEKRHT NISAHCSPAF TIKVGDIVTI GQCRPISKTV
      121 RFNVLKV
//
LOCUS       Hartmannel@17023     127 bp    PROT      linear   15-AUG-2014
DEFINITION  Hartmannel@17023     131 bp    PROT      linear    3-JUN-2014, 131 bases, 60556
 ACCESSION  Rose-Cavalier-Smiths-iMac.local:53:1408089394
ORIGIN
        1 ---------- ---------- -RYFKDVGLG FKTPSAAITD KKCPFTGNVS IRGRIL-GVV
       61 VSNKMKRTIV IRRDYLHYLP KYNRFEKRHR NIPAHLSPAF ----GDIVTI GQCRPLSKTV
      121 RFNVVAH
//
LOCUS       Arabidopsi@31544     127 bp    PROT      linear   15-AUG-2014
DEFINITION  Arabidopsi@31544     131 bp    PROT      linear    3-JUN-2014, 131 bases, 7191B
 ACCESSION  Rose-Cavalier-Smiths-iMac.local:54:1408089394
ORIGIN
        1 QTEKAFLKQP KVFLSSKKSG KRFWKNIGLG FKTPREAIDD SKCPFTGTVS IRGRIL-GTC
       61 HSAKMQRTII VRRDYLHFVK KYQRYEKRHS NIPAHVSPCF ----GDHVII GQCRPLSKTV
      121 RFNVLKV
//
LOCUS       Oryza0sati@30477     127 bp    PROT      linear   15-AUG-2014
DEFINITION  Oryza0sati@30477     131 bp    PROT      linear    3-JUN-2014, 131 bases, D508B
 ACCESSION  Rose-Cavalier-Smiths-iMac.local:55:1408089394
ORIGIN
        1 QTEKAFLKQP KVFLSSKKSG KRFWKSIGLG FKTPREAIED KKCPFTGTVS IRGRII-GTC
       61 HSAKMNRTII VRRNYLHFVK KYQRYEKRHS NIPAHVSPCF ----GDHVII GQCRPLSKTV
      121 RFNVLKV
//
LOCUS       Physcomitr@29555     127 bp    PROT      linear   15-AUG-2014
DEFINITION  Physcomitr@29555     131 bp    PROT      linear    3-JUN-2014, 131 bases, F4120
 ACCESSION  Rose-Cavalier-Smiths-iMac.local:56:1408089394
ORIGIN
        1 QTEKSFLKQP KVFLSTKASA KRFWKNVGLG FKTPREAIED KKCPFTGDVS IRGRIL-GTV
       61 NCTKMTRTIT IRRDYLHFVR KYQRYEKRHS NLAAHVSPAF ----GDKVII GQCRPLSKTV
      121 RFNVLKV
//
LOCUS       Pinus0taed@30208     127 bp    PROT      linear   15-AUG-2014
DEFINITION  Pinus0taed@30208     131 bp    PROT      linear    3-JUN-2014, 131 bases, C46F2
 ACCESSION  Rose-Cavalier-Smiths-iMac.local:57:1408089394
ORIGIN
        1 QTERAFLKQP KVFLSSKKSG KRFWKNVGLG FKTPKEAIQD KKCPFTGTVS IRGRIL-GTC
       61 YSAKMTRTII VRRDYLHFVK KYQRYEKRHS NIPAHISPCF ----GDHVII GQCRPLSKTV
      121 RFNVLKV
//
LOCUS       Selaginell@31480     127 bp    PROT      linear   15-AUG-2014
DEFINITION  Selaginell@31480     131 bp    PROT      linear    3-JUN-2014, 131 bases, E1490
 ACCESSION  Rose-Cavalier-Smiths-iMac.local:58:1408089394
ORIGIN
        1 QTERAFLKQH KVFPLGKTSG KRFWKNVGLG FKTPREAIED KKCPFTSDVS IRGRIL-GTV
       61 ATTKMTRSII VRRDYLHYVK KYQRYEKRHS NVAAHVSPCF ----GDKVIL GQCRPLSKTI
      121 RFNVLKV
//
LOCUS       Dunaliella@11842     127 bp    PROT      linear   15-AUG-2014
DEFINITION  Dunaliella@11842     131 bp    PROT      linear    3-JUN-2014, 131 bases, E0D29
 ACCESSION  Rose-Cavalier-Smiths-iMac.local:59:1408089394
ORIGIN
        1 QTEKAFQKQV GVFKSKEK-- -RFFKNVGLN FKTPKEAIDD KKCPFTGNVS IRGRIL-GVV
       61 KSSKMMRTII VRRDYLHFIP KYARYEKRHT NIPAHVSPCF ----GDTVII GQCRPLSKTI
      121 RFNVLRV
//
LOCUS       Acetabularia_acetabulum@AAL000     127 bp    PROT      linear   15-AUG-2014
DEFINITION  Acetabularia_acetabulum@AAL000     131 bp    PROT      linear    3-JUN-2014, 13
 ACCESSION  Rose-Cavalier-Smiths-iMac.local:60:1408089394
ORIGIN
        1 QTERAFLKQC GVYKTGTKKT PRWYKNVGLG FKTPKEAIED KKCPFTGNVS IRGRIL-GVV
       61 KSYKMNKTLI VRRNYVHFIQ KYQRYEKRHS NTPAHVSPCF RVKEGDVVII GQCRPLSKTV
      121 RFNVLKV
//
LOCUS       Chlamydomonas_incerta@CIL00000     127 bp    PROT      linear   15-AUG-2014
DEFINITION  Chlamydomonas_incerta@CIL00000     131 bp    PROT      linear    3-JUN-2014, 13
 ACCESSION  Rose-Cavalier-Smiths-iMac.local:61:1408089394
ORIGIN
        1 QTERAFQKQF GVFKSKEKKA PRFYKQIGLG FKTPKEAIED KKCPFTGNVS IRGRIL-GYV
       61 KSTKMNRTII VRRDYLHYVK KYGRYEKRHR NISAHVSPCF RVKEGDSVVI GQCRPLSKTV
      121 RFNVLRV
//
LOCUS       Picobiliphyte_MS584-11@Contig5     114 bp    PROT      linear   15-AUG-2014
DEFINITION  Picobiliphyte_MS584-11@Contig5     118 bp    PROT      linear    3-JUN-2014, 11
 ACCESSION  Rose-Cavalier-Smiths-iMac.local:62:1408089394
ORIGIN
        1 ---------- ---------- ---------- ---------- ---------- ----------
       61 ---KMNRTLT VRRDYLHYIK KYNRYEKRHR NTPAHVSPAF -IKEGDQVSI GQCR
//
LOCUS       Scenedesmus_obliquus@SOL000000     127 bp    PROT      linear   15-AUG-2014
DEFINITION  Scenedesmus_obliquus@SOL000000     131 bp    PROT      linear    3-JUN-2014, 13
 ACCESSION  Rose-Cavalier-Smiths-iMac.local:63:1408089394
ORIGIN
        1 QTERAFQKQL GVFKKPTGKI PRWYKNVGLG FKTPKEAIED KKCPFTGNVS IRGRIL-GQV
       61 KSTKMTRTIV VRRDYLHYIK KYARYEKRHT NISAHISPAF RCKEGDTVVI GQCRPLSKTV
      121 RFNVLRV
//
LOCUS       Helicosporidium_sp@HEL00000160     127 bp    PROT      linear   15-AUG-2014
DEFINITION  Helicosporidium_sp@HEL00000160     131 bp    PROT      linear    3-JUN-2014, 13
 ACCESSION  Rose-Cavalier-Smiths-iMac.local:64:1408089394
ORIGIN
        1 QNEKAFQKQL GVFVKNSRKV PRYYKSVGLG FRTPKEAIED HKCPFTGNVS IRGRIL-GKV
       61 KSTKMTRTII VRRDYLHYIK KYQRYEKRHT NFAAHVSPCF RVHEGDTVTV GECRPLSKTV
      121 RFNVLRV
//
LOCUS       Glaucocystis_nostochinearum@GN     127 bp    PROT      linear   15-AUG-2014
DEFINITION  Glaucocystis_nostochinearum@GN     131 bp    PROT      linear    3-JUN-2014, 13
 ACCESSION  Rose-Cavalier-Smiths-iMac.local:65:1408089394
ORIGIN
        1 QTEKAFQKQD AIFIGSKRLL ARYYRNIGLG FKTPKEAIED KKCPFTGNVS IRGRIL-GVV
       61 QSTKMKRTII IRRDYLHYVS KYNRYEKRHK NIAAHCSPAF TVNVGDSVIV GQCRPLSKTV
      121 RFNVLRV
//
LOCUS       Micromonas_sp@MSL00000709_2     127 bp    PROT      linear   15-AUG-2014
DEFINITION  Micromonas_sp@MSL00000709_2     131 bp    PROT      linear    3-JUN-2014, 131 b
 ACCESSION  Rose-Cavalier-Smiths-iMac.local:66:1408089394
ORIGIN
        1 QTEKAFQKQF GVFAASKKKA PRYYKNVGLG FKTPREAIED KKCPFTGNVS IRGRIL-GVV
       61 KSTKMKRTLI MRMDYLHYIK KYQRYEKRHT NIAAHISPCF RCKEGDTVVV GQCRPLSKTV
      121 RFNTLKV
//
LOCUS       Mesostigma_viride@MVL00002230_     127 bp    PROT      linear   15-AUG-2014
DEFINITION  Mesostigma_viride@MVL00002230_     131 bp    PROT      linear    3-JUN-2014, 13
 ACCESSION  Rose-Cavalier-Smiths-iMac.local:67:1408089394
ORIGIN
        1 XGQSGGSHGG GHWVSEKVRT ARFVRSVGLG FKTPREAIED KKCPFTGNIS IRGRIL-GHV
       61 WSTKMHRTII VRRDYLHYVK KYMRYEKRHK NIAAHLSPCF RVKEGDVVIC GQCRPLSKTV
      121 RFNVLRV
//
LOCUS       Polytomella_parva@POL00000031_     127 bp    PROT      linear   15-AUG-2014
DEFINITION  Polytomella_parva@POL00000031_     131 bp    PROT      linear    3-JUN-2014, 13
 ACCESSION  Rose-Cavalier-Smiths-iMac.local:68:1408089394
ORIGIN
        1 LNERAFQKQV GVFKSKEKKA PRFYKQVGLG FKTPKEAIED KKCPFTGNVS IRGRIL-GTI
       61 KSTKMNRTIV VRRDYLHYIR KYARYEKRHT NISAHVSPCF RVKEGDQVVI GECRPLSKTV
      121 RFNVLKV
//
LOCUS       Prototheca_wickerhamii@PWL0000     127 bp    PROT      linear   15-AUG-2014
DEFINITION  Prototheca_wickerhamii@PWL0000     131 bp    PROT      linear    3-JUN-2014, 13
 ACCESSION  Rose-Cavalier-Smiths-iMac.local:69:1408089394
ORIGIN
        1 QTERAFQRQL GAYNKSVKKT PRFYKNIGLG FKTPKEAIED HKCPFTGNIS IRGRIL-GKV
       61 KSTKMTRTLI LRRDYLHYIR KYQRYEKRHT NIAAHISPAF RASDGDTVIV GQCRPLSKTV
      121 RFNVLRV
//
LOCUS       Gracilaria@16340     127 bp    PROT      linear   15-AUG-2014
DEFINITION  Gracilaria@16340     131 bp    PROT      linear    3-JUN-2014, 131 bases, B0664
 ACCESSION  Rose-Cavalier-Smiths-iMac.local:70:1408089394
ORIGIN
        1 ---------- ---------- ---------- ---------- ---------- XRGRLF-GVI
       61 ISTKMRKPVI VRKDYLHWIR KYKRFEKRPR NIPAHASPCF ----GDQVIF GQTRPLWKRK
      121 RFGVFKI
//
LOCUS       Porphyra0y@19684     127 bp    PROT      linear   15-AUG-2014
DEFINITION  Porphyra0y@19684     131 bp    PROT      linear    3-JUN-2014, 131 bases, 79A84
 ACCESSION  Rose-Cavalier-Smiths-iMac.local:71:1408089394
ORIGIN
        1 QHEKAFQKQA AVSL--TGGV -RWYKNVGLG IKTPAEAIDD KKCPFTGDVS IRGRLF-GVV
       61 VSTKMRRTVV IRREYLHWIK KYKRFEKRHR NIPAHCSPCF ----GDQVTI GQCRPLSKTI
      121 RFNVLKI
//
LOCUS       Galdieria0@30635     127 bp    PROT      linear   15-AUG-2014
DEFINITION  Galdieria0@30635     131 bp    PROT      linear    3-JUN-2014, 131 bases, CECB4
 ACCESSION  Rose-Cavalier-Smiths-iMac.local:72:1408089394
ORIGIN
        1 QTERAFQKQD AISLKQIAGV -RWYKNIGLG IKTPKEAIED KKCPFTGNVS IRGRIL-GTV
       61 VSTKMKRTVI VRRDYLHWVS KYKRFEKRHR NIPAHCSPCF ----GDLVTI GECRPLSKTV
      121 RFNILRI
//
LOCUS       Rhodosorus_marinus@rhomaCAMPEP0     127 bp    PROT      linear   15-AUG-2014
DEFINITION  Rhodosorus_marinus@rhomaCAMPEP0     131 bp    PROT      linear    3-JUN-2014, 1
 ACCESSION  Rose-Cavalier-Smiths-iMac.local:73:1408089394
ORIGIN
        1 QTEKAFQKQD AISLGSKSRK GRWYKNIGLG IKTPKEATED KKCPFTGNVS IRGRII-GYV
       61 ISTKMKRTII VRRDYLHWIR KYKRFEKRHR NIPVHCSPAF RVRDGDLVTI GECRPISKTV
      121 RFNVLKI
//
LOCUS       Rhodomonas_salina@RHL00001474_     125 bp    PROT      linear   15-AUG-2014
DEFINITION  Rhodomonas_salina@RHL00001474_     129 bp    PROT      linear    3-JUN-2014, 12
 ACCESSION  Rose-Cavalier-Smiths-iMac.local:74:1408089394
ORIGIN
        1 ---------- ---------- ---------- -----XAKED KKCPWAGNVS IRGKLL-GIV
       61 VSTKMKRTIV IRRDYLHYIK KYNRYEKRHK NVSAHCSPAF -LNEGDSVVI GQCRPLSKTV
      121 RFNVL
//
LOCUS       Porphyridium_cruentum@Contig86     125 bp    PROT      linear   15-AUG-2014
DEFINITION  Porphyridium_cruentum@Contig86     129 bp    PROT      linear    3-JUN-2014, 12
 ACCESSION  Rose-Cavalier-Smiths-iMac.local:75:1408089394
ORIGIN
        1 ---------- ---------- -RWYKNVGLG IKTPSEAIND KKCPFTGNVS VRGTLM-GVV
       61 ISTKMKRTIV IRRDYLHWVK KYKRFEKRHR NVPAHCSPAF -IREGDQVTI GQCRPLSKTV
      121 SFNVL
//
LOCUS       Cyanophora_paradoxa@CDL0000024     127 bp    PROT      linear   15-AUG-2014
DEFINITION  Cyanophora_paradoxa@CDL0000024     131 bp    PROT      linear    3-JUN-2014, 13
 ACCESSION  Rose-Cavalier-Smiths-iMac.local:76:1408089394

ORIGIN
        1 QVERAFQKQD AIFIGSKRLL ARYYRNIGLG FKTPREAIED KKCPFTGNVS IRGRIL-GVV
       61 QSTKMKRTLV VRRDYMHFIP KYNRYEKRHK NFPAHCSPAF IVNPGDTVIV GQCRPLSKTV
      121 RFNVLKV
//
LOCUS       Guillardia_theta@GTL00000421_3     127 bp    PROT      linear   15-AUG-2014
DEFINITION  Guillardia_theta@GTL00000421_3     131 bp    PROT      linear    3-JUN-2014, 13
 ACCESSION  Rose-Cavalier-Smiths-iMac.local:77:1408089394
ORIGIN
        1 QDQKAYMKQP TVFQNKKEFL GRFVKSVGLG FKTPLEAKDD KKCPWVGNVS IRGKLL-GVV
       61 VSNKMKRTIV IRRDYMHYIK KYNRYEKRHK NVPAHVSPAF KLNPGDSVVV GQCRPLSKTV
      121 RFNVLQV
//
LOCUS         GoniomSp     125 bp    PROT      linear   15-AUG-2014
DEFINITION  GoniomSp     129 bp    PROT      linear    3-JUN-2014, 129 bases, F83F42FD chec
 ACCESSION  Rose-Cavalier-Smiths-iMac.local:78:1408089394
ORIGIN
        1 ---RAFQKQP TIH------- -RYVRSVGLG FKTPRAAIED KKCPWVGNVS IRGRIL-GIV
       61 QSTKMQRTIV IRRDYLHYVK KYGRFEKRHR NLSAHLSPA- -L--GDMVVV GQCRPLSKTV
      121 RFNTL
//
LOCUS         RoomTrun     127 bp    PROT      linear   15-AUG-2014
DEFINITION  RoomTrun     131 bp    PROT      linear    3-JUN-2014, 131 bases, 1C12B3DA chec
 ACCESSION  Rose-Cavalier-Smiths-iMac.local:79:1408089394
ORIGIN
        1 ---KAFQKQP TIF------- -RFYKSVGLG FKTPKDAIED KKCPFTGNVS IRGKIL-GVV
       61 ISTKMKRTIV IRRDYLHYIR KYTRYEKRHK NLSAHASPCF -IKEGDSVTV GQCRPLSKTV
      121 RFNTLAV
//
LOCUS       Palpitomonas_bilix@palbiCAMPEP0     127 bp    PROT      linear   15-AUG-2014
DEFINITION  Palpitomonas_bilix@palbiCAMPEP0     131 bp    PROT      linear    3-JUN-2014, 1
 ACCESSION  Rose-Cavalier-Smiths-iMac.local:80:1408089394
ORIGIN
        1 QAEKAFQKQE TIFVGRKRVL GRFWKNIGLG FKTPMSAIED KKCPFTGNVS IRGRLL-GIV
       61 HATKMKRTIT IRRDYLHFIP KYGRYEKRHK QLSAHCSPAF RVNVGDEVTV GQCRPISKTV
      121 RFNVIRV
//
LOCUS       Microhelia_sp@micspRFL6WO5101A     127 bp    PROT      linear   15-AUG-2014
DEFINITION  Microhelia_sp@micspRFL6WO5101A     131 bp    PROT      linear    3-JUN-2014, 13
 ACCESSION  Rose-Cavalier-Smiths-iMac.local:81:1408089394
ORIGIN
        1 QTEKAFLKQD GVSLRTKPGK ARWWKNIGLG FRTPDEAISD KKCPFTGNVS IRGRIL-GTV
       61 VSTKMRRTIV VRRNYMHFVP KYNRYEKRHK NVPAHVSPAF RVDEGDDVTI GQCRPLSKTV
      121 RFNVIKI
//
LOCUS       Oxnerella_sp@oxnspContig00545_     127 bp    PROT      linear   15-AUG-2014
DEFINITION  Oxnerella_sp@oxnspContig00545_     131 bp    PROT      linear    3-JUN-2014, 13
 ACCESSION  Rose-Cavalier-Smiths-iMac.local:82:1408089394
ORIGIN
        1 GSKRLFQKQD TIFVARKQVK GRYWKSVGLG IKTPAEAIED KKCPFTGNVA IRGRVL-GVV
       61 CSTKMERTIT FRRDYLHYIK KYRRFEKRHK NVPAHCSPAF RIKEGDHVVI GQCRPLSKTV
      121 RFNVLAI
//
LOCUS       Paracercomonas_marina@CLL00000     127 bp    PROT      linear   15-AUG-2014
DEFINITION  Paracercomonas_marina@CLL00000     131 bp    PROT      linear    3-JUN-2014, 13
 ACCESSION  Rose-Cavalier-Smiths-iMac.local:83:1408089394
ORIGIN
        1 QTEKAFQKQK GVFIAGHAKS LRFWKNIGLG FRTPKEAIED HNCPFTGDIS IRGRLI-GVV
       61 RSAKMAKTIT IRRDFLHYIP KYNRYEKRHS NYAAHLSPAF RVKEGDLVTV GQCRPISKTV
      121 RFNVVEV
//
LOCUS       Cercomonas_clavideferens@cercl     127 bp    PROT      linear   15-AUG-2014
DEFINITION  Cercomonas_clavideferens@cercl     131 bp    PROT      linear    3-JUN-2014, 13
 ACCESSION  Rose-Cavalier-Smiths-iMac.local:84:1408089394
ORIGIN
        1 QVERAYQKQL GVFTGSKKTA RRWYKNVGLG FKTPKEAIED KKCPFTGNVS IRGRLI-GIV
       61 HSTKMKRTII VRRDYLHYIP KYNRFEKRHR NVPAHCSPAF RVKEGDQVVV GQCRPLSKTV
      121 RFNVVFV
//
LOCUS       Thaumatomonas_sp@thaspContig02     127 bp    PROT      linear   15-AUG-2014
DEFINITION  Thaumatomonas_sp@thaspContig02     131 bp    PROT      linear    3-JUN-2014, 13
 ACCESSION  Rose-Cavalier-Smiths-iMac.local:85:1408089394
ORIGIN
        1 QTERAFQKQD GVFQNKSAKK GRYYKNVGLG FKIPKTAIED AKCPFAGNVS IRGRLF-GII
       61 KTHKMNRTII VRRDYLHYVP KYNRFEKRHS NTPAHLSPAF RVVEGDQVYV GECRPLSKTV
      121 RYNVLRV
//
LOCUS       Reticulomyxa_filosa@solexa37704     127 bp    PROT      linear   15-AUG-2014
DEFINITION  Reticulomyxa_filosa@solexa37704     131 bp    PROT      linear    3-JUN-2014, 1
 ACCESSION  Rose-Cavalier-Smiths-iMac.local:86:1408089394
ORIGIN
        1 QTQHAFQKQH NVFIGGSAKR RRFWKNIGLG FQTPKEAIED RKCPFTGLVS IRGRIF-GRV
       61 KTAKMTRAII VRREYLHYVR KYNRYEKRHT NVPAHLPPCF RVKAGDTVTL GQCRPLSKTI
      121 RFCVIRV
//
LOCUS       Mataza_hastifera@mathaCAMPEP017     127 bp    PROT      linear   15-AUG-2014
DEFINITION  Mataza_hastifera@mathaCAMPEP017     131 bp    PROT      linear    3-JUN-2014, 1
 ACCESSION  Rose-Cavalier-Smiths-iMac.local:87:1408089394
ORIGIN
        1 QTERAFQKQP ----NITAKH GRWTKNVGLG FKTPKEASQD KKCPFVGDVQ IRGRIL-GIV
       61 KSAKMKRTVI IRRDFLHYVS KYQRYEKRHK NFAAHLSPAF RIQEGDQVVC GECRPLSKTV
      121 RYNVLAI
//
LOCUS       Araneofila_producta@araprSFL6W     127 bp    PROT      linear   15-AUG-2014
DEFINITION  Araneofila_producta@araprSFL6W     131 bp    PROT      linear    3-JUN-2014, 13
 ACCESSION  Rose-Cavalier-Smiths-iMac.local:88:1408089394
ORIGIN
        1 QAERAFQKQE TIFIGRKRVL GRYYKSIGLG FKTPKEAKDD KKCPFTSKVS IRGRLI-GIV
       61 KSHKMKRTII IRREYMHYIS KYNRFEKRHS NYAAHLSPAF RVQEGDQVTI GECRPLSKTV
      121 RFNVLTV
//
LOCUS       Metopion_fluens@metproContig00     127 bp    PROT      linear   15-AUG-2014
DEFINITION  Metopion_fluens@metproContig00     131 bp    PROT      linear    3-JUN-2014, 13
 ACCESSION  Rose-Cavalier-Smiths-iMac.local:89:1408089394
ORIGIN
        1 QHERAFQHQD SIFVGKTRVL GRYYKQVGLG FKTPLEAIND KKCPWTGNVS IRGRLL-GVV
       61 KSAKMARTVI VRRDYLHYIK KYNRFEKRHK NVPAHCSPCF RVNEGDTVVI GQCRPLSKTV
      121 RFNVLRV
//
LOCUS         GuttMIGQ     127 bp    PROT      linear   15-AUG-2014
DEFINITION  GuttMIGQ     131 bp    PROT      linear    3-JUN-2014, 131 bases, 34F4CFBA chec
 ACCESSION  Rose-Cavalier-Smiths-iMac.local:90:1408089394
ORIGIN
        1 -------LNK TVKGAKKTKA PRWFKNIGLG YVTPKEAQND RKCPFTANVS IRGRIL-GVV
       61 KSTKMKRTLI IRRDYLHYVP KYQRYEKRHR NLAAHISPAF RVKDGDAVTV GECRPLSKTV
      121 KFNVIRV
//
LOCUS       Helkesimastix_marina@helmaRFL6     127 bp    PROT      linear   15-AUG-2014
DEFINITION  Helkesimastix_marina@helmaRFL6     131 bp    PROT      linear    3-JUN-2014, 13
 ACCESSION  Rose-Cavalier-Smiths-iMac.local:91:1408089394
ORIGIN
        1 QTEKSFQKQD TVFLNKETIN LRFYKDIGLG FATPKAAISD KKCPFTSDVS IRGRIL-GVV
       61 RSTKMKRTVV IRRDYLHFIP KYNRYEKRFK TLSAHVSPAF RVNEGDTVVV GECRPLSKTV
      121 RFNVLKI
//
LOCUS       Bassomonas_sp@basspContig00219     127 bp    PROT      linear   15-AUG-2014
DEFINITION  Bassomonas_sp@basspContig00219     131 bp    PROT      linear    3-JUN-2014, 13
 ACCESSION  Rose-Cavalier-Smiths-iMac.local:92:1408089394
ORIGIN
        1 QNQNAFQKQ- AIFLNSKRYL SRFVREVGLG FKTPLEALSD KKCPFVGNVS IRGRIL-GVV
       61 VSNKMNRTII VRRDYLNYLS KYHRFEKRHS NTPAHLSPAF NVKEGDVVTI GQCRPLSKTV
      121 RFNTLKV
//
LOCUS       Planomonas_baikal@plabaContig0     127 bp    PROT      linear   15-AUG-2014
DEFINITION  Planomonas_baikal@plabaContig0     131 bp    PROT      linear    3-JUN-2014, 13
 ACCESSION  Rose-Cavalier-Smiths-iMac.local:93:1408089394
ORIGIN
        1 QNERSFQKQA AIFMASKRVL QRYFKSVGLG IKTPREAIED KKCPFTGNVS IRGRIL-GVV
       61 NSAKMRKTIS VRRDYLHYIK KYNRFEKRHS NLLAHCSPCF RISEGDIVTV GQCRPLSKAV
      121 TFNVLDV
//
LOCUS       Planomonas_ghana@plaghContig00     127 bp    PROT      linear   15-AUG-2014
DEFINITION  Planomonas_ghana@plaghContig00     131 bp    PROT      linear    3-JUN-2014, 13
 ACCESSION  Rose-Cavalier-Smiths-iMac.local:94:1408089394
ORIGIN
        1 QHERAFQKQD AIFIGRKRAL GRYYRDVGLG IQTPREAIED KKCPFTGNVS IRGRIM-GIC
       61 MSTKMRRTIT VRRDFLHYIK KYHRYEKRHK MISAHCSPAF KVKEGDIVTI GQCRPLAKTV
      121 FFNVLHV
//
LOCUS       Planomonas_mylnikovi@plamyCont     127 bp    PROT      linear   15-AUG-2014
DEFINITION  Planomonas_mylnikovi@plamyCont     131 bp    PROT      linear    3-JUN-2014, 13
 ACCESSION  Rose-Cavalier-Smiths-iMac.local:95:1408089394
ORIGIN
        1 QTERSFQRQP NVFLNNKKHL LRYFKNVGLG FKTPREAIDD RKCPWTGNVS IRGRIL-GIV
       61 SSAKMRRSVS VRRDYLHYIR KYNRFEKRHR NLLAHCAPCF VVKEGDLVTV GQCRPLSKCI
      121 RFNVVKV
//
LOCUS       Thecamonas_trahens@AMSG_07018T     127 bp    PROT      linear   15-AUG-2014
DEFINITION  Thecamonas_trahens@AMSG_07018T     131 bp    PROT      linear    3-JUN-2014, 13
 ACCESSION  Rose-Cavalier-Smiths-iMac.local:96:1408089394
ORIGIN
        1 QTERAFQKQP HITLGKTVKG KRFVKDIGLG FVTPREAIED KKCPFTGNVS IRGRIL-GVV
       61 VSTKMRRTCI IRRDYLHYVK KYNRFEKRHT NTACHVSPCF RINEGDRVVV GQCRPLSKTV
      121 RFNVIKV
//
LOCUS       Amastigomonas_oxoniensis@amaox     127 bp    PROT      linear   15-AUG-2014
DEFINITION  Amastigomonas_oxoniensis@amaox     131 bp    PROT      linear    3-JUN-2014, 13
 ACCESSION  Rose-Cavalier-Smiths-iMac.local:97:1408089394
ORIGIN
        1 QVERAFQKQP HILTHPRRGV TRFYKNIGLG FKTPAEAIND KKCPFTGTVS IRGRIL-GYV
       61 ISTKMKRTII VRRDYLHYIR KYNRFEKRHT NIPAHVSPCF RVAEGDSVTI GQCRPLSKTV
      121 RFNVLKV
//
LOCUS       Sub@rps11_OG5_126986_EE_br_Ste     119 bp    PROT      linear   15-AUG-2014
DEFINITION  Sub@rps11_OG5_126986_EE_br_Ste     123 bp    PROT      linear    3-JUN-2014, 12
 ACCESSION  Rose-Cavalier-Smiths-iMac.local:98:1408089394
ORIGIN
        1 RLRRTFLKDP RVFLARQKTV ERFYKNVGLG IKTPAEAIND KKCPFTGDVS IRGRIL-GVV
       61 VSTKMKRTIV VRRDYLHYVK KYNRFEKRHK KVPVHMSPCF RVTEGDVVTF GECRPLSKT
//
LOCUS          PCBtrin     127 bp    PROT      linear   15-AUG-2014
DEFINITION  PCBtrin     131 bp    PROT      linear    3-JUN-2014, 131 bases, 44D271EC check
 ACCESSION  Rose-Cavalier-Smiths-iMac.local:99:1408089394
ORIGIN
        1 --EKAFQKQS V-FLAHKSTA QRFYKDIGLG FKTPREAIED KKCPWTGNVS IRGRIL-GVC
       61 VSNKMKRTVI LRRDYLHYIK KYSRFEKRHK NIAAHLSPCF MCNEGDIVTI GQCRPLSKTV
      121 RFNVLKI
//
LOCUS         AmasBerm     127 bp    PROT      linear   15-AUG-2014
DEFINITION  AmasBerm     131 bp    PROT      linear    3-JUN-2014, 131 bases, 6E84E1A7 chec
 ACCESSION  Rose-Cavalier-Smiths-iMac.local:100:1408089394
ORIGIN
        1 QTERAFQKQP HIYLRQKGGV TRFVRNVGLG FAAPIGAVKD KKCPSTGRVS IRGRIL-GAV
       61 VSTKMQRTII VRRDYLHYVK KYNRFEKRHT NTPAHVSPCF RVKEGDQVTI GQCRPLSKTV
      121 RFNVLKV
//
LOCUS       Amastigomonas_media@amameSFL6W     127 bp    PROT      linear   15-AUG-2014
DEFINITION  Amastigomonas_media@amameSFL6W     131 bp    PROT      linear    3-JUN-2014, 13
 ACCESSION  Rose-Cavalier-Smiths-iMac.local:101:1408089394
ORIGIN
        1 QTERSFQRQP NVFLNSKRYL SRYFKNVGLG FKTPREAIDD RKCPWTGNVS IRGRIL-GVV
       61 VSNKMNRTII VRRDYLNYLS KYHRFEKRHS NTPAHLSPAF NVKEGDVVTI GQCRPLSKTV
      121 RFNTLKV
//
LOCUS       Cryptospor@29901     127 bp    PROT      linear   15-AUG-2014
DEFINITION  Cryptospor@29901     131 bp    PROT      linear    3-JUN-2014, 131 bases, 6F098
 ACCESSION  Rose-Cavalier-Smiths-iMac.local:102:1408089394
ORIGIN
        1 QTERAFQKQE TVFLGDKRLL SRYFRDPGLG FTVPNEAKND KKCPFTGNVS IRGRIL-GMC
       61 ISTKMKRTIV VRRNYLKYVA KYNRFEKRHK NVSVHCSPCF ----GDIITM GQCRPLSKTV
      121 RFNVLKV
//
LOCUS       Eimeria0te@12987     127 bp    PROT      linear   15-AUG-2014
DEFINITION  Eimeria0te@12987     131 bp    PROT      linear    3-JUN-2014, 131 bases, 791D3
 ACCESSION  Rose-Cavalier-Smiths-iMac.local:103:1408089394
ORIGIN
        1 QTEKAFQRQH GAQLALAQSS KRYWREVGLG FATPRLAKED KKCPFTGNVS IRGRII-GMV
       61 ISAKMKRCVV IRRTYLHFVR KYSRVEKRHK NVTCHLSPCF ----GDIVTA GQCRPLSKTI
      121 RFNVLKV
//
LOCUS       Plasmodium@30396     127 bp    PROT      linear   15-AUG-2014
DEFINITION  Plasmodium@30396     131 bp    PROT      linear    3-JUN-2014, 131 bases, 39A06
 ACCESSION  Rose-Cavalier-Smiths-iMac.local:104:1408089394
ORIGIN
        1 QHERAYQKQE GAFFNSKKIK KRYWKKVGLG FATPKEAKED KKCPFTGNVS IRGRIL-GMV
       61 ISNKMKRTII IRRNYLHYVK KYNRFEKRHK NIPCHCSPCF ----GDIVTV GQCRPLSKTV
      121 RFNVLHV
//
LOCUS       Toxoplasma@27609     127 bp    PROT      linear   15-AUG-2014
DEFINITION  Toxoplasma@27609     131 bp    PROT      linear    3-JUN-2014, 131 bases, 19A0C
 ACCESSION  Rose-Cavalier-Smiths-iMac.local:105:1408089394
ORIGIN
        1 QTERAFQKQD GVSLGRLHLT GRYWKDVGLG FQTPRLAKED KKCPFTGNVS IRGRVI-GMV
       61 ISTKMKRAVV IRRNYLHFVP KYSRFEKRHK NVTCHLSPCF ----GDIVTA GQCRPLSKTI
      121 RFNVLKV
//
LOCUS       Alexandriu@8834     126 bp    PROT      linear   15-AUG-2014
DEFINITION  Alexandriu@8834     130 bp    PROT      linear    3-JUN-2014, 130 bases, AA0CBB
 ACCESSION  Rose-Cavalier-Smiths-iMac.local:106:1408089394
ORIGIN
        1 ------XKQD NVFIGSKKLL GRYWKNVGLS FQTPKEAKED KKCPFTGNVS IRGKIL-GMV
       61 ISTKMKRTII IRRNYLHYIK KFNRFEKRHS NVAVHCSPAF ----GDIVTV GQCRPLAKTV
      121 RFNVLK
//
LOCUS       Babesia0bo@15488     127 bp    PROT      linear   15-AUG-2014
DEFINITION  Babesia0bo@15488     131 bp    PROT      linear    3-JUN-2014, 131 bases, 4D614
 ACCESSION  Rose-Cavalier-Smiths-iMac.local:107:1408089394
ORIGIN
        1 QVHKAYQKQP NVILKFQKL- GRYYKDVGMG FETPKEAKED KKCPFTGNVS IRGRII-GMV
       61 LCTKMKRTII MRVSYLHYVK KCNRFEKRHR NIPCHCFPCF ----GDIVTV GQCRPLSKTV
      121 RFNVLKV
//
LOCUS       Perkinsus0@25040     127 bp    PROT      linear   15-AUG-2014
DEFINITION  Perkinsus0@25040     131 bp    PROT      linear    3-JUN-2014, 131 bases, 95FF8
 ACCESSION  Rose-Cavalier-Smiths-iMac.local:108:1408089394
ORIGIN
        1 QHEKAFQKQD AVFLGNKRAL -RWFKNVGLG FQTPKEAIED KKCPFTGNVS IRGRIF-GMV
       61 ISNKMERTIV VRRHYLHYIK KYNRFEKRHS NTAVHCSPCF ----GDIVTC GQCRPLSKTV
      121 RFNVLKL
//
LOCUS       Paramecium@31073     127 bp    PROT      linear   15-AUG-2014
DEFINITION  Paramecium@31073     131 bp    PROT      linear    3-JUN-2014, 131 bases, 17B73
 ACCESSION  Rose-Cavalier-Smiths-iMac.local:109:1408089394
ORIGIN
        1 QTQRAFQKQE GIFQNSKKLL ARYWKEVGLG FKVPKEAIED KKCPFTGNVS VRGAIL-GIV
       61 ISTKMTRTII IRRDYLHYVA KYNRYEKRHR NVPVHISPAF ----GDIVVC GQCRPLSKTV
      121 RFNVLKV
//
LOCUS       Sterkiella@30581     127 bp    PROT      linear   15-AUG-2014
DEFINITION  Sterkiella@30581     131 bp    PROT      linear    3-JUN-2014, 131 bases, 22AD3
 ACCESSION  Rose-Cavalier-Smiths-iMac.local:110:1408089394
ORIGIN
        1 QTERAFQKQT GVFLNSKKLL ARYFKKIGLG FKTPTEAIED KKCPFTSTVS IRGRIF-GVV
       61 LSTKMKRTII IRRDYLHYVK KYTRFEKRHN NFSVHCSPAF ----GDVVTV GQCRPLSKTV
      121 RFNVLRV
//
LOCUS       Tetrahymen@31119     127 bp    PROT      linear   15-AUG-2014
DEFINITION  Tetrahymen@31119     131 bp    PROT      linear    3-JUN-2014, 131 bases, B7569
 ACCESSION  Rose-Cavalier-Smiths-iMac.local:111:1408089394
ORIGIN
        1 QIQRAYQKQD GVFLNSKKLL ARYYKNIGLG FKTPKEAIED KKCPFTSNLS IRGKII-GLV
       61 ISTKMNRTVI IRRDYLHYVR KYNRYEKRHR NIPVHISPCF ----GDILVA GQCRPISKTV
      121 RFNALQV
//
LOCUS       Blastocyst@18036     127 bp    PROT      linear   15-AUG-2014
DEFINITION  Blastocyst@18036     131 bp    PROT      linear    3-JUN-2014, 131 bases, 727B5
 ACCESSION  Rose-Cavalier-Smiths-iMac.local:112:1408089394
ORIGIN
        1 QNQAAYQKQD KFSYRKVHVL -RWYADIGLG IKTPEMAIRD KKCPFTSSVS IRGAIL-GLV
       61 ISTKMERTII VRRDYLRYVK KYRRYEKRHR NIPAHCSPCF ----GDVVTI GQCRPLSKTV
      121 RFNVIEH
//
LOCUS       Ectocarpus@23941     127 bp    PROT      linear   15-AUG-2014
DEFINITION  Ectocarpus@23941     131 bp    PROT      linear    3-JUN-2014, 131 bases, A49ED
 ACCESSION  Rose-Cavalier-Smiths-iMac.local:113:1408089394
ORIGIN
        1 ---------X SLFLSRLFSL MRFVKNVGLG FKTPKTARED KKCPFTGDVS IRGRIL----
       61 ---------- ---------- ---KFEKRHK NMTVHCAPCW ----GDIVTI GQCRPLSKTV
      121 RFNVLEH
//
LOCUS       Phaeodacty@30821     127 bp    PROT      linear   15-AUG-2014
DEFINITION  Phaeodacty@30821     131 bp    PROT      linear    3-JUN-2014, 131 bases, 596C7
 ACCESSION  Rose-Cavalier-Smiths-iMac.local:114:1408089394
ORIGIN
        1 QNEKAYQKQD AIFIARKRAM GRFVKSVGLG IKTPAAAIED KKCPFTGNVS IRGRIL-GLV
       61 ISTKMKRTII VRRDYLHYIT KYRRFEKRHT NIAVHCSPAF ----GDIVTI GQCRPLSKTV
      121 RFNVVAL
//
LOCUS       Phytophtho@31525     127 bp    PROT      linear   15-AUG-2014
DEFINITION  Phytophtho@31525     131 bp    PROT      linear    3-JUN-2014, 131 bases, 3A8F7
 ACCESSION  Rose-Cavalier-Smiths-iMac.local:115:1408089394
ORIGIN
        1 QTEKAYQKQQ GVFLASKKAG -RFYKEVGLG FKTPKSAIED KKCPFTGNIS IRGRIL-GVV
       61 LSTKMKRTII VRRDYLHFVK KYKRFEKRHK NVAAHLSPAF ----GDVVTI GQCRPLAKTV
      121 RFNVLEV
//
LOCUS       Schizochytrium_sp@schspContig0     127 bp    PROT      linear   15-AUG-2014
DEFINITION  Schizochytrium_sp@schspContig0     131 bp    PROT      linear    3-JUN-2014, 13
 ACCESSION  Rose-Cavalier-Smiths-iMac.local:116:1408089394
ORIGIN
        1 PAREGLPKQD GIFLTKKKLL ARYYRNIGLG FKTPTEAIED KKCPFTGNVS IRGRIL-GLV
       61 VSTKMHRTII MRRDYLHYIQ KYNRYEKRHK NVPAHLSPCF TVKEGDIVTL GQCRPLSKTV
      121 RFNVIDV
//
LOCUS       Thalassios@30561     127 bp    PROT      linear   15-AUG-2014
DEFINITION  Thalassios@30561     131 bp    PROT      linear    3-JUN-2014, 131 bases, 76FE2
 ACCESSION  Rose-Cavalier-Smiths-iMac.local:117:1408089394
ORIGIN
        1 EHEKSYQSQD AIFVARKRSV NRWVKNVGLG IKTPDAAIED KKCPFSGNVS IRGKIL-GLV
       61 ISTKMKRTIV VRRDYLHYIP KYRRFEKRHK NIHAHCSPCF ----GDIVTI GQCRPLAKTV
      121 KFNVVAH
//
LOCUS       Astasia_longa@ALL00000331_6     127 bp    PROT      linear   15-AUG-2014
DEFINITION  Astasia_longa@ALL00000331_6     131 bp    PROT      linear    3-JUN-2014, 131 b
 ACCESSION  Rose-Cavalier-Smiths-iMac.local:118:1408089394
ORIGIN
        1 LDDNCFHKQD NIFLAAKNPS SRWWKKVGLG FKTPKAAILD HKCPFTSKVS IRGRIL-GII
       61 VRHKMFRTVV VRRNYLHYQK KYKRYEKRHK NWSVHISPCF DFNIGDEVVF GQCRPLSKTV
      121 TFNVLQV
//
LOCUS       Euglena_gracilis@ELL00005856_3     127 bp    PROT      linear   15-AUG-2014
DEFINITION  Euglena_gracilis@ELL00005856_3     131 bp    PROT      linear    3-JUN-2014, 13
 ACCESSION  Rose-Cavalier-Smiths-iMac.local:119:1408089394
ORIGIN
        1 LDDNAFHKQD NIFLAAKNPS SRWWKKIGLG FKTPKAAILD HKCPFTSKVS IRGRIL-GII
       61 IRHKMFRTVV VRRNYLHYQK KYKRYEKRHK NWSVHISPAF DFSIGDEVVF GQCRPLSKTV
      121 TFNVLQV
//
LOCUS       Giardia0la@27121     127 bp    PROT      linear   15-AUG-2014
DEFINITION  Giardia0la@27121     131 bp    PROT      linear    3-JUN-2014, 131 bases, 2AC9D
 ACCESSION  Rose-Cavalier-Smiths-iMac.local:120:1408089394
ORIGIN
        1 QHERAYHKQS QIFQGRFLRK -RFYKSIGMG YHTPITAIND KKCPFTGNVS IRGRIL-GVV
       61 HSAKMQRSII VRRDYLHFVQ KYKRYERRHK HVAAHLSPCF ----GDIVTI GECRPLSKTI
      121 RFNVIKV
//
LOCUS       Histiona_aroides@HAL00000777_2     127 bp    PROT      linear   15-AUG-2014
DEFINITION  Histiona_aroides@HAL00000777_2     131 bp    PROT      linear    3-JUN-2014, 13
 ACCESSION  Rose-Cavalier-Smiths-iMac.local:121:1408089394
ORIGIN
        1 QTERAFQKQP SVFTGKVRLL GRFVRNVGLG IKTPRAVVED KKCPWAGNVS IRGRIL-GTV
       61 VSTKMTRTII VRRDYLHYVR KYNRYEKRHR NFACHASPAF TVREGDQVVI GQCRPLSKTV
      121 RFNLLKI
//
LOCUS       Reclinomonas_americana@RAL0000     127 bp    PROT      linear   15-AUG-2014
DEFINITION  Reclinomonas_americana@RAL0000     131 bp    PROT      linear    3-JUN-2014, 13
 ACCESSION  Rose-Cavalier-Smiths-iMac.local:122:1408089394
ORIGIN
        1 QTERAFLKQP TVYVGKRRVL GRFVRDVGLG FKTPSAAVQD KKCPFTGNVA IRGRIL-GVV
       61 VSNKMTRTII VRREYMHYLP KYNRYEKRHR NFPVHASPAF AVKPGDQVVF GQCRPLSKTV
      121 RFNLLKI
//
LOCUS       Jakoba_bahamensis@JBL00000357_     127 bp    PROT      linear   15-AUG-2014
DEFINITION  Jakoba_bahamensis@JBL00000357_     131 bp    PROT      linear    3-JUN-2014, 13
 ACCESSION  Rose-Cavalier-Smiths-iMac.local:123:1408089394
ORIGIN
        1 EASNTFQKQP TVHRGKARVV QRWVKNVGLG FKAPRAAFTD KKCPFTGNVS IRGRIL-GIV
       61 VSTKMNRTIV VRRDYMHYVP KYNRYEKRHR NFPAHCSPAF SVHVGDQVVI GQCRPLSKTV
      121 RFNVLKI
//
LOCUS         TsukGlob     125 bp    PROT      linear   15-AUG-2014
DEFINITION  TsukGlob     129 bp    PROT      linear    3-JUN-2014, 129 bases, D09FE494 chec
 ACCESSION  Rose-Cavalier-Smiths-iMac.local:124:1408089394
ORIGIN
        1 ---RAFQKQP TIF------- -RYWRSVGLG FKTPKEAIED KKCPFTGNVS IRGRIL-GSV
       61 VSAKMKNTII VRRDYLHWIR KYQRYEKRHK NVAVHCSPAF ----GDEVIF GECRPLSKTV
      121 HFNVL
//
LOCUS       Malawimonas_californiana@MCL00     127 bp    PROT      linear   15-AUG-2014
DEFINITION  Malawimonas_californiana@MCL00     131 bp    PROT      linear    3-JUN-2014, 13
 ACCESSION  Rose-Cavalier-Smiths-iMac.local:125:1408089394
ORIGIN
        1 QTERAFQKQD GIFWGRKRLL ARYWRNVGLG FKTPREAIED KKCPFTGGVS IRGRIL-GVV
       61 MSTKMKRTVI VRRDYLHYVR KYNRYEKRHK NVPAHCTPAF QIQEGDRVVI GQCRPLSKTV
      121 RFNVLKI
//
LOCUS       Malawimonas_jakobiformis@MJL00     127 bp    PROT      linear   15-AUG-2014
DEFINITION  Malawimonas_jakobiformis@MJL00     131 bp    PROT      linear    3-JUN-2014, 13
 ACCESSION  Rose-Cavalier-Smiths-iMac.local:126:1408089394
ORIGIN
        1 QTERAFQKQS GIFFGRKRLL ARYWRNVGLG IKTPKEAIED KKCPFTGNVT IRGRIL-GVV
       61 VSTKMKRTCI VRRDYLHYVR KYNRYEKRHS NSAAHVSPCF QVNEGDSVVI GQCRPLSKTV
      121 RFNVIKV
//
LOCUS       Karlodinium_micrum@KML00001777     127 bp    PROT      linear   15-AUG-2014
DEFINITION  Karlodinium_micrum@KML00001777     131 bp    PROT      linear    3-JUN-2014, 13
 ACCESSION  Rose-Cavalier-Smiths-iMac.local:127:1408089394
ORIGIN
        1 QNEKAYQKQD AVFIGSKRLL GRYWRSIGLG FATPKEAKDD KKCPFTGNVS IRGKVL-GMA
       61 ISTKMKRTII IRRNYLHYIK KYHRFEKRHK NVAVHCSPCF DVKEGDIITA GQCRPLAKTV
      121 RFNVVKV
//
LOCUS       Heterocapsa_triquetra@HTL00001     127 bp    PROT      linear   15-AUG-2014
DEFINITION  Heterocapsa_triquetra@HTL00001     131 bp    PROT      linear    3-JUN-2014, 13
 ACCESSION  Rose-Cavalier-Smiths-iMac.local:128:1408089394
ORIGIN
        1 ------XKQD AVFIGSKRLL GRYWRNVGLG FPTPKEAKED KKCPFTGNVS IRGKIL-GMV
       61 VSNKMKRTII IRRNYLHYIK KFNRFEKRHS NLAAHCSPCF DVTEGDIVTV GQCRPLSKTV
      121 RFNVLKV
//
LOCUS       Naegleria0@31164     127 bp    PROT      linear   15-AUG-2014
DEFINITION  Naegleria0@31164     131 bp    PROT      linear    3-JUN-2014, 131 bases, C37A0
 ACCESSION  Rose-Cavalier-Smiths-iMac.local:129:1408089394
ORIGIN
        1 QNQRAFQKQE SVFLGNKRGL -RFFKNIGLG FSTPKTAIQD KKCPFTGNVS IRGRIL-GVV
       61 KSHKMARTLI VRRDYLKYEK KYNRYEKRHK NVAAHISPAF ----GDVVVI GECRPLSKTV
      121 RFNVVKV
//
LOCUS       Sawyeria_marylandensis@SML0000     127 bp    PROT      linear   15-AUG-2014
DEFINITION  Sawyeria_marylandensis@SML0000     131 bp    PROT      linear    3-JUN-2014, 13
 ACCESSION  Rose-Cavalier-Smiths-iMac.local:130:1408089394
ORIGIN
        1 QVEKAYQKQK PIFLGNKREL LRFFKNIGLG YRTPKKAIFD NKCPFTGNVS IRGRIL-GVV
       61 KSNKMPRSLV IRRNYLKWDK KYKRYERRHK NVPAHISPAF RAEVGDEVVV GECRPLSKTI
      121 RFNVIDV
//
LOCUS       Seculamonas_ecuadoriensis@SEL0     127 bp    PROT      linear   15-AUG-2014
DEFINITION  Seculamonas_ecuadoriensis@SEL0     131 bp    PROT      linear    3-JUN-2014, 13
 ACCESSION  Rose-Cavalier-Smiths-iMac.local:131:1408089394
ORIGIN
        1 QNEKAFQKQP SVYVGKKRYL SRFVKTVGLG FKTPAAAIKD KKCPFTGDVS IRGRIL-GVV
       61 VSTKMNRTII VRRDYLHYIS KYNRYEKRHR NFAVHASPAF SVKEGDQVVF GQCRPLSKTV
      121 SFNLLKI
//
LOCUS       Spironucle@15417     127 bp    PROT      linear   15-AUG-2014
DEFINITION  Spironucle@15417     131 bp    PROT      linear    3-JUN-2014, 131 bases, 60EA6
 ACCESSION  Rose-Cavalier-Smiths-iMac.local:132:1408089394
ORIGIN
        1 --ENFYHQQP QVCHTKLG-- -RFYKSIGKK FETPQEAIID NKCPFTSDIE ITGRII-GVV
       61 SSRKMQRTLI IRRDYLHYVT KYKRFEKRHK KIAAHISPCF ----GDIVTI GECRQLSKTV
      121 SFNVIKT
//
LOCUS       Stachyamoeba_lipophora@SLL0000     127 bp    PROT      linear   15-AUG-2014
DEFINITION  Stachyamoeba_lipophora@SLL0000     131 bp    PROT      linear    3-JUN-2014, 13
 ACCESSION  Rose-Cavalier-Smiths-iMac.local:133:1408089394
ORIGIN
        1 ---------- --XLGNKRVL LRYWKNVGLG FETPRAAIAD KKCPFTGSVS IRGRIL-GVV
       61 KSSKMNRTIV VRRDFLRYRS KYNRYEKHHH NISAHCSPAF DIHEGDQVII GQCRPLSKTV
      121 RFNVLKV
//
LOCUS       Trichomona@29996     127 bp    PROT      linear   15-AUG-2014
DEFINITION  Trichomona@29996     131 bp    PROT      linear    3-JUN-2014, 131 bases, 6A427
 ACCESSION  Rose-Cavalier-Smiths-iMac.local:134:1408089394
ORIGIN
        1 QTERAFQKQP QLFLASKKHA -RYVKSIGLK IETPKTAEED AKCPFTGTVS IRGRVL-GVV
       61 VSTKMRRTII IRRDYLQWIR KYKRFEKRHT KIPAHISPAF ----GDLVTV AECRPLSKTV
      121 HFNVIHV
//
LOCUS       Tritrichom@10347     127 bp    PROT      linear   15-AUG-2014
DEFINITION  Tritrichom@10347     131 bp    PROT      linear    3-JUN-2014, 131 bases, 6FD7F
 ACCESSION  Rose-Cavalier-Smiths-iMac.local:135:1408089394
ORIGIN
        1 QVERAFQKQP QIFLASKRLN -RYSKCIGLK IQTPAAAKED RKCPFTGNVT IRGRLV-GVV
       61 ISTKMRRTVI VRRDYLHWIR KYKRFEKRNT KIPAHCSPAF ----GDIVQI GECRPLSKTV
      121 HFNVISV
//
LOCUS             Bodo     127 bp    PROT      linear   15-AUG-2014
DEFINITION  Bodo     131 bp    PROT      linear    3-JUN-2014, 131 bases, B7E92238 checksum
 ACCESSION  Rose-Cavalier-Smiths-iMac.local:136:1408089394
ORIGIN
        1 EHQKAYQRQD AVNENSRTIS RRFWKNVGLG FKTPKAAIND KKCPFTGNVS IRGRIL-GIV
       61 HSTKMARSIV IRRNYLHFIQ KYQRYQKRHK NFSVHCSPAF EPKVGDDVIV GQCRPLSKTV
      121 RYNVLEV
//
LOCUS       Rhynchomonas     127 bp    PROT      linear   15-AUG-2014
DEFINITION  Rhynchomonas     131 bp    PROT      linear    3-JUN-2014, 131 bases, 4E2A120F 
 ACCESSION  Rose-Cavalier-Smiths-iMac.local:137:1408089394
ORIGIN
        1 QNQRAYQKQT GLNENTRKKS KRYFKSVGLG FKTPKAAMND KKCPFTGNVS IRGRLL-GVV
       61 HSTKQTNSIV IRRDYLHYIQ KYQRYMKRHK NFTVHCSPAF EPKVGDDVIV GQCRPLSKTV
      121 RYNVLQH
//
LOCUS       Leishmania@31140     127 bp    PROT      linear   15-AUG-2014
DEFINITION  Leishmania@31140     131 bp    PROT      linear    3-JUN-2014, 131 bases, D41AA
 ACCESSION  Rose-Cavalier-Smiths-iMac.local:138:1408089394
ORIGIN
        1 QHEKAYQRQT AVNENMHRPS -RYSKKIGLG FKTPAKALND RKCPFTSNVV IRGRIL-GVV
       61 HSTKMHRTII IRRNYLHFIK KYQRYQKRHK SLAVHCSPAF ----GDEVVI GQCRPLSKTI
      121 RYNVLEV
//
LOCUS       Procryptobia_M     127 bp    PROT      linear   15-AUG-2014
DEFINITION  Procryptobia_M     131 bp    PROT      linear    3-JUN-2014, 131 bases, FBC48AA
 ACCESSION  Rose-Cavalier-Smiths-iMac.local:139:1408089394
ORIGIN
        1 QVEKAYQRQS AANENARTAA KRYWKSVGLG FKTPKDAIMD KKCPFTGGVS IRGRVL-GIV
       61 HSTKMQRTIV VRRNYLHFVN KYQRYQKRHR NIAAHCSPAF LPKVGDEIVM GQCRPLSKTV
      121 RYNVLEV
//
LOCUS       Trypa0bruc@31538     127 bp    PROT      linear   15-AUG-2014
DEFINITION  Trypa0bruc@31538     131 bp    PROT      linear    3-JUN-2014, 131 bases, 4F8EC
 ACCESSION  Rose-Cavalier-Smiths-iMac.local:140:1408089394
ORIGIN
        1 QHEKAYQRQT AVNENIRTAS -RYSKKIGLG FATPKAAIND RKCPFTSNVS IRGRIL-GVV
       61 HSTKMRRSIV IRRNYLHFIR KYQRYQKRHR NITVHCSPCF ----GDEVVV GQCRPLSKTI
      121 RYNVLQV
//
LOCUS       Trypa0cruc@30812     127 bp    PROT      linear   15-AUG-2014
DEFINITION  Trypa0cruc@30812     131 bp    PROT      linear    3-JUN-2014, 131 bases, 952F4
 ACCESSION  Rose-Cavalier-Smiths-iMac.local:141:1408089394
ORIGIN
        1 QHEKAYQRQT AVNENSHNPN -RYSKKIGLG FKTPKSAIND RKCPFTSDVS IRGRIL-GVV
       61 HSTKMKRSIV IRRDYLHFIR KYQRYQKRHR SLTVHCSPCF ----GDEVIV GQCRPLSKTI
      121 RYNVLEV
//
LOCUS       Aulacantha_scolymantha@GX8CY1H     127 bp    PROT      linear   15-AUG-2014
DEFINITION  Aulacantha_scolymantha@GX8CY1H     131 bp    PROT      linear    3-JUN-2014, 13
 ACCESSION  Rose-Cavalier-Smiths-iMac.local:142:1408089394
ORIGIN
        1 ---------- ---------- -RYYRNVGLG FKTPKEAIED KKCPFTGNIS IRGRIL-GVH
       61 KRTKMNRTII VRRDYLHFIS KYNRFEKRHK NTPAHVSPCF -IKEGDSVVI GQCRPISKTI
      121 RFDVLKS
//
LOCUS       Bigelowiel@11187     127 bp    PROT      linear   15-AUG-2014
DEFINITION  Bigelowiel@11187     131 bp    PROT      linear    3-JUN-2014, 131 bases, 6A7BF
 ACCESSION  Rose-Cavalier-Smiths-iMac.local:143:1408089394
ORIGIN
        1 QTERSFQKQK GIYIGRKRVI ARWWRNVGLG FRVPKTAIED DKCPFTGNVS IRGRIL-GVV
       61 KSTKMNRTII VRRDYLHYIK KYNRFEKRHS NTPAHVSPCF RIHEGDNVTI GECRPLSKTV
      121 RFNVLNV
//
LOCUS       Sorites_sp@sorspCAMPEP011465722     127 bp    PROT      linear   15-AUG-2014
DEFINITION  Sorites_sp@sorspCAMPEP011465722     131 bp    PROT      linear    3-JUN-2014, 1
 ACCESSION  Rose-Cavalier-Smiths-iMac.local:144:1408089394
ORIGIN
        1 ---------- ---------- ---------- ---------X KKCPFTGNVS IRGAIL-GMC
       61 ISTKMKRTII IRRNYLHYIK KFNRFEKRHN NMAVHCSPAF EPKEGDIITA GQCRPLAKTV
      121 RFNVIKV
//
LOCUS       Filoreta_marina@FIL1Con464_3     127 bp    PROT      linear   15-AUG-2014
DEFINITION  Filoreta_marina@FIL1Con464_3     131 bp    PROT      linear    3-JUN-2014, 131 
 ACCESSION  Rose-Cavalier-Smiths-iMac.local:145:1408089394
ORIGIN
        1 QTERSFQQQP TVFLARVGQK VRYWKKVGLG FKTPKEAIED KKCPFTGNIS IRGRVL-GTV
       61 VSTKMQRTII IRRDYLHYIK KYNRFEKRHT NFPVHCSPAF RVREGDVVTV GQCRPLSKTV
      121 RFNVLRV
//
LOCUS       Gromia_sphaerica@24098_1     127 bp    PROT      linear   15-AUG-2014
DEFINITION  Gromia_sphaerica@24098_1     131 bp    PROT      linear    3-JUN-2014, 131 base
 ACCESSION  Rose-Cavalier-Smiths-iMac.local:146:1408089394
ORIGIN
        1 ---------- ---------- ---------- ---------- ---------- XRGRIL-GTV
       61 KSTKMKRTIV VRRDYLHYIK KYNRFEKRHK NVAAHCSPCF -VREGDVVTI GQCRPLSKTV
      121 RFNVIRI
//
LOCUS       Elphidium_sp@Contig1272_3     127 bp    PROT      linear   15-AUG-2014
DEFINITION  Elphidium_sp@Contig1272_3     131 bp    PROT      linear    3-JUN-2014, 131 bas
 ACCESSION  Rose-Cavalier-Smiths-iMac.local:147:1408089394
ORIGIN
        1 ---------- ---------- -RWWKKIGLG FQTPKEAIED RKCPFTGLVS IRGRIL-GRV
       61 KSAKMQRTII VRREYLHFVR KYQRFEKRHT NVPAHLPPCF -VKAGDTVTI GQCRPLSKTI
      121 RFCVIRI
//
LOCUS       Calcidiscus_leptoporus-LGT@con     127 bp    PROT      linear   15-AUG-2014
DEFINITION  Calcidiscus_leptoporus-LGT@con     131 bp    PROT      linear    3-JUN-2014, 13
 ACCESSION  Rose-Cavalier-Smiths-iMac.local:148:1408089394
ORIGIN
        1 ---------- ---------- -RYFKSVGLG IKTPRTAIED KKCPWTGSVH IRGKLI-GVI
       61 KTTKMKNTVI IRKDYLHYIK KYNRFEKRHK NTPVHVSPAF -VKQGDEILA GQCRPLSKTV
      121 RFNMLKV
//
LOCUS       Coccomyxa_sp@54880     127 bp    PROT      linear   15-AUG-2014
DEFINITION  Coccomyxa_sp@54880     131 bp    PROT      linear    3-JUN-2014, 131 bases, B5A
 ACCESSION  Rose-Cavalier-Smiths-iMac.local:149:1408089394
ORIGIN
        1 ---------- ---------- -RYWKNVGLG FKTPKEAIED KKCPFTGNVS IRGRIL-GIV
       61 RSTKMNRTII VRRNYAHYIK KYARYEKRHT NIAVHLSPCF -VHDGDTVIF GQCRPLSKTV
      121 RFNVLRV
//
LOCUS       Collodictyon_sp@28385_4     126 bp    PROT      linear   15-AUG-2014
DEFINITION  Collodictyon_sp@28385_4     130 bp    PROT      linear    3-JUN-2014, 130 bases
 ACCESSION  Rose-Cavalier-Smiths-iMac.local:150:1408089394
ORIGIN
        1 QNERAFQKQE TVFSGRKRLL GRYSKSIGLG FKTPREAIED KKCPFTSNVS IRGRIL-GVV
       61 LSTKMKRTIT VRRDYLHYIK KYNRYEKRHS NLSAHVSPCF VVKEGDVVTV GQCRPLSRAV
      121 ---PLA
//
LOCUS       Diplonema_papillatum@DPL000019     127 bp    PROT      linear   15-AUG-2014
DEFINITION  Diplonema_papillatum@DPL000019     131 bp    PROT      linear    3-JUN-2014, 13
 ACCESSION  Rose-Cavalier-Smiths-iMac.local:151:1408089394
ORIGIN
        1 QTERGFQKQG NVFPATKRVV KRQWKKVGLG FKTPKEAVED KKCPWTGSVS IRGRIL-GIV
       61 KSTKMNRTVI VRRDYLHWVT KYQRYEKRHS NFSAHCSPAF VKKVGDEVVA GECRPLSKTV
      121 RFNVLKI
//
LOCUS       Emiliania_huxleyi-LGT@57601680     115 bp    PROT      linear   15-AUG-2014
DEFINITION  Emiliania_huxleyi-LGT@57601680     119 bp    PROT      linear    3-JUN-2014, 11
 ACCESSION  Rose-Cavalier-Smiths-iMac.local:152:1408089394
ORIGIN
        1 ---------- ---------- -RYYKSVGLG IKTPRTAIED KKCPWTGSVN IRGKLI-GVI
       61 KTTKMKNTVI IRKDYLHYIK KYNRFEKRHK NTPVHVSPAF -VKVGDEILA GQCRP
//
LOCUS       Goniomonas_pacifica@26Contig1_     127 bp    PROT      linear   15-AUG-2014
DEFINITION  Goniomonas_pacifica@26Contig1_     131 bp    PROT      linear    3-JUN-2014, 13
 ACCESSION  Rose-Cavalier-Smiths-iMac.local:153:1408089394
ORIGIN
        1 ---------- ---------- ---------- ---------- ---------- ----------
       61 ---------- ---------- -----EKRHK NLSAHISPAL -ADNGDMVIL GQCRPLSKTV
      121 RFNVLQV
//
LOCUS       Isochrysis_galbana@ISL00004470     127 bp    PROT      linear   15-AUG-2014
DEFINITION  Isochrysis_galbana@ISL00004470     131 bp    PROT      linear    3-JUN-2014, 13
 ACCESSION  Rose-Cavalier-Smiths-iMac.local:154:1408089394
ORIGIN
        1 ----XYQKQD NIFVCKKRVV GRYYKAVGLG IKTPRTAIED KKCPWTGTVN IRGKLI-GVI
       61 KTTKMKNTII IRKDYLHYIK KYNRFEKRHK NTPVHCSPAF RVKPGDEILA GQCRPISKTV
      121 RFNMLKV
//
LOCUS       Raphidiophrys_miako@0726MP148     127 bp    PROT      linear   15-AUG-2014
DEFINITION  Raphidiophrys_miako@0726MP148     131 bp    PROT      linear    3-JUN-2014, 131
 ACCESSION  Rose-Cavalier-Smiths-iMac.local:155:1408089394
ORIGIN
        1 ---------- ---------- -RYWKNVGLG FKTPKEAIED KKCPFTGNVA IRGRIL-GVV
       61 CSTKMERTIT FRRDYLHYIR KYRRFEKRHR MVSAHCSPCF -VKEGDVVTV GQCRPLSKTV
      121 RFNVLAV
//
LOCUS       Telonema_subtilis@contig15033     127 bp    PROT      linear   15-AUG-2014
DEFINITION  Telonema_subtilis@contig15033     131 bp    PROT      linear    3-JUN-2014, 131
 ACCESSION  Rose-Cavalier-Smiths-iMac.local:156:1408089394
ORIGIN
        1 ---------- ---------- ---------- ---------D KKCPFTGNVS IRGKII-GRV
       61 VSAKMTNTIT VRRDYLHYIT KYKRYEKRHK MVSAHCSPAF -PQMGDEVTL GQCRPLAKTV
      121 TFNVVQL
//
LOCUS       Candida_albicans     127 bp    PROT      linear    1-SEP-2014
DEFINITION  Candida_albicans, 403 bases, 34AF2C9E checksum.
 ACCESSION  Rose-Cavalier-Smiths-iMac.local:245:1409565862
ORIGIN
        1 ---------- ---------- ---------- ---------- ---------- ----------
       61 ----MHRTII IRRDYLHYVP KYNRYEKRHK NVAAHVSPAF RVEEGDVVTV GQCRPISKTV
      121 RFNVLKV
//
LOCUS       Ignicoccus_hospitalis     127 bp    PROT      linear    1-SEP-2014
DEFINITION  Ignicoccus_hospitalis, 403 bases, 2D71F6E3 checksum.
 ACCESSION  Rose-Cavalier-Smiths-iMac.local:162:1409565862
ORIGIN
        1 ---------- ---------- -------GVG VKPPIGTCND PECPWHGHLK VRGTIL-GVV
       61 VKKKMNKAVV VRHEYLYYNR KYQRYERRKS NIHARLPPCL AIKEGDVVVI GETRPLAKSI
      121 SFVVLGK
//
LOCUS       Methanococcoides_burtonii     127 bp    PROT      linear    1-SEP-2014
DEFINITION  Methanococcoides_burtonii, 403 bases, BA139F16 checksum.
 ACCESSION  Rose-Cavalier-Smiths-iMac.local:164:1409565862
ORIGIN
        1 ---------- ---------- -------GLD IPEPTKECDD INCPFHGELP VRGQIH-GTV
       61 VSAKMDRTVV IQQRREKLIN KYQRYEKRQS KIHAHNPPCI DAKVGDIVTI AECRPLSKTK
      121 SYVVVKA
//
LOCUS       Methanosphaera_stadtmanae     127 bp    PROT      linear    1-SEP-2014
DEFINITION  Methanosphaera_stadtmanae, 403 bases, F7E8EE95 checksum.
 ACCESSION  Rose-Cavalier-Smiths-iMac.local:169:1409565862
ORIGIN
        1 ---------- ---------- -------GIN VKQPEKECHD PNCPFHGELS VRGQVI-GTV
       61 TSDKADRTIT VERSFYKYIN KFERYEKRNS KIKAHKPDCL DVKVGDSVKI AECRQLSKTK
      121 HFVLVEV
//
LOCUS       Natromonas_pharaonis     127 bp    PROT      linear    1-SEP-2014
DEFINITION  Natromonas_pharaonis, 403 bases, A2401F23 checksum.
 ACCESSION  Rose-Cavalier-Smiths-iMac.local:170:1409565862
ORIGIN
        1 ---------- ---------- -------GLD VTQPPEPENE EYCPFYGELP VRGQVI-GTV
       61 VSTDMERTVI VEREYDVNVP KYDRLMKRRS RIPAHVPEVL ELSVDDEVKI AETRPLSKTK
      121 SHVVVEV
//
LOCUS       Thermoplasma_acidophilum     127 bp    PROT      linear    1-SEP-2014
DEFINITION  Thermoplasma_acidophilum, 403 bases, 12E4E5FB checksum.
 ACCESSION  Rose-Cavalier-Smiths-iMac.local:175:1409565862
ORIGIN
        1 ---------- ---------- -------GLD VKLPESECND PHCPYHGKLS VRGQVL-GKV
       61 VSANMTKSAV VAREYQQYIP KYERKATKIK KYHVHVPDCI KIKPGDTVRF AECRKLAKTI
      121 SFVIVEK
//
LOCUS       Sulfolobus_solfataricus     127 bp    PROT      linear    1-SEP-2014
DEFINITION  Sulfolobus_solfataricus, 403 bases, D42A85EA checksum.
 ACCESSION  Rose-Cavalier-Smiths-iMac.local:184:1409565862
ORIGIN
        1 ---------- ---------- -------GIN ITIPEKVCED EDCPYHGSLR VRGITL-GVI
       61 VKYRGTKAAV IERQYLYYDS KYKRYERRRS RIHAHVPPCI NVREGDKVII GECRPLSKSI
      121 SFVVLGK
//
LOCUS       Methanopyrus_kandleri     127 bp    PROT      linear    1-SEP-2014
DEFINITION  Methanopyrus_kandleri, 403 bases, F79C5C1A checksum.
 ACCESSION  Rose-Cavalier-Smiths-iMac.local:185:1409565862
ORIGIN
        1 ---------- ---------- -------GLG VKPPRRECDD PNCPFHGNLR VRGMIL-GVV
       61 VSDRMDKTVI VEREYYRYDR KYERWERRRS RIPAHNPPCI DAQEGDKVRI AECRPLSKTK
      121 SFVVIEV
//
LOCUS       Acidilobus_saccharovorans     127 bp    PROT      linear    1-SEP-2014
DEFINITION  Acidilobus_saccharovorans, 403 bases, 5753E0BD checksum.
 ACCESSION  Rose-Cavalier-Smiths-iMac.local:188:1409565862
ORIGIN
        1 ---------- ---------- -------SVG VKPPSVSCTD PNCPWHGSLR VRGVLL-GTV
       61 EKLKTKTTVV VRHDYLYYDS KFKRYEWRRT KKHAHVPPCV DVKPGDKVLI GETRPLSKTV
      121 KFVVLGK
//
LOCUS       Korarchaeum_cryptofilum     127 bp    PROT      linear    1-SEP-2014
DEFINITION  Korarchaeum_cryptofilum, 403 bases, E763A888 checksum.
 ACCESSION  Rose-Cavalier-Smiths-iMac.local:189:1409565862
ORIGIN
        1 ---------- ---------- --------LD ITPPERSCDD DKCPWHGNIS LRRSSL-GRV
       61 ISTKMTGTIT VLVEYLHYDK KYKRYERRRS KIHAHLPPCI EVSEGDLVRI VETRRLAKTV
      121 SHVVLGK
//
LOCUS       Cenarchaeum_symbiosum     127 bp    PROT      linear    1-SEP-2014
DEFINITION  Cenarchaeum_symbiosum, 403 bases, BA8AE6FA checksum.
 ACCESSION  Rose-Cavalier-Smiths-iMac.local:191:1409565862
ORIGIN
        1 ---------- ---------- -------GLP VPAPSREAAD KNNPFNGTLP IRGKLF-GTI
       61 VSAKARSTVV IEKESPVYFT KFKRYARGRS RIHAHVPSNI DVREGDRVLA AECRPVAKSV
      121 SFVVVEV
//
LOCUS       Staphylothermus_marinus     127 bp    PROT      linear    1-SEP-2014
DEFINITION  Staphylothermus_marinus, 403 bases, 76ED7128 checksum.
 ACCESSION  Rose-Cavalier-Smiths-iMac.local:199:1409565862
ORIGIN
        1 ---------- ---------- -------GIG IEPPKESCND PKCPWHGHVK VRGQIL-GVV
       61 VKAKMHRTVV VRHDYYYYVR KYRRYEKRHT HIHAHNPPCI NAKEGDEVLI GETRPLSKTV
      121 HFVVLGI
//
LOCUS       Pyrolobus_fumarii_1A     127 bp    PROT      linear    1-SEP-2014
DEFINITION  Pyrolobus_fumarii_1A, 403 bases, EFCCF1CC checksum.
 ACCESSION  Rose-Cavalier-Smiths-iMac.local:202:1409565862
ORIGIN
        1 ---------- ---------- -------GIG LKPPERTCND KKCPWHGRVR VRGLIL-GVV
       61 VKAKMKNTVV VEREYLYYDR KYRRYERRTS RIHAHNPPCI NAKEGDIVVI GETRPLAKTV
      121 HFVVLAV
//
LOCUS       Thermococcus_kodakarensis     127 bp    PROT      linear    1-SEP-2014
DEFINITION  Thermococcus_kodakarensis, 403 bases, 11EF8DA5 checksum.
 ACCESSION  Rose-Cavalier-Smiths-iMac.local:209:1409565862
ORIGIN
        1 ---------- ---------- -------GLR VQPPAEVCND PKCPWHGNLK IHGRYV-GIV
       61 VSDKGKKTVV VERQYYHYLK KYERYELRKS KVHAHNPECI NAKVGDKVLI AETRPISKTK
      121 SWVVVAV
//
LOCUS       Aeropyrum_pernix_K1     127 bp    PROT      linear    1-SEP-2014
DEFINITION  Aeropyrum_pernix_K1, 403 bases, 9F634FBE checksum.
 ACCESSION  Rose-Cavalier-Smiths-iMac.local:215:1409565862
ORIGIN
        1 ---------- ---------- -------KIG VEPPEKVCSD PNCPWHGTLR VRGVLL-GVV
       61 AKARARRMVV VQHVYLYYDK KYNRYERRSK KIHAHLPDCI SVKEGDVVVI GETMPISKTV
      121 KFTVLGV
//
LOCUS       Hypterthermus_butylicus     127 bp    PROT      linear    1-SEP-2014
DEFINITION  Hypterthermus_butylicus, 403 bases, 89B71CCA checksum.
 ACCESSION  Rose-Cavalier-Smiths-iMac.local:216:1409565862
ORIGIN
        1 ---------- ---------- -------GIG VKPPERTCND PKCPWHGKVR VRGLIL-GVV
       61 IKNKMKNTVV VEREYLYYDR KYKRYERRRS RIHAHNPPCI NAQPGDIVII GETRPLAKTV
      121 HFVVLGV
//
LOCUS       Metallosphaera_sedula     127 bp    PROT      linear    1-SEP-2014
DEFINITION  Metallosphaera_sedula, 403 bases, 3823A818 checksum.
 ACCESSION  Rose-Cavalier-Smiths-iMac.local:218:1409565862
ORIGIN
        1 ---------- ---------- -------GIG ITPPSRECED EDCPFHGSLK VRGTLI-GTL
       61 VKNRAPKMGV IERTYLFYDH KYKRYERRTS RIHARVPSCL DVKEGDRVII GETRPLSKSV
      121 SFVVLGK
//
LOCUS       Methanoculleus_marisingri     127 bp    PROT      linear    1-SEP-2014
DEFINITION  Methanoculleus_marisingri, 403 bases, 46764E8 checksum.
 ACCESSION  Rose-Cavalier-Smiths-iMac.local:233:1409565862
ORIGIN
        1 ---------- ---------- -------GLD VPIPETECED VNCPFHGTLP VRGQVI-GKV
       61 VSDRMNGTVV VEREFLHYVK KYKRYEKRRS RYHAHSTPCI NAGVGDVVRI AECRPLSKTT
      121 NFVVVEV
//
LOCUS       Picrophilus_torridus     127 bp    PROT      linear    1-SEP-2014
DEFINITION  Picrophilus_torridus, 403 bases, 7DDFA46D checksum.
 ACCESSION  Rose-Cavalier-Smiths-iMac.local:235:1409565862
ORIGIN
        1 ---------- ---------- -------GID VKKPERTCND PKCPFHGNLR IHGQII-GTV
       61 VSTKMNGSIV LKRESRRLIK KYERYETKIS KFHAHLPGCI DVRPGDRVKI AECRKLAKTI
      121 SFVVVEK
//
LOCUS       Halobacterium_salinarum     127 bp    PROT      linear    1-SEP-2014
DEFINITION  Halobacterium_salinarum, 403 bases, 6D2D91DE checksum.
 ACCESSION  Rose-Cavalier-Smiths-iMac.local:239:1409565862
ORIGIN
        1 ---------- ---------- -------GLN VTEPEGTCSD EDCPFHGNLS VRGQVL-GEV
       61 ASTDMEKTVV VEREYDVFVP KYDRYMKRRS RVPAHAPECF DISVGDTVSI AETRPLSKTK
      121 SHVVVEI
//
LOCUS       Pyrobaculum_aerophilium     127 bp    PROT      linear    1-SEP-2014
DEFINITION  Pyrobaculum_aerophilium, 403 bases, 8A607DAD checksum.
 ACCESSION  Rose-Cavalier-Smiths-iMac.local:243:1409565862
ORIGIN
        1 ---------- ---------- -------GIH VLPPASVCDD PLCPWHGHLK VRLKLL-VTV
       61 EKVRMHKAAV VIHEWLHYIR KYNRYERRRK RMRVRVPECI EVKPGDKVII AETRPLSKTI
      121 AWVVIGK
//
LOCUS       Archaeoglobus_fulgidus     127 bp    PROT      linear    1-SEP-2014
DEFINITION  Archaeoglobus_fulgidus, 403 bases, 9653D7A3 checksum.
 ACCESSION  Rose-Cavalier-Smiths-iMac.local:244:1409565862
ORIGIN
        1 ---------- ---------- -------GID VKPPERECED ENCPFHGTLS VRGQLL-GKV
       61 VKV-YGKTAV IERELIRYVP KFERYMKKRS KLHAHNPRCI RARPGDIVTI GECRPISKTK
      121 SFVILEV
//
LOCUS       Methanococcus_aeolicus     127 bp    PROT      linear    1-SEP-2014
DEFINITION  Methanococcus_aeolicus, 403 bases, D7488801 checksum.
 ACCESSION  Rose-Cavalier-Smiths-iMac.local:246:1409565862
ORIGIN
        1 ---------- ---------- -------GID VKSPENECND NDCPFHGNLP VRGQVF-GIV
       61 VSDKGHNAIV IKRDVVRYIP KYERYEKRTT TMVAHCPSCI DAKIGDKVKI AECRPISKTK
      121 SFVVIEK
//
LOCUS       Methanosarcina_mazei     127 bp    PROT      linear    1-SEP-2014
DEFINITION  Methanosarcina_mazei, 403 bases, 698348A3 checksum.
 ACCESSION  Rose-Cavalier-Smiths-iMac.local:248:1409565862
ORIGIN
        1 ---------- ---------- -------GLN IPAPSEECDD AYCPFHGTLP VRGQIL-GTV
       61 VSSKMDNTVV IERQYMKMVS KYQRYEKRRS KIHAHNPACI SAKVGDIVTI VECRPISKTK
      121 SFVVVKA
//
LOCUS       Methanocaldococcus_jannaschii     127 bp    PROT      linear    1-SEP-2014
DEFINITION  Methanocaldococcus_jannaschii, 403 bases, E793698B checksum.
 ACCESSION  Rose-Cavalier-Smiths-iMac.local:249:1409565862
ORIGIN
        1 ---------- ---------- -------GIQ VKAPEVECDD KNCPFHGNLP VRGQSF-GVV
       61 VSDKPHKTVI IKREVVKYIK KYERYERRTT KLAAHNPPCI HARVGDIVRV MECRPISKTK
      121 AFVVVEK
//
LOCUS       Pyrococcus_horikoshii     127 bp    PROT      linear    1-SEP-2014
DEFINITION  Pyrococcus_horikoshii, 403 bases, BE4803B8 checksum.
 ACCESSION  Rose-Cavalier-Smiths-iMac.local:251:1409565862
ORIGIN
        1 ---------- ---------- -------GLR IQPPAEKCDD PKCPWHGHLK IHGRVF-GIV
       61 ISDKPRKTVT VERQYYHYLK KYERYELRRS RIHAHNPPCI NAKVGDRVLI AETRPLSKTK
      121 HFVVVAV
//
LOCUS       Methanobrevibacter_smithii     127 bp    PROT      linear    1-SEP-2014
DEFINITION  Methanobrevibacter_smithii, 403 bases, 36450B3C checksum.
 ACCESSION  Rose-Cavalier-Smiths-iMac.local:253:1409565862
ORIGIN
        1 ---------- ---------- -------GLN VQEPETTCDD PNCPFHGTLP LRGQVL-GIV
       61 VSNKAERTIS VERSYYKFIK KYERYEKRKS KINVHKPDCL SVNVGDSVKV AECRPLSKTK
      121 HFVLVEV
//
LOCUS       Desulfurococcus_mucosus_DSM_2162     127 bp    PROT      linear    1-SEP-2014
DEFINITION  Desulfurococcus_mucosus_DSM_2162, 403 bases, 1DCC0D51 checksum.
 ACCESSION  Rose-Cavalier-Smiths-iMac.local:255:1409565862
ORIGIN
        1 ---------- ---------- -------GIG VKPPEKTCED PKCPWHGHLK VRGVVL-GVV
       61 VKKKMQRTVV VRHEYLHYVR KYMRYEKRHR NIHAHLPPCI EVKEGDVVVI GETRPLAKTV
      121 AFVVLGV
//
LOCUS       Nitrosopumilis_sp_AR2     127 bp    PROT      linear    1-SEP-2014
DEFINITION  Nitrosopumilis_sp_AR2, 403 bases, 451B0928 checksum.
 ACCESSION  Rose-Cavalier-Smiths-iMac.local:257:1409565862
ORIGIN
        1 ---------- ---------- -------GLK VKEPTRECED KHCPFHGGLS VRGKLF-GKV
       61 TGSKARQTIT LQKDAPLYFS KFKRYARGTS TIHAHVPSCI DVETGDHVLT AECRPISKSV
      121 SYVVVEV
//
LOCUS       Nanoarchaeum_equitans     127 bp    PROT      linear    1-SEP-2014
DEFINITION  Nanoarchaeum_equitans, 403 bases, 9FBF39CA checksum.
 ACCESSION  Rose-Cavalier-Smiths-iMac.local:262:1409565862
ORIGIN
        1 ---------- ---------- -------EL- IELPKEQCND KKCPHHGHLK VRGFFF-GKV
       61 IKKSDNKTVK IEIIRYYWLP KYERYELRRT RITAYLPECL KIKEGDYVLI GETRPLSKTK
      121 HFVVLGK
//
LOCUS       Haloarcula_marismortui     127 bp    PROT      linear    1-SEP-2014
DEFINITION  Haloarcula_marismortui, 403 bases, E92A24AB checksum.
 ACCESSION  Rose-Cavalier-Smiths-iMac.local:263:1409565862
ORIGIN
        1 ---------- ---------- -------GLN VQEPEETCAD QNCPFHGELS VRGQTL-GEV
       61 ASTDMEKTVV VEREYDVKVP KYDRFMKRRS RVPAHAPDCL DLAVGDTVTI AECRPLSKTK
      121 SHVVVGV
//
LOCUS       Nitrososphaera_viennensis@EN76_AIC14700     127 bp    PROT      linear   20-AUG-2014
DEFINITION  30S ribosomal protein S17p [Nitrososphaera viennensis EN76].
 ACCESSION  AIC14700
  ORGANISM  Nitrososphaera viennensis EN76
   AUTHORS  Kerou,M.L., Offre,P., Spang,A.M. and Schleper,C.
VERSION     AIC14700.1  GI:647810999DBLINK      BioProject: PRJEA60103            BioSample: SAMN02721150
DBSOURCE    accession CP007536.1
KEYWORDS    .
SOURCE      Nitrososphaera viennensis EN76
            Archaea; Thaumarchaeota; Nitrososphaerales; Nitrososphaeraceae;
            Nitrososphaera.
REFERENCE   1  (residues 1 to 113)
            Leisch,N. and Schleper,C.
  TITLE     Nitrososphaera viennensis gen. nov., sp. nov., an aerobic and
            mesophilic, ammonia-oxidizing archaeon from soil and a member of
            the archaeal phylum Thaumarchaeota
  JOURNAL   Int. J. Syst. Evol. Microbiol. 64 (PT 8), 2738-2752 (2014)
   PUBMED   24907263
REFERENCE   2  (residues 1 to 113)
  TITLE     Direct Submission
  JOURNAL   Submitted (01-APR-2014) Department of Ecogenomics and Systems
            Biology Group of Archaea Biology and Ecogenomics, University of
            Vienna, Althanstrasse 14, Vienna 1090, Austria
COMMENT     Method: conceptual translation.
FEATURES             Location/Qualifiers
     source          1..113
                     /organism=`Nitrososphaera viennensis EN76`
                     /strain=`EN76`
                     /isolation_source=`soil`
                     /culture_collection=`DSM:26422`
                     /culture_collection=`JCM:19564`
                     /db_xref=`taxon:926571`
                     /country=`Austria: Vienna`
                     /lat_lon=`48.229273 N 16.358947 E`
                     /collection_date=`2008`
     Protein         1..113
                     /product=`30S ribosomal protein S17p`
     Region          3..105
                     /region_name=`rps17p`
                     /note=`30S ribosomal protein S17P; Reviewed; PRK08572`
                     /db_xref=`CDD:236296`
     CDS             1..113
                     /gene=`rps17p`
                     /locus_tag=`NVIE_005040`
                     /coded_by=`complement(CP007536.1:411026..411367)`
                     /inference=`ab initio prediction:AMIGene:2.0`
                     /note=`Evidence 2b : Function of strongly homologous gene;
                     Product type s : structure`
                     /transl_table=11

ORIGIN
        1 ---------- ---------- ---vrnigvs viaprktced elcpfhgtlp vrgkll-giv
       61 asakakkmvv vtqeyprpvq kykryersrs kvhaylptcm dvkegdevki aecrplsktv
      121 sfvviev
//
LOCUS       archaeon_SCGC_AAA011@L22_WP_018204240     127 bp    PROT      linear    2-AUG-2013
DEFINITION  30S ribosomal protein S17 [Nanoarchaeota archaeon SCGC AAA011-L22].
 ACCESSION  WP_018204240
  ORGANISM  Nanoarchaeota archaeon SCGC AAA011-L22
VERSION     WP_018204240.1  GI:516994612KEYWORDS    RefSeq.SOURCE      Nanoarchaeota archaeon SCGC AAA011-L22
            Archaea; Nanoarchaeota.
COMMENT     REFSEQ: This record represents a single, non-redundant, protein
            sequence which may be annotated on many different RefSeq genomes
            from the same, or different, species.
            COMPLETENESS: full length.
FEATURES             Location/Qualifiers
     source          1..109
                     /organism=`Nanoarchaeota archaeon SCGC AAA011-L22`
                     /db_xref=`taxon:1046946`
     Protein         1..109
                     /product=`30S ribosomal protein S17`
                     /calculated_mol_wt=12397
     Region          9..103
                     /region_name=`rps17p`
                     /note=`30S ribosomal protein S17P; Reviewed; PRK08572`
                     /db_xref=`CDD:236296`

ORIGIN
        1 ---------- ---------- ----ktdkkq akevsvscnd pncpfhgslk lrgrtf-gtv
       61 tsakmhrtiv vewfrlfplp kyersekrkt kikahlpdci kvkegdkiti kecrklsktk
      121 afcvikn
//
LOCUS       Thermofilum_pendens@WP_011752158     127 bp    PROT      linear   16-MAY-2013
DEFINITION  30S ribosomal protein S17 [Thermofilum pendens].
 ACCESSION  WP_011752158
  ORGANISM  Thermofilum pendens
VERSION     WP_011752158.1  GI:500076145KEYWORDS    RefSeq.SOURCE      Thermofilum pendens
            Archaea; Crenarchaeota; Thermoprotei; Thermoproteales;
            Thermofilaceae; Thermofilum.
COMMENT     REFSEQ: This record represents a single, non-redundant, protein
            sequence which may be annotated on many different RefSeq genomes
            from the same, or different, species.
FEATURES             Location/Qualifiers
     source          1..111
                     /organism=`Thermofilum pendens`
                     /db_xref=`taxon:2269`
     Protein         1..111
                     /product=`30S ribosomal protein S17`
                     /calculated_mol_wt=12364
     Region          7..109
                     /region_name=`arch_S17P`
                     /note=`archaeal ribosomal protein S17P; TIGR03630`
                     /db_xref=`CDD:132669`

ORIGIN
        1 ---------- ---------- aklkgvgipg vsppqmkcnd plcpwhgelp vrgqvl-lrv
       61 ekvkmhnvav avheylyyne kykryevrrk kkhvrvppci pvkpgdeviv aetrplaksv
      121 sfvvigk
//
LOCUS       Caldiarchaeum_subterraneum@WP_020863553     127 bp    PROT      linear   14-APR-2015
DEFINITION  30S ribosomal protein S17 [Candidatus Caldiarchaeum subterraneum].
 ACCESSION  WP_020863553
  ORGANISM  Candidatus Caldiarchaeum subterraneum
VERSION     WP_020863553.1  GI:526884675KEYWORDS    RefSeq.SOURCE      Candidatus Caldiarchaeum subterraneum
            Archaea; Thaumarchaeota; unclassified Thaumarchaeota; Candidatus
            Caldiarchaeum.
COMMENT     REFSEQ: This record represents a single, non-redundant, protein
            sequence which may be annotated on many different RefSeq genomes
            from the same, or different, species.
FEATURES             Location/Qualifiers
     source          1..109
                     /organism=`Candidatus Caldiarchaeum subterraneum`
                     /db_xref=`taxon:311458`
     Protein         1..109
                     /product=`30S ribosomal protein S17`
                     /calculated_mol_wt=12224
     Region          5..109
                     /region_name=`rps17p`
                     /note=`30S ribosomal protein S17P; Reviewed; PRK08572`
                     /db_xref=`CDD:236296`

ORIGIN
        1 ---------- ---------- setrnigip- vnppktscnd pdcpfhgkls vrgill-gvv
       61 ykkkmnktvv venehivyvk kykrymrrrs risahlppci dadvgdrvrl gecrplsktv
      121 sfvvlek
//
LOCUS       Caldivirga_maquilingensis@WP_012185581     127 bp    PROT      linear   16-MAY-2013
DEFINITION  30S ribosomal protein S17 [Caldivirga maquilingensis].
 ACCESSION  WP_012185581
  ORGANISM  Caldivirga maquilingensis
VERSION     WP_012185581.1  GI:501137038KEYWORDS    RefSeq.SOURCE      Caldivirga maquilingensis
            Archaea; Crenarchaeota; Thermoprotei; Thermoproteales;
            Thermoproteaceae; Caldivirga.
COMMENT     REFSEQ: This record represents a single, non-redundant, protein
            sequence which may be annotated on many different RefSeq genomes
            from the same, or different, species.
FEATURES             Location/Qualifiers
     source          1..152
                     /organism=`Caldivirga maquilingensis`
                     /db_xref=`taxon:76887`
     Protein         1..152
                     /product=`30S ribosomal protein S17`
                     /calculated_mol_wt=17368
     Region          34..135
                     /region_name=`arch_S17P`
                     /note=`archaeal ribosomal protein S17P; TIGR03630`
                     /db_xref=`CDD:132669`

ORIGIN
        1 velqerprpg evimlpnger vrvrhigvpw llppkavcnd dkcpwhghvk vrgtil-grv
       61 vsvymg-qvv iqhewlhysp kykryirkrr nihahlpsci kvnvgdyvvi getrplakfi
      121 sfvvlgk
//
LOCUS       Micrarchaeum_acidiphilum_ARMAN-2@EET89861     127 bp    PROT      linear   12-MAY-2010
DEFINITION  ribosomal protein S17 [Candidatus Micrarchaeum acidiphilum
 ACCESSION  EET89861
  ORGANISM  Candidatus Micrarchaeum acidiphilum ARMAN-2
   AUTHORS  Baker,B.J., Comolli,L.R., Dick,G.J., Hauser,L., Hyatt,D., Dill,B.,
ARMAN-2].VERSION     EET89861.1  GI:255513595DBLINK      BioProject: PRJNA38565
DBSOURCE    accession GG697241.1
KEYWORDS    .
SOURCE      Candidatus Micrarchaeum acidiphilum ARMAN-2 (mine drainage
            metagenome)
            Archaea; Parvarchaeota; Candidatus Micrarchaeum.
REFERENCE   1  (residues 1 to 97)
            Yelton,A.P. and Banfield,J.F.
  TITLE     Community-wide analysis of microbial genome sequence signatures
  JOURNAL   Genome Biol. 10 (8), R85 (2009)
   PUBMED   19698104
REFERENCE   2  (residues 1 to 97)
            Dill,B.D., Land,M.L., Verberkmoes,N.C., Hettich,R.L. and
            Banfield,J.F.
  TITLE     Enigmatic, ultrasmall, uncultivated Archaea
  JOURNAL   Proc. Natl. Acad. Sci. U.S.A. 107 (19), 8806-8811 (2010)
   PUBMED   20421484
REFERENCE   3  (residues 1 to 97)
            Land,M., VerBerkmoes,N.C., Hettich,R.L. and Banfield,J.F.
  TITLE     Direct Submission
  JOURNAL   Submitted (31-JUL-2009) Earth and Planetary Sciences, UC Berkeley,
            307 McCone Hall, Berkeley, CA 94720, USA
COMMENT     Method: conceptual translation.
FEATURES             Location/Qualifiers
     source          1..97
                     /organism=`Candidatus Micrarchaeum acidiphilum ARMAN-2`
                     /isolation_source=`combined biofilm from UBA (pink
                     subaerial biofilm) and UBA BS (thick floating biofilm
                     subdivided into strips) samples`
                     /db_xref=`taxon:425595`
                     /environmental_sample
                     /country=`USA: Richmond Mine at Iron Mountain, CA
                     (elevation 3100 ft.)`
                     /lat_lon=`40.68 N 122.2 W`
                     /note=`metagenomic; derived from metagenome: mine drainage
                     metagenome`
     Protein         1..97
                     /product=`ribosomal protein S17`
     Region          2..97
                     /region_name=`Ribosomal_S17`
                     /note=`Ribosomal protein S17; cl00351`
                     /db_xref=`CDD:241807`
     CDS             1..97
                     /locus_tag=`UNLARM2_0975`
                     /coded_by=`GG697241.1:295126..295419`
                     /transl_table=11

l_table=11

ORIGIN
        1 ---------- ---------- ---------- ------eckd pkcpvhgnlk trgsel-gvv
       61 vsdkaaktvv ierpyttylk kyerslrnts risaynpqci aaktgdtvvi sgcrrlsktk
      121 afvvtkv
//
LOCUS       Haloredivivus_sp.G17@EHK01985     127 bp    PROT      linear   25-NOV-2011
DEFINITION  30S ribosomal protein S17P [Candidatus Haloredivivus sp. G17].
 ACCESSION  EHK01985
  ORGANISM  Candidatus Haloredivivus sp. G17
   AUTHORS  Ghai,R., Pasic,L., Fernandez,A.B., Martin-Cuadrado,A.-B.,
VERSION     EHK01985.1  GI:358033432DBLINK      BioProject: PRJNA71229            BioSample: SAMN02469764
DBSOURCE    accession AGNT01000112.1
KEYWORDS    .
SOURCE      Candidatus Haloredivivus sp. G17
            Archaea; Nanohaloarchaeota; Nanohaloarchaea; Candidatus
            Haloredivivus.
REFERENCE   1  (residues 1 to 96)
            Mizuno,C.M., McMahon,K.D., Papke,R.T., Stepanauskas,R.,
            Rodriguez-Brito,B., Rohwer,F., Sanchez-Porro,C., Ventosa,A. and
            Rodriguez-Valera,F.
  TITLE     New Dominant Microbial Groups Along A Salinity Gradient
  JOURNAL   Sci Rep (2011) In press
REFERENCE   2  (residues 1 to 96)
            Mizuno,C.M., McMahon,K.D., Papke,R.T., Stepanauskas,R.,
            Rodriguez-Brito,B., Rohwer,F., Sanchez-Porro,C., Ventosa,A. and
            Rodriguez-Valera,F.
  TITLE     Direct Submission
  JOURNAL   Submitted (05-OCT-2011) Laboratorio de Microbiologia, Evolutionary
            Genomics Group, Universidad Miguel Hernandez, Ctra. de Valencia,
            s/n, San Juan de Alicante, Alicante 03550, Spain
COMMENT     Annotation was added by the NCBI Prokaryotic Genomes Automatic
            Annotation Pipeline Group. Information about the Pipeline can be
            found here:
            http://www.ncbi.nlm.nih.gov/genomes/static/Pipeline.html. Please be
            aware that the annotation is done automatically with little or no
            manual curation.
            Genome sequenced from a single-cell isolation.
            
            ##Genome-Assembly-Data-START##
            Assembly Method       :: MIRA v. 3.4
            Genome Coverage       :: 80x
            Sequencing Technology :: 454 GS-FLX Titanium
            ##Genome-Assembly-Data-END##
            Method: conceptual translation.
FEATURES             Location/Qualifiers
     source          1..96
                     /organism=`Candidatus Haloredivivus sp. G17`
                     /strain=`G17`
                     /db_xref=`taxon:1072681`
     Protein         1..96
                     /product=`30S ribosomal protein S17P`
     Region          <15..96
                     /region_name=`Ribosomal_S17`
                     /note=`Ribosomal protein S17; cl00351`
                     /db_xref=`CDD:241807`
     CDS             1..96
                     /gene=`rps17p`
                     /locus_tag=`HRED_00341`
                     /coded_by=`AGNT01000112.1:20165..20455`
                     /note=`COG0186 Ribosomal protein S17`
                     /transl_table=11

ORIGIN
        1 ---------- ---------- ---------- ------atqe sgydietdip lrgneftgtv
       61 vstkmqksat vrwgyaeevp kyerkerrnt kitvhvpdei dveegdkvtv vetrpisktk
      121 ssmivev
//
LOCUS       Parvarchaeum_acidiphilum_ARMAN-4@EEZ92507     127 bp    PROT      linear   12-MAY-2010
DEFINITION  30S ribosomal protein S17e [Candidatus Parvarchaeum acidiphilum
 ACCESSION  EEZ92507
  ORGANISM  Candidatus Parvarchaeum acidiphilum ARMAN-4
   AUTHORS  Baker,B.J., Comolli,L.R., Dick,G.J., Hauser,L., Hyatt,D., Dill,B.,
ARMAN-4].VERSION     EEZ92507.1  GI:269986195DBLINK      BioProject: PRJNA38567
DBSOURCE    accession GG730076.1
KEYWORDS    .
SOURCE      Candidatus Parvarchaeum acidiphilum ARMAN-4 (mine drainage
            metagenome)
            Archaea; Parvarchaeota; Candidatus Parvarchaeum.
REFERENCE   1  (residues 1 to 72)
            Dill,B.D., Land,M.L., Verberkmoes,N.C., Hettich,R.L. and
            Banfield,J.F.
  TITLE     Enigmatic, ultrasmall, uncultivated Archaea
  JOURNAL   Proc. Natl. Acad. Sci. U.S.A. 107 (19), 8806-8811 (2010)
   PUBMED   20421484
REFERENCE   2  (residues 1 to 72)
            Land,M., VerBerkmoes,N.C., Hettich,R.L. and Banfield,J.F.
  TITLE     Direct Submission
  JOURNAL   Submitted (18-NOV-2009) Earth and Planetary Sciences, UC Berkeley,
            307 McCone Hall, Berkeley, CA 94720, USA
COMMENT     Method: conceptual translation.
FEATURES             Location/Qualifiers
     source          1..72
                     /organism=`Candidatus Parvarchaeum acidiphilum ARMAN-4`
                     /isolation_source=`450 nm filtrate of pink subaerial
                     biofilm microbial community collected from the base of 2m
                     high pile of pyrite sediment over which pH 1.1, 41C acid
                     mine drainage solution was flowing`
                     /db_xref=`taxon:662760`
                     /environmental_sample
                     /country=`USA: Ultra Back A (UBA) site of Richmond Mine
                     (elevation 3100ft) at Iron Mountain, CA`
                     /lat_lon=`40.68 N 122.2 W`
                     /collection_date=`Jun-2005`
                     /note=`metagenomic; derived from metagenome: mine drainage
                     metagenome`
     Protein         1..72
                     /product=`30S ribosomal protein S17e`
     Region          2..58
                     /region_name=`Ribosomal_S17e`
                     /note=`Ribosomal S17; cl00610`
                     /db_xref=`CDD:260529`
     CDS             1..72
                     /locus_tag=`BJBARM4_0931`
                     /coded_by=`GG730076.1:22192..22410`
                     /transl_table=11

l_table=11

ORIGIN
        1 ---------- ---------- ---------- ---------- ------g--r irgkei---r
       61 nati-evlkt ykglftdd-f ennkeal-sg iitaqkrt-r nkiagfi-tk l-aksks-ie
      121 afiiehs
//
LOCUS       Nanosalina_sp._J07AB43@EGQ43641     120 bp    PROT      linear   11-MAR-2013
DEFINITION  ribosomal protein S17E [Candidatus Nanosalina sp. J07AB43].
 ACCESSION  EGQ43641
  ORGANISM  Candidatus Nanosalina sp. J07AB43
   AUTHORS  Narasingarao,P., Podell,S., Ugalde,J., Heidelberg,K., Banfield,J.
VERSION     EGQ43641.1  GI:339758384DBLINK      BioProject: PRJNA52647            BioSample: SAMN01940911
DBSOURCE    accession GL982576.1
KEYWORDS    .
SOURCE      Candidatus Nanosalina sp. J07AB43 (hypersaline lake metagenome)
            Archaea; Nanohaloarchaeota; Nanohaloarchaea; Candidatus Nanosalina.
REFERENCE   1  (residues 1 to 63)
            Emerson,J.B., Brocks,J.J., Heidelberg,K.B., Banfield,J.F. and
            Allen,E.E.
  TITLE     De novo metagenomic assembly reveals abundant novel major lineage
            of Archaea in hypersaline microbial communities
  JOURNAL   ISME J (2011) In press
   PUBMED   21716304
  REMARK    Publication Status: Available-Online prior to print
REFERENCE   2  (residues 1 to 63)
            and Allen,E.
  TITLE     Direct Submission
  JOURNAL   Submitted (14-OCT-2010) Scripps Institution of Oceanography,
            University of California, San Diego, 9500 Gilman Drive, La Jolla,
            CA 92093-0202, USA
COMMENT     Method: conceptual translation.
FEATURES             Location/Qualifiers
     source          1..63
                     /organism=`Candidatus Nanosalina sp. J07AB43`
                     /isolation_source=`Lake Tyrrell`
                     /db_xref=`taxon:889948`
                     /environmental_sample
                     /country=`Australia: Victoria`
                     /note=`metagenomic; derived from metagenome: hypersaline
                     lake metagenome`
     Protein         1..63
                     /product=`ribosomal protein S17E`
     Region          3..58
                     /region_name=`Ribosomal_S17e`
                     /note=`Ribosomal S17; cl00610`
                     /db_xref=`CDD:260529`
     CDS             1..63
                     /locus_tag=`J07AB43_16320`
                     /coded_by=`complement(GL982576.1:744609..744800)`
                     /transl_table=11

ORIGIN
        1 ---------- ---------- ---------- ---------- ------s--k vrqtyi--kr
       61 la-k-dlvda dsdrfsee-f eenkeelkdt eefeskql-r nrvagyivrv vq-nsr---e
//
LOCUS       Dyadobacter_fermentans_DSM_18053     127 bp    PROT      linear    1-SEP-2014
DEFINITION  Dyadobacter_fermentans_DSM_18053, 403 bases, 4A3D8DC3 checksum.
 ACCESSION  Rose-Cavalier-Smiths-iMac.local:158:1409565862
ORIGIN
        1 ---------- ---------- ---------- ---------- ---------- ---KER-GKV
       61 VSNKMDKSCV ITVVRKVKHE KYGKFMTKTT KLMVH-DET- NVGIGDTIRV METRPLSKNK
      121 RWRLVEI
//
LOCUS       Idiomarina_loihiensis_L2TR     127 bp    PROT      linear    1-SEP-2014
DEFINITION  Idiomarina_loihiensis_L2TR, 403 bases, B8B45479 checksum.
 ACCESSION  Rose-Cavalier-Smiths-iMac.local:159:1409565862
ORIGIN
        1 ---------- ---------- ---------- ---------- ---------- -RVRTL-GKV
       61 VSDKMDKTIT VAVERRVKHP VYGKYITRTT KVHAH-DEE- NVKAGDTVIV RECRPLSKNK
      121 SWTLEEI
//
LOCUS       Deinococcus_deserti_VCD115     127 bp    PROT      linear    1-SEP-2014
DEFINITION  Deinococcus_deserti_VCD115, 403 bases, 16EFF138 checksum.
 ACCESSION  Rose-Cavalier-Smiths-iMac.local:160:1409565862
ORIGIN
        1 ---------- ---------- ---------- ---------- ---------- --KKTF-GVV
       61 VSDKADKTVS VKVERRFAHP LYGKVVTRSH KYAAH-DEN- NFKIGDRVEI LAVRPISKTK
      121 TWKVTKL
//
LOCUS       Rhodopirellula_baltica_SH_1     127 bp    PROT      linear    1-SEP-2014
DEFINITION  Rhodopirellula_baltica_SH_1, 403 bases, 40DBD045 checksum.
 ACCESSION  Rose-Cavalier-Smiths-iMac.local:163:1409565862
ORIGIN
        1 ---------- ---------- ---------- ---------- ---------- ----------
       61 TSDKMSKTRR VEIARLVKHP KYKKYIRRRT VCHVH-DEN- NSGVGDKVEI IESEPLSKLK
      121 RWRLVRV
//
LOCUS       Planctomyces_brasiliensis_DSM_5305     127 bp    PROT      linear    1-SEP-2014
DEFINITION  Planctomyces_brasiliensis_DSM_5305, 403 bases, 52E3EBB7 checksum.
 ACCESSION  Rose-Cavalier-Smiths-iMac.local:165:1409565862
ORIGIN
        1 ---------- ---------- ---------- ---------- ---------- --KKVL-GVV
       61 ASDKMNKTRR VEVTRLFSHP RYGKIVSRRT VCHVH-DEN- NSKEGDTVEI IESRPLSRLK
      121 RWELVKI
//
LOCUS       Fibrobacter_succinogenes_subsp._succinogenes_S85     127 bp    PROT      linear    1-SEP-2014
DEFINITION  Fibrobacter_succinogenes_subsp._succinogenes_S85, 403 bases, 5B8DE02C checksum.
 ACCESSION  Rose-Cavalier-Smiths-iMac.local:166:1409565862
ORIGIN
        1 ---------- ---------- ---------- ---------- ---------- ---KVK-GIV
       61 SSDKMDKTIT VVVENRKRHP MYNKIMTTTS KLKAH-DEK- NAEEGDLVEI METRPLSATK
      121 RWRLVRI
//
LOCUS       Desulfobacca_acetoxidans_DSM_11109     127 bp    PROT      linear    1-SEP-2014
DEFINITION  Desulfobacca_acetoxidans_DSM_11109, 403 bases, 8A1C2C7 checksum.
 ACCESSION  Rose-Cavalier-Smiths-iMac.local:168:1409565862
ORIGIN
        1 ---------- ---------- ---------- ---------- ---------- ---KTL-GVV
       61 VSDKMDKTVV VRVERLVRHP VYHKTVKRRK KFKAH-DQN- NCGVGDKVLI IESRPLSRDK
      121 RWRIKEI
//
LOCUS       Lactobacillus_fermentum_IFO_3956     127 bp    PROT      linear    1-SEP-2014
DEFINITION  Lactobacillus_fermentum_IFO_3956, 403 bases, A1922014 checksum.
 ACCESSION  Rose-Cavalier-Smiths-iMac.local:171:1409565862
ORIGIN
        1 ---------- ---------- ---------- ---------- ---------- ---KVY-GRV
       61 VSDKMDKTIT VVIDTYKSAP IYGKRVKYSK KYYAH-DAN- NAHVGDTVQI METRPLSAKK
      121 RFRLVKV
//
LOCUS       Thermus_scotoductus_SA-01     127 bp    PROT      linear    1-SEP-2014
DEFINITION  Thermus_scotoductus_SA-01, 403 bases, CB096E64 checksum.
 ACCESSION  Rose-Cavalier-Smiths-iMac.local:176:1409565862
ORIGIN
        1 ---------- ---------- ---------- ---------- ---------- ---KVL-GVV
       61 VSDKMQKTVS VLVERQFPHP LYGKVIKRSK KYLAH-DPE- GYKVGDVVEI IESRPISKRK
      121 RFRVLRL
//
LOCUS       Thermodesulfatator_indicus_DSM_15286     127 bp    PROT      linear    1-SEP-2014
DEFINITION  Thermodesulfatator_indicus_DSM_15286, 403 bases, 7A7FC608 checksum.
 ACCESSION  Rose-Cavalier-Smiths-iMac.local:177:1409565862
ORIGIN
        1 ---------- ---------- ---------- ---------- ---------- ---KRF-GIV
       61 VSDKMDKTVV VAVERLKMHP IYKKYIKRRK KFMAH-DEE- NCRVGDKVLI EETRPLSRHK
      121 RWRVKSI
//
LOCUS       Thermovirga_lienii_DSM_17291     127 bp    PROT      linear    1-SEP-2014
DEFINITION  Thermovirga_lienii_DSM_17291, 403 bases, 859F2DD0 checksum.
 ACCESSION  Rose-Cavalier-Smiths-iMac.local:180:1409565862
ORIGIN
        1 ---------- ---------- ---------- ---------- --------SS TRRKNK-GIV
       61 VSDKMQKTVV VRVDRMAKHP LYGKAVLRSK KFMAH-DEDF NCKVGDKVRI EETRPLSRHK
      121 RWKVVEV
//
LOCUS       Thermocrinis_albus_DSM_14484     127 bp    PROT      linear    1-SEP-2014
DEFINITION  Thermocrinis_albus_DSM_14484, 403 bases, 221CA1C0 checksum.
 ACCESSION  Rose-Cavalier-Smiths-iMac.local:181:1409565862
ORIGIN
        1 ---------- ---------- ---------- ---------- ---------- ---KEM-GVV
       61 VSDKMDKTVV VKVDRKVQHP IYKKHIIKSK KYHAH-DPN- NCKVGDIVVI RETRPISKTK
      121 RWVVVKI
//
LOCUS       Desulfurispirillum_indicum_S5     127 bp    PROT      linear    1-SEP-2014
DEFINITION  Desulfurispirillum_indicum_S5, 403 bases, 958AC411 checksum.
 ACCESSION  Rose-Cavalier-Smiths-iMac.local:182:1409565862
ORIGIN
        1 ---------- ---------- ---------- ---------- ---------- ---KSF-GVV
       61 LSDKMDKTVV VSVESRKPHP KFKKFVKHRK KYKAH-DEQ- NCNAGDTVRI IESRPLSKEK
      121 HWVVTEI
//
LOCUS       Oscillibacter_valericigenes_Sjm18-20     127 bp    PROT      linear    1-SEP-2014
DEFINITION  Oscillibacter_valericigenes_Sjm18-20, 403 bases, 884ECA30 checksum.
 ACCESSION  Rose-Cavalier-Smiths-iMac.local:250:1409565862
ORIGIN
        1 ---------- ---------- ---------- ---------- ------NMSE SSRKTR-GKV
       61 VSDKMDKTVV VAIEDRVAHP LYKKIVGRTY KLKAH-DEE- NCGIGDKVKV METRPLSKDK
      121 RWRVVEI
//
LOCUS       Cryptobacterium_curtum_DSM_15641     127 bp    PROT      linear    1-SEP-2014
DEFINITION  Cryptobacterium_curtum_DSM_15641, 403 bases, C893228 checksum.
 ACCESSION  Rose-Cavalier-Smiths-iMac.local:183:1409565862
ORIGIN
        1 ---------- ---------- ---------- ---------- ---------- ---KVR-GLV
       61 VSISGDKTCV VEVKERKPHR VYGKMMTTTK KFHTH-DEN- NAGLGDTVRI METRPLSKMK
      121 HWRLIEI
//
LOCUS       Syntrophothermus_lipocalidus_DSM_12680     127 bp    PROT      linear    1-SEP-2014
DEFINITION  Syntrophothermus_lipocalidus_DSM_12680, 403 bases, 115C4720 checksum.
 ACCESSION  Rose-Cavalier-Smiths-iMac.local:187:1409565862
ORIGIN
        1 ---------- ---------- ---------- ---------- ---------- --RKVR-GTV
       61 VSDKMDKTVT VKVERVMQHP LYRKVVRRSK KYMAH-DEN- NCKTGDVVRI METRPLSKRK
      121 RWRVVEI
//
LOCUS       Zymomonas_mobilis_subsp._mobilis_NCIMB_11163     127 bp    PROT      linear    1-SEP-2014
DEFINITION  Zymomonas_mobilis_subsp._mobilis_NCIMB_11163, 403 bases, E2629D61 checksum.
 ACCESSION  Rose-Cavalier-Smiths-iMac.local:190:1409565862
ORIGIN
        1 ---------- ---------- ---------- ---------- ---------- ---RVL-GTV
       61 VSDKTDKTVV VLVERKVKHP LYGKIIRLSK KYHAH-DEQ- NYHEGETVRI EECAPISKLK
      121 SWRVLEK
//
LOCUS       Paenibacillus_sp._Y412MC10     127 bp    PROT      linear    1-SEP-2014
DEFINITION  Paenibacillus_sp._Y412MC10, 403 bases, 6D4AA36 checksum.
 ACCESSION  Rose-Cavalier-Smiths-iMac.local:193:1409565862
ORIGIN
        1 ---------- ---------- ---------- ---------- ---------- ---KVQ-GKV
       61 VSDKMDKTIV VAVETYKKHD LYHKRIKYTK KFKAH-DEN- NAQIGDTVKI METRPLSKDK
      121 RWRLVEV
//
LOCUS       Neisseria_meningitidis_MC58     127 bp    PROT      linear    1-SEP-2014
DEFINITION  Neisseria_meningitidis_MC58, 403 bases, 5C0AD286 checksum.
 ACCESSION  Rose-Cavalier-Smiths-iMac.local:201:1409565862
ORIGIN
        1 ---------- ---------- ---------- ---------- ---------- ---RTL-GKV
       61 VSDKMDKTVT VLVERKVKHP LYGKIIRLST KIHAH-DEN- NYGIGDVVVI SESRPLSKTK
      121 SWVVSEL
//
LOCUS       Cyanothece_sp._PCC_7425     127 bp    PROT      linear    1-SEP-2014
DEFINITION  Cyanothece_sp._PCC_7425, 403 bases, 7EE9FC07 checksum.
 ACCESSION  Rose-Cavalier-Smiths-iMac.local:203:1409565862
ORIGIN
        1 ---------- ---------- ---------- ---------- ---------- ---KER-GLV
       61 VSDKMQKTVV VAVENRAPHP KYGKIVVQTR RYKAH-DEE- ECQVGDRVRI QETRPLSRTK
      121 RWVVTDI
//
LOCUS       Prochlorococcus_marinus_str._MIT_9303     127 bp    PROT      linear    1-SEP-2014
DEFINITION  Prochlorococcus_marinus_str._MIT_9303, 403 bases, 1CD41D8B checksum.
 ACCESSION  Rose-Cavalier-Smiths-iMac.local:204:1409565862
ORIGIN
        1 ---------- ---------- ---------- ---------- ---------- ---KER-GTV
       61 VSDKMDKTVV VAVENRFPHP IYQKTVSRTT RYKAH-DAG- NCRIGDRVRI TETRPISRSK
      121 RWTVAEV
//
LOCUS       Chlorobium_limicola_DSM_245     127 bp    PROT      linear    1-SEP-2014
DEFINITION  Chlorobium_limicola_DSM_245, 403 bases, C0106FA2 checksum.
 ACCESSION  Rose-Cavalier-Smiths-iMac.local:205:1409565862
ORIGIN
        1 ---------- ---------- ---------- ---------- ------AAAR GRKKSW-GKV
       61 VSDKMDKAIL VTVERRVQHP VYKKYFKKTT KLMVH-DEK- NAGVGDLVKV VECRPLSKKK
      121 SCRLVEI
//
LOCUS       Prevotella_denticola_F0289     127 bp    PROT      linear    1-SEP-2014
DEFINITION  Prevotella_denticola_F0289, 403 bases, 7783912C checksum.
 ACCESSION  Rose-Cavalier-Smiths-iMac.local:207:1409565862
ORIGIN
        1 ---------- ---------- ---------- ---------- ---------- ---KVR-GVV
       61 ISNKMDKTIV IASKFKEKHP IYGKFVQKTK KYHAH-DEK- NANVGDTVLI METRPLSKTK
      121 RWRLVQI
//
LOCUS       Anaerolinea_thermophila_UNI-1     127 bp    PROT      linear    1-SEP-2014
DEFINITION  Anaerolinea_thermophila_UNI-1, 403 bases, E3334A88 checksum.
 ACCESSION  Rose-Cavalier-Smiths-iMac.local:211:1409565862
ORIGIN
        1 ---------- ---------- ---------- ---------- ---------- ---RRM-GLV
       61 TSNKMMKTVV VQITRTFQHP LYKKVVHSIK KVKAH-DEL- GCEVGDVVQI VESRPLSAQK
      121 RWVVEKI
//
LOCUS       Dehalococcoides_ethenogenes_195     127 bp    PROT      linear    1-SEP-2014
DEFINITION  Dehalococcoides_ethenogenes_195, 403 bases, 35B0A81E checksum.
 ACCESSION  Rose-Cavalier-Smiths-iMac.local:178:1409565862
ORIGIN
        1 ---------- ---------- ---------- ---------- ---------- EKNKTR-GHV
       61 ISDRMEKTIV VGIDVAKRHP LYKKTYRRTM KYLVH-DEK- NAKIGDMIEI VKCRPISKGK
      121 YWRLNRI
//
LOCUS       Thermotoga_maritima_MSB8     127 bp    PROT      linear    1-SEP-2014
DEFINITION  Thermotoga_maritima_MSB8, 403 bases, 57757F03 checksum.
 ACCESSION  Rose-Cavalier-Smiths-iMac.local:212:1409565862
ORIGIN
        1 ---------- ---------- ---------- ---------- ---------- ---KRL-GIV
       61 VSDKMDKTVV VAVEKLVQHP LYKKYVKRTK KYHAH-DER- NCKIGDVVEI EETRPLSKTK
      121 RWRVVRI
//
LOCUS       Gemmatimonas_aurantiaca_T-27     127 bp    PROT      linear    1-SEP-2014
DEFINITION  Gemmatimonas_aurantiaca_T-27, 403 bases, 9A73105 checksum.
 ACCESSION  Rose-Cavalier-Smiths-iMac.local:213:1409565862
ORIGIN
        1 ---------- ---------- ---------- ---------- ---------- -ARKLR-GLV
       61 VSDKMDKTVV VKIDRRMPHP QYGKMVTRTR KLKAH-DEE- NAKLGDTVRI METRPLSKDK
      121 RWRVVEI
//
LOCUS       Nitrosospira_multiformis_ATCC_25196     127 bp    PROT      linear    1-SEP-2014
DEFINITION  Nitrosospira_multiformis_ATCC_25196, 403 bases, E0F78FE4 checksum.
 ACCESSION  Rose-Cavalier-Smiths-iMac.local:220:1409565862
ORIGIN
        1 ---------- ---------- ---------- ---------- ---------- ---RTL-GKV
       61 VSDKMNKTIT VLVERKVKHP LYGKIMVRSK KYHVH-DEA- NFHTGDVVVI EECRPLSKTK
      121 AWRVVKL
//
LOCUS       Meiothermus_silvanus_DSM_9946     127 bp    PROT      linear    1-SEP-2014
DEFINITION  Meiothermus_silvanus_DSM_9946, 403 bases, 58349C34 checksum.
 ACCESSION  Rose-Cavalier-Smiths-iMac.local:224:1409565862
ORIGIN
        1 ---------- ---------- ---------- ---------- ---------- ---KTL-GVV
       61 VSDKAAKTVT VLVERQMQHP LYGKVIKQSK KYLAH-DET- DYKTGDVVEI IESRPMSARK
      121 RFRVVRR
//
LOCUS       Treponema_brennaborense_DSM_12168     127 bp    PROT      linear    1-SEP-2014
DEFINITION  Treponema_brennaborense_DSM_12168, 403 bases, 72F7ABE9 checksum.
 ACCESSION  Rose-Cavalier-Smiths-iMac.local:226:1409565862
ORIGIN
        1 ---------- ---------- ---------- ---------- ---------- ---RAF-GIV
       61 TSDKMDKTIV VSVTTKKLHR LYKKYVTRVK KCKAH-DEL- NAHVGDKVRI VECRPISREK
      121 CWRLAEI
//
LOCUS       Dictyoglomus_thermophilum_H-6-12     127 bp    PROT      linear    1-SEP-2014
DEFINITION  Dictyoglomus_thermophilum_H-6-12, 403 bases, 3C9D5D6B checksum.
 ACCESSION  Rose-Cavalier-Smiths-iMac.local:227:1409565862
ORIGIN
        1 ---------- ---------- ---------- ---------- ---------- ---KEL-GKV
       61 VSAKMQKTIV VLVEQTYTHP LYKKTVTRRK KYKAH-DEN- QAKEGDIVLI RETRPLSKEK
      121 RWRLVRI
//
LOCUS       Xylella_fastidiosa_M23     127 bp    PROT      linear    1-SEP-2014
DEFINITION  Xylella_fastidiosa_M23, 403 bases, DEB1877A checksum.
 ACCESSION  Rose-Cavalier-Smiths-iMac.local:230:1409565862
ORIGIN
        1 ---------- ---------- ---------- ---------- ---------- ---RTI-GLV
       61 ISNKMQKTVT VLVERQIKHA LYGKYIKRST KLHAH-DAD- DCNEGDVVLM TEVAPISKTK
      121 NWRVVEI
//
LOCUS       Coraliomargarita_akajimensis_DSM_45221     127 bp    PROT      linear    1-SEP-2014
DEFINITION  Coraliomargarita_akajimensis_DSM_45221, 403 bases, FF1CB42D checksum.
 ACCESSION  Rose-Cavalier-Smiths-iMac.local:232:1409565862
ORIGIN
        1 ---------- ---------- ---------- ---------- ---------- ---KTL-GEV
       61 TSRSGDKTIK VTYFYKIPHP LYRKEIKRKT VVHAH-DEK- NCGLGDKVEI METRPLSKLK
      121 RWRVTRV
//
LOCUS       Thermovibrio_ammonificans_HB-1     127 bp    PROT      linear    1-SEP-2014
DEFINITION  Thermovibrio_ammonificans_HB-1, 403 bases, 8F5E33E6 checksum.
 ACCESSION  Rose-Cavalier-Smiths-iMac.local:236:1409565862
ORIGIN
        1 ---------- ---------- ---------- ---------- ---------- -RRKVR-GVV
       61 VSDKMDKTVV VRVTREFRHP LYGKRVKKSK KYMAH-DEL- NCQVGDVVKI METRPLSRHK
      121 RWRVVEI
//
LOCUS       Acetobacter_pasteurianus_IFO_3283-01     127 bp    PROT      linear    1-SEP-2014
DEFINITION  Acetobacter_pasteurianus_IFO_3283-01, 403 bases, 888B42F6 checksum.
 ACCESSION  Rose-Cavalier-Smiths-iMac.local:237:1409565862
ORIGIN
        1 ---------- ---------- ---------- ---------- ---------- ---RVL-GRV
       61 TSDKMDKTIT VLVDRRVMHP LYKKFIRRSK KYAAH-DEE- NCKVGDSVRI VECPPISRRK
      121 TWTVISR
//
LOCUS       Methylacidiphilum_infernorum_V4     127 bp    PROT      linear    1-SEP-2014
DEFINITION  Methylacidiphilum_infernorum_V4, 403 bases, A5887052 checksum.
 ACCESSION  Rose-Cavalier-Smiths-iMac.local:238:1409565862
ORIGIN
        1 ---------- ---------- ---------- ---------- ---------- ----------
       61 VSTKMAKTAV VMVSRHKAHP KYKKIIIVRK KFYAH-DEGE IAKEGDTVKI QECRPLSRLK
      121 RWKVIEV
//
LOCUS       Corynebacterium_pseudotuberculosis_FRC41     127 bp    PROT      linear    1-SEP-2014
DEFINITION  Corynebacterium_pseudotuberculosis_FRC41, 403 bases, 88E88768 checksum.
 ACCESSION  Rose-Cavalier-Smiths-iMac.local:240:1409565862
ORIGIN
        1 ---------- ---------- ---------- ---------- ---------- ---KVR-GYV
       61 VSDKMQKTIV VELEDRKQHA KYGKTIRTNS KVKAH-DEDS IAGVGDLVRI EETRPLSKDK
      121 HFRLVEI
//
LOCUS       Fusobacterium_nucleatum_subsp._nucleatum_ATCC_25586     127 bp    PROT      linear    1-SEP-2014
DEFINITION  Fusobacterium_nucleatum_subsp._nucleatum_ATCC_25586, 403 bases, B9ED30CC checks
 ACCESSION  Rose-Cavalier-Smiths-iMac.local:241:1409565862
ORIGIN
        1 ---------- ---------- ---------- ---------- ---------- ---KVR-GIV
       61 VSDKMQKTIV VAIETMILHP IYKKRVKRTT KFKAH-DEE- NAQVGDKVKI METRRLSKDK
      121 NWRLVEI
//
LOCUS       Syntrophus_aciditrophicus_SB     127 bp    PROT      linear    1-SEP-2014
DEFINITION  Syntrophus_aciditrophicus_SB, 403 bases, C038918C checksum.
 ACCESSION  Rose-Cavalier-Smiths-iMac.local:242:1409565862
ORIGIN
        1 ---------- ---------- ---------- ---------- ---------- ---RTI-GVV
       61 VSNKMDKTIV IRAERLVKHP VFHKYTRKHV KYMVH-DEK- NCKVGDTVIV MESRPLSRLK
      121 RWRMLRI
//
LOCUS       Denitrovibrio_acetiphilus_DSM_12809     127 bp    PROT      linear    1-SEP-2014
DEFINITION  Denitrovibrio_acetiphilus_DSM_12809, 403 bases, 62386D0D checksum.
 ACCESSION  Rose-Cavalier-Smiths-iMac.local:260:1409565862
ORIGIN
        1 ---------- ---------- ---------- ---------- ---------- ---KVR-GVV
       61 VSDKMDKTVV VKVQNLKLHP RYQKFIKRSK NFKAH-DEN- NCRMGDTVEI VETRPLSKDK
      121 HWRVTKI
//
LOCUS       Nitrosomonas_europaea_ATCC_19718     127 bp    PROT      linear    1-SEP-2014
DEFINITION  Nitrosomonas_europaea_ATCC_19718, 403 bases, F954AAA4 checksum.
 ACCESSION  Rose-Cavalier-Smiths-iMac.local:261:1409565862
ORIGIN
        1 ---------- ---------- ---------- ---------- ---------- ---KTL-GQV
       61 VSDKRDKTVT VRIDRKVKHP LYGKIVTRSS KYHAH-DEL- NYKLGDIVAI SETRPKSKTK
      121 AWQVVRV
//
LOCUS       Spirochaeta_coccoides_DSM_17374     127 bp    PROT      linear    1-SEP-2014
DEFINITION  Spirochaeta_coccoides_DSM_17374, 403 bases, 7EE6F156 checksum.
 ACCESSION  Rose-Cavalier-Smiths-iMac.local:264:1409565862
ORIGIN
        1 ---------- ---------- ---------- ---------- ---------E SNKKTF-GQV
       61 VSDKMDKTIV VAISSRTLHP LYKKYVTRTK KVKAH-DEA- NAHIGDTVRI VECRPYSKDK
      121 CWRLTQI
//
