# Supplementary material for: Multidomain ribosomal protein trees and the planctobacterial origin of neomura (eukaryotes, archaebacteria)
Source: Protoplasma. 2020 Jan 3;257(3):621–753. doi: 10.1007/s00709-019-01442-7 (PMC7203096; doi:10.1007/s00709-019-01442-7)
Supplement: Supplementary file 47 — (PDF 149 kb) [file 709_2019_1442_MOESM47_ESM.gb]

LOCUS       Allomyces_macrogynus@AML000007     230 bp    PROT      linear   28-AUG-2014
DEFINITION  Allomyces_macrogynus@AML000007     272 bp    PROT      linear    1-AUG-2014, 27
 ACCESSION  Rose-Cavalier-Smiths-iMac.local:12:1409224832
ORIGIN
        1 RPVVNVLPAV FKAPIRPDIV RAVYTNVAKR QAYAVAGHQT SAESWGTGRA VARIPRVGGG
       61 GTHRSGQAAF GNMCRGGRMF APTKVWRRWH VRTNVNQKRF AVASALAASA VPSLVLARGH
      121 RIERIAEVPL VIADSLVKTK AAVTLLRAIK AYDDVKKVVA SRAGKGKLRN RRHTQRRGPL
      181 VVYGAFRNIP GVELANVRHL NLLQLAPGGH LGRFCIWTQS AFAALDSVYA
//
LOCUS       Amoebidium_parasiticum@ABL0000     230 bp    PROT      linear   28-AUG-2014
DEFINITION  Amoebidium_parasiticum@ABL0000     262 bp    PROT      linear    1-AUG-2014, 26
 ACCESSION  Rose-Cavalier-Smiths-iMac.local:13:1409224832
ORIGIN
        1 RPVVSVLPAV FKTSVRPDLV NFVHTSMNKR QAYAVAGHQT SAESWGTGRA VARIPRVSGS
       61 GTHRAGQGAF GNMCRKGRMF APTKIWRKWH KKINLNQRRY ATASALAASA LPALVMARGH
      121 RISQVPEVPL VIGNALTKTK AAVELLKTVG AYDDVVKAKE SRAGKGKMRN RRYTLRRGPL
      181 VIYDAFRNLP GVEVASVDSL NLLQLAPGGH LGRFIIWTQG AFEKLDQLYG
//
LOCUS         AndaInca     172 bp    PROT      linear   28-AUG-2014
DEFINITION  AndaInca     174 bp    PROT      linear    1-AUG-2014, 174 bases, 421AF963 chec
 ACCESSION  Rose-Cavalier-Smiths-iMac.local:14:1409224832
ORIGIN
        1 RRMVNVMPPV FESQIRMDII HFVHKNMAKR QAYGVAGEQT SAESWGTGRA VARIPRVRGG
       61 GSHRSGEAAF GNMCRGGRMY APTKVWRKWH RKINMKQKRQ AVVSALAATA VLPLVQARGH
      121 RVDGTAEIPL VLVDKVTKTR DAVEVLNDVG VYSDIERVIK SRAGNGKLRG RR
//
LOCUS         AnopHaem     230 bp    PROT      linear   28-AUG-2014
DEFINITION  AnopHaem     272 bp    PROT      linear    1-AUG-2014, 272 bases, 9D53AFCA chec
 ACCESSION  Rose-Cavalier-Smiths-iMac.local:15:1409224832
ORIGIN
        1 ~~~~~~~~~~ ~~~~~~~~~~ ~~~~~~~~~~ ~~~~~~~~~H SAESWGTGRA VARIPRVGGS
       61 GTSRSGQAAF GNMCRKGRMF APLKTYRRWH RRVNIKQKRH AVASALAASA IVPLVQARGH
      121 RVQGVPQLPL VIDDNISKTK DAVSFLKRAG AYDDVRKVIA STAGKGKLRN KRYSQRKGPL
      181 FVYSAVRNIP GVEIANVNRL NLLQLAPGGS IGRFIIWTQS AFSSLNRIFG
//
LOCUS         AntoLocu     230 bp    PROT      linear   28-AUG-2014
DEFINITION  AntoLocu     272 bp    PROT      linear    1-AUG-2014, 272 bases, F7866DB3 chec
 ACCESSION  Rose-Cavalier-Smiths-iMac.local:16:1409224832
ORIGIN
        1 ~~~~~~MPDV LRVPIRKDLV EDAFRCVRMR QPYAVAGMQH SAHSWGTGRA MARVPRVSGS
       61 GTTRSGQGAF ANFCRKGRLA HPTKVIRRWQ RKFNLNAKRH AEAMALAATA IPPLVESRGH
      121 RIAGVKMIPL VVSNEIKSTK EAFEMLKRFG LAEELARVKE SRAGKGKMRN RRYVMKKGLL
      181 IIYDAFRNIA GVDLACVDSL SLLDLCPGSH LGRLVMWTLG AFEKLNEIYG
//
LOCUS       Apis_mellifera     230 bp    PROT      linear   22-SEP-2014
DEFINITION  Apis_mellifera, 544 bases, AAB56FB8 checksum.
 ACCESSION  Rose-Cavalier-Smiths-iMac.local:221:1409224908
ORIGIN
        1 SSGTISLPAV FKAPIRPDIV NFVHQQVSKR QPYCVAGHQT SAESWGTGRA VARIPRVRGG
       61 GTHRSGQGAF GNMCRGGRMF APTKPWRRWH RRINVNQKRY AMVSAIAASG VPALVQSKGH
      121 MVQEIPELPL VVSDKIQKTK QAVIFLRRIK AWNDIQKVYK SRAGKGKMRN RRRIQRRGPL
      181 IVYKAFRNIP GVDLMNINKM NLLKLAPGGH VGRFVIWTKS AFEKLDALYG
//
LOCUS         ArabThal     230 bp    PROT      linear   28-AUG-2014
DEFINITION  ArabThal     272 bp    PROT      linear    1-AUG-2014, 272 bases, 742C8032 chec
 ACCESSION  Rose-Cavalier-Smiths-iMac.local:17:1409224832
ORIGIN
        1 RPLVTVLPDV MTAPVRPDIV NFVHAQISNR QPYAVAGHQT SAESWGTGRA VSRIPRVPGG
       61 GTHRAGQAAF GNMCRGGRMF APTKIWRRWH RRVNVNMKRH AIVSAIAATA VPALVMARGH
      121 KIENVPEMPL VVSDAVEKTS AAIKVLKQIG AYDDAEKAKN SRPGKGKMRN RRYISRKGPL
      181 VVFGAFRNLP GVELCHVERL NLLKLAPGGH LGRFVIWTKS AFEKLESIYG
//
LOCUS       Ascogregarina_taiwanensis@2848     212 bp    PROT      linear   28-AUG-2014
DEFINITION  Ascogregarina_taiwanensis@2848     214 bp    PROT      linear    1-AUG-2014, 21
 ACCESSION  Rose-Cavalier-Smiths-iMac.local:18:1409224832
ORIGIN
        1 ~~~~~~~~~~ ~~~~~~~~~~ ~~~~~~~~~~ ~~~~~~~~~~ ~~~~~~~~~~ ~~~~~~~~~~
       61 ~~~~~~~~~~ ~~~~~~~~~~ ~~~~~~~~~~ ~~~~~~~~~~ ~~~~~~~~~~ ~~~~~~~~~~
      121 ~~~~~~~~~~ ~~~~~~~~~~ ~~~~~~~~~~ ~~~~~~~~~~ ~RTGRGKARN RRYVIRKGPL
      181 IVY--FANIP GVDTAHVDRL NLLQLAPGGT VG
//
LOCUS       Astasia_longa@ALL00000024_3     230 bp    PROT      linear   28-AUG-2014
DEFINITION  Astasia_longa@ALL00000024_3     272 bp    PROT      linear    1-AUG-2014, 272 b
 ACCESSION  Rose-Cavalier-Smiths-iMac.local:19:1409224832
ORIGIN
        1 ~~~~~~~~~~ ~~~~~~~~~~ ~~~~~~~~~~ ~~~~~~~~~~ ~~~~~~~~~~ ~~~~~~~~~~
       61 ~~~~~~~~~~ ~~~~~~~~~~ ~~~~~~~~~~ ~~~~~~~~~~ ~~~~~~~~~~ ~~~~~~~~~~
      121 ~~~~~~~~~~ ~~~~~~~~~~ ~~~~~~~~~~ ~~~~~~~~~~ ~~~~~~~~~~ ~~~~~~~~~~
      181 ~~~~~~~~~P GVDINFVSAL NLLRLAPGGH IGRLIVFTEE AFNQLDTVLK
//
LOCUS       Astrolonche_sp@FWNBSUB02EOCU7_     212 bp    PROT      linear   28-AUG-2014
DEFINITION  Astrolonche_sp@FWNBSUB02EOCU7_     214 bp    PROT      linear    1-AUG-2014, 21
 ACCESSION  Rose-Cavalier-Smiths-iMac.local:20:1409224832
ORIGIN
        1 ~~~~~~~PKV FNMPLRRDLV QFVHTNMRKR QAYGVAGHQH SAHSWGTGRA VSRIPRVSGG
       61 GTHRAGQGAF GNMCRSGRMF APTKTYRRWH RKINKTQKRQ ALASCLAATA CAPLVEARGH
      121 RIAK--EIPL --E-KITKTK DAVECLENLG LSEELTKCKQ TRPGKGKMRG RMYKRRRGPL
      181 IVY--FRNIP GVDLMSVDSL NLLMLAPGGH VG
//
LOCUS       Aulacantha_scolymantha@isotig0     212 bp    PROT      linear   28-AUG-2014
DEFINITION  Aulacantha_scolymantha@isotig0     214 bp    PROT      linear    1-AUG-2014, 21
 ACCESSION  Rose-Cavalier-Smiths-iMac.local:21:1409224832
ORIGIN
        1 ~~~~~~~PPV FMSPIRPNIV KFVHGGMSKR QPYAVAGHQH SAESWGTGRA VSRIPRVSGG
       61 GTSRAGQGAF GNMCRSGRMF APTKTWRKWH VKINRKKKRY ATVSCIAASA VPALVEARGH
      121 LIVP--EIPL --E-SLQKTK DAISLLESLG AYEDVEKVKD SRPGKGKMRN RRYVQKKGPL
      181 IVY--KKMMA FAEPSGIVRF KIWMLLPGLN LH
//
LOCUS       Aureococcus_anophagefferens@AU     230 bp    PROT      linear   28-AUG-2014
DEFINITION  Aureococcus_anophagefferens@AU     272 bp    PROT      linear    1-AUG-2014, 27
 ACCESSION  Rose-Cavalier-Smiths-iMac.local:22:1409224832
ORIGIN
        1 RPVVSVLPAV FNAPIRPDLV RFVHTNIAKR QAYAVAGHQT SAESWGTGRA VSRIPRVQGG
       61 GTQRSGQGAF GNMCRGGRMF APTKTWRKWH RKVNLNERRY AICSAIAASA CPPLVMARGH
      121 VVDAVPEMPL VVDGSVAKTK AAVALLKALG AEADADKCAA SRAGKGKMRN RRYVGRKGPL
      181 VIYEAVRNLP GVDLCHIDRL NLLLLAPGGH VGRFCVWTSG AFAKLDALYG
//
LOCUS       Babesia_bovis@1     226 bp    PROT      linear   28-AUG-2014
DEFINITION  Babesia_bovis@1     228 bp    PROT      linear    1-AUG-2014, 228 bases, B9975C
 ACCESSION  Rose-Cavalier-Smiths-iMac.local:23:1409224832
ORIGIN
        1 ~~~~~~MPKV FSAPLRLDLV RTVHTNMSKR QAYAVSGYQT SARSWGTGRA MARVPRVKGG
       61 GTHRAGQAAY ANFCRAGGMY APTRVWRRWH RKVNLKEKRQ ALASALAATA VVPVVMSRGH
      121 RIEALREVPM VVDDQINKTK DAVKLLETIG LGAELKRIDK V---TGRGRD GRKKRPVGPL
      181 IILRAFRNIP GVEVACVERL NLLKLAPAGA LGRLCVWSKS AFEGLD
//
LOCUS       Batrachochytrium_dendrobatidis     230 bp    PROT      linear   28-AUG-2014
DEFINITION  Batrachochytrium_dendrobatidis     272 bp    PROT      linear    1-AUG-2014, 27
 ACCESSION  Rose-Cavalier-Smiths-iMac.local:24:1409224832
ORIGIN
        1 RPVVTVLPAV FTAPIRDDIV NFVHTNVAKR QAYAVAGHQT SAISWGTGRA VARIPRVSGS
       61 GTHRAGQAAF GNMCRGGRMF APTKVWRKWH VKVNQNQRRF ATASALAASA LPSLVLARGH
      121 KIEQIDEVPL VVSSAFTKTK AAIALLKQLK AYSDVEKVVN SRAGVGKLRN RRHTQRRGPL
      181 VIYDAFSNIP GVETCSVNAL NILQLAPGGH VGRFVIWTQA AFEKLDALYG
//
LOCUS       Bigelowiella_natans@jgiBigna192780_     230 bp    PROT      linear   28-AUG-2014
DEFINITION  Bigelowiella_natans@jgiBigna192780_     272 bp    PROT      linear    1-AUG-201
 ACCESSION  Rose-Cavalier-Smiths-iMac.local:25:1409224832
ORIGIN
        1 RPLVRVMPEV FLAPIRPDIV NFVHTNMAKR QAYAVAGHQH SAASWGTGRA VSRIPRVSGG
       61 GTSRAGQAAF GNMCRKGRMF APTRIWRKWH KKINLNQKRY AVASALAASA LPSLVMARGH
      121 RIEECPEIPL VVNQGIEKTK DAVKFLKSIG AFDDVERAKA SRRGRGKLRN RRHVQKRGPL
      181 VVYASFRNIP GVEVADVETL NLLQLAPGGH MGRFIIWSEA AFRKLATIWG
//
LOCUS         BlasHomi     230 bp    PROT      linear   28-AUG-2014
DEFINITION  BlasHomi     272 bp    PROT      linear    1-AUG-2014, 272 bases, D8C27DBA chec
 ACCESSION  Rose-Cavalier-Smiths-iMac.local:26:1409224832
ORIGIN
        1 RPVVSVLPAV FTSPIRTDIV QFVHTNMNKR QPYAVAGHQH SAISWGTGRA VARVPRISGG
       61 GTSRSGQGAF ANMCRKGRMF APTKIWRKWH HRVNVNQKRY ALVSALAASA VPALVMARGH
      121 KIDEVREIPF VVADNMKKTK EAVAFLKKAG CYADVEKVIE SRAGQGKMRN RRYVTRLGPM
      181 VVYAPFRNIP GVELCNVNRM NLLRMAPGGH VGRFVIWTKA AFERLDALYG
//
LOCUS       Blastocladiella_emersonii@comp     230 bp    PROT      linear   28-AUG-2014
DEFINITION  Blastocladiella_emersonii@comp     272 bp    PROT      linear    1-AUG-2014, 27
 ACCESSION  Rose-Cavalier-Smiths-iMac.local:27:1409224832
ORIGIN
        1 RPVVNVLPAV FKAPIRPDVV KAVYKNIAKR QAYAVAGHQT SAESWGTGRA VARIPRVGGS
       61 GTHRAGQAAF GNMCRGGRMF APTKVWRRWH VRTNVNEKRF AVVSALAASA IPALVMARGH
      121 RVERVAEVPL VIADSLTKTK DAVALLRSLK AYDDVKKVIH SRAGQGKLRN RRFTQRRGPL
      181 VVYGAFRNIP GIELAHVSRL NLLQLAPGAH LGRFIIWTES AFKALDSIFG
//
LOCUS       Bombyx0mor@30023     230 bp    PROT      linear   28-AUG-2014
DEFINITION  Bombyx0mor@30023     272 bp    PROT      linear    1-AUG-2014, 272 bases, C9B5F
 ACCESSION  Rose-Cavalier-Smiths-iMac.local:29:1409224832
ORIGIN
        1 RPLVSVLPFV FKAPIRPDLV NDVHVSMSKR QPYCVAGHQT SAESWGTGRA VARIPRVRGG
       61 GTHRSGQGAF GNMCRGGRMF APTKPWRRWH RRVNLRQRRA ALAAAVAATG VPALVQARGH
      121 IIEKIPELPL VVADEINKTK QAVIFLRRLK AWSDILKVYK SRAGKGKMRN RRRIQRKGPL
      181 IIF-AFRNIP GVELLNVNKL NLLKLAPGGH LGRFVIWTQS AFGRL-----
//
LOCUS       Breviata_anathema@brean50Conti     230 bp    PROT      linear   28-AUG-2014
DEFINITION  Breviata_anathema@brean50Conti     272 bp    PROT      linear    1-AUG-2014, 27
 ACCESSION  Rose-Cavalier-Smiths-iMac.local:30:1409224832
ORIGIN
        1 RPLVSVMPAV LLAPIRSDIV ESVHTRIAKR QPYAVSGMQH SAESWGTGRA VARIPRISGS
       61 GTNRSGQGAF GNMCRKGRMF APTKTWRKWH VRVSVNERRF AVTSAIAATA LPALVMARGH
      121 KIENIPEVPM VISDSVKKTA EAVKILKLVG AYDDVQKAID SRAGVGKMRN RRYRMRRGPL
      181 VVYNAFRNIP GVELCCVERL NLLQLAPGGH LGRFVIWTQA AFARLEEVYG
//
LOCUS       Bulimina_sp@GS5A9VV02ISHMG_4     101 bp    PROT      linear   28-AUG-2014
DEFINITION  Bulimina_sp@GS5A9VV02ISHMG_4     103 bp    PROT      linear    1-AUG-2014, 103 
 ACCESSION  Rose-Cavalier-Smiths-iMac.local:31:1409224832
ORIGIN
        1 ~~~~~~~PDV LLSPIRADLV NFVHTNMAKR QPYARAGHQV AAKS-GTGRA VSRVPRVKGG
       61 GTHRAGQGAY ANMCRGGRMF SPTKVWRKWH RKINTNQKRY A
//
LOCUS         CaenEleg     230 bp    PROT      linear   28-AUG-2014
DEFINITION  CaenEleg     272 bp    PROT      linear    1-AUG-2014, 272 bases, 1FB8C2F check
 ACCESSION  Rose-Cavalier-Smiths-iMac.local:32:1409224832
ORIGIN
        1 RPLVTVLPAV FRTPIRPDLV SFIADQVRRR QAHAVAGKQH SAESWGTGRA VARIPRVRGG
       61 GTHRSGQGAF GNMCRGGHMF APLKVFRRWH RNVNIAQKRY AVSSAIAASG IPALLQARGH
      121 VIDQVAEVPL VVSDSFRKTK EAVVFLRRSH LWADIEKVYN SRAGKGKLRN RQHKQKLGPV
      181 VIYGAFRNIP GVDVMNVERL NLLKLAPGGH LGRLIIWTES AFKKLDTIYG
//
LOCUS       Capsaspora_owczarzaki@NUL00000     230 bp    PROT      linear   28-AUG-2014
DEFINITION  Capsaspora_owczarzaki@NUL00000     272 bp    PROT      linear    1-AUG-2014, 27
 ACCESSION  Rose-Cavalier-Smiths-iMac.local:33:1409224832
ORIGIN
        1 RPLVQVLPAV FKAPIRPDVV TSVHTSMNKR QAYAVAGHQT SAISWGTGRA VARIPRVSGG
       61 GTHRAGQGAY GNMCRGGRMF APTKTWRKWH RKINVNQRRF ATCSALAASA IPSLVFARGH
      121 KIDGINEVPL VVANALNKTK AAVAFLKLVG AYADVEKVKE SRTGQGKMRN RRHVQRLGPM
      181 IVYRAFRNIP GVELIQVDRL NLLKLAPGGH LGRFLIWTQA AFERLDALYG
//
LOCUS       Chlamydomonas_incerta@CIL00000     198 bp    PROT      linear   28-AUG-2014
DEFINITION  Chlamydomonas_incerta@CIL00000     200 bp    PROT      linear    1-AUG-2014, 20
 ACCESSION  Rose-Cavalier-Smiths-iMac.local:34:1409224832
ORIGIN
        1 ~~~~EVLPAV FTAPIRPDIV RTIHTNMAKR QAYAVAGHQT AAESWGTGRV VSRIPRVPGG
       61 GTHRAGQGAF GNMCRGGRMF APTKVWRRWH RKINVNQKRY AVVSALAASA LPALVMARGH
      121 KIEQVPMVPL VLDDGVKKTS KALDILKKIG ALPDVEKSKD SRSGKGKMRN RRYVMRKGPL
      181 VVFAAFRNLP GVEVTSVX
//
LOCUS       Chlamydomonas_reinhardtii@CHLR     230 bp    PROT      linear   28-AUG-2014
DEFINITION  Chlamydomonas_reinhardtii@CHLR     272 bp    PROT      linear    1-AUG-2014, 27
 ACCESSION  Rose-Cavalier-Smiths-iMac.local:35:1409224832
ORIGIN
        1 IPMVEVLPAV FTAPIRPDIV RTIHTNMAKR QAYAVAGHQT AAESWGTGRA VSRIPRVPGG
       61 GTHRAGQGAF GNMCRGGRMF APTKVWRRWH RKINVNQKRY AVVSALAASA LPALVMARGH
      121 KIEQVPMVPL VLDDGVKKTS KALEILKKIG ALPDVEKSKD SRAGKGKMRN RRYVMRKGPL
      181 VVFAAFRNLP GVEVTSVDRL NLLQLAPGGH LGRFCIWSKS AFEKLDKVFG
//
LOCUS       Chlorella_NC64A@CHLNC37552     230 bp    PROT      linear   28-AUG-2014
DEFINITION  Chlorella_NC64A@CHLNC37552     272 bp    PROT      linear    1-AUG-2014, 272 ba
 ACCESSION  Rose-Cavalier-Smiths-iMac.local:36:1409224832
ORIGIN
        1 ~~~~~~~~~~ ~~~~~~~~~~ ~~~~~~MAKR QAYAVAGHQT AAESWGTGRA VSRIPRVPGG
       61 GTHRAGQGAF GNMCRGGHMY SPTKTWRRWH RKINVNQKRY AVVSAIAASA LPALVMARGH
      121 RIDGVPEVPL VVSDSITKTK AAVELLTKVG AIADVDKAKV RRRGFFRVYT TLSGGRKGPL
      181 VIYGAFRNLP GVEVCSVERL NLLQLAPGGH LGRFCIWTKS AVEKLDAIFG
//
LOCUS       Ciona0savi@composite     230 bp    PROT      linear   28-AUG-2014
DEFINITION  Ciona0savi@composite     272 bp    PROT      linear    1-AUG-2014, 272 bases, 3
 ACCESSION  Rose-Cavalier-Smiths-iMac.local:37:1409224832
ORIGIN
        1 RPLVSVLPAV FKAPIRPDIV NFVHTNISKR QPYAVAGEQT SAESWGTGRA VARIPRVRGG
       61 GTHRSGQAAF GNMCRGGRMY APTKTWRRWH RRCNINQRRF AVCSALAASA LPALVMSKGH
      121 KIDQTPEIPL VVEDQFKKTK EAVVLLKKLK AWDDIKKVMK SRAGKGKLRN RRHTMKRGPC
      181 VIYDAFRNIP GITLISVDRL NLLKIAPGGH VGRFLIWTES ALKRLDAIYG
//
LOCUS       Ciona_intestinalis@CIOIN236373     230 bp    PROT      linear   28-AUG-2014
DEFINITION  Ciona_intestinalis@CIOIN236373     272 bp    PROT      linear    1-AUG-2014, 27
 ACCESSION  Rose-Cavalier-Smiths-iMac.local:38:1409224832
ORIGIN
        1 RPLVSVLPAV FKAPIRPDIV NFVHTNISKR QAYAVAGEQT SAESWGTGRA VARIPRVRGG
       61 GTHRSGQAAF GNMCRGGRMY APTKTWRRWH RRCNINQRRF AVCSALAASS LPALVMSKGH
      121 KIDQTPEIPL VVEDQFKKTK DAVVLLKKLK AWDDIKKVMK SRAGKGKMRN RRHTMKRGPC
      181 IIYDAFRNIP GITLISVDRL NLLKIAPGGH VGRFLIWTQS ALKRLDGIYG
//
LOCUS       Closterium_pst@40001131_14     114 bp    PROT      linear   28-AUG-2014
DEFINITION  Closterium_pst@40001131_14     116 bp    PROT      linear    1-AUG-2014, 116 ba
 ACCESSION  Rose-Cavalier-Smiths-iMac.local:39:1409224832
ORIGIN
        1 ~~~~~~LPAV FLAPIRSDVV KFVHAMVSMR QPYAVAGHQT SAESWGTGRA VSRIPRVPGG
       61 GTHRAGQGAF GNMCRGGHLF APLRIWRRWH RKVPIKMRRH AVVSAIAASA VPAL
//
LOCUS       Coccolithus_braarudii@c12196.1     203 bp    PROT      linear   28-AUG-2014
DEFINITION  Coccolithus_braarudii@c12196.1     205 bp    PROT      linear    1-AUG-2014, 20
 ACCESSION  Rose-Cavalier-Smiths-iMac.local:40:1409224832
ORIGIN
        1 ~~~~~~~~~~ ~~~~~~~~~~ ~~~~~~~~~R QAYCVAGKSV SASSWGTGRA VSRIPRVQGG
       61 GTHRSGQGAF GNMCRGGRMF APTKQWRKWH QKVNVTQRRY AVCSALAASA VPALVMARGH
      121 KILP--ECPL --E-KVAKTA AAVKLLKKLG AYQDVEKVIS SRAGKGKMRN RRFVQRRGPL
      181 VIY--FRNIP GIELADVSKL NLL
//
LOCUS       Coccomyxa_sp@52595     212 bp    PROT      linear   28-AUG-2014
DEFINITION  Coccomyxa_sp@52595     214 bp    PROT      linear    1-AUG-2014, 214 bases, CEA
 ACCESSION  Rose-Cavalier-Smiths-iMac.local:41:1409224832
ORIGIN
        1 ~~~~~~~PAV FSAPLRPDIV RIVHTGLAKR QAYAVAGHQT SAESWGTGRA VSRIPRVPGG
       61 GTHRAGQGAF GNMCRGGRMF APTKTWRRWH RKVSINQKRY AVVSALAASA VPSLVLARGH
      121 RIVP--EIPL --E-TYSKTR KALELLEKLG ASADVEKARA SRRGKGKMRN RRYTTRKGPL
      181 VVY--FRNIP GVDLQDVESL NLLQLAPGGH LG
//
LOCUS       Cochliopodium_minutoidum@cocmi     230 bp    PROT      linear   28-AUG-2014
DEFINITION  Cochliopodium_minutoidum@cocmi     272 bp    PROT      linear    1-AUG-2014, 27
 ACCESSION  Rose-Cavalier-Smiths-iMac.local:42:1409224832
ORIGIN
        1 ~~~~~~~~~~ ~~~~~~~~~~ ~~~~~~~~~~ ~~~~~~~~~~ ~~~~~~~~~~ ~~~~~~~~~~
       61 ~~~~~~~~~~ ~~~~~~~~~~ ~~~~~~~~~~ ~~~~~~~~~~ ~~~~~~~~~~ ~~~~~~~~~~
      121 ~~~~~~~~~~ ~XXXXXEKTK SAIELLTKLG IYNDVERVKR TRAGKGKWRN RRYVQRKGPL
      181 IVISAFRNLP GIDIAEVTRL NLLELAPGGH LGRLIVWTES AFRKIDEIYG
//
LOCUS       Coenopodium_desertum@coedeSFL6     103 bp    PROT      linear   28-AUG-2014
DEFINITION  Coenopodium_desertum@coedeSFL6     105 bp    PROT      linear    1-AUG-2014, 10
 ACCESSION  Rose-Cavalier-Smiths-iMac.local:43:1409224832
ORIGIN
        1 RPLVHVLPAV CLSPIRNDVV QQVWVGMAKR QPYAVAGHQH SAESWGTGRA VSRIPRVSGG
       61 GTHRAGQAAF GNMCRKGRMF APTKTWRKWN QR-STKAKRF AVX
//
LOCUS       Collodictyon_triciliatum@01650     212 bp    PROT      linear   28-AUG-2014
DEFINITION  Collodictyon_triciliatum@01650     214 bp    PROT      linear    1-AUG-2014, 21
 ACCESSION  Rose-Cavalier-Smiths-iMac.local:44:1409224832
ORIGIN
        1 ~~~~~~~PAV FTAPIRSDVV HFVHSNLAKR QPYAVAGHQT SAESWGTGRA VARIPRVGGG
       61 GTGRSGQGAF GNMCRGGRMF APTKIWRKWH RKVNTTQRRL AVSSALAASA LPSLVLARGH
      121 SIARVPEIPL VVEDAVTKTS AAVALLTKLH AHKDVDRVKR TRPGKGKLRN RRHVSRLGPL
      181 VVY-AFRNLP GVELAHVSRL NLLRLAPGGH LG
//
LOCUS       Corallomyxa_sp@CORALLO088D11.B     176 bp    PROT      linear   28-AUG-2014
DEFINITION  Corallomyxa_sp@CORALLO088D11.B     178 bp    PROT      linear    1-AUG-2014, 17
 ACCESSION  Rose-Cavalier-Smiths-iMac.local:45:1409224832
ORIGIN
        1 ~~~~~~~~~~ ~~~~~~~~~~ ~~~~~~~~~~ ~~~~~~~~~~ ~~~~~GTGRA VSRIPRVSGG
       61 GTHRAGQGAF GNKCRGGRMF APTRTFRRWH RRINKNQRRY AVASALAATA QTPLVMARGH
      121 RVVP--DTPL --E-SITKTK DAAALLKKLG AYGDVEKVWN TRAGKGKRPN RRHKMR
//
LOCUS       Cryptococcus_neoformans@compos     230 bp    PROT      linear   28-AUG-2014
DEFINITION  Cryptococcus_neoformans@compos     272 bp    PROT      linear    1-AUG-2014, 27
 ACCESSION  Rose-Cavalier-Smiths-iMac.local:46:1409224832
ORIGIN
        1 RPTVTVLPAV FTAPIRLDVV QQVHKSIAKR QAYAVAGHQT SAESWGTGRA VARIPRVGGG
       61 GTQRSGQAAF GNMCRGGRMF APTKTWRKWH VKVNQNQRRY AVASALAASA LPSLVLARGH
      121 RIEQIQEVPL VLSSSTEKTK AAVELLKTVA AYPDISKVSN SRAGKGKMRN RRYRQRRGPL
      181 VVYAAFKNVP GVETCPVESL NLLQLAPGGH VGRFIIWTES AIAALDSVYE
//
LOCUS       Cryptococcus_gattii     230 bp    PROT      linear   22-SEP-2014
DEFINITION  Cryptococcus_gattii, 544 bases, 393ABAEA checksum.
 ACCESSION  Rose-Cavalier-Smiths-iMac.local:228:1409224908
ORIGIN
        1 SSGSLPLPAV FTAPIRLDVV QQVHKSIAKR QAYAVAGHQT SAESWGTGRA VARIPRVGGG
       61 GTQRSGQAAF GNMCRGGRMF APTKTWRKWH VKVNQNQRRY AVASALAASA LPSLVLARGH
      121 RIEQIQEVPL VLSSSIEKTK AAVELLKTVA AYPDISKVSN SRAGKGKMRN RRYRQRRGPL
      181 VVYRAFKNVP GVETCPVESL NLLQLAPGGH VGRFIIWTES AIAALDSVYE
//
LOCUS       CryptSpp@composite     230 bp    PROT      linear   28-AUG-2014
DEFINITION  CryptSpp@composite     272 bp    PROT      linear    1-AUG-2014, 272 bases, 910
 ACCESSION  Rose-Cavalier-Smiths-iMac.local:47:1409224832
ORIGIN
        1 RPIVSVLPTV FVSPLRHDLV RYVFTNMSKR QAYGVAGHQH SAESWGTGRA VARIPRVSAS
       61 GTSRSGQGAF GNMCRGGHMF SPNKTYRRFH RKINTTEKRH AVAAAIAATG CPSLVMARGH
      121 RINNVPELPL VISNNINKTS TAVEFFKNFG XEEEMKRIES SRCGKGKMRN RRRVCAVGPL
      181 VVYAAMRNIK GVDTCSVERL NLLRLAPGGT FGRLTIFTKG AIKRLQEIYG
//
LOCUS       Cyanidioschyzon_merolae@compos     230 bp    PROT      linear   28-AUG-2014
DEFINITION  Cyanidioschyzon_merolae@compos     272 bp    PROT      linear    1-AUG-2014, 27
 ACCESSION  Rose-Cavalier-Smiths-iMac.local:48:1409224832
ORIGIN
        1 RPLVSVLPQV FLAPIRPDVV QIVHTGVAKR QPYGVAGEWA TAHSWGTGRA VSRAPRVHGG
       61 GTHRSGQVSG ANFARGARMF APTRIWRRWH VKVSRGQRRY AVASALAASA LPALVMSRGH
      121 RIDSVPELPL VLSESLRRTK DAVALLKAIG AYEDVEHAAK SRAGRGKMRN RRYTMRRGPL
      181 IIYAAFRNLP GVECCHVERL NLLQLAPGGH LGRFCIFTKQ AFERLDEIYA
//
LOCUS       Cyanophora_paradoxa@CDL0000051     230 bp    PROT      linear   28-AUG-2014
DEFINITION  Cyanophora_paradoxa@CDL0000051     272 bp    PROT      linear    1-AUG-2014, 27
 ACCESSION  Rose-Cavalier-Smiths-iMac.local:49:1409224832
ORIGIN
        1 RPTVTVLPAV LVAPIRPDVV HFVHTSMAKR QAYAVAGHQT SAESWGTGRA VSRIPRVPGG
       61 GTHRAGQGAF GNMCRGGRMY APTKIWRRWH RKINQNQRRY ATASALAASA VPALVMARGH
      121 KIDEIPEVPL VVGNSITKTK NAVALLQRFK AYADVERVKS SRRGKGKLRN RRHVQRRGPL
      181 VVYNAFRNIP GVELCKVDRL NLLQLAPGGH LGRLIIWSQG AFERLDALYG
//
LOCUS         DictDisc     230 bp    PROT      linear   28-AUG-2014
DEFINITION  DictDisc     272 bp    PROT      linear    1-AUG-2014, 272 bases, 52208770 chec
 ACCESSION  Rose-Cavalier-Smiths-iMac.local:50:1409224832
ORIGIN
        1 RPFVQVLPNV LTTPIRPDLV NFVHTNLNKR QAYGAAGEQT SAESWGTGRA VARIPRVPGS
       61 GTHRSGQGAF GNMCRGGRMY GPNKTWRRWN RKVNVNQKRY AVVSALAASA VPALVMARGH
      121 RINGINEVPL VIANTLQKTK AAVELLKKIN AYADVTKVID SRAGAGKARN RRYKVRKGPL
      181 VVVSALRNIP GVEVANVSRL NLLKLAPGGH LGRFIIWTKS AFEQLDSTFG
//
LOCUS       Dictyostelium_purpureum@DICPU8     230 bp    PROT      linear   28-AUG-2014
DEFINITION  Dictyostelium_purpureum@DICPU8     272 bp    PROT      linear    1-AUG-2014, 27
 ACCESSION  Rose-Cavalier-Smiths-iMac.local:51:1409224832
ORIGIN
        1 RPFVQVLPSV LTTPIRPDLV NFVHTQINKR QAYGAAGEQT SAESWGTGRA VARIPRVPGS
       61 GTHRSGQGAF GNMCRGGRMY GPNKTWRRWN RKVNVNQKRY AVVSALAASA VPALVMARGH
      121 RISGINEVPL VIANTVNKTK AAVALLKKVN AYADVEKVID SRAGAGKSRN RRYKVRKGPL
      181 VVTTAFRNIP GVEIANVQRL NLLKLAPGGH LGRFIIWTKS AFEQLDQVFG
//
LOCUS         DrosMela     230 bp    PROT      linear   28-AUG-2014
DEFINITION  DrosMela     272 bp    PROT      linear    1-AUG-2014, 272 bases, CA291E29 chec
 ACCESSION  Rose-Cavalier-Smiths-iMac.local:53:1409224832
ORIGIN
        1 RPLVSVLPAV FKAPIRPDVV NEVHQLLRRR QAYAVAGHQT SAESWGTGRA VARIPRVRGG
       61 GTHRSGQGAF GNMCRGGRMF APTKTFRRWH RKVNVNQRRY ALVSAIAASG VPALVQSKGH
      121 VIDGVSEFPL VVSDKVQKTK QAVIFLRRLK IWADIQKVYK SRAGRGTMRD RRRIARRGPL
      181 VVYDAFRNIP GIETINVDKL NLLKLAPGGH VGRFVIWTES AFARLNDLFG
//
LOCUS       Dunaliella_salina@composite     230 bp    PROT      linear   28-AUG-2014
DEFINITION  Dunaliella_salina@composite     272 bp    PROT      linear    1-AUG-2014, 272 b
 ACCESSION  Rose-Cavalier-Smiths-iMac.local:54:1409224832
ORIGIN
        1 RPMVSVLPAV FSAPIRPDLV RATHTHMSKQ QAHAVAGHQT AAESWGTGRA VSRIPRVPGG
       61 GTHRAGQGAF GNMCRGGHMF APSKTWRRWH RKININQKRY AVVSALAASA VPALVMARGH
      121 RIEQVPEIPL VLNDSLTKTG KAVEVLKKIG AYADTEKCKD SRRGKGKMRN RRYTLRKGPL
      181 VIFGAFRNLP GVEVASVNSL NLLQLAPGGH MGRFCIWTKS AFDRLDAIFG
//
LOCUS       Ectocarpus@23941     222 bp    PROT      linear   28-AUG-2014
DEFINITION  Ectocarpus@23941     224 bp    PROT      linear    1-AUG-2014, 224 bases, 6FA01
 ACCESSION  Rose-Cavalier-Smiths-iMac.local:55:1409224832
ORIGIN
        1 RPVVSVLPAV FTVPIRPDVV NFVHTNMAKR QPYAVAGHQV ---------- ----------
       61 ---------- ---------- ---------H RNVNVNQKRY AVASALAATA VPALVMARGH
      121 RVEEVPELPL VVDTTCSKTA AAMATLTALG AAAEVEKAKD SRAGKGKMRN RRYVMRRGPL
      181 VIY-AFRNLP GVETACVDRL NLLTLAPGGH IGRFCVWTQX XX
//
LOCUS       Emiliania_huxleyi@EMIHU453373     230 bp    PROT      linear   28-AUG-2014
DEFINITION  Emiliania_huxleyi@EMIHU453373     272 bp    PROT      linear    1-AUG-2014, 272
 ACCESSION  Rose-Cavalier-Smiths-iMac.local:56:1409224832
ORIGIN
        1 RPTVTVLPGV FLAPVRPDVV HQVTVALSKR QPYSVAGKSC AASSWGTGRA VSRIPRVQGG
       61 GTHRSGQGAY GNMCRGGRMF APTKTWRKWH AKINVTQKRY AACSAIAASG VTPLVMARGH
      121 RVEDTPECPL VVDASTAKTQ KAVDLLRKIG AHADVDKVVA SRAGKGKMRN RRFVQRRGPL
      181 VIYDAFRNIP GIDLAQVDSL SVLQLAPGGH LGLYGTPTEA SSEKTRHGTP
//
LOCUS         EntaHist     230 bp    PROT      linear   28-AUG-2014
DEFINITION  EntaHist     272 bp    PROT      linear    1-AUG-2014, 272 bases, 2BE97E17 chec
 ACCESSION  Rose-Cavalier-Smiths-iMac.local:57:1409224832
ORIGIN
        1 RPFVTILPAV FLAPIRGDVV HFVYRNQSKR QPEGVAGKQH SAISWGTGRA VARIPRISGS
       61 GSGRNGQGAF GNMTRKGHMF SPLKNFRKWQ RKTPKQMRRF AVASCIAASA VPALVSARGH
      121 HIAGVPQIPL VVNSVIKKTK QAVYLLKKIN AYSDVLKVIA SRAGQGKMRG RKIKERKGPL
      181 VVYGAFRNIP GVDTCRVENL SVLNLAPGCH IGRFIIWTES AFKKLNTIFG
//
LOCUS       Filamoeba_sinensis@flasiContig     230 bp    PROT      linear   28-AUG-2014
DEFINITION  Filamoeba_sinensis@flasiContig     272 bp    PROT      linear    1-AUG-2014, 27
 ACCESSION  Rose-Cavalier-Smiths-iMac.local:59:1409224832
ORIGIN
        1 RPLVGVLPSV FTSPIRPDLV ADVHSRMARR QAYAVAGHQS SAESWGTGRA VARIPRVSGG
       61 GTHRAGQGAF WKYVPWRKNV CPTKTWRRWH RKININEKRY ALCSAIAATA VPSLVLARGH
      121 RVERVAEIPL VIDNNVDKTS RATALLKTLA ALDDVQKAKD SRVGKGKYRN RRYVQRKGPL
      181 VIYNALRNVS GVELVSVNHL NLLQLAPGGH LGRFVIWTKD AFQQLDTIYG
//
LOCUS       Filoreta_marina@FIL1Con391_2_3     230 bp    PROT      linear   28-AUG-2014
DEFINITION  Filoreta_marina@FIL1Con391_2_3     259 bp    PROT      linear    1-AUG-2014, 25
 ACCESSION  Rose-Cavalier-Smiths-iMac.local:60:1409224832
ORIGIN
        1 ~~~ATVTPGV FRAPIRPDVV HEVHTNMNKR QPYGVAGHRH SAHSWGTGRA VARVPRVSGG
       61 GTHRSGQGAF ANMCRGGRMF APTKTFRRWH RKISVNQRRY ATASAIAAAG NTALVMARGH
      121 QIHDVPEYPL VVSGSLKKTR DAVEALDSLG AYEDVERCSD TRPGKGKMRN RRHVTRRGPL
      181 IVYAAFRNLP GVEIASVDSL NLLQLAPGAH LGRFVI-TQP AFEKASFCSG
//
LOCUS       Flamella_fluviatilis@flaflCont     230 bp    PROT      linear   28-AUG-2014
DEFINITION  Flamella_fluviatilis@flaflCont     272 bp    PROT      linear    1-AUG-2014, 27
 ACCESSION  Rose-Cavalier-Smiths-iMac.local:61:1409224832
ORIGIN
        1 RPLVGVLPAV FTAPIRSDIV HEVHTRLAKR QPYAVAGHQT SAESWGTGRA VARIPRVSGG
       61 GTHRAGQGAF GNMCRGGRMF APTKIWRRWH RKSNLNERRF AVASALAATA LPALVLARGH
      121 RVERVPEIPL VLDNSLEKTK KAIAVLKGLN AFDDIERVKE TRPGKGKYRN RRYVQKRGPL
      181 VVYNALRNLP GVQTTSVHAL NLLQLAPGGH LGRFVIWTKD AFQALDTVFG
//
LOCUS       Filamoeba_nolandi@filnoCAMPEP0168549360     230 bp    PROT      linear   28-AUG-2014
DEFINITION  Filamoeba_nolandi@filnoCAMPEP0168549360     272 bp    PROT      linear    1-AUG
 ACCESSION  Rose-Cavalier-Smiths-iMac.local:0:1409224832
ORIGIN
        1 RPLVGVLPSV FTSPIRPDLV ADVHSRMARR QPYAVAGHQS SAESWGTGRA VARIPRVSGG
       61 GTHRAGQGAF GNMCRGGRMF APTKTWRRWH RKINVNEKRY ALCSAIAATA VPSLVLARGH
      121 RVERVAEIPL VIDSKVDKTS RATALLKTLA AFDDVEKAKN SRVGKGKYRN RRYVQRKGPL
      181 VIYNALRNLP GVELVSVHHL NLLQLAPGGH LGRFVIWTRD AFQQLDSIYG
//
LOCUS       Flamella_sp     419 bp    PROT      linear   22-SEP-2014
DEFINITION  Flamella_sp, 544 bases, 1CBB4E9B checksum.
 ACCESSION  Rose-Cavalier-Smiths-iMac.local:190:1409224908
ORIGIN
        1 ---------- ---------- ---------- ---------- ---------- ----------
       61 ---------- ---------- ---------- ---------- ---------- ----------
      121 ---------- ---------- ---------- -GDDVERVKD T--------- -------GPL
      181 VVYKALRNLP GVETTSVHSL NLLQLAPGGH LGRFLIWTKD AFQALDSVFG ----------
      241 ---------- ---------- ---------- ---------- ---------- ----------
      301 ---------- ---------- ---------- ---------- ---------- ----------
      361 ---------- ---------- ---------- ---------- ---------- ---------
//
LOCUS       Mayorella_sp@mayorCAMPEP0174230068     230 bp    PROT      linear   28-AUG-2014
DEFINITION  Mayorella_sp@mayorCAMPEP0174230068     272 bp    PROT      linear    1-AUG-2014
 ACCESSION  Rose-Cavalier-Smiths-iMac.local:1:1409224832
ORIGIN
        1 RPLAQIVPAV LLAPIRPDVI HNVTRGISKR QPYAVAGEQT SAVSWGTGRA VSRIPRVHGG
       61 GTHRAGQGAF GNMCRGGRMY NPNKVWRRWH RRVNQSERRY AVASALAATA VPSLVMARGH
      121 RVEQVPEVPL VVDTAVQKTR EAVAVLKAVG AYDDVEKVKA SRAGKGKMRN RRYVQRRGPL
      181 VVYDAFRNLP GVELCSVHRL NLLQLAPGGH VGRFIVWTSA AFSALDSVYG
//
LOCUS       Neoparamoeba_aestuarina@neoaeCAMPEP0201506166     230 bp    PROT      linear   28-AUG-2014
DEFINITION  Neoparamoeba_aestuarina@neoaeCAMPEP0201506166     272 bp    PROT      linear   
 ACCESSION  Rose-Cavalier-Smiths-iMac.local:2:1409224832
ORIGIN
        1 RPQVSVLPEV FLSPIRPDIV NFVYTNVAKR QPYAVAGEQT SAESWGTGRA VARIPRVSGG
       61 GTHRAGQGAF GNMCRGGRMF APTKVWRRWS RKTNLNQRRI AVCSALAASA LPSLVMARGH
      121 RVEQIQEVPL VVSNDVDKTK FAIKVLQTLG AYADVEKVKD SRAGKGKLRN RRYVQRRGPL
      181 VIYNAFRNLP GVELVSVDRL NLLQLAPGGH LGRFCIWTQS AFNKLDSIFG
//
LOCUS       Paramoeba_atlantica@paratCAMPEP0201487474     230 bp    PROT      linear   28-AUG-2014
DEFINITION  Paramoeba_atlantica@paratCAMPEP0201487474     272 bp    PROT      linear    1-A
 ACCESSION  Rose-Cavalier-Smiths-iMac.local:3:1409224832
ORIGIN
        1 RPQVTVLPAV FLAPIRPDIV NFVYTNVSKR QAHAVAGEQT SAESWGTGRA VARIPRVSGG
       61 GTHRAGQGAF GNMCRGGRMF APSKVWRNWS RKTNKNQRRI AVCSALAASA LPALVMARGH
      121 RVDGVQEVPC VVSNDVDKTK FAVKVLQNVG AFEDVERVKD SRAGKGKMRN RRYTQRRGPL
      181 MIYDAFRNIP GVELVPVAHL NLLQLAPGGH LGRFCIWTQA AFERLDSIFG
//
LOCUS       Pessonella_sp@pesspCAMPEP0168589538     230 bp    PROT      linear   28-AUG-2014
DEFINITION  Pessonella_sp@pesspCAMPEP0168589538     272 bp    PROT      linear    1-AUG-201
 ACCESSION  Rose-Cavalier-Smiths-iMac.local:4:1409224832
ORIGIN
        1 RPLVQVIPEV LLAPIRPDIV QFVHTNIAKR QAXAVAGKQT SAESWGTGRA VSRIPRVPGG
       61 GTSRSGQGAF GNMCRGGRMF GPTKTWRKWH RKVNLNQRRY AVVSALAASS VPALVMARGH
      121 KIDQVPEVPL VVSTDLNKTK QAVALLTALG AGDDLKRVAN SRAGKGKMRN RRFKQKLGPL
      181 VVFNAFRNIP GVDLVNVSRL NLLKLAPGGH LGRFVLWTQD AFERLEDLYG
//
LOCUS       Sexangularia_sp@sexspCAMPEP0170745726     230 bp    PROT      linear   28-AUG-2014
DEFINITION  Sexangularia_sp@sexspCAMPEP0170745726     272 bp    PROT      linear    1-AUG-2
 ACCESSION  Rose-Cavalier-Smiths-iMac.local:5:1409224832
ORIGIN
        1 RPLVQMLPEV LTAPIRLDVV QFVHTNMNKR QAVARAGEQT SAESWGTGRA VSRIPRVSGS
       61 GTHRSGQGAF GNMCRKGRAF APLKRWRRWH RHVNKDQRRF AVCSALAASA VAPLVMSRGH
      121 KVMQIPEVPL VIADSITKTS EAVKLLEKIG ASDDVARVKA SRAGRGAMRN RRYTQRTGPL
      181 LIHDAFRNIS GVQVSSVHSL NLLELAPGGH LGRFIIWTES AFKALDSIFG
//
LOCUS       Stereomyxa_ramosa@steraCAMPEP0174260468     230 bp    PROT      linear   28-AUG-2014
DEFINITION  Stereomyxa_ramosa@steraCAMPEP0174260468     272 bp    PROT      linear    1-AUG
 ACCESSION  Rose-Cavalier-Smiths-iMac.local:6:1409224832
ORIGIN
        1 RPLVQVLPEV FVTPIRPDVV ADVFARMNMR TPYAVAGHQT SAESWGTGRA VARIPRVPGG
       61 GTHRAGQGAF GNMCRGGRMF APTKTWRKWH RKINLNQRRY AVCSALAASA IPALVMARGH
      121 RIESIPEIPL VVSDSLIKTR QAVELLRALG AGEDVEKAKS SRAGKGKMRN RRWTQRRGPL
      181 VVLPAFRNLP GVEIAVVDRL NLLQLAPGGH LGRFVVWAKS AFTELNKVFG
//
LOCUS       Stygamoeba_regulata@styreCAMPEP0177645052     230 bp    PROT      linear   28-AUG-2014
DEFINITION  Stygamoeba_regulata@styreCAMPEP0177645052     272 bp    PROT      linear    1-A
 ACCESSION  Rose-Cavalier-Smiths-iMac.local:7:1409224832
ORIGIN
        1 RPLIGVLPAV LTAPIRTDVV QFVFANINKR QPYAVAGHQT SAESWGTGRA VSRIPRVPGG
       61 GTHRAGQAAF GNMCRGGRMF APTKTWRRWH RRVNKNQRRF ATCSALAASA IPALVMARGH
      121 KVEKLNEVPC VIADKIEKTA QAVKLLKAIG ASEDVDRCRE SRAGKGKLRN RRYTLRRGPL
      181 VVYDAFRNLP GVELCSVQRL NLLQLAPGGH VGRFVIWTES AFKKLDSIFG
//
LOCUS       Trichosphaerium_sp@trichoCAMPEP0168518768     230 bp    PROT      linear   28-AUG-2014
DEFINITION  Trichosphaerium_sp@trichoCAMPEP0168518768     272 bp    PROT      linear    1-A
 ACCESSION  Rose-Cavalier-Smiths-iMac.local:8:1409224832
ORIGIN
        1 RPTVAVMPDV LRAPIRIDIV RMIHRCLRLR QPTAVAGMDV SAESWGTGRA VSRAPRVHGG
       61 GTHRAGQVAF APFARGGRMF KPKRLWKRWR RMTPKNQKRY AVCSALSATA VPALVMARGH
      121 QIQETAEVPL VVAAGIEKTK DALDFLDDVG AGPEVDRCAN -RAGKSKWRN RKTVTKRGPL
      181 IVVDAFRNIP GVEVVRLDYL NLLDLAPGGS VGRFVIWADD AFKALDATFG
//
LOCUS       Vannella_sp@vanJPCAMPEP0114609094     230 bp    PROT      linear   28-AUG-2014
DEFINITION  Vannella_sp@vanJPCAMPEP0114609094     272 bp    PROT      linear    1-AUG-2014,
 ACCESSION  Rose-Cavalier-Smiths-iMac.local:9:1409224832
ORIGIN
        1 RPQVQVLPTV LTAPIRADVV QFVHTNMNKR QAYAVAGHQT SAESWGTGRA VSRIPRVGGG
       61 GTHRSGQGAF GNMCRSGRMF APTKTWRKWH RKINVNQRRF AVCSALAASA LPALVFARGH
      121 KINNVSEVPL VISDAIEKTK TAVAALKAVG AYDDVVASKD SRAGKGKLRN RRYVQRRGPL
      181 VIFDAMRNLP GVELCQVSRL NLLQLAPGGH LGRFVIWTES AFKRLDSLYG
//
LOCUS       Vexillifera_JP@vexJPCAMPEP0201545966     230 bp    PROT      linear   28-AUG-2014
DEFINITION  Vexillifera_JP@vexJPCAMPEP0201545966     272 bp    PROT      linear    1-AUG-20
 ACCESSION  Rose-Cavalier-Smiths-iMac.local:10:1409224832
ORIGIN
        1 RPTVQVLPSV FLAPIRSDVV QFVHSNMNKR QAYAVAGEQT SAVSWGTGRA VSRIPRVKGS
       61 GTHRAGQAAF GNMCRGGRMY NPNKVWRRWH RKINTNQRRF AVSSALAATA VPALVMARGH
      121 RVDNIPEIPL VVADSISKTK DAVAKLKNLN AYNDVERVKD SRCGKGKMRN RRYKQSRGPL
      181 IIYNAFRNIP GVDLCHVDRM NLLSLAPGGH LGRFVIWTEG AFNRLDTLFG
//
LOCUS       Acanthamoeba_castellanii@ACL00     230 bp    PROT      linear   28-AUG-2014
DEFINITION  Acanthamoeba_castellanii@ACL00     272 bp    PROT      linear    1-AUG-2014, 27
 ACCESSION  Rose-Cavalier-Smiths-iMac.local:11:1409224832
ORIGIN
        1 RAGATVLPAV FTSPIRPDVV QEVHSALAKR QAYAVAGMQS SAESWGTGRA VARIPRVPGG
       61 GTHRAGQGAF GNMCRGGRMF APTKTYRRWH RKVNVNQKRF ALCSALAASA VPALVMARGH
      121 KISQIPEVPL VVATDVTKTK HAVALLKKLN AYEDVEKVKD SRRGVGKMRN RRRVQRRGPL
      181 VIYDAFRNIP GVELCSVERM NLLQLAPGGH LGRFVIWTKD AFEKLDAIYG
//
LOCUS         Fontalba     230 bp    PROT      linear   28-AUG-2014
DEFINITION  Fontalba     272 bp    PROT      linear    1-AUG-2014, 272 bases, 823D0C4B chec
 ACCESSION  Rose-Cavalier-Smiths-iMac.local:62:1409224832
ORIGIN
        1 ~~~~~~~~~~ ~~~~~~~~~~ ~~~~~~~~~R TPFPTPGHQH SAESWGTGRA VSRIPRVAGS
       61 GTHRASQGAF GNMCRAGRMF APTKVWRRWH RNVNVNQRRF AVASAIAASA VTPLVLARGH
      121 RVERVASIPL VIDNSIVKTK DAIALLAKLH ALKDINKVKA TRAGRGKMRN RRYVQRKGPL
      181 VVFSAFRNIP GIELAHVERL NLLQLAPGGH LGRFIIWTQD AFTKLDEVYK
//
LOCUS       Galdieria0@30635     230 bp    PROT      linear   28-AUG-2014
DEFINITION  Galdieria0@30635     272 bp    PROT      linear    1-AUG-2014, 272 bases, EC6BC
 ACCESSION  Rose-Cavalier-Smiths-iMac.local:63:1409224832
ORIGIN
        1 RPLVSVLPAV FTAPIRSDVV RSVHTRMALR QPYAVAGMQS SAESWGTGRA VARIPRVPGG
       61 GTHRAGQGAF GNMCRGGRRF APTKIWRRWH RKITKNEKRY AVASALAASA LTSLVMARGH
      121 RIERVSEVPL VIGDTMKKTK AAVALLEKIG AYEDVIKVKE SRAGKGKLRN RRYTQRRGPL
      181 IIY-AFRNLP GVELCRVDSL NLLQLAPGGH LGRFCIWTKS AFEKL-----
//
LOCUS       Giardia0la@27121     230 bp    PROT      linear   28-AUG-2014
DEFINITION  Giardia0la@27121     272 bp    PROT      linear    1-AUG-2014, 272 bases, 75C22
 ACCESSION  Rose-Cavalier-Smiths-iMac.local:64:1409224832
ORIGIN
        1 NPTVKVRPKV FNVPLRPDII NFVHTQLRKR TPYAVAGVQC TAHSWGPGRA VARLPRKHG-
       61 -----GIGAY ANFARGGHMA HPTTVIRRWC RKVNLNQRRY AVASALAASA NAALVEARGH
      121 RIADVPSIPL VVDDNVTKTK DALAIIKAVG VLRDVERCKD SRAGRGKMRN RRYITRKGPL
      181 VIY-GFRNLP GVDLCHVSSI RLLELAPGSH PGRLILWTKS AFASLDDVYA
//
LOCUS       Gracilaria@16340     197 bp    PROT      linear   28-AUG-2014
DEFINITION  Gracilaria@16340     199 bp    PROT      linear    1-AUG-2014, 199 bases, 5BFC7
 ACCESSION  Rose-Cavalier-Smiths-iMac.local:65:1409224832
ORIGIN
        1 RPVVSVMPAV FSAPIRNDIV QFVHTNMRKR QPYAVSGMQS SAASWGTGRA VSRIPRVPGG
       61 GTHRSGQGAF GNMCRGGRMF APTKIWRKWH RKLPLNQKRY ATVSALAASA LPPLVMARGH
      121 EIDDVPELPL VIDDAFSKTA KAVSLLKSLG AYDDVERVID TRAGKGKMRN RRYKQRRGPL
      181 LVY-AFRNLP GVDLCCV
//
LOCUS       Gromia_sphaerica@isotig01680_1     212 bp    PROT      linear   28-AUG-2014
DEFINITION  Gromia_sphaerica@isotig01680_1     214 bp    PROT      linear    1-AUG-2014, 21
 ACCESSION  Rose-Cavalier-Smiths-iMac.local:66:1409224832
ORIGIN
        1 ~~~~~~~PAV FVAPIRPDIV QFVHTSMAKR QAYSVAGHQH SAHSWGTGRA VSRIPRVSGG
       61 GTHRAGQGAF GNMCRSGRMF APTKTWRKWH RKINTNQKRY ATTSALAASA SPALVMARGH
      121 RVVP--EFPL --E-SVEKTK EAVEVLKSIG ALADVNHVIR SRAGKGKMRN RRWRSRRGPL
      181 IVY--FRNIP GVELCQVSRL NLLQLAPGAH LG
//
LOCUS       Guillardia_JGI@18316     230 bp    PROT      linear   28-AUG-2014
DEFINITION  Guillardia_JGI@18316     272 bp    PROT      linear    1-AUG-2014, 272 bases, 3
 ACCESSION  Rose-Cavalier-Smiths-iMac.local:67:1409224832
ORIGIN
        1 RPVVSVLPHV LLTPIRQDIV HRVHTNMAKR QPYAVAGMQQ SAISWGTGRA VSRIPRICGG
       61 GTHRSGQGAF GNMCRGGRMF NPTKTWRKWT AKTNTNERRV AVCSALAASS VPALLMARGH
      121 RVNNVSEVPL VVSNSYTKTK HALDLLKLIK AMDDIEHVKD SRRGKGKMRN RRYVQRKGPL
      181 LVYAAFRNIP GLDIACVDRL NLLKLAPGGH LGRFVIWTQS AFEKLDSIFG
//
LOCUS         GoniomSp     230 bp    PROT      linear   28-AUG-2014
DEFINITION  GoniomSp     254 bp    PROT      linear    1-AUG-2014, 254 bases, 469488DC chec
 ACCESSION  Rose-Cavalier-Smiths-iMac.local:68:1409224832
ORIGIN
        1 ~~~~~~~~~~ ~~~~~~~~~~ ~~~~~~~~~~ ~~~~~~~~~~ ~~~~~~~~~~ ~~~~~~~~~~
       61 ~~~~~~~~~~ ~~~~~~~~~~ ~~~~~~~~~~ ~~~~~~~~~~ ~~~~~~~~~~ ~~~~~~~~~~
      121 ~~~~~~~~~~ ~~~~~~~~~~ ~~~~~~~~~~ ~~~~~~~~~~ ~~~~~~~~~~ ~~~~~~~~~~
      181 ~~~~~~~~~~ ~~~~~~~~~~ ~~~~~~~~~~ ~~~~~~~~~~ ~FEKLDQIFG
//
LOCUS         RoomTrun     230 bp    PROT      linear   28-AUG-2014
DEFINITION  RoomTrun     254 bp    PROT      linear    1-AUG-2014, 254 bases, 82408341 chec
 ACCESSION  Rose-Cavalier-Smiths-iMac.local:69:1409224832
ORIGIN
        1 ~~~VP-LPGV FVAPIRPDIV HRVHSNMAKR QPYAVAGHQT SAESWGTGRA VARIPRVSGG
       61 GTHRAGQGAF GNMCRGGRMF APTKTWRRWN RKSNLQERRF AVASALAASA LPSLVFARGH
      121 LIEQVPEFPL VLSNEITKTK DAAAILKAFA LDSELEKVKD SKRGKGKMRN RRYVQRKGPL
      181 VVFKAFRNIP GVEVTSVSRL NLLSLAPGGH LGRLIVWSQG AFEKLDEVYG
//
LOCUS       Palpitomonas_bilix@palbiCAMPEP0113887202     230 bp    PROT      linear   28-AUG-2014
DEFINITION  Palpitomonas_bilix@palbiCAMPEP0113887202     272 bp    PROT      linear    1-AU
 ACCESSION  Rose-Cavalier-Smiths-iMac.local:70:1409224832
ORIGIN
        1 RPLVSVMPAV FVSPIRPDLV HAVHTNMAKR QAYAVAGHQH SAESWGTGRA VSRIPRVSGG
       61 GTHRAGQAAF GNMCRKGRMF APTKTWRKWH RQTNLTMRRQ AVCSALAASA LPSLVMARGH
      121 HVDQVPELPL VVGEDVRKTK NAATVLANLG ASADVQKVRD SKRGKGKMRN RRYVMRKGPL
      181 VIYGAFRNIP GVELASVDRL NLLQLAPGGH LGRFTIFTAS AFAKLNDIFG
//
LOCUS         GuttMIGQ     230 bp    PROT      linear   28-AUG-2014
DEFINITION  GuttMIGQ     272 bp    PROT      linear    1-AUG-2014, 272 bases, C89423D check
 ACCESSION  Rose-Cavalier-Smiths-iMac.local:71:1409224832
ORIGIN
        1 RPTISVAPAV FSAPIRADIV NVVHTNMAKR QPYAVAGMQH SAASWGVGRA LSRIPRVSGG
       61 GTSRSGQGAF GNMCRKGRMF SPTKIWRKWH RKTQLNQKRY ATVSAIAASS QTALVMARGH
      121 NVGKLVEVPL VVDSEDFKTT QALAVLKAVG AGSDIARCAA SRSSKSAQRG RVHTGRVGPL
      181 VVFKAFRNIP GVETVNVYKL NLLQLAPGGT LGRFVIWTKD AVEELNNIFG
//
LOCUS       Gymnophrys_cometa@GYMCOCL43Con     230 bp    PROT      linear   28-AUG-2014
DEFINITION  Gymnophrys_cometa@GYMCOCL43Con     272 bp    PROT      linear    1-AUG-2014, 27
 ACCESSION  Rose-Cavalier-Smiths-iMac.local:72:1409224832
ORIGIN
        1 ~~~~~~~~~~ ~~~~~~~~~~ ~~~~~~~~~~ ~~~~~~~~~~ ~~~~~~~~~~ ~~~~~~~~~~
       61 ~~~~~~~~~~ ~~~~~~~~~~ ~~~~~~~~~~ ~~~~~~~~~~ ~~~~~~~~~~ ~~~~~~~~~~
      121 ~~~~~~~~~~ ~~~~~~~~~~ ~~~~~~~~~~ ~~~~~~~~~~ ~~~~~~~~~~ ~~XXXXXXXX
      181 XXXXAFRNXP GVELXXVDRL NLLQLAPGAH LGRFIVWTRS AFERLDALWG
//
LOCUS       Hartmannella_abertawensis@hara     230 bp    PROT      linear   28-AUG-2014
DEFINITION  Hartmannella_abertawensis@hara     232 bp    PROT      linear    1-AUG-2014, 23
 ACCESSION  Rose-Cavalier-Smiths-iMac.local:73:1409224832
ORIGIN
        1 ~~~~~~~~~~ ~~~~~~~~~~ ~~~~~~~~~~ ~~~~~~~~~~ ~~~~~~~~~~ ~~~~~~~~~~
       61 ~~~~~~~~~~ ~~~~~~~~~~ ~~~~~~~~~~ ~~~~~~~~~~ ~~~~~~~~~~ ~~~~~~~~~~
      121 ~~~~~~~~~~ ~~~~~~~~~~ ~~~~~~~~~N AYDDVERVRA SRRGAGKARN RRYVQRLGPL
      181 IVHNAFRNIP GVDLANVNRL NLLQLAPGGH LGRFVIWTES AFKALDSVFG
//
LOCUS       Hartmannella_vermiformis@HVL00     230 bp    PROT      linear   28-AUG-2014
DEFINITION  Hartmannella_vermiformis@HVL00     272 bp    PROT      linear    1-AUG-2014, 27
 ACCESSION  Rose-Cavalier-Smiths-iMac.local:74:1409224832
ORIGIN
        1 ~~~~~~LPYV FTSPIRSDVV NFVHTQLNKR QAYAVAGMQY SAESWGTGRA VARVPRVSGG
       61 GTSRSGQGAF ANMCRGGRMF SPTKVWRRWH RQVNKNQRRY AVCSALAASA LTPLVMARGH
      121 RVEQVPEIPL VVNQGIVKTK KAVELLKAIH AFEDVQKVKD SRAGKGKMRN RRYVQRRGPL
      181 VVYKAFRNIP GVELANVSRL NLLQLAPGGH LGRFIIWTQD AFESLDGVFG
//
LOCUS       Helicosporidium_sp@HEL00000412     174 bp    PROT      linear   28-AUG-2014
DEFINITION  Helicosporidium_sp@HEL00000412     176 bp    PROT      linear    1-AUG-2014, 17
 ACCESSION  Rose-Cavalier-Smiths-iMac.local:75:1409224832
ORIGIN
        1 ~~~VAVLPAV FLAPIRSDIV QTVHTNLNKR QPYAVAGHQT AAESWGTGRA VSRIPRVPGG
       61 GTHRAGQAAF GNMVRGGHMY SPTKTWRRWH RKVAVNQRRF AVVSALAASA LPALVMARGH
      121 RVAKIPEIPL VVSDSVSKTK AATAILKAVG ADADVARVSR TRAGKGKLRN RRTV
//
LOCUS       Helkesimastix_marina@helmaCont      79 bp    PROT      linear   28-AUG-2014
DEFINITION  Helkesimastix_marina@helmaCont      81 bp    PROT      linear    1-AUG-2014, 81
 ACCESSION  Rose-Cavalier-Smiths-iMac.local:76:1409224832
ORIGIN
        1 WPLVLLPPAV FSAPIRSDVV NTVHTFMRFR QAYAVAGMGH SAESWGTGRA VARIPRVSGS
       61 GTARAGQAAF GNMCRKGRM
//
LOCUS         HistAroi     169 bp    PROT      linear   28-AUG-2014
DEFINITION  HistAroi     171 bp    PROT      linear    1-AUG-2014, 171 bases, 1D7FDD93 chec
 ACCESSION  Rose-Cavalier-Smiths-iMac.local:77:1409224832
ORIGIN
        1 RPSVTVLPAV FVAPIRTDIV HFVHTNMAKR QPYAVAGMQH SAESWGTGRA VARIPRVSGG
       61 GTIRAGQGAF GNMCRKGRMF APTKIWRRWH RKINLNQKRY AVASALAASA VPSLVLARGH
      121 RINRIPEVPL VVQSSVKKTK DAIKILQRLR AFGDVQRVDH SRSGSGKYR
//
LOCUS       Histomonas@407437319gbGAAM0100     230 bp    PROT      linear   28-AUG-2014
DEFINITION  Histomonas@407437319gbGAAM0100     259 bp    PROT      linear    1-AUG-2014, 25
 ACCESSION  Rose-Cavalier-Smiths-iMac.local:78:1409224832
ORIGIN
        1 RKTVNVLPKV FDTPVRADLV AAVYKDLAKM QPHGTSPKRP SAASWGTGRA KARVPRVNGS
       61 GSNRNGQAAY ANFARGGHRF GPPKLTYRWF HAVPIKQRRY AVASAIAASQ VQALVEARGH
      121 EIKELNEIPV VVTDEIEKTK DAVAFLKAIK AYADVKRVID GRSSKGSMRR SSTKTKRGPL
      181 VVYNAFRNIP GVEIQSVHRL SIYQLAPAGK MGRLVIWTES AFKALDEIYE
//
LOCUS         HomoSapi     230 bp    PROT      linear   28-AUG-2014
DEFINITION  HomoSapi     272 bp    PROT      linear    1-AUG-2014, 272 bases, 9CB86EB7 chec
 ACCESSION  Rose-Cavalier-Smiths-iMac.local:79:1409224832
ORIGIN
        1 RPLISVLPAV FKAPIRPDIV NFVHTNLRKR QPYAVAGHQT SAESWGTGRA VARIPRVRGG
       61 GTHRSGQGAF GNMCRGGRMF APTKTWRRWH RRVNTTQKRY AICSALAASA LPALVMSKGH
      121 RIEEVPELPL VVEDGYKKTK EAVLLLKKLK AWNDIKKVYA SRAGKGKMRN RRRIQRRGPC
      181 IIYNAFRNIP GITLLNVSKL NILKLAPGGH VGRFCIWTES AFRKLDELYG
//
LOCUS       Hydra_magnipapillata@composite     230 bp    PROT      linear   28-AUG-2014
DEFINITION  Hydra_magnipapillata@composite     272 bp    PROT      linear    1-AUG-2014, 27
 ACCESSION  Rose-Cavalier-Smiths-iMac.local:80:1409224832
ORIGIN
        1 RPLVTVLPAV FKAPIRPDVV NFVHSNMSKR QAFSVAGAQT SATSWGTGRA VARIPRVRGG
       61 GTHRSGQGAF GNMCRGGRMF APTKTWRRWH RHVNQNQRRY AVCSALAATA LPALVMARGH
      121 KIENLTEVPV VCSNNLTKTK AAVQFLKKIN AYEDVQKCQD SRAGKGKMRN RRYTMRRGPL
      181 VVFKAFRNLP GVDLIQVDRL NLLKLCPGGH LGRFVIWSES AFERLDSIFG
//
LOCUS       Hyperamoeba_dachnya@HDL0000056     230 bp    PROT      linear   28-AUG-2014
DEFINITION  Hyperamoeba_dachnya@HDL0000056     272 bp    PROT      linear    1-AUG-2014, 27
 ACCESSION  Rose-Cavalier-Smiths-iMac.local:81:1409224832
ORIGIN
        1 ~~~~~~~~~~ ~~~~~~~~~~ ~~~~~~~~~~ ~~~~~~~~~~ ~~~~~~~~~~ ~~~~~~~~~~
       61 ~~~~~~~~~~ ~~~~~~~~~~ ~~~~~~~~~~ ~~~~~~~~~~ ~~~~~~~~~~ ~~~~~~~~~~
      121 ~~~~~~~~PL VVATTLQKTK AALALLTKLK ANEDVERTKV TTSGKARLRN RSKKIKAGPL
      181 IIVGAFRNLA GVQVANVNSL NLLLLAPGGH LGRFVIWTQA AFEQLNTVFG
//
LOCUS         IsocGalb     155 bp    PROT      linear   28-AUG-2014
DEFINITION  IsocGalb     157 bp    PROT      linear    1-AUG-2014, 157 bases, 28064EB check
 ACCESSION  Rose-Cavalier-Smiths-iMac.local:82:1409224832
ORIGIN
        1 ~~~~~~~~~~ ~~~~~~~~~~ ~~~~~GLSKR QPYCVAGKSV AASSWGTGRA VSRIPRVQGG
       61 GTHRSGQGAY GNMCRGGRMF APTKTWRKWH AKINITQRRY AACSAIAASG VTPLVMARGH
      121 KIDETPECPL VVDSSTTKTA AAVALLKKLG AYVDV
//
LOCUS       Ixodes0sca@30346     230 bp    PROT      linear   28-AUG-2014
DEFINITION  Ixodes0sca@30346     272 bp    PROT      linear    1-AUG-2014, 272 bases, F1E24
 ACCESSION  Rose-Cavalier-Smiths-iMac.local:83:1409224832
ORIGIN
        1 RPLVNVLPAV FKAPIRPDIV NFVHVNMSKR QPYAVAGHQT SAESWGTGRA VARIPRVRGG
       61 GTHRSGQGAF GNMCRGGRMF APTKTYRRWH RRINVAQKRY AICSAVAATG VPGLVLSKGH
      121 KIEEIPEVPL VVSDDLKKTK EAVLFLKKVK AWTDVEKVYK SRAGKGKMRN RRRIQRLGPL
      181 VVF-AFRNIP GVDTLRVDKL NLLKMAPGGH VGRFVIWTES AFRRL-----
//
LOCUS       Jakoba_bahamensis@composite     230 bp    PROT      linear   28-AUG-2014
DEFINITION  Jakoba_bahamensis@composite     254 bp    PROT      linear    1-AUG-2014, 254 b
 ACCESSION  Rose-Cavalier-Smiths-iMac.local:84:1409224832
ORIGIN
        1 ~~~~~~~~~~ ~~~~~~~~~~ ~~~~~~~~~~ ~~~~~~~~~~ ~~~~~~~~~~ ~~~~~~~~~~
       61 ~~~~~~~~~~ ~~~~~~~~~~ ~~~~~~~~~~ ~~~~~~~~~~ ~~~~~~~~SA GPALVVARGH
      121 RVGRVPQIPL VVDDALKKTR DARALLNAVA ALADVEKSKN SRAGKGKYRN RRYIQRLGPL
      181 FVYGAFRNLA GVDVCSVDRL NLLQLAPGGH LGRFCVRTKS AFEKLNQIYG
//
LOCUS       Jakoba_libera@JLL00000673_1     230 bp    PROT      linear   28-AUG-2014
DEFINITION  Jakoba_libera@JLL00000673_1     272 bp    PROT      linear    1-AUG-2014, 272 b
 ACCESSION  Rose-Cavalier-Smiths-iMac.local:85:1409224832
ORIGIN
        1 RPMVTVLPSV FLSPIRTDIV HFVHTNMAKR QPYAVAGHQH SAASWGTGRA VSRIPRVSGS
       61 GTMRSGQGAF GNMCRKGRMF APTKTWRKWH RKINTNQRRF AVASALAASA VTPLVLARGH
      121 KIEKVPELPL VVNSKIKKTK TALALLEALD ADADVDKVKE SRAGKGKYRN RRYTQRRGPL
      181 VVYSSFRNIA GVELCCVDSL NLLQLAPGGH LGRFIIWTKP AFKKLDKLFG
//
LOCUS         TsukGlob     230 bp    PROT      linear   28-AUG-2014
DEFINITION  TsukGlob     254 bp    PROT      linear    1-AUG-2014, 254 bases, ACF02A57 chec
 ACCESSION  Rose-Cavalier-Smiths-iMac.local:86:1409224832
ORIGIN
        1 RPLVNVLPTV FDAPIRPDIV NFVHDQISKR QAYAVAGMQH SAESWGTGRA VARIPRVSGG
       61 GTHRAGQAAF GNMCRKGRMF APTKIWRRWH RKVNVNQRRY AVASAIAATA VPSLVQARGH
      121 RIESIAEVPL VVNDAINSTK KAIAALKVLN AFEDVEKSKE SKTGKGKSRN RRYVLRRGPL
      181 IVYEAFRNLP GVDLAQVDRL NLLRLAPGGH VGRFVIWTQA AFEKLNAVYT
//
LOCUS       Malawimonas_californiana@MCL00     230 bp    PROT      linear   28-AUG-2014
DEFINITION  Malawimonas_californiana@MCL00     249 bp    PROT      linear    1-AUG-2014, 24
 ACCESSION  Rose-Cavalier-Smiths-iMac.local:88:1409224832
ORIGIN
        1 ~~~~~~~~~~ ~~~~~~~~~~ ~~~~~~~~~~ ~~~~~~~~~~ ~~~~~~~~~~ LARIPRVAGG
       61 GTNRSGQGAF GNMCRGGRMF APSKTWRKWQ RKSNLNQRRY ATASALAASA VAALVQARGH
      121 RIDRVPEVPL VLSKSITKTK DAINVLKRFG AYEEVNRAKA SRTGVGKMRN RRYVVRRGPL
      181 VVYAAFRNLP GIELAHVSRL GLLRLAPGGH LGRFIIWTED AFKQLDTIYG
//
LOCUS       Malawimonas_jakobiformis@compo     213 bp    PROT      linear   28-AUG-2014
DEFINITION  Malawimonas_jakobiformis@compo     215 bp    PROT      linear    1-AUG-2014, 21
 ACCESSION  Rose-Cavalier-Smiths-iMac.local:89:1409224832
ORIGIN
        1 RPLVSILPSV FLAPIRPDVV HFVHTQVGKR QPYAVSGAQT SAESWGTGRA VARIPRVGGG
       61 GTHRSGQAAF GNMCRGGRMF APTKTWRKWQ RKSNQNQRRY ATVSALAASA VAALVTARGH
      121 RIDQVPEXPL VLSAXISKTK EAIEVLQRFG AYEDVSRVKE SRAGIGKMRN RRYVTRKGPL
      181 VVYSAFRNLP GVELAQVTRL NLLKLVSGGH LGX
//
LOCUS         MastBala     230 bp    PROT      linear   28-AUG-2014
DEFINITION  MastBala     272 bp    PROT      linear    1-AUG-2014, 272 bases, 11374A35 chec
 ACCESSION  Rose-Cavalier-Smiths-iMac.local:90:1409224832
ORIGIN
        1 QPLVAVLPAV FRAPIRDDVV RIVHRDMAKR QAQGCAGHQT SAESWGTGRA VARIPRVAGG
       61 GTHRAGQGAF GNMCRGGHMF APNKPWRKWH RRININAKRF ALASAVAASG VAPLVLARGH
      121 KVAHIPEIPL VVSAQITRTK DAVVALKRIG AYGDVLRVKE SRAGKGKYRN RRYTQRVGPL
      181 IVYKAFRNLP GVDLCCVSRL NLLKLAPGGH LGRFVIWTSD AFEELRAVFS
//
LOCUS       Mataza_hastifera@mathaCAMPEP0175119378     230 bp    PROT      linear   28-AUG-2014
DEFINITION  Mataza_hastifera@mathaCAMPEP0175119378     272 bp    PROT      linear    1-AUG-
 ACCESSION  Rose-Cavalier-Smiths-iMac.local:91:1409224832
ORIGIN
        1 RPLVSVMPAV LLAPIRSDIV HFVHTQMAKR QAYAVAGMGH SAHSWGTGRA VSRIPRVSGG
       61 GTSRAGQAAF GNMCRKGRMF APTKTWRKWH RKINTNQKRY AAASALAATA LPSLVMARGH
      121 KISNVAEVPC VVNESIQKTK DAIKALQGLG AFDDVEKAKA SRRGKGKLRD RRHVARRGPL
      181 VVYSACRNLP GVELANVERL NLLQLAPGGH MGRFIVWTQS AFEKLGDIYG
//
LOCUS       Mesostigma_viride@MVL00001402_     230 bp    PROT      linear   28-AUG-2014
DEFINITION  Mesostigma_viride@MVL00001402_     272 bp    PROT      linear    1-AUG-2014, 27
 ACCESSION  Rose-Cavalier-Smiths-iMac.local:92:1409224832

ORIGIN
        1 RPLVTVLPDV FVSPIRPDIV QYVHTNMAKR QAYSVAGHQT SAESWGTGRA VSRIPRVPGG
       61 GTHRAGQGAF GNMCRGGRMF APTKTWRRWH RKVNVGQKRY AVCSALAASA LPSLVMARGH
      121 RIDQVAEVPL VLSDSVTKTN KAVDVLKKVA AYADVEKVKD SRRGKGKMRN RRYVQRRGPL
      181 IVFAAFRNLP GVEICSVERL NLLQLAPGGH LGRFIIWTKS AFQKLDAIYG
//
LOCUS       Microhelia_sp@micspContig00212     230 bp    PROT      linear   28-AUG-2014
DEFINITION  Microhelia_sp@micspContig00212     272 bp    PROT      linear    1-AUG-2014, 27
 ACCESSION  Rose-Cavalier-Smiths-iMac.local:93:1409224832
ORIGIN
        1 ~~~~~~~~~~ ~~~~~~~~~~ ~~~~~~~~~~ ~~~~~~~~~~ ~~~~~~~~~~ ~~~~~~~~~~
       61 ~~~~~~~~~~ ~~~~~~~~~~ ~~~~~~~~~~ ~~~~~~~~~~ ~~~~~~~~~~ ~~~~~~~~~~
      121 ~~~~~~~~~~ ~~~~~~~~~~ ~~~~~~~~~~ ~YEDVEHVKD SRAGKGKMRN RRYVQRRGPL
      181 VVYNAFRNLP GVELAHVERL NLLQLAPGGH LGRFCIWTKG AFERLDAVYG
//
LOCUS         TeloSubt     230 bp    PROT      linear   28-AUG-2014
DEFINITION  TeloSubt     254 bp    PROT      linear    1-AUG-2014, 254 bases, FD16B61A chec
 ACCESSION  Rose-Cavalier-Smiths-iMac.local:94:1409224832
ORIGIN
        1 RPCVTVLPAV FLAPIRPDVV HFVHSNMAKR QAYAVAGHQT SAESWGTGRA VARIPRVPGG
       61 GTHRAGQGAF GNMCRGGRMF NPTKTWRKWH RKINVNQRRY AICSALAASA LPALVMARGH
      121 KVESIPEVPL VIDADCDKTS KAKKLLEEFG AYDDVLKSKN SHAGKGKMRN RRHVQRRGPL
      181 VILKAFRNLS GVEVACVERL NLLQLAPGGH LGRFCVWSKG AFERLDAIYG
//
LOCUS       Micromonas_pusilla@MICPU45929     230 bp    PROT      linear   28-AUG-2014
DEFINITION  Micromonas_pusilla@MICPU45929     272 bp    PROT      linear    1-AUG-2014, 272
 ACCESSION  Rose-Cavalier-Smiths-iMac.local:95:1409224832
ORIGIN
        1 LPTVTVLPEV FLSPIRPDIV NAVHTGLNKR QAYAVAGHQT AAESWGTGRA VSRIPRVPGG
       61 GTHRAGQGAF GNMCRGGRMF APTKTWRRWH RRVNLKQKRY AVCSALAASA VPALLMARGH
      121 AVETVPEVPL VVGDSIAKTA KAVALLKSIG AYADVEKVKE SRSGKGKMRN RRYVQRRGPL
      181 VVYAAFRNIP GVELCSVDRL GLLTLAPGGH VGRFIIWTKK AFEKLDAVFG
//
LOCUS       Micromonas_RCC@MICRC96004     230 bp    PROT      linear   28-AUG-2014
DEFINITION  Micromonas_RCC@MICRC96004     272 bp    PROT      linear    1-AUG-2014, 272 bas
 ACCESSION  Rose-Cavalier-Smiths-iMac.local:96:1409224832
ORIGIN
        1 LPTVAVLPEV FLSPIRPDIV NAVHTGLNKR QAYAVAGHQT AAESWGTGRA VSRIPRVPGG
       61 GTHRAGQGAF GNMCRGGRMF APTKTWRRWH RRVNLKQKRY AVCSALAASA VPSLLMARGH
      121 HVESVPEVPL VLDDAITKTA KAVKLLQEVG AYADVEKVKA SRSGKGKMRN RRYVQRKGPL
      181 VVYAAMRNIP GVELCSVDRL GLLTLAPGGH VGRFIIWTKS AFEKLDSIYG
//
LOCUS       Micromonas_sp@MSL00000700_3     230 bp    PROT      linear   28-AUG-2014
DEFINITION  Micromonas_sp@MSL00000700_3     272 bp    PROT      linear    1-AUG-2014, 272 b
 ACCESSION  Rose-Cavalier-Smiths-iMac.local:97:1409224832
ORIGIN
        1 LPMVSVLPEV FLSPIRQDIV NDCHTGMAKR QAYAVAGHQT AAESWGTGRA VSRIPRVPGG
       61 GTHRAGQGAF GNMCRGGHMF APTKTWRRWH RRVNLKQKRY AVCSALAASA VPALLMARGH
      121 AVETIPEVPL IISEQISKTS KAVELLKSIG AYADIEKVKD SRSGKGKMRN RRYVQRRGPL
      181 VVYDAMRNIP GVELCAVDRL GLLTLAPGGH VGRFIIWTKG AFEKLDSIYG
//
LOCUS       Ministeria_vibrans@composite     230 bp    PROT      linear   28-AUG-2014
DEFINITION  Ministeria_vibrans@composite     272 bp    PROT      linear    1-AUG-2014, 272 
 ACCESSION  Rose-Cavalier-Smiths-iMac.local:98:1409224832
ORIGIN
        1 RPVVSVLPAV FRSPIRPDVV NFVHTNMAKR QAYAVAGKLC SAESWGTGRA VARIPRVAGG
       61 GTHRAGQAAF GNMCRGGRMF APTKVWRKWH RQVNQGQRRF ATVSALAASA LPALVMARGH
      121 RIDQVPEVPL VISNSVTRAK QAAEILKRVH ADADVEHAKD SRCGKGKMRN RRYVLRRGPL
      181 VVYNAFRNLP GVETCCVTRL NLLQLAPGGH MGRFVIWSQG AFQKLNELYG
//
LOCUS         MonoceSp     230 bp    PROT      linear   28-AUG-2014
DEFINITION  MonoceSp     259 bp    PROT      linear    1-AUG-2014, 259 bases, F1C63F48 chec
 ACCESSION  Rose-Cavalier-Smiths-iMac.local:99:1409224832
ORIGIN
        1 GSLCSVVPSV RYSPIRPDVV NFVHTNITKR QPYGRAGHQH SAESWGTGRA VSRVPRISGS
       61 GTSRNGQGAF ANMTRGGRMF SPLKIWRRWH RMVNVTQKRY AMCSAIAASA VPSLVMAHGH
      121 RIEKVPEIPL VVSNRIKKTK EALRILSMLH ATNDIKRSAD SRAGQGKMRN RRYVQRKGVL
      181 IVHAACRNIS GVNCINVCRL NLKEMAPGGH VGRFVIWTEA AFRKLDKLYG
//
LOCUS       Monosiga0o@21256     230 bp    PROT      linear   28-AUG-2014
DEFINITION  Monosiga0o@21256     272 bp    PROT      linear    1-AUG-2014, 272 bases, BF4B6
 ACCESSION  Rose-Cavalier-Smiths-iMac.local:100:1409224832
ORIGIN
        1 RPVVTVLPAV FKAPIRTDVV TFVHDQMHKR QPYAVAGHQH SAESWGTGRA VARIPRVSGG
       61 GTSRSGQGAF GNQCRKGRMF APTKVWRKWH RKINQNQRRY ATVSAVAASA LPALVEARGH
      121 AISGLPQVPL VIDSKLTTTK KAVALLKALG AYTDVEKSKD SRPGVGKIRN RRHVIKHGPL
      181 VVY-AFRNIP GVDLCSVHAL NLLQLAPGGH VGRFVIWSQS AFNALDSVFG
//
LOCUS       Monosiga_brevicollis@MONBR1774     230 bp    PROT      linear   28-AUG-2014
DEFINITION  Monosiga_brevicollis@MONBR1774     272 bp    PROT      linear    1-AUG-2014, 27
 ACCESSION  Rose-Cavalier-Smiths-iMac.local:101:1409224832
ORIGIN
        1 RPQVTVMPAV FTAPIRTDVV HFVHTNMSKR QPYAVAGHEH SAESWGTGRA VSRIPRVSGG
       61 GTSRSGQGAF GNMCRKGRMF APTKVWRHWN RRINKNQRRY ATASALAASA LPALVEARGH
      121 RIGDLPQVPL VIESTFQKTA KAVELLKAVG AFEDVERSRE SRPGHGKWRN RRHIQRRGPL
      181 VVYGAFRNLP GVDTCSVDAL NLLQLAPGGH VGRFIVWTED AFNKLDTLFG
//
LOCUS       Mortierella_verticillata@MAL00     230 bp    PROT      linear   28-AUG-2014
DEFINITION  Mortierella_verticillata@MAL00     272 bp    PROT      linear    1-AUG-2014, 27
 ACCESSION  Rose-Cavalier-Smiths-iMac.local:102:1409224832
ORIGIN
        1 ~~VISVLPAV FKAPIRPDVV QFVHKNMNKR QAYSVAGHQT SAESWGTGRA VARIPRVSGG
       61 GTHRSGQAAF GNMCRGGRMF APTKIWRKWH VKTNQNQKRF ATASALAASA LPSLVLARGH
      121 RIEQIEEVPL VVGSSLTKTK AAVALLESIH AYADVVKVSN SRAGVGKMRN RRHRQRRGPL
      181 VVYSAFRNIP GVELANVRTL NLLQLAPGGH MGRFIIWTQG AFAMLDQIYG
//
LOCUS       Mus_musculus@BAC40254     230 bp    PROT      linear   28-AUG-2014
DEFINITION  Mus_musculus@BAC40254     259 bp    PROT      linear    1-AUG-2014, 259 bases, 
 ACCESSION  Rose-Cavalier-Smiths-iMac.local:103:1409224832
ORIGIN
        1 ~~~~~~LPAV FKAPIRPDIV NFVHTNLRKR QPYAVAGHQT SAESWGTGRA VARIPRVRGG
       61 GTHRSGQGAF GNMCRGGRMF APTKTWRRWH RRVNTTQKRY AICSALAASA LPALVMSKGH
      121 RIEEVPELPL VVEDGYKKTK EAVQLLKKLK AWNDIKKVYA SRAGKGKMRN RRRIQRRGPC
      181 IIYNAFRNIP GITLLNVSKL NILKLAPGGH VGRFCIWTES AFRKLDELYG
//
LOCUS       Naegleria_gruberi@NAEGR80333     230 bp    PROT      linear   28-AUG-2014
DEFINITION  Naegleria_gruberi@NAEGR80333     272 bp    PROT      linear    1-AUG-2014, 272 
 ACCESSION  Rose-Cavalier-Smiths-iMac.local:104:1409224832
ORIGIN
        1 RPTVSVLPDV FQAPIRPDIV SNIANILRMR QPYGVAGHQH SAISWGTGRA VSRIPRVSGG
       61 GTHRAGQGAF GNMCRKGRMF SPTRTWRVWM HVVKKNERRY ATASAIAASS ITPLVQARGH
      121 KVEQVKQLPL VVSDFVQKTK EVVAFLKKHG LLSDAKKAKD SRKGRGKMRN RRYTLKKGPL
      181 VVYNAVRNLP GVDVLNVHQL NLLKLAPGGH PGRLIVWTES AFTALNEKFG
//
LOCUS       Nematostella_vectensis@NEMVE23     230 bp    PROT      linear   28-AUG-2014
DEFINITION  Nematostella_vectensis@NEMVE23     272 bp    PROT      linear    1-AUG-2014, 27
 ACCESSION  Rose-Cavalier-Smiths-iMac.local:105:1409224832
ORIGIN
        1 RPVITVLPAV FKAPIRPDLV NFVHSNIAKR QPYAVAGHQT SAESWGTGRA VARIPRVRGG
       61 GTHRSGQGAF GNMCRGGRMF APTKTWRKWH TKVNVQQRRF AVCSALAASA LPALIMARGH
      121 RIEKIAEVPL VISDSVTKTS AAVKLLKAVN AYEDVEKCID SRAGKGKMRN RRTVMRKGPL
      181 IIYNAFRNLP GVELQHVDRL NLLKLCPGGH LGRFIIWSQG AFEKLDAIYG
//
LOCUS         NeurCras     230 bp    PROT      linear   28-AUG-2014
DEFINITION  NeurCras     272 bp    PROT      linear    1-AUG-2014, 272 bases, DEBFEF40 chec
 ACCESSION  Rose-Cavalier-Smiths-iMac.local:106:1409224832
ORIGIN
        1 RPTVTILPKV FGAPIRPDIV KHVHTGMAKR QPYSVAGHQT SAESWGTGRA VARIPRVSGG
       61 GTHRAGQAAF GNMCRSGRMF APTKIWRKWH VKVNQGQKRF ATASALAASA AAPLLMARGH
      121 QVSTVPEVPL VVDSGVNKTA NALALLKAVG AGADVQKAKA SRAGKGKLRD RRHRQRRGPL
      181 VVYSGFRNIP GVETSPVDAL NLLQLAPGGH LGRFIVWTSA AIKELDAVYE
//
LOCUS       Nonionellina_sp@isotig00370_2     212 bp    PROT      linear   28-AUG-2014
DEFINITION  Nonionellina_sp@isotig00370_2     214 bp    PROT      linear    1-AUG-2014, 214
 ACCESSION  Rose-Cavalier-Smiths-iMac.local:107:1409224832
ORIGIN
        1 ~~~~~~~EDL QKAP--PNAR CYVITNQSRR QPYARAGHQV AAKSWGTGRA VSRVPRVKGG
       61 GTHRAGQGAY ANMCRGGRMF SPTKVWRKWH RKINTNQKRY AVCSAVAASA VPALVMARGH
      121 RIVD--EIPL --Q-SLKKTK AALNCLQALH LSSELRRCK- RRAGRGKSRN RRWKHRLGPL
      181 IIY--VRNIR GVDFCNVSQL NLLKLAPGGH IG
//
LOCUS         NuclSimp     230 bp    PROT      linear   28-AUG-2014
DEFINITION  NuclSimp     272 bp    PROT      linear    1-AUG-2014, 272 bases, 4E53A6FB chec
 ACCESSION  Rose-Cavalier-Smiths-iMac.local:108:1409224832
ORIGIN
        1 RPLVKVLPAV FRAPIRLDIV QFVHTNMAKR QPYAVAGHQH SAESWGTGRA VARIPRVSGS
       61 GTNRAGQAAF GNMCRKGRMF APTKIWRRWH RKINLNQKRF AVVSAIAASS VPSLVMARGH
      121 NIQRVAEVPL VVSNSITKTK DAVAALRFIN AINDVNKAIK SRAGKGKLRN RRYTQRLGPL
      181 IIYNAFRNIP GVELCRVDAL NLLRLAPGGH LGRFCIWTQG AFEKLDKIFG
//
LOCUS         OryzSati     230 bp    PROT      linear   28-AUG-2014
DEFINITION  OryzSati     272 bp    PROT      linear    1-AUG-2014, 272 bases, FFE8C0C0 chec
 ACCESSION  Rose-Cavalier-Smiths-iMac.local:109:1409224832
ORIGIN
        1 RPLVSVLAEV FRAPLRPDVV RFVHRLLSCR QPYAVAGHQT SAESWGTGRA VSRIPRVPGG
       61 GTHRAGQGAF GNMCRGGRMF APTKTWRKWH RRVNVHLRRV AVASALAATS VPSLVLARGH
      121 RIETVPELPL VISDSIEKTS QAIKILKQVG AYADAEKAKD SRPGKGKMRN RRYINRKGPL
      181 IVYGAFRNLP GVDVANVERL NLLDLAPGGH LGRFVIWTES AFKKLEEVYG
//
LOCUS       Ostreococcus_lucimarinus@OSTLU     230 bp    PROT      linear   28-AUG-2014
DEFINITION  Ostreococcus_lucimarinus@OSTLU     272 bp    PROT      linear    1-AUG-2014, 27
 ACCESSION  Rose-Cavalier-Smiths-iMac.local:110:1409224832
ORIGIN
        1 LPVVSVLPEV FLSPIRPDIV NAVHTGLNKR QAYAVAGHQT AAESWGTGRA VSRIPRVPGG
       61 GTHRAGQGAF GNMCRGGRMF APTKVWRRWH RRVNLKEKRY AVCSALAASA VPALLLARGH
      121 RVEGVPEVPL VVDDSIKKTA KAVELLKQLG AYADVEKVKA SRSGKGKMRN RRYVQRRGPL
      181 VVYSAFRNIP GVELCSVDRL GLLTLAPGGH VGRFIIWTKS AFDKLDSIFG
//
LOCUS       Ostreococcus_tauri@OSTTA24568     230 bp    PROT      linear   28-AUG-2014
DEFINITION  Ostreococcus_tauri@OSTTA24568     272 bp    PROT      linear    1-AUG-2014, 272
 ACCESSION  Rose-Cavalier-Smiths-iMac.local:111:1409224832
ORIGIN
        1 LPTVTVMPEV FLSPIRADIV NAVHTGLAKR QAYAVAGHQT AAESWGTGRA VSRIPRVPGG
       61 GTHRAGQGAF GNMCRGGRMF APTKTWRRWH RRVNIKEKRY AVCSAIAASA VPSLLLARGH
      121 RVEGVPEVPL VVDDSIKKTA KAVELLKQLG AYADIEKVKA SRSGKGKMRN RRYVQRRGPL
      181 VVYSAFRNIP GVELCSVDRL GLLTLAPGGH VGRFIIWTKS AFEKLDSIFG
//
LOCUS       Oxyrrhis_marina@117403469     220 bp    PROT      linear   28-AUG-2014
DEFINITION  Oxyrrhis_marina@117403469     222 bp    PROT      linear    1-AUG-2014, 222 bas
 ACCESSION  Rose-Cavalier-Smiths-iMac.local:112:1409224832
ORIGIN
        1 RAVVTVLPPV LKAPLRPDLV RYIHTQVSKR QPYARAGYQH SAISWGTGRA VARIPRVQGG
       61 GTHGAACGAF GNMCRGGGMF SPIKIWRKWH CKVPRRMKRH AAASALAASA LPALVMAKGH
      121 RISRVNELPL VVKDSMKTTK EVIALCKTLH LDEDLKHVKD SRPGKGKSRN RKYKINRGPL
      181 FIGDASVNVP GLECVSVDYM SITQLAPGGT LGRMVVWSES
//
LOCUS         ParaCaud     230 bp    PROT      linear   28-AUG-2014
DEFINITION  ParaCaud     272 bp    PROT      linear    1-AUG-2014, 272 bases, 16ED6D98 chec
 ACCESSION  Rose-Cavalier-Smiths-iMac.local:113:1409224832
ORIGIN
        1 VPLVSVLPAV FQTPIRPDIV SFVHTNIAKR QAHAVAGMQH SAESWGTGRA VARIPRVSGS
       61 GTHRSGQAAF GNQCRKGRMS LPIKVWRRWH RRVNIKQKRH AAATAVAATG IVPLVLARGH
      121 RISQVPQIPL VVEDSYEKTT DALNFLKRFG AFEDVQKVVS TRAGISKQRG KKYRVRKGPL
      181 VVYFAFRNVP GVEVVNVTRL NLLQLAPGGQ LGRFVIWTQS AFAHLDKLFG
//
LOCUS       Paramecium@31073     230 bp    PROT      linear   28-AUG-2014
DEFINITION  Paramecium@31073     272 bp    PROT      linear    1-AUG-2014, 272 bases, 9E775
 ACCESSION  Rose-Cavalier-Smiths-iMac.local:114:1409224832
ORIGIN
        1 VPLVSVLPAV FQTPIRPDIV SFVHTNIAKR QAHAVAGMQH SAESWGTGRA VARIPRVSGS
       61 GTHRSGQAAF GNQCRKGRMS LPIKVWRRWH RRVNIKQKRH AAATAVAATG IVPLVLARGH
      121 RISQVPQIPL VVEDSYEKTT DALNFLKRFG AFEDVQKVVS TRAGISKQRG KKYRVRKGPL
      181 VVY-AFRNVP GVEVVNVTRL NLLQLAPGGQ LGRFVIWTQS AFAHL-----
//
LOCUS       Paulinella_chromatophora@pauch     221 bp    PROT      linear   28-AUG-2014
DEFINITION  Paulinella_chromatophora@pauch     223 bp    PROT      linear    1-AUG-2014, 22
 ACCESSION  Rose-Cavalier-Smiths-iMac.local:115:1409224832
ORIGIN
        1 ~~~~~~~~~~ ~~~~~~~~~~ ~~~~~~~~~~ ~~~~~~~~~~ ~~~~~~~~~~ ~~~~~~~~GG
       61 GNSRSGQGAF GNMCRKGRMF NPTRIWRKWH RKVNTNQKRF AVASAIAATR NTSLVLARGH
      121 RVSQVPELPL VVADAIKKTS AAYAALKTLG ASEDVDKSKN SRRGAGKMRG RRFVQRRGPL
      181 IVYKAFRNLS GVDLCQVSRL NLLQLAPGGH LGRFVIWTQG A
//
LOCUS       Pavlova_lutheri@PLL00000441_2     138 bp    PROT      linear   28-AUG-2014
DEFINITION  Pavlova_lutheri@PLL00000441_2     140 bp    PROT      linear    1-AUG-2014, 140
 ACCESSION  Rose-Cavalier-Smiths-iMac.local:116:1409224832
ORIGIN
        1 RPLVTVLPAV FTAPIRPDVV HHVHSCMAKR QAYAVAGKQH SAESWGTGRA VSRIPRVAGG
       61 GTHAAGAGAF GNMCRGGRMF APNKSFRKWH VKISQNQRRY AVASALAASA IPALVMARGH
      121 RIDDVEEVPL VVSDKLEX
//
LOCUS          PCBtrin     230 bp    PROT      linear   28-AUG-2014
DEFINITION  PCBtrin     272 bp    PROT      linear    1-AUG-2014, 272 bases, 5374649C check
 ACCESSION  Rose-Cavalier-Smiths-iMac.local:117:1409224832
ORIGIN
        1 ~~~~~~~~~~ ~~~~~~~~~~ ~~~~~~~~~~ ~~~~~~~~~~ ~~~~~~~~~~ ~~~~~~~~~~
       61 ~~~~~~~~~~ ~~~~~~~~~~ ~~~KTWRKCH RVINVNQRRF ALVSALAATA LPSLVEARGH
      121 RVSAINEVPL VVSNNVSKTA EAIKILKLIG AYDDVEKVID SRSGKGKMRN RRFTRRRGPL
      181 VIFAAFRNIP GVELCNVERL NLLQLAPGGH LGRFCIWTKA AFEKLDTIYG
//
LOCUS         PeraTric     226 bp    PROT      linear   28-AUG-2014
DEFINITION  PeraTric     228 bp    PROT      linear    1-AUG-2014, 228 bases, 966964A7 chec
 ACCESSION  Rose-Cavalier-Smiths-iMac.local:118:1409224832
ORIGIN
        1 ~~~~~~LPNV FTSPLRYDVV QFAHNAMRKR HPYAVAGHQT SAESWGTGRA VARIPRVSGG
       61 GTSRSGQGAF GNMCRGGRMF APTKVFRKWT AKANVKVKRL AVKAALAASA IPALVLARGH
      121 DIARVPEIPL VVPDLLEKTK DAVKFLKDVG VYQDLERVKK SRAGIGKIRN RRYVKKKGPL
      181 LVSTAFRALP GVDISFVSAL NLLKLAPGGT FGRLIVFSEG AFKQLD
//
LOCUS       Perkinsus0@25040     230 bp    PROT      linear   28-AUG-2014
DEFINITION  Perkinsus0@25040     272 bp    PROT      linear    1-AUG-2014, 272 bases, 7C841
 ACCESSION  Rose-Cavalier-Smiths-iMac.local:119:1409224832
ORIGIN
        1 RPVVSVAPTV FQAPLRPDLV RSVHSAMAKR QARGVAGYET AAASWGTGRA VSRIPRVPGG
       61 GTHRSGQGAF GNMCRGGGMF APLKTWRRWH RKSNLTEKRH AMASAIAASA LPPLVMARGH
      121 RIGEVPELPL VLSESVQKTK DAVAVLEALG AGADVQRVKD SRAGAGKMRN RRYVMRRGPL
      181 VVY-AFRNIP GIELCQVDRL NLLQVAPGGT FGRFIIWTQP AFDRL-----
//
LOCUS       Phaeodactylum_triconutum@PHATR     230 bp    PROT      linear   28-AUG-2014
DEFINITION  Phaeodactylum_triconutum@PHATR     272 bp    PROT      linear    1-AUG-2014, 27
 ACCESSION  Rose-Cavalier-Smiths-iMac.local:120:1409224832
ORIGIN
        1 RPLVSVLPAV MTAPLRPDIV QFVHTNMNKR QAYAVAGKQV VASSWGTGRA VARIPRVGGG
       61 GTSRSGQGAF GNMCRGGRMF DPTKTWRKWN KKINISQKRY AVASALAATA VPALVMSRGH
      121 VVDNVPEIPL VVENSAKKTS AAKDILSAIG ALDDVEKAGE SRAGKGKMRN RRYTLRRGPL
      181 VIYKAFRNLP GVELCCVDRL NLLQLAPGGH MGRFCIWSQA ALEELDIIYG
//
LOCUS       Phanerochaete_chrysosporium@co     230 bp    PROT      linear   28-AUG-2014
DEFINITION  Phanerochaete_chrysosporium@co     272 bp    PROT      linear    1-AUG-2014, 27
 ACCESSION  Rose-Cavalier-Smiths-iMac.local:121:1409224832
ORIGIN
        1 ~~~~~~~~~~ ~~~~~~~~~~ ~~~~~SLAKR QAYAVAGHQT SAESWGTGRA VARIPRVGGG
       61 GTHRSGQAAF GNMCRGGRMF APTKTWRKWH VKVNQNQRRF AVVSALAASA LPSLVLARGH
      121 RIEQIDEVPL VVDSSFAKTK EAVALLKTLN AYADVVKVSN SRAGKGKMRN RRHRQRRGPL
      181 VVYNAFRNIP GVELVNVRRL NLLQLAPGGH LGRFVIWTQG AFALLDEVFG
//
LOCUS       Phycomyces_blakesleeanus@PHYBL     230 bp    PROT      linear   28-AUG-2014
DEFINITION  Phycomyces_blakesleeanus@PHYBL     272 bp    PROT      linear    1-AUG-2014, 27
 ACCESSION  Rose-Cavalier-Smiths-iMac.local:122:1409224832
ORIGIN
        1 RPVINVLPAV FKAPIRPDIV NFVHTNMAKR QPYAVAGHQT SAESWGTGRA VARIPRVNGS
       61 GTHRAGQAAF GNMCRGGRMF APTKTWRKWH IKTNLNQKRF ATASALAASA LPSLVMARGH
      121 RVEKIEEVPL VLADTLTKTK DAVALLKAVN AYADVVKVSN SRAGVGKLRN RRHRQRRGPL
      181 VIYNAFRNLP GVEVVNVRRL NLLQLAPGGH LGRFVIWTKS AFGLLDALYG
//
LOCUS       Phyllostaurus_siculus@contig01     212 bp    PROT      linear   28-AUG-2014
DEFINITION  Phyllostaurus_siculus@contig01     214 bp    PROT      linear    1-AUG-2014, 21
 ACCESSION  Rose-Cavalier-Smiths-iMac.local:123:1409224832
ORIGIN
        1 ~~~~~~~PDV FKCPLRRDLV QFVHTNMRKR QAYGVAGHQH SAHSWGTGRA VSRIPRVSGG
       61 GTHRAGQGAF GNMCRSGRMF APTKTYRRWH RKINKTQKRQ ALASCLAATA CAPLVEARGH
      121 RIAK--EIPL --E-KITKTK DAVECLENLG LSEELTKCQ- RRPGKGKMRG RMYKRRRGPL
      181 IVY--FRNIP GVDLMPVDSL NLLMLAPGGH VG
//
LOCUS       Physcomitrella_patens@PHYPA180     230 bp    PROT      linear   28-AUG-2014
DEFINITION  Physcomitrella_patens@PHYPA180     272 bp    PROT      linear    1-AUG-2014, 27
 ACCESSION  Rose-Cavalier-Smiths-iMac.local:124:1409224832
ORIGIN
        1 RPLVTVLPAV FLAPIRPDVV ATVHTALAKR QPYAVAGHQT SAESWGTGRA VSRIPRVPGG
       61 GTHRAGQGAF GNMCRGGRMF APTKIWRRWH RKVNLNQKRY AIASALAASA VPSLVLARGH
      121 KIEQVPEVPL VLADHIEKTS AAVKLLKLMG AYADVEKVKA SRAGKGKMRN RRYVSRRGPL
      181 VVYGAFRNIP GVEIVSVDRL NLLQLAPGGH LGRFIIWTKS AFEKLDSVFG
//
LOCUS         PhysPoly     230 bp    PROT      linear   28-AUG-2014
DEFINITION  PhysPoly     272 bp    PROT      linear    1-AUG-2014, 272 bases, E49C38E2 chec
 ACCESSION  Rose-Cavalier-Smiths-iMac.local:125:1409224832
ORIGIN
        1 RPLVQVSPAV LNTPIRYDIV QYVQSNLRKR VPYSVAGTQT SAASWGTGRA VARIPRVPGG
       61 GTHRAGQGAF GNMCRGGRMF APTRTWRRWH RKVNTNQKRY AVASALAAST VPALVMARGH
      121 HISAIPEIPL VVATTLTKTK NALALLTKLK ADSDVDRCKN INTGKARLRN RAKRIKVGPL
      181 IIIAAFRNLA GVQVAGVSSL NLLLLAPGGH LGRFIIWTQA AFEQLNTVFG
//
LOCUS         PhytInfe     230 bp    PROT      linear   28-AUG-2014
DEFINITION  PhytInfe     272 bp    PROT      linear    1-AUG-2014, 272 bases, 6BD633D8 chec
 ACCESSION  Rose-Cavalier-Smiths-iMac.local:126:1409224832
ORIGIN
        1 RPVVSVLPAV FTAPIRPDVV NFVHTNMAKR QAYGVAGHQH SAESWGTGRA VSRIPRIQGG
       61 GNQSSGQAAF GNMCRGGRMF APTRIWRKWH RKINVNQRRF AVASALAASA VPALVMARGH
      121 RIEKVPEVPL VLDDATQKTT QALKVLAKIG ADVEIEKVKA STTGRGKSRN RRYTTRRGPL
      181 IVYAAFRNIP GVELANVERL N-LELAPGGS VVRAGKYKHR RFQKKNP---
//
LOCUS       Phytophthora_ramorum@PHYRA4841     230 bp    PROT      linear   28-AUG-2014
DEFINITION  Phytophthora_ramorum@PHYRA4841     272 bp    PROT      linear    1-AUG-2014, 27
 ACCESSION  Rose-Cavalier-Smiths-iMac.local:127:1409224832
ORIGIN
        1 RPVVSVLPAV FTAPIRPDVV NFVHTNMAKR QAYGVAGHQH SAESWGTGRA VSRIPRIQGG
       61 GNQSSGQAAF GNMCRGGRMF APTRIWRKWH RKINVNQRRF AVASALAASA VPALVTARGH
      121 RIEKVPEVPL VLDDATQKTT QALKILAKIG ADVEVEKVKA STTGRGKSRN RRYTTRRGPL
      181 IVFAAFRNIP GVELANVERL NLLQLAPGGH LGRFIIWTKS AFQKLDSLYG
//
LOCUS       Phytophthora_sojae@PHYSO121586     230 bp    PROT      linear   28-AUG-2014
DEFINITION  Phytophthora_sojae@PHYSO121586     272 bp    PROT      linear    1-AUG-2014, 27
 ACCESSION  Rose-Cavalier-Smiths-iMac.local:128:1409224832
ORIGIN
        1 RPVVSVLPAV FTAPIRPDVV NFVHTNMAKR QAYGVAGHQH SAESWGTGRA VSRIPRIQGG
       61 GNQSSGQAAF GNMCRGGRMF APTRIWRKWH RKINVNQRRF AVASALAASA VPALVMARGH
      121 RIEKVPEVPL VLDDATQKTA QALKVLAKIG ADVEIEKVKA STTGRGKSRN RRYTTRRGPL
      181 IVYAAFRNIP GVELANVERL NLLQLAPGGH LGRFIIWTKS AFQKLDSLYG
//
LOCUS       Pinus_taeda@20666052_1     230 bp    PROT      linear   28-AUG-2014
DEFINITION  Pinus_taeda@20666052_1     259 bp    PROT      linear    1-AUG-2014, 259 bases,
 ACCESSION  Rose-Cavalier-Smiths-iMac.local:129:1409224832
ORIGIN
        1 ~~~~~~LPDV MKACIRPDIV EFVHANMAKR QPYAVAGHQT SAESWGTGRA VSRIPRVAGG
       61 GTHRAGQGAF GNMCRGGRMF APTKIWRKWH RKINLNQKRH AVVSALAASA IPALVMARGH
      121 RIESVPELPL VLSDGVEKTS AALKVLKKVG AFADVEKAKK SRAGKGKMRN RRYILRKGPL
      181 IVYAAFRNIP GVEIACVDRL NLLKLAPGGH LGRFIIWTKS AFEKLDSVFG
//
LOCUS         PlasMala     230 bp    PROT      linear   28-AUG-2014
DEFINITION  PlasMala     272 bp    PROT      linear    1-AUG-2014, 272 bases, BE4214E0 chec
 ACCESSION  Rose-Cavalier-Smiths-iMac.local:130:1409224832
ORIGIN
        1 RPVANVIPVV FQTPIRNDLI QSVYTNMSKR HPYAVAGYET SAESWGTGRA VARIPRVPGG
       61 GTHRAGQGAF GNMCRGGGMF NPTKIWRRWG RKVNLKEKRY AVCSSIAASG VTSLVLARGH
      121 RISHLKEVPL VVSNSLSKTK EAVNFLVSLG LKDEVNRLVK SRAGKGKMRN RKYKIRNGPL
      181 IIYEAFRNIP GVDLCKVTKL NLLKLAPGGS IGRLCIWSES AFKKLDVIYG
//
LOCUS       Plasmodium_yoelii@EAA18392     230 bp    PROT      linear   28-AUG-2014
DEFINITION  Plasmodium_yoelii@EAA18392     259 bp    PROT      linear    1-AUG-2014, 259 ba
 ACCESSION  Rose-Cavalier-Smiths-iMac.local:131:1409224832
ORIGIN
        1 ~~~~~~IPVV FQTPIRNDLI EYIFSNMSKR HPYAVAGYET SAESWGTGRA VARIPRVPGG
       61 GTHRAGQAAF GNMCRGGGMF NPTKIWRRWG RKINLKEKRY AVCSSIAASG ITSLVLARGH
      121 RISNLKEVPL VASNSLQKTK DAL-FLISLG LRDEVNRLIK SRAGKGKMRN RKYKISNGPL
      181 IIYSAFRNIP GVDLCNVEKL SLLKLAPGGS IGRLCIWSED AFKKLDVIYG
//
LOCUS       Polysphondylium_pallidum@PSL00     230 bp    PROT      linear   28-AUG-2014
DEFINITION  Polysphondylium_pallidum@PSL00     272 bp    PROT      linear    1-AUG-2014, 27
 ACCESSION  Rose-Cavalier-Smiths-iMac.local:132:1409224832
ORIGIN
        1 ~~~~~~~~~~ ~~~~~~~~~~ ~~~~~~~~~~ ~~~~~~~~~~ ~~~~~~~~~~ ~~~~~~~~~~
       61 ~~~~~~~~~~ ~~~~~~~~~~ ~~~~~~~~~~ ~~~~~~~~~~ ~~~~~~~~~~ ~~~~~~~~~~
      121 ~~~~~~~~~~ ~~~~~~~~~~ ~~~~~~~~~~ ~~~~~~~~~~ ~~~~~~~~~~ ~~~~~RRGPL
      181 IVCSAFRNLP GVDVANVSRL NLLKLAPGGH LGRFVIWTQS AFEQLDSIFG
//
LOCUS       Polytomella_parva@POL00000260_     230 bp    PROT      linear   28-AUG-2014
DEFINITION  Polytomella_parva@POL00000260_     272 bp    PROT      linear    1-AUG-2014, 27
 ACCESSION  Rose-Cavalier-Smiths-iMac.local:133:1409224832
ORIGIN
        1 ~~~~~~~~~~ ~~~~~~~~~~ ~~~~~~~~~~ ~~YAVAGHQT AAESWGTGRA VSRIPRVPGG
       61 GTHRSGQGAF GNMCRGGRMF APTKVWRRWH RKVNVNQKRF AVASALAASA IPSLVLARGH
      121 RIEQIPEVPL VLSDAVSKTS KAVEVLTKLG AIADVEKVQD SRAGKGKLRN RRYVLRKGPL
      181 VIYGAFRNIP GVELARVDAL NLLQLAPGGH LGRFCIWTKS AFAKLDEIYA
//
LOCUS         PorpYezo     230 bp    PROT      linear   28-AUG-2014
DEFINITION  PorpYezo     272 bp    PROT      linear    1-AUG-2014, 272 bases, 607F821A chec
 ACCESSION  Rose-Cavalier-Smiths-iMac.local:134:1409224832
ORIGIN
        1 RPTVSVMPAV FTAPIRPDVV RSVHTSMAKR QPYAVAGMQT SAESWGTGRA VSRIPRVPGG
       61 GTHRSGQGAF GNMCRGGRMF APTKIWRKWH RKIAVNQRRF AVVSALAASA LPALVMARGH
      121 KIDHVPEVPL VVSSSVAKTS AAVELLKKLG ANADLNKVKA SRPGKGKMRN RRYVQRRGPL
      181 VIYEAVRNLP GVDTCCVDRL NLLQLAPGGH VGRFCVWTEG AVAKLDALYG
//
LOCUS       Procryptobia     230 bp    PROT      linear   28-AUG-2014
DEFINITION  Procryptobia     272 bp    PROT      linear    1-AUG-2014, 272 bases, C7AA7386 
 ACCESSION  Rose-Cavalier-Smiths-iMac.local:135:1409224832
ORIGIN
        1 ~~~~~~~~~~ ~~~~~~~~~~ ~~~~~~~~~~ ~~~~~~~~~~ ~~~~~~~~~~ ~~~~~~~~~~
       61 ~~~~~~~~~~ ~~~~~~~~~~ ~~~~~~~~~~ ~~~~~~~~~~ ~~~~~~~~~~ ~~~~~~~~~~
      121 ~~~~~~~~~~ ~~~~~~~~~~ ~~~~~~~~~~ ~~~~~~~~~~ ~~~~~~~~~~ ~~~~~~~~~~
      181 ~~~~~~~~~~ ~~~~~~~~~~ ~~~~~~~~~~ ~GRFLVWTKA AFEQLDKIFG
//
LOCUS         ProtLike     230 bp    PROT      linear   28-AUG-2014
DEFINITION  ProtLike     272 bp    PROT      linear    1-AUG-2014, 272 bases, 27592B83 chec
 ACCESSION  Rose-Cavalier-Smiths-iMac.local:136:1409224832
ORIGIN
        1 ~~~~~~~~~~ ~~~~~~~~~~ ~~~~~~~~~~ ~~~~~~~~~~ ~~~~~~~~~~ ~~~~~~~~~~
       61 ~~~~~~~~~~ ~~~~~~~~~~ ~~~~~~~~~~ RRINKNQRRF ATASALAASA LPSLVEARGH
      121 SIAKLQQVPL VVSNSMKTTK AAVALLKTLG AYNDVDRCKN SRSGKGKWRN RRHTMRRGPL
      181 VCYKAFRNLP GVELCPVESL SVLKLAPGGH VGRFIIWTEG AFNHLNKLFG
//
LOCUS       Prototheca_wickerhamii@PWL0000     209 bp    PROT      linear   28-AUG-2014
DEFINITION  Prototheca_wickerhamii@PWL0000     211 bp    PROT      linear    1-AUG-2014, 21
 ACCESSION  Rose-Cavalier-Smiths-iMac.local:137:1409224832
ORIGIN
        1 RPLVAVLPAV FLAPIRSDIV QTVHTGLAKR QAYAVAGHQT AAESWGTGRA VSRIPRVPGG
       61 GTHRAGQAAF GNMVRGGHMY SPTKTWRRWH RKVAVNQKRY AVVSALAASA LPALVLARGH
      121 RVAAVPEVPL VVADSITKTK QALAVLAAVG ALEDVQKVEA SRRGKGKMRN RRYVSRRGPL
      181 VVYAAFRNIP GVEGCPPWTA E---PAAAG
//
LOCUS       Prymnesium_parvum@PRYPA318855_     230 bp    PROT      linear   28-AUG-2014
DEFINITION  Prymnesium_parvum@PRYPA318855_     272 bp    PROT      linear    1-AUG-2014, 27
 ACCESSION  Rose-Cavalier-Smiths-iMac.local:138:1409224832
ORIGIN
        1 ~~~~~~MPDV FLAPIRPDVV HFVHSNMAKR QAYSVAGKTP SAASWGTGRA VSRIPRVQGS
       61 GTHRSGQGAF GNMCRGGRMF APTKTWRKWH RKVNVTQKRF AVASAVAASA VPALVMARGH
      121 KIEQCDEVPL VVSSSLTKTS AAVALLKKFG AYDDVEKVMS SRAGKGKMRG RRFVARRGPL
      181 VIYNAFRNIP GVELADVNAL NLLQLAPGGH MGRFCVWSKD AFEKLNAVFG
//
LOCUS       Pythium_ultimum@composite     230 bp    PROT      linear   28-AUG-2014
DEFINITION  Pythium_ultimum@composite     272 bp    PROT      linear    1-AUG-2014, 272 bas
 ACCESSION  Rose-Cavalier-Smiths-iMac.local:139:1409224832
ORIGIN
        1 ~~~~~~LPAV FTAPIRPDVV NFVHTNMAKR QAYAVAGHQH SAESWGTGRA VARIPRIAGG
       61 GTQRSGQAAF GNMVRGGRMF APTRIWRKWH RKINVNQRRF AVASALAASA LPALVTARGH
      121 RIEKVPEVPL VLEDSIQKTA QAVKVLAKIG ADADVEKVKD SRTGRGKTRN RRYVTRRGPL
      181 IVYAAFRNIP GVELANVERL NLLQLAPGGH LGRFIIWTRS AFEQLDALYG
//
LOCUS       Raphidiophrys_ambigua@contig28     230 bp    PROT      linear   28-AUG-2014
DEFINITION  Raphidiophrys_ambigua@contig28     272 bp    PROT      linear    1-AUG-2014, 27
 ACCESSION  Rose-Cavalier-Smiths-iMac.local:140:1409224832
ORIGIN
        1 RPVITVLPGV FQAPIRPDVV QFVHTNMNKR QAYAVAGSQC AAESWGTGRA VARIPRVHGS
       61 GTHRAGQGAF GNMCRGGRMF NPTKVWRRWH RKININQRRF AMTSAIAASG IPALVMARGH
      121 RIGRINEVPL VVSNAINKTR QAIDALKKLR AYEDVEKVKS SRRGKGKARN RRWTQRRGPL
      181 VIYNAFRNLP GVETCCVTRL NLLQLAPGGH LGRFCIWTMD AFNKLAPLYG
//
LOCUS       Rattus_norvegicus@JC4277     230 bp    PROT      linear   28-AUG-2014
DEFINITION  Rattus_norvegicus@JC4277     259 bp    PROT      linear    1-AUG-2014, 259 base
 ACCESSION  Rose-Cavalier-Smiths-iMac.local:141:1409224832
ORIGIN
        1 ~~~~~~LPAV FKAPIRPDIV NFVHTNLRKR QPYAVAGHQT SAESWGTGRA VARIPRVRGG
       61 GTHRSGQGAF GNMCRGGRMF APTKTWRRWH RRVNTTQKRY AICSALAASA LPALVMSKGH
      121 RVEEVPELPL VVEDSYKKTK EAVQLLKKLK AWNDIKKVYA SRAGKGKMRN RRRIQRRGPC
      181 IIYNAFRNIP GITLLNVSKL NILKLAPGGH VGRFCIWTES AFRKLDELYG
//
LOCUS       Reclinomonas_americana@composi     230 bp    PROT      linear   28-AUG-2014
DEFINITION  Reclinomonas_americana@composi     272 bp    PROT      linear    1-AUG-2014, 27
 ACCESSION  Rose-Cavalier-Smiths-iMac.local:142:1409224832
ORIGIN
        1 RPQVTVLPSV FVAPIRTDIV HFVXTNMRKR QAYAVAGHQH SAESWGTGRA VARIPRVSGG
       61 GTIRAGQGAF GNMCRKGRMF APTKIWRRWH RKINLNQKRY AVTSALAASA VPPLVLARGH
      121 RISRIPEVPL VLDKSIRKTK QAVAVLKRLH AFSDVKRVDS SRAGKGKYRN RRYVQRRGPL
      181 VVYAAFRNIP GVEVANVNRL NLLQLAPGGH LGRFIIWTEP AFQRLNKLYG
//
LOCUS       Reticulomyxa_filosa@solexa17447     230 bp    PROT      linear   28-AUG-2014
DEFINITION  Reticulomyxa_filosa@solexa17447     272 bp    PROT      linear    1-AUG-2014, 2
 ACCESSION  Rose-Cavalier-Smiths-iMac.local:143:1409224832
ORIGIN
        1 ~~~~~~~~~~ ~~~~~~~~~~ ~~~~~~~~~~ ~~~~~~~~~~ ~~~~~~~~~~ ~~~~~~~~~~
       61 ~~~~~~~~~~ ~~MCRGGRMF APTKVWRRWH RKINVNQKRY AVSSAIAASA LPALVMARGH
      121 RIQRVEELPL VVENKLKKSK ACVLALQKLK INAELTRCKS RRAGKGKARN RRFRHRTGPL
      181 IVYNAARNIR GVDLCHVNRL NLLKLCPGGH VGRLVIWTED AFRKLNSIFG
//
LOCUS       Sorites_spO@sorspCAMPEP0114684994     230 bp    PROT      linear   28-AUG-2014
DEFINITION  Sorites_spO@sorspCAMPEP0114684994     272 bp    PROT      linear    1-AUG-2014,
 ACCESSION  Rose-Cavalier-Smiths-iMac.local:144:1409224832
ORIGIN
        1 RPVVSINPGV YLSPLRPDLV REVHTNMAKR QAYAVAGYDT AAESWCTGRA VARIPRAPGG
       61 GTHRAGQAAF GNQARGGGMF NPTKIWRRWH RRVNVTKKRH AVAVALAASS LPPLVMARGH
      121 RINKVAELPL VVDGLESLTK QAVEALTKLG CGEELQKVID SRAGKGKARN RRYVQRLGPL
      181 VIYNAMRNIA GVETAHIDRL NLLRLAPGGA FGRFVIFTES AFKKLSAIYG
//
LOCUS       Rhizopus_oryzae@ROL00000141_2     230 bp    PROT      linear   28-AUG-2014
DEFINITION  Rhizopus_oryzae@ROL00000141_2     272 bp    PROT      linear    1-AUG-2014, 272
 ACCESSION  Rose-Cavalier-Smiths-iMac.local:145:1409224832
ORIGIN
        1 RPVINVLPAV FKAPIRPDIV NFVHTNMAKR QPHSVAGEQT SAESWGTGRA VARIPRVNGS
       61 GTHRAGQAAF GNMCRGGRMF APTKTWRKWQ IKTNLNQKRF ATASALAASA LPSLVMARGH
      121 RIEKIEEVPL VVDDKVAKTK EAVALLKALN AYSDVVKVSN SRAGQGKLRN RRHRQRRGPL
      181 VIYNAFRNLP GLELVNVRRL NLLQLAPGGH LGRFIIWTQS AFALLDELYG
//
LOCUS       Rhodophyta-Porphyridium_DBLAB_     230 bp    PROT      linear   28-AUG-2014
DEFINITION  Rhodophyta-Porphyridium_DBLAB_     272 bp    PROT      linear    1-AUG-2014, 27
 ACCESSION  Rose-Cavalier-Smiths-iMac.local:146:1409224832
ORIGIN
        1 RPVVSSLPDV FLAPIRPDVV NKVHTAIAKR QPYAVAGMQS SAESWGTGRA VSRIPRVPGG
       61 GTHRSGQGAF GNMCRGGRMF APTRVWRKWH VKVAVNQRRY ALVSAIAASA LPALVMARGH
      121 RVDNVPEVPL VVSTAIKKTA KALACLQTVG AGDDVEKVK- SRAGQGKLRR SRFTPRRGPL
      181 VIYEAFRNIP GVELCSVNHL NLLQMAPGGH VGRFCVWTED AFAKLDALYG
//
LOCUS       Rhodosorus_marinus@rhomaCAMPEP0113959392     230 bp    PROT      linear   28-AUG-2014
DEFINITION  Rhodosorus_marinus@rhomaCAMPEP0113959392     255 bp    PROT      linear    1-AU
 ACCESSION  Rose-Cavalier-Smiths-iMac.local:147:1409224832
ORIGIN
        1 VGVGSMVVTV FSAPLRPDLV KLVHTGIAKR QAYAVAGMQT SAESWGTGRA VSRIPRVPGG
       61 GTHRSGQGAF GNMCRGGHMF SPNKIWRKWH VKVGLKQRRH ALASALAASA VQPLVESRGH
      121 EISEVPEVPL VISDVQELQK TSKAVLKTLG ALADVEKAKN SRTGKGKMRN RRYVQKRGPL
      181 IVYGAFRNLP GIELCCVDRL NLLQVAPGGH VGRFIVWTED AFTKLNSLYG
//
LOCUS         RhodSali     230 bp    PROT      linear   28-AUG-2014
DEFINITION  RhodSali     272 bp    PROT      linear    1-AUG-2014, 272 bases, CF0BA7C2 chec
 ACCESSION  Rose-Cavalier-Smiths-iMac.local:148:1409224832
ORIGIN
        1 ~~~~~~~~~~ ~~~~~~~~~~ ~~~~~~~~~~ ~~~~~~~~~~ ~~~~~~~~~~ ~~~~~~~~~~
       61 ~~~~~~~~~~ ~NMCRGGRMF NPTKTWRKWT AKTNNNERRV AVCSALAASS VPALLMARGH
      121 RVGNVNEVPL VVANSITKTK EALALLKSIN AMDDVEHVKD SRRGKGKMRN RRYVQRKGPL
      181 VVYASFRNIP GVEIACVDRL NLLKLAPGGH LGRFVIWSQA AFEKLDTIFG
//
LOCUS         SaccCere     230 bp    PROT      linear   28-AUG-2014
DEFINITION  SaccCere     272 bp    PROT      linear    1-AUG-2014, 272 bases, F8DEBE8E chec
 ACCESSION  Rose-Cavalier-Smiths-iMac.local:151:1409224832
ORIGIN
        1 RPQVTVLPAV FSAPIRPDIV HTVFTSVNKR QAYAVAGHQT SAESWGTGRA VARIPRVGGG
       61 GTGRSGQGAF GNMCRGGRMF APTKTWRKWN VKVNHNEKRY ATASAIAATA VASLVLARGH
      121 RVEKIPEIPL VVSTSIQKTK EAVAALKAVG AHSDLLKVLK SRAGKGKYRN RRWTQRRGPL
      181 VVYAALRNVP GVETANVASL NLLQLAPGAH LGRFVIWTEA AFTKLDQVWG
//
LOCUS         SaitComp     184 bp    PROT      linear   28-AUG-2014
DEFINITION  SaitComp     186 bp    PROT      linear    1-AUG-2014, 186 bases, 6DA51FEC chec
 ACCESSION  Rose-Cavalier-Smiths-iMac.local:152:1409224832
ORIGIN
        1 RPTINVLPGV FRAPIRPDIV RAVHTSIAKR QPYAVAGHQT SAESWGTGRA VARIPRVSGG
       61 GTHRAGQAAF GNMCRGGRMF APTKVWRKWH VKVNQNERRF AVVSAVAASA VPSLVLARGH
      121 RIEEIQEVPL VIADSLTKTK EAVALLRELK AYRDVIKVSN SRAGKGKLKN RRHRQRRGPL
      181 VVYS
//
LOCUS       Sandona_ubiquita@sanubSFL6WO51     198 bp    PROT      linear   28-AUG-2014
DEFINITION  Sandona_ubiquita@sanubSFL6WO51     200 bp    PROT      linear    1-AUG-2014, 20
 ACCESSION  Rose-Cavalier-Smiths-iMac.local:153:1409224832
ORIGIN
        1 ~~~~~~~~~~ ~~~~~~~~~~ ~~~~~~~~~~ ~~~~~~~~~~ ~~~~~~~~~~ ~~~~~~~~~~
       61 ~~~~~~~~~~ ~~~~~~~~~~ ~~~~~~~~~H RKINTNQKRF AVASALAASA LPSLVLARGH
      121 SIEQVAEIPL VLDSAKQRTK DVISILKNVG AYADVEKAKA SRAGKGKMRG RRQVNRRGPL
      181 IVVNAFRNLT GVEVAHVD
//
LOCUS       Sawyeria_marylandensis@SML0000     230 bp    PROT      linear   28-AUG-2014
DEFINITION  Sawyeria_marylandensis@SML0000     272 bp    PROT      linear    1-AUG-2014, 27
 ACCESSION  Rose-Cavalier-Smiths-iMac.local:154:1409224832
ORIGIN
        1 RPVVTVLPDV FKAPIRVDIV NRMHHWLRMR QPQGRAGEQH SAESWGTGRA VARIPRISGK
       61 GTHSAGQGAF GNMCRGGRMF KPLRTWRIWW HKISKSQKRF AKVSAIAASS VSSLVMAKGH
      121 NIEKIPECPL VVSDSFKKTK QAVQFLKQFN CFDDVIRSDK SRSGKGKNRT HKYVQRKGPL
      181 VIYGSFANIP GVETMNVNKM NLIFLAPGGK VGRFIIWSES AFKQLEVLFG
//
LOCUS       Scenedesmus_obliquus@SOL000004     230 bp    PROT      linear   28-AUG-2014
DEFINITION  Scenedesmus_obliquus@SOL000004     272 bp    PROT      linear    1-AUG-2014, 27
 ACCESSION  Rose-Cavalier-Smiths-iMac.local:155:1409224832
ORIGIN
        1 RPMVSVLPAV FSAPIRPDIV RTVHTNMNKR QPYAVAGHNT AAESWGTGRA VSRIPRVPGG
       61 GTHRAGQGAF GNMCRGGHMF APTKTWRRWH RKININQKRY AVASALAASG LPALVMARGH
      121 RIEQVAEVPL VVSDSITKTS KALELLKALG AEADTEKARD SAGGKGKMRN RRYVLRKGPL
      181 VVYGAFRNLP GVEVASVDAL NLLQLAPGGH LGRFVIFTKS AFDRLDKIFG
//
LOCUS       Schizosacc@composite     230 bp    PROT      linear   28-AUG-2014
DEFINITION  Schizosacc@composite     272 bp    PROT      linear    1-AUG-2014, 272 bases, F
 ACCESSION  Rose-Cavalier-Smiths-iMac.local:156:1409224832
ORIGIN
        1 RPTVSILPFV FKAPIRPDLV RSVHTAVAKR QPYAVAGHQT SAESWGTGRA LARIPRVGGG
       61 GTHRSGQAAF GNMCRSGRMF APTKTWRKWH VKVNQNEKRY AIASAVAASG VPSLLLARGH
      121 RIEEIPEVPL VVDDSFQKTK EAVALLKEIK AYRDVIKVAN SRAGKGKLRN RRHVQRRGPL
      181 VVFNAFRNIP GVEIVNVRRL NLLQLAPGGH LGRFVIWTKS AFGLLDSVFG
//
LOCUS       Seculamonas_ecuadoriensis@SEL0     230 bp    PROT      linear   28-AUG-2014
DEFINITION  Seculamonas_ecuadoriensis@SEL0     272 bp    PROT      linear    1-AUG-2014, 27
 ACCESSION  Rose-Cavalier-Smiths-iMac.local:157:1409224832
ORIGIN
        1 RPLVQVLPAV FSAPIRIDVV HFVHTQMAKR QPYAVSGMQH SAESWGTGRA VARIPRISGG
       61 GTARSGQGAF GNMCRKGRMF APTKIWRKWH RKISVNMRRF AVVSALAATA VPALVMARGH
      121 KVTAVPEIPL VLNDTVRKTK DAVKLLKSVA AFEDVEKAKE SRAGKGKYRN RRYTQRRGPL
      181 IVFSAFRNLP GVEFADVSRL NLLTLAPGGH LGRFVIWTKG AFEKLNDVFG
//
LOCUS       Selaginella_moellendorffii@SEL     230 bp    PROT      linear   28-AUG-2014
DEFINITION  Selaginella_moellendorffii@SEL     272 bp    PROT      linear    1-AUG-2014, 27
 ACCESSION  Rose-Cavalier-Smiths-iMac.local:158:1409224832
ORIGIN
        1 RPTVSVLAEV FKSPIRPDVV RQVHTGIAKR QPYAVAGHQT SAESWGTGRA VSRIPRVPGG
       61 GTHRAGQGAF GNMCRGGRMF APTKTYRRWH RKLNINLKRY AVVSALAASA IPSLLLARGH
      121 RIEKVPEVPL VVSDSIEKTS VAVKALKTLG AYEDVEKVKK SRCGKGKMRN RRYVSRRGPL
      181 IIYGAFTNIP GIEVCNVNRL NLLQLAPGGH LGRFIIWTKC AFEKLDEIFG
//
LOCUS       Sorghum_bicolor@SORBI5047959     230 bp    PROT      linear   28-AUG-2014
DEFINITION  Sorghum_bicolor@SORBI5047959     272 bp    PROT      linear    1-AUG-2014, 272 
 ACCESSION  Rose-Cavalier-Smiths-iMac.local:159:1409224832
ORIGIN
        1 RPLVSVLADV LRAPLRPDIV RFVHKLLSCR QPYAVAGHQT SAESWGTGRA VSRIPRVPGG
       61 GTHRAGQAAF GNMCRGGRMF APTKIWRRWH RRVNIHLRRV AIASALSATT VPSLVLARGH
      121 RVESVPELPL VVSDSIEKTT QAIKILKQLG AYADAEKAKD SRPGKGKMRN RRYINRKGPL
      181 VVYGAFRNLP GVDVANVERL NLLDLAPGGH LGRFVIWTES AFKKLDEVYG
//
LOCUS       Sphaeroforma_arctica@SAL000000     230 bp    PROT      linear   28-AUG-2014
DEFINITION  Sphaeroforma_arctica@SAL000000     272 bp    PROT      linear    1-AUG-2014, 27
 ACCESSION  Rose-Cavalier-Smiths-iMac.local:160:1409224832
ORIGIN
        1 RPVVSVLPAV FRTNIRPDVV RDVHTSMNKR QAYSVAGHQT SAESWGTGRA VARIPRVAGG
       61 GTHRAGQAAF GNMCRSGRMF APTKVWRKWH KKINQNQRRY ATASALAASA IPALLMARGH
      121 TIDNVPEVPL VIANGLAKTK AAVELMKKVG AYDDVEKCAN SRSGKGKLRN RRHVMKRGPL
      181 VVYKAFRNIP GVELCNVERL NLLQLAPGGH VGRFIIWTEG AFSELDAIWG
//
LOCUS         SpirBark     190 bp    PROT      linear   28-AUG-2014
DEFINITION  SpirBark     192 bp    PROT      linear    1-AUG-2014, 192 bases, F43934FA chec
 ACCESSION  Rose-Cavalier-Smiths-iMac.local:161:1409224832
ORIGIN
        1 ~~~~~VVPAA FNAPIRADIV QFVHTNMNKR QAYAVAGVMC SAESWGPGRA VARNPRKHG-
       61 -----GIGAY ANFVRGGHMY SPLTTQRRLH RKINKNMRRF AVASAIAGSA LPQLAEAHGH
      121 RVAAIKAFPV VVDCEVNKTK DAAMILSKLG CSADLEAVKA SRAGTGKLRN RRYTQKLGPL
      181 VVFGAFRNIP
//
LOCUS         SpizPunc     229 bp    PROT      linear   28-AUG-2014
DEFINITION  SpizPunc     231 bp    PROT      linear    1-AUG-2014, 231 bases, ABAADCB4 chec
 ACCESSION  Rose-Cavalier-Smiths-iMac.local:162:1409224832
ORIGIN
        1 RPVVSVLPGV FKAPIRSDVV RFVFTNMNKR QAYAVAGHQT SAESWGTGRA VARIPRVSGG
       61 GTHRAGQAAF GNMCRGGRMF APTKTWRKWH VKTNQNQKRF ATASAVAASA LPSLVFARGH
      121 KIDQVNEIPL VIGNSFKKTK EAVALLKAIN AYTDVEKVTN SRAGVGKLRN RRHTQRRGPL
      181 VIYNAFRNIP GVELASVDAL NLLQLAPGGH VGRFVIWTQA AFEKLDALF
//
LOCUS       Spongosphaera_streptacantha@GY7EUHA01B1SA4     190 bp    PROT      linear   28-AUG-2014
DEFINITION  Spongosphaera_streptacantha@GY7EUHA01B1SA4     192 bp    PROT      linear    1-
 ACCESSION  Rose-Cavalier-Smiths-iMac.local:163:1409224832
ORIGIN
        1 ~~~~~~~~~~ ~~~~~~~~~~ ~~~~T--S-- Q-Y-----QR --R---V-HG VSRIPRVSGG
       61 GTHRAGQGVF GNMCRGGRMF APTKTWRKWH KKVNLKQKRA ATASALAASA VPALVMARGH
      121 RIVE--EIPM --QD-LENTS DVKKMLEALN LGEEIDRC-T KKAGRGKMRN RRFRNRVGPL
      181 LVY---R-PR
//
LOCUS       Spongospora_subterranea@contig      42 bp    PROT      linear   28-AUG-2014
DEFINITION  Spongospora_subterranea@contig      44 bp    PROT      linear    1-AUG-2014, 44
 ACCESSION  Rose-Cavalier-Smiths-iMac.local:164:1409224832
ORIGIN
        1 ~~~~~~~PSV LVAPIRADIV HFVHTNMNKR QPYAVAGMQH SA
//
LOCUS       Stachyamoeba_lipophora@SLL0000     230 bp    PROT      linear   28-AUG-2014
DEFINITION  Stachyamoeba_lipophora@SLL0000     272 bp    PROT      linear    1-AUG-2014, 27
 ACCESSION  Rose-Cavalier-Smiths-iMac.local:165:1409224832
ORIGIN
        1 RPTVSVMPTV FTTPIRTEVV -MMHAFSLMR QPYGVAGEQT SAISWGTGRA VARIPRVSGG
       61 GTHRAGQGAF GNMCRGGRMF APNKVWRRWA HVIKQNERRY AVASAIAASS VAPLVMARGH
      121 RIEKTRECPL VITNGFTKTR QAASFLQKIG VYEDVLRVKA SRAGKGKRRN RRFTQRRGPL
      181 VIYKAFRNIP GVEVISVDRL TLLALAPGGK VGRFVIWTQG AFEDLQQKFG
//
LOCUS       Stenamoeba_stenopodia@stestCon     230 bp    PROT      linear   28-AUG-2014
DEFINITION  Stenamoeba_stenopodia@stestCon     272 bp    PROT      linear    1-AUG-2014, 27
 ACCESSION  Rose-Cavalier-Smiths-iMac.local:166:1409224832
ORIGIN
        1 ~~~~~~~~~~ ~~~~~~~~~~ ~~~~~~~~~~ ~~~~~~~~~~ ~~~~~~~~~~ ~~~~~~~~~~
       61 ~~~~~~~~~~ ~~~~~~~~~~ ~~~~~~~~~~ ~~~~~~~~~~ ~~~~~~~~~~ ~~~~~~~~~~
      121 ~~~~~~~~~~ ~~~~~~~~~~ ~~~~~~~~~~ ~~~~~~~~~~ ~RSGKGKLRN RRYVQRRGPL
      181 IIYHAFRNIP GIELVNVNRL NLLLLAPGGH IGRFIIWTRG ALERLDSLYG
//
LOCUS       Sterkiella@30581     230 bp    PROT      linear   28-AUG-2014
DEFINITION  Sterkiella@30581     272 bp    PROT      linear    1-AUG-2014, 272 bases, 9631A
 ACCESSION  Rose-Cavalier-Smiths-iMac.local:167:1409224832
ORIGIN
        1 RPVVSVMPAV FTAPIRDDIV HFVHTNMSKR QAHGVAGMDY AAESWGTGRA VARIPRIGGS
       61 GTSRSGQGAF GNQCRGGRMF APLKTYRRWH RKINLNQRRH AVASAIAASA VTPLVMARGH
      121 RVNQVPELPL VVEN-AETTK TLLSTLTKLG AGEDLKRSRN SRTGQGKMRN SRYVLRKGPL
      181 VVYT-ARNLP GVETVNVHRL NLLSLAPGGH LGRFIIWTKD AFKAL-----
//
LOCUS       Strongyloc@31433     230 bp    PROT      linear   28-AUG-2014
DEFINITION  Strongyloc@31433     272 bp    PROT      linear    1-AUG-2014, 272 bases, 66A8E
 ACCESSION  Rose-Cavalier-Smiths-iMac.local:168:1409224832
ORIGIN
        1 RPLVTVLPAV FKAPIRPDIV NYAHTNMRKR QPYAVAGHQT SAESWGTGRA VARIPRVRGG
       61 GTHRSGQGAF GNMCRGGRMF APTKIWRKWH TRTNISQKRF AMCSALAASA VPALVMSKGH
      121 MIMGTPEVPL VVSDDFKKTK EAVYFLKRFK AWEDIKKVYK SRAGKGKMRN RRFVRRLGPL
      181 VVY-AFRNIP GVTLLQVSRL NLLRLAPGGH VGRFCVWTES AFNKL-----
//
LOCUS       Sub@rpl4_OG5_127050_EE_br_Stet     160 bp    PROT      linear   28-AUG-2014
DEFINITION  Sub@rpl4_OG5_127050_EE_br_Stet     162 bp    PROT      linear    1-AUG-2014, 16
 ACCESSION  Rose-Cavalier-Smiths-iMac.local:169:1409224832
ORIGIN
        1 ~~~~VLCPAV LVAPIRTDIV HTVHTNMAKR QAYAVSGEQT SAESWGTGRA VARIPRVGGG
       61 GTSRSGQAAF GNMCRKGRMF APTKVWRKWH VKISVSQRRY ALVSALAATA LPALLSARGH
      121 RVEGIAEVPL VVSESFKKTK EAEALLKAIG A---L--CTQ
//
LOCUS         TaphDefo     189 bp    PROT      linear   28-AUG-2014
DEFINITION  TaphDefo     191 bp    PROT      linear    1-AUG-2014, 191 bases, 8995BD08 chec
 ACCESSION  Rose-Cavalier-Smiths-iMac.local:170:1409224832
ORIGIN
        1 RPTVTVFPKV LASPIRPDVV HQVHTSMAKR QAYAVAGHQT SAESWGTGRA VARIPRVSGG
       61 GTHRAGQAAF GNMCRGGRMF APTKVYRKWH FKVNQNQKRF AVASALAASA IPSLVLARGH
      121 RIEEVAEVPL VVADSLKKTK EAVAFLKEHK AHRDVLKVSN SRAGKGKLRN RRHTQRRGPL
      181 VIYDAFRNI
//
LOCUS       Tetrahymena_thermophila@compos     230 bp    PROT      linear   28-AUG-2014
DEFINITION  Tetrahymena_thermophila@compos     272 bp    PROT      linear    1-AUG-2014, 27
 ACCESSION  Rose-Cavalier-Smiths-iMac.local:171:1409224832
ORIGIN
        1 ~~~~~~LPAV FTAPIRTDIV HKVFTDLNKK QASGVAGMGH SAESWGTGRA VARIPRVGGS
       61 GTHRSGQAAF GNQCRKGRMF APLKTYRRVH RRVNVNQKRH AVAAALAASA LVPLVFARGH
      121 RISNVQELPY VFDDSYEKTK QAVAFLKRVG AYDDVLRVAE TRAGQGKLRN RRYKLRRGPL
      181 VVYGALRNIP GVDVCNVNRL NLLQLAPGGH VGRFIIWTES AFKKLNEIFG
//
LOCUS         TetrPyri     230 bp    PROT      linear   28-AUG-2014
DEFINITION  TetrPyri     272 bp    PROT      linear    1-AUG-2014, 272 bases, 6011B013 chec
 ACCESSION  Rose-Cavalier-Smiths-iMac.local:172:1409224832
ORIGIN
        1 RPQIHVLPAV FTAPIRTDIV HKVFTDLNKK QASGVAGMGH SAESWGTGRA VARIPRVGGS
       61 GTHRSGQAAF GNQCRKGRMF APLKTYRRVH RRVNVNQKRH AVAAALAASA LVPLVFARGH
      121 RISNVQELPY VFDDSYEKTK QAVAFLKRVG AYDDVLRVAE TRAGQGKLRN RRYKLRRGPL
      181 VVYGALRNIP GVDVCNVNRL NLLQLAPGGH VGRFIIWTES AFKKLNEIFG
//
LOCUS       Thalassiosira_pseudonana@compo     230 bp    PROT      linear   28-AUG-2014
DEFINITION  Thalassiosira_pseudonana@compo     272 bp    PROT      linear    1-AUG-2014, 27
 ACCESSION  Rose-Cavalier-Smiths-iMac.local:173:1409224832
ORIGIN
        1 RPLVSVLPEV MTAPMRTDIV QFVHTNMNKR QAYAVAGKLV SAESWGTGRA VARIPRVGGG
       61 GTSRSGQGAF GNMCRGGRMF APTKTWRKWH RKINVTQKRY AVASALAATA VPALVMARGH
      121 KVDDVPEIPL VLDNSAKKTS AAKDILAAVG ALADVEKAAD SRAGKGKARN RRYTLRRGPL
      181 VIYKAFRNLP GVELCCVDRL NLLQLAPGGH MGRFCIWSQA ALDALNTIYG
//
LOCUS       Thecamonas_trahens@AMSG_05004T     230 bp    PROT      linear   28-AUG-2014
DEFINITION  Thecamonas_trahens@AMSG_05004T     272 bp    PROT      linear    1-AUG-2014, 27
 ACCESSION  Rose-Cavalier-Smiths-iMac.local:174:1409224832
ORIGIN
        1 KAVVAVLPGV FTAPIRPDVV HHVYRDMAKR QAYAVAGHQV AAISWGTGRA VSRIPRVNGG
       61 GTHRAGQGAF GNMCRGGRMF APTKTWRKWH RKINLNQRRF ALVSAIAASA VAPLVMARGH
      121 RVEKVAEIPL VLSNSVKKTK EAAAILAAHG AHADVDRVIA SRAGKGKMRN RRYVQRRGPL
      181 VIYRAFRNLP GVETCSVERL NLLQLAPGGH IGRFVIWSQA AFEHLEALYG
//
LOCUS       Theileria_annulata@14     227 bp    PROT      linear   28-AUG-2014
DEFINITION  Theileria_annulata@14     229 bp    PROT      linear    1-AUG-2014, 229 bases, 
 ACCESSION  Rose-Cavalier-Smiths-iMac.local:175:1409224832
ORIGIN
        1 ~~~~~~~~~~ ~~~~~~~~~~ ~~~~~~~~~~ ~~~AISGYQT SARSWGTGRA LSRTPRVKGG
       61 GTHRSGQAAY ANFCRAGGMF APTRTWRHWH RKINLKEKRL ALAVSVAATA SVPLVMSRGH
      121 RVESVPELPL VLDDTLTKTR DAVELLNSMG LADELKRVSV T--KRTKRKG KKR--PVGPL
      181 VVMRAFRNIP GVDVMSVEHM NLLKLAPAGT LGRLVIFSKS AFELLDS
//
LOCUS         TheiParv     230 bp    PROT      linear   28-AUG-2014
DEFINITION  TheiParv     262 bp    PROT      linear    1-AUG-2014, 262 bases, 53F65C59 chec
 ACCESSION  Rose-Cavalier-Smiths-iMac.local:176:1409224832
ORIGIN
        1 RPVVSVMPRV FSTPLRSDLV RYVHTNMSKR QAYAVSGYQT SARSWGTGRA LSRTPRVKGG
       61 GTHRSGQAAY ANFCRAGGMF APTKTWRRWH RKLNLKERRL ALASAVSATA VVPLVMSRGH
      121 RVESVPELPL VLDDNLTKTR DAVELLNSMG LGDELKRVNT V--KRTKRKG RKY--PVGPL
      181 VVLRAFRNIP GVDVVSVEHL NLLKLAPAGT LGRLVLYSRS AFELLDTVLH
//
LOCUS         ToxoGond     230 bp    PROT      linear   28-AUG-2014
DEFINITION  ToxoGond     272 bp    PROT      linear    1-AUG-2014, 272 bases, CB118790 chec
 ACCESSION  Rose-Cavalier-Smiths-iMac.local:177:1409224832
ORIGIN
        1 RPLVSVMPSV FLSPLRPDLV RFVHTNMAKR QPYGVAGYQT SAESWGTGRA VSRIPRVPGG
       61 GTHRAGQAAF GNMCRGGGMF APNKTWRRWH RKVNVTQKRH AVASAVAATG LPALVMARGH
      121 RIDEVPELPL VVSEKVSKTR EAVKILETLG CTAELERVRA SRAGKGKMRG RRTHMRRGPL
      181 VVYAAFRNIP GVELCKVDSL NLLQLAPGGA LGRFCLYTAS AFKRLQLLFG
//
LOCUS       Trichoplax_adhaerens@TRIAD6331     230 bp    PROT      linear   28-AUG-2014
DEFINITION  Trichoplax_adhaerens@TRIAD6331     272 bp    PROT      linear    1-AUG-2014, 27
 ACCESSION  Rose-Cavalier-Smiths-iMac.local:178:1409224832
ORIGIN
        1 ~~~~~~MPAV LKAPIRPDLV QFVHTNMAKR QPYAVAGHQT SAESWGTGRA VARIPRVRGG
       61 GTHRSGQAAY GNMCRGGRMF APTRVWRRWT RKSNLSQRRY ACASALAASS LPALVMARGH
      121 RIENIQEVPL VVSDSITKTS AAVAFLKRVN AYQDVEKVKA SRTGKGKLRN RRYVQRRGPL
      181 IIYNAFRNVP GVELAQISRL NLLSLAPGGH MGRFCVWGES AFKKLDSVFG
//
LOCUS         TricVagi     230 bp    PROT      linear   28-AUG-2014
DEFINITION  TricVagi     259 bp    PROT      linear    1-AUG-2014, 259 bases, 56C74B72 chec
 ACCESSION  Rose-Cavalier-Smiths-iMac.local:179:1409224832
ORIGIN
        1 ~~TVNVLPKV FDTPIRAEVV KEVYVNLAKQ QPHANAGKKV SAISWGTGRA KARVPRVNGS
       61 GSNRNGQGAY ANFCRGGHRF NPPTLLRRWF RPVPSRQRKF AIASAIAATA VVPLVQARGH
      121 ILGEVKEVPI VVVDEIKRTR DAVELLKKVG VYGDVQRVLD GRSSKGKFRR AAYKTKKGPL
      181 VIYNAFRNIP GVETISVKAL ALAKLAPAAQ VGRLTIWTES AFKALDGIYE
//
LOCUS         TrimPyri     230 bp    PROT      linear   28-AUG-2014
DEFINITION  TrimPyri     262 bp    PROT      linear    1-AUG-2014, 262 bases, F5B327A check
 ACCESSION  Rose-Cavalier-Smiths-iMac.local:180:1409224832
ORIGIN
        1 RPLVSIMPPV LLAPIRPDIV HFVHTNLAKR QAYAVPGMQH SAESWGTGRA VARIPRISGG
       61 GTHRSGQGAF GNQCRGGRMF APTKTFRRWH RKVNINQRRY ALCSALAAAS VVPLVMARGH
      121 RIEKVPEIPL VVQDAVTKTK DAMKVLKTLK ADSEVEKVKE SRAGKGKMRN RRYVQRRGPL
      181 VIYNAFRNIP GVELCPVTRL NLLQLAPGGH LGRFVIWTEA AFKKLDQVFG
//
LOCUS       Tritrichom@10347     230 bp    PROT      linear   28-AUG-2014
DEFINITION  Tritrichom@10347     259 bp    PROT      linear    1-AUG-2014, 259 bases, A3889
 ACCESSION  Rose-Cavalier-Smiths-iMac.local:181:1409224832
ORIGIN
        1 ~~~~~~LPHV FDTPVRADLV QLIYTNLAKM QPHGTAGIRP SAVSWGPGRA KARVPRVNGS
       61 GSNRNGQGAY ANFCRGGHRF GPPSIQRRWF RPVPLKQRRY AVASAIAASA VPQLVEARGH
      121 FVKEIANIPV VVSDAITKTK QAVAALKAIH VYADVQRVID GRSSKGKMRR SAFKTKKGPL
      181 VVY-AFRNIP GVDVQNVSRL SLYQLAPGAT LGRLVVWSQS AFKAL-----
//
LOCUS       Trypa0cruc@30812     230 bp    PROT      linear   28-AUG-2014
DEFINITION  Trypa0cruc@30812     272 bp    PROT      linear    1-AUG-2014, 272 bases, 67B13
 ACCESSION  Rose-Cavalier-Smiths-iMac.local:182:1409224832
ORIGIN
        1 RPSVSVLPAV FTAPIRHDIV QFVHTNMAKR QAYAVSGMNH SAESWGTGRA VARIPRIGGG
       61 GTSTSGAGAF GNMCRGGRMF APTKIFRRWH RKINLHQKRF AVVSALAASS VPALVMSRGH
      121 KIENVAEVPL VVEDGYEKTK EAMAFLKAIG AVDDVNRVND SRAGRGKMRN RRYVARRGPM
      181 LVM-AFRNIF GLDLANVNAL NLLHLAPGGH VGRFVVWTKG AFEKL-----
//
LOCUS         TrypCruz     230 bp    PROT      linear   28-AUG-2014
DEFINITION  TrypCruz     272 bp    PROT      linear    1-AUG-2014, 272 bases, 4CA1AFE2 chec
 ACCESSION  Rose-Cavalier-Smiths-iMac.local:183:1409224832
ORIGIN
        1 RPSVSVLPAV FTAPIRHDVV QFVHTNMAKR QPYAVSGMKH SAESWGTGRA VARIPRIHGG
       61 GTSMSGAGAF GNMCRGGRMF APTKIFRRWH RKINLHQKRF AVVSALAASS LPALVMSRGH
      121 KIENVAEVPL VVEDAYEKTK EAMTFLKTVG AIDDVNRVND SRAGRGKMRN RRYVARRGPM
      181 LVMPAFRNIF GLDLANVNSL NLLHLAPGGH VGRFIIWTKS AFEKLDKIFG
//
LOCUS       Rhynchomonas     230 bp    PROT      linear   28-AUG-2014
DEFINITION  Rhynchomonas     272 bp    PROT      linear    1-AUG-2014, 272 bases, D04A0BC7 
 ACCESSION  Rose-Cavalier-Smiths-iMac.local:149:1409224832
ORIGIN
        1 ~~~~~~~~~~ ~~~~~~~~~~ ~~~~~~~~~~ ~~~~~~~~~~ ~~~~~~~~~~ ~~~~~~~~~~
       61 ~~~~~~~~~~ ~~~~~~~~~~ ~~~~~~~~~~ ~~~~~~~~~~ ~~~~~~~~~~ ~~~~~~~~~~
      121 ~~~~~~~~~L VLANS----- ---------- ---------- ---------- ----------
      181 ----AFRNVY GLDTANVNSL NLLHLAPGGH LGRFIIWSKG AFAQLDKIFG
//
LOCUS         RhynchSp     230 bp    PROT      linear   28-AUG-2014
DEFINITION  RhynchSp     272 bp    PROT      linear    1-AUG-2014, 272 bases, 3B0BEE68 chec
 ACCESSION  Rose-Cavalier-Smiths-iMac.local:150:1409224832
ORIGIN
        1 ~~~VQILPEV FLAPIRTDVV RTVHRDMNKR QAQGVAGHQA TAESWGTGRA VARIPRAGGG
       61 GTHRSGRGAY GNMCRGGHMF SPLKVFRKWH RRISRDQRRY ATVSALAASA VPALVMARGH
      121 KVDEVNELPL VV-DKLQQTK DAVKALEALD VEEDCSRVAT ARQGKGKMRN RRYTNRRGPL
      181 VVFSAFKNVV GVDTCNVNAP NLLQLAPGGH VGRFIVWTKG AFEQLPTIFG
//
LOCUS         LeisMajo     230 bp    PROT      linear   28-AUG-2014
DEFINITION  LeisMajo     272 bp    PROT      linear    1-AUG-2014, 272 bases, 1B6FDAA1 chec
 ACCESSION  Rose-Cavalier-Smiths-iMac.local:87:1409224832
ORIGIN
        1 RPSVSVLPAV FTAPIRSDIV KFVHTNMAKR QAYAVSGMNH SAHSWGTGRA VARIPRISGG
       61 GTSTSGAGAF GNMCRGGRMF APTKIFRRWH RKINLHQKRF AVVSALAASS VPSLVMSRGH
      121 QIGNVPEVPL VVEDGYEKTK EAMAFLKAIA AIDDVNRVND SRAGRGKMRN RRYVARRGPM
      181 LVMPAFRNIF GLDLANVSAL NLLHLAPGGH VGRFVIWTQS AFEQLDKIFG
//
LOCUS       Euglena_gracilis@ELL00002568_2     230 bp    PROT      linear   28-AUG-2014
DEFINITION  Euglena_gracilis@ELL00002568_2     272 bp    PROT      linear    1-AUG-2014, 27
 ACCESSION  Rose-Cavalier-Smiths-iMac.local:58:1409224832
ORIGIN
        1 RPLVTVLPKV FSSALRYDVV RFVHTNIAKR IPYAVAGHKH SAESWGTGRA VARIPRISGG
       61 GTHRSGQGAF GNMCRGGRMF APTKVFRKWH AKVPRKVRRL AVRAALAASA IPALVMARGH
      121 NLEDVPEIPL VVPNALEKTK DAVKLLKDIG AYHDVEKVAA TRVGKGKRRN RRYCVRKGPL
      181 VVLSAFRNLP GVDINFVSAL NLLRLAPGGH IGRLIVFTED AFNQLDKVLK
//
LOCUS             Bodo     230 bp    PROT      linear   28-AUG-2014
DEFINITION  Bodo     272 bp    PROT      linear    1-AUG-2014, 272 bases, 44371AE2 checksum
 ACCESSION  Rose-Cavalier-Smiths-iMac.local:28:1409224832
ORIGIN
        1 ~~~~~~~~~~ ~~~~~~~~~~ ~~~~~~~~~~ ~~~~~~~~~~ ~~~~~~~~~~ ~~~~~~~~~~
       61 ~~~~~~~~~~ ~~~~~~~~~~ ~~~~~~~~~~ ~~~~~~~~~~ ~~~~~~~~~~ ~~~~~~~~~~
      121 ~~~~~AEVPL VVEDSYEKTK QAVAFLKAVA ANDDINRV-- ---------- ----------
      181 ---------- ---------- ---------- VGRFVIWTKA AFEQLDKIFG
//
LOCUS       Diplonema_papillatum@DIPLONE05compositeWiyhLN     230 bp    PROT      linear   28-AUG-2014
DEFINITION  Diplonema_papillatum@DIPLONE05     214 bp    PROT      linear    1-AUG-2014, 21
 ACCESSION  Rose-Cavalier-Smiths-iMac.local:52:1409224832


ORIGIN
        1 RESKIALPEV FLAPIRPDVV RIVHRDMKKR QAQGVAGHQA TAESWGTGRA VARIPRAGGG
       61 GTHRSGQGAY GNQCRGGHMF SALKVFRKWH RRINRDQRRY ATVSALAASA VPALVMARGH
      121 KIVN--EFPV --Q-KVQKTK DAVKALKAID AEDDCARVTV ARSGAGKMRN RRYTNRRGPL
      181 IVFRAFRNIS GIDTCNVESL NLLQLAPGGH VGRFIVWTKA AFEKLPSIFG
//
LOCUS       Aspergillus_flavus     230 bp    PROT      linear   22-SEP-2014
DEFINITION  Aspergillus_flavus, 544 bases, B3BB5E60 checksum.
 ACCESSION  Rose-Cavalier-Smiths-iMac.local:202:1409224908
ORIGIN
        1 GA-TAPLPAV FNAPIRLDVV QQVHTGMAKR QPYAVAGEQT SAESWGTGRA VARIPRVSGG
       61 GTHRAGQAAF GNQCRSGRMF APTKVWRKWH QKLNLNQKRF ATASALAASS VPALLFARGH
      121 RVANVPEVPL VVESKTAKTK AAVTLLKALG AGDDLVKVAK SRAGKGKLRN RRFRQRRGPL
      181 VVYRAFRNIP GVETSPVFAL NLLQLAPGGH LGRFVVWTSS AFEALDQVFG
//
LOCUS       Danio_rerio     230 bp    PROT      linear   22-SEP-2014
DEFINITION  Danio_rerio, 544 bases, 6B5DF367 checksum.
 ACCESSION  Rose-Cavalier-Smiths-iMac.local:225:1409224908
ORIGIN
        1 -GKNVVMPAV FRAPIRPDIV NFVHTNMRKR QPYAVAGHQT SAESWGTGRA VARIPRVRGG
       61 GTHRSGQGAF GNMCRGGRMF APTKTWRRWH RRVNVNQKRY AMCSALAASA LPSLVMAKGH
      121 RIEEIPEVPL VVDDKVEKTK EAVLLLKKLK AWNDIKKVYA SRAGKGKMRN RRRIQRKGPC
      181 IIYRAFRNIP GITLQSVSRL DLLKLAPGGH IGRFCIWTEG AFRKLDDLYG
//
LOCUS       Candida_albicans     230 bp    PROT      linear   22-SEP-2014
DEFINITION  Candida_albicans, 544 bases, F27CCBB5 checksum.
 ACCESSION  Rose-Cavalier-Smiths-iMac.local:271:1409224908
ORIGIN
        1 SS-QLPLPAV FAAPVRPDLV HSVFVRVNKR QAYAVAGHQT SAESWGTGRA VARIPRVGGG
       61 GTHRSGQAAF GNMCRGGRMF APTKTWRRWN VKVNHNEKRY ATASAIAASA VTSLVLARGH
      121 RVEQVKELPL VVSNEFEKTK DAVAVLKAVG AHKDVVKVIK SRAGKGKLRG RRFTQRRGPL
      181 VVYKALRNVP GVETASVKHL GLLQLAPGAH LGRFIIWTQG AFESLDSVYG
//
LOCUS         UstiMayd     230 bp    PROT      linear   28-AUG-2014
DEFINITION  UstiMayd     272 bp    PROT      linear    1-AUG-2014, 272 bases, 900FE1C4 chec
 ACCESSION  Rose-Cavalier-Smiths-iMac.local:184:1409224832
ORIGIN
        1 RPTVNVLPAV FTAPIRPDVV QLVHTNVAKR QPYAVAGHQT SAESWGTGRA VARIPRVGGG
       61 GTHRSGQAAF GNMVRGGHMF APTKLWRRWF IKTNQNQKRY ATASALAATA VPSLVLARGH
      121 RVEELEEIPL VVADSLTKTK EAIALLKSVN AYNDVVKVSN SRAGVGKLRN RRHTQRRGPL
      181 VIYNAFRNVP GVELCSVERL NLLQLAPGGH LGRFVIFTQS AFGRLDEVFA
//
LOCUS       Vannella_simplex@vansiSFL6WO51      68 bp    PROT      linear   28-AUG-2014
DEFINITION  Vannella_simplex@vansiSFL6WO51      70 bp    PROT      linear    1-AUG-2014, 70
 ACCESSION  Rose-Cavalier-Smiths-iMac.local:185:1409224832
ORIGIN
        1 ~~~~~~LPAV LTAPIRDDVV RFVHTNINKR QAYAVAGHQS SAESWGTGRA VSRIPRVPGS
       61 GTHRAGQG
//
LOCUS       Volvox_carteri@VOLCA103563     230 bp    PROT      linear   28-AUG-2014
DEFINITION  Volvox_carteri@VOLCA103563     272 bp    PROT      linear    1-AUG-2014, 272 ba
 ACCESSION  Rose-Cavalier-Smiths-iMac.local:186:1409224832
ORIGIN
        1 RPLVSVLPAV FTAPIRPDIV RTIHTNMAKR QAYAVAGHQT AAESWGTGRA VSRIPRVPGG
       61 GTHRAGQGAF GNMCRGGRMF APTKVWRRWH RKVNVNQKRY AVCSALAASA LPSLVMARGH
      121 RIEQVPEVPL VLSDGLKKTS KALEILKKIG ALPDVEKSKD SRSGKGKLRN RRYVMRKGPL
      181 VVFAAFRNLP GVEVTSVDRL NLLQLAPGGH LGRFCIWSKS AFEKLDKIFG
//
LOCUS       Thermococcus_kodakarensis     230 bp    PROT      linear   22-SEP-2014
DEFINITION  Thermococcus_kodakarensis, 544 bases, 42448BF checksum.
 ACCESSION  Rose-Cavalier-Smiths-iMac.local:237:1409224908
ORIGIN
        1 PVEEIELPKV FSTPFRPDLI RRAVIASWTI QPQGRAGKRR VTENIGKGHG MARVERIKTS
       61 P--R--FAAF VPFAVGGRRT HPPKVEKIIW EDINKKERRL AIMSAIAATA NYDLVRARGH
      121 VVDNVVQIPL VVTDDLQKTA QTREIFKKLG VWDDIERAKK NRAGKGKMRG RRYKKAKGPL
      181 IVVQGARNHP GVDVVTVDNL GVEYLAPGTH PGRLTIWTKG AIERLREIYG
//
LOCUS       Pyrococcus_horikoshii     230 bp    PROT      linear   22-SEP-2014
DEFINITION  Pyrococcus_horikoshii, 544 bases, 62EC3D94 checksum.
 ACCESSION  Rose-Cavalier-Smiths-iMac.local:277:1409224908
ORIGIN
        1 PVDEIELPRV FLTPFRPDLI RRAVIASWTI QPQGRAGKRR VTENIGKGHG MARVERLKTP
       61 P--R--YAAF VPFARGGRRA HPPKVEKIIW EGINKKERRL AIMSAIAATA NYDIVKSRGH
      121 IVDNVPQLPL IVVDDLQKTR ETREIFKKLG IWEDIERAKE KRAGKGKMRG RRYKKAKGPL
      181 IVVFGARNHP GVDVVVVDNL GVEHLAPGTH PGRLTVWTVS AIERLREIYG
//
LOCUS       Thermoplasma_acidophilum     230 bp    PROT      linear   22-SEP-2014
DEFINITION  Thermoplasma_acidophilum, 544 bases, 6DB68BA8 checksum.
 ACCESSION  Rose-Cavalier-Smiths-iMac.local:205:1409224908
ORIGIN
        1 MKGEIDLPEV FDTEVREDII RRAFRAISLP YGSSPMRRVG HT-TR-PGLG ISRMPRIAGG
       61 S--R---VVG IASAVGGKSA HSPR-TKNLY VKINDRERKM AKYSAIALTA SVEAVKKRGH
      121 RFKEGLKLPI VVEDGVEKTK DAIALLKNLG VYEDIERSRE GRAGRGKMRG RRYKQPKSVL
      181 IV-KAFRSLP GVDIASPNSL SIRKLAPGGV GGRLTIFTEG AIESLKEVDQ
//
LOCUS       Picrophilus_torridus     230 bp    PROT      linear   22-SEP-2014
DEFINITION  Picrophilus_torridus, 544 bases, FCD1661B checksum.
 ACCESSION  Rose-Cavalier-Smiths-iMac.local:262:1409224908
ORIGIN
        1 IKGEIELPKI FEIRPREDIL REAFRAITLR QPYGAAGMRR VGQNLGPNHG ISRIPRLAGG
       61 S--R---AVL LGSVVGGKSA HAPRSDKVLY KKINKRERKL ARFTAIALTA SREHIIKRGH
      121 RIDENLTFPV IVTNDLEKTR DAVEFFKKLG LYDDILRSKE NRPGRGKMRN RTYKQPKSLL
      181 IVGKAFSSLP GVDIATPSSL SIRKLAPGGT GGRLTIFTES AISSLKEV-Q
//
LOCUS       Methanosphaera_stadtmanae     230 bp    PROT      linear   22-SEP-2014
DEFINITION  Methanosphaera_stadtmanae, 544 bases, A93D831B checksum.
 ACCESSION  Rose-Cavalier-Smiths-iMac.local:199:1409224908
ORIGIN
        1 ITEEIELPEI FEEEYRPDVI KRAVISMQTI QPWGTAGKRT TAESFGSGRG AAMVPRVKGS
       61 -K-----AAF VPQAIGGRKA HPPRVNTIYH EKINKKERTL AIRSAIAATA NKELVEQRGH
      121 QVSELEQIPF VIDDEIETTK ETREIFKDLG IMDDIVRAKK GKSGKGKLRG RKYRTPKGPL
      181 VVVLGARNHA GVDVVEVNNI NAELLAPGTH AGRLTIYTKS AIEKLGDLFQ
//
LOCUS       Methanobrevibacter_smithii     230 bp    PROT      linear   22-SEP-2014
DEFINITION  Methanobrevibacter_smithii, 544 bases, 7B59BF99 checksum.
 ACCESSION  Rose-Cavalier-Smiths-iMac.local:279:1409224908
ORIGIN
        1 VKEEIELPAI FNEEYRPDLI KRAVISAQTV QPWGNAGKRT SAKGWGSGRG TARVPRIKNG
       61 SK-----AAF VPMAVGGRRA HPTRAEKNHH EKINIKERRF AIRSAVAATA NKELVENRGH
      121 RLGDLEQVPI IVEDDICTTK QTREIFQNLG VYDDITRAKE GRAGRGKTRG RKYKKVKGPL
      181 LVVLGARNHA GVDVVTVENL NAELLAPGTH PGRLTIFTKS AVEKLGGLFQ
//
LOCUS       Haloredivivus_sp.G17@EHK01973     230 bp    PROT      linear   25-NOV-2011
DEFINITION  50S ribosomal protein L4P [Candidatus Haloredivivus sp. G17].
 ACCESSION  EHK01973
  ORGANISM  Candidatus Haloredivivus sp. G17
VERSION     EHK01973.1  GI:358033420DBSOURCE    accession AGNT01000112.1KEYWORDS    .SOURCE      Candidatus Haloredivivus sp. G17            Archaea; Nanohaloarchaeota; Nanohaloarchaea; Candidatus            Haloredivivus.COMMENT     Method: conceptual translation.FEATURES             Location/Qualifiers
     source          1..252
                     /organism="Candidatus Haloredivivus sp. G17"
                     /strain="G17"
                     /db_xref="taxon:1072681"
     Protein         1..252
                     /product="50S ribosomal protein L4P"
     Region          3..248
                     /region_name="Ribosomal_L4"
                     /note="Ribosomal protein L4/L1 family; cl00325"
                     /db_xref="CDD:260356"
     CDS             1..252
                     /gene="rpl4lp"
                     /locus_tag="HRED_00281"
                     /coded_by="AGNT01000112.1:14257..15015"
                     /note="COG0088 Ribosomal protein L4"
                     /transl_table=11


ORIGIN
        1 m--r-dlpdq fnervrpdiv kraalssknr qaygsaglkv tsyrsskgkg rarvprqvar
       61 gmqlfgdgae aphtrggrra hppkpekefg eeindkerrk airsaiaasn dseliseh-h
      121 dy-dg-elpl mgdgevekts elkeklqdlg ledelercse kragkganrg rkyrrkrgpl
      181 vvvqasgnla gvevslvdql naeklsmgar pgrlvvwsek sleemkelyq
//
LOCUS       Nanosalinarum_sp.J07AB56@EGQ40635     230 bp    PROT      linear   11-MAR-2013
DEFINITION  ribosomal protein L4 [Candidatus Nanosalinarum sp. J07AB56].
 ACCESSION  EGQ40635
  ORGANISM  Candidatus Nanosalinarum sp. J07AB56
   AUTHORS  Narasingarao,P., Podell,S., Ugalde,J., Heidelberg,K., Banfield,J.
VERSION     EGQ40635.1  GI:339757052DBLINK      BioProject: PRJNA52645            BioSample: SAMN01940911DBSOURCE    accession GL982569.1KEYWORDS    .SOURCE      Candidatus Nanosalinarum sp. J07AB56 (hypersaline lake metagenome)            Archaea; Nanohaloarchaeota; Nanohaloarchaea; Candidatus            Nanosalinarum.
REFERENCE   1  (residues 1 to 251)
            Emerson,J.B., Brocks,J.J., Heidelberg,K.B., Banfield,J.F. and
            Allen,E.E.
  TITLE     De novo metagenomic assembly reveals abundant novel major lineage
            of Archaea in hypersaline microbial communities
  JOURNAL   ISME J (2011) In press
   PUBMED   21716304
  REMARK    Publication Status: Available-Online prior to print
REFERENCE   2  (residues 1 to 251)
            and Allen,E.
  TITLE     Direct Submission
  JOURNAL   Submitted (14-OCT-2010) Scripps Institution of Oceanography,
            University of California, San Diego, 9500 Gilman Drive, La Jolla,
            CA 92093-0202, USA
COMMENT     Method: conceptual translation.
FEATURES             Location/Qualifiers
     source          1..251
                     /organism="Candidatus Nanosalinarum sp. J07AB56"
                     /isolation_source="Lake Tyrrell"
                     /db_xref="taxon:889962"
                     /environmental_sample
                     /country="Australia: Victoria"
                     /note="metagenomic; derived from metagenome: hypersaline
                     lake metagenome"
     Protein         1..251
                     /product="ribosomal protein L4"
     Region          3..244
                     /region_name="Ribosomal_L4"
                     /note="Ribosomal protein L4/L1 family; cl00325"
                     /db_xref="CDD:260356"
     CDS             1..251
                     /locus_tag="J07AB56_13650"
                     /coded_by="GL982569.1:911602..912357"
                     /transl_table=11


ORIGIN
        1 m----nlppq fserirpdiv kraflsskrr enygaagsrv ttyrsqkgkg msrtprmlgr
       61 gmqlvgegae apnarggrra hqpksdrkfd eqindkerrk airsaiaata -sdkvyer-h
      121 ry-dg-elpi vvedqiertq alietleqng lgdeldrcre rrggkgrnrg rkyetkvgpl
      181 vvvsaasnip gidatevdql saedlapgak pgrltvysen alkkleelfy
//
LOCUS       Korarchaeum_cryptofilum     230 bp    PROT      linear   22-SEP-2014
DEFINITION  Korarchaeum_cryptofilum, 544 bases, B58D6E9D checksum.
 ACCESSION  Rose-Cavalier-Smiths-iMac.local:209:1409224908
ORIGIN
        1 VIGRIELPPL FELDVRQDII RRVYLSQLTI QPQGRAGLRT SAESLGVGHG IARVPRVKGR
       61 GYPAAGRAAR AVMAVGGAKT KAPRSWKVVW ERVNKKERRL AIGSAIAATS HPELVGAR-H
      121 RIPEGIALPI VVSDDIEKTS DLHKLLKKLG LEEELERCKR RRAGRGKMRG RVRQRARGPL
      181 IIYLASRNIP GVDAVSLRNL SVMHLAPGGK PGRLTIWSES SIRALEEVRV
//
LOCUS       Metallosphaera_sedula     230 bp    PROT      linear   22-SEP-2014
DEFINITION  Metallosphaera_sedula, 544 bases, 631CD69F checksum.
 ACCESSION  Rose-Cavalier-Smiths-iMac.local:245:1409224908
ORIGIN
        1 KVKDVQLPLI FSYPVRKDLI RRAFHSSFTL QPKGRAGKRT TAKSFGINLG LARVPRIRGA
       61 G-----EGAL APNTAGGRLA FPPSPRERVK EDINEKEKRL AVISALASTT IKEIVTNRGH
      121 RFT-G-DLPL VVVDDLGKTA ELEEILIKLG LEQELKRASY -RAGKGKMRG RKYKRTVGPL
      181 LVVEAALNLP GVDVVSAKDV SVIHLAPGGH AGRLVIYTES ALKVLQDRFK
//
LOCUS       Sulfolobus_solfataricus     230 bp    PROT      linear   22-SEP-2014
DEFINITION  Sulfolobus_solfataricus, 544 bases, 3BFC645A checksum.
 ACCESSION  Rose-Cavalier-Smiths-iMac.local:214:1409224908
ORIGIN
        1 RIKEVELPII FSFPVRKDLI RRVFIAEFTL QPKGRAGKRT SAESFGINLG MARVPRVKNS
       61 G-----EAAL APNTVGGRLA FPPSVNKKLA EEANVKEKRL AVISALSATA DIAFVRARGH
      121 VFKDSVRFPI VVTDDIVTTS EVEEFLKKIG VYDDVERVKE RRAGKGKMRG RKYKEPIGPL
      181 IIVKAARNLA GVDVVNAKDV SVIHLAPGAH PGRLTIYTES SIKILDERLS
//
LOCUS       Nanoarchaeum_equitans     230 bp    PROT      linear   22-SEP-2014
DEFINITION  Nanoarchaeum_equitans, 544 bases, 3B787B01 checksum.
 ACCESSION  Rose-Cavalier-Smiths-iMac.local:251:1409224908
ORIGIN
        1 QVGNIELPPQ FNEKIRFDVI KRAFLAIQSR QPYGAAGKQH SARSWRTGRG ISRVSRLRRH
       61 GALFYWVARN IAQAVKGKKA HPPKAEKDWY EKINKKERRL AIRSALAATK ELDLVKARGH
      121 IIDK-P-VPI VV-DGLEKTK EIQQLLLKLG LEKELERV-Y ERAGKGKRRG RAYIERKGPL
      181 IVVKAVDNIP GLDIEEVPNL NVELLAPGAK PGRLLIISKD ALETLRERKL
//
LOCUS       Ignicoccus_hospitalis     230 bp    PROT      linear   22-SEP-2014
DEFINITION  Ignicoccus_hospitalis, 544 bases, 8177A556 checksum.
 ACCESSION  Rose-Cavalier-Smiths-iMac.local:222:1409224908
ORIGIN
        1 PVEEIELPPV FSLPVRKDLI RRAFLSAFTL QPKGRAGKRT TAESLGPGHG LARVPRIKGT
       61 S--R---AAF VNSARGGHLA FPPRPDKKLH EEINKKERLI AIASALAATS RRELVEARGH
      121 AISSVKEVPL IVVDDIEKAK DLREAFVKLG VIDDVERASE WRSTKGKMRG RRYKKRVGPL
      181 IIVRAASAFP GTDVVAVNLL SVKHLAPGGV PGRLTIISKK ALEEIGKRLT
//
LOCUS       Methanopyrus_kandleri     230 bp    PROT      linear   22-SEP-2014
DEFINITION  Methanopyrus_kandleri, 544 bases, BBA020BA checksum.
 ACCESSION  Rose-Cavalier-Smiths-iMac.local:252:1409224908
ORIGIN
        1 EVDTVELPSF FEEPVRKDLI RRAVLAAQAR QPYGTAGFRT SAESWGAGHG VAMVPRVKGR
       61 RHPAAGRAAR VAQAVGGQKA HAPTPEKDWT QRVNRKERRA ALRSALAATA KPEFVKERGH
      121 VIDDVPHLPV VVVDELKKAR EVREFFKSVG LWADVERAKS NRAGKGKRRG RRYVKPKSVL
      181 IVVLGARNHP GVDVVEAMHL GVEHLAPGAH PGRLTVFTPG ALEVLEERLG
//
LOCUS       Methanococcus_aeolicus     230 bp    PROT      linear   22-SEP-2014
DEFINITION  Methanococcus_aeolicus, 544 bases, 47F5CAD1 checksum.
 ACCESSION  Rose-Cavalier-Smiths-iMac.local:272:1409224908
ORIGIN
        1 EKGETELSAV FETEYRPDLI KRAFLSSFTL QPKGVAGKRT SAKSIGKGHG RARVQR-GQG
       61 A------GAF VPQAVGGRRC HPPKVEKILH ERVNKKERLK ALASAIAASA NIEMVKNRGH
      121 VVETVPSVPL IVSDDFEKTK EVLETFKNLG LDGDVQRAKD GRSGIGKLRG RKYRKPKSVL
      181 VVVKASKNLP GVDVISANDL GVMHIAPGAD SGRLTLWTES AVEEINKRF-
//
LOCUS       Methanocaldococcus_jannaschii     230 bp    PROT      linear   22-SEP-2014
DEFINITION  Methanocaldococcus_jannaschii, 544 bases, 4E62D2D6 checksum.
 ACCESSION  Rose-Cavalier-Smiths-iMac.local:275:1409224908
ORIGIN
        1 AVKEIDLPAV FEEEYRPDLI KRAFLSAFTL QPKGSAGLRT SAKNIGKGHG RARVDRVPQG
       61 W------AAR VPQAVGGRRA HPPKVEKILW ERVNKKERIK AIKSAIAATA NPELVKERGH
      121 VFETE-NLPI IVESSFEKTK DVFAVFEKLG ISDDVIRAKN GRAGKGKMRG RKYKKPRSIL
      181 VVVLASRNLP GVDVITAKDL GIIHLAPGGV AGRLTVWTES ALEKLKERFE
//
LOCUS       Methanosarcina_mazei     230 bp    PROT      linear   22-SEP-2014
DEFINITION  Methanosarcina_mazei, 544 bases, BA0ADB32 checksum.
 ACCESSION  Rose-Cavalier-Smiths-iMac.local:274:1409224908
ORIGIN
        1 TVGEIELPAV FDADYRPDLI KKAVLAAQAL QPYGPAGMKT SATGWGSGRG VSHVPRKNSS
       61 R------AAR VPHAKGGRRA HPPKPEADRS EKVNTKERRY AIRSAIAATI DPTLVNLRGH
      121 IFEA--ELPI VAVNDLERTK QVIEFLEAAG LYEDVLRAKY GRAGRGKLRG RKYKHKKSVL
      181 IVAKAARNLS GVDVVTVDSL NAELLAPGTH AGRLTVWTES AIGKLEGAFQ
//
LOCUS       Methanococcoides_burtonii     230 bp    PROT      linear   22-SEP-2014
DEFINITION  Methanococcoides_burtonii, 544 bases, CCCE1343 checksum.
 ACCESSION  Rose-Cavalier-Smiths-iMac.local:193:1409224908
ORIGIN
        1 SKGEIALPEV FSEIFRPDLI KKAVLSAQAL QPYGTAGMQT SAHSWGSGRG VAQVPRSNGS
       61 R------VAR IPQAVGGRRA HPPKTETDRT EKINKKEKRL AVRSAIAATI DADLVKARGH
      121 KFTA--EVPF VADDAIEKIK EVISFLQAAG LYDDIIRAKE GRAGKGKRRG RKYKNRKSVL
      181 IVTKAANNLP GVDVATVTAL NAELLAPGTH AGRLTVWTQS AITNMEGMFL
//
LOCUS       Methanoculleus_marisingri     230 bp    PROT      linear   22-SEP-2014
DEFINITION  Methanoculleus_marisingri, 544 bases, 425BB33C checksum.
 ACCESSION  Rose-Cavalier-Smiths-iMac.local:260:1409224908
ORIGIN
        1 IAHEIDLPEI FREEYRPDLI KRAVLALQSF QPHGTAGMRT SAESWGSGRG AAQVPRKNGS
       61 R------VAR VPQATGGRAA HPPKVEKILV KEINRKEKRK ALRSAVAAST YPDLVRERGH
      121 LFEG--DLPL VFEDRFERTG DVIAALTALG VYADVERAKG SRAGRGTMRG RRYKQRKSVL
      181 IVTRAARNLA GVDAVAVDQL NAELLAPGTQ AGRLTIWTES AIRRLEEFS-
//
LOCUS       Archaeoglobus_fulgidus     230 bp    PROT      linear   22-SEP-2014
DEFINITION  Archaeoglobus_fulgidus, 544 bases, 8FA8243D checksum.
 ACCESSION  Rose-Cavalier-Smiths-iMac.local:270:1409224908
ORIGIN
        1 VTEEIELPEV FAEEFRPDII KRAVLALQSR QPYGPSGVDY SWENWGPGHG YARVPRKLGR
       61 R------AVV VPQAVGGRRA HPPKPERKWA EKINKKEMRK ALKSAIAATA NEELVRQRSH
      121 VFEG--ELPK VVSNELERTK DVAEVFRAIG VYADVERAKE RRAGRGKMRG RRYVKKKSVL
      181 LVVKAAKNLP GVDAVVVKDL NVELLAPGCH PGRLTVWTKS AVEYLGEWLC
//
LOCUS       Halobacterium_salinarum     230 bp    PROT      linear   22-SEP-2014
DEFINITION  Halobacterium_salinarum, 544 bases, 23F200DA checksum.
 ACCESSION  Rose-Cavalier-Smiths-iMac.local:194:1409224908
ORIGIN
        1 DAGTLDLPRV FEEPVRPDLV KRAVLAAQAT QEYGAAGLRT TAESQGSGRG MAHVPKANGQ
       61 G------AR- VPQTVGGRKA HPPKAEKDHG LDVNDKERKA AVRAAVAATT DSELVADRGH
      121 NFDDDVEFPL VVSDDFEKTQ DVVSLLEALG VHADIERADE GRAGQGTLRG RKYQEPTSIL
      181 FVTTAARNLA GVDVATGREV NAEDLAPGAE PGRLTVWTES AVEEVAQR--
//
LOCUS       Natromonas_pharaonis     230 bp    PROT      linear   22-SEP-2014
DEFINITION  Natromonas_pharaonis, 544 bases, 6B4D1B90 checksum.
 ACCESSION  Rose-Cavalier-Smiths-iMac.local:200:1409224908
ORIGIN
        1 DAGEVELPAV FETDYRPDLI KRAVLAAQAI QDTGTAGLRT PAESPGSGRG MAHVPRQNGR
       61 -------ARE VPQAVSGRPA HPPKAEKDRG LDINTKERKL ATRSAIAATA NADRVEERGH
      121 EFDEETDLPL VVSDEFEKTQ EAVDVLEALG VYDDIERAED GRAGRGTTRG RKYTEPKSVL
      181 VVTLAARNLA GSDVATADEV NVEDLAPGTQ AGRLTLWTES ALAEVAER--
//
LOCUS       Haloarcula_marismortui     230 bp    PROT      linear   22-SEP-2014
DEFINITION  Haloarcula_marismortui, 544 bases, 56352E76 checksum.
 ACCESSION  Rose-Cavalier-Smiths-iMac.local:287:1409224908
ORIGIN
        1 TDGEVDLPDV FETPVRSDLI GKAVRAAQAK QDYGSAGLRT PAESFGSGRG QAHVPKQDGR
       61 -------ARR VPQAVKGRSA HPPKTEKDRS LDLNDKERQL AVRSALAATA DADLVADRGH
      121 EFDRD-EVPV VVSDDFEKTQ EVVSLLEALD VHADIDRADE -KAGQGSARG RKYRRPASIL
      181 FVTTAARNLA GADVATASEV NTEDLAPGGA PGRLTVFTES ALAEVAER--
//
LOCUS       Nitrososphaera_viennensis@EN76AIC14707     230 bp    PROT      linear   20-AUG-2014
DEFINITION  50S ribosomal protein L4p [Nitrososphaera viennensis EN76].
 ACCESSION  AIC14707
  ORGANISM  Nitrososphaera viennensis EN76
   AUTHORS  Kerou,M.L., Offre,P., Spang,A.M. and Schleper,C.
VERSION     AIC14707.1  GI:647811006DBLINK      BioProject: PRJEA60103            BioSample: SAMN02721150DBSOURCE    accession CP007536.1KEYWORDS    .SOURCE      Nitrososphaera viennensis EN76            Archaea; Thaumarchaeota; Nitrososphaerales; Nitrososphaeraceae;            Nitrososphaera.
REFERENCE   1  (residues 1 to 273)
            Leisch,N. and Schleper,C.
  TITLE     Nitrososphaera viennensis gen. nov., sp. nov., an aerobic and
            mesophilic, ammonia-oxidizing archaeon from soil and a member of
            the archaeal phylum Thaumarchaeota
  JOURNAL   Int. J. Syst. Evol. Microbiol. 64 (PT 8), 2738-2752 (2014)
   PUBMED   24907263
REFERENCE   2  (residues 1 to 273)
  TITLE     Direct Submission
  JOURNAL   Submitted (01-APR-2014) Department of Ecogenomics and Systems
            Biology Group of Archaea Biology and Ecogenomics, University of
            Vienna, Althanstrasse 14, Vienna 1090, Austria
COMMENT     Method: conceptual translation.
FEATURES             Location/Qualifiers
     source          1..273
                     /organism="Nitrososphaera viennensis EN76"
                     /strain="EN76"
                     /isolation_source="soil"
                     /culture_collection="DSM:26422"
                     /culture_collection="JCM:19564"
                     /db_xref="taxon:926571"
                     /country="Austria: Vienna"
                     /lat_lon="48.229273 N 16.358947 E"
                     /collection_date="2008"
     Protein         1..273
                     /product="50S ribosomal protein L4p"
     Region          6..262
                     /region_name="Ribosomal_L4"
                     /note="Ribosomal protein L4/L1 family; cl00325"
                     /db_xref="CDD:260356"
     CDS             1..273
                     /gene="rpl4p"
                     /locus_tag="NVIE_005110"
                     /coded_by="complement(CP007536.1:413830..414651)"
                     /inference="ab initio prediction:AMIGene:2.0"
                     /note="Evidence 2b : Function of strongly homologous gene;
                     Product type s : structure"
                     /transl_table=11


ORIGIN
        1 dagsielpiv fdtpyrpevi hkvyvnayqr qgrypgagev saesrntglg iarlararge
       61 gfpragqaag vagvrhgrva hppeswkhiy kkinhkekql glcsaiaata rrdlvegrgh
      121 klakdvklpi vvsndiekak dliktlsalg laddlarags trsgtarrrg rsarvgtsal
      181 vvvlaiksip gvevktarei svldlapgsk pirlavfsqn aieqlkdvka
//
LOCUS       Cenarchaeum_symbiosum     230 bp    PROT      linear   22-SEP-2014
DEFINITION  Cenarchaeum_symbiosum, 544 bases, 1700D1F8 checksum.
 ACCESSION  Rose-Cavalier-Smiths-iMac.local:220:1409224908
ORIGIN
        1 KGKEITLPPV FGTPYRRDLI KKAYTILDTF QPKGTAGMDV SADSLNPGHG QARIARMKGG
       61 GGRRRGEAGE VASIRGGRQA HPPKVQKVIH KKINKKEKKL ALCSAIAATA SKSTVAGRGH
      121 IIDGIE-LPI VISDDIEKAS EVRKILSALG LFADVNRLEG -RTGKSALRG RPKKIGKSIL
      181 FVVRAVGGFP GVTARPARDL SVLDLAPGAE PARLTVYSKA AIESLAGISS
//
LOCUS       Nitrosopumilis_sp_AR2     230 bp    PROT      linear   22-SEP-2014
DEFINITION  Nitrosopumilis_sp_AR2, 544 bases, 640CA775 checksum.
 ACCESSION  Rose-Cavalier-Smiths-iMac.local:282:1409224908
ORIGIN
        1 KDTEVELPII FSTPFRRELI HKAFTNLTSF QRQGRAGMDV VADSNDPGQG VSRVARMQGG
       61 GGGRQGQGAE VASTRGGRQA HPPIVEKAIY KKLNKKENKL ALCSAIAATA SKNLVESRGH
      121 KIEGIESFPI IVSDDIEKTS EIIKVMDSLK LSQDVKRLNS -RSGQSRLRG RTKKIGKSVL
      181 FVTKATGSIP GVEVRNVKEL SVLDLAPGSD PIRLTVYSKS AIEEIGKIKS
//
LOCUS       Thermofilum_pendens@WP_011751904     230 bp    PROT      linear   25-MAY-2013
DEFINITION  50S ribosomal protein L4 [Thermofilum pendens].
 ACCESSION  WP_011751904
  ORGANISM  Thermofilum pendens
VERSION     WP_011751904.1  GI:500075891KEYWORDS    RefSeq.SOURCE      Thermofilum pendens            Archaea; Crenarchaeota; Thermoprotei; Thermoproteales;            Thermofilaceae; Thermofilum.COMMENT     REFSEQ: This record represents a single, non-redundant, protein            sequence which may be annotated on many different RefSeq genomes            from the same, or different, species.
FEATURES             Location/Qualifiers
     source          1..267
                     /organism="Thermofilum pendens"
                     /db_xref="taxon:2269"
     Protein         1..267
                     /product="50S ribosomal protein L4"
                     /calculated_mol_wt=29269
     Region          10..259
                     /region_name="rpl4p_arch"
                     /note="50S ribosomal protein L4P; TIGR03672"
                     /db_xref="CDD:234305"


ORIGIN
        1 averiklpsf fkspvrpdli rrvyiatsrl qpkgtaglrt taeslgvghg iarvarikgg
       61 l--ra--arv v-qavkgrra hpprvekiir eevnrkekrk allsalaava srdfvlkrgh
      121 vvpd-iplpv vvaddlekar dlrafleklg lwkdveraqt nragkgkmrg rrykkpksll
      181 ivvlaarnmp gvdvvtykel svlhlapggn pgrltvftks avkglerlkg
//
LOCUS       Caldivirga_maquilingensis@WP_012185384     230 bp    PROT      linear   25-MAY-2013
DEFINITION  50S ribosomal protein L4 [Caldivirga maquilingensis].
 ACCESSION  WP_012185384
  ORGANISM  Caldivirga maquilingensis
VERSION     WP_012185384.1  GI:501136826KEYWORDS    RefSeq.SOURCE      Caldivirga maquilingensis            Archaea; Crenarchaeota; Thermoprotei; Thermoproteales;            Thermoproteaceae; Caldivirga.COMMENT     REFSEQ: This record represents a single, non-redundant, protein            sequence which may be annotated on many different RefSeq genomes            from the same, or different, species.
FEATURES             Location/Qualifiers
     source          1..278
                     /organism="Caldivirga maquilingensis"
                     /db_xref="taxon:76887"
     Protein         1..278
                     /product="50S ribosomal protein L4"
                     /calculated_mol_wt=30415
     Region          18..269
                     /region_name="rpl4lp"
                     /note="50S ribosomal protein L4P; Provisional; PRK04042"
                     /db_xref="CDD:235211"


ORIGIN
        1 avgevdlpeh fktpirldli rravlstarl qpkgtaglrt savsfgtglg iarvprikgn
       61 mwpr---ari apnvvkgrra hppkvekrlw erinrkerll airsaiaata vrelimargh
      121 lvgdvkaipl vvvnefekaa dvknvfkalg vwsdvvkaqg nragrgkmrg rrykepksil
      181 vvvravrnma gvdvvyvdnl silhlapggv pgrltlwtqg aierleklft
//
LOCUS       Pyrobaculum_aerophilium     230 bp    PROT      linear   22-SEP-2014
DEFINITION  Pyrobaculum_aerophilium, 544 bases, FCDE6501 checksum.
 ACCESSION  Rose-Cavalier-Smiths-iMac.local:269:1409224908
ORIGIN
        1 YVADIEAPLH FLEPIRPDLI RRAYLSALSF QPKGVAGKEH SCESFGVGLG IARIPRYKGS
       61 LWPR---GCF APNTRGGRRA HPPKVEKKLH EEINKKEKKL AIRSAIAATA YRSWVAARGH
      121 VVEKVPSLPV VVVGDAERAK EAKKLFEALG LWPDVERAAE GRAGKGKMRG RRYKEPKSVL
      181 VVVAAVRNFP GVDVVAVNNL NILVLAPGGV PGRLTLWTAP AVEKLRGLFL
//
LOCUS       Staphylothermus_marinus     230 bp    PROT      linear   22-SEP-2014
DEFINITION  Staphylothermus_marinus, 544 bases, 13E4E583 checksum.
 ACCESSION  Rose-Cavalier-Smiths-iMac.local:227:1409224908
ORIGIN
        1 KVEEITLPPI FSLPVRKDLI RRAFLSAFTL QPKGRAGKRT TARSWGVGRG LARVPRLPNS
       61 ---R---AAF ISFARGGHAA FPPRPDERIH ERINKREKAY AVASAIAATA KVDLVRGRGH
      121 VFQQ-DKLPV VLLDDVEKAR DAKELLIKLG LWSDIVRSYE RRAGKGKMRG RRYVEPRSIL
      181 FVVKAVRNFP GVDVATPNNL GILHLAPGGV PGRLTVFTRS AIEDISRKYE
//
LOCUS       Hypterthermus_butylicus     230 bp    PROT      linear   22-SEP-2014
DEFINITION  Hypterthermus_butylicus, 544 bases, 1765524C checksum.
 ACCESSION  Rose-Cavalier-Smiths-iMac.local:249:1409224908
ORIGIN
        1 VAEEVQLPRV FGLPVRIDLI RRAFLSEFTL QPKGRAGKRT TARSFGVGLG IARVPRIPGL
       61 G--R---AAF INSAVGGHLA HPPRVEKKIH EEINKKEKKL ATASALAATA RKEFVEKRGH
      121 RFPA-QTVPV IVVDEVERVK EAKLLLEKLG VWSDIERAKE RRAGKGKRRG RRYITPKSIL
      181 FIVRAVAGLP GVDVAEPWNV NVLQLAPGGV PGRLTVITRS ALEELGKRFD
//
LOCUS       Acidilobus_saccharovorans     230 bp    PROT      linear   22-SEP-2014
DEFINITION  Acidilobus_saccharovorans, 544 bases, CF9479A0 checksum.
 ACCESSION  Rose-Cavalier-Smiths-iMac.local:217:1409224908
ORIGIN
        1 EAGEVQLPDV FRVPVRRDLI HRVFMSEFTL QPKGRAGKRT TAVSLGIHHG LARVPRIRGS
       61 T--R---ARL APFVRGGRRA FPPTVEKKIK EDVNRTERIL GTMSALAATA IPELVRDRGH
      121 VFSA-TATPI ILDSSVSRTS DARELLSKIG VYSDIERAYE GRAGKGKMRG RRYVTPVSIL
      181 FIVRSVRGFP GVDVVEPQLV SVLELAPGGE PGRLTVITSN ALNALAERFK
//
LOCUS       Aeropyrum_pernix_K1     230 bp    PROT      linear   22-SEP-2014
DEFINITION  Aeropyrum_pernix_K1, 544 bases, 949D9680 checksum.
 ACCESSION  Rose-Cavalier-Smiths-iMac.local:242:1409224908
ORIGIN
        1 EKDSVVLPQI FRFPVRKDLI RRAFLSEFTL QPKGRAGKRT SAVSLGVGRG VARVPRIKGS
       61 L--R---AAL VNMARGGRAA HPPRVEKVLK EYINKKEKRL ATISAISATS REDLVRQRGH
      121 RFSA-ETLPI VLDSSVLTAR EARSLLESVG VYEDVLRAKE GNAGKGKMRG RRYKVPKSVL
      181 FVLLAVKGMP GVDVVTPTLL SVLHLAPGGH PGRLTIYTTE ALKLLSRRFE
//
LOCUS       Micrarchaeum_acidiphilum_ARMAN-2@EET89701     230 bp    PROT      linear   12-MAY-2010
DEFINITION  ribosomal protein L4/L1e [Candidatus Micrarchaeum acidiphilum
 ACCESSION  EET89701
  ORGANISM  Candidatus Micrarchaeum acidiphilum ARMAN-2
   AUTHORS  Baker,B.J., Comolli,L.R., Dick,G.J., Hauser,L., Hyatt,D., Dill,B.,
            ARMAN-2].VERSION     EET89701.1  GI:255513435DBLINK      BioProject: PRJNA38565DBSOURCE    accession GG697241.1KEYWORDS    .SOURCE      Candidatus Micrarchaeum acidiphilum ARMAN-2 (mine drainage            metagenome)            Archaea; Parvarchaeota; Candidatus Micrarchaeum.
REFERENCE   1  (residues 1 to 261)
            Yelton,A.P. and Banfield,J.F.
  TITLE     Community-wide analysis of microbial genome sequence signatures
  JOURNAL   Genome Biol. 10 (8), R85 (2009)
   PUBMED   19698104
REFERENCE   2  (residues 1 to 261)
            Dill,B.D., Land,M.L., Verberkmoes,N.C., Hettich,R.L. and
            Banfield,J.F.
  TITLE     Enigmatic, ultrasmall, uncultivated Archaea
  JOURNAL   Proc. Natl. Acad. Sci. U.S.A. 107 (19), 8806-8811 (2010)
   PUBMED   20421484
REFERENCE   3  (residues 1 to 261)
            Land,M., VerBerkmoes,N.C., Hettich,R.L. and Banfield,J.F.
  TITLE     Direct Submission
  JOURNAL   Submitted (31-JUL-2009) Earth and Planetary Sciences, UC Berkeley,
            307 McCone Hall, Berkeley, CA 94720, USA
COMMENT     Method: conceptual translation.
FEATURES             Location/Qualifiers
     source          1..261
                     /organism="Candidatus Micrarchaeum acidiphilum ARMAN-2"
                     /isolation_source="combined biofilm from UBA (pink
                     subaerial biofilm) and UBA BS (thick floating biofilm
                     subdivided into strips) samples"
                     /db_xref="taxon:425595"
                     /environmental_sample
                     /country="USA: Richmond Mine at Iron Mountain, CA
                     (elevation 3100 ft.)"
                     /lat_lon="40.68 N 122.2 W"
                     /note="metagenomic; derived from metagenome: mine drainage
                     metagenome"
     Protein         1..261
                     /product="ribosomal protein L4/L1e"
     Region          5..252
                     /region_name="Ribosomal_L4"
                     /note="Ribosomal protein L4/L1 family; cl00325"
                     /db_xref="CDD:260356"
     CDS             1..261
                     /locus_tag="UNLARM2_0819"
                     /coded_by="complement(GG697241.1:150021..150806)"
                     /transl_table=11


ORIGIN
        1 kdhkldlaev fdteiepwli rraaiatygl qpqghagmqt asyrtgrhmg rairpreklg
       61 ggvqgk-vkr ipssvkgkra hphmiekklv ekmnkkeyqa aiksaiaysa ssnl--a---
      121 --sgvet-pi vfsdtleksk diikmlkain iyk-lisdks kkgtsrrtqr kafskkiaii
      181 -vlrasrnip gitavklsal kvndlvpgge hplvpiwses alksidheia
//
LOCUS       Parvarchaeum_acidiphilum_ARMAN-4@EEZ92642     211 bp    PROT      linear   12-MAY-2010
DEFINITION  ribosomal protein L4/L1e [Candidatus Parvarchaeum acidiphilum
 ACCESSION  EEZ92642
  ORGANISM  Candidatus Parvarchaeum acidiphilum ARMAN-4
   AUTHORS  Baker,B.J., Comolli,L.R., Dick,G.J., Hauser,L., Hyatt,D., Dill,B.,
            ARMAN-4].VERSION     EEZ92642.1  GI:269986341DBLINK      BioProject: PRJNA38567DBSOURCE    accession GG730065.1KEYWORDS    .SOURCE      Candidatus Parvarchaeum acidiphilum ARMAN-4 (mine drainage            metagenome)            Archaea; Parvarchaeota; Candidatus Parvarchaeum.
REFERENCE   1  (residues 1 to 237)
            Dill,B.D., Land,M.L., Verberkmoes,N.C., Hettich,R.L. and
            Banfield,J.F.
  TITLE     Enigmatic, ultrasmall, uncultivated Archaea
  JOURNAL   Proc. Natl. Acad. Sci. U.S.A. 107 (19), 8806-8811 (2010)
   PUBMED   20421484
REFERENCE   2  (residues 1 to 237)
            Land,M., VerBerkmoes,N.C., Hettich,R.L. and Banfield,J.F.
  TITLE     Direct Submission
  JOURNAL   Submitted (18-NOV-2009) Earth and Planetary Sciences, UC Berkeley,
            307 McCone Hall, Berkeley, CA 94720, USA
COMMENT     Method: conceptual translation.
FEATURES             Location/Qualifiers
     source          1..237
                     /organism="Candidatus Parvarchaeum acidiphilum ARMAN-4"
                     /isolation_source="450 nm filtrate of pink subaerial
                     biofilm microbial community collected from the base of 2m
                     high pile of pyrite sediment over which pH 1.1, 41C acid
                     mine drainage solution was flowing"
                     /db_xref="taxon:662760"
                     /environmental_sample
                     /country="USA: Ultra Back A (UBA) site of Richmond Mine
                     (elevation 3100ft) at Iron Mountain, CA"
                     /lat_lon="40.68 N 122.2 W"
                     /collection_date="Jun-2005"
                     /note="metagenomic; derived from metagenome: mine drainage
                     metagenome"
     Protein         1..237
                     /product="ribosomal protein L4/L1e"
     Region          2..225
                     /region_name="Ribosomal_L4"
                     /note="Ribosomal protein L4/L1 family; cl00325"
                     /db_xref="CDD:260356"
     CDS             1..237
                     /locus_tag="BJBARM4_0766"
                     /coded_by="complement(GG730065.1:393..1106)"
                     /transl_table=11


ORIGIN
        1 esgsielpev fntpvnyqtl kkaflafqlk ytdpmagkrv asyktsygrg ldrtprlskv
       61 gtnfyyvgpv apntvggrea hppqaekrlv kginkkekrm aikmgiaasa nikev-skfh
      121 nlgglkelpi vidgnlektk daikllsaig lenelnrvln krsgkgklrg rkykrklslv
      181 ivtktskafs nlntvvksf- k-dil----- h
//
LOCUS       Dyadobacter_fermentans_DSM_18053     229 bp    PROT      linear   22-SEP-2014
DEFINITION  Dyadobacter_fermentans_DSM_18053, 544 bases, 27F3740B checksum.
 ACCESSION  Rose-Cavalier-Smiths-iMac.local:187:1409224908
ORIGIN
        1 DTGKVTVSEV FGIEPSTHAI YLDVKLYLAR QG-TKERAEV S-HSTRKIKR QKGTGGARAG
       61 S-------IK SPVFVGGGRI FGPRP-RTYG FKLNKKVKAL ARRSALSVKA QANAV-----
      121 ---------S VL-EAFTKTK SYLNVLNSLS LA-------- ---------- ----NTKTLL
      181 ILPLSSRNIP KAKVTTVDSV NTYDLMNA-D R-LL-ISESA ISILETQLN
//
LOCUS       Idiomarina_loihiensis_L2TR     229 bp    PROT      linear   22-SEP-2014
DEFINITION  Idiomarina_loihiensis_L2TR, 544 bases, BF4B00B3 checksum.
 ACCESSION  Rose-Cavalier-Smiths-iMac.local:188:1409224908
ORIGIN
        1 --GALEVSET FGREFNEALV HQVVVAYAAR QG-TKTRSEV A-GGGKKPWR QKGTGRARAG
       61 T-------IR SPIWRSGGAT FAAKP-QNHS QKVNKKMYRG AIKSILSELI RQERL-----
      121 ---------I VV-EKFGKTK QLAAKLKEMD L--------- ---------- ----ND--VL
      181 IVTLASRNLH KVDVRDVQGI DPVSLIAF-E K-VL-MTADA VKQLEEVLS
//
LOCUS       Deinococcus_deserti_VCD115     229 bp    PROT      linear   22-SEP-2014
DEFINITION  Deinococcus_deserti_VCD115, 544 bases, D6DC89EC checksum.
 ACCESSION  Rose-Cavalier-Smiths-iMac.local:189:1409224908
ORIGIN
        1 TI-DLELPEV -----NAAIL HDVVTWQLAR RG-TKTRAQV S-KSGKKMYS QKGTGNARHG
       61 D-------RG VPTFVGGGVA FGPKP-RSYG YTLPRKVRQL GLAMALADRQ DGGKL-----
      121 ---------I AV-DGFDKTK SFVSWAAQNG LD-------- ---------- ----GSERVL
      181 IVTQSARNVA WATVLPVAGL NAYDILRH-D R-LV-IDAVA LEPAQEEVE
//
LOCUS       Paenibacillus_sp._Y412MC10     229 bp    PROT      linear   22-SEP-2014
DEFINITION  Paenibacillus_sp._Y412MC10, 544 bases, 72D8FD9C checksum.
 ACCESSION  Rose-Cavalier-Smiths-iMac.local:191:1409224908
ORIGIN
        1 QVGEVELNEV FGIEPNAHVL HSAVLLQRAR RG-TKGRSEV R-GGGRKPWK QKGTGRARQG
       61 S-------IR SPQWKGGGVV FGPTP-RSYT FKLPKKVRRL AIKSALSSKV IDNAI-----
      121 ---------I VL-DQLTKTK EFANILSNLK V--------- ---------- ----GRKALI
      181 VAPLSARNIP GVKFVAADGI NVLDVLSY-D Q-LI-ITKEA VQKVEEVLA
//
LOCUS       Rhodopirellula_baltica_SH_1     229 bp    PROT      linear   22-SEP-2014
DEFINITION  Rhodopirellula_baltica_SH_1, 544 bases, 45CEC669 checksum.
 ACCESSION  Rose-Cavalier-Smiths-iMac.local:192:1409224908
ORIGIN
        1 EVGQYEIDTQ IANRVSKQLL HDVVVMYQAR QG-SRTRGQV S-GTNKKMYR QKGTGNARAG
       61 S-------KR TNVRRGGGVA RTVKP-RDYS YRLPKKAIKI ATRMAIRSRI DDGEI-----
      121 ---------V VI-NELKKTS QIAQILKNLG L--------- ---------- ----ANTTTL
      181 IATKSGRNIS GVTVEPVRQL NALTLLTP-K R-VL-FTQEA LDRVKDGTF
//
LOCUS       Fibrobacter_succinogenes_subsp._succinogenes_S85     229 bp    PROT      linear   22-SEP-2014
DEFINITION  Fibrobacter_succinogenes_subsp._succinogenes_S85, 544 bases, 8B00E92B checksum.
 ACCESSION  Rose-Cavalier-Smiths-iMac.local:195:1409224908
ORIGIN
        1 FKNDIQLPAL FDQEVNKVCM YLHIKAILNR QG-TKSKGEV S-GGGQKPWK QKGTGRARSG
       61 Q-------NT SAVWVRGAKA HGPKS-HDYF EKVNKKVKKI AFYSALANKA SEGKV-----
      121 ---------S VF-EALSKTK DLLSVLAKSG I--------- ---------- ----EQRNVL
      181 FIVLSSNNIP WCRCARVADV NTYDVVRA-N N-VV-ISQAA LAELEGGR-
//
LOCUS       Desulfobacca_acetoxidans_DSM_11109     229 bp    PROT      linear   22-SEP-2014
DEFINITION  Desulfobacca_acetoxidans_DSM_11109, 544 bases, 66EAD7CB checksum.
 ACCESSION  Rose-Cavalier-Smiths-iMac.local:198:1409224908
ORIGIN
        1 KVGEVSLRDI FNIPVQGHIL HEVVTMQLAR AG-TKGRSEV R-GGGHKPWR QKGTGRARVG
       61 S-------IR SPLWRGGGVV FGPKP-RSYA YKPPKKVRRL ALKMALSSKL ADGQL-----
      121 ---------L IL-DQYPKTK DFIRVLEKFQ I--------- ---------- -----NKALF
      181 ITALSSRNVP YVQIMRTEGI NVYDILRY-D H-LV-VFQPA ISQIEERFV
//
LOCUS       Oscillibacter_valericigenes_Sjm18-20     229 bp    PROT      linear   22-SEP-2014
DEFINITION  Oscillibacter_valericigenes_Sjm18-20, 544 bases, 2EE78A03 checksum.
 ACCESSION  Rose-Cavalier-Smiths-iMac.local:201:1409224908
ORIGIN
        1 KVGEVTLSDV FGIEPNEAVV HEAVKNHLAR QG-TLTRAEV S-GGGKKPWR QKGTGHARQG
       61 S-------TR APQWTHGGIV FAPKP-RDYS YVLNKKTRRL ALKSVLSAKA ADGEI-----
      121 ---------I VV-DAIKKTA DFRKFLDAVK A--------- ---------- ----DGKAMV
      181 VIPKSARNIP GVSTTTATIL SVYDILNA-K K-LV-IDQNA LAKIEEVFA
//
LOCUS       Thermus_scotoductus_SA-01     229 bp    PROT      linear   22-SEP-2014
DEFINITION  Thermus_scotoductus_SA-01, 544 bases, E76592D3 checksum.
 ACCESSION  Rose-Cavalier-Smiths-iMac.local:206:1409224908
ORIGIN
        1 RELAADLPQ- ---EVNPHLL WEVVRWQLAR RG-TKTRGEV A-YSSRKIYP QKHTGRARHG
       61 D-------IG APIFVGGGTV FGPKP-RDYS YTLPKKVRQA GLAMAVADRA KEGKL-----
      121 ---------L LV-EDFAKTK EFLAWAKGAG LD-------- ---------- ----GSESVL
      181 LVTRAARNLP WVVTLAPEGL NVYDILRT-E R-LV-MDLAA WEAFQARMG
//
LOCUS       Thermodesulfatator_indicus_DSM_15286     229 bp    PROT      linear   22-SEP-2014
DEFINITION  Thermodesulfatator_indicus_DSM_15286, 544 bases, FC0F91FD checksum.
 ACCESSION  Rose-Cavalier-Smiths-iMac.local:207:1409224908
ORIGIN
        1 KVDEVNLREI FNVPVKVGLL HQVVRWQMAR AG-TKTRGEV R-GGGRKPWR QKGTGRARQG
       61 S-------IR APHWVGGGVV FGPKP-RDYE FKVNKKERRL ALKMALSARA QEGKL-----
      121 ---------L VV-DDFGKTK KFVEFLKGLG A--------- ---------- ----ED-ALV
      181 VLPKSARNLP TVKVLTVDGL NVYDILDY-E Y-LI-IKREA LPKIEERLS
//
LOCUS       Dehalococcoides_ethenogenes_195     229 bp    PROT      linear   22-SEP-2014
DEFINITION  Dehalococcoides_ethenogenes_195, 544 bases, AE2BB872 checksum.
 ACCESSION  Rose-Cavalier-Smiths-iMac.local:208:1409224908
ORIGIN
        1 IIKNISISEV FGVPFNEALV HQAFVAQQAR QG-TKTRGEV Q-GSSRKIYR QKGTGNARMG
       61 T-------NR SPVRRHGGVA FGPRP-RDFS KDLPKKMRRQ AIRCVLSFKL ESGEL-----
      121 ---------K VV-DQLSKTR DMAKILAALQ V--------- ---------- ----MSPTLI
      181 AVDKSARNIP AVKTTPANLL NISDMLRN-K Q-LV-MTEEA VRQVEELWG
//
LOCUS       Thermovirga_lienii_DSM_17291     229 bp    PROT      linear   22-SEP-2014
DEFINITION  Thermovirga_lienii_DSM_17291, 544 bases, A18D6F19 checksum.
 ACCESSION  Rose-Cavalier-Smiths-iMac.local:210:1409224908
ORIGIN
        1 IVGEQQLSDV FSAPVHVPAM HQVVVAQLAR QG-TKSRGEV R-GGGRKPWR QKHTGRARHG
       61 S-------RR SPIWVGGGVA HGPVP-RDYH QKVNKKVRRL ALKSALSLKV MEDKL-----
      121 ---------V VL-DSFDSTK AVVSFLESIN G--------- ---------- ----GKKPLF
      181 MVAKSVSNIP KAKVLHVDSI NVYDLVHH-D H-LI-ITKDA VKRVEEVYG
//
LOCUS       Thermocrinis_albus_DSM_14484     229 bp    PROT      linear   22-SEP-2014
DEFINITION  Thermocrinis_albus_DSM_14484, 544 bases, 6689B987 checksum.
 ACCESSION  Rose-Cavalier-Smiths-iMac.local:211:1409224908
ORIGIN
        1 ---DLQLREI FGVEVKKHVL WEAVKWQLAR QG-TKTRAEV N-YSGRKILP QKGTGNARHG
       61 E-------RG APIFVGGGVA HGPKP-RDYY YTLPKKVRKL ALRMALSSKA KEGKV-----
      121 ---------L LV-DKIGKTK KAVEFLKTHN VA-------- ---------- ----DQKVLL
      181 IVPKSFRNIP TAKVLPVDGL NVYDILWA-D W-LI-IDKMA LGKIYERLA
//
LOCUS       Desulfurispirillum_indicum_S5     229 bp    PROT      linear   22-SEP-2014
DEFINITION  Desulfurispirillum_indicum_S5, 544 bases, 907E67E2 checksum.
 ACCESSION  Rose-Cavalier-Smiths-iMac.local:212:1409224908
ORIGIN
        1 KVGEVALSDL FGGAVKPHLM HEVVVAQLAR QG-TKNRSAV S-GGGSKPWR QKGTGRARAG
       61 T-------SR SPLWRTGGVI FGPTP-RSYE KKVNKKVRRQ ALVSALSEKA AQQSI-----
      121 ---------V VF-DDFAKTK LANQVFAKCS L--------- ---------- ----DRKVLF
      181 VVDLAMRNLP FVKLIKPEGL NVYDVVNA-K V-LA-FEKST AERLSVGEQ
//
LOCUS       Cryptobacterium_curtum_DSM_15641     229 bp    PROT      linear   22-SEP-2014
DEFINITION  Cryptobacterium_curtum_DSM_15641, 544 bases, 12FDACD0 checksum.
 ACCESSION  Rose-Cavalier-Smiths-iMac.local:213:1409224908
ORIGIN
        1 KVEVRDLNAV FGIEPNVHVM HQVVRAQRAR QG-TLTRGQV R-GGGKKPWR QKGTGRARQG
       61 S-------IR SPQWRGGGTV FGPHP-RSYA FRVNNKEVKL AMRSALSAKL ADGEL-----
      121 ---------F VV-DSFGKTK SAAAALKALG I--------- ---------- ----TGRTTL
      181 VIGLAFRNLP NVEVIPVMAG NTYDFVNN-K A-LI-FTAEA LSRIEEVLA
//
LOCUS       Syntrophothermus_lipocalidus_DSM_12680     229 bp    PROT      linear   22-SEP-2014
DEFINITION  Syntrophothermus_lipocalidus_DSM_12680, 544 bases, 14EC4DE6 checksum.
 ACCESSION  Rose-Cavalier-Smiths-iMac.local:216:1409224908
ORIGIN
        1 QVGEIELSDV FGIEPNQAAM HQVVKMQLAR VG-TKTRGEV R-GGGRKPYR QKGTGRARAG
       61 S-------IR SPLWRKGGVV FGPQP-RDYS YTLPKKIRRL ALKSALSSKV KGRNM-----
      121 ---------I VM-DELTKTK RMVEILNALQ V--------- ---------- ----DRKALI
      181 VTAKSARNIP GIKPVRADFM SVYDILNH-D K-LV-ITKDA VAKVEEVLA
//
LOCUS       Zymomonas_mobilis_subsp._mobilis_NCIMB_11163     229 bp    PROT      linear   22-SEP-2014
DEFINITION  Zymomonas_mobilis_subsp._mobilis_NCIMB_11163, 544 bases, E829574 checksum.
 ACCESSION  Rose-Cavalier-Smiths-iMac.local:219:1409224908
ORIGIN
        1 KKGSIELNDV FGIEPRADIL HRVVTWQLER AP-TRERSDV A-RSGKKFGR QKGGGTARHG
       61 D-------RR SPIFIGGGKA HGARA-RVFN PSLNKKVRAL GLRMALSSKA KTGTL-----
      121 ---------V VI-EALDKTK LLAAQIQSLG F--------- ---------- ----GPKVLV
      181 VDGRASSNLV GLDVLPAVGA NVYDILKH-D T-LV-LTRAA VEKLEARLN
//
LOCUS       Neisseria_meningitidis_MC58     229 bp    PROT      linear   22-SEP-2014
DEFINITION  Neisseria_meningitidis_MC58, 544 bases, A816BD1B checksum.
 ACCESSION  Rose-Cavalier-Smiths-iMac.local:229:1409224908
ORIGIN
        1 VSGSLSVSDL FAREYNEALV HQLVNAYLAR SG-NKTRAEV K-HSTKKPWR QKGTGRARSG
       61 M-------TS SPLWRKGGRA FPNKPDENFT QKVNRKMYRA GMATILSQLT RDERL-----
      121 ---------F AI-EALTKTK VFAEQVKNLG L--------- ---------- ----EQ-VLF
      181 V-TLASRNLP NVLVLEAQQV DPYSLLRY-K K-VI-ITKDA VAQLEEQWV
//
LOCUS       Cyanothece_sp._PCC_7425     229 bp    PROT      linear   22-SEP-2014
DEFINITION  Cyanothece_sp._PCC_7425, 544 bases, B45EEFB2 checksum.
 ACCESSION  Rose-Cavalier-Smiths-iMac.local:231:1409224908
ORIGIN
        1 EVGETALELV AKAENAAHIV HRALRRQMAR QG-TKTRAEV R-GGGRKPWR QKGTGRARAG
       61 S-------NR SPLWRGGGVI FGPKP-RDYS IKMNYKERRL ALRTALISRS DSLIV-----
      121 ---------- -V-EDFSKTK ELAAAIARWG VQP------- ---------- ----NDKVLL
      181 IVALSARNIA TVKLIQATSL NVFDLLNA-D W-IV-ATVEA LGKIQEVYG
//
LOCUS       Prochlorococcus_marinus_str._MIT_9303     229 bp    PROT      linear   22-SEP-2014
DEFINITION  Prochlorococcus_marinus_str._MIT_9303, 544 bases, 4DF0EC72 checksum.
 ACCESSION  Rose-Cavalier-Smiths-iMac.local:232:1409224908
ORIGIN
        1 EAGKASLELV SKETTAVDLM HRAVLRQQAR QG-TLTRAEV R-GGGRKPYK QKGTGRARQG
       61 T-------IR TPLRPGGGII FGPKP-RTYN LAMNRKERRL ALRTALMARL EDVIVV----
      121 ---------K DF-GD-SKTR EISDALVRLG VAA------- ---------- ----DAKVLI
      181 ILSRSVRNLE KVKLIAADQL NVFDLLHA-N S-LV-LSEEA LAKIQEVYG
//
LOCUS       Chlorobium_limicola_DSM_245     229 bp    PROT      linear   22-SEP-2014
DEFINITION  Chlorobium_limicola_DSM_245, 544 bases, 8CF64AC5 checksum.
 ACCESSION  Rose-Cavalier-Smiths-iMac.local:233:1409224908
ORIGIN
        1 ETGVVTLNDI FGADISEHAM YLDVKSILAR QG-TKTRAEV R-GGGRKPFR QKGTGNARQG
       61 S-------TR SPLMIGGGTI FGPQP-RSYD QKVNKKVKQL ARRSALSAKA QAGQI-----
      121 ---------V VV-EDFRKTK PVADILKNLG LA-------- ---------- ----EKKTLM
      181 LTPRSGRNIE ALNIMSAEKA STYDILDS-Q A-IV-FQKAA LKKIEDTLG
//
LOCUS       Prevotella_denticola_F0289     229 bp    PROT      linear   22-SEP-2014
DEFINITION  Prevotella_denticola_F0289, 544 bases, D7492568 checksum.
 ACCESSION  Rose-Cavalier-Smiths-iMac.local:235:1409224908
ORIGIN
        1 ETGKVTLNEI FGIEPNDHVL YLAVKQYLAR QG-TKERSEH A-GSTRKLGR QKGGGGARRG
       61 D-------IN SPVLVGGGRV FGPKP-RDYS FKLNKKVKVL ARKSALTYKA QENAI-----
      121 ---------V VV-EDFNKTK DFVNIAKNLK V--------- ---------- ----DGKKLL
      181 LVLLSARNLQ KTEVMTAAQV NSYKVLNA-D V-LV-VTENS LKVIDGILI
//
LOCUS       Anaerolinea_thermophila_UNI-1     229 bp    PROT      linear   22-SEP-2014
DEFINITION  Anaerolinea_thermophila_UNI-1, 544 bases, 4D529ED5 checksum.
 ACCESSION  Rose-Cavalier-Smiths-iMac.local:239:1409224908
ORIGIN
        1 KVSSVELPEI FEAPIYIDLM HQAYVRQMAR LG-TKTRNEV S-GGGRKPWR QKGTGRARQG
       61 S-------TR SPVWAKGAKV HTPHP-RSYV QLMPRKMRRA ALRSALSVKA AENAI-----
      121 ---------V VV-DQLTKTR HMAQALNTL- VG-------- ---------- ----DASALV
      181 LIPRSTRNLP DAKILLANYL NIRDLLMF-D K-VV-MPLAA LDVISANLG
//
LOCUS       Thermotoga_maritima_MSB8     229 bp    PROT      linear   22-SEP-2014
DEFINITION  Thermotoga_maritima_MSB8, 544 bases, B1D5504F checksum.
 ACCESSION  Rose-Cavalier-Smiths-iMac.local:240:1409224908
ORIGIN
        1 KVGTLEISDV FNIDPNYDVM WRYVDMQLSR AG-TKTRGEV S-GGGRKPWP QKHTGRARHG
       61 S-------IR SPIWRHGGVV HGPKP-RDWS KKLNKKMKKL ALRSALSVKY RENKL-----
      121 ---------L VL-DDLKKTK SLKEILQNLQ LS-------- ---------- ----DKKTLI
      181 VLPLSGRNLP DVKVIRIDGL NVFDMLKY-D Y-LV-LTRDM VSKIEEVLG
//
LOCUS       Gemmatimonas_aurantiaca_T-27     229 bp    PROT      linear   22-SEP-2014
DEFINITION  Gemmatimonas_aurantiaca_T-27, 544 bases, 89ED1C36 checksum.
 ACCESSION  Rose-Cavalier-Smiths-iMac.local:241:1409224908
ORIGIN
        1 QGGTRQLPET FDGIVNVPVM HQAVKAFLAR QG-TKTRGEV T-GGNQKPWK QKGTGRARQG
       61 S-------TR APNWPGGGTV FGPQP-RSYT QIVPKQVRVL ARKSALNARA RENAV-----
      121 ---------V VV-EALNKTK AMTELFTKLG V--------- ---------- ----LGKKVL
      181 VLTLSARNLG QAHVMPYSDA NTYHILWS-D V-VV-IESSA LTQTPAEG-
//
LOCUS       Nitrosomonas_europaea_ATCC_19718     229 bp    PROT      linear   22-SEP-2014
DEFINITION  Nitrosomonas_europaea_ATCC_19718, 544 bases, 329D0A4F checksum.
 ACCESSION  Rose-Cavalier-Smiths-iMac.local:243:1409224908
ORIGIN
        1 IE-DIEASEV FGRVYNEALV HQVVKSYLAR AG-TKGRSDV T-GSTRKQWR QKGTGRARTG
       61 A-------AT NPLWRGGGKI FPNKPTENFK QKLNRKMYRA GMCTIFSELL RNNKL-----
      121 ---------V AI-DEFQKTK VCLQKLKNYQ L--------- ---------- ----EN--VM
      181 IITLASRNLP NLKVVEVDLI DPVSLLAY-D N-VV-ITRDT VNKIENVLQ
//
LOCUS       Nitrosospira_multiformis_ATCC_25196     229 bp    PROT      linear   22-SEP-2014
DEFINITION  Nitrosospira_multiformis_ATCC_25196, 544 bases, 1CCDA0E7 checksum.
 ACCESSION  Rose-Cavalier-Smiths-iMac.local:246:1409224908
ORIGIN
        1 SSASVSASEL FGREYNEALV HQVVTAYLAR SA-NKARSDV A-KSTRKPWR QKGTGRARAG
       61 M-------AS SPLWRGGGKI FPNSPEENFS HKVNRKMYRA GIGAILSQLV RENRL-----
      121 ---------S VV-ENFIKTK ILAQKLKDMG L--------- ---------- ----DQ--VM
      181 IITLSSRNLP LVKVVEAGYA DPVSLMRF-A N-VL-ITRNA LAKMEEALA
//
LOCUS       Treponema_brennaborense_DSM_12168     229 bp    PROT      linear   22-SEP-2014
DEFINITION  Treponema_brennaborense_DSM_12168, 544 bases, F691209B checksum.
 ACCESSION  Rose-Cavalier-Smiths-iMac.local:253:1409224908
ORIGIN
        1 ELRTITLDDV FGLPVNEDVI YYAINNELAR VG-TKDRSEV H-GSNAKPYK QKGTGRARRG
       61 D-------KK SPLCRGGGVI FGPKP-RDFS FVLPKKVKRL AMKSILSLKA QGDRL-----
      121 ---------T VI-EDFTKTK DLVAILKNFP -S-------- ---------- ----DGRTVI
      181 VLKQAGRNIP AVSFLSYNRL RAHDLFYG-R K-VI-MLESA VKNLSGFYG
//
LOCUS       Dictyoglomus_thermophilum_H-6-12     229 bp    PROT      linear   22-SEP-2014
DEFINITION  Dictyoglomus_thermophilum_H-6-12, 544 bases, 5FD2FA72 checksum.
 ACCESSION  Rose-Cavalier-Smiths-iMac.local:254:1409224908
ORIGIN
        1 KVGEIELKEL FGVEKRPDLF YTCVVMHLAR QG-TKRRGEV N-RSGRKVWP QKGTGHARQG
       61 D-------RK APHWVGGGRP FGPKP-RDYS YKIPKKMRRL AIRSALSTKL QENAL-----
      121 ---------I IL-DKIEKTK ELVNILNNFG LA-------- ---------- ----DSKVLI
      181 GVPRAAMNLE KVKTMIASVL NVYDLLKY-D Y-LI-LTVDA IPVLEEAFL
//
LOCUS       Xylella_fastidiosa_M23     229 bp    PROT      linear   22-SEP-2014
DEFINITION  Xylella_fastidiosa_M23, 544 bases, 9E3C7A4A checksum.
 ACCESSION  Rose-Cavalier-Smiths-iMac.local:257:1409224908
ORIGIN
        1 --NTLPVSDV FGREFSEALV HQVVVAYRNR SG-TKSRSQV S-GTTKKSKK QKGGG-ARHG
       61 A-------LT APIFVGGGVA FAAKP-RSFS QKVNRKQYRS AICSIFSELN RQGRL-----
      121 ---------K VV-DAFDKTR VFAEKIKSLE V--------- ---------- ----VGSSLL
      181 IVSLSSRNLP CVDVRSVQAL DPVALVGS-D V-VV-LTVGA VKKIEEWLV
//
LOCUS       Coraliomargarita_akajimensis_DSM_45221     229 bp    PROT      linear   22-SEP-2014
DEFINITION  Coraliomargarita_akajimensis_DSM_45221, 544 bases, 5AB8D1D1 checksum.
 ACCESSION  Rose-Cavalier-Smiths-iMac.local:259:1409224908
ORIGIN
        1 KSDFATFPT- FEGDKGVAAL RQVVIAHRAR QG-TKTRAEV R-GSGKKLFR QKGSGTARQG
       61 D-------RR VPHQRHGGVA HGPKP-RDYS QKINSKMKSL AFQRALFERA SDGGL-----
      121 ---------A VI-EALEKTK LFNSVLNSV- LP-------- ---------- ----ERGRVL
      181 II-LAARNID GVSLAEACNL STLDVVQY-R N-II-VSEKG IETILARAN
//
LOCUS       Thermovibrio_ammonificans_HB-1     229 bp    PROT      linear   22-SEP-2014
DEFINITION  Thermovibrio_ammonificans_HB-1, 544 bases, 91EB5467 checksum.
 ACCESSION  Rose-Cavalier-Smiths-iMac.local:263:1409224908
ORIGIN
        1 ETGTVQIKDI ANAPIKQHAV WETVKWQLAR RG-TKTRGEV R-GGGRKPWP QKHTGRARQG
       61 S-------IR APQWVGGGVV HGPKP-RDYS YNLPKKVRKV ALKSVVAGRI QEGNF-----
      121 ---------I VV-EDFSKTK QAVEFLKNLG LE-------- ---------- ----NSKVLL
      181 VVPLSFRNLP NVKVLPVEGL NVYDILCY-D K-CV-VFKSI LPKIEERLS
//
LOCUS       Acetobacter_pasteurianus_IFO_3283-01     229 bp    PROT      linear   22-SEP-2014
DEFINITION  Acetobacter_pasteurianus_IFO_3283-01, 544 bases, 3C5125D3 checksum.
 ACCESSION  Rose-Cavalier-Smiths-iMac.local:264:1409224908
ORIGIN
        1 SAGSATLPDI FAVAPRADIM ARVVHWQLAR AG-TKGMGEV S-GTTKKPYR QKGTGSARQG
       61 S-------LR APQYRTGGAV HGPVV-RDHG YDLPKKVRRL GLISALSQKA KDGKL-----
      121 ---------I VL-QSASKTS ELAKKLKSLG W--------- ---------- -----TSALI
      181 VDARAARNLP KIDILPTIGA NVYDILNH-E V-LA-ITQAG LEGLKERLA
//
LOCUS       Methylacidiphilum_infernorum_V4     229 bp    PROT      linear   22-SEP-2014
DEFINITION  Methylacidiphilum_infernorum_V4, 544 bases, 6E5F9FAF checksum.
 ACCESSION  Rose-Cavalier-Smiths-iMac.local:265:1409224908
ORIGIN
        1 DY-GLTLPE- --TGQRDQVL HDALVGYLAR SG-TKTKATV K-ASGKKPWR QKGTGRARAG
       61 Y-------VS SPVWVGGGVV FGPQP-RDFS KNIPKKIKGL ALLKAFAAKV RSEEV-----
      121 ---------Y CL-EKVEKTK KMLSLLEGWD G--------- ---------- ----KESGLL
      181 ILKLSGRNIP HLGIVRAQDV NALDLLGF-K K-VF-LERPA IEVLVERVK
//
LOCUS       Corynebacterium_pseudotuberculosis_FRC41     229 bp    PROT      linear   22-SEP-2014
DEFINITION  Corynebacterium_pseudotuberculosis_FRC41, 544 bases, E845866D checksum.
 ACCESSION  Rose-Cavalier-Smiths-iMac.local:266:1409224908
ORIGIN
        1 TDGQVELPAI FDREASVALM HQVVNAQLAR QG-TKTRAEV S-GGGRKPFR QKGTGRARQG
       61 S-------IR APHFTGGGIS HGPKP-RDYS QRTPKKMIKA ALYGALSDRA RHERI-----
      121 ---------H VI-TEVPSTK SARAFVERIT ---------- ---------- ----DRRNVL
      181 LVVKSARNLP GVHILFADQL NTYDVLKS-D D-VV-FSVEA LNTFINRVT
//
LOCUS       Fusobacterium_nucleatum_subsp._nucleatum_ATCC_25586     229 bp    PROT      linear   22-SEP-2014
DEFINITION  Fusobacterium_nucleatum_subsp._nucleatum_ATCC_25586, 544 bases, 3CD80ECF checks
 ACCESSION  Rose-Cavalier-Smiths-iMac.local:267:1409224908
ORIGIN
        1 QTGTVEVNDV FGIEPNKVVL HEVLTAELAR QG-TKTRAMV R-GGGRKPFK QKGTGRARQG
       61 T-------IR APHMVGGGVT FGPHP-RSYE KKVNKKVRNL ALRSALSAKV AAGNV-----
      121 ---------L VL-DYDGKTK VIVNLVNKVD A--------- ---------- -----KQKQL
      181 FVVLSARNLE NAVILQPNEI GVYWLLKQ-E K-VI-LTKEA LATVEEVLG
//
LOCUS       Syntrophus_aciditrophicus_SB     229 bp    PROT      linear   22-SEP-2014
DEFINITION  Syntrophus_aciditrophicus_SB, 544 bases, B191A6CE checksum.
 ACCESSION  Rose-Cavalier-Smiths-iMac.local:268:1409224908
ORIGIN
        1 KVSEIELNDV FGAEVNDAVI YDVVRMQMAR FG-TKGRSDV S-GGGKKPWR QKGTGRARSG
       61 T-------SR SPIWRGGGIV FGPVP-RDYK YNVPKKVRKN ALRSVLSLKY QGQKL-----
      121 ---------V VL-KDFPKTK KFKEVVDRFG L--------- ---------- -----KKALF
      181 VTEKSSRNIA GIKMVRSEGL NVYDVLNH-E H-LV-IIEPA VKKLEGALK
//
LOCUS       Planctomyces_brasiliensis_DSM_5305     229 bp    PROT      linear   22-SEP-2014
DEFINITION  Planctomyces_brasiliensis_DSM_5305, 544 bases, 827BAD5B checksum.
 ACCESSION  Rose-Cavalier-Smiths-iMac.local:273:1409224908
ORIGIN
        1 EVGTYEFDPE LASGVNKQLL HDVVVMYEAR VG-TKSRADV A-GSKKKMYR QKGTGNARAG
       61 G-------KR SPIRRGGGHT FAKTP-RDFS YRLPKKAIRL ATRMAVLSKF QDDQI-----
      121 ---------K VI-DDVKKTK QVTGMFSQLG VE-------- ---------- ----PSKTLL
      181 AIDKSARNVA GLRVTPSVGL NAYDVLHQ-R M-LV-VTTSA LDRLRGKVQ
//
LOCUS       Lactobacillus_fermentum_IFO_3956     229 bp    PROT      linear   22-SEP-2014
DEFINITION  Lactobacillus_fermentum_IFO_3956, 544 bases, FB63C042 checksum.
 ACCESSION  Rose-Cavalier-Smiths-iMac.local:276:1409224908
ORIGIN
        1 QNGTVELNDV FSVEANESAE FDAILRQRAR QG-TKNRSAV R-GGGKKPWR QKGTGRARQG
       61 S-------IR APQFRGGGIV FGPTP-RSYN YALPRKVRQL AIKSALSQKV ANDKF-----
      121 ---------V VV-DGLNKTK EFAGVMNNLK V--------- ---------- ----SERVLV
      181 VVTLSARNLP KTTVVTPAGV NILNVVDA-Q K-II-ITQSA LSQVEEVLA
//
LOCUS       Denitrovibrio_acetiphilus_DSM_12809     229 bp    PROT      linear   22-SEP-2014
DEFINITION  Denitrovibrio_acetiphilus_DSM_12809, 544 bases, FDBB620 checksum.
 ACCESSION  Rose-Cavalier-Smiths-iMac.local:284:1409224908
ORIGIN
        1 TVGTIDLSDI MSYPVKSSLM HEVVIMQLAR AG-TLNRAKM KGGRGAKPWR QKGTGRARSG
       61 S-------RK SPIWRGGATC FGPQP-RDYS YSMPKKKIKN ALKSAIRAKT EAGAV-----
      121 ---------H IL-DALSKTK EAVEILKNFA A--------- ---------- ----DRKVLI
      181 VFKCAFRNIP YVDLLDVNGL NVYDVINS-R T-IL-VCKDA VERIQEVLV
//
LOCUS       Meiothermus_silvanus_DSM_9946     229 bp    PROT      linear   22-SEP-2014
DEFINITION  Meiothermus_silvanus_DSM_9946, 544 bases, 6F8E688A checksum.
 ACCESSION  Rose-Cavalier-Smiths-iMac.local:286:1409224908
ORIGIN
        1 KADEATLPE- ----VNPHVL YEVVKWQMAR AG-TKTRGMV N-FTTKKMYS QKHTGRARHG
       61 D-------YG APIFVGGGTV FGPQP-RDYS YTLPKKVRKL GLAMALADRA KDGKL-----
      121 ---------L IA-EGFEKTK EFLAWATGAG LD-------- ---------- ----GSQTVL
      181 LV-RAARNLP WVRTLAPEGL NVYDILRQ-E W-LV-LDMPA WEAAQARLA
//
LOCUS       Spirochaeta_coccoides_DSM_17374     229 bp    PROT      linear   22-SEP-2014
DEFINITION  Spirochaeta_coccoides_DSM_17374, 544 bases, 8D2DCFEE checksum.
 ACCESSION  Rose-Cavalier-Smiths-iMac.local:288:1409224908
ORIGIN
        1 EIRTIQLNDV FAREVSDGSI YYAVNNELAR VG-TKTRAEV N-YSNAKPYK QKGTGNARAG
       61 D-------KK SPVWVGGGTI FGPRP-RDYS YVIPKKVKRL AMKSLLSLSV QEERL-----
      121 ---------V VV-EDFTKTK ELMAILKNFM EG-------- ---------- ----LNRTLI
      181 ILKRAAKNIP NVRVLSYNRL AAKELLYG-R K-VI-VMETA AKNLNDFYG
//
