# Supplementary material for: Multidomain ribosomal protein trees and the planctobacterial origin of neomura (eukaryotes, archaebacteria)
Source: Protoplasma. 2020 Jan 3;257(3):621–753. doi: 10.1007/s00709-019-01442-7 (PMC7203096; doi:10.1007/s00709-019-01442-7)
Supplement: Supplementary file 49 — (PDF 134 kb) [file 709_2019_1442_MOESM49_ESM.gb]

LOCUS       Dictyostelium_discoideum@CAA33     154 bp    PROT      linear   28-AUG-2014
DEFINITION  Dictyostelium_discoideum@CAA33     222 bp    PROT      linear    1-AUG-2014, 22
 ACCESSION  Rose-Cavalier-Smiths-iMac.local:44:1409232003
ORIGIN
        1 PAAKVAFVIR IRGINGVSPK PRKVLKLLRL LQLNNGVFVK LNKASINMLK LVEPYVAYGF
       61 PNLKSIKELI YKRGHLKRIP LTSNDMVEKQ LGKIICVEDI IHEITTCGKH FKQVNNSLWP
      121 FKLNCPRGKK TPFLQGGDAG NREHLINNL- IHRM
//
LOCUS       Dictyostelium_purpureum@DICPU7     154 bp    PROT      linear   28-AUG-2014
DEFINITION  Dictyostelium_purpureum@DICPU7     222 bp    PROT      linear    1-AUG-2014, 22
 ACCESSION  Rose-Cavalier-Smiths-iMac.local:45:1409232003
ORIGIN
        1 PQAKVAFVIR IRGINGVSPK PRKVLKLLRL LQLNNGVFLK INKATLNMLK LVEPYVAYGF
       61 PNLKSIKELI YKRGHLKRIP LTSNDMVEKQ LGKVICVEDI IHEIATCGKN FKQVNNTLWP
      121 FKLNCPRGKK IPFLQGGDAG NREHLINNL- IQKM
//
LOCUS       Entamoeba_histolytica@enthi350     154 bp    PROT      linear   28-AUG-2014
DEFINITION  Entamoeba_histolytica@enthi350     222 bp    PROT      linear    1-AUG-2014, 22
 ACCESSION  Rose-Cavalier-Smiths-iMac.local:52:1409232003
ORIGIN
        1 ADPKLIVAIR IRGINGVSPK IKKILKLLRL RQINNAVFIK ANASTIKMLR LVDPYVTYGY
       61 PTLETVQKLI YKRGALKRMP ITSNCMIKKA LGDIVCVDDL IHEIYTVGKN FKEVNNKLAP
      121 FKLNGAKIKK IHFILGGGFG NRELLINKL- IAKM
//
LOCUS       Filamoeba_sinensis@flasiContig     154 bp    PROT      linear   28-AUG-2014
DEFINITION  Filamoeba_sinensis@flasiContig     222 bp    PROT      linear    1-AUG-2014, 22
 ACCESSION  Rose-Cavalier-Smiths-iMac.local:54:1409232003
ORIGIN
        1 PQARLALVVR IRGINQIHPK PRKVLQLFRL RQIGNAVFVR LNKATINMLR LIEPYIAYGY
       61 PNLKTIKELV YKRAFAKRIA ITDNSIIEQS LGKILCLEDI IHEITTVGPK FREVNRFLWP
      121 FKLSAPRGVV RHYNDGGDFG NREDQINDL- VRRM
//
LOCUS       Filamoeba_nolandi@filnoCAMPEP0168547822     154 bp    PROT      linear   28-AUG-2014
DEFINITION  Filamoeba_nolandi@filnoCAMPEP0168547822     222 bp    PROT      linear    1-AUG
 ACCESSION  Rose-Cavalier-Smiths-iMac.local:0:1409232003
ORIGIN
        1 PEAKLALVVR IRGINQIHPK PRKVLQLFRL RQIGNAVFVR LNKATLNMLR LIEPYVAYGY
       61 PNLKTIKELV YKRAFGKVVA ITDNSIIEKS LGRVLCLEDI VHEIYTVGPK FRDVNRFLWP
      121 FKLSAPRGVV RHYNDGGDFG NREDKINEL- VRRM
//
LOCUS       Flamella_sp     125 bp    PROT      linear   23-SEP-2014
DEFINITION  Flamella_sp, 434 bases, E86CC692 checksum.
 ACCESSION  Rose-Cavalier-Smiths-iMac.local:314:1409731580
ORIGIN
        1 PQAKVAVVIR IRGINQIAPK PRKILQLLRL RQINNAVFIR LTSATVNMLR IVEPYIAYGY
       61 PNLKTVKELV YKRGFAKRLP IVDNQIVESN LGKLVCVEDL VHELFTAGAN FKVASNFMWP
      121 FKLNP
//
LOCUS       Flamella_fluviatilis@flaflCont     154 bp    PROT      linear   28-AUG-2014
DEFINITION  Flamella_fluviatilis@flaflCont     222 bp    PROT      linear    1-AUG-2014, 22
 ACCESSION  Rose-Cavalier-Smiths-iMac.local:75:1409232003
ORIGIN
        1 PQAKVAVVIR IRGINQIAPK PKKILQLLRL RQINNAIFIR LTSATINMLR IVEPYIAYGY
       61 PNLKTVKELV YKRGFAKRLP IVDNQIVEAS LGKLVCVEDL VHELLTAGPN FKYASNFLWP
      121 FKLNPPRGVT RSYCDGGDFG NREDEINKL- VHRM
//
LOCUS       Mayorella_sp@mayorCAMPEP0174232378     154 bp    PROT      linear   28-AUG-2014
DEFINITION  Mayorella_sp@mayorCAMPEP0174232378     222 bp    PROT      linear    1-AUG-2014
 ACCESSION  Rose-Cavalier-Smiths-iMac.local:1:1409232003
ORIGIN
        1 PEAKLAFVTR IRGINGVDPK TRKILQLLRL RQIHNGVFVR LNKATIKMLR LVEPYVAYGY
       61 PNLKSVRELI YKRGFGRVIP ITDNTVIERV LGKIECVEDL IHEIFTVGPA FKQANKFLWP
      121 FKLSSPRGIT THFQEGGDAG DREVHINAL- IARM
//
LOCUS       Arachnula_sp     154 bp    PROT      linear   23-SEP-2014
DEFINITION  Arachnula_sp, 434 bases, F92483CF checksum.
 ACCESSION  Rose-Cavalier-Smiths-iMac.local:348:1409731580
ORIGIN
        1 PEAKVALVIR IRGINQLAPK PKKILQLLRL RQINNAVFVR LNAATINMLR MVEPYITYGY
       61 PNLKTVRELV YKRGFAKRIP ITDNAIIEKA VGKIVCVEDL IHEIFTCGSH FKQASNFLWP
      121 FKLSPPKGVV QAFTEGGDFE TEKKNLNFV- IPMF
//
LOCUS       Minchinia_chitonisM@minch0194451556     154 bp    PROT      linear   28-AUG-2014
DEFINITION  Minchinia_chitonisM@minch0194451556     222 bp    PROT      linear    1-AUG-201
 ACCESSION  Rose-Cavalier-Smiths-iMac.local:2:1409232003
ORIGIN
        1 ---------- ---------- --------RL RQIHNGVFMR VNKATINMLR KVEPYVMFGY
       61 PNLKSVKELI YKRGYGKVIP LTDNSIIEKA LGEIICIEDL IHEIYTCGPH FTACSNFLWP
      121 FKLSAPLGKR LHYIEGGEAG NREDKINAL- IRRM
//
LOCUS       Neoparamoeba_aestuarina@neoaeCAMPEP0201518012     154 bp    PROT      linear   28-AUG-2014
DEFINITION  Neoparamoeba_aestuarina@neoaeCAMPEP0201518012     222 bp    PROT      linear
 ACCESSION  Rose-Cavalier-Smiths-iMac.local:3:1409232003
ORIGIN
        1 PEAKVVFVIR IRGINGVDPK TRKILQLLRL RQINNGVFVR LNKATIKMLR LVEPYVAYGY
       61 PNLKSVRELI YKRGYVNVKA ITDNNIIENA IGKVICVEDI IHEIFTCGDK FKNVNKFMAP
      121 FKLSSPNGKG LHFQEGGDYG NREEKINTL- IHHM
//
LOCUS       Paramoeba_atlantica@paratCAMPEP0201478794     154 bp    PROT      linear   28-AUG-2014
DEFINITION  Paramoeba_atlantica@paratCAMPEP0201478794     222 bp    PROT      linear    1-A
 ACCESSION  Rose-Cavalier-Smiths-iMac.local:4:1409232003
ORIGIN
        1 PEAKIVFVIR IRGINGVDPK TKKILQLLRL RQIHNGVFVR VNKATTKMLR LVEPYITYGP
       61 PNLKAVRELI YKRGFVNVKP ITDNVMIEKA LGKIICVEDL IYQLATCGDK FKFVNKFLMP
      121 FKLSSPNGKF VHFQEGGDSG NREEKINSL- IHRM
//
LOCUS       Pessonella_sp@pesspCAMPEP0168590030     154 bp    PROT      linear   28-AUG-2014
DEFINITION  Pessonella_sp@pesspCAMPEP0168590030     222 bp    PROT      linear    1-AUG-201
 ACCESSION  Rose-Cavalier-Smiths-iMac.local:5:1409232003
ORIGIN
        1 PEAKLAFVIR IRGINGVSPR VRKILQLLRL RQIHNGVFVR LNHATLQMIR LVEPYVAYGY
       61 PSLKSVRDLI YKRGFVKLKP ITDNMIIENK LKKVVXVEDM IHEIYTVGPN FKKVNKFLWP
      121 FKLSSPRGIG RQFTDNGDAG NRERHINTL- IRKM
//
LOCUS       Sexangularia_sp@sexspCAMPEP0170749108     154 bp    PROT      linear   28-AUG-2014
DEFINITION  Sexangularia_sp@sexspCAMPEP0170749108     222 bp    PROT      linear    1-AUG-2
 ACCESSION  Rose-Cavalier-Smiths-iMac.local:6:1409232003
ORIGIN
        1 PEAKLALVIR IRGINGMAPR TTKILQLFRL RQIHNAVFVR LNKATMTMLR LVEPYITYGP
       61 PSLKTVRDLI YKRGYAKVLA LNSNDLIEQN LGKIVCAEDL VHEIYTVGEH FRQANKFLWS
      121 FKLNSKRGKA THFIEGGNMG NREKYINQF- VXSM
//
LOCUS       Stereomyxa_ramosa@steraCAMPEP0174250478     154 bp    PROT      linear   28-AUG-2014
DEFINITION  Stereomyxa_ramosa@steraCAMPEP0174250478     222 bp    PROT      linear    1-AUG
 ACCESSION  Rose-Cavalier-Smiths-iMac.local:7:1409232003
ORIGIN
        1 PEPKLAFVIR IRGINGVDPK TRKILQLLRL RQINNGTFVK LNKASINMLK KVEPYIMYGY
       61 PNLKTVRELI YKRGFAKIVP ITSNYIIEQK LGHIICMEDL IHEIYTVGPN FKIANKFLWP
      121 IKLSNPRGKL NHFCEGGDAG NREDLINAM- VRRM
//
LOCUS       Stygamoeba_regulataM@styreCAMPEP0177645468     154 bp    PROT      linear   28-AUG-2014
DEFINITION  Stygamoeba_regulataM@styreCAMPEP0177645468     222 bp    PROT      linear    1-
 ACCESSION  Rose-Cavalier-Smiths-iMac.local:8:1409232003
ORIGIN
        1 PEAKLAFVTR IRGINGVDPK TRKILQLLRL RQIHNGVFVR LNKATIKMLR LVEPYVAYGY
       61 PNLKSVRELI YKRGFGRVIP ITDNTVIERV LGKIECVEDL IHEIFTVGPA FKQANKFLWP
      121 FKLSSPRGIT THFQEGGDAG DREVHINAL- IARM
//
LOCUS       Trichosphaerium_sp@trichoCAMPEP0168519306     154 bp    PROT      linear   28-AUG-2014
DEFINITION  Trichosphaerium_sp@trichoCAMPEP0168519306     222 bp    PROT      linear    1-A
 ACCESSION  Rose-Cavalier-Smiths-iMac.local:9:1409232003
ORIGIN
        1 PEAKIALAVR IRGVCGVHPK IRKTLSVLRL DRINTATIVK LNASTKEMLR ICGPYIAWGY
       61 PSLETVRKLV YKRGYARMIR ITNNEMIAEA LGKVICMEDV VHELWTASPK FKFVNRWLWP
      121 FKLNSPRGRT -HFVEGGDAG NREELINRF- VAPM
//
LOCUS       Vannella_sp@vanJPCAMPEP0114612678     154 bp    PROT      linear   28-AUG-2014
DEFINITION  Vannella_sp@vanJPCAMPEP0114612678     222 bp    PROT      linear    1-AUG-2014,
 ACCESSION  Rose-Cavalier-Smiths-iMac.local:10:1409232003
ORIGIN
        1 PEAKVAVVIR IRGINGVDPK TKKILRLLRL RQIHNATFVR LNRATIKMLR LVEPYVTYGY
       61 PNLKTVRELV YKRGFAKVVP ITDNSVIEEK LGKIICVEDL IHEIYTCGPH FKQANKFLWA
      121 FKLSSPKGKT IHFVEGGDAG NREKYINKF- VQRM
//
LOCUS       Vexillifera_JP@vexJPCAMPEP0201546132     154 bp    PROT      linear   28-AUG-2014
DEFINITION  Vexillifera_JP@vexJPCAMPEP0201546132     222 bp    PROT      linear    1-AUG-20
 ACCESSION  Rose-Cavalier-Smiths-iMac.local:11:1409232003
ORIGIN
        1 PEAKLAFVIR IRGINGVDPR TRKILQLLRL RQVHNGVFVR LNKASLNMLR LVEPYVAYGY
       61 PSLKTVRELV YKRGFARVIP ITSNALIQRH LGKIICVEDL VHEIYTVGPH FKQANHFLWH
      121 FKLSNPKGIT THFIEGGDAG NREQYINQL- VHKM
//
LOCUS       Acanthamoe@24334     154 bp    PROT      linear   28-AUG-2014
DEFINITION  Acanthamoe@24334     222 bp    PROT      linear    1-AUG-2014, 222 bases, 14CED
 ACCESSION  Rose-Cavalier-Smiths-iMac.local:12:1409232003
ORIGIN
        1 PEAKVALVVR IRGIMGVDPT TRKILQLFRL RQLNNATFVK LNKATINMLH RVEPYIAYGY
       61 PNLKTVKELV YKRGFAKRIP IVDNSIVEGK LGKIICVEDL IHEIYTVGPN FKKANAFLWP
      121 FKLSNPRGKG THFVEGGDAG NRESHINTL- VRRM
//
LOCUS       Alexandrium_tamarense@38451954     154 bp    PROT      linear   28-AUG-2014
DEFINITION  Alexandrium_tamarense@38451954     222 bp    PROT      linear    1-AUG-2014, 22
 ACCESSION  Rose-Cavalier-Smiths-iMac.local:13:1409232003
ORIGIN
        1 PEAKLLFVIR IVGIIKISPN PRKVLQLLRL RQIHNGVFVK VNKPILNMLK LVDPYVTYGY
       61 PSLKTVRSLI YKRGHAKRIP LTDNEVISET LGEIHGVEDL VHEIYTVGPH FKQASNFLWP
      121 FKLSSPRKKP HGFCEGGDWG NREALINQL- IKRM
//
LOCUS       Aureococcus_anophagefferens@AU     154 bp    PROT      linear   28-AUG-2014
DEFINITION  Aureococcus_anophagefferens@AU     222 bp    PROT      linear    1-AUG-2014, 22
 ACCESSION  Rose-Cavalier-Smiths-iMac.local:21:1409232003
ORIGIN
        1 PEGKLAFVIR IRGIIGMSPK VKKILQLLRL RQLHSGVFVK LTGATTKMLR LVEPYIAYGE
       61 PNLKSVRECI YKRGYGKRVP IDNNAVVEDV LGKIICVEDL IHEIYTVGPH FREAANFLWP
      121 VKLSSPTGKL LHYNEGGDAG YRGEKIHEL- VKKM
//
LOCUS       Tribonema_sp     154 bp    PROT      linear   23-SEP-2014
DEFINITION  Tribonema_sp, 434 bases, A2A103D1 checksum.
 ACCESSION  Rose-Cavalier-Smiths-iMac.local:343:1409731580
ORIGIN
        1 AEAKLAVVIR IRGIIGVGPK VRKILQLLRL RQINNTVFVK LNAATIKMLR LVEPYIAYGY
       61 PNLKTIKQLV YKRGFGKRIP ISDNSVVEKV LGKIVGVDDL IHEIYTVGPH FKEANNFLWP
      121 FKLSNPTGSQ KHFNEGGEAG QRGEEINKL- IRLM
//
LOCUS       Heterosigma_sp     154 bp    PROT      linear   23-SEP-2014
DEFINITION  Heterosigma_sp, 434 bases, D4BEA334 checksum.
 ACCESSION  Rose-Cavalier-Smiths-iMac.local:375:1409731580
ORIGIN
        1 PAAKVAFVIR IRGINAISPT PKKVLQLLRL RQIFNGTFVK LNHATLTMLR LVEPYITYGP
       61 PNLKSVSELI YKRGFGKRIA LTDNAIIEKA LGKIICMEDL VHEIHTCGPH FKQANNFLWP
      121 FQLSSPLGKK KHFTEDGDYG NREEAINQL- IRRM
//
LOCUS       Allomyces_macrogynus@AML000007     154 bp    PROT      linear   28-AUG-2014
DEFINITION  Allomyces_macrogynus@AML000007     222 bp    PROT      linear    1-AUG-2014, 22
 ACCESSION  Rose-Cavalier-Smiths-iMac.local:14:1409232003
ORIGIN
        1 GEPKLAFVIR IKGINKIAPK PRKVLQLLRL LQINNGVFLR LTKATTEMLK LVEPYVTYGT
       61 PNLKTVRELI YKRGYGKRIA LSDNAVIEQA LGKIICIEDL IHEIFTVGPN FKAANNFLWA
      121 FKLSSPNGKF KHFIEGGDFG NREEFINEL- VRKM
//
LOCUS       Amastigomonas_media@amameConti      79 bp    PROT      linear   28-AUG-2014
DEFINITION  Amastigomonas_media@amameConti     148 bp    PROT      linear    1-AUG-2014, 14
 ACCESSION  Rose-Cavalier-Smiths-iMac.local:15:1409232003
ORIGIN
        1 ---------- ---------- ---------- ---------- -------MLR IADPFISWGY
       61 PNLKTVREII YKRGYAKRV
//
LOCUS       Amoebidium_parasiticum@ABL0000     154 bp    PROT      linear   28-AUG-2014
DEFINITION  Amoebidium_parasiticum@ABL0000     222 bp    PROT      linear    1-AUG-2014, 22
 ACCESSION  Rose-Cavalier-Smiths-iMac.local:16:1409232003
ORIGIN
        1 ---------- ---------- ---------- ---------- ---------- ----------
       61 ---------- YKRGYGKR-- RTDHCIIEAA LGEIVCVEDL VHEIICVGAG FRQANYFLGP
      121 F-LASSNGKR IHFIEGGDYG NREDYINAL- VRKM
//
LOCUS       Amphidinium_carterae@39545266     126 bp    PROT      linear   28-AUG-2014
DEFINITION  Amphidinium_carterae@39545266     195 bp    PROT      linear    1-AUG-2014, 195
 ACCESSION  Rose-Cavalier-Smiths-iMac.local:17:1409232003
ORIGIN
        1 PEPKLIFCIR LVGIIKLSPK PRKVLQLLRL KQINNGVFLK VNKPIINMLK LVNPYVTFGY
       61 PSLKTVRELV YKRGFGKRIP LSDNDVISQS LGEIHGMEDV VHEIYTVGPH FKQVSNFLWP
      121 FKLKAP
//
LOCUS         AncySigm     154 bp    PROT      linear   28-AUG-2014
DEFINITION  AncySigm     222 bp    PROT      linear    1-AUG-2014, 222 bases, D71918E3 chec
 ACCESSION  Rose-Cavalier-Smiths-iMac.local:18:1409232003
ORIGIN
        1 PEARLAFVVR IRGINGVPPR VRKILQLLRL RQIHNGVFVR LNSPAKEMLR LVSDYVAYGY
       61 PNLKTVKEVI YKRGFAKRVA ITDNDVIEAN LGKIICIEDL VHEIYTVGPA FKEANQFLWP
      121 FKLSSPLGIT TGYTEGGDAG NREAKINKL- VQSM
//
LOCUS         AndaInca     130 bp    PROT      linear   28-AUG-2014
DEFINITION  AndaInca     199 bp    PROT      linear    1-AUG-2014, 199 bases, ED94BDDA chec
 ACCESSION  Rose-Cavalier-Smiths-iMac.local:19:1409232003
ORIGIN
        1 PEPRLLFVIR IRGINGVSPR VRKILQLLRL RHINAGVFVR VNKASLSMLK LVEPYIAYGE
       61 PNLRSVRELI YKRGFAKRIP LTSNVIIEKE LGKIICMEDL IHEIITVGPH FKEANNFLWT
      121 FKLSSPKGKA
//
LOCUS       Arabidopsis_thaliana@AAM61692     154 bp    PROT      linear   28-AUG-2014
DEFINITION  Arabidopsis_thaliana@AAM61692     222 bp    PROT      linear    1-AUG-2014, 222
 ACCESSION  Rose-Cavalier-Smiths-iMac.local:20:1409232003
ORIGIN
        1 PEAKLLFIIR IRGINAIDPK TKKILQLLRL RQIFNGVFLK VNKATMNMLR RVEPYVTYGF
       61 PNLKSVKELI YKRGYGKRIA LTDNSIVEQA LGKIICTEDL IHEILTVGPH FKEANNFLWP
      121 FQLKAPLGKR NHYVEGGDAG NRENFINEL- IRRM
//
LOCUS       Babesia_bovis@.2     154 bp    PROT      linear   28-AUG-2014
DEFINITION  Babesia_bovis@.2     222 bp    PROT      linear    1-AUG-2014, 222 bases, C5C55
 ACCESSION  Rose-Cavalier-Smiths-iMac.local:22:1409232003
ORIGIN
        1 ADEKVVFVVR IKGINKLTPK PRLILKLFRL LQLHNGVFIK MNKATIEMLK LIAPYVTFGY
       61 PTLATIRKLL YKRGYAKRVR ISDDQIIDDN LGKIHGMEDI VHQIYTCGPK FKEVTNFLWP
      121 FKLNPPRKKR HGFTEGGDAG NREHLINEL- LLRM
//
LOCUS       Bassomonas_sp@basspContig00050     154 bp    PROT      linear   28-AUG-2014
DEFINITION  Bassomonas_sp@basspContig00050     222 bp    PROT      linear    1-AUG-2014, 22
 ACCESSION  Rose-Cavalier-Smiths-iMac.local:23:1409232003
ORIGIN
        1 AEPKLAFVIR IRGINALHPK VRKILQLLRL RQIHNGVFIR LNGPTINMLR AVEPYIAYGY
       61 PSLKAVKDLV YKRGYGRRVP LTHNAIIEEA LGKIICMEDL IHEIYTVGPN FKKANSFLWP
      121 FKLSSPKGKR RHFIEGGDYG NREEGITKM- IHSM
//
LOCUS       Batrachochytrium_dendrobatidis     154 bp    PROT      linear   28-AUG-2014
DEFINITION  Batrachochytrium_dendrobatidis     222 bp    PROT      linear    1-AUG-2014, 22
 ACCESSION  Rose-Cavalier-Smiths-iMac.local:24:1409232003
ORIGIN
        1 AEAKLAFVIR IKGINKIAPK PRKILQLLRL TRINSGTFVR LTKATLQMLQ WVGPYIAWGY
       61 PNLKSVRELI YKRGFAKRIP ITDNQVIEKA LEKIICVEDL IHEIFTVGPN FKQANAFLWA
      121 FKLSNPTGKV PHFMEGGESG NREDRINAL- IQRM
//
LOCUS       Blastoclad@24427     154 bp    PROT      linear   28-AUG-2014
DEFINITION  Blastoclad@24427     222 bp    PROT      linear    1-AUG-2014, 222 bases, 136FC
 ACCESSION  Rose-Cavalier-Smiths-iMac.local:25:1409232003
ORIGIN
        1 AEPKLAFVIR IKGINKIAPK PRKVLQLLRL LQINNGVFLR LTKATLEMLK LVEPYVAYGT
       61 PNLKTVRELI YKRGYGKRIP LSDNAIIEKS LG-IICIEDL IHEIFTVGPN FKRANNFLWP
      121 FKLSSPNGKF KHFIEGGDFG NREEFINEL- VRKM
//
LOCUS       Blastocystis_hominis@BHL000018     154 bp    PROT      linear   28-AUG-2014
DEFINITION  Blastocystis_hominis@BHL000018     222 bp    PROT      linear    1-AUG-2014, 22
 ACCESSION  Rose-Cavalier-Smiths-iMac.local:26:1409232003
ORIGIN
        1 GEGRIAIVVR IRGINQVSPK VKKTLQLLRL RQIHNAVFVR MNKATKEMLR IVEPYIAYGY
       61 PNLKTIRSLI YKRGYAKRVP ITCNEQIEKV LGKIFSVEDL IHEIYTVGPH FKQCNNFLWP
      121 FKLNSPDGKL LHFNEGGDYG NHEVLIGKL- VNRM
//
LOCUS             Bodo     154 bp    PROT      linear   28-AUG-2014
DEFINITION  Bodo     222 bp    PROT      linear    1-AUG-2014, 222 bases, A37335A1 checksum
 ACCESSION  Rose-Cavalier-Smiths-iMac.local:27:1409232003
ORIGIN
        1 AKPKIAVVTR IRGIAHVAPK QKKILQLLRL RQIFNTVFVK VNKPIQNMLR AVEPYIAYGY
       61 PSLSTVRALV YKRGHLKRVK INDNQIKDKF NT-VVCAEDL VNQIYTCGKQ FRTVTNGMWP
      121 YKLSPPKGKR RHFVEGGDYG NRETLINRF- LARM
//
LOCUS       Bombyx0mor@30023     154 bp    PROT      linear   28-AUG-2014
DEFINITION  Bombyx0mor@30023     222 bp    PROT      linear    1-AUG-2014, 222 bases, 44265
 ACCESSION  Rose-Cavalier-Smiths-iMac.local:28:1409232003
ORIGIN
        1 GEAKLAFVIR IRGINQVSPK VRKVLQLFRL RQINNGVFVR LNKATVNMLR IAEPYIAWGY
       61 PNLKSVRELV YKRGFAKRIP ITSNSIVEKR LHKIICVEDL IHEIFTVGEK FKYASNFLWP
      121 FKLNNPTGKT IHYVDGGDFG NREDKINDL- LRRM
//
LOCUS       Breviata_anathema@BREANContig3     154 bp    PROT      linear   28-AUG-2014
DEFINITION  Breviata_anathema@BREANContig3     222 bp    PROT      linear    1-AUG-2014, 22
 ACCESSION  Rose-Cavalier-Smiths-iMac.local:29:1409232003
ORIGIN
        1 PEAKLAFVVR IRGTQGVDPK SKKILQLLRL RQINNGVFVR LNKASISMLR LVEPYVTYGY
       61 PSVKTVRDLI YKRGCLKRIP ITDNAQVEAL LGKIVCVEDI IHEIFTTGKH FKEVNNALWP
      121 LKLKSPVGKG NHYVEGGDFG NRETKINDL- VSRM
//
LOCUS         CaenEleg     154 bp    PROT      linear   28-AUG-2014
DEFINITION  CaenEleg     222 bp    PROT      linear    1-AUG-2014, 222 bases, FDC0F646 chec
 ACCESSION  Rose-Cavalier-Smiths-iMac.local:30:1409232003
ORIGIN
        1 AEHKVAFVVR IRGINQLHPK PRKALQILRL RQINNGVFVK LNKATLPLLR IIEPYVAWGY
       61 PNNKTIHDLL YKRGYAKRVP ITDNTIVEQS LGKIICLEDL AHEIATVGPH FKEATNFLWP
      121 FKLNNPTGKT NHFVEGGDFG NREDQINNL- LRKM
//
LOCUS       Capsaspora_owczarzaki@NUL00000     154 bp    PROT      linear   28-AUG-2014
DEFINITION  Capsaspora_owczarzaki@NUL00000     222 bp    PROT      linear    1-AUG-2014, 22
 ACCESSION  Rose-Cavalier-Smiths-iMac.local:31:1409232003
ORIGIN
        1 AEAKLAFVIR IRGITGIHPK VRKVLQLLRL LQIHNGVFVK LNKATINMLR IAEPYIAYGY
       61 PNLKSVRELV YKRGFGKRIA LTDNRIIENA LGKIICVEDL IHEIVTVGPH FKEVTNFLWP
      121 FKLSSALGVT QHFIEGGDFG NREDKINEL- IRSM
//
LOCUS       Chlamydomonas_reinhardtii@CHLR     154 bp    PROT      linear   28-AUG-2014
DEFINITION  Chlamydomonas_reinhardtii@CHLR     222 bp    PROT      linear    1-AUG-2014, 22
 ACCESSION  Rose-Cavalier-Smiths-iMac.local:32:1409232003
ORIGIN
        1 PEAKVIFVVR IRGLNKIAPK TKKILQLLRL KQLNMGVFLK VSKPVLNMLQ RVEPYVAFGY
       61 PNLKSVRELI YKRGYAKRIP LTDNRIIEEN LGKLICMEDL VHEIYTCGPK FKEVSTFLWP
      121 FKLSSPNGKR LHYVEGGQAG NREDKINAF- IRKM
//
LOCUS       Chlorella_NC64A@CHLNC49213     154 bp    PROT      linear   28-AUG-2014
DEFINITION  Chlorella_NC64A@CHLNC49213     222 bp    PROT      linear    1-AUG-2014, 222 ba
 ACCESSION  Rose-Cavalier-Smiths-iMac.local:33:1409232003
ORIGIN
        1 PEAKLVFVIR IRGINDVAPK TKKILQLLRL RRINTGVFLK VNKATMSMLQ RVEPYVAYGY
       61 PNLKTVKELI YKRGFGKRIP LTDNGVVEGA LGGIICVEDL VHEIFTAGPA FKQANNFLWP
      121 FKLSSPKGKR LHYIEGGQAG NRQEYINNL- VRAM
//
LOCUS       Ciona0savi@30458     154 bp    PROT      linear   28-AUG-2014
DEFINITION  Ciona0savi@30458     222 bp    PROT      linear    1-AUG-2014, 222 bases, D9AF7
 ACCESSION  Rose-Cavalier-Smiths-iMac.local:34:1409232003
ORIGIN
        1 DEPTLAFVIR IRGINQVSPK VRKVLQLLRL RQIHNGVFIK LNKATLQMLR IAEPYIAWGY
       61 PNLKTVRELV YKRGHGRRIP ITDNNIIENT LGKIICVEDL IHEIFTVGPH FRAAAAFLWP
      121 FKLSSPRGVT NHYVEGGDCG NREDKINNL- VRQM
//
LOCUS       Ciona_intestinalis@CIOIN212434     154 bp    PROT      linear   28-AUG-2014
DEFINITION  Ciona_intestinalis@CIOIN212434     222 bp    PROT      linear    1-AUG-2014, 22
 ACCESSION  Rose-Cavalier-Smiths-iMac.local:35:1409232003
ORIGIN
        1 DEPKLAFVIR IRGINQVSPK VKKVLQLFRL RQIHNGVFIK LNKPTLQMLR IAEPYIAWGY
       61 PNLKTVRELI YKRGHGKRIP ITDNNIIEDS LGKIICVEDL IHEIFTVGPN FKAAAAFLWP
      121 FKLSSPRGVT NHFVEGGDCG NREDKINAL- VRQM
//
LOCUS       Closterium_pst@40000180     154 bp    PROT      linear   28-AUG-2014
DEFINITION  Closterium_pst@40000180     222 bp    PROT      linear    1-AUG-2014, 222 bases
 ACCESSION  Rose-Cavalier-Smiths-iMac.local:36:1409232003
ORIGIN
        1 PEPKLLFIIR IRGVNDMHPK TRKIMQLLRL RQIFNGVFLR VTKATLQMLR LVEPYVTYGY
       61 PNLKSVRELI YKRGFGKRIA LTDNSVVQKV LGQILCVEDL IYQIFTTGPH FKACNNFLWP
      121 FKLSAPSGKR LHFVEGGDAG NREDKINAL- IRRM
//
LOCUS       Coccolithus_braarudii@c00421     154 bp    PROT      linear   28-AUG-2014
DEFINITION  Coccolithus_braarudii@c00421     222 bp    PROT      linear    1-AUG-2014, 222
 ACCESSION  Rose-Cavalier-Smiths-iMac.local:37:1409232003
ORIGIN
        1 PEEKLLFVMR LRGIN---PK VRKIMQVCRL LQINNGVFMK VNKATMNLLV KVDPYIMYGY
       61 PNLK-VKDLV YKRGYA-RVP LT---II--- -----CMEDL VHEIYTVGPY FK--TKFLWP
      121 FKMNCPIG-- GHFVEGGDAG NREEYVNEL- IKRM
//
LOCUS       Coccomyxa_sp@20022     154 bp    PROT      linear   28-AUG-2014
DEFINITION  Coccomyxa_sp@20022     222 bp    PROT      linear    1-AUG-2014, 222 bases, F88
 ACCESSION  Rose-Cavalier-Smiths-iMac.local:38:1409232003
ORIGIN
        1 PEAKVAFVVR IRGIN---PK TRKILQLLRL RQIHNGIFIR MNKATINMLR RVEPYITWGY
       61 PNLK-VKELI YKRGYG-RIP LT---II--- -----CIEDL IHEIYTSGPA FK--SNFLWP
      121 FKLSSARG-- GHYIEGGQHG NREDYINNL- VRVM
//
LOCUS       Cochliopodium_minutoidum@cocmi     142 bp    PROT      linear   28-AUG-2014
DEFINITION  Cochliopodium_minutoidum@cocmi     211 bp    PROT      linear    1-AUG-2014, 21
 ACCESSION  Rose-Cavalier-Smiths-iMac.local:39:1409232003
ORIGIN
        1 PEPKLAFVVR IRGIFGVDPK PRKILQLLRL RQIHNGVFIR LTKATINMLR IVEPYIAYGY
       61 PTLKTVRNLI YKRGYGKRVP ITDNIIIENQ LKKITSVEDL IHEIYTVGPS FKKASNFLWP
      121 FK-SFPTGKL LHFNEGXXXX XX
//
LOCUS       Collodictyon_sp@contig07532046     140 bp    PROT      linear   28-AUG-2014
DEFINITION  Collodictyon_sp@contig07532046     209 bp    PROT      linear    1-AUG-2014, 20
 ACCESSION  Rose-Cavalier-Smiths-iMac.local:40:1409232003
ORIGIN
        1 AEPKLAFVIR IRGINQIHPR VRKVLQLLRL RQIHNGVFVK LNKPMINMLR LVQPYVAYGY
       61 PNLKSVRELI YKRGFAKRLP ITDNAIVEKQ LGKIICVEDL IHEIYTVGPN FKQANSFLWP
      121 FQLSSPNGKK THFIEGGDNG
//
LOCUS       Corallomyxa_sp@CORALLO.CL326Co     154 bp    PROT      linear   28-AUG-2014
DEFINITION  Corallomyxa_sp@CORALLO.CL326Co     222 bp    PROT      linear    1-AUG-2014, 22
 ACCESSION  Rose-Cavalier-Smiths-iMac.local:41:1409232003
ORIGIN
        1 EQPKLAIVIR IRGIN---PK VRTVLRMLRL RQIHNATFVK LNKSSLELLK IVEPYIAYGY
       61 PSVK-VKELV YKRGYG-RIP LI---IK--- -----CMEDL IHEIATVGPH FK--NAFLWP
      121 FKLNTPRG-- GHFNEGGDYG NRQHLINQF- VYSM
//
LOCUS       Cryptococcus_neoformans@EAL230     154 bp    PROT      linear   28-AUG-2014
DEFINITION  Cryptococcus_neoformans@EAL230     222 bp    PROT      linear    1-AUG-2014, 22
 ACCESSION  Rose-Cavalier-Smiths-iMac.local:42:1409232003
ORIGIN
        1 AQPKVYFVVR LKGISKIAPK PKKILQLLRL LQINNGVFVR VTKATQQMLN LVNPYVTYGE
       61 VNLKAIRELV YKRGYAKRIP ITDNAIIEKQ LGKIICLEDL VHEIATCGPN FKQATSALWP
      121 FKLSNPTGKF IGYVEGGDAG NREKAMSKL- VHQM
//
LOCUS       Cryptosporidium_parvum@EAK8957     154 bp    PROT      linear   28-AUG-2014
DEFINITION  Cryptosporidium_parvum@EAK8957     222 bp    PROT      linear    1-AUG-2014, 22
 ACCESSION  Rose-Cavalier-Smiths-iMac.local:43:1409232003
ORIGIN
        1 AEPKVVFVIR LKGINKLSPK VRKIFQLFRL RQINNGVFLP LNKATIEMLK VIDPFVAYGY
       61 PSISMIRKLL YKRGYLKRIR IQDNSIIQKK LASVYGIEGM VRELFFCGEQ FKAVTSLLWP
      121 FKLSSPNGKS TRFTEGGDCG NRENLINKL- IDRM
//
LOCUS       Drosophila_melanogaster@AAL903     154 bp    PROT      linear   28-AUG-2014
DEFINITION  Drosophila_melanogaster@AAL903     222 bp    PROT      linear    1-AUG-2014, 22
 ACCESSION  Rose-Cavalier-Smiths-iMac.local:46:1409232003
ORIGIN
        1 AEAKLAFVVR IRGINKVAPK VRKVLQLFRL RQINNGVFIK LNKATINMLR IAEPYITWGY
       61 PNLKSVRELI YKRGFVKRVP ITDNFVIERK LRQIQCVEDL VHEIFTVGPN FKYASNFLWP
      121 FKLNTPTGKA NHYVNGGDFG NREDQINRL- LRKM
//
LOCUS       Dunaliella_salina@21778598     154 bp    PROT      linear   28-AUG-2014
DEFINITION  Dunaliella_salina@21778598     222 bp    PROT      linear    1-AUG-2014, 222 ba
 ACCESSION  Rose-Cavalier-Smiths-iMac.local:47:1409232003
ORIGIN
        1 AESKLMFVIR IRGLNKIHPQ VKKILQLLRL RQINNGTFLR VNKATIGLLR RAEPYIAYGY
       61 PNLKSVRELI YKRGFAKRIP LTDNKIIEEH LGKIICIEDL IHEIMTVGPH FKEANNFLWP
      121 FQLSSAVGKR VHYVEGGQCG NREHKINNL- IRNM
//
LOCUS       Ectocarpus@23941     154 bp    PROT      linear   28-AUG-2014
DEFINITION  Ectocarpus@23941     222 bp    PROT      linear    1-AUG-2014, 222 bases, BCFEF
 ACCESSION  Rose-Cavalier-Smiths-iMac.local:48:1409232003
ORIGIN
        1 ~~~~VVIVVR IRGIIGVSPK VRKILQLLRL RQINNSVFVK LNAATVKMLR LVEPYVAYGY
       61 PNLKTVRELI YKRGFGKRIP ISDNSVIEGT LGKIICVEDL IHEIYTVGPN FKAANNFLWP
      121 FKLSNPNGKL LHFNEGGDAG QRGAKINAL- IKRM
//
LOCUS       Eimeria_tenella@31094854     154 bp    PROT      linear   28-AUG-2014
DEFINITION  Eimeria_tenella@31094854     222 bp    PROT      linear    1-AUG-2014, 222 base
 ACCESSION  Rose-Cavalier-Smiths-iMac.local:49:1409232003
ORIGIN
        1 AEPKVVFCIR IKGINKLAPK PRMILQLFRL RQLHNGVFIR VNKATMQMLQ AVQPFVTYGY
       61 PSLSTIRKLI YKRGYAKRIR LQNNDIIDKH LGKIHGIEDL VHEIYTCGPA FKQANAFLWT
      121 FKLSSPRKKR HGFCEPGDWG NRQELINEL- VRRM
//
LOCUS       Elphidium_sp@Contig3655_2     154 bp    PROT      linear   28-AUG-2014
DEFINITION  Elphidium_sp@Contig3655_2     222 bp    PROT      linear    1-AUG-2014, 222 bas
 ACCESSION  Rose-Cavalier-Smiths-iMac.local:50:1409232003
ORIGIN
        1 EGPKMAVVIR IRGIN---PK VRKVLHLFRL LQIHNAVFIK LNKATINMLK LIQPYIAYGY
       61 PSVD-IRDLI YKRGFA-RIP IE---IQ--- -----TVEDM VHEIVTVGPN FT--ANFLWP
      121 FKLNCPRG-- GHFLEGGTYG NWESHIETF- VRRM
//
LOCUS       Emiliania_huxleyi@EMIHU433254     154 bp    PROT      linear   28-AUG-2014
DEFINITION  Emiliania_huxleyi@EMIHU433254     222 bp    PROT      linear    1-AUG-2014, 222
 ACCESSION  Rose-Cavalier-Smiths-iMac.local:51:1409232003
ORIGIN
        1 PEHKLLFVMR LRGINGMHPK TRKIMQVLRL LQINNGVFMK VNKATMNMLV KVDPYIMYGY
       61 PNLKTVKELV YKRGHAKRVP ITDNEIIEKA LGEIICIEDL VHELYTVGPH FKECTKFLWP
      121 FKMNCPVGIR NHFVEGGDAG NREEYVNEL- IRRM
//
LOCUS       Eucheuma_denticulatum@CL456Con     154 bp    PROT      linear   28-AUG-2014
DEFINITION  Eucheuma_denticulatum@CL456Con     222 bp    PROT      linear    1-AUG-2014, 22
 ACCESSION  Rose-Cavalier-Smiths-iMac.local:53:1409232003
ORIGIN
        1 AGAKVAFVIR IRGIN---PK EKKILRLLRL RQIQNGVFVK LNYATIRMLQ RVEPYITYGY
       61 PNLK-VKELI YKRGFG---- -----II--- -----CMEDL VHEIFTCGPH FK--NNFLWP
      121 FQLTSPKG-- GHFTEGGDAG NREDLINVL- IRRM
//
LOCUS       Araneofila_producta@araprConti     154 bp    PROT      linear   28-AUG-2014
DEFINITION  Araneofila_producta@araprConti     222 bp    PROT      linear    1-AUG-2014, 22
 ACCESSION  Rose-Cavalier-Smiths-iMac.local:55:1409232003
ORIGIN
        1 PAPKVAFVIR VRGINRCAPE TRKILQLLRL RQIHNGVFVK LNKATVTMLK LVEPYITYGE
       61 PNLKSIQELI YKRGFGKRIP LTSNQVIAQN LGQIICIEDL IHEIVTCGPH FKEANNFLWP
      121 FKLSSPLGKA RHFVENGEAG NREELINNL- IRRM
//
LOCUS       Helkesimastix_marina@helmaSFL6     154 bp    PROT      linear   28-AUG-2014
DEFINITION  Helkesimastix_marina@helmaSFL6     222 bp    PROT      linear    1-AUG-2014, 22
 ACCESSION  Rose-Cavalier-Smiths-iMac.local:56:1409232003
ORIGIN
        1 ---------- ---------- ---------- ---------- ---------- ----------
       61 ---------- --RGYAKVIA L-SNEIIAKE LGKIICVEDL INEIYTCGPN FKAANSFLYH
      121 FKLNTPTGKK IGFIEGGDSG NRGDFINNL- VAKX
//
LOCUS       Metopion_fluens@metproSFL6WO51     126 bp    PROT      linear   28-AUG-2014
DEFINITION  Metopion_fluens@metproSFL6WO51     195 bp    PROT      linear    1-AUG-2014, 19
 ACCESSION  Rose-Cavalier-Smiths-iMac.local:57:1409232003
ORIGIN
        1 ---------- ---------- ---------- --------LR VNKATLNMLQ KVEPFVTYGP
       61 PSLKTVRDLL YKRGHGKRIP LTDNHIISKQ LGKIICMEDL IHEIFTVGPH FKEANAFLFP
      121 XKLSSP
//
LOCUS       Sandona_ubiquita@sanubContig00     129 bp    PROT      linear   28-AUG-2014
DEFINITION  Sandona_ubiquita@sanubContig00     198 bp    PROT      linear    1-AUG-2014, 19
 ACCESSION  Rose-Cavalier-Smiths-iMac.local:58:1409232003
ORIGIN
        1 ---------- ---------- ---------- ---------- ---------- --------GP
       61 PNLKTITELV YKRGFGKRIP LTDNSIVEKA LGKLICVEDV IHEIYTCGPH FKQANNFLWP
      121 FQLSSPLGX
//
LOCUS       Bigelowiella_natans@jgiBigna148653     154 bp    PROT      linear   28-AUG-2014
DEFINITION  Bigelowiella_natans@jgiBigna148653     222 bp    PROT      linear    1-AUG-2014
 ACCESSION  Rose-Cavalier-Smiths-iMac.local:59:1409232003
ORIGIN
        1 AERKVLLVVR IRGINRMAPN TRKILQLLRL RQIQNATFLR VNKATLNMLK RVEPYVTYGE
       61 PSLRTIRELI YKRGYGKRIP LSDNKVIADS LGKIICMEDL IHEIFTVGPH FKEANKFLWP
      121 FKLSSPLGKR KNFAEGGDAG DRDEYINKL- VRRM
//
LOCUS       Sorites_spC@sorspCAMPEP0114651992      99 bp    PROT      linear   28-AUG-2014
DEFINITION  Sorites_spC@sorspCAMPEP0114651992     168 bp    PROT      linear    1-AUG-2014,
 ACCESSION  Rose-Cavalier-Smiths-iMac.local:60:1409232003
ORIGIN
        1 DEAKIAFVIR TRGINKLDPK CKKILRLLRL RQLHNGVFVR LNKATMNMIR RVEPYVTYGY
       61 PSRATIRKLI YKRGYGKRIP LVENKIVEKV LGKIICVED
//
LOCUS       Sorites_sp@sorspCAMPEP0114659470      54 bp    PROT      linear   28-AUG-2014
DEFINITION  Sorites_sp@sorspCAMPEP0114659470     123 bp    PROT      linear    1-AUG-2014,
 ACCESSION  Rose-Cavalier-Smiths-iMac.local:61:1409232003
ORIGIN
        1 PEAKLLFVVR ITGIIKMSPK PRKVLQLLRL KQLHNGVFLK VNKPILNMLK LVQP
//
LOCUS       Filoreta_marina@FIL1Con725_2     154 bp    PROT      linear   28-AUG-2014
DEFINITION  Filoreta_marina@FIL1Con725_2     222 bp    PROT      linear    1-AUG-2014, 222
 ACCESSION  Rose-Cavalier-Smiths-iMac.local:62:1409232003
ORIGIN
        1 PEPKLAFVVR IRGINRLSPK VRTVLRLLRL RQIHNGVFLR LNKATLEMLK LVEPYIAWGY
       61 PNLKAVRELV YKRGFGKRVA LTNNQIVETS LAPVICVEDI IHEIFTVGPS FKQVNNFLWP
      121 FKLNSPRGKR RHFNEGGDYG NREEKISQL- IHTM
//
LOCUS       Reticulomyxa_filosa@WW0ABA23YF     154 bp    PROT      linear   28-AUG-2014
DEFINITION  Reticulomyxa_filosa@WW0ABA23YF     222 bp    PROT      linear    1-AUG-2014, 22
 ACCESSION  Rose-Cavalier-Smiths-iMac.local:63:1409232003
ORIGIN
        1 CEPKVMVVIR IRGIN---PK VKKVLQLFRL LQIHNATFVK VNKATINMLQ LIQPYVAYGY
       61 PSVD-IRGLV YKRGFA-RIP MS---IQ--- -----TIEDI VHEIYTVGPH FR--SNFLWP
      121 FKLNCPRG-- GHFNEGGSYG NWENYINNF- VNRM
//
LOCUS       Astrolonche_serrata@Isotig0773     154 bp    PROT      linear   28-AUG-2014
DEFINITION  Astrolonche_serrata@Isotig0773     222 bp    PROT      linear    1-AUG-2014, 22
 ACCESSION  Rose-Cavalier-Smiths-iMac.local:64:1409232003
ORIGIN
        1 PEAKVALVVR IRGIN---PK VRKIMRLLRL RQLHNAVLIK LNRATIGMLK FVEPYIAYGY
       61 PSVS-IKKLV CKRGYL-RIP LD-------- ---IKSVACM INELYTCGPN FT--SSALWP
      121 FKLSSPRG-- GNFXSEGTLQ NSVFXSNFL- VEQR
//
LOCUS       Phyllostaurus_sp@contig04382_2     154 bp    PROT      linear   28-AUG-2014
DEFINITION  Phyllostaurus_sp@contig04382_2     222 bp    PROT      linear    1-AUG-2014, 22
 ACCESSION  Rose-Cavalier-Smiths-iMac.local:65:1409232003
ORIGIN
        1 ---KVALVVR IRGIN---PK VRKIMRLLRL RQLHNAVLIK LNRATIGMLK FVEPYIAYGY
       61 PSVS-IKKLV CKRGYL-RIP LN-------- ---IKSVACM INELYTCGPN FT--SSALWP
      121 FKLSSPRG-- GRFIEGGTYG NHEEYINQF- VSKM
//
LOCUS       Astasia_longa@ALL00000120_1     154 bp    PROT      linear   28-AUG-2014
DEFINITION  Astasia_longa@ALL00000120_1     222 bp    PROT      linear    1-AUG-2014, 222 b
 ACCESSION  Rose-Cavalier-Smiths-iMac.local:66:1409232003
ORIGIN
        1 TRAKIAFVIR IRGICDMPPK PKKILQLLRL RQIFNGVFVR LNAATVNMLR VVSPWVTWGY
       61 PSHQVVRNLL YKRAFAHRLQ IT-NQLIEKA LGKIICMEDL IYQIYTCGPR FREVSKFLWP
      121 FKLSAPRGKK KHFIEGGDSG NREIYINHL- VRKM
//
LOCUS         DiplPapi     154 bp    PROT      linear   28-AUG-2014
DEFINITION  DiplPapi     222 bp    PROT      linear    1-AUG-2014, 222 bases, 8423AA6A chec
 ACCESSION  Rose-Cavalier-Smiths-iMac.local:67:1409232003
ORIGIN
        1 ---------- ---------- --KILQLLRL RQLHTGVFIA MNKATLSLLT RVEPFIAWGY
       61 PSVSTIRKLV YKRGYFNRIP LCENEVVEET LEKVVCAEDV VNQLATCGEH FSTVAHSLWP
      121 FKLSTPNGKN SHFVEGGDFG NRESLINKL- VGRM
//
LOCUS       Aspergillus_flavus     154 bp    PROT      linear   23-SEP-2014
DEFINITION  Aspergillus_flavus, 434 bases, 8C6AD789 checksum.
 ACCESSION  Rose-Cavalier-Smiths-iMac.local:324:1409731580
ORIGIN
        1 EEPKLVFVIR IKGINKISPQ PRKILQLLRL LQINNGTFVR LTKATQEMLT IINPYIAYGY
       61 PNLKSIRELI YKRGYGKRVA ISDNQIIEEN LGKIVCVEDL IHEIYTVGPN FKQANNFLWP
      121 FKLSNPTGRK FHFIEGGDYG NREENINAL- IRQM
//
LOCUS       Apis_mellifera     154 bp    PROT      linear   23-SEP-2014
DEFINITION  Apis_mellifera, 434 bases, B3872C60 checksum.
 ACCESSION  Rose-Cavalier-Smiths-iMac.local:346:1409731580
ORIGIN
        1 GEARLAFVIR IRGVNQVAPK VRKVLQLFRL KQINNGVFVK LNKATINMLR IVEPYITWGY
       61 PNLKSVRELI YKRGFAKRIP ITSNSIIEKK LGRIICIEDL IHEIFTVGPK FKFASNFLWP
      121 FKLNTPNGRK KHYVEGGDFG NREDKINEL- LRRM
//
LOCUS       Danio_rerio     154 bp    PROT      linear   23-SEP-2014
DEFINITION  Danio_rerio, 434 bases, 896C26FC checksum.
 ACCESSION  Rose-Cavalier-Smiths-iMac.local:350:1409731580
ORIGIN
        1 AEPKLAFVIR IRGINGVSPK VRKVLQLLRL RQIFNGVFVK LNKASINMLR IAEPYIAWGY
       61 PNLKSVRELI YKRGFGKRIA LTDNSLIEKT LGQIICIEDL IHEIYTVGKN FKAANNFLWP
      121 FKLSSPRGNK KHFVEGGDAG NREDQINRL- VRRM
//
LOCUS       Cryptococcus_gattii     154 bp    PROT      linear   23-SEP-2014
DEFINITION  Cryptococcus_gattii, 434 bases, 584BBA67 checksum.
 ACCESSION  Rose-Cavalier-Smiths-iMac.local:354:1409731580
ORIGIN
        1 AQPKVYFVVR LKGISKIAPK PKKILQLLRL LQINNGVFVR VTKATQQMLN LVNPYITYGE
       61 VNLKAIRELV YKRGYAKRIP ITDNAIIEKQ LGKIICLEDL VHEIATCGPN FKQATSALWP
      121 FKLSNPTGRK FGYVEGGDAG NREKAMSKL- VHQM
//
LOCUS       Candida_albicans     154 bp    PROT      linear   23-SEP-2014
DEFINITION  Candida_albicans, 434 bases, A1C9F5EF checksum.
 ACCESSION  Rose-Cavalier-Smiths-iMac.local:391:1409731580
ORIGIN
        1 AQPKLVFVVR IKGINKIPPK PRKVLQLLRL TQINAGVFVR LTKATSELIK LAEPYVAYGY
       61 PSLSTIRQLV YKRGFGKRIA LSDNAIIEAN LGKILSIEDL IHEIYTVGPN FKQVSNFLWP
      121 FKLSNPNGRK FHFIQGGDTG NREQFINAL- VKQM
//
LOCUS       Euglena_gracilis@ELL00006237_1     154 bp    PROT      linear   28-AUG-2014
DEFINITION  Euglena_gracilis@ELL00006237_1     222 bp    PROT      linear    1-AUG-2014, 22
 ACCESSION  Rose-Cavalier-Smiths-iMac.local:68:1409232003
ORIGIN
        1 PEPKIAFVIR IRGICDMPPK PKKILQLLRL RQIFNGVFVR LNAATVNMLR VVSPWITWGY
       61 PSHQVVRNLM YKRAFAHRLP IT-NQLIEKA LGKIICMEDL IYQLYTCGPR FREVSKFLWP
      121 FKLSAPRGKK KHFIEGGDSG NREIYINQL- IRKM
//
LOCUS       Rhynchomonas     154 bp    PROT      linear   28-AUG-2014
DEFINITION  Rhynchomonas     222 bp    PROT      linear    1-AUG-2014, 222 bases, 80972038
 ACCESSION  Rose-Cavalier-Smiths-iMac.local:69:1409232003
ORIGIN
        1 EKPKVAVVVR IRGIAKVAPK QRKVLQLLRL RQIFNAVFVK INKPMQNMLR LVEPYITYGY
       61 PTLKTIRGLL YKRGHLRRVK ITDNQ-IKAK YANVVCVEDV VNQIYTAGKQ FTKVTNGLWP
      121 FKLSPPKGKR RHFIEGGDFG NRESLINRF- LNRM
//
LOCUS         RhynchSp     130 bp    PROT      linear   28-AUG-2014
DEFINITION  RhynchSp     199 bp    PROT      linear    1-AUG-2014, 199 bases, B28E8DC3 chec
 ACCESSION  Rose-Cavalier-Smiths-iMac.local:70:1409232003
ORIGIN
        1 PEAKVAFVIR IRGINDVAPK PRKILQLLRL RQLHTGVFVK LNKATINMLR RVEPFIAWGY
       61 PSEKTVRALV YKRGYLSRIP ITENEVVQEA LEKVICAEDV VNQLLTCGDN FSEVAHACWP
      121 FKLTTPNGQE
//
LOCUS         LeisMajo     154 bp    PROT      linear   28-AUG-2014
DEFINITION  LeisMajo     222 bp    PROT      linear    1-AUG-2014, 222 bases, 2BE6FE61 chec
 ACCESSION  Rose-Cavalier-Smiths-iMac.local:71:1409232003
ORIGIN
        1 AKPKVAVVTR IRGIAKVNPK QRKILQLLRL RQIFNTVFVK MNKPMENMLR AVEPYIAYGY
       61 PSLATVRAMV YKRGYLKRVK ITDNQMIKDK YNNIVCAEDM VNQIYTCGKH FRTVTHGMWP
      121 FKLAPPAGKR RHFVEGGDYG NRDTLINRF- LARM
//
LOCUS       Procryptobia_M     115 bp    PROT      linear   28-AUG-2014
DEFINITION  Procryptobia_M     184 bp    PROT      linear    1-AUG-2014, 184 bases, DFDA3BB
 ACCESSION  Rose-Cavalier-Smiths-iMac.local:72:1409232003
ORIGIN
        1 AAPKIAVVTR IRGIAQVAPK QKKILQLLRL RQIFNTVIVK LNKPMHQMLR MVEPYIAYGY
       61 PSLSTVRELV YKRGHLKRVK INDNKQIKDK FNNIVCVEDI VNQIYTAGKH FRTVT
//
LOCUS       Procryptobia_sorokini@metproRF     154 bp    PROT      linear   28-AUG-2014
DEFINITION  Procryptobia_sorokini@metproRF     222 bp    PROT      linear    1-AUG-2014, 22
 ACCESSION  Rose-Cavalier-Smiths-iMac.local:73:1409232003
ORIGIN
        1 ASPKIAVVTR IRGIAQVAPK QKKILQLLRL RQIFNTVIVK LNKPMHQMLR MVEPYIAYGY
       61 PSLATVRELV YKRGHLKRVK INDNKQIKDK FNNVVCVEDI VNQIYTAGKH FRTVTNGMWH
      121 YKVAPPKGKR RHFVEGGDYG NRETLINRF- LARC
//
LOCUS       Trypa0bruc@31538     154 bp    PROT      linear   28-AUG-2014
DEFINITION  Trypa0bruc@31538     222 bp    PROT      linear    1-AUG-2014, 222 bases, 24562
 ACCESSION  Rose-Cavalier-Smiths-iMac.local:74:1409232003
ORIGIN
        1 AKPKVAVVTR IRGIAKVPPK QRKILQLLRL RQIFNTVFVR LNKPMENMLR AVEPYIAYGY
       61 PSLSTVRAMV YKRGHLKRVK ITDNQMIKDK YH-IVCAEDI VNQIYACGKH FRTVTNGLWP
      121 FKLAPPAGKR RHFVEGGDYG NRDTLINRF- LARM
//
LOCUS         Fontalba     154 bp    PROT      linear   28-AUG-2014
DEFINITION  Fontalba     222 bp    PROT      linear    1-AUG-2014, 222 bases, 1E5A1C3E chec
 ACCESSION  Rose-Cavalier-Smiths-iMac.local:76:1409232003
ORIGIN
        1 ---------- ---------- ---------- ---------- ---------- ----------
       61 ---------- ---------- ---------- ---------- ---------- ----------
      121 ---SVPKGKT THFIEGGDFG NREEKINDL- VAAM
//
LOCUS         GiarInte     154 bp    PROT      linear   28-AUG-2014
DEFINITION  GiarInte     222 bp    PROT      linear    1-AUG-2014, 222 bases, 32B58027 chec
 ACCESSION  Rose-Cavalier-Smiths-iMac.local:77:1409232003
ORIGIN
        1 DEPKVYLVVR IRGIVGVAPK VRTILSLLRL RQINNAVFMR CNKATLNALR IVDHYVTYGE
       61 PTVETIRNLI YKRGFAKRIP IVDNNLIDEQ LSKILCAEDL VHEIFTCGSS FKEANNFLWP
      121 FQLNSAALKR NNFAEGGDFG YRGKYINEF- VARM
//
LOCUS       Glaucocystis_nostochinearum@.1     154 bp    PROT      linear   28-AUG-2014
DEFINITION  Glaucocystis_nostochinearum@.1     222 bp    PROT      linear    1-AUG-2014, 22
 ACCESSION  Rose-Cavalier-Smiths-iMac.local:78:1409232003
ORIGIN
        1 PEPRLAFVIR IRGINQVPPN VKKILQLLRL RQINNGVFVK LNKATIMMLR LVEYYVAYGE
       61 PNLKSVRELI YKRGFGKRVP ITDNSVIEGE LGKIICAEDL IHEIFTVGPH FKQASNFLWP
      121 FQLSSPLGKT VHFIEGGDAG NRQDKINAV- IRRM
//
LOCUS       Globobulimina_turgida@Contig39     154 bp    PROT      linear   28-AUG-2014
DEFINITION  Globobulimina_turgida@Contig39     222 bp    PROT      linear    1-AUG-2014, 22
 ACCESSION  Rose-Cavalier-Smiths-iMac.local:79:1409232003
ORIGIN
        1 EDPKMAIVIR IRGIN---PK VRKVLQLFRL LQIHNAVFIK LNKATINMLK LIQPYIAYGY
       61 PSVD-IRFLI YKRGFA-RIP IK---IE--- -----TIEDM VHEIATVGPH FS--VNFLWP
      121 FKLNCPRR-- GHYLKGGTYG NWESHIRTP- IKRM
//
LOCUS       Goniomonas_pacifica@148275668_     154 bp    PROT      linear   28-AUG-2014
DEFINITION  Goniomonas_pacifica@148275668_     222 bp    PROT      linear    1-AUG-2014, 22
 ACCESSION  Rose-Cavalier-Smiths-iMac.local:80:1409232003
ORIGIN
        1 PEAKLLYVVR IRGVN---PK TRKILQLMRL RSVNNGVFIK ANKATANMLR IASPYITYGE
       61 PNLK-IRELI YKRGFG-RVA LS---IQ--- -----CVEDL IHEIATVGPH FR--NNFLWP
      121 FKLNSPKG-- GSFIEGGDYG DREQYINKL- IRKM
//
LOCUS       Gracilaria@16340     154 bp    PROT      linear   28-AUG-2014
DEFINITION  Gracilaria@16340     222 bp    PROT      linear    1-AUG-2014, 222 bases, 9E2B1
 ACCESSION  Rose-Cavalier-Smiths-iMac.local:81:1409232003
ORIGIN
        1 DGAKVAFVIR IRGINSMPPK EKKILQLLRL RQIQNGVFVK LNYATIRMLQ RVEPYITYGY
       61 PNLKSVKELI YKRGFAKRIP LSDNRIIEQV LGKIICMEDL VHEIFTCGPH FKEANNFLWP
      121 FKLSSPRGKL IHFAEGGDAG NREDLINPL- IRRM
//
LOCUS       Gromia_sphaerica@24205_5     154 bp    PROT      linear   28-AUG-2014
DEFINITION  Gromia_sphaerica@24205_5     222 bp    PROT      linear    1-AUG-2014, 222 base
 ACCESSION  Rose-Cavalier-Smiths-iMac.local:82:1409232003
ORIGIN
        1 PEPKVAFVVR IRGIN---PK VRSVMRLLRL QQIHNGTFIK INRATLNMLK LVEPYIAYGY
       61 PNLK-VRELI YKRGYG-RIA LT---II--- -----CIEDL IHEIVTCGPH FK--NNFLWP
      121 FKLNSPRG-- GHFNEDGDYG NREEQINHL- IRRM
//
LOCUS       Guillardia_theta@jgiGuith192598_     154 bp    PROT      linear   28-AUG-2014
DEFINITION  Guillardia_theta@jgiGuith192598_     222 bp    PROT      linear    1-AUG-2014,
 ACCESSION  Rose-Cavalier-Smiths-iMac.local:83:1409232003
ORIGIN
        1 PEPKLVLVVR IKGINSVDPK TRKILQLMRL RQINNAVFMK VNSASINMLR LAGEYVTYGP
       61 PNLKTVRELI YKRGFAKRMP LTDNKIISEA LGEITCMEDL IHEIYTVGPK FKECNRFLWP
      121 FKMSCAKGKR LHFIEGGQYG DREELINSL- VRKM
//
LOCUS       Palpitomonas_bilix@palbiCAMPEP0113895864      50 bp    PROT      linear   28-AUG-2014
DEFINITION  Palpitomonas_bilix@palbiCAMPEP0113895864     119 bp    PROT      linear    1-AU
 ACCESSION  Rose-Cavalier-Smiths-iMac.local:84:1409232003
ORIGIN
        1 PEAKMMFVVR IRGINDLPPK TRKILQLLRL RELNNGVFMK VNKASLNMLH
//
LOCUS         GoniomSp     154 bp    PROT      linear   28-AUG-2014
DEFINITION  GoniomSp     222 bp    PROT      linear    1-AUG-2014, 222 bases, B7F2C6A check
 ACCESSION  Rose-Cavalier-Smiths-iMac.local:85:1409232003
ORIGIN
        1 AAPKLAFVVR IRGINSVDPK TRKILQLMRL RGINNGVFIK INSASIKMLT LVAPFITYGT
       61 PNLKSVRELI YKRGFGKRLP LSENSVIEKA LGDIICIEDL VHEIYTVGKN FRDANNFLWP
      121 FKLNSPNGKK RSFVEGGQFG DRENYINSL- IRRM
//
LOCUS         RoomTrun     154 bp    PROT      linear   28-AUG-2014
DEFINITION  RoomTrun     222 bp    PROT      linear    1-AUG-2014, 222 bases, D3DC5E7 check
 ACCESSION  Rose-Cavalier-Smiths-iMac.local:86:1409232003
ORIGIN
        1 DEPKVLLVVR IRGINAVEPR TTKILQLLRL RQIHNAVFLR CNKATLNMLR LVAPYVTYGS
       61 PNLKTVKDLV YKRGFGKRIP ITDNSVVESV LGGLICVEDV IHEIFTCGDN FKEANNFLWP
      121 FKLSSPLGKR ISFIEGGDYG NRETKINAF- VRKM
//
LOCUS       Cyanophora_paradoxa@CDL0000248     154 bp    PROT      linear   28-AUG-2014
DEFINITION  Cyanophora_paradoxa@CDL0000248     222 bp    PROT      linear    1-AUG-2014, 22
 ACCESSION  Rose-Cavalier-Smiths-iMac.local:87:1409232003
ORIGIN
        1 PEPKLAFVIR VRGINQMNPR IKKILQLLRL RQINNGTFVK LNKATIMMLR LVEFYVSYGT
       61 PNLKSVKELI YKRGFAKRVP ITDNSIIEQQ LGKIVCMEDL VHEIYTVGPH FKEANNFLWP
      121 FQLSSPKGKT IHFKEGGDAG NREDRINGL- IRQM
//
LOCUS         GuttMIGQ     154 bp    PROT      linear   28-AUG-2014
DEFINITION  GuttMIGQ     222 bp    PROT      linear    1-AUG-2014, 222 bases, 5B3FDAB6 chec
 ACCESSION  Rose-Cavalier-Smiths-iMac.local:88:1409232003
ORIGIN
        1 EEAKVYFVVR ILGTYGLAPK VKKILQLLRL LQINNGAFLR VNKATQNMLV KVAPYVTWGI
       61 PSVKTVSALV YKRGFARRVP ITNNAMIAAT LGKIKCVEDV IHEIVTCGPN FKVVNSWLNV
      121 FKLNTPTGKK VNFVEGGDAG YRGLYINQL- LEKM
//
LOCUS       Gymnophrys_cometa@GYMCOCL21Con     154 bp    PROT      linear   28-AUG-2014
DEFINITION  Gymnophrys_cometa@GYMCOCL21Con     222 bp    PROT      linear    1-AUG-2014, 22
 ACCESSION  Rose-Cavalier-Smiths-iMac.local:89:1409232003
ORIGIN
        1 DEPKVAFVIR IRGINRVSPK TRKILQLLRL RQIHNGVFVK LNKATANMLR LVEPYITYGT
       61 PSLKSVKELL YKRGFGKRIP LTQNSIIEQQ LGKIICMEDL IHEIYTVGPH FKEANNFLWP
      121 FKLSSPLGKR IHFAEGGDAG NREELINDL- IQRM
//
LOCUS       Hartmannella_abertawensis@hara     154 bp    PROT      linear   28-AUG-2014
DEFINITION  Hartmannella_abertawensis@hara     222 bp    PROT      linear    1-AUG-2014, 22
 ACCESSION  Rose-Cavalier-Smiths-iMac.local:90:1409232003
ORIGIN
        1 PEPKVALVIR IRGINAVDPK TKKILQLLRL RQIHNAVFVR LSKPMKQMLT LVTPYITWGY
       61 PNLKTVKDLI YKRGYGKRIP FINNSVISEN LGKIICVEDL IHEIYTCGPN FKQANKFLWP
      121 FKLSSPKGKR NNFAEGGDAG NREQYINNL- IRKM
//
LOCUS       Hartmannella_vermiformis@HVL00     145 bp    PROT      linear   28-AUG-2014
DEFINITION  Hartmannella_vermiformis@HVL00     214 bp    PROT      linear    1-AUG-2014, 21
 ACCESSION  Rose-Cavalier-Smiths-iMac.local:91:1409232003
ORIGIN
        1 ADPKVAFVIR IRGINQVSPK VKKILQLLRL RQIFNGVFVK LNRATLQMLK LVEPYITYGA
       61 PNLKAVRELV YKRGFAKRLP ITDNRVIEET LGKILCVEDI IHELVTVGPK FKVVNKFLWP
      121 FKLNSPLGKL THVVEGGDAG NREDG
//
LOCUS       Helicosporidium_sp@HEL00000700     118 bp    PROT      linear   28-AUG-2014
DEFINITION  Helicosporidium_sp@HEL00000700     187 bp    PROT      linear    1-AUG-2014, 18
 ACCESSION  Rose-Cavalier-Smiths-iMac.local:92:1409232003
ORIGIN
        1 PEAKLLLVVR IRGINDMAPK SRKILQLLRL RQINNAVFLR VNKATLNMLQ RVEPYVTFGY
       61 PNLKTVRELV YKRGYGKRIA LTDNAIVEKA LGKIICMEDL IHELVTVGPA FKEANNFM
//
LOCUS       Heterocapsa_triquetra@HTL00001      77 bp    PROT      linear   28-AUG-2014
DEFINITION  Heterocapsa_triquetra@HTL00001     146 bp    PROT      linear    1-AUG-2014, 14
 ACCESSION  Rose-Cavalier-Smiths-iMac.local:93:1409232003
ORIGIN
        1 PEAKLFFVIR IVGIIKLSPK PRKVLQLLRL KQLHNGVFLK VNKPILNMLK CIQPYCAYGY
       61 PSLKTVRDLI YKRGFGK
//
LOCUS       Histiona_aroides@HAL00001022_2     118 bp    PROT      linear   28-AUG-2014
DEFINITION  Histiona_aroides@HAL00001022_2     187 bp    PROT      linear    1-AUG-2014, 18
 ACCESSION  Rose-Cavalier-Smiths-iMac.local:94:1409232003
ORIGIN
        1 DDAKVAFVIR IKGLVGVAPK QRKILQLLRL RQINNGVFVK VNKATEQMLR LVEPYIAYGF
       61 PNLKTIRELI YKRGFAKRVX ITDNAVIELS LGKIICVEDL VHEIATAGPN FTKAANFL
//
LOCUS       Histomonas@407436808gbGAAM0100     154 bp    PROT      linear   28-AUG-2014
DEFINITION  Histomonas@407436808gbGAAM0100     222 bp    PROT      linear    1-AUG-2014, 22
 ACCESSION  Rose-Cavalier-Smiths-iMac.local:95:1409232003
ORIGIN
        1 AEAKVALVIR IRGLNGIDPR TRKILQLFRL RQRLNAVFIR INKATLEMLK RVESYVAYGY
       61 PSPEVVRQLI FKRGFAARLP LTSNDIVYAT LGKIESVEDV AHEIYTCGPN FTVANRFLWP
      121 FQLNTPKGRR RHYVEGGDYG NRENLIDQL- VLRM
//
LOCUS       Homo_sapiens@76779245     154 bp    PROT      linear   28-AUG-2014
DEFINITION  Homo_sapiens@76779245     222 bp    PROT      linear    1-AUG-2014, 222 bases,
 ACCESSION  Rose-Cavalier-Smiths-iMac.local:96:1409232003
ORIGIN
        1 AEPKLAFVIR IRGINGVSPK VRKVLQLLRL RQIFNGTFVK LNKASINMLR IVEPYIAWGY
       61 PNLKSVNELI YKRGYGKRIA LTDNALIARS LGKIICMEDL IHEIYTVGKR FKEANNFLWP
      121 FKLSSPRGKT THFVEGGDAG NREDQINRL- IRRM
//
LOCUS       Hydra_magnipapillata@27820911     154 bp    PROT      linear   28-AUG-2014
DEFINITION  Hydra_magnipapillata@27820911     222 bp    PROT      linear    1-AUG-2014, 222
 ACCESSION  Rose-Cavalier-Smiths-iMac.local:97:1409232003
ORIGIN
        1 AEAKLAFVIR IRGINQVSPK VKKALYLLRL RQINNGVFVK LNKSSITLLR LVEPYIAWGY
       61 PNLKSVRELI YKRGYAKRIP ITDNQIIENA LGKIICVEDL IHQIYTVGEH FKKANNFLWP
      121 FKLSCPNGKT NHFVEGGDHG NREDFINNL- IRKM
//
LOCUS       Hyperamoeba_dachnya@HDL0000053     154 bp    PROT      linear   28-AUG-2014
DEFINITION  Hyperamoeba_dachnya@HDL0000053     222 bp    PROT      linear    1-AUG-2014, 22
 ACCESSION  Rose-Cavalier-Smiths-iMac.local:98:1409232003
ORIGIN
        1 AQPKVAVVTR IRGILGVSPK PRKVLQLLRL RQINNTVFVR LNKATLAMLK LVEPYIAWGY
       61 PTLRPSRSSV YKRGFLKRVP LLDNTQIEKA LGKIICTEDL IHEMYTAGPN FAYANRLLWP
      121 FKLSNPRGKG THFVEGGDAG NREEFVNAL- LNRM
//
LOCUS       Hyperamoeba_sp@HSL00000375_5     154 bp    PROT      linear   28-AUG-2014
DEFINITION  Hyperamoeba_sp@HSL00000375_5     222 bp    PROT      linear    1-AUG-2014, 222
 ACCESSION  Rose-Cavalier-Smiths-iMac.local:99:1409232003
ORIGIN
        1 AAPKLAVVTR IRGILGVSPK PRKVLQLLRL RQINNTVFVR LNKATLAMLK IVEPYVAWGY
       61 PTLETVKKLV YKRGFLKRVA IIDNTQIEKA VGKIICVEDL IHELYTTGPN FAIANRLLWP
      121 FKLNNPHGKG THFVEGGDAG NREDFINNL- LARM
//
LOCUS       Isochrysis_galbana@ISL00001504     154 bp    PROT      linear   28-AUG-2014
DEFINITION  Isochrysis_galbana@ISL00001504     222 bp    PROT      linear    1-AUG-2014, 22
 ACCESSION  Rose-Cavalier-Smiths-iMac.local:100:1409232003
ORIGIN
        1 PEAKLLFVMR LRGINGMHPK TRKIMQVLRL LQINNGTFMK VNKATMNMLV KVDPYIMYGY
       61 PSLKSVKDLV YKRGHAKRVP ITDNDMIEKE LGEVICIEDL VHQIHTVGPY FKECTKFLWP
      121 FKMNCPVGIR NHFVEGGDAG NREEYINEL- IRRM
//
LOCUS       Ixodes0sca@30346     154 bp    PROT      linear   28-AUG-2014
DEFINITION  Ixodes0sca@30346     222 bp    PROT      linear    1-AUG-2014, 222 bases, EE868
 ACCESSION  Rose-Cavalier-Smiths-iMac.local:101:1409232003
ORIGIN
        1 AEPKLAVVIR IRGVNGVSPK PRKVLQLLRL RQINNATFVK LNKATVNMLR IAEPYITWGY
       61 PNLKTVRELI YKRGFGRRVP LSDNAVIEKR LGKIICVEDL IHELYTVGPN FKKANNFLWH
      121 FKLNTPRGKT NHYSEGGDFG NREDLINRL- LRRM
//
LOCUS       Karlodinium_micrum@KML00006478      69 bp    PROT      linear   28-AUG-2014
DEFINITION  Karlodinium_micrum@KML00006478     138 bp    PROT      linear    1-AUG-2014, 13
 ACCESSION  Rose-Cavalier-Smiths-iMac.local:102:1409232003
ORIGIN
        1 PEPKLLFVTR IVGIIKMGPK PRKVLQLLRL RQINNGVFLK VNKPILQMLK LVQPYVTYGY
       61 PTLKTVREL
//
LOCUS       Jakoba_bahamensis@JBL00002024_     154 bp    PROT      linear   28-AUG-2014
DEFINITION  Jakoba_bahamensis@JBL00002024_     222 bp    PROT      linear    1-AUG-2014, 22
 ACCESSION  Rose-Cavalier-Smiths-iMac.local:103:1409232003
ORIGIN
        1 DDAKLAFVIR IKGLIGVPPK QRKIMQLLRL RQINNGVFVR VNGAVEQMLR LVEPYVAYGY
       61 PSLKTVRELI YKRGFGKRIP LTDNAIIEKA LGKIICVEDL VHEIHSVGKH FKEANNFLWP
      121 FKLNSPNGKK THFIEGGDLG NREEYINNL- VQRM
//
LOCUS       Jakoba_libera@JLL00000754_1     154 bp    PROT      linear   28-AUG-2014
DEFINITION  Jakoba_libera@JLL00000754_1     222 bp    PROT      linear    1-AUG-2014, 222 b
 ACCESSION  Rose-Cavalier-Smiths-iMac.local:104:1409232003
ORIGIN
        1 EEPKVVFAIR IKGIVGVPPK QRKIMQLLRL RQINNGVFLK LNKATQNMLR LVEPYITYGY
       61 PSRKVIREIV YKRGFGKRVP LTDNGIIEES LGSLICIEDL IHQLVTCGPH FRSVANFLWP
      121 VKLNSPRGKK THFIEGGDCG NREEEINKL- VQRM
//
LOCUS         TsukGlob     154 bp    PROT      linear   28-AUG-2014
DEFINITION  TsukGlob     222 bp    PROT      linear    1-AUG-2014, 222 bases, 845E852F chec
 ACCESSION  Rose-Cavalier-Smiths-iMac.local:105:1409232003
ORIGIN
        1 EEPKLAFVIR VRGINQVSPK VKKVLQLLRL RQIHNGVFLR LNKATRHMLQ IVAPYIAFGY
       61 PNLKSVRELI YKRGYGKRIA LTDNKIVEAT LGGIICVEDL IHEIFTVGPH FKEASNFLWP
      121 FKLNSPSGDK TGFSEGGDTG DREHLINGL- IRAM
//
LOCUS       Malawimonas_californiana@MCL00     154 bp    PROT      linear   28-AUG-2014
DEFINITION  Malawimonas_californiana@MCL00     222 bp    PROT      linear    1-AUG-2014, 22
 ACCESSION  Rose-Cavalier-Smiths-iMac.local:106:1409232003
ORIGIN
        1 PEPRLVFVTR IRGVNGLAPK VRKILQLLRL RQIHNGVFVR ITGATQNMLR RVESCLAYGY
       61 PTLKTVKDLI YKRGYAKRVP LTDNKIIEQS LGKVICMEDL VHEIYTVGPH FRECSRFLWP
      121 FKLSSPKGKA THFIEGGDFG NRERFINEF- VERM
//
LOCUS       Malawimonas_jakobiformis@MJL00     154 bp    PROT      linear   28-AUG-2014
DEFINITION  Malawimonas_jakobiformis@MJL00     222 bp    PROT      linear    1-AUG-2014, 22
 ACCESSION  Rose-Cavalier-Smiths-iMac.local:107:1409232003
ORIGIN
        1 AEPKVAFVVR IRGIVSIAPK VRKILQLLRL RQIHNGVFMR VNGATQQMLR KVEPYITYGF
       61 PSLKTIRQLV YKRGFAKRIA LTDNAIIENA LGKIVCVEDL VNELYTCGPH FTEVSRFLWP
      121 FKLTSPRGKG THFVEGGDFG NREKYINDF- VQRM
//
LOCUS       Mastigamoeba_balamuthi@MBL0000     154 bp    PROT      linear   28-AUG-2014
DEFINITION  Mastigamoeba_balamuthi@MBL0000     222 bp    PROT      linear    1-AUG-2014, 22
 ACCESSION  Rose-Cavalier-Smiths-iMac.local:108:1409232003
ORIGIN
        1 PDAKLAFVVR IRGINGVAPR TRKILRLLRL RQVQNGVFVR LNKATTMMLR LVEPYIAYGY
       61 PNLKTVRELI YKRGFGKRVG LTDNRVIEAA LGHIICIEDL IHEIYTVGPA FKEANRFLWP
      121 FKLSSPRGKG KHFIEGGDCG NREEKMNNL- LRRM
//
LOCUS       Mesostigma_viride@MVL00000480_     154 bp    PROT      linear   28-AUG-2014
DEFINITION  Mesostigma_viride@MVL00000480_     222 bp    PROT      linear    1-AUG-2014, 22
 ACCESSION  Rose-Cavalier-Smiths-iMac.local:109:1409232003
ORIGIN
        1 DEPKILFVIR IRGINDMHPT SRKILQLLRL RQINNGVFMK VNKATLNMLK KVEPYLAYGN
       61 PNLKTVRELI YKRGYGKRIA LTDNSIIEQA LGKIICIEDL IHEIYTVGPH FKEANNFLWP
      121 FKLDSPKGKR RHYVEGGEAG DRESKINKL- VQAM
//
LOCUS       Microhelia_sp@micspContig00076     154 bp    PROT      linear   28-AUG-2014
DEFINITION  Microhelia_sp@micspContig00076     222 bp    PROT      linear    1-AUG-2014, 22
 ACCESSION  Rose-Cavalier-Smiths-iMac.local:110:1409232003
ORIGIN
        1 ---------- ---------- ---------- --------IK LNKATVNMLR KVEPYIAYGY
       61 PNLKTVRELV YKRGFGKRIP LSDNRTIEEA LGRIICVEDL IHEIYTVGPH FKEASNFLWP
      121 FKLSSPTGIT THYIEGGDAG NREEHINKL- VQRM
//
LOCUS       Micromonas_pusilla@MICPU31664     154 bp    PROT      linear   28-AUG-2014
DEFINITION  Micromonas_pusilla@MICPU31664     222 bp    PROT      linear    1-AUG-2014, 222
 ACCESSION  Rose-Cavalier-Smiths-iMac.local:111:1409232003
ORIGIN
        1 PEAKLMFVMR LRGLNDLHPQ TRKVLQLMRL RQIHNGIFLR VNKATINMLK KVEPYVMFGY
       61 PNLKTVKELI YKRGYGKRVP LTDNAIIEKA LGDIICVEDL VHEIYTVGPH FTACSNFLWP
      121 FKLSAPLGKR LHYIEGGEAG NREDKINAL- VRRM
//
LOCUS       Micromonas_RCC@MICRC106801     154 bp    PROT      linear   28-AUG-2014
DEFINITION  Micromonas_RCC@MICRC106801     222 bp    PROT      linear    1-AUG-2014, 222 ba
 ACCESSION  Rose-Cavalier-Smiths-iMac.local:112:1409232003
ORIGIN
        1 PEAKVMFVMR LRGINDMHPK TRKIMQLLRL RQIHNGVFMR VNKATINMLR KVEPYVMFGY
       61 PNLKSVKELI YKRGYGKRIP LTDNSIIEKA LGEIICIEDL IHEIYTCGPH FTACSNFLWP
      121 FKLSAPLGKR LHYIEGGEAG NREDKINAL- IRRM
//
LOCUS       Micromonas_sp@MSL00000711_3     154 bp    PROT      linear   28-AUG-2014
DEFINITION  Micromonas_sp@MSL00000711_3     222 bp    PROT      linear    1-AUG-2014, 222 b
 ACCESSION  Rose-Cavalier-Smiths-iMac.local:113:1409232003
ORIGIN
        1 PEAKLMFVMR LRGLNDLHPK TRKILQLMRL RQIHNGIFLR VNKATINMLR KVEPYIMFGY
       61 PNLKTVRELV YKRGYGKRIP LTDNTLIEKA LSEIICIEDI IHEIYTVGPH FTAVSNFLWP
      121 FKLSAPLGKR LHYIEGGEAG NREDKINAL- VRRM
//
LOCUS         MonoceSp     154 bp    PROT      linear   28-AUG-2014
DEFINITION  MonoceSp     222 bp    PROT      linear    1-AUG-2014, 222 bases, 99450072 chec
 ACCESSION  Rose-Cavalier-Smiths-iMac.local:114:1409232003
ORIGIN
        1 PEPKLAFVMR LRGVNGVPPK QRKILQLFRL RQIHNAVFVR LTKPTLNMLK VIEPYVAIGY
       61 PSVRTIRALL VKRGYAKRIP LTSNKVIARA LGRIKTLDDL IWQIVTIGRH FAKCNRFLWP
      121 FKMNSPRGKL RHFVEGGAAG NRMGMINRL- IRRC
//
LOCUS       Monosiga_brevicollis@MRL000000     154 bp    PROT      linear   28-AUG-2014
DEFINITION  Monosiga_brevicollis@MRL000000     222 bp    PROT      linear    1-AUG-2014, 22
 ACCESSION  Rose-Cavalier-Smiths-iMac.local:115:1409232003
ORIGIN
        1 AEPKLLLVIR IRGINGVSPK VRKVLQLFRL LQINNAVFVR VNKATINMLR IIEPYVAYGY
       61 PNLKTVKELV YKRGFGKRIA LSDNKIVEEA LGSIICVEDL IHEIYTVGPN FKAASNFLWP
      121 FKLNSPRGKG NHFTEGGDFG NREDEINPL- VRRM
//
LOCUS       Monosiga_ovata@MNL00000140_1     154 bp    PROT      linear   28-AUG-2014
DEFINITION  Monosiga_ovata@MNL00000140_1     222 bp    PROT      linear    1-AUG-2014, 222
 ACCESSION  Rose-Cavalier-Smiths-iMac.local:116:1409232003
ORIGIN
        1 SEAKLAFVIR IRGINGVSPK VRKVLQLFRL LQINNGVFVQ LNKATINMLR IVEPYIAYGY
       61 PNLKSVKELV YKRGYAKRVP ITSNEIIEKA LGSIICVEDL VHEIFTVGPN FKAATNFLWP
      121 FKLSSPNGKL NHFIEGGDYG NREEYLNAL- IHSM
//
LOCUS       Mortierella_verticillata@MAL00     154 bp    PROT      linear   28-AUG-2014
DEFINITION  Mortierella_verticillata@MAL00     222 bp    PROT      linear    1-AUG-2014, 22
 ACCESSION  Rose-Cavalier-Smiths-iMac.local:117:1409232003
ORIGIN
        1 AQPKLAFVIR IKGINHIAPK PRKVLQLLRL LQINNAVFVR LTKATTQMLQ LINPYVAYGE
       61 PNLKSVRELI YKRGYGKRIP LTDNSIIEKS LGKIVCMEDL IHEIYTVGPN FKQASNFLWP
      121 FKLSNATGKA LHFIQGGDSG DRESKINNL- IRQM
//
LOCUS       Mus_musculus@BAC40262     154 bp    PROT      linear   28-AUG-2014
DEFINITION  Mus_musculus@BAC40262     222 bp    PROT      linear    1-AUG-2014, 222 bases,
 ACCESSION  Rose-Cavalier-Smiths-iMac.local:118:1409232003
ORIGIN
        1 AEPKLAFVIR IRGINGVSPK VRKVLQLLRL RQIFNGTFVK LNKASINMLR IVEPYIAWGY
       61 PNLKSVNELI YKRGYGKRIA LTDNSLIARS LGKIICMEDL IHEIYTVGKR FKEANNFLWP
      121 FKLSSPRGKT THFVEGGDAG NREDQINRL- IRRM
//
LOCUS       Naegleria_gruberi@NAEGR36087     154 bp    PROT      linear   28-AUG-2014
DEFINITION  Naegleria_gruberi@NAEGR36087     222 bp    PROT      linear    1-AUG-2014, 222
 ACCESSION  Rose-Cavalier-Smiths-iMac.local:119:1409232003
ORIGIN
        1 PQAKLAFVIR IRGIKSVAAK AKKALQLLRL RQINNGVFVR INKATLNLLK LVEPYVAWGY
       61 PSLSTIKQLI YKRGSLNRKP ITSNVQIEQK LGEIVCVEDL VHEIHTVGPH FKEASNLLWP
      121 FKLQHPKGIK KHFILGGSFG NREEYINQL- VKKM
//
LOCUS       Nannochloropsis_oculata@nanocS      59 bp    PROT      linear   28-AUG-2014
DEFINITION  Nannochloropsis_oculata@nanocS     128 bp    PROT      linear    1-AUG-2014, 12
 ACCESSION  Rose-Cavalier-Smiths-iMac.local:120:1409232003
ORIGIN
        1 AEAKVAFVMR IRGINGVSPK VKKILQLLRL RQIHNGVFIK LNGSTINLLR WVEPYIAYG
//
LOCUS       Nematostella_vectensis@NEMVE24     154 bp    PROT      linear   28-AUG-2014
DEFINITION  Nematostella_vectensis@NEMVE24     222 bp    PROT      linear    1-AUG-2014, 22
 ACCESSION  Rose-Cavalier-Smiths-iMac.local:121:1409232003
ORIGIN
        1 PEARLAFVIR IRGINGVSPK VRKILQLLRL RQINNGVFVR LNKATANMLR IVQPYIAFGY
       61 PNLKSVRELI YKRGYGKRVA LTDNSIVEKV LGKIICVEDL IHEIFTVGEH FKEASNFLWP
      121 FKLSSPKGKT THFVEGGDHG NREDKINGL- VRVM
//
LOCUS       Neurospora_crassa@EAA33714     154 bp    PROT      linear   28-AUG-2014
DEFINITION  Neurospora_crassa@EAA33714     222 bp    PROT      linear    1-AUG-2014, 222 ba
 ACCESSION  Rose-Cavalier-Smiths-iMac.local:122:1409232003
ORIGIN
        1 AEAKLIFLIR IKGINKIPPK PRKILQLLRL LQINNGVFVR VTKATAEMIK IVEPWVAYGY
       61 PNLKSVKELI YKRGYGKRVA LTDNSIIEEN LGKIICMEDL IHEIYTVGPN FKQASNFLWP
      121 FKLSNPTGKF KHFIEGGDLG NREEHINAL- IRQM
//
LOCUS         NuclSimp     154 bp    PROT      linear   28-AUG-2014
DEFINITION  NuclSimp     222 bp    PROT      linear    1-AUG-2014, 222 bases, CDB6BC8C chec
 ACCESSION  Rose-Cavalier-Smiths-iMac.local:123:1409232003
ORIGIN
        1 AENKLAFLIR IRGINGVAPK TRKILQLLRL RQIHNGVFMQ LNKATINMIR VAEPYLTYGY
       61 PNLKSVKELI YKRGFGKRTP IIDNEVIAGA LGKIKSIEDV VHEIYTVGTH FKTVNNFLWP
      121 FKLSSPRGKI VHYLEGGDFG NRETHINRL- IRKM
//
LOCUS       Oryza_sativa@BAD03800     154 bp    PROT      linear   28-AUG-2014
DEFINITION  Oryza_sativa@BAD03800     222 bp    PROT      linear    1-AUG-2014, 222 bases,
 ACCESSION  Rose-Cavalier-Smiths-iMac.local:124:1409232003
ORIGIN
        1 PEAKLLFVVR IRGINAMHPK TRKILQLLRL RQIFNGVFLK VNKATINMLR RVEPYVAYGY
       61 PNLKSVRELI YKRGYGKRIP LQNNKVIEEG LGKIICIEDL VHEIMTVGPH FKEANNFLWP
      121 FKLKAPLGKR NHYVEGGDAG NREDYINEL- IRRM
//
LOCUS       Ostreococcus_lucimarinus@OSTLU     154 bp    PROT      linear   28-AUG-2014
DEFINITION  Ostreococcus_lucimarinus@OSTLU     222 bp    PROT      linear    1-AUG-2014, 22
 ACCESSION  Rose-Cavalier-Smiths-iMac.local:125:1409232003
ORIGIN
        1 PEEKLMFVMR LRGLNDIHPK TKKILQLLRL RQIHNGIFMK VNKATLNQLR KVEPYIMFGY
       61 PNLKTVRELI YKRGYGKRIP LTDNAVVEQA LGDIICVEDL IHEIYTVGPH FKECANFLWP
      121 FKLSAPNGKK QHFIEGGMAG NREDKINAL- IRRM
//
LOCUS       Ostreococcus_tauri@OSTTA22760     154 bp    PROT      linear   28-AUG-2014
DEFINITION  Ostreococcus_tauri@OSTTA22760     222 bp    PROT      linear    1-AUG-2014, 222
 ACCESSION  Rose-Cavalier-Smiths-iMac.local:126:1409232003
ORIGIN
        1 PEAKLMFVMR LRGLNDIHPK TKKILQLLRL RQIHNGIFMK VNKATLNQLR KVEPYIMFGY
       61 PNLKSVRELI YKRGYGKRIP LTDNAVIEKV LGDIICIEDL IHEIYTCGPH FKECANFLWP
      121 FKLSAPNGKN KHFIEGGMAG NREDKINAL- LRKM
//
LOCUS       Oxnerella_sp@oxnspSFL6WO5102Q8     154 bp    PROT      linear   28-AUG-2014
DEFINITION  Oxnerella_sp@oxnspSFL6WO5102Q8     222 bp    PROT      linear    1-AUG-2014, 22
 ACCESSION  Rose-Cavalier-Smiths-iMac.local:127:1409232003
ORIGIN
        1 ---------- ---------- ---------- ------VFVK LNSATIKVLR LVESYVAYGY
       61 PNVKTVRELV YKRGFGKRIP LFDNSVVAKP LGKIVCVEDL IHEIYTVGPN FKAANNFLWP
      121 LKLSSPKRIT THFIEXXDAG NREQYINGL- VRKM
//
LOCUS         OxyrMari     154 bp    PROT      linear   28-AUG-2014
DEFINITION  OxyrMari     222 bp    PROT      linear    1-AUG-2014, 222 bases, 6FE72745 chec
 ACCESSION  Rose-Cavalier-Smiths-iMac.local:128:1409232003
ORIGIN
        1 PDAKLMFVIR ITGINKLAPK PKKILQLLRL RQLHNGVFVK VSRPMQQMLV NVNPYVTFGY
       61 PTLRSVRELI YKRGCGKRIP LKDNQIISDN LGRIHGMEDL IHEIYTVGPH FKQANNFLWP
      121 FKLNTPKGKR HGFVEGGDWG NREELINKL- IKRM
//
LOCUS       Paracercomonas_marina@CLL00000     154 bp    PROT      linear   28-AUG-2014
DEFINITION  Paracercomonas_marina@CLL00000     222 bp    PROT      linear    1-AUG-2014, 22
 ACCESSION  Rose-Cavalier-Smiths-iMac.local:129:1409232003
ORIGIN
        1 PQPKILFVIR IRGIMGVSPK ARKILQLLRL RQVHNGVFIK LNKATQNMLF MIEPFVTYGE
       61 PNLKSVRELV YKRGYGKRVP LTDNSVIANT LGKVICVEDL IHEIVTAGPN FKECNNFLWP
      121 FKLSSPLGKK AHFSEGGDHG NREEEINGL- IRQM
//
LOCUS       Paramecium_tetraurelia@1244169     154 bp    PROT      linear   28-AUG-2014
DEFINITION  Paramecium_tetraurelia@1244169     222 bp    PROT      linear    1-AUG-2014, 22
 ACCESSION  Rose-Cavalier-Smiths-iMac.local:130:1409232003
ORIGIN
        1 AESKLILVVR IRGINTLNPQ VRQTLRLLKL RQLHNAAFVR VNKATIEMIR KVEPYVTYGY
       61 PSRAVIKNLI YKRGYAKRIP ITNNNIIEQS LGKIHSIEDL VHEIVTVGAH FKEANRFLWA
      121 FKLRGPRGKR RSFINQGDWG NREDLINDL- VKRM
//
LOCUS       Paulinella_chromatophora@pauch     154 bp    PROT      linear   28-AUG-2014
DEFINITION  Paulinella_chromatophora@pauch     222 bp    PROT      linear    1-AUG-2014, 22
 ACCESSION  Rose-Cavalier-Smiths-iMac.local:131:1409232003
ORIGIN
        1 ---------- ---------- ---------- ---------- ----TMTMLK LVEPYIAYGY
       61 PSQKTVSDLT YKRGCGKRIP LTDNGIIEKS LGRIICIEDL IHEIYTVGPH FKEANNFLWP
      121 MKLSSPLGKR KHFTEGGDAG NRQELINQL- VKRM
//
LOCUS       Pavlova_lutheri@PLL00001608_1     127 bp    PROT      linear   28-AUG-2014
DEFINITION  Pavlova_lutheri@PLL00001608_1     196 bp    PROT      linear    1-AUG-2014, 196
 ACCESSION  Rose-Cavalier-Smiths-iMac.local:132:1409232003
ORIGIN
        1 PEAKLLFVMR IRGINAMHPK IKKILQLLRL RQLHNGVFIK ANKATINMLR KVEPYIAYGY
       61 PTLKTVKELI YKRGYGKRIA LTDNAIIEEG LGKIICTEDL IHEIHTVGPS FKKAANFLWP
      121 FKLTSPX
//
LOCUS          PCBtrin     154 bp    PROT      linear   28-AUG-2014
DEFINITION  PCBtrin     222 bp    PROT      linear    1-AUG-2014, 222 bases, 2084F2EB check
 ACCESSION  Rose-Cavalier-Smiths-iMac.local:133:1409232003
ORIGIN
        1 ---------- ---------- -KKILQLLRL RQINNGVFVK LNKASLTMLK LVEPYVAWGY
       61 PNLKTVKELV YKRGFGKRIP LTDNTLIEEN LGKIICMEDL VHEIFTCGEH FKEANNFLWP
      121 FKLNSPNGKR NHFIEGGDFG NREDKINAL- VRQM
//
LOCUS       Perkinsus0@25040     154 bp    PROT      linear   28-AUG-2014
DEFINITION  Perkinsus0@25040     222 bp    PROT      linear    1-AUG-2014, 222 bases, 90912
 ACCESSION  Rose-Cavalier-Smiths-iMac.local:134:1409232003
ORIGIN
        1 PEEKLVFVVR LAGINKLAPK PRKILQLLRL RQLNNGVFVK VNGPMMQMLR TVAPYVAFGY
       61 PSVSTVRELI YKRGYGKRIP LNDNKLIDEK LGQIHGMEDL IHEIYTVGPH FKEANNFLWP
      121 FKLSSPKGKR HGFNEGGDWG NREQFMNNL- IKRM
//
LOCUS       Phaeodactylum_triconutum@PHATR     154 bp    PROT      linear   28-AUG-2014
DEFINITION  Phaeodactylum_triconutum@PHATR     222 bp    PROT      linear    1-AUG-2014, 22
 ACCESSION  Rose-Cavalier-Smiths-iMac.local:135:1409232003
ORIGIN
        1 AEPKLALIVR IRGTIGVSPK AKKVMQLFRL RQLHNATFVK LNEATIRMLR LIEPYVTYGY
       61 PTRATVEKLI YKRGFGKRIA IADNTVIQEG LGQIRCTADL VHEIITVGPH FKQANNFLWP
      121 FKLSSPRGKL LHFLEGGEAG ARGDEINKF- VKKM
//
LOCUS       Phanerochaete_chrysosporium@.2     154 bp    PROT      linear   28-AUG-2014
DEFINITION  Phanerochaete_chrysosporium@.2     222 bp    PROT      linear    1-AUG-2014, 22
 ACCESSION  Rose-Cavalier-Smiths-iMac.local:136:1409232003
ORIGIN
        1 AQAKVYFVIR IRGINEIAPK PRKILQLLRL LQINNGVFVK VTKATEQMLR LVEPYVTYGE
       61 PNLKSVRELI YKRGYGKRIP LANNQVIEQA LGKILSIEDL VHEIFTAGPN FKQANNFLWP
      121 FKLSNPTGKF KHFIEGGDFG NRETNINKL- IRQM
//
LOCUS       Phycomyces_blakesleeanus@PHYBL     154 bp    PROT      linear   28-AUG-2014
DEFINITION  Phycomyces_blakesleeanus@PHYBL     222 bp    PROT      linear    1-AUG-2014, 22
 ACCESSION  Rose-Cavalier-Smiths-iMac.local:137:1409232003
ORIGIN
        1 AQPKLVFVVR IRGINNIAPK PRKVLQLLRL LQINNGVFVK LNKATSEMLQ LVQPYVAYGY
       61 PNQKTIRELI YKRGYAKRIP IHDNSVIEKG LGKIVCVEDL INEIATVGPH FKEASNFLWP
      121 FKLSNPNKKF LHFVEGGDAG DRENFINKL- VQSM
//
LOCUS       Physcomitrella_patens@PHYPA222     154 bp    PROT      linear   28-AUG-2014
DEFINITION  Physcomitrella_patens@PHYPA222     222 bp    PROT      linear    1-AUG-2014, 22
 ACCESSION  Rose-Cavalier-Smiths-iMac.local:138:1409232003
ORIGIN
        1 PEPKLMFVIR IRGINDMHPK VRKIMQLLRL RQIFNGVFMK VNKATVNMLR RVEPYVTYGY
       61 PNLKTVRELI YKRGYGKRTA LTDNSVIEQA LGKIICIEDL IHEIYTVGPH FKEANNFLWP
      121 FKLSAPLGKR NHYVEHGDAG NREAKLNNL- VRQM
//
LOCUS       Phytophthora_ramorum@PHYRA7711     154 bp    PROT      linear   28-AUG-2014
DEFINITION  Phytophthora_ramorum@PHYRA7711     222 bp    PROT      linear    1-AUG-2014, 22
 ACCESSION  Rose-Cavalier-Smiths-iMac.local:139:1409232003
ORIGIN
        1 AEAKFAFVIR IRGIIGVSPK VRKILQLLRL RQIQNGVFVK LNKATINMLR LVEPFVTYGS
       61 PNLKVTRELI YKRGFGKRIP LTDNAVIEKS LGHIICIEDL IHEIFTVGEH FKQAANFLWP
      121 FQLSSPNGKL LHFAEGGDAG NRGEEIHKF- IKQC
//
LOCUS       Pinus_taeda@2778487.36     154 bp    PROT      linear   28-AUG-2014
DEFINITION  Pinus_taeda@2778487.36     222 bp    PROT      linear    1-AUG-2014, 222 bases,
 ACCESSION  Rose-Cavalier-Smiths-iMac.local:140:1409232003
ORIGIN
        1 PEAKLLFIIR IRGINDMHPK TRKILQLLRL RQIFNGVFLK VNKATVNMLQ RVEPYVTYGY
       61 PNLKSIRELI YKRGYGKRIP LTDNAVIEQV LGQIICIEDL IHEIITVGPN FTKANNFLWP
      121 FKLSAPSGKR NHYIEGGDAG NREHKINEM- IRRM
//
LOCUS       Planomonas_baikal@plabaContig0     154 bp    PROT      linear   28-AUG-2014
DEFINITION  Planomonas_baikal@plabaContig0     222 bp    PROT      linear    1-AUG-2014, 22
 ACCESSION  Rose-Cavalier-Smiths-iMac.local:141:1409232003
ORIGIN
        1 ~~~~~~~~~~ ~~~~~~~~~~ IRKILQLLRL RQVHNGVFVK INSATLEMLR LVEPYVAWGY
       61 PSLKSVKDLI YKRGFGKRIP ITSNXVIENA LGRIICVEDL VHEIFTVGPN FTQANNFLWP
      121 FKLPSPTGIT THYVEGGDAG LREDKINKL- LKQM
//
LOCUS       Planomonas_ghana@plaghContig00     154 bp    PROT      linear   28-AUG-2014
DEFINITION  Planomonas_ghana@plaghContig00     222 bp    PROT      linear    1-AUG-2014, 22
 ACCESSION  Rose-Cavalier-Smiths-iMac.local:142:1409232003
ORIGIN
        1 PEQKLAFVIR IRGINGVDPR TKKILQLLRL RQIHNGVFVK LNSASLQMLH LVEPFIAYGY
       61 PNLKSVRELI YKRGHGKRTA LTDNKIIAES LGQIECIEDL VHEIFTVGPH FKEANNFLWP
      121 FKLSSPNGIT NHFIEGGDNG NREAKINNL- IKQM
//
LOCUS       Planomonas_mylnikovi@plamyCont     154 bp    PROT      linear   28-AUG-2014
DEFINITION  Planomonas_mylnikovi@plamyCont     222 bp    PROT      linear    1-AUG-2014, 22
 ACCESSION  Rose-Cavalier-Smiths-iMac.local:143:1409232003
ORIGIN
        1 ---------- ---------- ---------- ---------- -----XXXXX XXXXXXXXXX
       61 PNLKSVKELI YKRGHGKRLP LNDNSVIERS LGALICMEDL VHEIQTVGPA FTKANNFLWP
      121 FKLSSPNGIT NHFIQGGDAG NREARINAL- IRQM
//
LOCUS       Plasmodiophora_brassicae@conti     154 bp    PROT      linear   28-AUG-2014
DEFINITION  Plasmodiophora_brassicae@conti     222 bp    PROT      linear    1-AUG-2014, 22
 ACCESSION  Rose-Cavalier-Smiths-iMac.local:144:1409232003
ORIGIN
        1 ---------- ---------- ---------- ---------- ---------- ----------
       61 ---K-IRELV YKRGFG-RVP LT---IV--- -----CIEDI IHELYTCGPN FK--ANFLWP
      121 FKLSSPLG-- GHFNEGGEAG NREETINSM- IRAM
//
LOCUS       Plasmodium_falciparum@CAB39016     154 bp    PROT      linear   28-AUG-2014
DEFINITION  Plasmodium_falciparum@CAB39016     222 bp    PROT      linear    1-AUG-2014, 22
 ACCESSION  Rose-Cavalier-Smiths-iMac.local:145:1409232003
ORIGIN
        1 AEKKVVFVIR LKGVNKLPPK VRSVFRLLRL LQVHNGVFVK VNKATKEMLK IVEPYVTYGY
       61 PTLSTVRKLL YKRGYVRRKK IQDNADISKH LGKVHGIEDM VYQLYTCGPV FKKVNNFLWA
      121 FKLKPPRKKR HAFNEPGDWG NREAHINEL- INRM
//
LOCUS       Plasmodium_yoelii@EAA17830     154 bp    PROT      linear   28-AUG-2014
DEFINITION  Plasmodium_yoelii@EAA17830     222 bp    PROT      linear    1-AUG-2014, 222 ba
 ACCESSION  Rose-Cavalier-Smiths-iMac.local:146:1409232003
ORIGIN
        1 AEKKVVFVIR LKGVNKLPPK VKSVFRLLRL LQVHNGVFVK VNKATKEMLK IVEPYVTYGY
       61 PSLSTVRNLI YKRGYIKRKK IQNNEDISKH LGKVHGIEDM IYQIYTCGSV FKKVNNFLWA
      121 FKLKPPKKKR HGFNEPGDWG NREEHINDL- LFIF
//
LOCUS       Polysphondylium_pallidum@PSL00     154 bp    PROT      linear   28-AUG-2014
DEFINITION  Polysphondylium_pallidum@PSL00     222 bp    PROT      linear    1-AUG-2014, 22
 ACCESSION  Rose-Cavalier-Smiths-iMac.local:147:1409232003
ORIGIN
        1 PEAKVAFVIR IRGINGVSPK PRKILQLLRL LQLNNGVFVK LNKATINMLK LVEPYVAYGY
       61 PNLKTVKELI XXXXXXXRIP ITSNDIIEKH LGRHLCVEDI VHEIFTCGKN FREVNRFLWP
      121 FKLNCPRGKK IHFLEGGDSG NRENFINGL- VRKM
//
LOCUS       Polytomella_parva@POL00000053_     154 bp    PROT      linear   28-AUG-2014
DEFINITION  Polytomella_parva@POL00000053_     222 bp    PROT      linear    1-AUG-2014, 22
 ACCESSION  Rose-Cavalier-Smiths-iMac.local:148:1409232003
ORIGIN
        1 PEAKVVFVVR IRGLNKVAPK TKKILQLLRL RQLNMGVFMR VNKATMEMIK YVEPYVAYGY
       61 PNLKSVKELI YKRGFAKRIP LTSNTIVEQS LGKIICVEDL IHEIVTCGPN FKKVSNFLWP
      121 FKLSSPVGKR KHYVEGGQAG NREVQINGL- IRRM
//
LOCUS       Cyanidioschyzon_merolae@CMER1     154 bp    PROT      linear   28-AUG-2014
DEFINITION  Cyanidioschyzon_merolae@CMER1     222 bp    PROT      linear    1-AUG-2014, 222
 ACCESSION  Rose-Cavalier-Smiths-iMac.local:149:1409232003
ORIGIN
        1 EGAKVAFVVR IRGIRGVPPK QRKILQLFRL RQIHNGVFVR INYATLRMLQ LIEPYIAYGY
       61 PNLKSVRELV YKRGFLKRIG ITSNDLVERV LGKIICVEDI IHELFTCGPK FKIVNQALWP
      121 FKLSSPRGKL RHFVEGGSHG NREELINRL- IRQM
//
LOCUS       Galdieria0@30635     154 bp    PROT      linear   28-AUG-2014
DEFINITION  Galdieria0@30635     222 bp    PROT      linear    1-AUG-2014, 222 bases, 84BBC
 ACCESSION  Rose-Cavalier-Smiths-iMac.local:150:1409232003
ORIGIN
        1 AGAKVAFVVR IRGINGVDPR TRKILQLLRL RQIHNGVFVK VNEATMQMLH RVEPYIAYGY
       61 PSLKSVRDLI YKRGFVKRIP LTDNRLIEDV LGKIICVEDM IHEIYTCGRR FKKVNNFLWP
      121 FKLNSPRGKR RHFIEGGEFG NREHLIDRL- IKKM
//
LOCUS       Rhodophyta-Porphyridium_DBLAB_     154 bp    PROT      linear   28-AUG-2014
DEFINITION  Rhodophyta-Porphyridium_DBLAB_     222 bp    PROT      linear    1-AUG-2014, 22
 ACCESSION  Rose-Cavalier-Smiths-iMac.local:151:1409232003
ORIGIN
        1 AGEKLVFAIR IRGINKVPPK EKKILRLLRL RQLHNGVFVK MNYATLRMLR RVEPYIAYGY
       61 PNLKTVRELV YKRGFGKRLP LSSNSVIEGA LGKIECAEDL IHEIFTVGPN FKYANNFLWP
      121 FKLNTPKGGF THFAEGGDAG NREELINKL- VRRM
//
LOCUS       Porphyridium_cruentum@Contig16     154 bp    PROT      linear   28-AUG-2014
DEFINITION  Porphyridium_cruentum@Contig16     222 bp    PROT      linear    1-AUG-2014, 22
 ACCESSION  Rose-Cavalier-Smiths-iMac.local:152:1409232003
ORIGIN
        1 AGEKLVFAIR IRGIN---PK EKKILRLLRL RQLHNGVFVK MNYATLRMLR RVEPYIAYGY
       61 PNLK-VRELV YKRGFG---- ---------- ---IECAEDL IHEIFTVGPN FK--NNFLWP
      121 FKLNTPKG-- GHFAEGGDAG NREELINKL- VRRM
//
LOCUS         PorpYezo     129 bp    PROT      linear   28-AUG-2014
DEFINITION  PorpYezo     198 bp    PROT      linear    1-AUG-2014, 198 bases, 7E6719DB chec
 ACCESSION  Rose-Cavalier-Smiths-iMac.local:153:1409232003
ORIGIN
        1 AEAKVAIVVR IRGINGVDPK TRKILQLFRL LQIHNATFVR LNAATIKMLR LVEPFVTYGF
       61 PNLKTVRELI YKRGYAKRIP ITTNDIIERH SGRIICVEDL IHEIYTCGPH FKEANSFLWT
      121 FKLSSPKGK
//
LOCUS       Proterospongia_sp@PRL00000041_     154 bp    PROT      linear   28-AUG-2014
DEFINITION  Proterospongia_sp@PRL00000041_     222 bp    PROT      linear    1-AUG-2014, 22
 ACCESSION  Rose-Cavalier-Smiths-iMac.local:154:1409232003
ORIGIN
        1 EEPKLLFVIR IRGINGVSPK VRKILQLFRL LQINNGVFLR VNKPILNMLQ KVQHYVAYGY
       61 PNLKTVRELI LKRGYAKRIP ISSNDVIEQK LRKIMCVEDL VHEIFTVGPN FKKANNFLWP
      121 FKLNTPNGKG NHYVEGGDYG NREDAINKL- VRRM
//
LOCUS       Prototheca_wickerhamii@PWL0000     154 bp    PROT      linear   28-AUG-2014
DEFINITION  Prototheca_wickerhamii@PWL0000     222 bp    PROT      linear    1-AUG-2014, 22
 ACCESSION  Rose-Cavalier-Smiths-iMac.local:155:1409232003
ORIGIN
        1 PEAKVLLVVR IRGVNDIAPK TKKILQLLRL RQINNAVFLK VNKATLSMLQ RVEPYVAYGY
       61 PNLKSVRELI YKRGFGKRIP LTDNAVVEGV LGKIICVEDL IHEIYTVGPA FKQANNFLWP
      121 FKLAAAKGKR LHFIEGGQAG N-PRGVHQQ- PHPC
//
LOCUS       Pythium_ultimum@pytulTA2378_1     154 bp    PROT      linear   28-AUG-2014
DEFINITION  Pythium_ultimum@pytulTA2378_1     222 bp    PROT      linear    1-AUG-2014, 222
 ACCESSION  Rose-Cavalier-Smiths-iMac.local:156:1409232003
ORIGIN
        1 SEAKLAFVIR IRGIIGVSPK VRKILQLFRL RQIQNGVFVK LNKATINMLR LVEPFVTYGY
       61 PNLKSTRELI YKRGFGKRIP LTDNSIIEKS LGHIICIEDL IHEVFTVGPH FKQASNFLWP
      121 FQLSSPNGKL LHFAEGGDAG NRGDEINKF- IKQT
//
LOCUS       Raphidiophrys_ambigua@contig21     154 bp    PROT      linear   28-AUG-2014
DEFINITION  Raphidiophrys_ambigua@contig21     222 bp    PROT      linear    1-AUG-2014, 22
 ACCESSION  Rose-Cavalier-Smiths-iMac.local:157:1409232003
ORIGIN
        1 AEPKIAFVIR IRGINGVSPR VRKILQLLRL RQIHNGVFVK LNTATLNMLR LVEPYVAYGY
       61 PNLKTTRMMI YKRGFGKVRG LSANEIIDLS RSGIRCIEDL IHEIYTCGKH FKEANNFLWP
      121 FKLSSPKXIT KHFVEGGDAG NREKYINSL- ARRM
//
LOCUS       Rattus_norvegicus@XP_216318     154 bp    PROT      linear   28-AUG-2014
DEFINITION  Rattus_norvegicus@XP_216318     222 bp    PROT      linear    1-AUG-2014, 222 b
 ACCESSION  Rose-Cavalier-Smiths-iMac.local:158:1409232003
ORIGIN
        1 AEPKLAFVIR IRGINGVSPK VRKVLQLLRL RQIFNGTFVK LNKASVNMLR IVEPYIAWGY
       61 PNLKSVNELI YKRGYGKRIA LTDNSLVARS LGKIICMEDL IHEIYTVGKR FKEANNFLWP
      121 FKLSSPRGKT THFVEGGDAG NREDQINRL- IRRM
//
LOCUS       Reclinomonas_americana@RAL0000     154 bp    PROT      linear   28-AUG-2014
DEFINITION  Reclinomonas_americana@RAL0000     222 bp    PROT      linear    1-AUG-2014, 22
 ACCESSION  Rose-Cavalier-Smiths-iMac.local:159:1409232003
ORIGIN
        1 DDAKLAIVVR IRGLIGVPPK QRKILQLLRL RQINTAVLIK VNKSTLKMLR LVEPYIAYGY
       61 PNLKTVRELV YKRGYFKRVP LTDNSIIDKA LGSIQSVEDL IHELVTVGPN FTRCSNFLWP
      121 FKLNSPRGKK THFVEGGDAG NREEYINSL- IRRM
//
LOCUS       Rhizopus_oryzae@ROL00001131_3     154 bp    PROT      linear   28-AUG-2014
DEFINITION  Rhizopus_oryzae@ROL00001131_3     222 bp    PROT      linear    1-AUG-2014, 222
 ACCESSION  Rose-Cavalier-Smiths-iMac.local:160:1409232003
ORIGIN
        1 AQEKLVFVVR IRGINNIAPK PRKVLQLLRL LQINNGVFVR LNKATSEMLQ LVQPYVTYGT
       61 PNLKTIRELI YKRGYAKRIP IHDNAVIEQA LGKIICIEDL IHEIATVGPH FKEANNFLWP
      121 FKLSNPNNKF RHFIEGGDAG NREQFINNL- VQAM
//
LOCUS         RhodSali     144 bp    PROT      linear   28-AUG-2014
DEFINITION  RhodSali     213 bp    PROT      linear    1-AUG-2014, 213 bases, A8E97D02 chec
 ACCESSION  Rose-Cavalier-Smiths-iMac.local:161:1409232003
ORIGIN
        1 PEPKVVFVVR IKGINAVDPK TRKILQLMRL RQINNGVFMK VNSASIMLLR LVASYVTYGP
       61 PNLKTVRELI YKRGFGSRIP ITDNSVIANA LGDIVCMEDL IHEIFTAGPA FKEANRFLWP
      121 FKLSCAKG-- GHAQEP---- --EE
//
LOCUS       Saccharomyces_cerevisiae@BAA04     154 bp    PROT      linear   28-AUG-2014
DEFINITION  Saccharomyces_cerevisiae@BAA04     222 bp    PROT      linear    1-AUG-2014, 22
 ACCESSION  Rose-Cavalier-Smiths-iMac.local:162:1409232003
ORIGIN
        1 AQHKLVFVVR IKGINKIPPK PRKVLQLLRL TRINSGTFVK VTKATLELLK LIEPYVAYGY
       61 PSYSTIRQLV YKRGFGKRVP LSDNAIIEAN LGKILSIDDL IHEIITVGPH FKQANNFLWP
      121 FKLSNPSGKF KHFIQGGSFG NREEFINKL- VKAM
//
LOCUS         SaitComp     123 bp    PROT      linear   28-AUG-2014
DEFINITION  SaitComp     192 bp    PROT      linear    1-AUG-2014, 192 bases, 552D6063 chec
 ACCESSION  Rose-Cavalier-Smiths-iMac.local:163:1409232003
ORIGIN
        1 AQSKVVFVVR IKGINKIAPK PRKVLQLLRL LQINNGVFVK LTKATSEMLQ IVQPYITYGD
       61 VNLKSVRELV YKRGYGKRIP LSDNALIEAN LGSIISIEDL IHEIYTVGPN FKQASNFMWP
      121 FKL
//
LOCUS       Sawyeria_marylandensis@SML0000     154 bp    PROT      linear   28-AUG-2014
DEFINITION  Sawyeria_marylandensis@SML0000     222 bp    PROT      linear    1-AUG-2014, 22
 ACCESSION  Rose-Cavalier-Smiths-iMac.local:164:1409232003
ORIGIN
        1 PEPKLAFVMR IRGLKSVSPK PRHILQILRL RQIHNAIFIR INKATSEMLK RVEPFITYGY
       61 PDLEHVRKLI YKRGCIKRIP ITENKVVEKK LARIICIEDL VHEIYTVGKN FKKANNALWP
      121 FKMNTPIGIK KHFVLGGGCG NREKLINGL- IDRM
//
LOCUS       Scenedesmus_obliquus@SOL000000     154 bp    PROT      linear   28-AUG-2014
DEFINITION  Scenedesmus_obliquus@SOL000000     222 bp    PROT      linear    1-AUG-2014, 22
 ACCESSION  Rose-Cavalier-Smiths-iMac.local:165:1409232003
ORIGIN
        1 PEAKLAFVVR IRGLNKIHPK TKKILQLLRL RQINMGVFVR ITKATLGLLK RVEPYIAWGY
       61 PNLKTVRELI YKRGFGKRIP LTDNRIVEQV LGAILCTEDL IHEIYTVGPA FKEASNFLWP
      121 FKLRSARGKR LHYVEGGQAG NREAKINNL- IRRM
//
LOCUS       Schizochytrium_sp@schspContig0     121 bp    PROT      linear   28-AUG-2014
DEFINITION  Schizochytrium_sp@schspContig0     190 bp    PROT      linear    1-AUG-2014, 19
 ACCESSION  Rose-Cavalier-Smiths-iMac.local:166:1409232003
ORIGIN
        1 PEPKVFVVTR VRGIIGNSPK VRKILQLLRL RQIHNTVFVK VNKASINMLR LVEPYVAYGE
       61 PTLKTVKQLI YKRGFAKRLA IKDNAIIEEN LGSIICAEDL VHEIYTCGPH FKEASNFLWP
      121 F
//
LOCUS       Schizosacc@31107     154 bp    PROT      linear   28-AUG-2014
DEFINITION  Schizosacc@31107     222 bp    PROT      linear    1-AUG-2014, 222 bases, 795E4
 ACCESSION  Rose-Cavalier-Smiths-iMac.local:167:1409232003
ORIGIN
        1 DETKLVFVIR IRGINNIPPK ARKIMQLLRL IQINNGVFVK FNKATKEMLQ VVEPYVTYGI
       61 PNLKTVRELL YKRGFGKRIA LSDNAIIEAA LGKILSIEDL IHEIYTVGPN FKQAANFIWP
      121 FQLSSPLGKF KHFIEGGDAG KRDEHINSL- VRKM
//
LOCUS       Seculamonas_ecuadoriensis@SEL0     154 bp    PROT      linear   28-AUG-2014
DEFINITION  Seculamonas_ecuadoriensis@SEL0     222 bp    PROT      linear    1-AUG-2014, 22
 ACCESSION  Rose-Cavalier-Smiths-iMac.local:168:1409232003
ORIGIN
        1 PEAKLAIVIR LKGLIGVPPK QRKILQLLRL RQIHNAVFVR LNPATRQMLR LVEPYITYGY
       61 PNLKTVRELV YKRGFAKRVA LTDNSIVERV LGKIVCVEDL INEIFTVGKN FRAAANFLWP
      121 FKLTSAKGKK THFIEGGDLG NREEYINNI- VRRM
//
LOCUS       Selaginella_moellendorffii@SEL     154 bp    PROT      linear   28-AUG-2014
DEFINITION  Selaginella_moellendorffii@SEL     222 bp    PROT      linear    1-AUG-2014, 22
 ACCESSION  Rose-Cavalier-Smiths-iMac.local:169:1409232003
ORIGIN
        1 PEAKLMFVIR IRGINDMHPK TRKILQLLRL RQIFNGVFMK VNKATMNMLK RVEPYVTYGY
       61 PNLKSVRELI YKRGYGKRIA LTDNSIIEES LGKIICIEDL IHEIYTVGPH FKEANNFLWP
      121 FKLSAPLGKR NHYIEGGDAG NREVKVNAL- IRRM
//
LOCUS       Sorghum_bicolor@SORBI5042498     154 bp    PROT      linear   28-AUG-2014
DEFINITION  Sorghum_bicolor@SORBI5042498     222 bp    PROT      linear    1-AUG-2014, 222
 ACCESSION  Rose-Cavalier-Smiths-iMac.local:170:1409232003
ORIGIN
        1 PEVKLLFVVR IRGINAMHPK IRKILQLLRL RQIFNGVFLK VNKATINMLR RVEPYAAYGY
       61 PNLKSVRELI YKMGYGKRIP LSNNQVIEAG LGKIICIEDL VHEIMIVGPH FKEANNFLWP
      121 FKLKAPLGKR NHYVEGGDAG NRENYINEL- IKRM
//
LOCUS       Sphaeroforma_arctica@SAL000000     154 bp    PROT      linear   28-AUG-2014
DEFINITION  Sphaeroforma_arctica@SAL000000     222 bp    PROT      linear    1-AUG-2014, 22
 ACCESSION  Rose-Cavalier-Smiths-iMac.local:171:1409232003
ORIGIN
        1 AEPKVMFVVR IRGIIGVDPK TKKILQLLRL RQINNGVFVK VNKATMNMIR RVEPFVAYGY
       61 PNLKTVKDLI YKRGHGKRVP LVNNEIIETS LGQIVCAEDL IHEIYTLGPH FKEASNFLWP
      121 FKLSSPLGKR RHFIEGGQYG NREEYINPL- VRRM
//
LOCUS       Spironucle@15417     133 bp    PROT      linear   28-AUG-2014
DEFINITION  Spironucle@15417     202 bp    PROT      linear    1-AUG-2014, 202 bases, 8C9B7
 ACCESSION  Rose-Cavalier-Smiths-iMac.local:172:1409232003
ORIGIN
        1 AEPKVLLVIR IKGITKMSPQ QKQIMALFRL KTINSAVFIK ANKATLNALR YVAHFVTWGA
       61 PTVDTIRNLM YVRGYGKRVP IVDNSVIDKA IGEIRTIEDL IHEIFTCGEN FKKANNFIWP
      121 FKLNSR--RL VNF
//
LOCUS         SpizPunc     154 bp    PROT      linear   28-AUG-2014
DEFINITION  SpizPunc     222 bp    PROT      linear    1-AUG-2014, 222 bases, 57378561 chec
 ACCESSION  Rose-Cavalier-Smiths-iMac.local:173:1409232003
ORIGIN
        1 AEAPLAFVIR IKGIMKIPPK PRKILQLLRL TSINSGTFVR LTKATLQMLQ WVGPYVAWGY
       61 PNLKSVRELV YKRGFAKRLP ITDNAVIEKA LGQIICVEDL IHEIVTVGPN FKQANAFLWP
      121 FHLSNPTGKA THFIEGGESG NREDKINAL- IQKM
//
LOCUS       Spongospora_subterranea@contig      82 bp    PROT      linear   28-AUG-2014
DEFINITION  Spongospora_subterranea@contig     151 bp    PROT      linear    1-AUG-2014, 15
 ACCESSION  Rose-Cavalier-Smiths-iMac.local:174:1409232003
ORIGIN
        1 PEAKIAFVVR IRGIN---PK VRKILQLLRL KQIHNGVFIK MNKATINMLR MVEPYITYGY
       61 PNLK-VRELV YKRGFG-RIP LT
//
LOCUS       Stachyamoeba_lipophora@SLL0000     154 bp    PROT      linear   28-AUG-2014
DEFINITION  Stachyamoeba_lipophora@SLL0000     222 bp    PROT      linear    1-AUG-2014, 22
 ACCESSION  Rose-Cavalier-Smiths-iMac.local:175:1409232003
ORIGIN
        1 PENKLAFVIR IRGLKSVPPK AKKALQLLRL RQINNGIFVR LNKATISMLK LVEPYIAWGY
       61 PSLDTVRSLV YKRGYAKRIA ISSNQIIENA LAKIICIEDL IHEIFTVGAN FKIANNFLWP
      121 FKLNAPRGIK RHFVQGGDFG NREEYLNDL- LAKM
//
LOCUS       Stenamoeba_stenopodia@stestCon     154 bp    PROT      linear   28-AUG-2014
DEFINITION  Stenamoeba_stenopodia@stestCon     222 bp    PROT      linear    1-AUG-2014, 22
 ACCESSION  Rose-Cavalier-Smiths-iMac.local:176:1409232003
ORIGIN
        1 PEAKLAFVIR IRGINGVDPR TKKILQLLRL RQIFNGVFVK LTTATINMLR LVEPYIAYGY
       61 PNLKSIKELV YKRGFAKRIP ITNNLVIEKR LGKIVCIEDV IHELYTVGPN FKKVNKFLWP
      121 FKLSSPLGKT THFIEGGDNG NREDFINAL- IRRM
//
LOCUS       Sterkiella@30581     154 bp    PROT      linear   28-AUG-2014
DEFINITION  Sterkiella@30581     222 bp    PROT      linear    1-AUG-2014, 222 bases, 2B7FC
 ACCESSION  Rose-Cavalier-Smiths-iMac.local:177:1409232003
ORIGIN
        1 AEAKVAFAIR TRGINKLDPK CKKIMQLLRL RQLHNGVFVR LNKATINMLR RVEPYITYGY
       61 PSQQTIAKLV YKRGYGKRIP LTDNAIVENS LTKLSSVEDL IHEIATVGPH FKEANNFLWP
      121 FKLNSPRKKR HPYQNGGVWG NREDQINEL- VRRM
//
LOCUS       Strongyloc@31433     154 bp    PROT      linear   28-AUG-2014
DEFINITION  Strongyloc@31433     222 bp    PROT      linear    1-AUG-2014, 222 bases, CB995
 ACCESSION  Rose-Cavalier-Smiths-iMac.local:178:1409232003
ORIGIN
        1 DEPRLAFVIR IRGINGVSPR VRKVLQLLRL RQIHNGVFVR LNKATLQMLR LVEPYIAWGY
       61 PNLKSVRELI YKRGFAKRIP MTDNAIIEGA LGKIICVEDL IHEIFTTGEN FKQASNFLWP
      121 FKLSSPRNKG NHFVEGGDYG NREKFINDF- IRRM
//
LOCUS       Sub@rpl7-3-4_OG5_126953_EE_br_     154 bp    PROT      linear   28-AUG-2014
DEFINITION  Sub@rpl7-3-4_OG5_126953_EE_br_     222 bp    PROT      linear    1-AUG-2014, 22
 ACCESSION  Rose-Cavalier-Smiths-iMac.local:179:1409232003
ORIGIN
        1 PEAKLAFVIR IRGVNGVDPK SKKILQLLRL RQINNAVFVR INKATMNMLR LVEPYIAYGY
       61 PSVKSVKELV YKRGFLKRVP ITXNMVIEKE LGKIVCVEDM IHEIVTVGEH FKEVNKFLWP
      121 IKLNCPTGKR NHFIEGGDFG NRETRINDL- IARH
//
LOCUS         TaphDefo     127 bp    PROT      linear   28-AUG-2014
DEFINITION  TaphDefo     196 bp    PROT      linear    1-AUG-2014, 196 bases, 7A7BFA2A chec
 ACCESSION  Rose-Cavalier-Smiths-iMac.local:180:1409232003
ORIGIN
        1 AQAKLAFVIR IKGINKIPPK PRKIMQLLRL LQINNGVFVK LTKATSQMLT LIEPYVAYGE
       61 PNLKSVRELV YKRGYLKRIP ISDNSIVEQQ LGKIVSVEDI IHEIFTVGTN FKQVSNTLWP
      121 FKLSNPL
//
LOCUS         TeloSubt     154 bp    PROT      linear   28-AUG-2014
DEFINITION  TeloSubt     222 bp    PROT      linear    1-AUG-2014, 222 bases, 2F12A2FB chec
 ACCESSION  Rose-Cavalier-Smiths-iMac.local:181:1409232003
ORIGIN
        1 PESKLMFVIR IRGMCDMHPK SKKILQLLRL RQIHLGVFLR VNKATQEMIK RVEPYLAYGY
       61 PSLKATRELI YKRGFGKRVP LTDNKFIADA LGNITCFEDL IHEIYTVGPH FKEANNFLWP
      121 FKLNSPKGKK RGFNEGGQAG NREAYISHL- MSRM
//
LOCUS       Tetrahymen@31119     154 bp    PROT      linear   28-AUG-2014
DEFINITION  Tetrahymen@31119     222 bp    PROT      linear    1-AUG-2014, 222 bases, A0302
 ACCESSION  Rose-Cavalier-Smiths-iMac.local:182:1409232003
ORIGIN
        1 AEAKVAFAIR IRGVNQLHPD VKRVLRLFRL RQLHNGAFFR VNKASLNMIK RVLPFITFGY
       61 PTRNTISKLI YKRGFAKRIP LTDNTIVEKS LGKITCVEDL IHEITTVGPH FKEANNFLWP
      121 FKLDTPRGKR HAYHQGGDWG NREVYINDL- VKAM
//
LOCUS       Thalassiosira_pseudonana     154 bp    PROT      linear   28-AUG-2014
DEFINITION  Thalassiosira_pseudonana     222 bp    PROT      linear    1-AUG-2014, 222 base
 ACCESSION  Rose-Cavalier-Smiths-iMac.local:183:1409232003
ORIGIN
        1 AMPKLVLIIR IRGIIGVSPK AKKIMQLFRL RQIHNATFVK LNESTIRMLR LIEPYVTYGY
       61 PSRSTVEKLI YKRGFGKRIP IADNSVIEEG VGSVKCCADL IHEIYTVGPH FKEANNFLWP
      121 FKLTSPRGKL VHFLEGGEAG NRGEEINKL- VKRM
//
LOCUS       Thecamonas_trahens@AMSG_09483T     154 bp    PROT      linear   28-AUG-2014
DEFINITION  Thecamonas_trahens@AMSG_09483T     222 bp    PROT      linear    1-AUG-2014, 22
 ACCESSION  Rose-Cavalier-Smiths-iMac.local:184:1409232003
ORIGIN
        1 PEAKLAFVIR IRGTQGVDPK TKKVLQLLRL RQIHNGVFVK LNRASEQMLR LVTPYVAYGY
       61 PSLKNVRELI YKRGYGKRIQ LSSNELIEEQ LGKVICIEDI VHEIYTVGPN FKQVNNFLWP
      121 FKLSSPKGKV LHYIEGGDAG NRENQISKL- ISRM
//
LOCUS       Theileria_annulata@154     123 bp    PROT      linear   28-AUG-2014
DEFINITION  Theileria_annulata@154     192 bp    PROT      linear    1-AUG-2014, 192 bases,
 ACCESSION  Rose-Cavalier-Smiths-iMac.local:185:1409232003
ORIGIN
        1 PDSKVAFVVR IKGINKLTPK PKLTLRLFRL LQLHNGVFVK LNKATIEMLK LVNPYVTYGY
       61 PSLSTVRKLL YKRGYGKRVR LNSDDLISKH LGKVHSMEDL VHEVYTCGPH FKQVTNFYGP
      121 SNL
//
LOCUS       Theileria_parva@27458021.118     154 bp    PROT      linear   28-AUG-2014
DEFINITION  Theileria_parva@27458021.118     222 bp    PROT      linear    1-AUG-2014, 222
 ACCESSION  Rose-Cavalier-Smiths-iMac.local:186:1409232003
ORIGIN
        1 PDSKVAFVVR IKGINKLTPK PKLTLRLFRL LQLHNGVFVK LNKATVEMLK LVNPYVTYGY
       61 PSLSTVRKLL YKRGYAKRVR LNSDDLISKH LGKVHSMEDL VHEVYTCGPH FKQVTNFLWP
      121 FKLNPPRKKR HGFSEGGDAG NREELINKL- LARM
//
LOCUS       Toxoplasma_gondii@27727193     154 bp    PROT      linear   28-AUG-2014
DEFINITION  Toxoplasma_gondii@27727193     222 bp    PROT      linear    1-AUG-2014, 222 ba
 ACCESSION  Rose-Cavalier-Smiths-iMac.local:187:1409232003
ORIGIN
        1 PEAKVILATR IKGINKLAPK PKMILRLFRL RQLHNAVFIK VNKATIEMLK AVQPFITYGY
       61 PTLKTIRQLI YKRGYAKRIR LQANDIVSQH LGKIHGVEDL VHEIYTCGPY FKQANNFLWP
      121 FKLNSPRKKR HGYNEKGDWG NREEMINEL- VQRM
//
LOCUS       Trichomona@29996     154 bp    PROT      linear   28-AUG-2014
DEFINITION  Trichomona@29996     222 bp    PROT      linear    1-AUG-2014, 222 bases, E6C49
 ACCESSION  Rose-Cavalier-Smiths-iMac.local:188:1409232003
ORIGIN
        1 AEAKFAFVIR TKGTNKLHPH VRKILHLFRL NQKHNAIFVR LNKATIEMLK RVTPQVAFGY
       61 PSVDMVRKLI YRLGTASRIP IVDNQIIKVA LG-IESVEDL AHEIYTVGPH FAAANRFLAV
      121 FKLHAPKGIN RAYVEGGDYG NREHLIDEL- IERM
//
LOCUS       Trichoplax_adhaerens@TRIAD3678     154 bp    PROT      linear   28-AUG-2014
DEFINITION  Trichoplax_adhaerens@TRIAD3678     222 bp    PROT      linear    1-AUG-2014, 22
 ACCESSION  Rose-Cavalier-Smiths-iMac.local:189:1409232003
ORIGIN
        1 AEAKLAFVVR IRGINGVSPK VRKILRLLRL RQIHNGVFVK LNKATINMLK LVDPYIAWGY
       61 PNLKSVRELI YKRGFGKRIA LSDNAIIENS LGKIICMEDL IHEIFTVGPN FKQANNFLWP
      121 FKLSSPHGKG NHFIEGGDYG NREEYINQL- IRKM
//
LOCUS         TrimPyri     154 bp    PROT      linear   28-AUG-2014
DEFINITION  TrimPyri     222 bp    PROT      linear    1-AUG-2014, 222 bases, 7EEFFEEC chec
 ACCESSION  Rose-Cavalier-Smiths-iMac.local:190:1409232003
ORIGIN
        1 PEAKVAFVIR LRGVNQLDPK SRKILQLLRI RQINNGVFVK LNKATSTMLK LVEPHIAYGY
       61 PNLKTIRELI YKRGFLKRIA LDNNEQISSH LGKISCVEDL IHEIASCGPN FTKAANFMWP
      121 FKLNSPRGKL THFAEGGDAG NRCEFINDL- VRRM
//
LOCUS       Ustilago_maydis@EAK84469     154 bp    PROT      linear   28-AUG-2014
DEFINITION  Ustilago_maydis@EAK84469     222 bp    PROT      linear    1-AUG-2014, 222 base
 ACCESSION  Rose-Cavalier-Smiths-iMac.local:191:1409232003
ORIGIN
        1 GQPKVVFVVR LRGINNIAPK PRKILQLLRL LQINNGVFVR LTKATSQMLQ LVQPYVTYGA
       61 PNLKTIRELV YKRGYAKRLP INDNKIIEEN LGKILSIEDI VHEIATCGPN FKAVSNFLWA
      121 FKLSNPNGKL THYTEGGNTG DRGEAINAL- VRRM
//
LOCUS       Volvox_carteri@VOLCA81255     154 bp    PROT      linear   28-AUG-2014
DEFINITION  Volvox_carteri@VOLCA81255     222 bp    PROT      linear    1-AUG-2014, 222 bas
 ACCESSION  Rose-Cavalier-Smiths-iMac.local:192:1409232003
ORIGIN
        1 PEAKVIFVVR IRGLNKIAPK TKKILQLLRL KQLNMGVFLK VSKPVLNMLQ RVEPYVAFGY
       61 PNLKSVRELI YKRGYAKRIP LTDNRIIEEH LGKLICVEDL VHEIYTCGPK FKEVSTFLWP
      121 FKLSSPKGKR LHYVEGGQAG NREDKINAF- IRKM
//
LOCUS       Methanococcoides_burtonii     154 bp    PROT      linear   23-SEP-2014
DEFINITION  Methanococcoides_burtonii, 434 bases, 87FAAE21 checksum.
 ACCESSION  Rose-Cavalier-Smiths-iMac.local:316:1409731580
ORIGIN
        1 -----FAVVR VRGPVNVSGK IEDTLGMLRL HKVNHCVFLQ DTPNNKGMIQ KSKDYIAYGT
       61 VDVESLTEVL SKRGRL--ER LTDEYVKE-N -SE--SIASF AEALVNDDAK ITDVPLLKPV
      121 FRLHPPRKAG ITAQQGGVLG NHGDDIKAL- LNKM
//
LOCUS       Halobacterium_salinarum     154 bp    PROT      linear   23-SEP-2014
DEFINITION  Halobacterium_salinarum, 434 bases, 9F1D9E6F checksum.
 ACCESSION  Rose-Cavalier-Smiths-iMac.local:317:1409731580
ORIGIN
        1 ------ALVQ VRGPVDMSRD IQDTLEMLNI HSVNHCALVP ETDTYSGMVA KVNDYVAFGE
       61 PSEAVLTDLI ESRGEP--AD VDDAWVAE-H -TE--DVADL AGALLAEETT LSDA-GLAPV
      121 IRLHPPRGDG IPASDGGQLG KHTEEIDHL- LTDM
//
LOCUS       Methanosphaera_stadtmanae     154 bp    PROT      linear   23-SEP-2014
DEFINITION  Methanosphaera_stadtmanae, 434 bases, FBED362F checksum.
 ACCESSION  Rose-Cavalier-Smiths-iMac.local:321:1409731580
ORIGIN
        1 -----YAIIR IRGRTGIKKN IADTLDMLNL TRISHAVVIP ETPSYKGMLQ KAKDYITWGE
       61 VSEDTFKLLV SERGRL--PR VTDEYVKE-N -TD--SVEAL AVAIYNEETT LKDS-GLKPL
      121 FRLNPPRKEN TTFVEGGSLG YRSEEINEL- LEKM
//
LOCUS       Natromonas_pharaonis     154 bp    PROT      linear   23-SEP-2014
DEFINITION  Natromonas_pharaonis, 434 bases, BC35BF63 checksum.
 ACCESSION  Rose-Cavalier-Smiths-iMac.local:322:1409731580

ORIGIN
        1 -----KAIVQ VRGEVNQEQG VRDTLEMLNL DRVNHATLVP ETDAYDGMVT KVNDWVAHGE
       61 PSADVVATLI ERRAEP--AD IDDEWVAD-N -TD--GVEAL AEALVDEETT LQEA-GVSPT
      121 LRLHPPRGDG IPTKEGGQLG KHTEEIDTL- LEAM
//
LOCUS       Thermoplasma_acidophilum     154 bp    PROT      linear   23-SEP-2014
DEFINITION  Thermoplasma_acidophilum, 434 bases, E86CDDEA checksum.
 ACCESSION  Rose-Cavalier-Smiths-iMac.local:329:1409731580
ORIGIN
        1 -----LAVIR IRGRTGIKED IADTAHLMRL NRINHLVLLN ENEVVKGMLQ KVKDYVTWGE
       61 IDLDTLELLL KNRLL---FH LTEEELKE-K -TG--SYRDL AQALIDGKIK P----DAVPV
      121 IRLNPPKGEA ISYRSGGSSG YRGSDINQL- IRRM
//
LOCUS       Sulfolobus_solfataricus     154 bp    PROT      linear   23-SEP-2014
DEFINITION  Sulfolobus_solfataricus, 434 bases, 947BC8C8 checksum.
 ACCESSION  Rose-Cavalier-Smiths-iMac.local:338:1409731580
ORIGIN
        1 ----LLGIIR IRGWAKAPWY INETLNMLRL RYNFNTMVYP KTSQILGMLN KVSPYITWGE
       61 IDPDTLKLLI INRLET--VK VSDSYVKE-V -LK--NIDAM VKQLYEGKIY L----YFKLP
      121 IRLHPPRGGS VPYKNKGEFG YRGDKINEL- MRRM
//
LOCUS       Methanopyrus_kandleri     154 bp    PROT      linear   23-SEP-2014
DEFINITION  Methanopyrus_kandleri, 434 bases, 3109D480 checksum.
 ACCESSION  Rose-Cavalier-Smiths-iMac.local:339:1409731580

ORIGIN
        1 ---------- -RGPVGVRRD IEDTMRMLKL LRRNWCVLID DRPSYLGMLQ KIKDYVTWGE
       61 VEPDTVAALL KKRGEL--EP VTDEYVSE-H -TE--SVEEF ARAYCEFEAE LDDIPKLKPF
      121 FRLHPPRGGG IPYTLGGALG YRGKAINDL- LERM
//
LOCUS       Acidilobus_saccharovorans     154 bp    PROT      linear   23-SEP-2014
DEFINITION  Acidilobus_saccharovorans, 434 bases, 490FDE6D checksum.
 ACCESSION  Rose-Cavalier-Smiths-iMac.local:342:1409731580
ORIGIN
        1 -----YLIIR IRGEPDQRPE VRATLNELRL RRIFTAVVYP DDQGIKEMLR RAQPAITWGE
       61 VSPDVLASLI AKRGRL--VP ITDEWVKE-- -RS--GIREL AEKVTNNEIK Y----GVKPF
      121 FRLHPPSGRS VLY-PAGELG YRGKEINDL- VLRM
//
LOCUS       Ignicoccus_hospitalis     154 bp    PROT      linear   23-SEP-2014
DEFINITION  Ignicoccus_hospitalis, 434 bases, 5640576B checksum.
 ACCESSION  Rose-Cavalier-Smiths-iMac.local:347:1409731580
ORIGIN
        1 --KKLYLIIR IKGEPDAHPD VRKTLENLRL LRRYAAVVYP ADPGLEGMLR KAQAWITWGE
       61 IRKDVLAKLL EVRGRA--PK LTPEYIKE-K -FG--SFEEL AEKIINGEVV LHKQEAIKPF
      121 FRLHPPRGKS IPYRSGGEAG YRGEAINEL- VLRM
//
LOCUS       Nitrosoarchaeum_limnia     154 bp    PROT      linear   23-SEP-2014
DEFINITION  Nitrosoarchaeum_limnia, 434 bases, E4E2E5CA checksum.
 ACCESSION  Rose-Cavalier-Smiths-iMac.local:351:1409731580
ORIGIN
        1 ---KAYLVVR IKGKADCPYW ATTTMTLLKL DKKYRAVILP AKDNTLGMLN KVKHYVTWSE
       61 LDTGLAKELV DKKARK--EK VTAADLKE-- -LG--STDAL ATALAEGKAT L----PLKPW
      121 FALAPPRHRS TLYGQKGVLG QN-KDLGIL- VRNM
//
LOCUS       Staphylothermus_marinus     154 bp    PROT      linear   23-SEP-2014
DEFINITION  Staphylothermus_marinus, 434 bases, 1176850F checksum.
 ACCESSION  Rose-Cavalier-Smiths-iMac.local:353:1409731580
ORIGIN
        1 ----LYAIIR IRGRLDVPPD VDYTLKLLRL HKKFHMVIYP SNPGLKGMLQ KAKDWITWGE
       61 INYETLVELL RKRGRT--LP LTDEFV-D-K YLSKYGIQGL AKALLEGKIK LHKLEVIKPV
      121 FRLHPPRGRS TPFNDGGELG YRGKSINEL- IKRM
//
LOCUS       Thermococcus_kodakarensis     154 bp    PROT      linear   23-SEP-2014
DEFINITION  Thermococcus_kodakarensis, 434 bases, E39F2E95 checksum.
 ACCESSION  Rose-Cavalier-Smiths-iMac.local:361:1409731580
ORIGIN
        1 ---KL-ALIR LRSGIRARGE VRDTLAMLRL HRINHLVIVD DTPSYRGMIQ KVKDYITWGE
       61 IDKETLAKLL RKRGRL--IP ITDEYVKE-K -LG---IEEF AEKVVNGEMK LRDLPNIKPV
      121 FRLHPPRGGS KSFKEGGALG YRGEKINEL- IERM
//
LOCUS       Hypterthermus_butylicus     154 bp    PROT      linear   23-SEP-2014
DEFINITION  Hypterthermus_butylicus, 434 bases, A44CD10C checksum.
 ACCESSION  Rose-Cavalier-Smiths-iMac.local:366:1409731580
ORIGIN
        1 ---KLYAIIR IRGRVDVHPD VEYTLKLLRL HRKFHLVLYP STPGIERMIH KVKDWVTWGE
       61 IDRDTLVELL RRRGRI--SP LTDEYVQE-K -LG--GIEEL ADKLLKGEIM LHKLYIIKPV
      121 FRLHPPRGGS IPYGAGGELG YRGPAINEL- IRRM
//
LOCUS       Metallosphaera_sedula     154 bp    PROT      linear   23-SEP-2014
DEFINITION  Metallosphaera_sedula, 434 bases, A43A5609 checksum.
 ACCESSION  Rose-Cavalier-Smiths-iMac.local:368:1409731580
ORIGIN
        1 ----I-LIVR IRGSASTPWD LQEVLEMLRL SKQYSAMVYP KQDDIVGMVR KVQSYVTWGE
       61 LNMDGAKALM ARIETV--KA LDQSFIEK-E -LG---TEDF IKKLVDGELK LNSIPSIKLP
      121 IRLHPPRKGK IFIGSGGELG YRGEKINEL- VRRM
//
LOCUS       Methanoculleus_marisingri     154 bp    PROT      linear   23-SEP-2014
DEFINITION  Methanoculleus_marisingri, 434 bases, 84CEA09E checksum.
 ACCESSION  Rose-Cavalier-Smiths-iMac.local:381:1409731580
ORIGIN
        1 -----YAVVQ VRGVVKTNHE IKDTLKMLRL HHVNHCVLVP DTPAYLGMIR KVKDFVAYGE
       61 VDKDTLATLL RTRGRL--TK LTDEYVRA-H -TP--DIDEF AAALCDGEMS FRDLVEIKPV
      121 LRLHPPRKKT ITFQQGGALG YYGPQINDL- LYKM
//
LOCUS       Picrophilus_torridus     154 bp    PROT      linear   23-SEP-2014
DEFINITION  Picrophilus_torridus, 434 bases, 46A16E00 checksum.
 ACCESSION  Rose-Cavalier-Smiths-iMac.local:383:1409731580
ORIGIN
        1 ----L-AVIR IRGRTGLKPA AKKTTELLNL NRINHLVIVR ETPDFMGMLN TAKDYLTWGE
       61 LDKETLELLL EKRALM--VK LDSENIKE-- -LG--SISEM ADSIMSGKM- LKDFKNLVPV
      121 IRLNPPRGES IPYKEKGSSG YRGD-INNL- IRRM
//
LOCUS       Pyrobaculum_aerophilium     154 bp    PROT      linear   23-SEP-2014
DEFINITION  Pyrobaculum_aerophilium, 434 bases, 5DDE1E5B checksum.
 ACCESSION  Rose-Cavalier-Smiths-iMac.local:389:1409731580
ORIGIN
        1 -----YAVIR LRGIPTTPRD IAVTLDLLRL RRKFTMVVVK GSPSVMGMIQ KVNDWVTWGE
       61 IDADTLAEVL RKRGRI--VP LTLEYLQK-- -WG--SFEEI ALAYVAGEID SLSCGYLKPF
      121 FRLHPPRGNS VHFSVGGDLG YRGPLINDL- IRRM
//
LOCUS       Archaeoglobus_fulgidus     154 bp    PROT      linear   23-SEP-2014
DEFINITION  Archaeoglobus_fulgidus, 434 bases, 2E9C5CEC checksum.
 ACCESSION  Rose-Cavalier-Smiths-iMac.local:390:1409731580
ORIGIN
        1 -----FAVVR MRGTVDVHRK IKETLKMLRL HKRYHCVVIP DTPSYRGMLQ VVKDYVAYGE
       61 INAETLALLL RLRGRL--TK LTDEYVKE-K -TG--TIEEF AKAVVEGKAS LKDLPDLKPV
      121 FRLHPPRKKN IHYPR-GNLG YHGEEINRL- LYKM
//
LOCUS       Methanococcus_aeolicus     154 bp    PROT      linear   23-SEP-2014
DEFINITION  Methanococcus_aeolicus, 434 bases, FC7F8D19 checksum.
 ACCESSION  Rose-Cavalier-Smiths-iMac.local:392:1409731580
ORIGIN
        1 -----YAVVR IRGSVGVRGS IADTLKMLRL HKVNHCVIIP NTETYNGMIN KAKDFITYGE
       61 IDKDTLIKMI LKRGRL--SR IDQETVKE-L -MG---VEEL AEKIVNEEIL LKDT-PIKPV
      121 FRLHPPRKAG ISFTVGGALG YRGEKISEL- LKKM
//
LOCUS       Methanosarcina_mazei     154 bp    PROT      linear   23-SEP-2014
DEFINITION  Methanosarcina_mazei, 434 bases, C3D8E88D checksum.
 ACCESSION  Rose-Cavalier-Smiths-iMac.local:394:1409731580
ORIGIN
        1 -----YAVVR LRGQVNVRYT IEDTMKMLRL HKVNHCVFLP ENPHYKGMVQ KVKDYVAYGK
       61 IDAKTLAEVL ENRGRL--ER LTEEYIRE-N -TD--SIKAF AEAVVEGKAS LKDVPKLKPV
      121 FRLHPPRKAG ITVQQGGVLG NHEENINVL- LHKM
//
LOCUS       Methanocaldococcus_jannaschii     154 bp    PROT      linear   23-SEP-2014
DEFINITION  Methanocaldococcus_jannaschii, 434 bases, 9D47EE09 checksum.
 ACCESSION  Rose-Cavalier-Smiths-iMac.local:395:1409731580
ORIGIN
        1 -----YAVIR IRGRVGVRRD IADTLKMLRL HKVNHCVIIP ETETFKGMLQ KVKDYVTWGE
       61 IDKDTLVKLI LKRGRL--PK VNPEIIKE-L -TG---VEEL AEKIINGEIK LKET-PLKPV
      121 FRLHPPRKGG IPFSVGGALG YRGEKINEL- LEKM
//
LOCUS       Methanobrevibacter_smithii     154 bp    PROT      linear   23-SEP-2014
DEFINITION  Methanobrevibacter_smithii, 434 bases, D50DD99D checksum.
 ACCESSION  Rose-Cavalier-Smiths-iMac.local:399:1409731580
ORIGIN
        1 -----FLVIR VRGTTGVIKN IADTLDMLRL NRISHAVLVE DTPSYNGMLQ KAKDYITWGE
       61 IDADLLAEII AKRGKF--TK VTDEYVAE-N -SD--NIDEL AKAVIAGEVK LMDL-DIKPV
      121 FRLHPPRKED ISVKEGGSLG YRGENIKDL- AERM
//
LOCUS       Pyrococcus_horikoshii     154 bp    PROT      linear   23-SEP-2014
DEFINITION  Pyrococcus_horikoshii, 434 bases, 6F32D315 checksum.
 ACCESSION  Rose-Cavalier-Smiths-iMac.local:397:1409731580
ORIGIN
        1 ---KL-AVIR IRGRVNVKRP VRDTLAMLRL HRVNHCVIVD DTPSYLGMLQ KAKDYITWGE
       61 INAETLAKLI RKRGKL--IP VTDEYVKE-K -LG---IEEF AQKVINGEMS LKDLPNLKPV
      121 FRLHPPRGGS KSFQEGGALG YRGEKINEL- IERM
//
LOCUS       Nitrosopumilis_sp_AR2     154 bp    PROT      linear   23-SEP-2014
DEFINITION  Nitrosopumilis_sp_AR2, 434 bases, D246FF23 checksum.
 ACCESSION  Rose-Cavalier-Smiths-iMac.local:402:1409731580
ORIGIN
        1 -----YLVVR IKGQADCPYW ATHTMMLLQL DKKYRATILP AKDTTLGMLR KVQHYISWIE
       61 LDASLAKELL DKKARK--SK ITPEDLKE-- -LG--STDEL ATALADGKAV L----PLKPW
      121 FALAPPVHRS TLYGQKGILG LN-KELDTI- VRRM
//
LOCUS       Caldiarchaeum_subterraneum@WP_020863565     155 bp    PROT      linear   25-JUL-2013
DEFINITION  large subunit ribosomal protein L30 [Candidatus Caldiarchaeum
 ACCESSION  WP_020863565
  ORGANISM  Candidatus Caldiarchaeum subterraneum
subterraneum].VERSION     WP_020863565.1  GI:526884699KEYWORDS    RefSeq.
SOURCE      Candidatus Caldiarchaeum subterraneum
            Archaea; Thaumarchaeota; unclassified Thaumarchaeota; Candidatus
            Caldiarchaeum.
COMMENT     REFSEQ: This record represents a single, non-redundant, protein
            sequence which may be annotated on many different RefSeq genomes
            from the same, or different, species.
FEATURES             Location/Qualifiers
     source          1..136
                     /organism=`Candidatus Caldiarchaeum subterraneum`
                     /db_xref=`taxon:311458`
     Protein         1..136
                     /product=`large subunit ribosomal protein L30`
                     /calculated_mol_wt=15198
     Region          2..136
                     /region_name=`Ribosomal_L30_like`
                     /note=`Ribosomal protein L30, which is found in eukaryotes
                     and prokaryotes but not in archaea, is one of the smallest
                     ribosomal proteins with a molecular mass of about 7kDa.
                     L30 binds the 23SrRNA as well as the 5S rRNA and is one of
                     five ribosomal proteins that...; cl00203`
                     /db_xref=`CDD:260257`
     Site            order(9..11,17..19,21..22,24..27,29..33,41..46,48..49,
                     51..53)
                     /site_type=`other`
                     /note=`23S rRNA binding site - archaea [nucleotide
                     binding]`
                     /db_xref=`CDD:100098`
     Site            order(10..11,17..18,21..22,25..27,29,32,37..38,41..43,
                     45..46)
                     /site_type=`other`
                     /note=`23S rRNA binding site - prokaryotes [nucleotide
                     binding]`
                     /db_xref=`CDD:100098`
     Site            order(48..49,51..53)
                     /site_type=`other`
                     /note=`5S rRNA binding site - archaea`
                     /db_xref=`CDD:100098`

DD:100098`
ORIGIN
        1 ---alvavir ikghvgikpe ikktleslkl dkafkaalfn esdtlngmlk kaqryltwgr
       61 pnkhtiltll kkag------ ---------- -vg---gedv etfeklekge eklsq---pv
      121 yslhppsqgk rsykykgeyg drgeainel- irrmv
//
LOCUS       Haloredivivus_sp.G17@EHK01468     155 bp    PROT      linear   25-NOV-2011
DEFINITION  50S ribosomal protein L7e (L30p) [Candidatus Haloredivivus sp.
 ACCESSION  EHK01468
  ORGANISM  Candidatus Haloredivivus sp. G17
G17].VERSION     EHK01468.1  GI:358032833DBSOURCE    accession AGNT01000194.1
KEYWORDS    .
SOURCE      Candidatus Haloredivivus sp. G17
            Archaea; Nanohaloarchaeota; Nanohaloarchaea; Candidatus
            Haloredivivus.
COMMENT     Method: conceptual translation.
FEATURES             Location/Qualifiers
     source          1..116
                     /organism=`Candidatus Haloredivivus sp. G17`
                     /strain=`G17`
                     /db_xref=`taxon:1072681`
     Protein         1..116
                     /product=`50S ribosomal protein L7e (L30p)`
     Region          2..116
                     /region_name=`Ribosomal_L30_like`
                     /note=`Ribosomal protein L30, which is found in eukaryotes
                     and prokaryotes but not in archaea, is one of the smallest
                     ribosomal proteins with a molecular mass of about 7kDa.
                     L30 binds the 23SrRNA as well as the 5S rRNA and is one of
                     five ribosomal proteins that...; cl00203`
                     /db_xref=`CDD:260257`
     Site            order(9..11,17..19,21..22,24..27,29..33,41..46,48..49,
                     51..53)
                     /site_type=`other`
                     /note=`23S rRNA binding site - archaea [nucleotide
                     binding]`
                     /db_xref=`CDD:100098`
     Site            order(10..11,17..18,21..22,25..27,29,32,37..38,41..43,
                     45..46)
                     /site_type=`other`
                     /note=`23S rRNA binding site - prokaryotes [nucleotide
                     binding]`
                     /db_xref=`CDD:100098`
     Site            order(48..49,51..53)
                     /site_type=`other`
                     /note=`5S rRNA binding site - archaea`
                     /db_xref=`CDD:100098`
     CDS             1..116
                     /locus_tag=`HRED_08206`
                     /coded_by=`AGNT01000194.1:304..654`
                     /note=`COG1841 Ribosomal protein L30/L7E`
                     /transl_table=11

l_table=11
ORIGIN
        1 ---smiaavk vrgnvdvpqp ikdtmtnlgl kkrnqmvffe ksdsvegmmn kakdfityge
       61 vsddvieeve e-r------- ---------- ------yqei esgvvs---- ----------
      121 -arppskg-k rgynqggslg kr-esidsl- lkrmv
//
LOCUS       Haloarcula_marismortui     154 bp    PROT      linear   23-SEP-2014
DEFINITION  Haloarcula_marismortui, 434 bases, 639641FA checksum.
 ACCESSION  Rose-Cavalier-Smiths-iMac.local:407:1409731580
ORIGIN
        1 -----HALVQ LRGEVNMHTD IQDTLEMLNI HHVNHCTLVP ETDAYRGMVA KVNDFVAFGE
       61 PSQETLETVL ATRAEP--LD VDDEWVAE-H -TD--DISGL AFALLSEETT LREQ-GLSPT
      121 LRLHPPRGDG VPVKEGGQLG KHDEGIDDL- LEAM
//
LOCUS       Nitrososphaera_viennensis@EN76_AIC15630     155 bp    PROT      linear   20-AUG-2014
DEFINITION  50S ribosomal protein L30p [Nitrososphaera viennensis EN76].
 ACCESSION  AIC15630
  ORGANISM  Nitrososphaera viennensis EN76
   AUTHORS  Kerou,M.L., Offre,P., Spang,A.M. and Schleper,C.
VERSION     AIC15630.1  GI:647811929DBLINK      BioProject: PRJEA60103            BioSample: SAMN02721150DBSOURCE    accession CP007536.1
KEYWORDS    .
SOURCE      Nitrososphaera viennensis EN76
            Archaea; Thaumarchaeota; Nitrososphaerales; Nitrososphaeraceae;
            Nitrososphaera.
REFERENCE   1  (residues 1 to 157)
            Leisch,N. and Schleper,C.
  TITLE     Nitrososphaera viennensis gen. nov., sp. nov., an aerobic and
            mesophilic, ammonia-oxidizing archaeon from soil and a member of
            the archaeal phylum Thaumarchaeota
  JOURNAL   Int. J. Syst. Evol. Microbiol. 64 (PT 8), 2738-2752 (2014)
   PUBMED   24907263
REFERENCE   2  (residues 1 to 157)
  TITLE     Direct Submission
  JOURNAL   Submitted (01-APR-2014) Department of Ecogenomics and Systems
            Biology Group of Archaea Biology and Ecogenomics, University of
            Vienna, Althanstrasse 14, Vienna 1090, Austria
COMMENT     Method: conceptual translation.
FEATURES             Location/Qualifiers
     source          1..157
                     /organism=`Nitrososphaera viennensis EN76`
                     /strain=`EN76`
                     /isolation_source=`soil`
                     /culture_collection=`DSM:26422`
                     /culture_collection=`JCM:19564`
                     /db_xref=`taxon:926571`
                     /country=`Austria: Vienna`
                     /lat_lon=`48.229273 N 16.358947 E`
                     /collection_date=`2008`
     Protein         1..157
                     /product=`50S ribosomal protein L30p`
     Region          8..157
                     /region_name=`Ribosomal_L7_archeal_euk`
                     /note=`Ribosomal protein L7, which is found in archaea and
                     eukaryotes but not in prokaryotes, binds domain II of the
                     23S rRNA as well as the 5S rRNA and is one of five
                     ribosomal proteins that mediate the interactions 5S rRNA
                     makes with the ribosome.  The...; cd01657`
                     /db_xref=`CDD:100099`
     Site            order(13..15,21..23,25..26,28..31,33..37,45..50,52..53,
                     55..57,75,121..128,138..139,143,157)
                     /site_type=`other`
                     /note=`23S rRNA binding site [nucleotide binding]`
                     /db_xref=`CDD:100099`
     Site            order(52..53,55..57,137..140)
                     /site_type=`other`
                     /note=`5S rRNA binding site [nucleotide binding]`
                     /db_xref=`CDD:100099`
     CDS             1..157
                     /gene=`rpl30p`
                     /locus_tag=`NVIE_013900`
                     /coded_by=`complement(CP007536.1:1181364..1181837)`
                     /inference=`ab initio prediction:AMIGene:2.0`
                     /note=`Evidence 2b : Function of strongly homologous gene;
                     Product type s : structure`
                     /transl_table=11
ORIGIN
        1 miimaylvvr ikgtvniptw arttldnlnl drrfratlvp esdeslgmlr kvkevvawtk
       61 adaatvkell ekrgrk--kp itkadlp--k -ey-ksidel aaaiadnkia mskvegikpw
      121 falsppkggk qqysqagvlg ddee-laei- vkrml
//
LOCUS       Thermofilum_pendens@WP_011751910     155 bp    PROT      linear   25-APR-2014
DEFINITION  50S ribosomal protein L7ae [Thermofilum pendens].
 ACCESSION  WP_011751910
  ORGANISM  Thermofilum pendens
VERSION     WP_011751910.1  GI:500075897KEYWORDS    RefSeq.SOURCE      Thermofilum pendens            Archaea; Crenarchaeota; Thermoprotei; Thermoproteales;
            Thermofilaceae; Thermofilum.
COMMENT     REFSEQ: This record represents a single, non-redundant, protein
            sequence which may be annotated on many different RefSeq genomes
            from the same, or different, species.
FEATURES             Location/Qualifiers
     source          1..156
                     /organism=`Thermofilum pendens`
                     /db_xref=`taxon:2269`
     Protein         1..156
                     /product=`50S ribosomal protein L7ae`
                     /calculated_mol_wt=17632
     Region          3..156
                     /region_name=`Ribosomal_L7_archeal_euk`
                     /note=`Ribosomal protein L7, which is found in archaea and
                     eukaryotes but not in prokaryotes, binds domain II of the
                     23S rRNA as well as the 5S rRNA and is one of five
                     ribosomal proteins that mediate the interactions 5S rRNA
                     makes with the ribosome.  The...; cd01657`
                     /db_xref=`CDD:100099`
     Site            order(9..11,17..19,21..22,24..27,29..33,41..46,49..50,
                     52..54,72,119..126,136..137,141,156)
                     /site_type=`other`
                     /note=`23S rRNA binding site [nucleotide binding]`
                     /db_xref=`CDD:100099`
     Site            order(49..50,52..54,135..138)
                     /site_type=`other`
                     /note=`5S rRNA binding site [nucleotide binding]`
                     /db_xref=`CDD:100099`
ORIGIN
        1 ---alylvir lrgqpdrrpe eekalellrl hkvyhavlvk ddpsikgmle rtlsavtwge
       61 inketlvell krrgri--kr lteeylkk-i -gf-nsfeel aealisgkvs ledl-gvkpv
      121 frlrppsggr rninargelg yrgadinnl- vlrml
//
LOCUS       Nanosalina_sp.J07AB43@EGQ43955     133 bp    PROT      linear   11-MAR-2013
DEFINITION  ribosomal protein L30/L7E [Candidatus Nanosalina sp. J07AB43].
 ACCESSION  EGQ43955
  ORGANISM  Candidatus Nanosalina sp. J07AB43
   AUTHORS  Narasingarao,P., Podell,S., Ugalde,J., Heidelberg,K., Banfield,J.
VERSION     EGQ43955.1  GI:339758701DBLINK      BioProject: PRJNA52647            BioSample: SAMN01940911
DBSOURCE    accession GL982573.1
KEYWORDS    .
SOURCE      Candidatus Nanosalina sp. J07AB43 (hypersaline lake metagenome)
            Archaea; Nanohaloarchaeota; Nanohaloarchaea; Candidatus Nanosalina.
REFERENCE   1  (residues 1 to 101)
            Emerson,J.B., Brocks,J.J., Heidelberg,K.B., Banfield,J.F. and
            Allen,E.E.
  TITLE     De novo metagenomic assembly reveals abundant novel major lineage
            of Archaea in hypersaline microbial communities
  JOURNAL   ISME J (2011) In press
   PUBMED   21716304
  REMARK    Publication Status: Available-Online prior to print
REFERENCE   2  (residues 1 to 101)
            and Allen,E.
  TITLE     Direct Submission
  JOURNAL   Submitted (14-OCT-2010) Scripps Institution of Oceanography,
            University of California, San Diego, 9500 Gilman Drive, La Jolla,
            CA 92093-0202, USA
COMMENT     Method: conceptual translation.
FEATURES             Location/Qualifiers
     source          1..101
                     /organism=`Candidatus Nanosalina sp. J07AB43`
                     /isolation_source=`Lake Tyrrell`
                     /db_xref=`taxon:889948`
                     /environmental_sample
                     /country=`Australia: Victoria`
                     /note=`metagenomic; derived from metagenome: hypersaline
                     lake metagenome`
     Protein         1..101
                     /product=`ribosomal protein L30/L7E`
     Region          4..>70
                     /region_name=`Ribosomal_L30_like`
                     /note=`Ribosomal protein L30, which is found in eukaryotes
                     and prokaryotes but not in archaea, is one of the smallest
                     ribosomal proteins with a molecular mass of about 7kDa.
                     L30 binds the 23SrRNA as well as the 5S rRNA and is one of
                     five ribosomal proteins that...; cl00203`
                     /db_xref=`CDD:260257`
     Site            order(11..13,19..21,23..24,26..29,31..35,44..49,51..52,
                     54..56)
                     /site_type=`other`
                     /note=`23S rRNA binding site - archaea [nucleotide
                     binding]`
                     /db_xref=`CDD:100098`
     Site            order(12..13,19..20,23..24,27..29,31,34,39..40,44..46,
                     48..49)
                     /site_type=`other`
                     /note=`23S rRNA binding site - prokaryotes [nucleotide
                     binding]`
                     /db_xref=`CDD:100098`
     Site            order(51..52,54..56)
                     /site_type=`other`
                     /note=`5S rRNA binding site - archaea`
                     /db_xref=`CDD:100098`
     CDS             1..101
                     /locus_tag=`J07AB43_04310`
                     /coded_by=`complement(GL982573.1:26805..27110)`
                     /transl_table=11
ORIGIN
        1 -ikpmyaavk vrgsvdasen isetldslgl dkknkvlfid dsdslkgmmk kakdyiayge
       61 vseetveeie nqr------d l-nlehgd-r -v-------- ---------- ----------
      121 -smtppsggk klc
//
LOCUS       Nanosalinarum-sp.J07AB56@EGQ40657     155 bp    PROT      linear   11-MAR-2013
DEFINITION  ribosomal protein L30/L7E [Candidatus Nanosalinarum sp. J07AB56].
 ACCESSION  EGQ40657
  ORGANISM  Candidatus Nanosalinarum sp. J07AB56
   AUTHORS  Narasingarao,P., Podell,S., Ugalde,J., Heidelberg,K., Banfield,J.
VERSION     EGQ40657.1  GI:339757074DBLINK      BioProject: PRJNA52645            BioSample: SAMN01940911
DBSOURCE    accession GL982569.1
KEYWORDS    .
SOURCE      Candidatus Nanosalinarum sp. J07AB56 (hypersaline lake metagenome)
            Archaea; Nanohaloarchaeota; Nanohaloarchaea; Candidatus
            Nanosalinarum.
REFERENCE   1  (residues 1 to 109)
            Emerson,J.B., Brocks,J.J., Heidelberg,K.B., Banfield,J.F. and
            Allen,E.E.
  TITLE     De novo metagenomic assembly reveals abundant novel major lineage
            of Archaea in hypersaline microbial communities
  JOURNAL   ISME J (2011) In press
   PUBMED   21716304
  REMARK    Publication Status: Available-Online prior to print
REFERENCE   2  (residues 1 to 109)
            and Allen,E.
  TITLE     Direct Submission
  JOURNAL   Submitted (14-OCT-2010) Scripps Institution of Oceanography,
            University of California, San Diego, 9500 Gilman Drive, La Jolla,
            CA 92093-0202, USA
COMMENT     Method: conceptual translation.
FEATURES             Location/Qualifiers
     source          1..109
                     /organism=`Candidatus Nanosalinarum sp. J07AB56`
                     /isolation_source=`Lake Tyrrell`
                     /db_xref=`taxon:889962`
                     /environmental_sample
                     /country=`Australia: Victoria`
                     /note=`metagenomic; derived from metagenome: hypersaline
                     lake metagenome`
     Protein         1..109
                     /product=`ribosomal protein L30/L7E`
     Region          1..109
                     /region_name=`Ribosomal_L30_like`
                     /note=`Ribosomal protein L30, which is found in eukaryotes
                     and prokaryotes but not in archaea, is one of the smallest
                     ribosomal proteins with a molecular mass of about 7kDa.
                     L30 binds the 23SrRNA as well as the 5S rRNA and is one of
                     five ribosomal proteins that...; cl00203`
                     /db_xref=`CDD:260257`
     Site            order(7..9,15..17,19..20,22..25,27..31,39..44,46..47,
                     49..51)
                     /site_type=`other`
                     /note=`23S rRNA binding site - archaea [nucleotide
                     binding]`
                     /db_xref=`CDD:100098`
     Site            order(8..9,15..16,19..20,23..25,27,30,35..36,39..41,
                     43..44)
                     /site_type=`other`
                     /note=`23S rRNA binding site - prokaryotes [nucleotide
                     binding]`
                     /db_xref=`CDD:100098`
     Site            order(46..47,49..51)
                     /site_type=`other`
                     /note=`5S rRNA binding site - archaea`
                     /db_xref=`CDD:100098`
     CDS             1..109
                     /locus_tag=`J07AB56_13870`
                     /coded_by=`GL982569.1:922251..922580`
                     /transl_table=11
ORIGIN
        1 -i----aavr vrgpldnhpd ientlqslgl ekqnqfvlle dgastrgmlk kakdfiayge
       61 idenaaeqmd letgnt---- ---------- ---------- ---------- ----------
      121 yspgpptggr ssygqggilg nnpetkn-i- leami
//
LOCUS       Caldivirga_maquilingensis@WP_012186105     155 bp    PROT      linear   25-APR-2014
DEFINITION  50S ribosomal protein L7ae [Caldivirga maquilingensis].
 ACCESSION  WP_012186105
  ORGANISM  Caldivirga maquilingensis
VERSION     WP_012186105.1  GI:501137587KEYWORDS    RefSeq.SOURCE      Caldivirga maquilingensis            Archaea; Crenarchaeota; Thermoprotei; Thermoproteales;
            Thermoproteaceae; Caldivirga.
COMMENT     REFSEQ: This record represents a single, non-redundant, protein
            sequence which may be annotated on many different RefSeq genomes
            from the same, or different, species.
FEATURES             Location/Qualifiers
     source          1..185
                     /organism=`Caldivirga maquilingensis`
                     /db_xref=`taxon:76887`
     Protein         1..185
                     /product=`50S ribosomal protein L7ae`
                     /calculated_mol_wt=20636
     Region          17..185
                     /region_name=`Ribosomal_L7_archeal_euk`
                     /note=`Ribosomal protein L7, which is found in archaea and
                     eukaryotes but not in prokaryotes, binds domain II of the
                     23S rRNA as well as the 5S rRNA and is one of five
                     ribosomal proteins that mediate the interactions 5S rRNA
                     makes with the ribosome.  The...; cd01657`
                     /db_xref=`CDD:100099`
     Site            order(23..25,31..33,35..36,38..41,43..47,55..60,62..63,
                     65..67,85,148..155,165..166,170,185)
                     /site_type=`other`
                     /note=`23S rRNA binding site [nucleotide binding]`
                     /db_xref=`CDD:100099`
     Site            order(62..63,65..67,164..167)
                     /site_type=`other`
                     /note=`5S rRNA binding site [nucleotide binding]`
                     /db_xref=`CDD:100099`
ORIGIN
        1 hgrvivaavr irglvdvspe vnhtlnllrl rrrftcsvyv lsdsikgml- ksvewatwge
       61 lsrdtliqll rrrgri--lp ltdeylkk-y -gw-gsveel vdalkgevks lwprmglkpf
      121 frlhppkggk kpygaggelg yrgldindl- ilrmi
//
LOCUS       archaeon_SCGC_AAA011@L22WP_018204228     155 bp    PROT      linear   25-APR-2014
DEFINITION  50S ribosomal protein L7ae [Nanoarchaeota archaeon SCGC
 ACCESSION  WP_018204228
  ORGANISM  Nanoarchaeota archaeon SCGC AAA011-L22
AAA011-L22].VERSION     WP_018204228.1  GI:516994587KEYWORDS    RefSeq.SOURCE      Nanoarchaeota archaeon SCGC AAA011-L22
            Archaea; Nanoarchaeota.
COMMENT     REFSEQ: This record represents a single, non-redundant, protein
            sequence which may be annotated on many different RefSeq genomes
            from the same, or different, species.
            COMPLETENESS: full length.
FEATURES             Location/Qualifiers
     source          1..158
                     /organism=`Nanoarchaeota archaeon SCGC AAA011-L22`
                     /db_xref=`taxon:1046946`
     Protein         1..158
                     /product=`50S ribosomal protein L7ae`
                     /calculated_mol_wt=18487
     Region          6..158
                     /region_name=`Ribosomal_L7_archeal_euk`
                     /note=`Ribosomal protein L7, which is found in archaea and
                     eukaryotes but not in prokaryotes, binds domain II of the
                     23S rRNA as well as the 5S rRNA and is one of five
                     ribosomal proteins that mediate the interactions 5S rRNA
                     makes with the ribosome.  The...; cd01657`
                     /db_xref=`CDD:100099`
     Site            order(11..13,19..21,23..24,26..29,31..35,43..48,50..51,
                     53..55,73,120..127,138..139,143,158)
                     /site_type=`other`
                     /note=`23S rRNA binding site [nucleotide binding]`
                     /db_xref=`CDD:100099`
     Site            order(50..51,53..55,137..140)
                     /site_type=`other`
                     /note=`5S rRNA binding site [nucleotide binding]`
                     /db_xref=`CDD:100099`


:100099`
ORIGIN
        1 -ekkrlaiir irgsigvrkd ikdtlnmlrl yrknscviie nnphyvgmik kakdyitwge
       61 iseeafkqll etrakl--kn ltsdylke-k -tn-ltfeqf tkeffsfkke lkdi-glklf
      121 frlkpptkgk rpfslggalg yrkekindi- isrml
//
LOCUS       Korarchaeum_cryptofilum     154 bp    PROT      linear   23-SEP-2014
DEFINITION  Korarchaeum_cryptofilum, 434 bases, 7C5E6722 checksum.
 ACCESSION  Rose-Cavalier-Smiths-iMac.local:333:1409731580
ORIGIN
        1 ----LIAIVR IRGRVNVKPE IRRTLEMLHL NRKFWATLVP LTDSYKGMIH RVKDYSTYGE
       61 IDGPTLLALL RERGEL--KS LSDEWLSS-N -TD--SIEEL AEALLSKRVY LHKLGWIKPY
      121 FRLHPPKGRP TAWNDGGELG YRGE-INTL- IRRM
//
LOCUS       Cenarchaeum_symbiosum     154 bp    PROT      linear   23-SEP-2014
DEFINITION  Cenarchaeum_symbiosum, 434 bases, E420E4E8 checksum.
 ACCESSION  Rose-Cavalier-Smiths-iMac.local:345:1409731580
ORIGIN
        1 -----YIVVR IKGQADVPHW AETTLKLLRL EKKHRATIIQ SKENTRGMLD KVKHYVAWQE
       61 IDAGLAMELL TKRGRG--PK LTEKDLEG-- -TD--GIKEL ADALATGKAS M----RIKPW
      121 FALAPPRHRS TMYGQKGVLG AN-RELSEL- VRSM
//
LOCUS       Nanoarchaeum_equitans     154 bp    PROT      linear   23-SEP-2014
DEFINITION  Nanoarchaeum_equitans, 434 bases, DBA9F7B8 checksum.
 ACCESSION  Rose-Cavalier-Smiths-iMac.local:374:1409731580
ORIGIN
        1 ----LYAIFR VRGRVDVRKD IEDTLKLLRV HRKNYLSIMP KTESIEGMIQ KAKDYITWGE
       61 IDEKTLAELL KKRGRI--SK LTLEYIKE-K --G--SFEEL AKALIEGKVT LKEL-GIKPF
      121 FRLRPPSKKG IHFNEGGALG YRGEKINDL- ILRA
//
LOCUS       Micrarchaeum_acidiphilum@EET89818     155 bp    PROT      linear   12-MAY-2010
DEFINITION  ribosomal protein L30 [Candidatus Micrarchaeum acidiphilum
 ACCESSION  EET89818
  ORGANISM  Candidatus Micrarchaeum acidiphilum ARMAN-2
   AUTHORS  Baker,B.J., Comolli,L.R., Dick,G.J., Hauser,L., Hyatt,D., Dill,B.,
ARMAN-2].VERSION     EET89818.1  GI:255513552DBLINK      BioProject: PRJNA38565DBSOURCE    accession GG697241.1
KEYWORDS    .
SOURCE      Candidatus Micrarchaeum acidiphilum ARMAN-2 (mine drainage
            metagenome)
            Archaea; Parvarchaeota; Candidatus Micrarchaeum.
REFERENCE   1  (residues 1 to 137)
            Yelton,A.P. and Banfield,J.F.
  TITLE     Community-wide analysis of microbial genome sequence signatures
  JOURNAL   Genome Biol. 10 (8), R85 (2009)
   PUBMED   19698104
REFERENCE   2  (residues 1 to 137)
            Dill,B.D., Land,M.L., Verberkmoes,N.C., Hettich,R.L. and
            Banfield,J.F.
  TITLE     Enigmatic, ultrasmall, uncultivated Archaea
  JOURNAL   Proc. Natl. Acad. Sci. U.S.A. 107 (19), 8806-8811 (2010)
   PUBMED   20421484
REFERENCE   3  (residues 1 to 137)
            Land,M., VerBerkmoes,N.C., Hettich,R.L. and Banfield,J.F.
  TITLE     Direct Submission
  JOURNAL   Submitted (31-JUL-2009) Earth and Planetary Sciences, UC Berkeley,
            307 McCone Hall, Berkeley, CA 94720, USA
COMMENT     Method: conceptual translation.
FEATURES             Location/Qualifiers
     source          1..137
                     /organism=`Candidatus Micrarchaeum acidiphilum ARMAN-2`
                     /isolation_source=`combined biofilm from UBA (pink
                     subaerial biofilm) and UBA BS (thick floating biofilm
                     subdivided into strips) samples`
                     /db_xref=`taxon:425595`
                     /environmental_sample
                     /country=`USA: Richmond Mine at Iron Mountain, CA
                     (elevation 3100 ft.)`
                     /lat_lon=`40.68 N 122.2 W`
                     /note=`metagenomic; derived from metagenome: mine drainage
                     metagenome`
     Protein         1..137
                     /product=`ribosomal protein L30`
     Region          10..137
                     /region_name=`Ribosomal_L7_archeal_euk`
                     /note=`Ribosomal protein L7, which is found in archaea and
                     eukaryotes but not in prokaryotes, binds domain II of the
                     23S rRNA as well as the 5S rRNA and is one of five
                     ribosomal proteins that mediate the interactions 5S rRNA
                     makes with the ribosome.  The...; cd01657`
                     /db_xref=`CDD:100099`
     Site            order(16..18,24..26,28..29,31..34,36..40,48..53,55..56,
                     58..60,101..108,117..118,122,137)
                     /site_type=`other`
                     /note=`23S rRNA binding site [nucleotide binding]`
                     /db_xref=`CDD:100099`
     Site            order(55..56,58..60,116..119)
                     /site_type=`other`
                     /note=`5S rRNA binding site [nucleotide binding]`
                     /db_xref=`CDD:100099`
     CDS             1..137
                     /locus_tag=`UNLARM2_0932`
                     /coded_by=`GG697241.1:255023..255436`
                     /transl_table=11


table=11
ORIGIN
        1 -sk-livavr irgrvnvrgt indtldrlhl krvsncviik pspsyngmlk kcsnyiayge
       61 idept----- ---------- -----mkk-l -fs--kylni kdpkpedmei tkik-eklpf
      121 -rlhpprhgk lgfnqggslg yqgseinkl- igrmi
//
LOCUS       Dyadobacter_fermentans_DSM_18053      99 bp    PROT      linear   23-SEP-2014
DEFINITION  Dyadobacter_fermentans_DSM_18053, 434 bases, 557C9E72 checksum.
 ACCESSION  Rose-Cavalier-Smiths-iMac.local:311:1409731580
ORIGIN
        1 ------KVRI --T--QVKST IDRP------ ---EKQK--- LTIKALGLG- KL-NR-S-VE
       61 KE-NS-DA-I --AG-MI--- V--SHLVK-- -----VEEI
//
LOCUS       Idiomarina_loihiensis_L2TR      98 bp    PROT      linear   23-SEP-2014
DEFINITION  Idiomarina_loihiensis_L2TR, 434 bases, 81430061 checksum.
 ACCESSION  Rose-Cavalier-Smiths-iMac.local:312:1409731580
ORIGIN
        1 ------KKTI KVT--QTRSS IGRL------ ---PKHK--- ATLRGLGLR- RI-GH-T-VE
       61 LE-DT-AA-V --RG-MV--- V--NYMIK-- -----VEG
//
LOCUS       Deinococcus_deserti_VCD115      98 bp    PROT      linear   23-SEP-2014
DEFINITION  Deinococcus_deserti_VCD115, 434 bases, 74AF8227 checksum.
 ACCESSION  Rose-Cavalier-Smiths-iMac.local:313:1409731580
ORIGIN
        1 ------KITL KRS--VIGRP QHQV------ ---DTVK--- A-L-GL--K- KI-GD-S-RE
       61 VQ-DS-PA-I --RG-MV--- V--KHLLE-- -----VEA
//
LOCUS       Paenibacillus_sp._Y412MC10     101 bp    PROT      linear   23-SEP-2014
DEFINITION  Paenibacillus_sp._Y412MC10, 434 bases, 9AC87995 checksum.
 ACCESSION  Rose-Cavalier-Smiths-iMac.local:315:1409731580
ORIGIN
        1 ------KLEI TLV--RSVIG RPED------ ---QRAT--- VKTLGL--R- KI-NH-S-VV
       61 QS-DN-AA-I --RG-MI--- V--NHLVS-- -----VKEIE G
//
LOCUS       Fibrobacter_succinogenes_subsp._succinogenes_S85      99 bp    PROT      linear   23-SEP-2014
DEFINITION  Fibrobacter_succinogenes_subsp._succinogenes_S85, 434 bases, DA359187 checksum.
 ACCESSION  Rose-Cavalier-Smiths-iMac.local:318:1409731580
ORIGIN
        1 ------KVRI TLI--KGIVR RLPV------ ---HRAN--- VAALGL--R- KI-GQ-T-VE
       61 HN-LT-PS-I --QG-MI--- V--KDMVK-- -----VEEI
//
LOCUS       Desulfobacca_acetoxidans_DSM_11109     103 bp    PROT      linear   23-SEP-2014
DEFINITION  Desulfobacca_acetoxidans_DSM_11109, 434 bases, A9DF111B checksum.
 ACCESSION  Rose-Cavalier-Smiths-iMac.local:320:1409731580
ORIGIN
        1 ------EQVL EIT--LKRSP IGRP------ ---ERQR--- ITLTTLGLT- KL-SK-T-VR
       61 HK-DT-PA-V --RG-MV--- V--AHLVE-- -----VRTRS REG
//
LOCUS       Oscillibacter_valericigenes_Sjm18-20     100 bp    PROT      linear   23-SEP-2014
DEFINITION  Oscillibacter_valericigenes_Sjm18-20, 434 bases, 12E75C57 checksum.
 ACCESSION  Rose-Cavalier-Smiths-iMac.local:323:1409731580
ORIGIN
        1 ------NLNI KLI--KSLNG RLEK------ ---QILT--- ANSLGL-RK- IG-DI-T-VQ
       61 PD-ND-QT-- --RG-KI--- I--GYLLQ-- -----VTEVK
//
LOCUS       Thermus_scotoductus_SA-01     100 bp    PROT      linear   23-SEP-2014
DEFINITION  Thermus_scotoductus_SA-01, 434 bases, 2A4F24D1 checksum.
 ACCESSION  Rose-Cavalier-Smiths-iMac.local:330:1409731580
ORIGIN
        1 ------KLKV KLV--KSPIG YPKD------ ---QKAA--- LKALGLTKL- HR-EK----V
       61 LE-DH-PA-I --LG-NI--- V--AHLVR-- -----VEVLE
//
LOCUS       Thermodesulfatator_indicus_DSM_15286     101 bp    PROT      linear   23-SEP-2014
DEFINITION  Thermodesulfatator_indicus_DSM_15286, 434 bases, 31218510 checksum.
 ACCESSION  Rose-Cavalier-Smiths-iMac.local:331:1409731580
ORIGIN
        1 ------KQ-L KIT--LVRSK YGWS------ ---KKQR--- GTIAALGLR- RI-RH-T-VV
       61 KP-DN-PC-I --RG-MI--- V--KHLVK-- -----VEEID G
//
LOCUS       Dehalococcoides_ethenogenes_195     100 bp    PROT      linear   23-SEP-2014
DEFINITION  Dehalococcoides_ethenogenes_195, 434 bases, D29548DF checksum.
 ACCESSION  Rose-Cavalier-Smiths-iMac.local:332:1409731580
ORIGIN
        1 ------K--I KIT--WVKSA IGYK------ ---FDQA--- ATIKALGFK- KL-NQ-S-VI
       61 QD-DS-AA-I --RG-MI--- V--RHLVV-- -----LEEVT
//
LOCUS       Thermovirga_lienii_DSM_17291     101 bp    PROT      linear   23-SEP-2014
DEFINITION  Thermovirga_lienii_DSM_17291, 434 bases, C8B1CBC7 checksum.
 ACCESSION  Rose-Cavalier-Smiths-iMac.local:334:1409731580
ORIGIN
        1 ------K--I RVT--LKKGL AGRP------ ---ERQR--- ATVRALGLR- KL-NH-T-VV
       61 HE-DT-PQ-V --RG-MV--- V--SHLVE-- ------WEMT E
//
LOCUS       Thermocrinis_albus_DSM_14484     104 bp    PROT      linear   23-SEP-2014
DEFINITION  Thermocrinis_albus_DSM_14484, 434 bases, 3C4193A1 checksum.
 ACCESSION  Rose-Cavalier-Smiths-iMac.local:335:1409731580
ORIGIN
        1 ------R--L KIT--LIRGL AGKP------ ---EKHI--- KAVRSLGLK- KV-GQ-W-VV
       61 LP-DN-PM-V --RG-NI--- A--HYMLK-- -----VEEVK DETA
//
LOCUS       Desulfurispirillum_indicum_S5     101 bp    PROT      linear   23-SEP-2014
DEFINITION  Desulfurispirillum_indicum_S5, 434 bases, 24F8B037 checksum.
 ACCESSION  Rose-Cavalier-Smiths-iMac.local:336:1409731580
ORIGIN
        1 ------K--V KVT--LVRSV IGRP------ ---EKQR--- RVVKSLGLG- KI-GS-S-SI
       61 VE-NV-PT-M --AG-QI--- V--QHLIK-- -----VEEVE I
//
LOCUS       Cryptobacterium_curtum_DSM_15641      99 bp    PROT      linear   23-SEP-2014
DEFINITION  Cryptobacterium_curtum_DSM_15641, 434 bases, DD5CAFEF checksum.
 ACCESSION  Rose-Cavalier-Smiths-iMac.local:337:1409731580
ORIGIN
        1 ------KM-L HVK--QVRST IGRP------ ---ATQE--- RTLKGMGLG- RI-GK-E-RD
       61 LP-DN-ES-T --RG-MI--- V--KHLVE-- -----VTEA
//
LOCUS       Syntrophothermus_lipocalidus_DSM_12680     100 bp    PROT      linear   23-SEP-2014
DEFINITION  Syntrophothermus_lipocalidus_DSM_12680, 434 bases, F1386006 checksum.
 ACCESSION  Rose-Cavalier-Smiths-iMac.local:341:1409731580
ORIGIN
        1 ------K--L KIT--WKRST IGCP------ ---KTQR--- AIIASLGLR- KL-NQ-S-VV
       61 RE-DT-PT-V --RG-MI--- V--GHLLE-- -----VEDID
//
LOCUS       Neisseria_meningitidis_MC58      98 bp    PROT      linear   23-SEP-2014
DEFINITION  Neisseria_meningitidis_MC58, 434 bases, 5823E904 checksum.
 ACCESSION  Rose-Cavalier-Smiths-iMac.local:355:1409731580
ORIGIN
        1 ------KK-I RVT--LVKSL IGTI------ ---ESHR--- ACARGLGLR- RR-EH-T-VE
       61 VL-DT-PE-N --RG-MI--- I--SYLLK-- -----VES
//
LOCUS       Chlorobium_limicola_DSM_245      99 bp    PROT      linear   23-SEP-2014
DEFINITION  Chlorobium_limicola_DSM_245, 434 bases, 104E66D1 checksum.
 ACCESSION  Rose-Cavalier-Smiths-iMac.local:357:1409731580
ORIGIN
        1 ------KT-I RII--QVRSV IGCT------ ---KKQK--- ATIKALGLG- RP-NY-Q-VE
       61 KQ-DN-PC-L --RG-QI--- V--QHLVK-- -----VEEL
//
LOCUS       Prevotella_denticola_F0289      98 bp    PROT      linear   23-SEP-2014
DEFINITION  Prevotella_denticola_F0289, 434 bases, E791233F checksum.
 ACCESSION  Rose-Cavalier-Smiths-iMac.local:359:1409731580
ORIGIN
        1 ------K--I KIK--QIKSR IGAP------ ---KDQK--- STLLALGLH- KI-SQ-V-VE
       61 VE-DT-PS-C --RG-MI--- V--HHLVS-- -----VID
//
LOCUS       Anaerolinea_thermophila_UNI-1     100 bp    PROT      linear   23-SEP-2014
DEFINITION  Anaerolinea_thermophila_UNI-1, 434 bases, 807D6338 checksum.
 ACCESSION  Rose-Cavalier-Smiths-iMac.local:363:1409731580
ORIGIN
        1 ------KM-L KIT--LVKSP IGYS------ ---ERHK--- ATVRALGLR- KL-HQ-S-VV
       61 HP-DS-PS-L --RG-ML--- V--NHLVK-- -----VEEVK
//
LOCUS       Thermotoga_maritima_MSB8     106 bp    PROT      linear   23-SEP-2014
DEFINITION  Thermotoga_maritima_MSB8, 434 bases, 23E73387 checksum.
 ACCESSION  Rose-Cavalier-Smiths-iMac.local:364:1409731580
ORIGIN
        1 ------KK-L KIK--LVKSP IGYS------ ---WDQK--- DTVKRLGLK- KL-NQ-V-VI
       61 KD-DL-PQ-I --RG-MI--- V--KHLVE-- -----VEEIE EGGSNA
//
LOCUS       Gemmatimonas_aurantiaca_T-27     101 bp    PROT      linear   23-SEP-2014
DEFINITION  Gemmatimonas_aurantiaca_T-27, 434 bases, 6903B12C checksum.
 ACCESSION  Rose-Cavalier-Smiths-iMac.local:365:1409731580
ORIGIN
        1 ------K--I TQ----VRSA IGHS------ ---WRMR--- ATLAAIGLR- NH-QA-S-VV
       61 QQ-DS-AS-L --RG-QL--- V--RHLVQ-- -----VTPVE E
//
LOCUS       Nitrosospira_multiformis_ATCC_25196      98 bp    PROT      linear   23-SEP-2014
DEFINITION  Nitrosospira_multiformis_ATCC_25196, 434 bases, 5C464AD5 checksum.
 ACCESSION  Rose-Cavalier-Smiths-iMac.local:370:1409731580
ORIGIN
        1 ------KK-I KVT--LVKSL IGTK------ ---QAHR--- ATARGLGLR- HV-NS-S-VE
       61 VE-DT-PA-V --RG-MI--- I--YYLVK-- -----SEV
//
LOCUS       Nitrosomonas_europaea_ATCC_19718      98 bp    PROT      linear   23-SEP-2014
DEFINITION  Nitrosomonas_europaea_ATCC_19718, 434 bases, 2FDD7303 checksum.
 ACCESSION  Rose-Cavalier-Smiths-iMac.local:405:1409731580
ORIGIN
        1 ------KT-I KVT--LVKSL IGTR------ ---HSHR--- LVIKGMGLR- RL-NH-T-VS
       61 LC-DH-PS-I --RG-MI--- T--AYLLK-- -----VEE
//
LOCUS       Treponema_brennaborense_DSM_12168     100 bp    PROT      linear   23-SEP-2014
DEFINITION  Treponema_brennaborense_DSM_12168, 434 bases, E045EA32 checksum.
 ACCESSION  Rose-Cavalier-Smiths-iMac.local:376:1409731580
ORIGIN
        1 ------KK-L KIT--LVKST IGQK------ ---PAKR--- ATVRSLGLK- KI-NS-V-VE
       61 HE-AN-PA-V --LG-MV--- V--SHLVK-- -----VEEMN
//
LOCUS       Xylella_fastidiosa_M23      98 bp    PROT      linear   23-SEP-2014
DEFINITION  Xylella_fastidiosa_M23, 434 bases, CDCD0C91 checksum.
 ACCESSION  Rose-Cavalier-Smiths-iMac.local:379:1409731580
ORIGIN
        1 ------KT-L KVC--LVRSL IGVP------ ---SRHR--- LSVRALGLS- KV-SD-M-RK
       61 VN-DT-PQ-V --RG-LI--- V--HYLVR-- -----IQD
//
LOCUS       Thermovibrio_ammonificans_HB-1     101 bp    PROT      linear   23-SEP-2014
DEFINITION  Thermovibrio_ammonificans_HB-1, 434 bases, ECEFF2B1 checksum.
 ACCESSION  Rose-Cavalier-Smiths-iMac.local:384:1409731580
ORIGIN
        1 ------K--V KIT--LVRGL AGKS------ ---KRKK--- ATLEALGLR- KR-GA-S-TV
       61 KE-LN-PA-I --EG-MI--- V--KELVK-- -----VEPVE E
//
LOCUS       Acetobacter_pasteurianus_IFO_3283-01      98 bp    PROT      linear   23-SEP-2014
DEFINITION  Acetobacter_pasteurianus_IFO_3283-01, 434 bases, A1352A8 checksum.
 ACCESSION  Rose-Cavalier-Smiths-iMac.local:385:1409731580
ORIGIN
        1 ------KT-F KVV--QIASG NGRK------ ---PGQQ--- ATLIGLGLN- KI-GR-E-RV
       61 LE-DT-PS-V --RG-MV--- V--AHLVK-- -----VED
//
LOCUS       Zymomonas_mobilis_subsp._mobilis_NCIMB_11163      98 bp    PROT      linear   23-SEP-2014
DEFINITION  Zymomonas_mobilis_subsp._mobilis_NCIMB_11163, 434 bases, AB374E5F checksum.
 ACCESSION  Rose-Cavalier-Smiths-iMac.local:344:1409731580
ORIGIN
        1 -------T-L KVT--QIGSP IRRS------ ---PDQR--- ATLIGLGLN- KM-HR-T-RE
       61 LK-DT-PD-V --RG-ML--- V--AHLVK-- -----VEN
//
LOCUS       Corynebacterium_pseudotuberculosis_FRC41     102 bp    PROT      linear   23-SEP-2014
DEFINITION  Corynebacterium_pseudotuberculosis_FRC41, 434 bases, 6DE778BD checksum.
 ACCESSION  Rose-Cavalier-Smiths-iMac.local:386:1409731580
ORIGIN
        1 ---------L KIT--QHKGL VGAN------ ---PKQR--- KNMAALGLK- RI-NH-S-VV
       61 HE-DT-PA-V --RG-MI--- V--RHMVS-- -----VEEVA GE
//
LOCUS       Fusobacterium_nucleatum_subsp._nucleatum_ATCC_25586     101 bp    PROT      linear   23-SEP-2014
DEFINITION  Fusobacterium_nucleatum_subsp._nucleatum_ATCC_25586, 434 bases, 8B5F993D checks
 ACCESSION  Rose-Cavalier-Smiths-iMac.local:387:1409731580
ORIGIN
        1 ------R--L RIE--LVKSI IGRK------ ---PNHI--- ATVKSLGLK- KM-HD-V-VE
       61 HN-ET-PE-L --KG-KL--- V--SYLLK-- -----VEEVQ A
//
LOCUS       Syntrophus_aciditrophicus_SB     103 bp    PROT      linear   23-SEP-2014
DEFINITION  Syntrophus_aciditrophicus_SB, 434 bases, 9023457A checksum.
 ACCESSION  Rose-Cavalier-Smiths-iMac.local:388:1409731580
ORIGIN
        1 ------KQ-L KIT--LKKSA IGRP------ ---SKQR--- DTLRGMGLS- KI-NK-A-VV
       61 LK-DC-TE-I --RG-MI--- V--SHLVS-- -----CEEVE GVE
//
LOCUS       Lactobacillus_fermentum_IFO_3956     100 bp    PROT      linear   23-SEP-2014
DEFINITION  Lactobacillus_fermentum_IFO_3956, 434 bases, 7B6F8FD5 checksum.
 ACCESSION  Rose-Cavalier-Smiths-iMac.local:396:1409731580
ORIGIN
        1 ------K--V KVT--LIRSV THRQ------ ---PTQR--- RTVKALGLG- KL-HS-S-VI
       61 LP-DN-AA-T --RG-AI--- V--AHLVS-- -----IEEVK
//
LOCUS       Meiothermus_silvanus_DSM_9946     100 bp    PROT      linear   23-SEP-2014
DEFINITION  Meiothermus_silvanus_DSM_9946, 434 bases, 4B989B31 checksum.
 ACCESSION  Rose-Cavalier-Smiths-iMac.local:406:1409731580
ORIGIN
        1 ------T--I RVK--LTKSP IGYP------ ---KDQK--- DALKALGLT- KM-HR-E-RE
       61 LP-DN-PA-V --RG-NL--- V--THLVT-- -----IVEAK
//
LOCUS       Spirochaeta_coccoides_DSM_17374      99 bp    PROT      linear   23-SEP-2014
DEFINITION  Spirochaeta_coccoides_DSM_17374, 434 bases, ABB78C20 checksum.
 ACCESSION  Rose-Cavalier-Smiths-iMac.local:408:1409731580
ORIGIN
        1 --KETSKKMI QIK--LVKSV IGSL------ ---PAQR--- KTVKALGLG- RI-GS-I-VV
       61 QE-PT-PS-I --LG-MV--- V--SHLVK-- -----VEEI
//
