# Supplementary material for: Multidomain ribosomal protein trees and the planctobacterial origin of neomura (eukaryotes, archaebacteria)
Source: Protoplasma. 2020 Jan 3;257(3):621–753. doi: 10.1007/s00709-019-01442-7 (PMC7203096; doi:10.1007/s00709-019-01442-7)
Supplement: Supplementary file 53 — (PDF 1.16 mb) [file 709_2019_1442_MOESM53_ESM.gb]

LOCUS           mask4r    2601 bp    MASK      linear   26-JUN-2019
 ACCESSION  Rose-Cavalier-Smiths-iMac-2.local:349:1544788095

ORIGIN
        1 0000000000 0000000000 0000000000 0000000000 0111111111 1111111011
       61 1111110000 0111111111 1101111111 1111111111 0111111110 1111111100
      121 0000000000 0000000000 0000000000 0000000000 0000011111 1111111110
      181 0000000000 0000000000 0000000000 0000000000 0000000000 0000000000
      241 0000000000 0000000000 0000011111 1110000111 0011111111 1111111111
      301 1110000000 0000000011 1111111111 0111111111 1111110011 1111111011
      361 1111111111 1111111111 1111111111 1111111111 1111111111 1111111111
      421 1111111111 1111111111 1000000000 0000000000 0000000000 0000000000
      481 0000000000 0000000000 0000000000 0000000000 0000000000 0000000000
      541 0000000000 0000000000 0000000000 0000000000 0000000000 0000000000
      601 0000000000 0000000000 0000000000 0000000000 0000000000 0000000000
      661 0000000000 0000000000 0000000000 0000000000 0000000000 0000000000
      721 0000000000 0000000000 0000000000 0000000000 0000000000 0000000000
      781 0000000000 0000000000 0000000000 0000000000 0000000000 0000000000
      841 0000000000 0000000000 0000000000 0000000000 0000000000 0000000000
      901 0000000000 0000000000 0000000000 0000000000 0000000000 0000000000
      961 0000000000 0000000000 0000000000 0000000000 0000000000 0000000000
     1021 0000000000 0000000000 0000000000 0000000000 0000000000 0000000000
     1081 0000000000 0000000000 0000000000 0000000000 0000000000 0000000000
     1141 0000000000 0000000000 0000000000 0000000000 0000000000 0000000000
     1201 0000000000 0000000000 0000000000 0000000000 0000000000 0000000000
     1261 0000000000 0000000000 0000000000 0000000000 0000000000 0000000000
     1321 0000000000 0000000000 0000000000 0000000000 0000000000 0000000000
     1381 0000000000 0000000000 0000000000 0000000000 0000000000 0000000000
     1441 0000000000 0000000000 0000000000 0000000000 0000000000 0000000000
     1501 0000000000 0000000000 0000000000 0000000000 0000000000 0000000000
     1561 0000000000 0000000000 0000000000 0000000000 0000000000 0000000000
     1621 0000000000 0000000000 0000000000 0000000000 0000000000 0000000000
     1681 0000000000 0000000000 0000000000 0000000000 0000000000 0000000000
     1741 0000000000 0000000000 0000000000 0000000000 0000000000 0000000000
     1801 0000000000 0000000000 0000000000 0000000000 0000000000 0000000000
     1861 0000000000 0000000000 0000000000 0000000000 0000000000 0000000000
     1921 0000000000 0000000000 0000000000 0000000000 0000000000 0000000000
     1981 0000000000 0000000000 0000000000 0000000000 0000000000 0000000000
     2041 0000000000 0000000000 0000000000 0000000000 0000000000 0000000000
     2101 0000000000 0000000000 0000000000 0000000000 0000000000 0000000000
     2161 0000000000 0000000000 0000000000 0000000000 0000000000 0000000000
     2221 0000000000 0000000000 0000000000 0000000000 0000000000 0000000000
     2281 0000000111 1100001111 1111111111 1111111111 1111001111 1111111110
     2341 1111111111 1111111111 1111111111 1111111111 0110100000 0100000000
     2401 0000001111 1100001000 1011000000 0000000000 1111111111 0111111011
     2461 1111111111 1111111111 1111111000 0010111111 1111111111 1111111111
     2521 1111000000 0000000000 0000111111 1111110011 1111111111 1110111111
     2581 1110110000 0000000000 0
//
LOCUS       Sulfurihydrogenibium_azorense    2625 bp    PROT      linear   26-JUN-2019
DEFINITION  gi|501935791|ref|WP_012674619.1| chromosome segregation protein SMC [Sulfurihyd
 ACCESSION  RoseCavthsiMac2.lan:10:1544955329
ORIGIN
        1 ---------- ---------- ---------- ---------- -m-YIDRINV FGFKSYGERY
       61 LSIPLG---- -EGFTAIVGP NG-SGKSNLG DAIVFCLGIA -SAKAMRAI- KLTDLIFS-S
      121 KGKT------ ---------- ---------- ---------- -----APYAE VEIIFKNNG-
      181 ---------- ----AF---- ---P-LNT-- ---------- ---------- ----------
      241 ---------- ---------- -----EEVSI SRK----VD- --LSGKS--- TYKINSRPAK
      301 QQE------- --------VE ELLTLAGIPT -QGYNIVTQG DIYKFV--KM TPSERRD-LI
      361 SDIAGITQYE ERKQKAIQDL NQSNEKIEKV KAILNEISHT LKKLEKEKED ALLAIDLENQ
      421 IQQLQNAIKS AKLYLLLKQK E--------- ---------- ---------- ----------
      481 ---------- ---------- ---------- ---------- -------EVL NQITQVED--
      541 ---------- ---------- ---------- -------QIN NLYLEKEKNI ENQKEIINNI
      601 KQLEEKLNHI QES------- -FLPIKEREG SITAQVK--- ---------- ----------
      661 ---------- ---------- ---------- ---------- ---------- -SLSEKKDDL
      721 EKTLQQLQEK LKALEKEKEE KIKEILQTEE TIKNLSSQLP KLLEELKEAE KTLEEKNKQL
      781 QEIEFLG--- ---------- -SSAKNDLGE IEKQEKQLLE TIKQLENEKT QYQIKLNTTQ
      841 EKI---NNLN QDLAKTKEEI ENLEKTIENI KSNTKDTQTQ ---------- ----------
      901 -----IQG-- ---------- ---------- -LQSEI---- ---TRLKVRK ETLE------
      961 --K----RLK ETREK----- ---------- ---------- ---------- ----------
     1021 ---L------ ---------- ---------- -----EKNFQ KLAHI----L AQLS----QF
     1081 REDKIS---- ---------- ---------- ---------- ---------- ----------
     1141 ---------- ---------- ---------- ---------- ---------- ----------
     1201 ---------- ---------- ---------- ---------- ---------- ----------
     1261 ---------- ---------- ---------- ---------- ---------- ----------
     1321 ---------- ---------- ---------- ---------- ---------- ----------
     1381 ---------- ---------- ---------- ---------- ---------- ----------
     1441 ---------- ---------- ---------- ---------- ---------- ----IILKSV
     1501 PGVYGQVSEL ISLKDPMYQT AIEVAGGGRL KNIVVEDDYV TQKCIDILKK EKAGRVTFIP
     1561 ---------- ---------L -------NKI KVF------- ---DNPKL-- PF------K-
     1621 --KGL----- -----L--GY AIDFVDY--- D-KKIEKAIK YVFQDTVVVE DF--------
     1681 ---ESARS-- ---------I GIGSY----- --RMVTLEGE LFEKSGAISG GFER-QNITI
     1741 GRSNLEAE-- ---------- ---------- ---------- ---------- ------KQKL
     1801 EEEDEKLKKE EESIQNELKL INNKIAENEK TLIKIQTEAS SINQRIQELT NQLIS-KNNK
     1861 VSYLENEIFN LKKQSLEYEG -------KIE KLQQEIEKQS QTLQSVSNQK QEILKRLE-R
     1921 AGLSTLRKQW EEAANRVYSL KEKVKDIETQ INLLIDKKDN QLKIRVFQIE TEKEEIRNQL
     1981 YQINQEIESV KSKIESLTKE LSELWKDLKT SEKERDDLIN QIQDYRDKIK NLRYEEENIN
     2041 KEITILLQEK AKLQQKLTDT EEEILTLKQE ---------- ---------- ----------
     2101 ---------- ---------- ---------- ---------- ---------- ----------
     2161 ---------- ---------- ---------- ---------- ---------- ----------
     2221 ---------- ---------- ---------- ---------- --------YD GEPVEA----
     2281 -------DIK SL----EKQL KTLEEKRKNL GSVNQKALED YEEE--LKRY NEINEKLTI-
     2341 LIQEKKSIEE LIENLEEKKL QAFMEVYENI NKNLDKNFKI -LSPG----- -G--------
     2401 ------KAYL EL----E--- N-PS------ ---------- DPLSGGVLLK -ARPRGK-DV
     2461 KRLEMMSGGE KTLTALAFLF AVQQYRP--- --A-PFYYFD EVDAALDDAN AKKVGQLIKQ
     2521 LSSQ------ ---------- ----AQFIVV THRDAM--AS FADRLIGVSA KE--GISHIY
     2581 TLD-VNSL-- ---------- ---------- -RESGE---L DAVGG
//
LOCUS       Sufurihydrogenibium_yellowstonense    2625 bp    PROT      linear   26-JUN-2019
DEFINITION  gi|494811066|ref|WP_007546474.1| chromosome segregation protein SMC [Sulfurihyd
 ACCESSION  RoseCavthsiMac2.lan:14:1544955329
ORIGIN
        1 ---------- ---------- ---------- ---------- -m-YIDRINV YGFKSYGDRH
       61 LTIPLG---- -PGFTAIVGP NG-AGKSNIG DSIVFCLGIA -SARAMRAL- KLTDLIFS-S
      121 KDKS------ ---------- ---------- ---------- -----APYAE VEIVFKNLG-
      181 ---------- ----AF---- ---P-INS-- ---------- ---------- ----------
      241 ---------- ---------- -----EEVRI SRK----VE- --LSGKS--- TYKINGKTVK
      301 QQE------- --------VE DLLTQAGIPI -QGYNIVTQG DIYKFV--NM TPGERRE-LL
      361 SEIAGITIYE EKKQKALADL KEAQEKVDNV KAVLKEIEHT LKKLQQEKEN AILAINIESQ
      421 IKELENRLLG AKLYHLLSQK Q--------- ---------- ---------- ----------
      481 ---------- ---------- ---------- ---------- -------QAL EHLQDIEK--
      541 ---------- ---------- ---------- -------DLQ QFYKSKEENI EKQKQILNQI
      601 RDLENKLNEI QNS------- -FLPIKEQEG SITASIR--- ---------- ----------
      661 ---------- ---------- ---------- ---------- ---------- -SLNEKKDAL
      721 EKDTQSIDSK IKQLIQEKEL IVKDILKLEE EIKTVEKQLP DIEKELLEAE KELEEKNKKL
      781 KEYEIFD--- ---------- -SSVKNDLGE IERQEKELLD KIKELEKQKV EYQLKYTITV
      841 EKS---ENYK KEIENLKQEI ENIEKTIENI KSNTKDSQKE ---------- ----------
      901 -----VLN-- ---------- ---------- -ITSEI---- ---NRLKVRK DVLE------
      961 --K----RLK ENREK----- ---------- ---------- ---------- ----------
     1021 ---L------ ---------- ---------- -----EKNFQ ELAKV----L AQLS----NI
     1081 REDKTS---- ---------- ---------- ---------- ---------- ----------
     1141 ---------- ---------- ---------- ---------- ---------- ----------
     1201 ---------- ---------- ---------- ---------- ---------- ----------
     1261 ---------- ---------- ---------- ---------- ---------- ----------
     1321 ---------- ---------- ---------- ---------- ---------- ----------
     1381 ---------- ---------- ---------- ---------- ---------- ----------
     1441 ---------- ---------- ---------- ---------- ---------- ----LLFKNI
     1501 EGVYGAVSEI ISIKDPKVQT AIEVAGGGRL KNVVVENEDV AKKCLDILKQ EKAGRVTFIP
     1561 ---------- ---------L -------NKI KVQ------- ---DNPKL-- PL------A-
     1621 --KGV----- -----L--GY AIDFVNY--- D-KKVEKAIK YVFQDTIIID TF--------
     1681 ---DTAKV-- ---------L GIGNY----- --RMVTLDGE VFEKSGTITG GSEK-QSITI
     1741 GRSFLEEE-- ---------- ---------- ---------- ---------- ------RKKL
     1801 EEIDQKLKEE ERAIENELKL INQKIAENEK NLVKLQTESQ SVNSRIQELE RELTN-KNLR
     1861 IGHIENEIFN LKKQSLELES -------KIE EINKNIQSLN LMLSQVKDKK EKMLSRME-S
     1921 MGLNKLRKEW EETTQKVYSL RDKKKELENQ IEKLKSKVES H-RIRVFQIE SEKSALEKEL
     1981 YNKKSDIENT KLELDSLTKQ LSELWKGLKG QEEERERLIN TISNLKDQLK NLRYEEDNIN
     2041 RQTTLLLQDK AKAEQKIADL EEEIILLKEE ---------- ---------- ----------
     2101 ---------- ---------- ---------- ---------- ---------- ----------
     2161 ---------- ---------- ---------- ---------- ---------- ----------
     2221 ---------- ---------- ---------- ---------- --------YS GEPIEE----
     2281 -------DVK EI----EKKL KELQERRKNL GFVNEKAIED YEEE--EKRY NEIKEKLDT-
     2341 LINEKKAIEE LIESLEEKKV KAFMEVFENI NKNLAKNFKI -LSPS----- -G--------
     2401 ------KAYL EL----E--- N-EQ------ ---------- NPLSGGVFLK -ARPRGK-DV
     2461 KRLEMMSGGE KTLTALSFLF AVQQYRP--- --A-PFYYFD EVDAALDDAN ARKVGQLMKE
     2521 LSKE------ ---------- ----AQFIVV THRDAM--AS FADRIIGVSA KD--GISNIY
     2581 TLD-INQI-- ---------- ---------- -RGEQSQEVN EEVLT
//
LOCUS       Hydrogenothermus_marinus    2615 bp    PROT      linear   26-JUN-2019
DEFINITION  gi|1497349899|ref|WP_121923060.1| chromosome segregation protein SMC [Hydrogeno
 ACCESSION  RoseCavthsiMac2.lan:18:1544955329
ORIGIN
        1 ---------- ---------- ---------- ---------- -m-YIDRINV YGFKSYGLRK
       61 LSIPVG---- -DGFVGIVGP NG-SGKSNIG DSIVFALGLA -TAKSMRAL- KLSDLIFS-S
      121 KGKS------ ---------- ---------- ---------- -----APYAE VEIIFKNEG-
      181 ---------- ----AF---- ---P-LND-- ---------- ---------- ----------
      241 ---------- ---------- -----EEVSI YRK----VE- --HNGKS--- TYKINGRVAK
      301 QYE------- --------VE ELLTAAGIPK -QGYNIVTQG DIFRFI--KM TPAERRD-LI
      361 SEIAGITEYE ERKEKALKDL EEANEKLSTA KMVLKEVKTN LEKLEKEREN ALKAKDIEEK
      421 IENLKEQIKG VRLYLLEKEK N--------- ---------- ---------- ----------
      481 ---------- ---------- ---------- ---------- -------EVL QTLKDIEE--
      541 ---------- ---------- ---------- -------KIN NLYAQKENSI EKQKEIIKDI
      601 KQLEDTLNEI QES------- -LLPIKEKEG SITAQIR--- ---------- ----------
      661 ---------- ---------- ---------- ---------- ---------- -LYNDKINDL
      721 NKEIENLKET LIQITKEKEE KIKEVLNVEK QIEQLNKKLP DLELELEEAE NELKEKNEKL
      781 KQIEVGG--- ---------- -SKAKLDLGQ IEKEEKQLKD KLNHLEKEEI KLKNDLERIY
      841 EKI---ENYK KEIEELNSEL ERLRNTKENI SSYAKTQERK ---------- ----------
      901 -----LKS-- ---------- ---------- -LEGEI---- ---NRLKIRK DALS------
      961 --K----KLI NIRNK----- ---------- ---------- ---------- ----------
     1021 ---R------ ---------- ---------- -----EENFK KLTEV----L VKLQ----HT
     1081 KEDKTY---- ---------- ---------- ---------- ---------- ----------
     1141 ---------- ---------- ---------- ---------- ---------- ----------
     1201 ---------- ---------- ---------- ---------- ---------- ----------
     1261 ---------- ---------- ---------- ---------- ---------- ----------
     1321 ---------- ---------- ---------- ---------- ---------- ----------
     1381 ---------- ---------- ---------- ---------- ---------- ----------
     1441 ---------- ---------- ---------- ---------- ---------- ----EAIKDI
     1501 NGVYGKVADL ISVKDEKLIT AIESAGGGRL NNIVVENDQV AKECIEILRK NKLGKATFIP
     1561 ---------- ---------L -------NTV RTF------- ---PIHKP-- PL------R-
     1621 --KGV----- -----I--GL AIDFVDY--- D-PKIEKAIK YVFSDTVIVE TF--------
     1681 ---DDART-- ---------V GIGTF----- --RMVSLDGD IFEKTGTISG GSST-SGFSI
     1741 GKGALENE-- ---------- ---------- ---------- ---------- ------KERL
     1801 EKEDDRLKLE EEVIEKELKK IEEELKSKEN EIFKIKAESE SIIQRKQDIE TEYQN-KSNR
     1861 IKFLEEQIIN LKKSQFEIES -------QLD NLSKDIEKTK NLLTSVEEKK KEILSKME-N
     1921 QGLHTLRKEW EEITNKVYKL REEKNKLLNQ LEILEDKLEN NLKVRIFQIE NEKQETENKI
     1981 KEKEDLVKQL KEKIEEESKQ LTKLWQGLKD KEKERDELLQ KIDHLKEQLK VLRYEEDEAN
     2041 KQITFLLEDK GKLEQKIEDI DLELQELLLQ ---------- ---------- ----------
     2101 ---------- ---------- ---------- ---------- ---------- ----------
     2161 ---------- ---------- ---------- ---------- ---------- ----------
     2221 ---------- ---------- ---------- ---------- --------YS GEPIEG----
     2281 -------NLK EL----EKQL SELEKIRKDI GAVNQKALED YKEV--HQRY LELKEKVET-
     2341 LLSEKKSIEE LIESLEEKKL QAFMEVYEAV NKNLNKMFKR -LSPG----- -G--------
     2401 ------RAYL EI----E--- N-ED------ ---------- DPLSGGIFLK -AKPRGK-DV
     2461 KRLEIMSGGE KTLTALAFLF AVQSYRP--- --A-PFYYFD EVDAHLDDAN ARKIAELMKE
     2521 LSQN------ ---------- ----AQFIVV TLRDTM--AS YADRLLGVSA RE--GISNVY
     2581 TLD-MAQI-- ---------- ---------- -TGND
//
LOCUS       Persephonella_marinaWP_012676170.1    2585 bp    PROT      linear   26-JUN-2019
DEFINITION  Persephonella_marinaWP_012676170.1 chromosome segregation protein SMC [Persepho
 ACCESSION  Rose-Cavalier-Smiths-iMac-2.local:9:1544877302
ORIGIN
        1 ---------- ---------- ---------- ---------- -m-YIDRIHV YGFKSYGLRK
       61 LTIPVG---- -NGFVGIVGP NG-SGKSNIG DSIVFALGLA -TAKSMRAL- KLSDLIFS-S
      121 RGRS------ ---------- ---------- ---------- -----AEYAE VEVVFKNEG-
      181 ---------- ----AF---- ---P-LND-- ---------- ---------- ----------
      241 ---------- ---------- -----EEVSI YRK----VE- --HNGKS--- TYRINGRPAK
      301 QYE------- --------VE ELLSYAGIPK -QGYNIVTQG DIFRFV--KM TPSERRD-LL
      361 SEIAGITEYE EKKEKALKDL TETEEKIQSA KLVLKEVKIQ LKRLEEEREN ALLAAQLEEK
      421 IEKIQKNIKG VKLYFLLTEQ K--------- ---------- ---------- ----------
      481 ---------- ---------- ---------- ---------- -------KAV DDLKEIEE--
      541 ---------- ---------- ---------- -------RIN RLYEEKEISV QKQKEQISVI
      601 KELEDRLNRL QES------- -LLPLKEKEG SITAQIR--- ---------- ----------
      661 ---------- ---------- ---------- ---------- ---------- -TSSDKKSEI
      721 EKEIQSIKEN LKELAREKEE KIKEVLSLEE QIKELKRKLP EIKKELEKAE AVLEEKNRKL
      781 KEIEIGG--- ---------- -SRAKLDLGE VEKEEKSLKD RQSSLQKEKI HIEMEINRIL
      841 EKI---EEYH NEIRSLSEEV ETLRKSSSNI KSFTESQERK ---------- ----------
      901 -----LKS-- ---------- ---------- -LKSEL---- ---SRLKLRK ETLE------
      961 --K----KLK ENREK----- ---------- ---------- ---------- ----------
     1021 ---R------ ---------- ---------- -----EKNFQ RLAEV----L AQLS----QM
     1081 REDRVI---- ---------- ---------- ---------- ---------- ----------
     1141 ---------- ---------- ---------- ---------- ---------- ----------
     1201 ---------- ---------- ---------- ---------- ---------- ----------
     1261 ---------- ---------- ---------- ---------- ---------- ----------
     1321 ---------- ---------- ---------- ---------- ---------- ----------
     1381 ---------- ---------- ---------- ---------- ---------- ----------
     1441 ---------- ---------- ---------- ---------- ---------- ----TLIKDI
     1501 NGVYGQVADL IGIKDPELSK AIEVAGGGRL KNIVVEDDRV AQECIRVLKE NKAGRATFIP
     1561 ---------- ---------L -------NRI -RV------- ---SHPAK-- PP------Y-
     1621 --MRGV---- -----I--GL AVDFIDY--- D-KKIEKAVR FVFGDTVIVQ DF--------
     1681 ---DSARN-- ---------L GIGTF----- --RMVTVDGD IFEKSGTISG GFDKNRGGIL
     1741 GRGSLEQE-- ---------- ---------- ---------- ---------- ------KIKL
     1801 EQEDERLKAE EGMMEEELKK IAVKWQETEK ELYKLQNETE SVIERKR-EI ETKIDQNLSR
     1861 INILEEEIIN LKKRQFEQEN -------RLE RTEKELSELE RNISYIHKKK EDILQRME-S
     1921 EGLHQLRKEW EEATKNVYSL REKKNEIENE IEKLTDRLEN NLKVRIFQIE NDRMKLEDSL
     1981 KIKNRQIEEL KNRIEEYSRE LSDLWKDLKD REKERDELIE EIEERKEELK SLRYEEENIN
     2041 KEITYLLEDK GKLEQKVEDL KDEIEILKEE ---------- ---------- ----------
     2101 ---------- ---------- ---------- ---------- ---------- ----------
     2161 ---------- ---------- ---------- ---------- ---------- ----------
     2221 ---------- ---------- ---------- ---------- --------YE GEPVEG----
     2281 -------DLK VL----EKEL KELQEKRQSI GAVNQKALED YDQI--KERF DDLSQKLKV-
     2341 LIEEKKSIEE MIESLEEKKI KAFMEVYEAV NKNLGKIFRR -LSPG----- -G--------
     2401 ------KAYL EI----E--- N-ED------ ---------- DPLSGGILLK -ARPRGK-DV
     2461 KRLEIMSGGE KTLTALAFLF AVQQYRP--- --A-PFYYFD EVDAHLDDAN ARKIAELMKE
     2521 LSQE------ ---------- ----AQFIVV TLRDTM--AS YADRLLGVSA RE--GISDVY
     2581 SLE-L
//
LOCUS       Thermocrinis_minervaeWP_079654003.1    2580 bp    PROT      linear   26-JUN-2019
DEFINITION  WP_079654003.1 chromosome segregation protein SMC [Thermocrinis minervae], 1138
 ACCESSION  Rose-Cavalier-Smiths-iMac-2.local:20:1544877302

ORIGIN
        1 ---------- ---------- ---------- ---------- -m-FIDLLVV ENFKSYGEGK
       61 VEIPLG---- -KGFIAVVGP NG-AGKSNIG DAISFALGLA -TARTLRAK- NLSHLIFS-K
      121 DGKR------ ---------- ---------- ---------- -----ADYAY VEVHFKNYG-
      181 ---------- ----AF---- ---P-THE-- ---------- ---------- ----------
      241 ---------- ---------- -----EDVVI SRK----VY- --KDGRS--- VFRINGVQVR
      301 ESE------- --------LA EFLSKAGLYE -TAYNIVLQG DVVRFL--KM TPVERRK-LI
      361 EEIAGIGEFE EKKQKALENL GQVELKIREL RLLIDEVELQ MEKLSEELKR LEAYRELEHK
      421 RKVLQAKLYQ KELTTLEDRI K--------- ---------- ---------- ----------
      481 ---------- ---------- ---------- ---------- -------ELF SQKQAIHD--
      541 ---------- ---------- ---------- -------QLE QLKGTIRQLE EKLKEKEELL
      601 ENTNRELLPY REK------- -VGKLSSDLE HAEEKIK--- ---------- ----------
      661 ---------- ---------- ---------- ---------- ---------- -ELNRRSLEL
      721 NQEVVSATER ERIFQRTLEE LEFQINTLQE SITVKEEELR ELEEEAQKIK VELSQKEDVL
      781 RVSLEEA--- ---------- -HRAEEKLGQ MNKDLKEKKN RLSYIQLKVK ELEMKIQKVM
      841 EDI---QRLS DEANSIQSQK EELLLSLENY RKMLEEENIS ---------- ----------
      901 -----LSK-- ---------- ---------- -KRMEL---- ---K------ EAEE------
      961 --R-----LN EMRKA----- ---------- ---------- ---------- ----------
     1021 ---R------ ---------- ---------- -----EELLK KMAVL----E DTLS------
     1081 RISPES---- ---------- ---------- ---------- ---------- ----------
     1141 ---------- ---------- ---------- ---------- ---------- ----------
     1201 ---------- ---------- ---------- ---------- ---------- ----------
     1261 ---------- ---------- ---------- ---------- ---------- ----------
     1321 ---------- ---------- ---------- ---------- ---------- ----------
     1381 ---------- ---------- ---------- ---------- ---------- ----------
     1441 ---------- ---------- ---------- ---------- ---------- ----LPFEGI
     1501 EGVYGRVSDL ISVKDPQHIK AIEVAGGGRL SFVVVEDEEV ARKCIQRLKE LKLGRMSFIP
     1561 ---------- ---------L -------NKV -RE------- ---QPLPP-- YP------R-
     1621 --VRGA---- -----L--DF VVKLVDY--- D-PKFKKVVS FVFGDTLLVE DF--------
     1681 ---EAAKR-- ---------I GIGTY----- --RMVTLDGE LFEKSGVISG GSYEV-RGEL
     1741 GREVYIRE-- ---------- ---------- ---------- ---------- ------LEDL
     1801 KKQEEKLLES LKKEEERVKR LREELVEKEG VLHILQRRIK EIEEKEK-KD LDRLKDIENR
     1861 IIKAQEYITI TQEEIKKLQE -------EEK KLVEEINYLE KKIENISIKR QSILSHYK-E
     1921 LGIEELRRQY EAVESKLKLK REELYKLQVE LKEKEAQKES VFKEMARVKA LFQRVEEEQK
     1981 EISQKLAYLT SHKERLQEEL KKLNEEAYKL YKLRDELEKE IKDLQIELGR LRLQEEEKST
     2041 YLNSILVELA KLEERTKELK EKLASLGVEQ ---------- ---------- ----------
     2101 ---------- ---------- ---------- ---------- ---------- ----------
     2161 ---------- ---------- ---------- ---------- ---------- ----------
     2221 ---------- ---------- ---------- ---------- --------TL QVG-ES----
     2281 -------INS LR----QE-L AAVEKRLERF GNVNFMAEED YKQA--LDKH KELTERYNK-
     2341 AKEEKKAITE LIQEVESKKL KAFMSAFRAI NANLKRVFAY -LSPG----- -G--------
     2401 ------RINM EL----E--- R-ED------ ---------- DPFSGGIHVH -IKPRGK-DV
     2461 QYMEAMSGGE KTLAALSLIF AIQEYKP--- --S-VFYYFD EVDAHLDEAN AVRVAQLIKE
     2521 KSKE------ ---------- ----QQFIVV TLREAM--AE FADKLIGVSA RG--GISRVF
//
LOCUS       Thermocrinis_ruberWP_025306776.1    2583 bp    PROT      linear   26-JUN-2019
DEFINITION  Thermocrinis_ruberWP_025306776.1 chromosome segregation protein SMC [Thermocrin
 ACCESSION  Rose-Cavalier-Smiths-iMac-2.local:21:1544877302
ORIGIN
        1 ---------- ---------- ---------- ---------- -m-YIEKLVI EGFKSYGKQR
       61 IEIPLG---- -EGFIAVVGP NG-AGKSNIG DAISFALGIA -TSKALRAK- NLSYLIFS-K
      121 DGER------ ---------- ---------- ---------- -----ADYAY VEVHFKNFG-
      181 ---------- ----AF---- ---P-VPE-- ---------- ---------- ----------
      241 ---------- ---------- -----EDVIV SRK----VY- --RDGRS--- VFRINGKVVK
      301 EKE------- --------LS EFLSKAGIYE -NGYNVVLQG DIIRFL--KM TPIERRK-LI
      361 EEVAGIGEYE ERKQKALVQL GEVELKHREL RLLIDEMEVQ MEKLAKEVER IKLYRELSQR
      421 KRDIEVKLFS KELLKVLEEK T--------- ---------- ---------- ----------
      481 ---------- ---------- ---------- ---------- -------SVE QRLMGLEE--
      541 ---------- ---------- ---------- -------EIR QLKAQAQKLQ EEASAIENEL
      601 SSLRTAILPF KEK------- -TGRLSERLD LIQKETE--- ---------- ----------
      661 ---------- ---------- ---------- ---------- ---------- -DKYKEIEKM
      721 QEEVENARKR IAHLERDLEV LSQEEEELKE VIRQKEEEVQ KLQEEFDAIN QELKEKEREM
      781 QSAFEEM--- ---------- -HQTEEKMRA LSKTIEEKKK EASTLGLKIK ELELKEERVR
      841 EEL---KNLE EELERVKGSL GEDVLSKENY QKMLREEEFA ---------- ----------
      901 -----QKR-- ---------- ---------- -LKAKL---- ---E------ EVED------
      961 --Q-----LR KLRAE----- ---------- ---------- ---------- ----------
     1021 ---R------ ---------- ---------- -----EDVLQ ELAVL----R EKLR------
     1081 SAEQDY---- ---------- ---------- ---------- ---------- ----------
     1141 ---------- ---------- ---------- ---------- ---------- ----------
     1201 ---------- ---------- ---------- ---------- ---------- ----------
     1261 ---------- ---------- ---------- ---------- ---------- ----------
     1321 ---------- ---------- ---------- ---------- ---------- ----------
     1381 ---------- ---------- ---------- ---------- ---------- ----------
     1441 ---------- ---------- ---------- ---------- ---------- ----LPFEDI
     1501 EGVYGRVADL IKVKDYEYLK AVEAAGGQRL SFVVVEDEEV AKKCIQRLKE IRGGRMSFIP
     1561 ---------- ---------L -------NRI -KD------- ---QPLPP-- FP------R-
     1621 --TRGA---- -----VVIDY AVNLVEY--- D-KKFEKAIR FVFGDTLVVE NF--------
     1681 ---DSAKA-- ---------L GIGNY----- --RMVSLDGE LFEKTGVISG GHWES-RASL
     1741 GKSFYEEK-- ---------- ---------- ---------- ---------- ------IKQL
     1801 EEVLERLKES ISEKEALVKS LRDELVEKEG VVKILERRLK ELEQKHK-EG FERIKSLEQR
     1861 LQQGKEYLKT LAEEKEKAQK -------RKR ELEEELSYQE EKLENLRFRY SSLLKIAK-E
     1921 SGLEALREKA EKHRKLLERK KEELFSLKLK EQEIAQQRQN LLQEINQRKA RVEDLTQNIE
     1981 NAQKRIAELS QEKERIEEEL KDINLQAYEL YKRVDQLEKQ LREITSLLGQ KRMSIDLKTE
     2041 ERIEIERELS KLTDKQAQLL EKLKELGQEE ---------- ---------- ----------
     2101 ---------- ---------- ---------- ---------- ---------- ----------
     2161 ---------- ---------- ---------- ---------- ---------- ----------
     2221 ---------- ---------- ---------- ---------- --------PL SLVPES----
     2281 -------YTK LK----DE-L SKVEREISLL GNINFKAEED YQEL--KNRH AEYVERDKK-
     2341 LLEERKAIKE LLEEIESKKL KAFLKAYEQI NKSFSKIFAR -LSPG----- -G--------
     2401 ------KAFM QL----E--- K-EY------ ---------- NPFEGGINLV -VKPRGK-EV
     2461 QYLEAISGGE KTLGALSLIF ALQDYKP--- --S-IFYYFD EVDAHLDEAN ARMVGELIKE
     2521 RSQT------ ---------- ----AQFIVV TLREVL--AS FADKLIGVSG RG--GISKVF
     2581 PLK
//
LOCUS       HydrogenobacterthermophilusWP_012962988.1    2583 bp    PROT      linear   26-JUN-2019
DEFINITION  HydrogenobacterthermophilusWP_012962988.1 chromosome segregation protein SMC [H
 ACCESSION  Rose-Cavalier-Smiths-iMac-2.local:18:1544877302
ORIGIN
        1 ---------- ---------- ---------- ---------- -m-WIEKIVV EGFKSYGKGR
       61 VEIPLG---- -PGFVGIVGP NG-AGKSNIG DAISFALSLA -TAKTLRAK- NLSYLIYT-K
      121 DSDS------ ---------- ---------- ---------- -----SHHAY VEVHFKNEG-
      181 ---------- ----TF---- ---P-LED-- ---------- ---------- ----------
      241 ---------- ---------- -----SIIVI SRK----VD- --KDGRS--- IFRINGSVIR
      301 ERD------- --------LK DLLAKAGLYE -NAYNIVLQG DVIRFL--RM TPVERRK-LI
      361 EEVAGIGEYE EKKQKALADL GEVELKLREF RLLIDEMEVQ MERLSEDVRK LRRYRELENT
      421 LRDLHIKLLM KEAKATSQSI E--------- ---------- ---------- ----------
      481 ---------- ---------- ---------- ---------- -------NLQ ALIEERKK--
      541 ---------- ---------- ---------- -------ELL EIREKLKVLE LEYQQREEEL
      601 RSVNDQLLPF REK------- -LGKISSDIE YLEKSIK--- ---------- ----------
      661 ---------- ---------- ---------- ---------- ---------- -EAIKKREET
      721 QEEILRSESH LRSLRANLET LLEEEKHINS LITQKERQIS AKEEEAKALY SALKSKEERL
      781 KVSLEEA--- ---------- -QATQEKISI IRKDLDSKKR LLSSIDIKLR EMDLKRERIM
      841 EEM---QRLR EEKEKLKSQM GENILKMENY RKMQKEEEVS ---------- ----------
      901 -----LRK-- ---------- ---------- -KKQEL---- ---ESL---- ---E------
      961 --E----RLR --RIR----- ---------- ---------- ---------- ----------
     1021 ---K------ ---------- ---------- -----EREEL IKEKA----M LEAK----LM
     1081 SSEGDT---- ---------- ---------- ---------- ---------- ----------
     1141 ---------- ---------- ---------- ---------- ---------- ----------
     1201 ---------- ---------- ---------- ---------- ---------- ----------
     1261 ---------- ---------- ---------- ---------- ---------- ----------
     1321 ---------- ---------- ---------- ---------- ---------- ----------
     1381 ---------- ---------- ---------- ---------- ---------- ----------
     1441 ---------- ---------- ---------- ---------- ---------- ----LPFEGI
     1501 EGVYGRGSEL IRVKDHEYIK AVESAGGARL SYVVVEDENV AKACIERLKE VKGGRMNFIP
     1561 ---------- ---------L -------SRI -KV------- ---PSLPP-- YP------R-
     1621 --RKGF---- -----I--DF VVNLVEY--- D-RKFEKAVR FIFGDTLLVE NF--------
     1681 ---QSAKD-- ---------L GIGTY----- --RMVTLEGE VFEKSGVISG GDAQS-KGEL
     1741 GREFYAKE-- ---------- ---------- ---------- ---------- ------VDRL
     1801 SLMEKRLKDE EEQVERLLKT VRQELIEKEG VLKILERRLK DTEESDK-MS FERIKEMEDK
     1861 LRKSQEYLEV LAKEREGLLK -------ERE ALGQEVFYLE EKLNNLLIKK QSILEHYR-E
     1921 SGIESLRESY E-RELKNLDK LKEHLFSLNM KLKDVQKDLQ NLQMEIKRKM AFLESAAGAV
     1981 KEAEERIKKL KEEKAKLEES VKDLERTAYE LYSKRDKLED VCRDLQASIG GLRMQEETKR
     2041 EELAKYEMEK AKLEEKLNET TKKLRDLEFF ---------- ---------- ----------
     2101 ---------- ---------- ---------- ---------- ---------- ----------
     2161 ---------- ---------- ---------- ---------- ---------- ----------
     2221 ---------- ---------- ---------- ---------- --------GD VQDVKE----
     2281 -------GYT KI----KEVM EKVRKQMEEL GTINFKAEED YKEY--EARH RDYTERYQR-
     2341 LNQEKKAIRD MIEEIEAKKL NAFTEAFESI NESLKKVFAE -LSPG----- -G--------
     2401 ------KAYM QV----E--- K-PE------ ---------- DPFSGGINLV -VKPKGK-EV
     2461 QYLEAISGGE KTLVALSLIF AIQDYKP--- --S-PFYYFD EVDAHLDEAN AKRVGQLIRK
     2521 RSQK------ ---------- ----AQFIVV TLREVL--AS YADKLIGVSM RG--GVSKVF
     2581 PVK
//
LOCUS       Hydrogenobacter_hydrogenophilus    2616 bp    PROT      linear   26-JUN-2019
DEFINITION  gi|1248098855|ref|WP_096601972.1| chromosome segregation protein SMC [Hydrogeno
 ACCESSION  RoseCavthsiMac2.lan:13:1544955329
ORIGIN
        1 ---------- ---------- ---------- ---------- -m-WIEKLVV EGFKSYGKGR
       61 VEIPLG---- -PGFIGIVGP NG-AGKSNIG DAISFALGLA -TAKTLRAK- NLSYLIYS-K
      121 DGEA------ ---------- ---------- ---------- -----SQYAY VEVHFKNEG-
      181 ---------- ----AF---- ---P-IEE-- ---------- ---------- ----------
      241 ---------- ---------- -----DKLVI SRK----VD- --KEGRS--- VFRINGTVVR
      301 ERD------- --------LR DFLARAGLYE -NAYNIVLQG DVVRFV--KM TPVERRK-LI
      361 EEVAGIGEYE EKKQKALTEL GEVELKLREL RLLIDEMEVQ MERLSQEVEK LRRYRELESQ
      421 LRELQIRQLM KDAKSISQNM N--------- ---------- ---------- ----------
      481 ---------- ---------- ---------- ---------- -------NLE KAIEEKKR--
      541 ---------- ---------- ---------- -------EIS EIRKDISKLE SEHTQKEEEL
      601 REINAQ--LF PFRER----- -LGRLSSDID HTDKRIQ--- ---------- ----------
      661 ---------- ---------- ---------- ---------- ---------- -ELENKRNQM
      721 EEDQLKAKER IKNLSANLEK LLEEEAQLKD LVSQKEKEVI RKEEEVSLLY QMLKSKEEGL
      781 KVSIQEV--- ---------- -HATEEKINA VRKEMDQKKE HLSRIELKLR ELDIKSQKVQ
      841 EDM---QKLK EEEQKLKSQM GENALKMENY KKMQVEEEHS ---------- ----------
      901 -----VKK-- ---------- ---------- -KKQEL---- ---ERLEEKL RALR------
      961 --Y----K-- ---------- ---------- ---------- ---------- ----------
     1021 ---R------ ---------- ---------- -----EEVIK EKAGI----S AKLA----SL
     1081 HAD--T---- ---------- ---------- ---------- ---------- ----------
     1141 ---------- ---------- ---------- ---------- ---------- ----------
     1201 ---------- ---------- ---------- ---------- ---------- ----------
     1261 ---------- ---------- ---------- ---------- ---------- ----------
     1321 ---------- ---------- ---------- ---------- ---------- ----------
     1381 ---------- ---------- ---------- ---------- ---------- ----------
     1441 ---------- ---------- ---------- ---------- ---------- ----LPFEGI
     1501 RGVYGRVYEL IKVKNPEYIK AVESAGAGRL SYVVVEDEDV AKECIQRLKE TKRGRLNFIP
     1561 ---------- ---------L -------NRI KPT------- ---PLPPY-- PR------R-
     1621 --KG--Y--- -----I--DF VVNLVEY--- D-SKFERAIK FVFGDTLLVE DF--------
     1681 ---QSAKD-- ---------L GIGNY----- --RMVTLEGE VFEKSGVISG GHTE-SRGDL
     1741 GREFYTEQ-- ---------- ---------- ---------- ---------- ------LERL
     1801 SKAEKDLKEE EEQTESTIKT LRDELIQKEG VLRILERRIK DIEESDKMGF ERLKE-IEEK
     1861 LRKAEEYISR LAEEKENLLK -------EKN TIMQELSYLE EKLNNLIIKR QSILEHYK-E
     1921 SGIESLRENY EKSRKALDHL KEATFSLSMK LKELQSDIQN L-RAEINRNM AFLESSERTK
     1981 QEIEDQIEKL KEERRKLEEG IKELERTAYE LYSKKDQLEE VCTDLQAKIG RLRLQEEAKR
     2041 EELTRLETEY AKIEEKHQEI NLRFRELGYE ---------- ---------- ----------
     2101 ---------- ---------- ---------- ---------- ---------- ----------
     2161 ---------- ---------- ---------- ---------- ---------- ----------
     2221 ---------- ---------- ---------- ---------- --------GP IEEVKE----
     2281 -------GYS KL----KEAI DTVRKELSSL GTVNFKAEDD YREY--EERH RDYTDRYKK-
     2341 LSEEKRAIKE MIEEIETKKL NAFNTAFESI NEGLKRVFAE -LSPG----- -G--------
     2401 ------KAYM QI----E--- N-PQ------ ---------- DPFSGGINLV -VKPKGK-EV
     2461 QYIDAISGGE KTLVALALIF SIQDYKP--- --S-PFYYFD EVDAHLDEAN ARRIGELIRK
     2521 RSQK------ ---------- ----AQFIVV TLREIL--AS YADRLIGVSS RG--GVSRVF
     2581 PVK-NF---- ---------- ---------L VEVAND
//
LOCUS       Thermocrinis_albus    2601 bp    PROT      linear   26-JUN-2019
DEFINITION  gi|502756747|ref|WP_012991731.1| chromosome segregation protein SMC [Thermocrin
 ACCESSION  RoseCavthsiMac2.lan:21:1544955329
ORIGIN
        1 ---------- ---------- ---------- ---------- -m-YIEKIVV EGFKSYGMNR
       61 LEIPLG---- -EGFTAIVGP NG-SGKSNIG DAISFALGIA -TARMLRAK- NLSYLIHT-K
      121 DGQR------ ---------- ---------- ---------- -----APYAY VEVHFNNFG-
      181 ---------- ----AF---- ---P-TED-- ---------- ---------- ----------
      241 ---------- ---------- -----SHVVI SRK----VY- --PDGRS--- VFRINGQWVR
      301 EKD------- --------LK EFLAAAGIYE -NAYNVVLQG DVVRFV--KM TPVERRK-LI
      361 EEISGVGEYE EKKQKALADL GDVELRIREL RLLMDELEVH MEKLKEEVRK LEEYRELEER
      421 RRELQIKLLV KEAQQIKTQL E--------- ---------- ---------- ----------
      481 ---------- ---------- ---------- ---------- -------TIE SKEKVLRE--
      541 ---------- ---------- ---------- -------ELA SLRQQEEEKQ GELNLLEEKL
      601 KELREK--LL PHREM----- -VGRLSQKLE SISNRLQ--- ---------- ----------
      661 ---------- ---------- ---------- ---------- ---------- -QIARTKEEL
      721 LDQRTTLERQ LEHLKHDADR LRIEKEDLAH QLIQREEELT EDEVMLEELQ KTLQEKESFL
      781 KASFGEL--- ---------- -ESVEERIKK LEGTLRHKKD QLSQLEIKIK DIQLRIERLE
      841 EEL---QNTE RELESLKEGS KDSVLQKENF IQMLQKEEQM ---------- ----------
      901 -----VIL-- ---------- ---------- -KKREL---- ---ADLEDHL RKRR------
      961 --E----E-- ---------- ---------- ---------- ---------- ----------
     1021 ---R------ ---------- ---------- -----ENLLK EIAVL----E SKIR----DL
     1081 ELT--H---- ---------- ---------- ---------- ---------- ----------
     1141 ---------- ---------- ---------- ---------- ---------- ----------
     1201 ---------- ---------- ---------- ---------- ---------- ----------
     1261 ---------- ---------- ---------- ---------- ---------- ----------
     1321 ---------- ---------- ---------- ---------- ---------- ----------
     1381 ---------- ---------- ---------- ---------- ---------- ----------
     1441 ---------- ---------- ---------- ---------- ---------- ----LPFEDI
     1501 RGVYGRVSDL IRVKDSLYIR AIEVAGGSRL SYVIVEDEDV AQECIRRLKE LKGGRMSFIP
     1561 ---------- ---------L -------KRI RDV------- ---QLPPY-- PR------V-
     1621 --RGY----- -----V--DF AIRLVEY--- D-PRVEKAIK FVFGDTLVVE DY--------
     1681 ---ERAKA-- ---------I GIGLY----- --RMVTLEGE LFEKSGIITG GYTD-YGGYL
     1741 GAESYRRK-- ---------- ---------- ---------- ---------- ------LEEL
     1801 LKRKERDDRA LVELEEKVST LRKEVLEKEG VIHILRRKIE ELQERDKETF EKIKQ-LEIK
     1861 LAKGKEYMRH LVEQEERLLL -------EKR SLEEEIPTLR EKLDNLVLRR SDILQHYR-S
     1921 SGIEELRQHY ERERKRIERK REEIFSLKLK LQQLEAEIQT L-EKEIGLRE VSLEEVSSRW
     1981 NSLEEEEVAL ITERDRLEEQ LRELNSTAYE MYRRKDALED ELRQLTSFLG MLRMEREKKE
     2041 EELHQMDKEK VRWEERYEEI KGRLRELGFE ---------- ---------- ----------
     2101 ---------- ---------- ---------- ---------- ---------- ----------
     2161 ---------- ---------- ---------- ---------- ---------- ----------
     2221 ---------- ---------- ---------- ---------- --------GE GFEVQE----
     2281 -------SFQ KL----RDQL QKLQSKLEAL GSINMKAEED YREY--KERH QEYQERYSK-
     2341 LKEEKESIIR LIEELDTKKL KAFMSAYNSI NRNLRRIFSQ -LSPG----- -G--------
     2401 ------TAYM VL----E--- K-EE------ ---------- DPLSGGIHLV -VKPRGK-EV
     2461 QYLEAISGGE KTLAALSLIF AIQEYRP--- --S-IFYYFD EVDAHLDEVN ARRVGELIRE
     2521 RSSY------ ---------- ----AQFIVV TLREVL--AS YAHRLIGVSS RG--GTSRVF
     2581 PLR-NITQMV GSQELPDSPS S
//
LOCUS       Thermocrinis_spGBS    2616 bp    PROT      linear   26-JUN-2019
DEFINITION  gi|657836209|ref|WP_029552211.1| chromosome segregation protein SMC [Thermocrin
 ACCESSION  RoseCavthsiMac2.lan:22:1544955329
ORIGIN
        1 ---------- ---------- ---------- ---------- -m-YIEKIVI EGFKSYGKER
       61 VEIPFG---- -EGFIAIVGP NG-SGKSNIG DAISFALGIA -TSKALRAK- NLSYLIFS-K
      121 DGDK------ ---------- ---------- ---------- -----ADYAY VEIHFKNLG-
      181 ---------- ----AF---- ---P-VPE-- ---------- ---------- ----------
      241 ---------- ---------- -----ENIII SRK----VY- --QDGRS--- VFRLNGQVVR
      301 ERE------- --------LN DFLSKAGIYE -NGYNVVLQG DIVRFL--KM TPVERRK-LI
      361 EEIAGIGEYE EKKQKALAQL GEVELKHREL RLLIDEMEVQ MERLKAEVEK IKLHRELSER
      421 KRVLELKLYS KDLLKTIDEK N--------- ---------- ---------- ----------
      481 ---------- ---------- ---------- ---------- -------RLQ QSLLLLEE--
      541 ---------- ---------- ---------- -------ELK GLKESKEELE NQAQSLEREL
      601 SQLKET--LL PFREK----- -TGRLSERLE LIEKETK--- ---------- ----------
      661 ---------- ---------- ---------- ---------- ---------- -NRYKDLDRL
      721 YNEKQNLEKR IIHLERDVES LIVEERQLED LLKEKEEEVK KLQVEFEQVS ERLKEKEREM
      781 KASFEEI--- ---------- -QQTEEKLNV LLKSIQERKS QISSLELKLK ELELKEERVR
      841 EEV---KNLE SELSSLRSAL GEEALKKENY QKMLKEEEIA ---------- ----------
      901 -----QRR-- ---------- ---------- -LRAKM---- ---LELEERL KKIR------
      961 --M----E-- ---------- ---------- ---------- ---------- ----------
     1021 ---R------ ---------- ---------- -----EEILQ ELAVL----R SKLR----EA
     1081 DSS--L---- ---------- ---------- ---------- ---------- ----------
     1141 ---------- ---------- ---------- ---------- ---------- ----------
     1201 ---------- ---------- ---------- ---------- ---------- ----------
     1261 ---------- ---------- ---------- ---------- ---------- ----------
     1321 ---------- ---------- ---------- ---------- ---------- ----------
     1381 ---------- ---------- ---------- ---------- ---------- ----------
     1441 ---------- ---------- ---------- ---------- ---------- ----LPFEGI
     1501 EGVYGRVADL IKVKDYEYLK AVEVAGGQRL SYVVVENDEV AKRCVQRLKE IKGGRMSFIP
     1561 ---------- ---------L -------SHV RDI------- ---PLPSY-- PR------V-
     1621 --KG--Y--- -----I--DF VVNLVEY--- D-RKFEKVVR FVFGDTLVVE DF--------
     1681 ---EKARI-- ---------L GIGNY----- --RMVSLDGE LFEKSGVISG GYWE-SKGAL
     1741 SKSFYEEK-- ---------- ---------- ---------- ---------- ------IAEL
     1801 EGILDRLKQE ESEKEREYKS FRDELMEKEG IIKILERRIK EVEQKDRESF ERIKK-LEER
     1861 IRNGEGYLRV LAQQREEILV -------EKE KLEEELSYQE EKLENLRFRY SYLLGIAK-E
     1921 SGLEELREKA EKYRKFLDRK KEEVFNLRLK LQETQQNKQK V-LQEIKQKR AQVEDIQQTI
     1981 EEINQKIEQL NREKGRVEEE LKSINLQAYE LYRKVDSLDE ELRNITALLG QKRLLIEVKM
     2041 EERIEIEKEL AKLRDKEEFL LGKIRELGEE ---------- ---------- ----------
     2101 ---------- ---------- ---------- ---------- ---------- ----------
     2161 ---------- ---------- ---------- ---------- ---------- ----------
     2221 ---------- ---------- ---------- ---------- --------KP MAEVQE----
     2281 -------SYA RL----KDEL SKVEKEISML GNINFKAMED YEEF--SQRH RDYVERDKK-
     2341 LLEERKAIKE MIEEIEAKKL NAFIKAYEQI NASFRKIFAR -LSPG----- -G--------
     2401 ------KARM EL----E--- K-PE------ ---------- NPFEGGINLV -VKPRGK-EV
     2461 QYLEAISGGE KTLAALSLIF ALQEYKP--- --S-IFYYFD EVDAHLDETN AKIVGELIKE
     2521 KSKT------ ---------- ----AQFIVV TLREVL--AS YAEKLIGVSS RG--GISKVF
     2581 PLR-NL---- ---------- ---------- -THSLD
//
LOCUS       Aquifex_aeolicus    2620 bp    PROT      linear   26-JUN-2019
DEFINITION  gi|499182836|ref|WP_010880376.1| chromosome segregation protein SMC [Aquifex ae
 ACCESSION  RoseCavthsiMac2.lan:78:1544955329
ORIGIN
        1 ---------- ---------- ---------- ---------- -m-YIEKIVV EGFKSYGTKR
       61 KEIPLG---- -EGFIAVVGP NG-AGKSNIG DAISFALGLS -SAKALRAK- NLSYLIFS-K
      121 NGQK------ ---------- ---------- ---------- -----ADHAY VEVHFKNLG-
      181 ---------- ----AF---- ---P-VED-- ---------- ---------- ----------
      241 ---------- ---------- -----EEVVI SRK----VS- --KDGRS--- IFKINGQVVR
      301 ERD------- --------LK DFLAKAGIYE -TAYNVVYQG DIVKFL--KM TPVERRK-II
      361 EEISGIGEYE RKKEKALEEL AEVELKIKEI DLILEEISNQ LKRLKEEKEK LEKFKELQRI
      421 KRETEAKILL KEKEKLLKER E--------- ---------- ---------- ----------
      481 ---------- ---------- ---------- ---------- -------RIL N-ELSS-L--
      541 ---------- ---------- ---------- -------RES LEDITFQIQE NEKELNERER
      601 LLKEVNEKIM PFKEK----- -VGKFTAEIE NAERSIK--- ---------- ----------
      661 ---------- ---------- ---------- ---------- ---------- -EKERELKES
      721 ENRVKNLEEL INNLLSDKEN LEREVGTLQL ELEKLKEEYK SLKEVEREKL RELEEEEERL
      781 KITFDEV--- ---------- -KKLEEEKEK LTEKLNSLNK EKQELEIQRA NLKNKIERIK
      841 EDI---NKLI SEREEKIKEI KEKEQEIKRL KAIKKKEEEE ---------- ----------
      901 -----L-R-- ---------- ---------- -NLTQE---- ---LNIYEKR LSEV------
      961 --R----K-- ---------- ---------- ---------- ---------- ----------
     1021 ---K------ ---------- ---------- -----LEEVL KEKGA----I EREV----RS
     1081 FSDVSDV--- ---------F KD-------- ---------- ---------- ----------
     1141 ---------- ---------- ---------- ---------- ---------- ----------
     1201 ---------- ---------- ---------- ---------- ---------- ----------
     1261 ---------- ---------- ---------- ---------- ---------- ----------
     1321 ---------- ---------- ---------- ---------- ---------- ----------
     1381 ---------- ---------- ---------- ---------- ---------- ----------
     1441 ---------- ---------- ---------- ---------- ---------- ---------I
     1501 KGVYGSVSEL IRVKNPEHIT AIEVAGGGRL KFIVVEDEEV AKECIQLAKR MNLGRFSFIP
     1561 ---------- ---------L -------NRV RVE------- ---ERPLR-- YP------R-
     1621 --TKGA---- -----V--DF AVNLVEY--- D-PKFEKVVK FVFGDTLIVE NF--------
     1681 ---ESAKA-- ---------I GIGNY----- --RMVTLEGE LFEKSGVITG GAVK-PSGEL
     1741 NKRYYEEE-- ---------- ---------- ---------- ---------- ------LQRL
     1801 NAEEEKLKNE ESIIQKKIRE IRNLISEKTA LLKVSERKI- --EELSSEGL EQYEEKFKEK
     1861 LENSKEYLKI LEEKLLNVED -------KLK ELAEEIEYYE EKLNNLKLKE GDIKRHYS-R
     1921 EGVEEKRREY SKVRKQVSEI EKSLNEIERE LNKKTYELEY L-EKEIQEKE REREYLTERI
     1981 KSLKKEIENL ILFKEKTLQE VKEAEVKVYD YIKQKEELEK EILNLKSKLG KLKIKEEELK
     2041 EKIFEKEKNL KVLEEKIENL NEELKEYE-D ---------- ---------- ----------
     2101 ---------- ---------- ---------- ---------- ---------- ----------
     2161 ---------- ---------- ---------- ---------- ---------- ----------
     2221 ---------- ---------- ---------- ---------- --------LK LGADE-E---
     2281 -------SIP KL----KEKL KRVTEEIQKL GSVNFRAEED YAEE--LKRF NDYKEKQQK-
     2341 LKEESKAIKK LIEETENKKR KVFLEAFNQI NKSLKRIFSF -LSPG----- -G--------
     2401 ------KAQM FL----D--- N-PE------ ---------- DPFSGGVQLT -VKPRGK-DV
     2461 QYLEAMSGGE KTLAALSLIF ALQEYKP--- --S-PFYYFD EVDAHLDEVN AKKVGELIRE
     2521 KSKE------ ---------- ----AQFIVV TLREVV--TS FADKIVGVSA RG--GISEVF
     2581 FLK-NE-GL- ---------- ---------- ---EEIIKEA
//
LOCUS       Hydrogenivirga_sp1285R11    2627 bp    PROT      linear   26-JUN-2019
DEFINITION  gi|495562266|ref|WP_008286845.1| chromosome segregation protein SMC [Hydrogeniv
 ACCESSION  RoseCavthsiMac2.lan:36:1544955329
ORIGIN
        1 ---------- ---------- ---------- ---------- -m-FVEKIVV EGFKSYGREL
       61 KEIPIG---- -SGFVAIVGP NG-AGKSNIG DALSFALGIA -TTKTLRAK- NLSYLIFS-R
      121 DGEK------ ---------- ---------- ---------- -----APYAY VEVHFRNEG-
      181 ---------- ----AF---- ---P-VPD-- ---------- ---------- ----------
      241 ---------- ---------- -----ENVVV SRK----VT- --KDGRS--- TFKVNGVTVR
      301 EKD------- --------LK DFLSKAGIYE -NGYNVVLQG DIVKFL--KM TPVERRK-VI
      361 EDVAGISEYE AKKQRAINDL MEVDIKIREL KLLLEEIRIQ LDKLKEEKDK LEKYRKLQEE
      421 KRDTEIAILS KEIKKFRSEE E--------- ---------- ---------- ----------
      481 ---------- ---------- ---------- ---------- -------KLS E-ELEG-H--
      541 ---------- ---------- ---------- -------QGR LAVIKEEIRE KEAILSEKEE
      601 KLKELSDKLL PFRER----- -VGKISSDIE HIGKEID--- ---------- ----------
      661 ---------- ---------- ---------- ---------- ---------- -RKEHRREEA
      721 LLEREKEEKA LGYLLKDLEN LREELGALRE ELELKEREYE ELKAQEERAY NELRELDDKL
      781 KVSIEEA--- ---------- -ERAEEKEKQ LKEYIEKKRE EENSIRLKLK EIELKIERTH
      841 EDI---EKLK EEKEETKRKI EESFGEVEKY RRMRAVEQDT ---------- ----------
      901 -----L-R-- ---------- ---------- -QEREY---- ---LKRVEQE LKET------
      961 --R----K-- ---------- ---------- ---------- ---------- ----------
     1021 ---K------ ---------- ---------- -----IEEAI RGKAY----V ESKL----AS
     1081 SEPLDVL--- ---------F EG-------- ---------- ---------- ----------
     1141 ---------- ---------- ---------- ---------- ---------- ----------
     1201 ---------- ---------- ---------- ---------- ---------- ----------
     1261 ---------- ---------- ---------- ---------- ---------- ----------
     1321 ---------- ---------- ---------- ---------- ---------- ----------
     1381 ---------- ---------- ---------- ---------- ---------- ----------
     1441 ---------- ---------- ---------- ---------- ---------- ---------I
     1501 EGVYGTVGDL ITVKDPEHIR AVEVAGGGRL RYVVVEDENV AKRCIDFLRS RNLGRMSFIP
     1561 ---------- ---------L -------NRI RAD------- ---VNLPP-- YP------R-
     1621 --VRGA---- -----V--DF AINLVEY--- E-DRFERAVR FAFGDTLIVQ DF--------
     1681 ---ESAKS-- ---------I GIGNY----- --RMVTLEGE LFEKSGVITG GSQR-SGGEL
     1741 GRKFYEEE-- ---------- ---------- ---------- ---------- ------RRKL
     1801 DIEEQELREK EQDILVKLRA IRSEIAEKEG VLKVLEKKLS EFEELSKEGD RKLAE-FDQK
     1861 VSKAEEFIEV LRSQEEELRQ -------RLK ELKEDIEYSE EKLSNLILKR QDIINYYR-S
     1921 SGIEENRQEY ERIKRRAEAK RAELEKAKLA FKDKESEIKS V-EEEVQRKR AHLESLEAEA
     1981 ESLNKEVEEL RAKREELENR VKDIEAQVYQ FYKEKDRTEE EVRDLQAELG RLRVEEEDLH
     2041 SKVGDVSANL SRVQQKLTDL EQRLEELNFE ---------- ---------- ----------
     2101 ---------- ---------- ---------- ---------- ---------- ----------
     2161 ---------- ---------- ---------- ---------- ---------- ----------
     2221 ---------- ---------- ---------- ---------- --------GE LPEVK-E---
     2281 -------GIT KL----KERL FKIERELEHL GNVNLKADED YNEE--LERY QDYEDKHRK-
     2341 LQEERKAIKE MIEEIETKKL RAFTEAFENI NKSLKKIFSF -LSPG----- -G--------
     2401 ------RAQM MV----E--- N-EI------ ---------- DPFSGGISLV -VKPRGK-DV
     2461 QYLEAMSGGE KTLAALSLIF AIQEYKP--- --S-PFYYFD EVDAHLDEAN AKKVGELIKE
     2521 KSKE------ ---------- ----AQFIVV TLREVL--AT FADRLIGVSA RG--GISRVF
     2581 PVE-N----- -L-------- ---------- ------SSLV -RQESTS
//
LOCUS       Hydrogenobaculum_sp    2614 bp    PROT      linear   26-JUN-2019
DEFINITION  gi|1327520014|gb|PMP62070.1| chromosome segregation protein SMC [Hydrogenobacul
 ACCESSION  RoseCavthsiMac2.lan:93:1544955329
ORIGIN
        1 ---------- ---------- ---------- ---------- -m-YIEKIVV TNFKSYGTEK
       61 LEIPIG---- -EGFIGIVGP NG-AGKSNIG DAISFGLGLS -TSKTMRAK- NLTHLIYS-K
      121 QGQR------ ---------- ---------- ---------- -----EDFAQ VDIYFANPQ-
      181 ---------- ----IF---- ---G-Y---- ---------- ---------- ----------
      241 ---------- ---------- -----DEFIV TRI----IY- --KDGKS--- VYKLNGKVIR
      301 EKD------- --------LH LILAKGGIYK -EGYNIVLQG DIVKFV--KI TPLERRK-II
      361 EDVAGISEYE QKRQFALEEL GEADIKIREL KPLVEELETN LEKFEKEKER LRQYKALIEK
      421 KHTLECVLLL KEKQSLLKDL Q--------- ---------- ---------- ----------
      481 ---------- ---------- ---------- ---------- -------KTL E-EKET-L--
      541 ---------- ---------- ---------- -------EAK SSKLLETIDI KTKELKDVEQ
      601 KITSLQETLL PYRES----- -SGKLSAKIE YIKEQKA--- ---------- ----------
      661 ---------- ---------- ---------- ---------- ---------- -SKEQELKKE
      721 LSHKEDIEKK IDFLEKDLLS LEKELLEVEQ EKISKEKEIY SIENAIKEKE KELKATEEKL
      781 NLSPEEI--- ---------- -EEIEKKEKE LKAVLEQKKK EYQHYVEQIQ DMSQKQNRYK
      841 DDI---ERLK ADLQALEQKD SIEEKLKTFQ KNIEDARLSI ---------- ----------
      901 -----E-A-- ---------- ---------- -IQQTI---- ---AKYTSSL TETK------
      961 --K----E-- ---------- ---------- ---------- ---------- ----------
     1021 ---I------ ---------- ---------- -----EQIIS EKARI----- ESQLR----Y
     1081 NDDDTFI--- ---------F QN-------- ---------- ---------- ----------
     1141 ---------- ---------- ---------- ---------- ---------- ----------
     1201 ---------- ---------- ---------- ---------- ---------- ----------
     1261 ---------- ---------- ---------- ---------- ---------- ----------
     1321 ---------- ---------- ---------- ---------- ---------- ----------
     1381 ---------- ---------- ---------- ---------- ---------- ----------
     1441 ---------- ---------- ---------- ---------- ---------- ---------I
     1501 KGVYGKVEDL ISLKDEEYKI AIEASAGGRL SYVVVESEEI AKQCIELLKK QSDKRVSFIP
     1561 ---------- ---------L -------NRI KTQ------- ----SLPP-- YP------R-
     1621 --QRGY---- -----I--DF AVKLVDY--- D-KTLEAAIS FVFGDTLVVE SF--------
     1681 ---DVAKS-- ---------L Q--NY----- --RCVTLEGE VFEKSGVISG GKTK-QHSNI
     1741 GKKALLEK-- ---------- ---------- ---------- ---------- ------LESL
     1801 NEKYSILKAK EQQLDQNIGK AKSSLIEKEG IIAINTKYIK DLENQKKDTL SQKSN-ILER
     1861 IKAGEEYIEH LENKKKELLE -------MLE PLKEEIKYIE EKLTNLELRK KDILSYYT-S
     1921 KEIKQLKDTI ESYKKLHLDK TKELNAVELK KNDISKNIEY V-KSSIDQKK QELITINSQL
     1981 KNLEEELTSL ELELNSTEEE LKESNAMFYK LYEEKELLEK DQKNLQSELG GLKLEHERLL
     2041 EEIGSLSNDI TRIQTKVESI NDALKEKQYD ---------- ---------- ----------
     2101 ---------- ---------- ---------- ---------- ---------- ----------
     2161 ---------- ---------- ---------- ---------- ---------- ----------
     2221 ---------- ---------- ---------- ---------- --------GK IYEEQNQ---
     2281 -------SIS KI----KEEL EHTKKLLENM TDINLKAEEE YEET--LNRL KDYKEKLEQ-
     2341 LIKDKQAIKA MIEEIDRKKY NAFMEAFNNI RKNFKEIYKK -VSYQ----- -G--------
     2401 ------KADL SL----D--- N-EE------ ---------- DPFSGGVSIF -VKPRGK-DV
     2461 QYVEAMSGGE QTLAAMSLIF AIQEYKP--- --S-VFYYFD EIDAHLDEAN AYLLGQMIKE
     2521 KSKN------ ---------- ----VQFIVV TLRENL--AN FADKLIGVTN KD--GISKTL
     2581 TFK-SL---- ---------- ---------- KEVS
//
LOCUS       Thermovibrio_ammonificansWP_013536845    2595 bp    PROT      linear   18-MAY-2013
DEFINITION  chromosome segregation protein SMC [Thermovibrio ammonificans].
 ACCESSION  WP_013536845
  ORGANISM  Thermovibrio ammonificans
VERSION     WP_013536845.1KEYWORDS    RefSeq.SOURCE      Thermovibrio ammonificans            Bacteria; Aquificae; Desulfurobacteriales; Desulfurobacteriaceae;
            Thermovibrio.
COMMENT     REFSEQ: This record represents a single, non-redundant, protein
            sequence which may be annotated on many different RefSeq genomes
            from the same, or different, species.
FEATURES             Location/Qualifiers
     source          1..1171
                     /organism=`Thermovibrio ammonificans`
                     /db_xref=`taxon:228745`
     Protein         1..1171
                     /product=`chromosome segregation protein SMC`
                     /calculated_mol_wt=133932
ORIGIN
        1 ---------- ---------- ---------- ---------- -m--irslkl kgfksfa-de
       61 teirfs---- -e-incivgp ng-cgksniv dalkwvvggt -spkgmrad- sikdvifk-g
      121 aqgr------ ---------- -------rp- ---------- -----arsae vavtvaaed-
      181 ---------- ----lf---- --sa-asl-- ---------- ---------- ----------
      241 ---------- ---------- ------etev krr----vt- --adgds--- qffingkkvr
      301 lkd------- --------iq elftnlglsn -rdyaffeqg qvdrvl--rm rpaerra-li
      361 deaagitpfk ekreetlkql geaqanlesv rgvidevakn lralknqaek aqkfqelrtr
      421 errlelallg cqlkavqeek a--------- ---------- ---------- ----------
      481 ---------- ---------- ---------- ---------- -------rle gsikvlqe--
      541 ---------- ---------- ---------- --------dr aslerevsri evelqelrsq
      601 leqlsqelee ttke------ -lhevekskk eaavkrd--- ---------- ----------
      661 ---------- ---------- ---------- ---------- ---------- -flekeikrl
      721 kseieersfe keqklkklsl vaaeieelrs legslkrela gfeekerqll eevkkleaev
      781 kklqsre--- ---------- -velgrklsa lnaqetklkt dlareeerfn sfknfldrfp
      841 kel---etle relsyylsqv ervegeveqf kakveelqek ---------- ----------
      901 -----lnl-- ---------- ---------- -kkqer---e elllrldeer erleekrrqv
      961 lklkaeient ---------- ---------- ---------- ---------- --knilssid
     1021 lgkleak--- ---------- ---------- ---------- ---------- ----------
     1081 ---------- ---------- ---------- ---------- ---------- ----------
     1141 ---------- ---------- ---------- ---------- ---------- ----------
     1201 ---------- ---------- ---------- ---------- ---------- ----------
     1261 ---------- ---------- ---------- ---------- ---------- ----------
     1321 ---------- ---------- ---------- ---------- ---------- ----------
     1381 ---------- ---------- ---------- ---------- ---------- ----------
     1441 ---------- ---------- ---------- ---------- ---------- ----------
     1501 ---------- ---------- ---------- ---------- ---------- ---------i
     1561 vesakkgkvk gfvgllinl- i-evepgyek vvenylsrfg agivvdnfkt vswigskikg
     1621 ngrvwlfp-- ---------- -------k-- -----svkgl ---------- -kt----kei
     1681 e-------ga tpls------ ---------a vvkpke---e glkplllnlf hnvyyapgra
     1741 a--------- ---------- ----qlaeeh pdclfidegg siysakgclv gnfkgsslle
     1801 ler------- ---------- ---------- ---------- ---------- ----------
     1861 ----rlkeke ellkilqrel kelekgiepl kqellyleds ieelkeelsa akmelfkret
     1921 slkefkkrlg evekrkeell arreraqenv esfnrrkalf enklqeltke rkkllseqee
     1981 lkselmrlqe rldalkgels elrtqratll eklkavkekr eakerflrtv qreieeaerr
     2041 veqlkkdlek aisareravq llsgvdetie eikadinslk grreelyavi rekeaalkqk
     2101 kadlaavskn lkeseiklak lsvqeeel-- ---------- ---------- ----------
     2161 ---------- ---------- ---------- ---------- ---------- ----------
     2221 ---------- ---------- ---------- ---------- -----lkkil dldstpteal
     2281 slasevedqe el----krel inlkerisrl gavnllaiee yekv--kery gfileqekd-
     2341 lvesiknlke aikkldqeie krffetfrqv drsfratvkk -vfgg----- -g--------
     2401 ------sgrl il----t--- s-q------- ---------- dlseagleie -vkppgk-rh
     2461 gsinllsgge ktlvalafly alyrvrp--- --a-pfvvld evdaalddan tlrftellke
     2521 mane------ ---------- ----tqviii thnklt--me aadviygvtm evp-giskvi
     2581 gvs-fealqr epvts
//
LOCUS       Thermovibrio_guaymasensisWP_121171452    2589 bp    PROT      linear   18-OCT-2018
DEFINITION  chromosome segregation protein SMC [Thermovibrio guaymasensis].
 ACCESSION  WP_121171452
  ORGANISM  Thermovibrio guaymasensis
   AUTHORS  Soppa,J., Kobayashi,K., Noirot-Gros,M.F., Oesterhelt,D.,
VERSION     WP_121171452.1KEYWORDS    RefSeq.SOURCE      Thermovibrio guaymasensis            Bacteria; Aquificae; Desulfurobacteriales; Desulfurobacteriaceae;
            Thermovibrio.
REFERENCE   1  (residues 1 to 1165)
  TITLE     Cell-cycle-regulated expression and subcellular localization of the
            Caulobacter crescentus SMC chromosome structural protein
  JOURNAL   J. Bacteriol. 185 (10), 3068-3075 (2003)
   PUBMED   12730166
REFERENCE   2  (residues 1 to 1165)
  TITLE     Hinge-mediated dimerization of SMC protein is essential for its
            dynamic interaction with DNA
  JOURNAL   EMBO J. 21 (21), 5733-5744 (2002)
   PUBMED   12411491
REFERENCE   3  (residues 1 to 1165)
            Ehrlich,S.D., Dervyn,E., Ogasawara,N. and Moriya,S.
  TITLE     Discovery of two novel families of proteins that are proposed to
            interact with prokaryotic SMC proteins, and characterization of the
            Bacillus subtilis family members ScpA and ScpB
  JOURNAL   Mol. Microbiol. 45 (1), 59-71 (2002)
   PUBMED   12100548
COMMENT     REFSEQ: This record represents a single, non-redundant, protein
            sequence which may be annotated on many different RefSeq genomes
            from the same, or different, species.
            COMPLETENESS: full length.
FEATURES             Location/Qualifiers
     source          1..1165
                     /organism=`Thermovibrio guaymasensis`
                     /db_xref=`taxon:240167`
     gene            1..1165
                     /gene=`smc`
     Protein         1..1165
                     /product=`chromosome segregation protein SMC`
                     /calculated_mol_wt=133875
ORIGIN
        1 ---------- ---------- ---------- ---------- -m--irtlkl kgfksfa-de
       61 teirft---- -dgincivgp ng-cgksnvv dalkwvvgvt -sakgmrad- tikdvifk-g
      121 segr------ ---------- -------rp- ---------- -----arsae vsilieqdd-
      181 ---------- ----lf---- --sg-gsg-- ---------- ---------- ----------
      241 ---------- ---------- -----ltevr rri----ns- --k-ges--- eflingrkvr
      301 lkd------- --------vh qlftslglgn -rdyafleqg qidril--rm rpserkv-li
      361 deaagitafk ekreetlrel eeaqqnlenv rgvidevakn lrslksqaek akrftelrkr
      421 erelelsllg yqlkkvreer a--------- ---------- ---------- ----------
      481 ---------- ---------- ---------- ---------- -------kle gsikvlre--
      541 ---------- ---------- ---------- --------dr ssllkevasl ensleeerke
      601 ledltqqvke lske------ -lfevekskk easvkkd--- ---------- ----------
      661 ---------- ---------- ---------- ---------- ---------- -flereierl
      721 vreiedrrve reekvkrlev ikgklqdlcr leesllrevg eiegeerklr eslkevedkr
      781 rkienek--- ---------- -lkksrevsg vnaqitklqm nlareeergs sqkrflerlp
      841 sei---aqie reieyyssqs drikgeieki kgeieskrae ---------- ----------
      901 -----lke-- ---------- ---------- -rreer---e eilerlndfe eelsrrrrev
      961 yqlrakvest ---------- ---------- ---------- ---------- --kkvlssin
     1021 vgkleek--- ---------- ---------- ---------- ---------- ----------
     1081 ---------- ---------- ---------- ---------- ---------- ----------
     1141 ---------- ---------- ---------- ---------- ---------- ----------
     1201 ---------- ---------- ---------- ---------- ---------- ----------
     1261 ---------- ---------- ---------- ---------- ---------- ----------
     1321 ---------- ---------- ---------- ---------- ---------- ----------
     1381 ---------- ---------- ---------- ---------- ---------- ----------
     1441 ---------- ---------- ---------- ---------- ---------- ----------
     1501 ---------- ---------- ---------- ---------- ---------- ---------i
     1561 iksgkagkvk gfigpivnl- i-evepgfek vvesflsrlg agivvkdfet avwigerirg
     1621 ngriyils-- ---------- -------a-- ------svke ---------- -ie---tpev
     1681 e-------ga vklv------ ---------d kvkpkd---e rvkkllkslf ykvyyapsna
     1741 h--------- ---------- ----rlaeen pdsifvdenl nlisgkgslv gkfggsslle
     1801 ler------- ---------- ---------- ---------- ---------- ----------
     1861 ----klkete selkekegel kefegkgssi rkelteveee iellkerire kesqlyklev
     1921 klsenqkrlk evkrkreell ekrkkaeeil ssfsrkielf kekisqleek rkellkeleg
     1981 leeelkgveg rerelreels klssrkgvll eklrnlrekk rgkegalkai rkeinhlddr
     2041 iskeerelek akealkkaie ilsgvdegie eirrelseve nkrnglleli rgkeealkqr
     2101 nkelgevskr lketevslak ltvqeeel-- ---------- ---------- ----------
     2161 ---------- ---------- ---------- ---------- ---------- ----------
     2221 ---------- ---------- ---------- ---------- -----vkkvl dldssvseal
     2281 elgervesee ev----krel inlkerlgki gavnllaiee yekv--kery gfileqerd-
     2341 liesiknlke alkklddeie krfistfsav nrhfkntikr -ifgg----- -g--------
     2401 ------sgrl yl----t--- s-s------- ---------- eiseagleie -vrppgk-kh
     2461 sninllsgge rtlvaiafly alysvrp--- --a-pflvld evdaalddan tlrftellkq
     2521 maee------ ---------- ----tqviii thnkit--me aadviygvtm evp-gvskvi
     2581 gvs-fealv
//
LOCUS       Desulfurobacterium_thermolithotrophumADY74082    2591 bp    PROT      linear    8-JAN-2015
DEFINITION  chromosome segregation protein SMC [Desulfurobacterium
 ACCESSION  ADY74082
  ORGANISM  Desulfurobacterium thermolithotrophum DSM 11699
   AUTHORS  Lucas,S., Copeland,A., Lapidus,A., Bruce,D., Goodwin,L.,
thermolithotrophum DSM 11699].VERSION     ADY74082.1DBLINK      BioProject: PRJNA51497            BioSample: SAMN00713591
DBSOURCE    accession CP002543.1
KEYWORDS    .
SOURCE      Desulfurobacterium thermolithotrophum DSM 11699
            Bacteria; Aquificae; Desulfurobacteriales; Desulfurobacteriaceae;
            Desulfurobacterium.
REFERENCE   1  (residues 1 to 1168)
            Deshpande,S., Pagani,I., Tapia,R., Cheng,J.F., Goodwin,L.,
            Pitluck,S., Liolios,K., Ivanova,N., Mavromatis,K., Mikhailova,N.,
            Pati,A., Chen,A., Palaniappan,K., Han,C., Land,M., Hauser,L.,
            Pan,C., Brambilla,E.M., Rohde,M., Spring,S., Sikorski,J., Wirth,R.,
            Detter,J.C., Woyke,T., Bristow,J., Eisen,J.A., Markowitz,V.,
            Hugenholtz,P., Kyrpides,N.C. and Klenk,H.P.
  TITLE     Complete genome sequence of the thermophilic sulfur-reducer
            Desulfurobacterium thermolithotrophum type strain (BSA(T)) from a
            deep-sea hydrothermal vent
  JOURNAL   Stand Genomic Sci 5 (3), 407-415 (2011)
   PUBMED   22675590
REFERENCE   2  (residues 1 to 1168)
            Pitluck,S., Kyrpides,N., Mavromatis,K., Pagani,I., Ivanova,N.,
            Mikhailova,N., Daligault,H., Detter,J.C., Tapia,R., Han,C.,
            Larimer,F., Land,M., Hauser,L., Markowitz,V., Cheng,J.-F.,
            Hugenholtz,P., Woyke,T., Wu,D., Spring,S., Brambilla,E.,
            Klenk,H.-P. and Eisen,J.A.
  CONSRTM   US DOE Joint Genome Institute (JGI-PGF)
  TITLE     Direct Submission
  JOURNAL   Submitted (22-FEB-2011) US DOE Joint Genome Institute, 2800
            Mitchell Drive, Walnut Creek, CA 94598-1698, USA
COMMENT     Method: conceptual translation.
FEATURES             Location/Qualifiers
     source          1..1168
                     /organism=`Desulfurobacterium thermolithotrophum DSM
                     11699`
                     /strain=`DSM 11699`
                     /isolation_source=`deep-sea hydrothermal vent chimney`
                     /culture_collection=`DSM:11699`
                     /db_xref=`taxon:868864`
                     /country=`Atlantic Ocean: Mid-Atlantic Ridge`
                     /lat_lon=`23.366667 N 44.933334 W`
     Protein         1..1168
                     /product=`chromosome segregation protein SMC`
     CDS             1..1168
                     /locus_tag=`Dester_1452`
                     /coded_by=`complement(CP002543.1:1446637..1450143)`
                     /note=`COGs: COG1196 Chromosome segregation ATPase;
                     InterPro IPR011890: IPR003395;
                     KEGG: tte:TTE1465 chromosome segregation ATPase;
                     PFAM: RecF/RecN/SMC protein, N-terminal;
                     SPTR: Chromosome segregation ATPases;
                     TIGRFAM: Chromosome segregation protein SMC;
                     PFAM: RecF/RecN/SMC N terminal domain; SMC proteins
                     Flexible Hinge Domain;
                     TIGRFAM: chromosome segregation protein SMC, common
                     bacterial type`
                     /transl_table=11

l_table=11
ORIGIN
        1 ---------- ---------- ---------- ---------- -m-fikslkl kgfksfa-de
       61 teirfs---- -kgincivgp ng-cgksniv dalkwivgdt -sikgmras- nikdvifk-g
      121 segr------ ---------- -------ra- ---------- -----arsae vsitlikdd-
      181 ---------- ----lf---- --tf-se--- ---------- ---------- ----------
      241 ---------- ---------- -----sevel krr----ik- --stgds--- eflinnrkvr
      301 lkd------- --------iq effasiglgn -rdyaffeqg qidrvl--km kpqerrl-li
      361 deaagitsfk ekkeetlqkl seaeqnlesv rsvidevgkn lrtlksqaek akkfqelrnl
      421 ekelelkllg lqlknlrlek e--------- ---------- ---------- ----------
      481 ---------- ---------- ---------- ---------- -------vse nslkllqe--
      541 ---------- ---------- ---------- --------dr islerevsvl qveleelrke
      601 lesitkeiee tsqe------ -lyevekskk easvkre--- ---------- ----------
      661 ---------- ---------- ---------- ---------- ---------- -flqkeikrl
      721 eeelkektfe rehkirkies irkelqlifq eeselqkkle dlenrekeke rivkelqqkr
      781 kafeerl--- ---------- -kelksslst tstqisklql dmareeerfk slknikeklp
      841 gei---eklq kekeyylsyi erfvekensl kekieklkee ---------- ----------
      901 -----len-- ---------- ---------- -lkkek---- ---kellerl evins-----
      961 ----evsekr eeivs----- ---------- ---------- ---------- ----------
     1021 ---l------ ---------- ---------- -----rskie siekf----l tsi-------
     1081 ---------- ---------- ---------- ---------- ---------- ----------
     1141 ---------- ---------- ---------- ---------- ---------- ----------
     1201 ---------- ---------- ---------- ---------- ---------- ----------
     1261 ---------- ---------- ---------- ---------- ---------- ----------
     1321 ---------- ---------- ---------- ---------- ---------- ----------
     1381 ---------- ---------- ---------- ---------- ---------- ----------
     1441 ---------- ---------- ---------- ---------- nlgkleekii esgkkgkvkg
     1501 yigllvnlid vdngwekive sylsqfgagi vletfedviw vkerikgsgr vlllsadvgn
     1561 ---------- ---------v ------kkie ieeakpvish vkpkd----- ----------
     1621 ---------- ---------- ---------- ---------- ----lrilnl vnvlfsnvff
     1681 vpsgaerlar kypqcvfide elniftgtgs ivgkfkknsl lemekelenl kekltreekv
     1741 lsclqskv-- ---------- ---------- ---------- ---------- ------lpir
     1801 eeidekeegi dslkeaiqqk kmelfevgsk ikearrklad lerkeneled klkravesin
     1861 synsrkdifl qkieslskkk delvkeiekl eedikklean igiekeelsk yvskkillae
     1921 klknlkerke skerfvrtlq keieeiekri ekdeenlkka aigvkraeei lggvdeside
     1981 ikkelqllee rrgeitsmvk tkeealkskn kdlsevqnkl ketevavarf nvkeeeiisk
     2041 ileleksvsd aleaal---- ---------- ---------- ---------- ----------
     2101 ---------- ---------- ---------- ---------- ---------- ----------
     2161 ---------- ---------- ---------- ---------- ---------- ----------
     2221 ---------- ---------- ---------- ---------- ---------- ----------
     2281 ----aagsee ev----kkel inlkekiski gnvnflaiee yekv--kery gfileqekd-
     2341 liesiknlre airkldeeie kkftetlkav nrnfrrtfkq -ifgg----- -g--------
     2401 ------dakl il----t--- d-k------- ---------- niseagieie -akppgk-kh
     2461 sninllsgge rtlvalafly alysvrp--- --a-pfvvld evdaalddan tlrfiellkq
     2521 male------ ---------- ----tqvivv thnklt--me aadvlygvtm evp-gvskii
     2581 gvs-fesils v
//
LOCUS       Thermodesulfobacterium_communeWP_038061825    2604 bp    PROT      linear   26-JUN-2019
DEFINITION  hypothetical protein [Thermodesulfobacterium commune].
 ACCESSION  WP_038061825
  ORGANISM  Thermodesulfobacterium commune
VERSION     WP_038061825.1KEYWORDS    RefSeq.SOURCE      Thermodesulfobacterium commune            Bacteria; Thermodesulfobacteria; Thermodesulfobacteriales;
            Thermodesulfobacteriaceae; Thermodesulfobacterium.
COMMENT     REFSEQ: This record represents a single, non-redundant, protein
            sequence which may be annotated on many different RefSeq genomes
            from the same, or different, species.
            COMPLETENESS: full length.
FEATURES             Location/Qualifiers
     source          1..1150
                     /organism=`Thermodesulfobacterium commune`
                     /db_xref=`taxon:1741`
     Protein         1..1150
                     /product=`hypothetical protein`
                     /calculated_mol_wt=135957
ORIGIN
        1 ---------- ---------- ---------- ---------- -m-flkkiei ygfksfp-yk
       61 vtipfs---- -pgitgivgp ng-agksnvl daikwvlgeq -spkklrvk- elsdlifa-g
      121 nedk------ ---------- -------kkv ---------- ------dfae vrmtinhdp-
      181 ---------- ----pv---- --we-kyk-- ---------- ---------- ----------
      241 ---------- ---------- ---dfpevvi trr----fy- --rnges--- effinqkpcr
      301 lkd------- --------iq flflelgint -qsysiidqg evskfi--el spkerri-fl
      361 edlagvskfk iteeetkknl klteenlirl ndvlkevenq yhhlkkqaee akqylnlkqr
      421 lekliaeknl ylwkknhqek k--------- ---------- ---------- ----------
      481 ---------- ---------- ---------- ---------- -------eie tnilglke--
      541 ---------- ---------- ---------- -------eis q-tekqievl eteehvlsqk
      601 llglentirs lre------- -eleskekiy kdwevrf--- ---------- ----------
      661 ---------- ---------- ---------- ---------- ---------- -gnllreerd
      721 lvhridkekv keetekrqle aldkenhnie etlnklknqa eklktqlekl ktqketlknl
      781 yeeklse--- ---------- -fktqeetff rlqkevekfn ekkhllerei qnltrekesa
      841 kkf--yqnlk lekeklekes tlwnnlidek eqklkkltn- ---------- ----------
      901 -----eee-- ---------- ---------- -llske---- ---iekliqk snqlk-----
      961 ----laaenl kgekk----- ---------- ---------- ---------- ----------
     1021 ---s------ ---------- ---------- -----ieeri llinr----l lpn-------
     1081 ---------- ---------- ---------- ---------- ---------- ----------
     1141 ---------- ---------- ---------- ---------- ---------- ----------
     1201 ---------- ---------- ---------- ---------- ---------- ----------
     1261 ---------- ---------- ---------- ---------- ---------- ----------
     1321 ---------- ---------- ---------- ---------- ---------- ----------
     1381 ---------- ---------- ---------- ---------- ---------- ----------
     1441 ---------- ---------- ---------- ---------- ---------- ---------k
     1501 dknsfknlpf hvdflpnfln vkekedldll eivfkedlna lliegiphik tisgyvkent
     1561 ---------- ---------- ------plfl knpefirffe ikkeg----- ----------
     1621 ---------- ---------- ---------- ---------- ---------- ----------
     1681 ---------- ------elte allesyaknp rfiyvkkegl lftpfgfiyv lkkknegkir
     1741 lqkeleel-- ---------- ---------- ---------- ---------- ------yqak
     1801 iqvedrlkal tleeqnlker lssyqtkrnq ---------- ---------- ----------
     1861 ---------- ---------- ---------- ---------- flneikklka eieniqkqkq
     1921 nfqlswvkie ekesnvkerl nqisqeinrl nqekeeienq fhlvknelek nketyqktka
     1981 eitglekqik dietslnkll qetiqiktkr dsllqrktei qkqteklknn lktyqnsidl
     2041 lqqqllhike rlkevrekkd sylkei---- ---------- ---------- ----------
     2101 ---------- ---------- ---------- ---------- ---------- ----------
     2161 ---------- ---------- ---------- ---------- --eglkkdld kvnqqkieve
     2221 knlrsleqqk kqkekeiknl etqiynleir ltekk---ll lenlkqaleg vefdpfslen
     2281 eeldnkidln ll----ekei qklkedlknf qeinlasike fevi--sery hqllnqked-
     2341 lekgiaklqe ilenlkqlsk ekiqttlqev nqklseifsl -ifkg----- -g--------
     2401 ------daql if----n--- g-d------- ---------- dlltagldfq -vkipgk-ni
     2461 khlnmlsgge kalcvlaili afylvkp--- --g-pfcifd evdapldekn slkfirllnl
     2521 ikkn------ ---------- ----sqiilv thnpnv--mk evdtllgvtm eek-giskvf
     2581 iik-pfervn egrypedwlk haqr
//
LOCUS       Thermodesulfobacterium_hydrogeniphilumWP_038055546    2604 bp    PROT      linear   26-JUN-2019
DEFINITION  hypothetical protein [Thermodesulfobacterium hydrogeniphilum].
 ACCESSION  WP_038055546
  ORGANISM  Thermodesulfobacterium hydrogeniphilum
VERSION     WP_038055546.1KEYWORDS    RefSeq.SOURCE      Thermodesulfobacterium hydrogeniphilum            Bacteria; Thermodesulfobacteria; Thermodesulfobacteriales;
            Thermodesulfobacteriaceae; Thermodesulfobacterium.
COMMENT     REFSEQ: This record represents a single, non-redundant, protein
            sequence which may be annotated on many different RefSeq genomes
            from the same, or different, species.
            COMPLETENESS: full length.
FEATURES             Location/Qualifiers
     source          1..1145
                     /organism=`Thermodesulfobacterium hydrogeniphilum`
                     /db_xref=`taxon:161156`
     Protein         1..1145
                     /product=`hypothetical protein`
                     /calculated_mol_wt=136368
ORIGIN
        1 ---------- ---------- ---------- ---------- -m-fikrlei ygfksfp-yk
       61 vnipfs---- -pgitaivgp ng-sgksnil dairwilgeq -spkrlrvk- elsdlifa-g
      121 niqk------ ---------- -------ki- ---------- ------dfae vkliinhdp-
      181 ---------- ----pv---- --we-kfk-- ---------- ---------- ----------
      241 ---------- ---------- ---dfpeiii trr----fy- --rngeg--- effinqkpcr
      301 lkd------- --------iq flfldlgvnp -qsygiieqg evskfl--ei spkerki-fl
      361 edlagiskfk vteeetrknl kktkenltrl qdiikeveaq ynhlkaqaee akryltlkdk
      421 lqnllvkknl ylwknfskek a--------- ---------- ---------- ----------
      481 ---------- ---------- ---------- ---------- -------eie ekindlfn--
      541 ---------- ---------- ---------- -------kka k-lekeiekl eieeqkyyqe
      601 likkereikd lke------- -eiqskekiy kdwdnkf--- ---------- ----------
      661 ---------- ---------- ---------- ---------- ---------- -lnllkeern
      721 lkyklekeki keenerekli ilnkeletid aslkdfkeka eklkdkliil knekenhlri
      781 yedklnk--- ---------- -fkvfeeeyi nltrekekll ekrsflekri nqllkdkelt
      841 ekt--fknis kewkkiqkee niwdkiieek kkkrkilee- ---------- ----------
      901 -----kik-- ---------- ---------- -niski---- ---keeiqek lnqil-----
      961 ----lkkqky iseik----- ---------- ---------- ---------- ----------
     1021 ---s------ ---------- ---------- -----lderl klink----i lpq-------
     1081 ---------- ---------- ---------- ---------- ---------- ----------
     1141 ---------- ---------- ---------- ---------- ---------- ----------
     1201 ---------- ---------- ---------- ---------- ---------- ----------
     1261 ---------- ---------- ---------- ---------- ---------- ----------
     1321 ---------- ---------- ---------- ---------- ---------- ----------
     1381 ---------- ---------- ---------- ---------- ---------- ----------
     1441 ---------- ---------- ---------- ---------- ---------- ---------t
     1501 pkksyvnkin lpsleslldl ekedlnllet vlkddlnalv idnlkslknl dvkdnlvlfl
     1561 ---------- ---------- ------kken ldeffkikkf etlse----- ----------
     1621 ---------- ---------- ---------- ---------- ---------- ----------
     1681 ---------- ------kilq eykntpqfiy ilkdkilftp lgfiyfikkp kkgiislkke
     1741 kkelikvk-- ---------- ---------- ---------- ---------- ------kele
     1801 kdlekllnve keleqnlkky kqeinylnqe ---------- ---------- ----------
     1861 ---------- ---------- ---------- ---------- lenikkeyen likqkenfki
     1921 sliklkeqdk nlkeklenfn qdflnlneek skvikklell dkqlnenakn yenvqkekfn
     1981 lekilkeldk klnniyqeii kiktqnetfk nrkieiqkni ekiqnflknf kfstdlilnd
     2041 ieyvktkikq tknkkelinq elemlk---- ---------- ---------- ----------
     2101 ---------- ---------- ---------- ---------- ---------- ----------
     2161 ---------- ---------- ---------- ---------- --------kd lekiqqeken
     2221 lekelkkkef erknkekelk hlntqkynle lklteiklyl dnikkeleel tdfnissdln
     2281 eeildi-nle ei----ekei qntknilknf qevnlasike yeii--sery knlltqked-
     2341 lekgikeleg ilenlknlsk ekildtlekv ntklkeifpt -ifpg----- -g--------
     2401 ------eakl il----t--- d-n------- ---------- nplvagldln -ikipgk-ni
     2461 rhlnmlsgge kalcviaili sfylvkp--- --g-pfcild evdasldekn siqfikllql
     2521 ikkn------ ---------- ----sqiiii thnpni--mk evdtllgvtm eek-giskif
     2581 tik-ldqlvk ehqsyqnlik pfqk
//
LOCUS       Thermodesulfatator_indicusWP_013908286    2586 bp    PROT      linear   18-MAY-2013
DEFINITION  SMC domain-containing protein [Thermodesulfatator indicus].
 ACCESSION  WP_013908286
  ORGANISM  Thermodesulfatator indicus
VERSION     WP_013908286.1KEYWORDS    RefSeq.SOURCE      Thermodesulfatator indicus            Bacteria; Thermodesulfobacteria; Thermodesulfobacteriales;            Thermodesulfobacteriaceae; Thermodesulfatator.COMMENT     REFSEQ: This record represents a single, non-redundant, protein            sequence which may be annotated on many different RefSeq genomes
            from the same, or different, species.
FEATURES             Location/Qualifiers
     source          1..1129
                     /organism=`Thermodesulfatator indicus`
                     /db_xref=`taxon:171695`
     Protein         1..1129
                     /product=`SMC domain-containing protein`
                     /calculated_mol_wt=132052
ORIGIN
        1 ---------- ---------- ---------- ---------- -m-rikrlei fgfksfp-kk
       61 vnivfp---- -sgisaivgp ng-cgksnlv dalrwilgeq -nprflrvr- emtdliya-g
      121 engh------ ---------- -------rp- ---------- ------dfae vklildndk-
      181 ---------- ----ke---- --gp-kdl-- ---------- ---------- ----------
      241 ---------- ---------- --aqlneisv arr----ly- --rdges--- efylnnrpcr
      301 lkd------- --------iv ylfldtgvha -rgygiidqg rvsqfl--el spkerrr-fl
      361 eelagiarfk vkkeeterql srtkenlnri kdiltevesr ltelkeqakk aeeylklqee
      421 irdlslkkfd ylfrqardkq q--------- ---------- ---------- ----------
      481 ---------- ---------- ---------- ---------- -------evs ekiaslke--
      541 ---------- ---------- ---------- -------evk n-islqinql epqkdekeal
      601 illlkqeiek ika------- -dfnevdkkl knkekvf--- ---------- ----------
      661 ---------- ---------- ---------- ---------- ---------- -hellkeesn
      721 igqktvrike kiagkkerie aikkrileik sekelvneki vnsqdelknl hrdrqelfke
      781 kdalekn--- ---------- -iknikeslf kikyeidekr klkqknnqil etklkelqki
      841 dqe--iktle krykkslekq keleikkenl dkrqkelskk ---------- ----------
      901 -----ien-- ---------- ---------- -lelki---- ---eekkiil erere-----
      961 ----kisdlr lkike----- ---------- ---------- ---------- ----------
     1021 ---v------ ---------- ---------- -----tseie wlkqi----i kdr-------
     1081 ---------- ---------- ---------- ---------- ---------- ----------
     1141 ---------- ---------- ---------- ---------- ---------- ----------
     1201 ---------- ---------- ---------- ---------- ---------- ----------
     1261 ---------- ---------- ---------- ---------- ---------- ----------
     1321 ---------- ---------- ---------- ---------- ---------- ----------
     1381 ---------- ---------- ---------- ---------- ---------- ----------
     1441 ---------- ---------- ---------- ---------- ---------- ---------k
     1501 seaekllknk gfdvlsvfet ielapeeeki aelafpelle aiyfkdketc qkainvlkke
     1561 ---------- ---------- ------kiqa livynknpsl likak----- ----------
     1621 ---------- ---------- ---------- ---------- ---------- ----------
     1681 ---------- ------ikni slkdeidlte kqavvtlqge lwdpdgifrl kgkvssllth
     1741 kkmldeki-- ---------- ---------- ---------- ---------- ------kflp
     1801 ktkeelleke knfkeinkil enlkreyten ---------- ---------- ----------
     1861 ---------- ---------- ---------- ---------- ikfkkqlnne lqsiesslkk
     1921 ialdtekaiq rkellekqkq qinkeivslk evisqieldn llkekdnlqs elhkleeqfk
     1981 lknkqlkavl akiraielei tankekfnql ikeekrilqe etslardiek lheekfiyee
     2041 klndlkkeia nikkdidsll ekreql---- ---------- ---------- ----------
     2101 ---------- ---------- ---------- ---------- ---------- ----------
     2161 ---------- ---------- ---------- ---------- --qneinakq kdyqqidefl
     2221 keltkslevl knekqqkekk --------lh rleidlaeie ltlshlreqa keqfnidlpl
     2281 eqntsdlsla qi----ekil kekkeefnsf gpvnlqaiee lqkt--eerr aflleqkad-
     2341 lekaiddlis avkqidrtcr eklkealkaa nlklaeifpl -lfeg----- -g--------
     2401 ------qael qf----t--- e-nd------ ---------- dpleagldlv -iklpgk-pi
     2461 rhlsmlsgge kaltalavlc afylvkp--- --g-pfcild evdapldean tekfirllqe
     2521 lsky------ ---------- ----sqiilv thnkrv--me hadlligvtm eek-giskiv
     2581 svs-ls
//
LOCUS       Thermodesulfatator_atlanticusWP_022853235    2586 bp    PROT      linear   25-AUG-2015
DEFINITION  chromosome segregation protein SMC [Thermodesulfatator atlanticus].
 ACCESSION  WP_022853235
  ORGANISM  Thermodesulfatator atlanticus
VERSION     WP_022853235.1KEYWORDS    RefSeq.SOURCE      Thermodesulfatator atlanticus            Bacteria; Thermodesulfobacteria; Thermodesulfobacteriales;            Thermodesulfobacteriaceae; Thermodesulfatator.COMMENT     REFSEQ: This record represents a single, non-redundant, protein            sequence which may be annotated on many different RefSeq genomes
            from the same, or different, species.
            COMPLETENESS: full length.
FEATURES             Location/Qualifiers
     source          1..1137
                     /organism=`Thermodesulfatator atlanticus`
                     /db_xref=`taxon:501497`
     Protein         1..1137
                     /product=`chromosome segregation protein SMC`
                     /calculated_mol_wt=133173
ORIGIN
        1 ---------- ---------- ---------- ---------- -m-qikrlei fgfksfp-rk
       61 isisfp---- -pgisaivgp ng-sgksnlv dalrwilgeq -nprllrvr- emsdliya-g
      121 engf------ ---------- -------rp- ---------- ------efae vrlvldnek-
      181 ---------- ----kd---- --gp-kel-- ---------- ---------- ----------
      241 ---------- ---------- --anlseisv vrr----ly- --rdges--- efflnnkpcr
      301 lkd------- --------iv ylfidsgvya -rgygiidqg qvsqfi--dq spkerrk-hl
      361 eqlagisryk irrdetekqi tktlenlrri kdilsevegr leelskqaae akkylslqee
      421 lrnleihkln qeykkqtekk e--------- ---------- ---------- ----------
      481 ---------- ---------- ---------- ---------- -------kil ekrkqlev--
      541 ---------- ---------- ---------- -------kvk s-lkkeieql epeilecegk
      601 igileeelqn lek------- -klrdleeqh qvkrkei--- ---------- ----------
      661 ---------- ---------- ---------- ---------- ---------- -nvlfreesn
      721 fakeisqieg kisankerqq kirlrisgik keideikknl pekektyffl keenktiten
      781 ikneere--- ---------- -lkeleeatr alqikldqis seierldrel alvtkekekf
      841 ike--veeln nkktiivqrl enlakekeny ekkikaiede ---------- ----------
      901 -----lke-- ---------- ---------- -kvkie---- ---entendi riiee-----
      961 ----elhely lrrke----- ---------- ---------- ---------- ----------
     1021 ---l------ ---------- ---------- -----erevs wlssf----i sqs-------
     1081 ---------- ---------- ---------- ---------- ---------- ----------
     1141 ---------- ---------- ---------- ---------- ---------- ----------
     1201 ---------- ---------- ---------- ---------- ---------- ----------
     1261 ---------- ---------- ---------- ---------- ---------- ----------
     1321 ---------- ---------- ---------- ---------- ---------- ----------
     1381 ---------- ---------- ---------- ---------- ---------- ----------
     1441 ---------- ---------- ---------- ---------- ---------- ---------t
     1501 kgitevlskn kikfelalnq vdlteeeeki idhvyqdltk aiilknrkdl pkaievlsnt
     1561 ---------- ---------- ------nkka vlfigndins vlkek----- ----------
     1621 ---------- ---------- ---------- ---------- ---------- ----------
     1681 ---------- -----tkniq ivksleeani eeekkylipe knilvtpdgf vfvsssksee
     1741 llkkkkr--- ---------- ---------- ---------- ---------- ------letl
     1801 vkekeqillk ikekesknki lkerqeklkk ---------- ---------- ----------
     1861 ---------- ---------- ---------- ---------- eisqlaaqke esvkkiknyt
     1921 kemqqnqinl ekiennleil qkniffleek insikneiee kaskkeplkk efktfeeklf
     1981 elkekyerek rhkleiskkl reieielirk kekketltke lqkqieeesi laqqiekfvy
     2041 kkdkintnwq qikkkikelk silnsq---- ---------- ---------- ----------
     2101 ---------- ---------- ---------- ---------- ---------- ----------
     2161 ---------- ---------- ---------- ---------- --qeeinsik gvieekkkkl
     2221 dhlrkrekel rnivyektke leneekalnr isvdlaqtel tlahlaeqay qnfkiflpln
     2281 eeneekirik di----nkri levkeeldkf glinlaaiee lekt--kerk nflisqked-
     2341 lekalddlka avkqinqtcr krlkralaaa neklaqifpv -lfpe----- -a--------
     2401 ------sael rf----t--- e-se------ ---------- dpleagldli -vklpgk-pi
     2461 rhlamlsgge kaltalavlc afylvkp--- --g-pfcvld evdapldean tekfvnllre
     2521 ltkh------ ---------- ----sqvilv thnkrv--me nadlligvtm eek-giskiv
     2581 svs-ln
//
LOCUS       Snowella_sp    2585 bp    PROT      linear   26-JUN-2019
DEFINITION  gi|1405672845|gb|PZV26091.1| chromosome segregation protein SMC [Snowella sp.],
 ACCESSION  Rose-Cavalier-Smiths-iMac-2.local:3:1544783750
ORIGIN
        1 ---------- ---------- ---------- ---------- -MVHIKRIEL TNFKSFG-GT
       61 TAIPFL---- -PGFTVVSGP NG-SGKSNIL DALLFCLGLA -SSKGMRAE- RLPDLVNH-T
      121 HT-SN----- ---------- -------RH- ---------- -----STEAN VSVTFDVSD-
      181 ---LGDVTQI ID--GNEQPK -ETE----AV KIS-EGKP-- ----INI--- ----------
      241 ---------- ---------- ----SREWTV ARR----LKV --TKSGSYSS TYSINGETVT
      301 ATE------- --------LQ VELNQLRIYP -EGYNVVLQG DVTRII--TM NAKERRE-II
      361 DELAGVAEFD RKIEKTKETL EEVRDREDRC RIIETELARS LERLAADRIQ AEKYQKLRAQ
      421 VQEKQQWEIV LNWQSVQQQF A--------- ---------- ---------- ----------
      481 ---------- ---------- ---------- ---------- -------RVT TQFQQAEQ--
      541 ---------- ---------- ---------- -------ENN RLTEKLGQLA TQIEKTRQEF
      601 EQLNAQVKAL GEEEQLSVAS QLATQKAKRQ QLEQRYQ--- ---------- ----------
      661 ---------- ---------- ---------- ---------- ---------- -ELANSAQQH
      721 QGSLAQTRQE LDHYQQDFLR LTQEKSHFES NLLPQLQRDR DQLRATIEEL REQSNAIASA
      781 SETWVQE--- ---------- -----QTALS RKIANLQATL TPQRTEQAQL REREEQLAKI
      841 ISETTQR--- -LTPTEQELS QKETEAARLS GQMGGITQHI QTLAQ----- ----------
      901 ---------- QLS------- ---------- ------DSET D-------RS LLQETQNRL-
      961 -------L-- --TEQREKQR ---------- ---------- ---------- ----------
     1021 ---Q------ ---------- ---------- ---LDKLEAT KQA----QSE IQ-GTYATQM
     1081 ILQS------ ---------- ---------- ---------- ---------- ----------
     1141 ---------- ---------- ---------- ---------- ---------- ----------
     1201 ---------- ---------- ---------- ---------- ---------- ----------
     1261 ---------- ---------- ---------- ---------- ---------- ----------
     1321 ---------- ---------- ---------- ---------- ---------- ----------
     1381 ---------- ---------- ---------- ---------- ---------- ----------
     1441 ---------- ---------- ---------- ---------- ---------- -------DLP
     1501 GICGLVAQLG Q-V-DPRYQL ALEIAAGARL GYVVVEDDGI AAAGIELLKH AKAGRATFLP
     1561 ---------- ---------L -------TKI RPP------- ---RH--GS- VNLN------
     1621 -YAKGY---- -----I--DL AVNLIDC--- E-PKYQDIFL FIYGNTLIFE SI--------
     1681 ---ETAR--- ---------- PHLGKQ---- --RLVTLDGD ILESSGAMTG GSKPSRPSIR
     1741 FGVTKLEE-- ---------- ---------- ---------- -------SAE LRSLKQRLSD
     1801 IERVQGRNDE GLVMKAAQIK QLSQELTEVR QRAREDQLEL QQLEKDIQRL SKQKNEFTQQ
     1861 LNQSRQDLGT VQQ-RLAILT AQIPQLETEL QQEQQKLTDL ESSQTHREWQ EIQAIIKTQE
     1921 VQLQAKEKAL REGEIRLTDL QNQTHRFEEK ITESQKRIEL NQTQTAEITT QQQTLTTELN
     1981 TINAKISETE TLLAQLSNRL GETKKERDRL EQLLQSQQHQ HQQIIWQLEK IATSQTERQA
     2041 SLQALQEKMT AQQSELPNPL PTIPLL---- ---------- ---------- ----------
     2101 ---------- ---------- ---------- ---------- ---------- ----------
     2161 ---------- ---------- ---------- ---------- ---------- ----------
     2221 ---------- ---------- ---------- ---------- --------GN FDS---ETGD
     2281 YSV----LLE NL----QKEI RNGQKRLEAM EPVNMLALEE HEKT--QARL LELSEKLAT-
     2341 IEAERTELLL RVENFTTLRQ RSFKDAFDAV NTNFQTIFAE -LS-E----- -G--------
     2401 ------DGYL QL----D--- N-EE------ ---------- DPFSGGLNLV -AHPKGK-PV
     2461 QRLSSMSGGE KSLTALSFIF ALQRYRP--- --S-PFYGFD EVDMFLDGAN VEKLSRMVQK
     2521 QAKL------ ---------- ----AQFIVV SLRRPM--IE ASERTIGVTQ ARG-AHTQVL
     2581 GIK-L
//
LOCUS       Cyanothece_spPCC8802    2585 bp    PROT      linear   26-JUN-2019
DEFINITION  gi|506263908|ref|WP_015783683.1| chromosome segregation protein SMC [Cyanothece
 ACCESSION  Rose-Cavalier-Smiths-iMac-2.local:6:1544783750
ORIGIN
        1 ---------- ---------- ---------- ---------- -MVHIKRIEL SHFKSFG-GT
       61 TSIPFL---- -TGFTVVSGP NG-SGKSNIL DALLFCLGLA -TSKGMRAE- RLPDLVNH-N
      121 HS-NN----- ---------- -------RK- ---------- -----TQEAS VSVTFDVSD-
      181 ---LEDLQEF SP----NSPP --VTQVTVVE DNHSNGHHLP DA---EE--- ----------
      241 ---------- ---TPIDNKK -LVRNSEWTV TRR----LRV --TKGGSYSS NYYINGEACN
      301 VNE------- --------LH EQLNRLRIYP -EGYNVVLQG DVTRII--SM NSKERRQ-II
      361 DELAGVAEFD RKIEKTKETL EEVREREERC QIIQTELQRS LERLASDRIK AEKYQKLRAQ
      421 VHEKQQWELV LVWKSLQQQA S--------- ---------- ---------- ----------
      481 ---------- ---------- ---------- ---------- -------RLQ SQLTTGEQ--
      541 ---------- ---------- ---------- -------EAT QLKEQLTNLS QQISQTSNEL
      601 EQLNRQVKAL GEDEQLTVAS KLATQKAQRN QLEHRQQ--- ---------- ----------
      661 ---------- ---------- ---------- ---------- ---------- -ELINLSQQN
      721 QKSLQETQNN IAQLEHNLTH LTQETLELDN NTIPFLIQQR DRTRQTLEMV RTQANAIAEA
      781 SDAWVQE--- ---------- -----QSALS RKITAIQDTL NPQRTQQAKL NERRQQLNKT
      841 IDNETQQ--- -LQEIETELN SQHQELNTLS HQATTSTQDI QTLAE----- ----------
      901 ---------- KLS------- ---------- ------ATEQ A-------NS ILQETQDRL-
      961 -------I-- --KEHREKQR ---------- ---------- ---------- ----------
     1021 ---Q------ ---------- ---------- ---LDRLEAS QQA----QQE AQ-GTYATQL
     1081 ILSS------ ---------- ---------- ---------- ---------- ----------
     1141 ---------- ---------- ---------- ---------- ---------- ----------
     1201 ---------- ---------- ---------- ---------- ---------- ----------
     1261 ---------- ---------- ---------- ---------- ---------- ----------
     1321 ---------- ---------- ---------- ---------- ---------- ----------
     1381 ---------- ---------- ---------- ---------- ---------- ----------
     1441 ---------- ---------- ---------- ---------- ---------- -------DLP
     1501 GVCGLVAQLG Q-V-NPRYQL ALEIAAGARL TYIVVEDDSI AAAGIELLKK AKAGRATFLP
     1561 ---------- ---------L -------TKI KPP------- ---KI--QDN PLLR------
     1621 -QSKGF---- -----I--DL AVNLVLC--- K-PEHSDIFT YVLGNTVVFE TL--------
     1681 ---NDAR--- ---------- SHLGQQ---- --RIVTLEGD ILETSGAMTG GSQPKRSNIR
     1741 FGTVTRGE-- ---------- ---------- ---------- -------SEE LKAIKQRLAD
     1801 LDNLLARNEE KLAQKYVEIK ELSRSLTELR QGEREHQLKR QQFEKEIKRL SEQKEKISLQ
     1861 LATHRQELEI VTS-QLTILE AEIPVLESQL KTEQQRLEEL EQSQTNSEWQ EIQTLIKTQE
     1921 NSLQEREQEL RKEEERLKDL DNQCQRFREK ITEGKQLIEA DKSQAINLKK EGSEIETKLV
     1981 EIKQKIEELE SLLEQLNIKL GETKKDRDRK EETLQSLQKN QQQKAWQLEK LETTQQERKE
     2041 ALITLEEQLE SQQNELPEPL PEVPLL---- ---------- ---------- ----------
     2101 ---------- ---------- ---------- ---------- ---------- ----------
     2161 ---------- ---------- ---------- ---------- ---------- ----------
     2221 ---------- ---------- ---------- ---------- ---------A EI--DLETTD
     2281 LTP----HIE QL----QKEI RNGQKRLEAM EPVNMLALEE HEKT--QERL NELTEKLTT-
     2341 LESERTELLL RIENFTTLRF RSFKEAFDAV NENFKTIFAT -LS-D----- -G--------
     2401 ------DGYL QL----E--- N-EE------ ---------- NPFEGGLNLV -AHPKGK-PV
     2461 QRLSSMSGGE KSLTALSFIF SLQRYRP--- --S-PFYAFD EVDMFLDGAN VERLSKMIQQ
     2521 QAKQ------ ---------- ----AQFIVV SLRRPM--IE ASQRTIGVTQ ARG-AYTQVL
     2581 GIK-L
//
LOCUS       Crocosphaera_watsonii    2585 bp    PROT      linear   26-JUN-2019
DEFINITION  gi|494517656|ref|WP_007307113.1| chromosome segregation protein SMC [Crocosphae
 ACCESSION  Rose-Cavalier-Smiths-iMac-2.local:13:1544783750
ORIGIN
        1 ---------- ---------- ---------- ---------- -MVHVKRIEL SHFKSFG-GT
       61 TAIPFL---- -PGFTVVSGP NG-SGKSNIL DALLFCLGLA -TSKGMRAE- RLPDLINH-N
      121 HS-SN----- ---------- -------RK- ---------- -----TQEAY VSVTFDVSD-
      181 ---LTDLAEF SR----DNPP --ITKIALTE ENSNNGNG-- ----HHV--- ----------
      241 ---------- ---EEVNNEN GLIASSEWTI TRR----LRV --TKGGSYSS TYYINEQPCN
      301 VSQ------- --------LH EQLNRLRIYP -EGYNVVLQG DVTRII--SM NGKERRN-II
      361 DELAGVAEFD RKIEKTKETL EGVREREERC QIIETELKRS LERLAADKIK AEKYQKLKLQ
      421 IHEKQGWETV LLWKLLQQKI S--------- ---------- ---------- ----------
      481 ---------- ---------- ---------- ---------- -------RLQ TQITTGEQ--
      541 ---------- ---------- ---------- -------EEQ KLNQAIHELA VKIKENATKL
      601 EELNRQVKAL GEDEQLTVAS QLATQKAQRN QRQQRQQ--- ---------- ----------
      661 ---------- ---------- ---------- ---------- ---------- -ELDNLIIQT
      721 EKEISDTETI INQQKQTLSQ LTQNSNSLQQ ETLPLLKEQR DRTYQTLEMV RQQAAAVAEA
      781 SDAWVQE--- ---------- -----QAKLS RQISTLQDTL NPQLTQQAQL TERSQQLQNN
      841 IEDESQQ--- -LANIETELN SQQQELQQLS ---IPHEEKI QQLAQ----- ----------
      901 ---------- QLA------- ---------- ------TAEQ D-------QS ILEETQTRL-
      961 -------D-- --KEYREKQR ---------- ---------- ---------- ----------
     1021 ---Q------ ---------- ---------- ---LDRLEAS QQA----QRE AQ-GTYATQL
     1081 ILSS------ ---------- ---------- ---------- ---------- ----------
     1141 ---------- ---------- ---------- ---------- ---------- ----------
     1201 ---------- ---------- ---------- ---------- ---------- ----------
     1261 ---------- ---------- ---------- ---------- ---------- ----------
     1321 ---------- ---------- ---------- ---------- ---------- ----------
     1381 ---------- ---------- ---------- ---------- ---------- ----------
     1441 ---------- ---------- ---------- ---------- ---------- -------DLP
     1501 GVCGLVAQLG Q-V-KPTYQL ALEIAAGARL GHVVVEDDTI AAAGIKLLKQ AKAGRATFLP
     1561 ---------- ---------L -------TKI RPY------- ---RG--QNN QSLS------
     1621 -YAQGF---- -----I--DM AVNLVLC--- R-PEHEKIFS YVFGNTVVFE TL--------
     1681 ---NDAK--- ---------- SHLGKQ---- --RIVTLDGD LLETSGAMTG GSRPKRSSIR
     1741 FGTLVQGE-- ---------- ---------- ---------- -------SHE IKSLKQRLTD
     1801 LEELLSRNQE KLQQKSEQIK QLSHELTEAR QSGREQQLKR QQLEKEIQRL QGQQEKLSLQ
     1861 LSRHKQESET LDH-KLTIIA AEIPPLTIEL QQKQDRLKQL EESHSHSEWQ EIQTLIKSQE
     1921 IQLQEREKEL RQTENKQQDI NRKLSSLEEK IKENQGKIDA YKEQIVKLEN EKIDINKQLE
     1981 TINDKVSKLE FLFQELTQKL GETKKERDLT EEKLTTIKKN HQQKIWNLEK LETTQQERKE
     2041 SLITLNEEQE SQQNELPDPL PEVPLL---- ---------- ---------- ----------
     2101 ---------- ---------- ---------- ---------- ---------- ----------
     2161 ---------- ---------- ---------- ---------- ---------- ----------
     2221 ---------- ---------- ---------- ---------- ---------S EI--DETTTD
     2281 LTP----HIE QL----QKDI RNGQKRLEAM EPVNMLALEE HEKT--QERL NELTEKLTT-
     2341 IQGERRELLL RIENFTTLRF RSFKESFDAV NENFKNIFAT -LS-Q----- -G--------
     2401 ------DGYL KL----E--- N-EE------ ---------- DPFQGGLNLV -AHPKGK-PV
     2461 QRLSSMSGGE KSLTALSFIF ALQRYRP--- --S-PFYAFD EVDMFLDGAN VERLSKMIQQ
     2521 QAQQ------ ---------- ----AQFIVV SLRRPM--IE ASQRTIGVTQ ARG-AYTQVL
     2581 GIK-L
//
LOCUS       Cyanothece_spPCC7424    2585 bp    PROT      linear   26-JUN-2019
DEFINITION  gi|506436660|ref|WP_015956377.1| chromosome segregation protein SMC [Cyanothece
 ACCESSION  Rose-Cavalier-Smiths-iMac-2.local:14:1544783750
ORIGIN
        1 ---------- ---------- ---------- ---------- -MVHIKRVEL SHFKSFG-GT
       61 TSIPFL---- -PGFTVISGP NG-SGKSNIL DALLFCLGLA -TSKGMRAE- RLPDLVNH-N
      121 HT-NG----- ---------- -------RK- ---------- -----TTEAS VSVTFDLSD-
      181 ---V------ ---------- ---------- ------SGED DT--NKT--- ----------
      241 ---------- ---EPL---- -----TEWTI TRR----LRV --TQGGNYSS TYYINNQPCT
      301 VNE------- --------LH EQLNRFRIYP -EGYNVVLQG DVTRII--TM NSRERRE-II
      361 DELAGVAEFD RKIDKTKETL ESVREREERC RIIEQELKRS LDRLASDRVK AEKYKKLKAE
      421 IQEKQQWEIV LQVRLLQTQH Q--------- ---------- ---------- ----------
      481 ---------- ---------- ---------- ---------- -------QLE SQISNGDT--
      541 ---------- ---------- ---------- -------QIT QFQTQLDTLN TQIEQTTTTL
      601 NQLNTQVKAL GEEEQLSVAS QLATQKAKRH QLQLQQQ--- ---------- ----------
      661 ---------- ---------- ---------- ---------- ---------- -QIETIIQQH
      721 HTNQDQTKID LQQYQQSLSE IIDQKTQLNT ETIPHLMGQR DHTRNTLEQT KTKSLQIATA
      781 SEAWVQE--- ---------- -----QTSLS HKIGELQDTL NPYRTEQAQL TERHQRLQKT
      841 IDEQTPR--- -LESTETELT SKKIELTGLT ETLTITQEEI KTLAQ----- ----------
      901 ---------- QLT------- ---------- ------LAEH D-------RT IQQDTQKRL-
      961 -------L-- --KEQRDKQR ---------- ---------- ---------- ----------
     1021 ---E------ ---------- ---------- ---LDKLEAT QQA----QQE AQ-GTYATQI
     1081 IVQS------ ---------- ---------- ---------- ---------- ----------
     1141 ---------- ---------- ---------- ---------- ---------- ----------
     1201 ---------- ---------- ---------- ---------- ---------- ----------
     1261 ---------- ---------- ---------- ---------- ---------- ----------
     1321 ---------- ---------- ---------- ---------- ---------- ----------
     1381 ---------- ---------- ---------- ---------- ---------- ----------
     1441 ---------- ---------- ---------- ---------- ---------- -------DLP
     1501 GVCGIVANLG E-V-DPQFQL ALEIAAGGRL GHIVVEDDSI ASAGIALLKQ KRVGRATFLP
     1561 ---------- ---------L -------NKI YSP------- ---KL--PDI SNLR------
     1621 -FAKGF---- -----I--DL AVNLINC--- H-PRYNTIFA YVFGNTIVFE TI--------
     1681 ---DEAR--- ---------- HYLGKY---- --RIVTLDGD LLELSGAMTG GSKPSRGSIR
     1741 FGTVSTKD-- ---------- ---------- ---------- -------SED IETLKRRLSD
     1801 IDQMLTRTEE LIAQKTEIVN NLSQNLTEAR QKERELFLQS KQLQKDIDRL TGQKEELTLS
     1861 LSQNNQELET VTR-RLEELT QHIPSLEAQL QQAQRQLIEL EASQTHSEWL EIQAHIKAQE
     1921 TQLQQQEHTL RQAEETLKDL ETQTQRLEEK ITESQQRLES LQNQTFTINH QEAELKQQIL
     1981 NSDQIIAETE ILLHQLTEKL GETKKERDRT ETSLRALQTQ HQQTAWNLEK LLQTQQERKV
     2041 TLESLKNQLE TQRLELPDPI PELP------ ---------- ---------- ----------
     2101 ---------- ---------- ---------- ---------- ---------- ----------
     2161 ---------- ---------- ---------- ---------- ---------- ----------
     2221 ---------- ---------- ---------- ---------- ---------- EFI--LNQEN
     2281 LSQ----YLE QL----QTDI KNGQKRLEGM EPVNMLALEE YERT--KERL DELSEKLST-
     2341 LEAERTELLL RIENFTTLRF RAFKEAFDAV NENFQSIFAT -LS-D----- -G--------
     2401 ------DGYL QL----D--- N-NE------ ---------- DPFSGGLNLV -AHPKGK-PV
     2461 QRLSSMSGGE KSLTALSFIF ALQRYRP--- --S-PFYAFD EVDMFLDGAN VERLSKMIRQ
     2521 HSEQ------ ---------- ----AQFIVV SLRRPM--IE AAQRTIGVTQ ARG-AHTQVL
     2581 GIK-L
//
LOCUS       Aphanothece_hegewaldii    2585 bp    PROT      linear   26-JUN-2019
DEFINITION  gi|1368996457|ref|WP_106456991.1| chromosome segregation protein SMC [Aphanothe
 ACCESSION  Rose-Cavalier-Smiths-iMac-2.local:20:1544783750

ORIGIN
        1 ---------- ---------- ---------- ---------- -MVYIKRVEL SHFKSFG-GT
       61 TPIPLL---- -PGFTVVSGP NG-SGKSNIL DALLFCLGLA -SSKGMRAE- RLPDLVNH-N
      121 HG-TH----- ---------- -------RN- ---------- -----TTEAS VSVTFDVSE-
      181 ---------- ---------- --------AE ENNGNGYH-- ---------- ----------
      241 ---------- ---------- -----REWTV TRR----LRV --GKGGNYTS TYYINGELCT
      301 VSE------- --------LH EQLNRFRIYP -EGYNVVLQG DVTRII--TM NSKERRE-II
      361 DELAGVAEFD RKIEKTLKTL ESVREREDRC HIIEQELTRS LLRLDTDRIK AEKYQKLKAD
      421 IQNKQRKEVV LKWYLLKEQY Q--------- ---------- ---------- ----------
      481 ---------- ---------- ---------- ---------- -------HLQ TQITTGDT--
      541 ---------- ---------- ---------- -------EAI QLQTQLTTIN TQIQQTTTEL
      601 EQFNTKVKAL GEEEHLFLSS QLVTQQAQRQ QLIQRQQ--- ---------- ----------
      661 ---------- ---------- ---------- ---------- ---------- -ELETLISTH
      721 HNDAERIQQE IKQYHQQLTQ IISEKITIET EQLPILSQQH KHFKDTLVQN RIQAQTLAAA
      781 SEAWVQE--- ---------- -----QTNLS RKINHLQEQL NPYRTEQAQL NERYQSLQIT
      841 ITEQTQR--- -LKLTISEIT NKTTEAENLS QDVNNFEQTF KELAQ----- ----------
      901 ---------- QLT------- ---------- ------IQEQ L-------LT LQQDTQKRL-
      961 -------Q-- --KEQRDKQR ---------- ---------- ---------- ----------
     1021 ---E------ ---------- ---------- ---LDKLEAT KQA----QNE VQ-GTYATQI
     1081 ILQS------ ---------- ---------- ---------- ---------- ----------
     1141 ---------- ---------- ---------- ---------- ---------- ----------
     1201 ---------- ---------- ---------- ---------- ---------- ----------
     1261 ---------- ---------- ---------- ---------- ---------- ----------
     1321 ---------- ---------- ---------- ---------- ---------- ----------
     1381 ---------- ---------- ---------- ---------- ---------- ----------
     1441 ---------- ---------- ---------- ---------- ---------- -------DLP
     1501 GVCGLVASLG E-V-KPQYQL ALEIAAGARL GHVVVDDDSV ASAGIALLKQ KRAGRATFLP
     1561 ---------- ---------L -------NKI RSQ------- ---RL--QDI STLK------
     1621 -YAKGF---- -----I--DL AVNLVTY--- H-SRYNAVFA YIFGSTVIFE NI--------
     1681 ---DDAR--- ---------- RYLGDY---- --RIVTLEGE LLEMSGAMTG GSQPNRSTIH
     1741 FGTTNPKE-- ---------- ---------- ---------- -------SEE AEIFKRRLTE
     1801 IEQILSRSDE LILEKTSQVR KLTQEITELR QNGREKQLYF EQLQKDMHRL SLEKNELAKQ
     1861 LLQNEQALEN AQL-RLQILT LEIPDLEQKL QEEQEKLSKL EESKTHQEWQ DIQNNLKLIE
     1921 EKLQQKEHNL RAKESYLKDL ENSDRRIKDK IRELEQNLNS LEKQKEKNLQ QKINLQTDVN
     1981 SFNNQIIETE TLLEKLNETL GETKQQRNQI ENILHSLQNQ QQQLTWKQEK LIINQQERKE
     2041 ALETLQEQIK QNQNELPE-- ----VL---- ---------- ---------- ----------
     2101 ---------- ---------- ---------- ---------- ---------- ----------
     2161 ---------- ---------- ---------- ---------- ---------- ----------
     2221 ---------- ---------- ---------- ---------- ---------E NFS---ENES
     2281 ITV----QIE KL----QNDI RLGQKRLEAM EPVNMLALEE YEKT--QERI EELKNKLTT-
     2341 LQGERTELLL RIENFTTLRF RAFKEAFDAV NENFKVIFAT -LS-D----- -G--------
     2401 ------DGYL QL----E--- D-AE------ ---------- DPFNGGLNLV -AHPKGK-PV
     2461 QRLSSMSGGE KSLTALSFIF SLQKYRP--- --S-PFYAFD EVDMFLDGAN VEKLSKMIQK
     2521 QAQQ------ ---------- ----AQFIVV SLRRPM--IE ASQRTIGVTQ ARG-AYTQVL
     2581 GIK-V
//
LOCUS       Planktothrix_agardhiiKEI65757    2585 bp    PROT      linear   23-JUN-2014
DEFINITION  Smc [Planktothrix agardhii NIVA-CYA 126/8].
 ACCESSION  KEI65757
  ORGANISM  Planktothrix agardhii NIVA-CYA 126/8
   AUTHORS  Kurmayer,R., Christiansen,G. and Goesmann,A.
VERSION     KEI65757.1DBLINK      BioProject: PRJNA163669            BioSample: SAMN02867752DBSOURCE    accession CM002803.1KEYWORDS    .SOURCE      Planktothrix agardhii NIVA-CYA 126/8            Bacteria; Cyanobacteria; Oscillatoriophycideae; Oscillatoriales;
            Microcoleaceae; Planktothrix.
REFERENCE   1  (residues 1 to 1193)
  TITLE     Elucidation of insertion elements encoded on plasmids and in vitro
            construction of shuttle vectors from the toxic cyanobacterium
            Planktothrix
  JOURNAL   Appl. Environ. Microbiol. (2014) In press
   PUBMED   24907328
  REMARK    Publication Status: Available-Online prior to print
REFERENCE   2  (residues 1 to 1193)
  TITLE     Direct Submission
  JOURNAL   Submitted (19-SEP-2012) Institute for Limnology, Mondseestrasse 9,
            Mondsee 5310, Austria
COMMENT     Method: conceptual translation.
FEATURES             Location/Qualifiers
     source          1..1193
                     /organism=`Planktothrix agardhii NIVA-CYA 126/8`
                     /strain=`NIVA-CYA 126/8`
                     /isolation_source=`freshwater`
                     /db_xref=`taxon:388467`
                     /country=`Finland`
                     /collection_date=`1984`
     Protein         1..1193
                     /product=`Smc`
                     /function=`'condensin subunit Smc; K03529 chromosome
                     segregation protein'`
     CDS             1..1193
                     /gene=`smc`
                     /locus_tag=`A19Y_0569`
                     /coded_by=`CM002803.1:525973..529554`
                     /transl_table=11
ORIGIN
        1 ---------- ---------- ---------- ---------- -m-------- ----------
       61 ---pll---- -pgftvvsgp ng-sgksnil dallfalgls -sskgmrae- rlpdlvnn-a
      121 qs-------- ---------- -------rk- ---------- ----gtvetl vkvtfdlsdy
      181 --egeplgs- ---------- ----dseetd ns----ls-- -petet---e tsvetlpats
      241 lq-------- --------ip nfepslewtv ark----lrv --tkqgtyts tyyingeact
      301 qte------- --------lh eqlnklriyp -egynvvlqg dvtgii--tm kprerre-ii
      361 delagvasfd rkitlakekl davkdreers riveqeliaq rdrldkdrak aekyqqlree
      421 fqqksqwetv lnyqtlqqqq g--------- ---------- ---------- ----------
      481 ---------- ---------- ---------- ---------- -------rlr eqieaddr--
      541 ---------- ---------- ---------- -------tlt elgeqrqhqd qqiqttsvql
      601 eqlnalvkam geeelislqs slatqeaqqs qlqtrsa--- ---------- ----------
      661 ---------- ---------- ---------- ---------- ---------- -eletalqqt
      721 itqihqteqe lrqqyqtldg laiek-dqet lnlgqrqrer dtlqttverg reatsevaqq
      781 aeswmvq--- ---------- -----qtelh rqiealqktl dphrteqarl rerveqlqrq
      841 lseqqqs--- -ittlsqels qktitlqtat tqrdataqrv ttltq----- ----------
      901 ---------- qvt------- ---------- ------evet e-------lq vqqetqtrl-
      961 -------l-- --qeqrerqr ---------- ---------- ---------- ----------
     1021 ---k------ ---------- ---------- ---ldkseaq hqa----qqe at-gsyatki
     1081 iaqs------ ---------- ---------- ---------- ---------- ----------
     1141 ---------- ---------- ---------- ---------- ---------- ----------
     1201 ---------- ---------- ---------- ---------- ---------- ----------
     1261 ---------- ---------- ---------- ---------- ---------- ----------
     1321 ---------- ---------- ---------- ---------- ---------- ----------
     1381 ---------- ---------- ---------- ---------- ---------- ----------
     1441 ---------- ---------- ---------- ---------- ---------- -------gis
     1501 gicglvcqlg q-v-epqyql aletsagarl gnivvendsv aaaaieflkr qqagratflp
     1561 ---------- ---------l -------nki kgn------- ---ps--nlp nlat-----m
     1621 rnvsgl---- -----i--dl avnliey--- e-pryqdifa yvfgntlvfn nl--------
     1681 ---snar--- ---------- kvlgqy---- --rivtlege llettgamtg gsvasrsslh
     1741 fgtdqgsae- ---------- ---------- ---------- -------arn iaalkerlee
     1801 ierilercnr sileasqtvk krslemndar qtlrdhqqqv slleseirtl nnqqeqlrsq
     1861 lekntqefnt aqi-rlknle aeipnletkl qqdrellaql edthshsewq qlqgvlrtqe
     1921 telqqkenam rtvqqrltei enqqtrlqek nqagnqklea trqeqkfltq kletvknqlt
     1981 eiqiniqqir snvskveakl geekrqrdqv etnlgelrla kqqldwqiek lqetqqgrre
     2041 qlnikleqia aikielpepl pnipnn---- ---------- ---------- ----------
     2101 ---------- ---------- ---------- ---------- ---------- ----------
     2161 ---------- ---------- ---------- ---------- ---------- ----------
     2221 ---------- ---------- ---------- ---------- ---------- ----------
     2281 --l----dla al----qrdl rslqkrmeal epvnmlalee fert--qtrl eeltqkltt-
     2341 legertelll rienfttlrr rafqeafdav nenfqtifaq -ls-e----- -g--------
     2401 ------dgyl ei----d--- n-pe------ ---------- dpftsglnli -ahpkgk-pv
     2461 qrltsmsgge ksltalsfif alqkyrp--- --s-pfyafd evdmfldgsn verlarmiks
     2521 qteq------ ---------- ----aqfivv slrrpm--me asqrtigvtq arg-aytqvl
     2581 gik-l
//
LOCUS       Microcystis_aeruginosa    2585 bp    PROT      linear   26-JUN-2019
DEFINITION  gi|488859347|ref|WP_002771657.1| chromosome segregation protein SMC [Microcysti
 ACCESSION  Rose-Cavalier-Smiths-iMac-2.local:29:1544783750
ORIGIN
        1 ---------- ---------- ---------- ---------- -MVYIKKVEL SHFKSFG-GT
       61 TPIPFL---- -PGFTVVSGP NG-SGKSNIL DALLFCLGLA -TSKGMRAE- RLPDLVNH-S
      121 YN-SQ----- ---------- -------RH- ---------- -----SSEAS VSVTFDIAD-
      181 ---IPDATD- ---------- ---------- ---------- ---------- ----------
      241 ---------- ---------- -----RDWTV SRR----LKV --AKGGSYTS TYYINGETCT
      301 VSE------- --------LH DQLNRLRIYP -EGYNVVLQG DVTRII--SM NAKERRE-II
      361 DELAGVAEFD RKIEKTRENI DSVKEREERC QIIATELQKS LEKLALDRIK AEKYQKLKAQ
      421 VQEKQQWEIV LHWQNLQQRC Q--------- ---------- ---------- ----------
      481 ---------- ---------- ---------- ---------- -------QVQ GQIQAGEK--
      541 ---------- ---------- ---------- -------EKQ VLTETIANLS EQIAQNSQEL
      601 EKLNQQVKAF GEDEHLSLTS RLASQQAKRQ QQQQRQK--- ---------- ----------
      661 ---------- ---------- ---------- ---------- ---------- -ELENLEKES
      721 QAQKNRLLEE INRYNRELNL ITAEKSRLET EILPNLLRTT QTARETLENH RLQASSLAEA
      781 SEAWVKE--- ---------- -----QSDLS RNITRLQEQL NPYRSQRAQL TERCDRLQTN
      841 IVEAGQR--- -LQELEQVIS TKTEESQEIL QKINQAEPDI QNLAQ----- ----------
      901 ---------- KLT------- ---------- ------LAEQ N-------HV ISQDTQKRL-
      961 -------L-- --KEQRDKQR ---------- ---------- ---------- ----------
     1021 ---E------ ---------- ---------- ---LDKLEAT KQA----QQE AQ-GTYATQI
     1081 LLQS------ ---------- ---------- ---------- ---------- ----------
     1141 ---------- ---------- ---------- ---------- ---------- ----------
     1201 ---------- ---------- ---------- ---------- ---------- ----------
     1261 ---------- ---------- ---------- ---------- ---------- ----------
     1321 ---------- ---------- ---------- ---------- ---------- ----------
     1381 ---------- ---------- ---------- ---------- ---------- ----------
     1441 ---------- ---------- ---------- ---------- ---------- -------DLP
     1501 GICGLVAQLG E-V-EERYQI ALEIAAGGRL GHVVVQDDSV AAAGIALLKQ RRIGRATFLP
     1561 ---------- ---------L -------NKI RPP------- ---RP--QDI SSLR------
     1621 -HARGY---- -----L--DL AVNLVKF--- Q-SQYREVFN YIFGSTVVFE DI--------
     1681 ---DSAR--- ---------- YYINQY---- --RIVTLDGE LLEMTGAMTG GSQPTRSGLR
     1741 FGKISAKE-- ---------- ---------- ---------- -------SSE AESLRERLAE
     1801 IDRILTRNEE KITQVNHLIS QLTQQLTETR QSHRENQLSL QQLSKDLQRL TTEKEDLTRQ
     1861 LSGQQEEITI SRQ-RLEVLT REIPELELSL QQEQEKLTAL EANHTHSEWQ QVQGIIRTQE
     1921 LQLQTQENHL ATVREQLKDL QNQQIRLEEK SQESADRITE IEKIITDAVN QRNIGNLEIE
     1981 KLDHNILEIN QALQQLSRQL GETKQKRDQL ETVLRQQQNQ QQQAIWQSEK LVNNQEERQA
     2041 LLTTLQTEIS QLESDLPNPL PEIPES---- ---------- ---------- ----------
     2101 ---------- ---------- ---------- ---------- ---------- ----------
     2161 ---------- ---------- ---------- ---------- ---------- ----------
     2221 ---------- ---------- ---------- ---------- ---------- ----------
     2281 -DR----DFE KI----QSDI RQLQKKIEAL EPVNMLALEE YQKT--KERL DELSEKLQT-
     2341 LEGERTELLL RIENFTTLRF NAFQEAFTAV NENFKNIFAT -LS-D----- -G--------
     2401 ------DGYL QL----E--- D-EN------ ---------- DPFNGGLNLV -AHPKGK-PV
     2461 QRLSSMSGGE KSLTALSFIF SLQRYRP--- --S-PFYAFD EVDMFLDGAN VEKLAKMIQK
     2521 QAQQ------ ---------- ----AQFIVV SLRRPM--IE ASERTIGVTQ ARG-THTQVL
     2581 GIK-V
//
LOCUS       AphanotheceGBF79514.1|    2585 bp    PROT      linear   26-JUN-2019
DEFINITION  gi|1524911546|dbj|GBF79514.1| chromosome partition protein Smc [Aphanothece sac
 ACCESSION  Rose-Cavalier-Smiths-iMac-2.local:48:1544783750

ORIGIN
        1 ---------- ---------- ---------- ---------- -MV------- ----------
       61 ---------- -------SGP NG-SGKSNIL DALLFCLGLA -TSKGMRAE- RLPDLVNH-N
      121 HS-NN----- ---------- -------RK- ---------- -----TQEAI VSVTFDISD-
      181 ---LSELGDV NF----NSSA --NTNNNTKE NK-------P SDELEDL--- ----------
      241 ---------- ---ENIETPE -VINNNEWTV TRR----LRV --TPGGSYSS NYYINNEPCN
      301 VSE------- --------LH EQLNRLRIYP -EGYNVVLQG DVTRII--TM NSKERRQ-II
      361 DELAGVAEFD RKIEKTKETL EEVRDREDRC RIIETELKRS LERLSADRIK AEKYQKLKAE
      421 VQTKQQWEIV LIWQSLQQQV R--------- ---------- ---------- ----------
      481 ---------- ---------- ---------- ---------- -------IVK GQITTGQQ--
      541 ---------- ---------- ---------- -------EEI QLQSDLNELG KQINQTVTNL
      601 EELNRQVKAL GEDEQLTVAS QLATHKAQYN QRKQRYQ--- ---------- ----------
      661 ---------- ---------- ---------- ---------- ---------- -ELVSQTQQT
      721 QAAIAQTQAA IVQHNQTLTD LTQEIKELEI DILPTLIQQR DRNRHTLEMV RQQANAIAEA
      781 SDAWVQE--- ---------- -----QANLS RQLSNLQESL TPQRTEQAQL NERSQQLTNT
      841 IIDENQQ--- -LETLEEELN KQQEELKKLR EQLITSEANI QTLAQ----- ----------
      901 ---------- QFA------- ---------- ------SREQ E-------RS ILEETQTRL-
      961 -------L-- --KEQREKQR ---------- ---------- ---------- ----------
     1021 ---E------ ---------- ---------- ---LDRQEAS QQA----QQE AQ-GTYATQL
     1081 ILTS------ ---------- ---------- ---------- ---------- ----------
     1141 ---------- ---------- ---------- ---------- ---------- ----------
     1201 ---------- ---------- ---------- ---------- ---------- ----------
     1261 ---------- ---------- ---------- ---------- ---------- ----------
     1321 ---------- ---------- ---------- ---------- ---------- ----------
     1381 ---------- ---------- ---------- ---------- ---------- ----------
     1441 ---------- ---------- ---------- ---------- ---------- -------DLP
     1501 GVCGLVAQLG Q-V-NPRYQL ALEIAAGSRL GYVVVEDDTI AAAGIELLKQ AKAGRATFLP
     1561 ---------- ---------I -------NKI YSP------- ---QG--QNN ASFK------
     1621 -QAKGY---- -----I--DL AVNLVLC--- Q-PEYQKIFA YVFGNTVIFE TL--------
     1681 ---NEAR--- ---------- NYLGKQ---- --RIVTLDGD LLETSGAMTG GSKPKRSSLR
     1741 FGAVNRGE-- ---------- ---------- ---------- -------SEE IRSLKKRLGD
     1801 LDNLLARNEE KLAQKVLDSQ GLSKELTEAR QTEREQKLSE QQLEKDIKRL KEQREKLELQ
     1861 LARHRQELEI VNS-RLQILG AEILVLEAEL QQKQRRLNEL EQSQTHSEWQ QIQGLIKTQE
     1921 THLQEREKEL KQAEQRLQES QSQAQYLTEK VKEEEQRIEA YKQQEVNLDN EQIDNQNKQV
     1981 SLQEKIQELE ITIEKLNLKL GETKQERDRT ETALQSLQRN HQQKTWALEK LQTTQQERED
     2041 NLTHLQEQIT AQQTELPHPL PEVPLL---- ---------- ---------- ----------
     2101 ---------- ---------- ---------- ---------- ---------- ----------
     2161 ---------- ---------- ---------- ---------- ---------- ----------
     2221 ---------- ---------- ---------- ---------- ---------S EI--DPNTTD
     2281 LTP----YIE QL----QKEI KNGQKRLEAM EPVNMLALEE HEKT--QERL TELSDKLTT-
     2341 LEGERTELLL RIETFTTLRF RSFKEAFDAV NENFQSIFAT -LS-D----- -G--------
     2401 ------DGYL QL----D--- N-TE------ ---------- NPFEGGLNLV -AHPKGK-PV
     2461 QRLSSMSGGE KSLTALSFIF ALQRYRP--- --S-PFYAFD EVDMFLDGAN VEKISKMIRQ
     2521 EAQQ------ ---------- ----AQFIVV SLRRPM--IE ASQRTIGVTQ ARG-AYTQVL
     2581 GIK-L
//
LOCUS       Myxosarcingi|738533925|ref|WP_036482336.1|    2586 bp    PROT      linear   26-JUN-2019
DEFINITION  gi|738533925|ref|WP_036482336.1| chromosome segregation protein SMC [Myxosarcin
 ACCESSION  Rose-Cavalier-Smiths-iMac-2.local:59:1544783750

ORIGIN
        1 ---------- ---------- ---------- ---------- -MVHIKRVEL SHFKSFG-GT
       61 TKIPIL---- -PGFTVVSGP NG-SGKSNIL DALLFCLGLA -SSKGMRAD- RLPDLINH-K
      121 YS-SNGN--- ---------- -------SK- ---------- -----GTETV VSVTFDLSDL
      181 ---------- ------GDLS -DTVAAASEV TLVSSEELKA VENNGNGNGH HYEAESELKT
      241 E---TSEVRE TKDSNKVVAI SNNGVWEWKV TRR----LRV --GKNGNYSS TFYINDAVAT
      301 ATE------- --------VH EQLEKLRIYP -EGYNVVLQG DVTRII--TM NSRERRE-II
      361 DELAGVAAFD RKIQQTRNTL DKVREKAEKC QIIAQELVAN RDRLAADRVK AEKYRKLKEK
      421 IQEKQQQEIV LVWRSLQQQQ Q--------- ---------- ---------- ----------
      481 ---------- ---------- ---------- ---------- -------ELQ AAFSKGEN--
      541 ---------- ---------- ---------- -------TTV RLTTELEKLN TDIKEKTVQL
      601 EELNAKVKAL GEDEQLSVAS ELATHKAKRH QLQQQQS--- ---------- ----------
      661 ---------- ---------- ---------- ---------- ---------- -ELTNTSQQK
      721 QLSLVQTQQC LEEHRREISQ LANEKNKL-S DRLPELTQQV DEAKETVAKT KENADAIAAA
      781 SEAWVQE--- ---------- -----QASLT REVTAIQNTL NPQRTEQARI SEKLSQLETS
      841 ISQQSAS--- -LETTESELA SKQADFTALS SQVKEATAEI AELAQ----- ----------
      901 ---------- QLS------- ---------- ------DAES D-------RS VLEETQQRL-
      961 -------L-- --NEQRDKQR ---------- ---------- ---------- ----------
     1021 ---A------ ---------- ---------- ---LDKLEAT KQA----QQE IQ-GTYASKI
     1081 ILNS------ ---------- ---------- ---------- ---------- ----------
     1141 ---------- ---------- ---------- ---------- ---------- ----------
     1201 ---------- ---------- ---------- ---------- ---------- ----------
     1261 ---------- ---------- ---------- ---------- ---------- ----------
     1321 ---------- ---------- ---------- ---------- ---------- ----------
     1381 ---------- ---------- ---------- ---------- ---------- ----------
     1441 ---------- ---------- ---------- ---------- ---------- -------NLS
     1501 GVHGLVVQLG Q-V-EPRYQL ALETAAGGRL GFIVVESDRV AAEGIELLKR QRAGRATFLP
     1561 ---------- ---------L -------NKI NSP------- ---NT--GNT ATMR------
     1621 -FGRGF---- -----I--DL AVNLVSC--- D-SRYDKIFA YVFGNTVVYD SL--------
     1681 ---DNAR--- ---------- SQLGKY---- --RIVTLEGD LLEASGAMTG GSKSARSTLH
     1741 FGNATTKE-- ---------- ---------- ---------- -------SDA AETIKDRLTE
     1801 LSRIISGNSQ TIADLTVRVK NLGENLTEVR QVIREKQLRQ QQLETEIKRL TGQRELY-IN
     1861 QLHLNRQERD NLQTRLQNLA ATIPNLETQL QQYQQQLAKL EESHSQSEWQ QVRALIKSQE
     1921 DNLHQQEIEL RQTESHLQDL TNNQQRLTDK VATAEQYITD IQTERETIDE QQTNIAEELK
     1981 EIEQKIAATE AELQQLSEKL GTTKQERDRS EQSLREWRET YQKQAWQLEK LRETQKERQT
     2041 SIQTLQHQIA ERERELPNPI PEIPQLVN-D IESEP----- ---------- ----------
     2101 ---------- ---------- ---------- ---------- ---------- ----------
     2161 ---------- ---------- ---------- ---------- ---------- ----------
     2221 ---------- ---------- ---------- ---------- ---------- -GE-AIAFNN
     2281 LTE----QLE QL----QKQI RNGHKRLEAM EPVNMLALEE YEQT--EARL QELSDKLDT-
     2341 IEAERTELLL RVEKFTTLRL RAFKEAFDAV NENFKIIYAE -LS-D----- -G--------
     2401 ------DGHL QL----E--- D-EN------ ---------- DPFNGGLNLV -AHPKGK-PV
     2461 QRLSSMSGGE KSLTALGFIF SLQKYRP--- --S-PFYAFD EVDMFLDGAN VEKLSRMVKK
     2521 QAQE------ ---------- ----AQFIVV SLRRPM--IE ASERTIGVTQ ARG-AHTQVL
     2581 GIK-MK
//
LOCUS       Nostoc_spATCC43529    2594 bp    PROT      linear   26-JUN-2019
DEFINITION  gi|1430718450|gb|RCJ28195.1| chromosome segregation protein SMC [Nostoc sp. ATC
 ACCESSION  Rose-Cavalier-Smiths-iMac-2.local:63:1544783750
ORIGIN
        1 ---------- ---------- ---------- ---------- -MVHIKRVEL TNFKSFG-GT
       61 TSVPLL---- -PGFTVISGP NG-SGKSNIL DALLFCLGLA -SSKGMRAD- RLPDLVNN-T
      121 QTAKG----- ---------- -------RA- ---------- -----AIEAS VTVTFDLSDE
      181 VSRR------ ---GAEAQRG -EEGE----- ---------- -------EG- -E--ED----
      241 ------LKSK I--------Q NPRL-AEWSV TRK----LRV --THQGTYTS NYYINGVACT
      301 LTE------- --------LH EELNNLRVYP -EGYNVVLQG DVTSII--SM NGRERRE-II
      361 DELAGVAAFD RKINQAKSTL DEVKEKEDSC RIIETELTAQ RDRLSQDRAK AEKYQKLRAE
      421 FLAKQSWEAV LSWRSLQAHQ E--------- ---------- ---------- ----------
      481 ---------- ---------- ---------- ---------- -------KLV GEIQNGDR--
      541 ---------- ---------- ---------- -------NSG ELNTQLTNLN SEIVQKTAEL
      601 EELNAHVKAL GEEELLAVQA SLATQEAERK QLLRQQT--- ---------- ----------
      661 ---------- ---------- ---------- ---------- ---------- -ELQTTSQET
      721 AKRLTQTHQE IEQHRHTLQE IAETQL-VET QLIASSQQRR NEAQQSLETS RQAAAEIASA
      781 SEAWVQQ--- ---------- -----QTAFN RQIETLLQTL EPQRTEQAQL RERNNQLQQL
      841 IQEQTQL--- -IERNEPELA AKQAECSQIE TEFNASSEPI QNLAQ----- ----------
      901 ---------- NLS------- ---------- ------ATEQ E-------LQ IQQETQKRL-
      961 -------L-- --AEQREKQR ---------- ---------- ---------- ----------
     1021 ---Q------ ---------- ---------- ---LDKLEAQ TQA----QQE VQ-GTQASKV
     1081 ILQS------ ---------- ---------- ---------- ---------- ----------
     1141 ---------- ---------- ---------- ---------- ---------- ----------
     1201 ---------- ---------- ---------- ---------- ---------- ----------
     1261 ---------- ---------- ---------- ---------- ---------- ----------
     1321 ---------- ---------- ---------- ---------- ---------- ----------
     1381 ---------- ---------- ---------- ---------- ---------- ----------
     1441 ---------- ---------- ---------- ---------- ---------- -------GMP
     1501 GVCGLVVQLG R-V-EPRYQL ALEIAAGGRL GHIVVEDDGI AAAGIELLKQ KRAGRATFLP
     1561 ---------- ---------L -------NKI SAP------- ---KF--TQD ATLR------
     1621 -LASGF---- -----I--NY AVNLVDC--- D-RRYKDVFS YVFGNTVVFG SL--------
     1681 ---EQAR--- ---------- KNLGLY---- --RIVTLDGE LLETSGAMTG GSNTQRSALR
     1741 FGTGEAAE-- ---------- ---------- ---------- -------SDE VIGLKNRLVD
     1801 IERILDRCAE AIATLSSRTK QFTQELTEAR QARREQQLQL EQLHKDIKNL TTQLEGTRSQ
     1861 LVQNSEKLAT VQS-RLEVLD RELPGQETQL QQLRHALAEL EASQTPSEWQ QIQATIKIQE
     1921 QQLQQCESAL REAEQKLKNL ENQQQRLQEK IQEAETRITE YETQQTSCTD AIHRVSTQIT
     1981 TINDQIAQTR LSLAQMEQKL GEQKQKRDAT EQEVRSQLLR QQQLEWEIQK LQETQEKRRE
     2041 ELVTLQSQLR DVAAELPDPL PEVP------ ---------- ---------- ----------
     2101 ---------- ---------- ---------- ---------- ---------- ----------
     2161 ---------- ---------- ---------- ---------- ---------- ----------
     2221 ---------- ---------- ---------- ---------- ---------- ----------
     2281 DKV----DLE EL----QKEL RSLSKRLQAM EPVNMLALEE YERT--QNRL QELTQKLET-
     2341 LEGERTELLL RIENFTTLRQ LAFKEAFDAV NENFQSIFAV -LS-D----- -G--------
     2401 ------DGYL QL----E--- N-PE------ ---------- DPFSSGLNLV -AHPKGK-PV
     2461 QRLASMSGGE KSLTALSFIF ALQRYRP--- --S-PFYAFD EVDMFLDGAN VERLARMIVQ
     2521 QSQQ------ ---------- ----AQFIVV SLRRPM--IE SAERTIGVTQ ARG-AYTQVL
     2581 GIK-LT--SS NTSA
//
LOCUS       Phormidium_ambiguum    2595 bp    PROT      linear   26-JUN-2019
DEFINITION  gi|1121284144|ref|WP_073597251.1| chromosome segregation protein SMC [Phormidiu
 ACCESSION  Rose-Cavalier-Smiths-iMac-2.local:69:1544783750
ORIGIN
        1 ---------- ---------- ---------- ---------- -MVHIKRLEL THFKSFG-GT
       61 SQVPLL---- -PGFTVVSGP NG-SGKSNIL DALLFCLGLA -SSKGMRAE- RLPDLINH-N
      121 HQ-TN----- ---------- -------RG- ---------- -----TAEAS VTVTFDLSD-
      181 ---EPEFFA- -------AEE ---------- ---ESGGAGE QGSRGAGEQG SESAADTAEL
      241 NGDGENSQSP VPNLQSPT-- ------EWSV TRK----LRV --TKQGSYTS TYFINGESCT
      301 LTE------- --------LH EQLNRLRVYP -EGYNVVLQG DVTSII--SM NAKERRE-II
      361 DELAGVAAFD RKIAQAKETL ESVKEREDSC RIVERELISQ RDRLSQDRIK AEKYQKLRAE
      421 LQDKEKWEVV LVWQTLRNQE F--------- ---------- ---------- ----------
      481 ---------- ---------- ---------- ---------- -------QLR EQIALGDR--
      541 ---------- ---------- ---------- -------NSI QLTEQLESLN QQIREVSVEL
      601 EELNAKVKAL GEEELLALQA VLATQEAEKR QLQLRQT--- ---------- ----------
      661 ---------- ---------- ---------- ---------- ---------- -ELTTSFQET
      721 EKRLRETRQE IQQHQQNLAR ISEEQV-VVK NELFALVALR DAAQFSVNQS RENANAIASS
      781 SEAWVQQ--- ---------- -----QTALN RQVESLLEII DPQRTEQAQL RERFTNLERL
      841 VEEQTQL--- -LESLVPQLE SKQSREVDFE NQLQESGEKV QQLAE----- ----------
      901 ---------- RLS------- ---------- ------YSEQ E-------LK LQQETQKRL-
      961 -------S-- --QEQREKQR ---------- ---------- ---------- ----------
     1021 ---Q------ ---------- ---------- ---LDKLEAQ QHA----QQE AQ-GTYATKL
     1081 ILQS------ ---------- ---------- ---------- ---------- ----------
     1141 ---------- ---------- ---------- ---------- ---------- ----------
     1201 ---------- ---------- ---------- ---------- ---------- ----------
     1261 ---------- ---------- ---------- ---------- ---------- ----------
     1321 ---------- ---------- ---------- ---------- ---------- ----------
     1381 ---------- ---------- ---------- ---------- ---------- ----------
     1441 ---------- ---------- ---------- ---------- ---------- -------GMP
     1501 GICGLVAQLG K-A-FPEYQL ALETAAGARL GHLVVEDDGI ASAGIELLKQ KKAGRVTFLP
     1561 ---------- ---------L -------NKI NAP------- ---KI--TPI VALR------
     1621 -YANGF---- -----I--DY AINLIEC--- E-PRYRDIFA YVFGSTIVFK TL--------
     1681 ---SDAR--- ---------- QYIGQY---- --RMVTLDGE LLESSGAMTG GSVSHSSGLH
     1741 FGTGHSTE-- ---------- ---------- ---------- -------SVE IVSLKNRLHD
     1801 IELVLERCEL SIVKLTQDIK QLSQQLSEAR QERREQELHF EQLKREINGL NEQQSQLRSQ
     1861 IAKNTLELSS AKS-RLQTLE TELPANEANL AQLRQSLAEL EQSQIHSEWQ QMQATIKVQE
     1921 AELNQREQNL RNAEQKLKDL ENQSQLLQSR IAESERRIGE YETQRNQQQE QLNAVTNQDL
     1981 EINAKIAETG AAMVQAEAKL GEEKKTRDSR ENKLRQLQKS QQQTEWELQK LQETQTARRE
     2041 ELTNVETQRK AQESELPEPL PTVP------ ---------- ---------- ----------
     2101 ---------- ---------- ---------- ---------- ---------- ----------
     2161 ---------- ---------- ---------- ---------- ---------- ----------
     2221 ---------- ---------- ---------- ---------- ---------- ----------
     2281 ENT----NLE EL----QKEM RSIQKRLQAM EPVNMLALEE YDRT--QARL DELTEKLTT-
     2341 LEAERTELLL RIENFTTLRF RAFKEAFDAV NENFQKIFAE -LS-E----- -G--------
     2401 ------DGSL TL----D--- N-PE------ ---------- DPFAGGLNLV -AHPKGK-PV
     2461 QRLASMSGGE KSLTALSFIF ALQRYRP--- --S-PFYSFD EVDMFLDGAN VERLARMIRQ
     2521 QANQ------ ---------- ----AQFIVV SHKGPM--IK AAERVIGVTQ ARG-AYTQVL
     2581 GIK-LQ--T- AAKPN
//
LOCUS       Cyanobacterium_stanieri    2585 bp    PROT      linear   26-JUN-2019
DEFINITION  gi|428688629|gb|AFZ48489.1| condensin subunit Smc [Cyanobacterium stanieri PCC
 ACCESSION  Rose-Cavalier-Smiths-iMac-2.local:88:1544783750
ORIGIN
        1 ---------- ---------- ---------- ---------- -MVYVKRVEL SRFKSFG-GS
       61 NAVPFL---- -PGFTVISGP NG-SGKSNIL DALLFCLGLA -SSKGMRAD- RLPDLINN-S
      121 HK-GN----- ---------- -------NK- ---------- -----TLETI VSVTFDVSDF
      181 ---------- ------EDLD -NFEQGNS-- ---------- ---------- --------DN
      241 N---EEENDN N--------I DLKSLTELKI TRR----LRV --TKKGSYAS TFYVNDQPCT
      301 ATE------- --------LQ TQLNRLRIYP -EGYNVVLQG DVTRII--TM NAKERRE-II
      361 DELAGVAEFD RKINQTKVTL EAVKEREEKC HIITQELSAY GEKLQQDSQK AAKYQKLKAK
      421 IQEKKEWAIV INWRYLQEQE K--------- ---------- ---------- ----------
      481 ---------- ---------- ---------- ---------- -------QFN QQIINIEN--
      541 ---------- ---------- ---------- -------EQD NKQKELTFIR EQSAIALNRL
      601 EELNQEVKAL GEEEQISIAS KLATQKAKKQ QLNQRQQ--- ---------- ----------
      661 ---------- ---------- ---------- ---------- ---------- -ELEKQSQNN
      721 LNNQEKIITN QQELEQQLVN INQQKEDLEK QEIPTQETKK NELKKVLETL KQSAQEIAAQ
      781 SQAWVEQ--- ---------- -----QTALN QEINQIQNQL NPQLTQKALL QARSQQLQTT
      841 IKNQNQQ--- -LTHIENQLN NQPHP--NFE QDIQTLETTI QKLAQ----- ----------
      901 ---------- QLS------- ---------- ------NLEQ E-------IT LNQETVNRL-
      961 -------L-- --IEQRDKQR ---------- ---------- ---------- ----------
     1021 ---Q------ ---------- ---------- ---LDKLEAT KQA----QQE AQ-GTYASKI
     1081 ILNS------ ---------- ---------- ---------- ---------- ----------
     1141 ---------- ---------- ---------- ---------- ---------- ----------
     1201 ---------- ---------- ---------- ---------- ---------- ----------
     1261 ---------- ---------- ---------- ---------- ---------- ----------
     1321 ---------- ---------- ---------- ---------- ---------- ----------
     1381 ---------- ---------- ---------- ---------- ---------- ----------
     1441 ---------- ---------- ---------- ---------- ---------- -------DLP
     1501 GVCGLVAQLG Q-V-ETVYQL ALEICAGGRL GFIVVEDDSI AAAGIKLLKE KKAGRATFLP
     1561 ---------- ---------L -------NKI KAP------- ---RL--HQL GGIQ------
     1621 -YAQGY---- -----I--DL AVNLITC--- E-DKYRPIFA YVFGNTMVFS DL--------
     1681 ---ESAR--- ---------- NFIGQE---- --RIVTLDGE LLEASGAMTG GSISKRNALH
     1741 FGNAINTD-- ---------- ---------- ---------- -------SAE VDILYKRIQE
     1801 IEDIVIQLNL KITEKRQQIK TLSEELSQAQ QNRQKKQLDF EQWQKENSRL ETEKEKIITD
     1861 NGQNYQQLVE STQ-ELTNLE KTIPILEAKL KEKQTQLKQL ESSYDNQEWQ NLQSQIQAQE
     1921 LELEEQQKII NQTQNKLQSL VNQSLDIALK SQQNQDKLDN IIQSQEKLIV EQKDNQEKLT
     1981 QLGQEITNYQ SQFQELAQKL ADIKKARDDQ EKALKKLENQ QQQLSWNLEK LLLQHQETQT
     2041 KLTELKTQLA EITPDLPNPL PEIPYLVNKE GE-------- ---------- ----------
     2101 ---------- ---------- ---------- ---------- ---------- ----------
     2161 ---------- ---------- ---------- ---------- ---------- ----------
     2221 ---------- ---------- ---------- ---------- ---------- -DS-KIVFDN
     2281 LQE----QLE QI----NKEI RNGEKRLEAL EPVNMLALEE YEKN--QERL KELSDKLAT-
     2341 LEGERTELLL RVENFTTLRL RAFQEAFTAV NENFKTIFAT -LS-E----- -G--------
     2401 ------DGYL KL----E--- D-EN------ ---------- NPFNGGLTLV -AHPKGK-PV
     2461 TRLSSMSGGE KSLTALSFIF ALQRYRP--- --S-PFYAFD EVDMFLDGAN VEKLSKMIQQ
     2521 QAKL------ ---------- ----AQFIVV SLRRPM--IE ASERTIGVTQ ARG-AYTQVL
     2581 GIK-L
//
LOCUS       Synechocystisgi|1652449|dbj|BAA17371.1|    2585 bp    PROT      linear   26-JUN-2019
DEFINITION  Synechocystisgi|1652449|dbj|BAA17371.1| chromosome segregation protein SMC1 [Sy
 ACCESSION  RoseCavthsiMac2.lan:2:1544955329
ORIGIN
        1 ---------- ---------- ---------- ---------- -MVYVKRIEL SHFKSFG-GT
       61 TAIPFL---- -PGFTVVSGP NG-SGKSNIL DALLFCLGLA -TSKGMRAE- RLPDLVNN-T
      121 FKGN------ ---------- -------RG- ---------- -----SSEAS VSVTFELHD-
      181 ---------- ----GENLSE PGANHNGN-- ---------- ---------- ----------
      241 ---------- --------GN GAKISKEWTV TRR----LKV --TKGGNYSS NYYINGETAT
      301 VTE------- --------LH EQLNELRIYP -EGYNIVLQG DVTRII--TM NSKERRE-II
      361 DELAGVAEFD RKIVKTKETL TEVQDREERC QIIATELERT LERLAADRQK AEKYQALRQQ
      421 VQEKQGWAKV IQYKAVEQQR Q--------- ---------- ---------- ----------
      481 ---------- ---------- ---------- ---------- -------KLW GQLERDRE--
      541 ---------- ---------- ---------- -------QSQ QIQQALDQRS QAIQTQQTEL
      601 EKLNAQVKAL GEEEQLAV-A AQLATQKAQR DQLQQRY--- ---------- ----------
      661 ---------- ---------- ---------- ---------- ---------- -NDGDRQITN
      721 HQQQVGQIQA EISQSQQQFL HIQQEK-SFH NTQTLPQ-LE A-AVQTSQQQ LEQLRHQAQA
      781 IASASEA--- ---------- -WVQEQTQLS RTVNQLQDEL IPQRSQLAQL EERQQQLLTN
      841 LAELTPL--- -LTKVSVELE EKQFAQGQFN FQGEALTSQI QTLAS----- ----------
      901 ---------- DLA------- ---------- ------QLEQ E-------RS LLQETQTRL-
      961 -------L-- --KEQQEKQR ---------- ---------- ---------- ----------
     1021 ---Q------ ---------- ---------- ---LDKLEAA SQA----QQE VQ-GTYATKV
     1081 ILQS------ ---------- ---------- ---------- ---------- ----------
     1141 ---------- ---------- ---------- ---------- ---------- ----------
     1201 ---------- ---------- ---------- ---------- ---------- ----------
     1261 ---------- ---------- ---------- ---------- ---------- ----------
     1321 ---------- ---------- ---------- ---------- ---------- ----------
     1381 ---------- ---------- ---------- ---------- ---------- ----------
     1441 ---------- ---------- ---------- ---------- ---------- -------DLP
     1501 GVCGLVAQLG Q-V-EPQYQL ALEIAAGGRL GFLVVEDDGV AAAGIEILKQ AKAGRATFLP
     1561 ---------- ---------L -------NKI RPP------- ---KG---QN PNLS------
     1621 -YAHGY---- -----I--DL AVNLIDG--- D-RRYADIFA FIFGNTIVFD TL--------
     1681 ---VNAR--- ---------- NHLGKH---- --RIVTLEGD LLEASGAMSG GSRNQRSG-L
     1741 RFGTMVSED- ---------- ---------- ---------- -------TAE VKQLRQRLQD
     1801 IQ-QVQGRNE ELLLERTVRS RQLTQQLMEM RQQQREAQLH GEQTERDIAR LSQQQTQINQ
     1861 QQINQQQKLA ELQQNLALLQ QSLPPLEQQL ASAQQQLTAL ETSQTHQQWQ TIQIQIRTVE
     1921 AEYQRQLQAL RQGEDHLKDL QNSSQRLEEK IAQAQEKIAQ HQAQDLTLAQ EQEQLKIALA
     1981 EMNGAIQTTE AQLAKLSEKL GSTKQERDRL ETQLNQLRSQ QQEQQWQWEK LQTNQQEYQE
     2041 NLTQLQTQLE AL-------- ---------- ---------- ---------- ----------
     2101 ---------- ---------- ---------- ---------- ---------- ----------
     2161 ---------- ---------- ---------- ---------- ---------- ----------
     2221 ---------- ---------- ---------- -----EQDLP DPWPEIPLLQ DRDEAN--LD
     2281 FAN----ILE EL----ERSI RNGQKRLEAM EPVNMLALQE YEKT--EARL GELSEKLQT-
     2341 IAGERTELLL RIENFTTLRR RSFQDAFDAV NKNFQIIFAE -LS-D----- -G--------
     2401 ------DGYL QL----D--- D-AE------ ---------- DPFNGGLNLV -AHPKGK-PV
     2461 RRLSSMSGGE KSLTALSFIF ALQRYRP--- --S-PFYGFD EVDMFLDGAN VEKLSKMVRK
     2521 QAQQ------ ---------- ----AQFIVV SLRRPM--IE AAERTIGVTQ ARG-AHTQVL
     2581 GIK-L
//
LOCUS       Synechococcus_spNIES970    2585 bp    PROT      linear   26-JUN-2019
DEFINITION  gi|1246832213|ref|WP_096416779.1| chromosome segregation protein SMC [Synechoco
 ACCESSION  Rose-Cavalier-Smiths-iMac-2.local:98:1544783750

ORIGIN
        1 ---------- ---------- ---------- ---------- -MVHIKQIEL SHFKSFG-GT
       61 VAVPLM---- -PGFTVVSGP NG-SGKSNIL DGILFCLGLA -SSKGMRAE- RLPDLINH-K
      121 HN-QG----- ---------- -------KN- ---------- -----TAETV VSVTFDLSD-
      181 ---------L AQQYGAEEAE -TSE------ ---------L QDFLAQF--- ----------
      241 ---------- ---------- ---QSHDWTV TRK----LRV --TKSGSYSS TYYINDEVCS
      301 ATE------- --------LH EQLNRLRIYP -EGYNVVLQG DVTRII--TM NNRERRE-II
      361 DELAGVAEFD RKITQTRETL NAVKEREEKC HIIRQELERN LEKLADDRLK AEQYQRLKID
      421 LARQQQEEAL FTWRSLQLQE Q--------- ---------- ---------- ----------
      481 ---------- ---------- ---------- ---------- -------KLQ QELAAGAT--
      541 ---------- ---------- ---------- -------TRT QLTQTLNDLD GRIFQTGQTL
      601 DSLNAKVKAL GEDEQLSVAS KLATQKAKRH QWVERQQ--- ---------- ----------
      661 ---------- ---------- ---------- ---------- ---------- -ELEADQRRS
      721 LDLHRQLSDN VQVSQQQLLH LEEEKLTLQE ETLPQQQQAL TNAEEQLQIS RHQADALASS
      781 SEAWVQE--- ---------- -----QAALS KDIQTLQDQL NPQRTEQALL QERVSQLQQA
      841 IASQDIQ--- -IAQCNREIS QQETELDEMQ TAGAAKQTQI QTLAQ----- ----------
      901 ---------- QFA------- ---------- ------QLEE S-------LK LDQETGDRL-
      961 -------Q-- --REQRDKQR ---------- ---------- ---------- ----------
     1021 ---Q------ ---------- ---------- ---LDQLEAR AEA----QQE AQ-GTYATKV
     1081 ILNA------ ---------- ---------- ---------- ---------- ----------
     1141 ---------- ---------- ---------- ---------- ---------- ----------
     1201 ---------- ---------- ---------- ---------- ---------- ----------
     1261 ---------- ---------- ---------- ---------- ---------- ----------
     1321 ---------- ---------- ---------- ---------- ---------- ----------
     1381 ---------- ---------- ---------- ---------- ---------- ----------
     1441 ---------- ---------- ---------- ---------- ---------- -------DLP
     1501 GVHGLVAQLG Q-V-EKAYQR ALEIAAGGRL GYLVVEDDQT AATGIKLLKN QRAGRATFLP
     1561 ---------- ---------L -------NKI RAP------- ---KL--QTN VIPR------
     1621 -YAQGF---- -----I--DF AVNLIQC--- D-RRYLDIFR YVFGNTAVFE NL--------
     1681 ---DFAR--- ---------- NFMGQT---- --RIVTLDGE LLETTGAMTG GSLGQKSTLH
     1741 FGSMATGD-- ---------- ---------- ---------- -------SAE IVALRERLKE
     1801 ISHLLRYTEN AILDKGDRLQ ELTQNLNQAR QVEREAQLHQ TQLEKSLAKL RPQLAQAQQQ
     1861 QHQAQTELAI AQG-QLAHLA DQIPQLEQQL TVHQNHLAQL EAQQTHREWQ EIQQLIKTQE
     1921 GDRQTAAQTL SITQQSIQDH EAKLARLNDK LTNDEQRLQE TQTHLEDLQG QIAVIQTQLD
     1981 QITLEIQNTE TFLADLSEQM GESKKQRDQT ELALKNLQKQ HQETQWQLEK LQTQQQERAQ
     2041 TLEKLQQQIQ TQEAELPSDL APEHLNL--- GEMP------ ---------- ----------
     2101 ---------- ---------- ---------- ---------- ---------- ----------
     2161 ---------- ---------- ---------- ---------- ---------- ----------
     2221 ---------- ---------- ---------- ---------- ---------- -SDLSQALEE
     2281 IAE----QID KI----QRAN RRTQKKIEDL EPVNMLALKE YEQT--QVRL GELSEKLST-
     2341 LEQERLEVLA RIERFTTRRF QEFKKAFDAV NENFQKIFAT -LS-D----- -G--------
     2401 ------DGYL QL----D--- N-PN------ ---------- DPFAGGLNLV -AHPKGK-PV
     2461 QRLSSMSGGE KSLTALSFIF SLQRYRP--- --S-PFYAFD EVDMFLDGAN VERLSKMIKQ
     2521 QAEQ------ ---------- ----AQFLVV SLRRPM--IE ASQRTIGVTQ ARG-AHTQVL
     2581 GIQ-L
//
LOCUS       Thermosynechococcus_elongatusBAC09477    2589 bp    PROT      linear    7-OCT-2016
DEFINITION  chromosome segregation SMC protein [Thermosynechococcus elongatus
 ACCESSION  BAC09477
  ORGANISM  Thermosynechococcus elongatus BP-1
   AUTHORS  Sato,S. and Kaneko,T.
BP-1].VERSION     BAC09477.1DBLINK      BioProject: PRJNA308            BioSample: SAMD00061106
DBSOURCE    accession BA000039.2
KEYWORDS    .
SOURCE      Thermosynechococcus elongatus BP-1
            Bacteria; Cyanobacteria; Synechococcales; Synechococcaceae;
            Thermosynechococcus.
REFERENCE   1
            Watanabe,A., Iriguchi,M., Kawashima,K., Kimura,T., Kishida,Y.,
            Kiyokawa,C., Kohara,M., Matsumoto,M., Matsuno,A., Nakazaki,N.,
            Shimpo,S., Sugimoto,M., Takeuchi,C., Yamada,M. and Tabata,S.
  TITLE     Complete genome structure of the thermophilic cyanobacterium
            Thermosynechococcus elongatus BP-1
  JOURNAL   DNA Res. 9 (4), 123-130 (2002)
   PUBMED   12240834
REFERENCE   2  (residues 1 to 1168)
  TITLE     Direct Submission
  JOURNAL   Submitted (05-JUN-2002) Contact:Shusei Sato Kazusa DNA Research
            Institute, Department of Plant Genome Research; 2-6-7
            Kazusa-kamatari, Kisarazu, Chiba 292-0812, Japan URL
            :http://www.kazusa.or.jp/rhizobase/
FEATURES             Location/Qualifiers
     source          1..1168
                     /organism=`Thermosynechococcus elongatus BP-1`
                     /strain=`BP-1`
                     /db_xref=`taxon:197221`
     Protein         1..1168
                     /product=`chromosome segregation SMC protein`
     CDS             1..1168
                     /gene=`tlr1925`
                     /coded_by=`BA000039.2:2014014..2017520`
                     /note=`ORF_ID:tlr1925`
                     /transl_table=11

l_table=11
ORIGIN
        1 ---------- ---------- ---------- ---------- -m-yikrlel tnfksfg-gt
       61 tvipll---- -pgftvisgp ng-sgksnll dallfalgla -gskgmrae- rlpdlvnh-s
      121 qt-rr----- ---------- -------ghs ---------- -----vvetr vtvtfalda-
      181 ---------- ---------- ---------- ---------- ---------- ----------
      241 ---------- ---------- ----etewrv trr----lrv --tkqgsyts tyavndqpct
      301 lne------- --------lh dqlqafciyp -qgynvvlqg dvtsmi--sm nakarre-ii
      361 delagvadfd rkiaqarekl dtvkereerf rivereliqq rdrlqrerlh aekyqalrle
      421 lqereqwllv rqwqaheeqk v--------- ---------- ---------- ----------
      481 ---------- ---------- ---------- ---------- -------qlq aqiqtlqq--
      541 ---------- ---------- ---------- -------eqt qrqeqlqqka qemaaaavtl
      601 eqlnrqvkal geeeylrlqa tladlhaqqr qcqrqqa--- ---------- ----------
      661 ---------- ---------- ---------- ---------- ---------- --anqqqqeq
      721 laeqlqqgqa qyhrqqaqhr qlaeelaqqr gdrtplmtav ansqatleal rqqvqelsta
      781 aqtwfqe--- ---------- -----hsqrr qridalihel epsrtelsrl qersqqlrqr
      841 qgelhqa--- -atalegqql elqdalttaa aaikqqeqql qtlaq----- ----------
      901 ---------- qla------- ---------- ------taqq q-------ls rteetyqrl-
      961 -------e-- --reqrqkqr ---------- ---------- ---------- ----------
     1021 ---e------ ---------- ---------- ---ldqlear qqa----vqe tq-ggfaarl
     1081 ilsa------ ---------- ---------- ---------- ---------- ----------
     1141 ---------- ---------- ---------- ---------- ---------- ----------
     1201 ---------- ---------- ---------- ---------- ---------- ----------
     1261 ---------- ---------- ---------- ---------- ---------- ----------
     1321 ---------- ---------- ---------- ---------- ---------- ----------
     1381 ---------- ---------- ---------- ---------- ---------- ----------
     1441 ---------- ---------- ---------- ---------- ---------- -------dlp
     1501 gvlglvaqlg q-v-epryql aleiaagarl gnivvaddsv aaaaiallkr eqagratflp
     1561 ---------- ---------l -------nkm arp------- ---kp---ls pial------
     1621 agcidya--- -----l--nl vtfepqy--- -----apifa yvfgstlvfe sl--------
     1681 ---eaar--- ---------- eylgqy---- --rmvtlege llepsgamtg gsqrrpntlr
     1741 faqgvppq-- ---------- ---------- ---------- ------esae vqqvrdrlge
     1801 lerlldrllq erthqqgrvn alsqalseah qshrdrqrqw eqlqqqqqql nrqqaelerq
     1861 qqylsqelta aetelthlea rlpeleaela a-erlalnal easpshqqwq qvqaqlqaqe
     1921 kihasqvaal qavdqalgdr hrqleqlerd lkqteqeiqr lcqaqremrc qqqaldqtlg
     1981 dlatqiertq aalreldsrl ghlkgdrdrh eyqlrqqqkn yqqlewqyqk asetlttlqa
     2041 -qlqe-lsti eppp-lpqpl -pe------- ---------- ---------- ----------
     2101 ---------- ---------- ---------- ---------- ---------- ----------
     2161 ---------- ---------- ---------- ---------- ---------- ----------
     2221 ---------- ---------- ---------- ---------- ---------- --------vp
     2281 ael----slr di----qqqc qaleqrlram epvnmlaiqe feet--qarl kelqeklav-
     2341 laaerteill rienfttlrh qsfreafdai nanfqtifat -ls-d----- -g--------
     2401 ------dgyl ql----e--- s-pe------ ---------- dpfagglnlv -ahpkgk-pv
     2461 qrlasmsgge ksltalsfif alqryrp--- --s-pfyafd evdmfldgan verlakmiqq
     2521 qsqq------ ---------- ----aqfivv slrrpm--ie aaqrtigvtq arg-qhtqvi
     2581 gld-ltayp
//
LOCUS       Gloeobacter_kilaueensis_JS1AGY60047    2590 bp    PROT      linear   31-JAN-2014
DEFINITION  chromosome segregation protein SMC [Gloeobacter kilaueensis JS1].
 ACCESSION  AGY60047
  ORGANISM  Gloeobacter kilaueensis JS1
   AUTHORS  Saw,J.H.W., Foster,J., Brown,M.V., Schatz,M.C., Hou,S., Alam,M. and
VERSION     AGY60047.1DBLINK      BioProject: PRJNA162637            BioSample: SAMN02604186DBSOURCE    accession CP003587.1KEYWORDS    .SOURCE      Gloeobacter kilaueensis JS1            Bacteria; Cyanobacteria; Gloeobacteria; Gloeobacterales;            Gloeobacteraceae; Gloeobacter.
REFERENCE   1  (residues 1 to 1165)
            Shick,H., Christensen,S., Hou,S., Wan,X. and Donachie,S.P.
  TITLE     Cultivation and Complete Genome Sequencing of Gloeobacter
            kilaueensis sp. nov., from a Lava Cave in Kilauea Caldera, Hawai'i
  JOURNAL   PLoS ONE 8 (10), E76376 (2013)
   PUBMED   24194836
  REMARK    Publication Status: Online-Only
REFERENCE   2  (residues 1 to 1165)
            Donachie,S.P.
  TITLE     Direct Submission
  JOURNAL   Submitted (21-MAY-2012) Microbiology, University of Hawaii at
            Manoa, 2538 McCarthy Mall, Snyder 215, Honolulu, HI 96822, USA
COMMENT     Method: conceptual translation.
FEATURES             Location/Qualifiers
     source          1..1165
                     /organism=`Gloeobacter kilaueensis JS1`
                     /strain=`JS1`
                     /isolation_source=`cave entrance`
                     /db_xref=`taxon:1183438`
                     /country=`USA: Hawaii`
     Protein         1..1165
                     /product=`chromosome segregation protein SMC`
     CDS             1..1165
                     /gene=`smc`
                     /locus_tag=`GKIL_3801`
                     /coded_by=`complement(CP003587.1:4022506..4026003)`
                     /note=`COG1196`
                     /transl_table=11
ORIGIN
        1 ---------- ---------- ---------- ---------- -m-hlkclei erfksfg-py
       61 tripll---- -egftvvsgp ng-sgksnii dallfalgls -tsrgmrae- klsdllhq-g
      121 va-------- ---------- ---------- ---------- -----kgela vtvtfalds-
      181 ---------- ----eagggd ---------- ---------- ---------- ----------
      241 ---------- ---------- --------lt icr----rlk --vssassts syflngnsct
      301 lae------- --------lh delarhriyp -egynvvlqg dvtgii--tm parerre-ii
      361 delagvaefd rkieaarrel gevenrsdri qvvvhelqeq kerlarerar aeeyrqlrve
      421 ltrlaaweqm llaaeldrqi a--------- ---------- ---------- ----------
      481 ---------- ---------- ---------- ---------- -------ewh qqwqagea--
      541 ---------- ---------- ---------- -------tia rlvaaveamg etieqaeddl
      601 dtantrvkam geneqvalrt qlasilagre qiqaaia--- ---------- ----------
      661 ---------- ---------- ---------- ---------- ---------- -dldhqqqqa
      721 qnrraqleld lddlalqvta tgrkqq-eqa slieqwtarl gadrrgleaa raefeqlsaa
      781 sarwvee--- ---------- -----qaglr rqidalqreh dplqrrldrl gdhlqqaedq
      841 serqgke--- -latleanha qlaadceaaq trltgarsal ettrc----- ----------
      901 ---------- ele------- ---------- ------sere --------qq ladrttqrr-
      961 -------l-- -ekeraekar ---------- ---------- ---------- ----------
     1021 ---e------ ---------- ---------- ---ldrletq qqv----wre ae-gsratqe
     1081 vlqa------ ---------- ---------- ---------- ---------- ----------
     1141 ---------- ---------- ---------- ---------- ---------- ----------
     1201 ---------- ---------- ---------- ---------- ---------- ----------
     1261 ---------- ---------- ---------- ---------- ---------- ----------
     1321 ---------- ---------- ---------- ---------- ---------- ----------
     1381 ---------- ---------- ---------- ---------- ---------- ----------
     1441 ---------- ---------- ---------- ---------- ---------- -------glk
     1501 gvhglisqlg r-v-eaqyrt alevaagnrl nnvvvdddat aaqaiellks rragratflp
     1561 ---------- ---------l -------nkl raq------- ---ry---ye spre------
     1621 egalgya--- -----i--dl vefdrry--- e-----aafs qvfgdtvvfr tl--------
     1681 ---dqar--- ---------- ralgry---- --rivtlage lleksgamtg gsldgrrgsg
     1741 falseppe-- ---------- ---------- ---------- -------iai iqkrladlde
     1801 llrvlgerid grerrllelq saadtaqral vvfenraeql dreltaqksr maqlrvfves
     1861 grvgee--aq rqeqaeleaq lvplrsqiaa --ireqlagl eqadghhrwq qcqqqvrele
     1921 tevrraevql rhaeadlqkl qldeqlv-qe krqnllsrrl dwddqkaefa qrraefqer-
     1981 ladsdriaaq vrsqlevvea -rlvdvkrer daleqqvrql qqq-kaglvl ereqellhqa
     2041 -qrheslsaa qqrraelgtl egedilp--- ---------- ---------- ----------
     2101 ---------- ---------- ---------- ---------- ---------- ----------
     2161 ---------- ---------- ---------- ---------- ---------- ----------
     2221 ---------- ---------- ---------- ---------- ---------- --------lp
     2281 adl----tle ql----qplr lrkqrrleal epvnmlaiee yert--aere aelseklgt-
     2341 lqrerselll riedcgtlkr nafmqafdav nahfqslfae -ls-d----- -g--------
     2401 ------dghl al----e--- d-pd------ ---------- npfaggltlv -ahprgk-qv
     2461 rrleamsgge ksltalsfif alqryrp--- --s-pfyafd evdmfldgan verlarmvrk
     2521 qadl------ ---------- ----tqflvv slrrpm--ie radraigvtl ara-ghsqvl
     2581 gvk-laadas
//
LOCUS       Gloeobacter_violaceus_PCC    2590 bp    PROT      linear   26-JUN-2019
DEFINITION  chromosome segregation SMC protein [Gloeobacter violaceus PCC
 ACCESSION  NP_926268
  ORGANISM  Gloeobacter violaceus PCC 7421
   AUTHORS  Kaneko,T.
7421NP_926268               1165 aa            linear   CON 03-AUG-2016            7421].VERSION     NP_926268.1DBLINK      BioProject: PRJNA58011            Assembly: GCF_000011385.1DBSOURCE    REFSEQ: accession NC_005125.1KEYWORDS    RefSeq.SOURCE      Gloeobacter violaceus PCC 7421
            Bacteria; Cyanobacteria; Gloeobacteria; Gloeobacterales;
            Gloeobacteraceae; Gloeobacter.
REFERENCE   1  (residues 1 to 1165)
            Tsuchiya,T., Sasamoto,S., Watanabe,A., Kawashima,K., Kishida,Y.,
            Kiyokawa,C., Kohara,M., Matsumoto,M., Matsuno,A., Nakazaki,N.,
            Shimpo,S., Takeuchi,C., Yamada,M. and Tabata,S.
  TITLE     Complete genome structure of Gloeobacter violaceus PCC 7421, a
            cyanobacterium that lacks thylakoids (supplement)
  JOURNAL   DNA Res. 10 (4), 181-201 (2003)
   PUBMED   14621296
REFERENCE   2  (residues 1 to 1165)
            Tsuchiya,T., Sasamoto,S., Watanabe,A., Kawashima,K., Kishida,Y.,
            Kiyokawa,C., Kohara,M., Matsumoto,M., Matsuno,A., Nakazaki,N.,
            Shimpo,S., Takeuchi,C., Yamada,M. and Tabata,S.
  TITLE     Complete genome structure of Gloeobacter violaceus PCC 7421, a
            cyanobacterium that lacks thylakoids
  JOURNAL   DNA Res. 10 (4), 137-145 (2003)
   PUBMED   14621292
REFERENCE   3  (residues 1 to 1165)
  CONSRTM   NCBI Genome Project
  TITLE     Direct Submission
  JOURNAL   Submitted (06-OCT-2003) National Center for Biotechnology
            Information, NIH, Bethesda, MD 20894, USA
REFERENCE   4  (residues 1 to 1165)
  TITLE     Direct Submission
  JOURNAL   Submitted (15-AUG-2003) Takakazu Kaneko, Kazusa DNA Research
            Institute, The First Laboratory for Plant Gene Research; 2-6-7
            Kazusa-kamatari, Kisarazu, Chiba, 292-0818, Japan
            (E-mail:kaneko@kazusa.or.jp, URL:http://www.kazusa.or.jp/cyano/,
            Tel:81-438-52-3935(ex.2338), Fax:81-438-52-3934)
COMMENT     REVIEWED REFSEQ: This record has been curated by NCBI staff. The
            reference sequence was derived from BAC91263.
            RefSeq Category: Reference Genome
                        TYS: Designated Type Strain
                        UPR: UniProt Genome
            Method: conceptual translation.
FEATURES             Location/Qualifiers
     source          1..1165
                     /organism=`Gloeobacter violaceus PCC 7421`
                     /strain=`PCC 7421`
                     /db_xref=`taxon:251221`
     Protein         1..1165
                     /product=`chromosome segregation SMC protein`
                     /calculated_mol_wt=131124
     CDS             1..1165
                     /locus_tag=`glr3322`
                     /coded_by=`NC_005125.1:3521396..3524893`
                     /transl_table=11
                     /db_xref=`GeneID:2601724`
CONTIG      join(WP_011143312.1:1..1165)

1:1..1165)
ORIGIN
        1 ---------- ---------- ---------- ---------- -m-hlkclei erfksfg-py
       61 tripll---- -egftvvsgp ng-sgksnii dallfalgls -tsrgmrae- klsdlihq-g
      121 aa-------- ---------- ---------- ---------- -----kgeva vtvtfalda-
      181 ---------- ----aaggge ---------- ---------- ---------- ----------
      241 ---------- ---------- --------lt vcr----rlk --vngpnsts syqlngspct
      301 ltd------- --------lh eelarhhiyp -egynvvlqg dvtgii--am parerre-ii
      361 delagvaefd rkieaarrel gevevrsdri qavvselleq merlqkerak aeeyrklrae
      421 lgelalwehl lsvrsleaqi a--------- ---------- ---------- ----------
      481 ---------- ---------- ---------- ---------- -------qit sqlaaaea--
      541 ---------- ---------- ---------- -------vla gfdreaeala erceqaldel
      601 dtantrvkam geneqvalrt qmasvqaqra qaeaala--- ---------- ----------
      661 ---------- ---------- ---------- ---------- ---------- -dlaqqqrqa
      721 qgrqqqlele lgelaltltg fsrrqq-dqq alvaqwtarl esdrqvlets rndleqlsas
      781 srrwvee--- ---------- -----qsqlr rrldqlqseh dplqrtldrl gdrlvqatge
      841 gerhree--- -larieagha qlateakvaq erlaaartrl eqtra----- ----------
      901 ---------- dle------- ---------- ------aera --------qi ladrttqrr-
      961 -------l-- -ekertekar ---------- ---------- ---------- ----------
     1021 ---e------ ---------- ---------- ---ldrletq rqv----wre ae-gsratqe
     1081 vlgs------ ---------- ---------- ---------- ---------- ----------
     1141 ---------- ---------- ---------- ---------- ---------- ----------
     1201 ---------- ---------- ---------- ---------- ---------- ----------
     1261 ---------- ---------- ---------- ---------- ---------- ----------
     1321 ---------- ---------- ---------- ---------- ---------- ----------
     1381 ---------- ---------- ---------- ---------- ---------- ----------
     1441 ---------- ---------- ---------- ---------- ---------- -------giq
     1501 gvhglisqlg r-v-eaqyqg alevaagnrl nnvvveddav aaqaiellks rragratflp
     1561 ---------- ---------l -------nkl rsg------- ---ry---le rlhe------
     1621 egaigya--- -----l--dl iefdrry--- e-----aafv qvfgdtvvfr sl--------
     1681 ---elar--- ---------- rqlgry---- --rmvtmage lleksgamtg gsldarrggs
     1741 gfalseppe- ---------- ---------- ---------- -------lae mrarlgdldr
     1801 llatlaerle rreqrahelq saaeaaqrel vaienraeql grehstqqar atqlrvflds
     1861 cqvgle--ad rqeqadlaar lgplreqivq --vreelakl eqsdnhhrwq qsqqhlrele
     1921 tevrrwelql rhaeadlqks hldeqla-qe krqnllsrrl dwedqkvefg qreeesrtr-
     1981 laefdrviae laaqvaelee -rlvdikrer drleahgral qqr-qgqlnl qreqerlhqg
     2041 -qraaalaaa qerldelgp- paedvpp--- ---------- ---------- ----------
     2101 ---------- ---------- ---------- ---------- ---------- ----------
     2161 ---------- ---------- ---------- ---------- ---------- ----------
     2221 ---------- ---------- ---------- ---------- ---------- --------pp
     2281 edl----sle ql----qatr lrkqrrleal epvnmlaiee ydrt--aerq gelseklat-
     2341 lqrerselll riedcdtlkr safmqafdav nthfqslfae -ls-d----- -g--------
     2401 ------dghl al----e--- d-pd------ ---------- npfaggltlv -ahprgk-qv
     2461 rrleamsgge ksltalsfif alqryrp--- --s-pfyafd evdmfldgan verlakmvrq
     2521 qans------ ---------- ----tqflvv slrrpm--ie radraigvtl ara-ghsqvl
     2581 gvk-laadas
//
LOCUS       MelainabacteriaRIFOXYA2gi|1083734470|gb|OGI17219.1|    2589 bp    PROT      linear   26-JUN-2019
DEFINITION  MelainabacteriaRIFOXYA2gi|1083734470|gb|OGI17219.1| chromosome segregation prot
 ACCESSION  Rose-Cavalier-Smiths-iMac-2.local:3:1544786802
ORIGIN
        1 ---------- ---------- ---------- ---------- -M-YIKEIEL DNFKSFS-DK
       61 TIIPFL---- -EGFTTISGP NG-SGKSNII DSVLFALGLS -TSRTLRAE- KLPDLINN--
      121 ----L----- ---------- -------GK- ---------- -----KNEAS VKISFTENGK
      181 ---------- ---------- ---------- ---------- ---------- ----------
      241 ---------- ---------- D----VTFSI ARK----IKR --N-SNGYTG TYYLNDRVSS
      301 LTE------- --------IH DYLSKYNISS -GCYNVMMQG DVTGII--NM TPFERRK-IL
      361 DEIAGVADFD RRIEQAKKEL ETVEDRVDKS TIILNEIDVR LTQLEEERTQ ALKYQKLKEE
      421 KQGLESKISI VKYFDIKNSM E--------- ---------- ---------- ----------
      481 ---------- ---------- ---------- ---------- -------RLH ESILDANK--
      541 ---------- ---------- ---------- -------TKK AEEEKLNELR TKLETTQAEL
      601 KEISDLVKAK GEDEQIEIKK QIEALKGVVA RKKDAIA--- ---------- ----------
      661 ---------- ---------- ---------- ---------- ---------- -YIEKQVQDN
      721 NSNTESAKDN IQRLKEKIED TTLKIDNKKD EISIIEQNIK QEKQE-LDRI TSEVSSINKT
      781 TNENLEQ--- ---------- -----RSALR RNLESKQDEE NALIKDKLVL EENLSRYKRD
      841 IEEAEKE--- -IEKSDESKK ELLSNKDMLE VQTTELNKEL KDYEI----- ----------
      901 ---------- LQK------- ---------- ------NCLF E-------LD KIKNELNDS-
      961 -------N-- --YNISLAYK ---------- ---------- ---------- ----------
     1021 ---R------ ---------- ---------- ---VAQLEAN KKA----VED M-NFGREIDT
     1081 IMNS------ ---------- ---------- ---------- ---------- ----------
     1141 ---------- ---------- ---------- ---------- ---------- ----------
     1201 ---------- ---------- ---------- ---------- ---------- ----------
     1261 ---------- ---------- ---------- ---------- ---------- ----------
     1321 ---------- ---------- ---------- ---------- ---------- ----------
     1381 ---------- ---------- ---------- ---------- ---------- ----------
     1441 ---------- ---------- ---------- ---------- ---------- ---------G
     1501 LTGVHAPLAK LGQVNKEYAT ALEIAMGGRM RFIVVDTDEI ASKAIEILKS ARAGRATFLP
     1561 ---------- ---------L -------NKI NPR------- ---PR---GL KVPN------
     1621 -IDGI----- -----I--DY AINLIEF--- D-SIYESAFH FALGETLIVE DM--------
     1681 ---NVAR--- ---------- RLIGKY---- --RMVTLDGS LLEKSGAMTG GSVTRSGLKF
     1741 AQADDDEL-- ---------- ---------- ---------- ---------- -NIYKERVKE
     1801 LENKSISLER TKAETEKKLD SIRHDYSSTM NELNRKKLEL DNISRNLKDF DATLESKRNL
     1861 IVELTPKVEE VDKSLNIQNE KLQKITEIIE NISIQIENIE KTLPKDD--L TKLNDLTESI
     1921 EFQIKSNESK LANCHNEIKA LKMEIDFNNQ A-IKAQEERI EKLGQDNITL GQEKELHKNE
     1981 IATTEQRIAE LNEKIKEIGH ELVELQQKRD SINEEVLNLE KRKSIAESKI ERLQEQVEAF
     2041 KARRKELEPE LFGIREELIQ -QGYDIAT-- ---------- ---------- ----------
     2101 ---------- ---------- ---------- ---------- ---------- ----------
     2161 ---------- ---------- ---------- ---------- ---------- ----------
     2221 ---------- ---------- ---------- ---------- ---------- -------LAK
     2281 VDI----SIE EV----NKGI SRLQRKMEDL EPVNMKALVE YDEV--LNRK QELKNKIDT-
     2341 LSNEKTQIIE RMNGYEDLKF KSFMDTFNNV NGNFIEIFEQ -LS-D----- -G--------
     2401 ------IGSL IL----E--- N-PH------ ---------- EPFTGGLTIE -AQPRGK-KM
     2461 QRLEAMSGGE KSLTALAFVF ALQRYMP--- --A-PFYAFD EVDMHLDGIN AERLAQMIKT
     2521 QASN------ ---------- ----TQFIVV SLRKPM--IE SANRTIGVTQ KNN-GATKVT
     2581 GVK-FH--E
//
LOCUS       Melainabacteriagi|1404605402|gb|PZM81716.1|    2605 bp    PROT      linear   26-JUN-2019
DEFINITION  Melainabacteriagi|1404605402|gb|PZM81716.1| chromosome segregation protein SMC
 ACCESSION  Rose-Cavalier-Smiths-iMac-2.local:15:1544786802
ORIGIN
        1 ---------- ---------- ---------- ---------- -M-RIKEIEL DNFKSFG-KV
       61 TRVPLL---- -DGFTTISGP NG-SGKSNII DSLLFALGLS -STRTMRAE- RLPDLLNN--
      121 ----L----- ---------- -------SG- ---------- -----KNEAK VTVRFTDDK-
      181 ---------- ---------- ---------- ---------- ---------- ----------
      241 ---------- ---------- E----KEIEV SRR----IRV --K-DNGYTS TYMLNGRNAT
      301 LSE------- --------IH DELTKYNVSP -TGYNVIMQG DVTGIV--TM SGSERRK-II
      361 DELAGVAEFD RRIDQAKNEL AAVAEKIDHQ RIVLAEIAVR LEQLRSDRDH ALKYLELKTQ
      421 KETLEKDLVF VRHSETEAKL E--------- ---------- ---------- ----------
      481 ---------- ---------- ---------- ---------- -------TER KELEKLDK--
      541 ---------- ---------- ---------- -------KEE ELQAKLEEVE INLVKLRAEL
      601 GALEQEIREK GGNEQLLLRQ ELENQRGELT REENKAS--- ---------- ----------
      661 ---------- ---------- ---------- ---------- ---------- -NLAGVIGEK
      721 AKLIKSVQQQ IKAIDKHLND ITKQKKQHGE DMQAVQLGLM EKQGA-YSAV MAEIEVMRQE
      781 KDSSSEK--- ---------- -----VASLH TDLQALRDDR HKLEVRKTEL TTTKTNLEKE
      841 LVVLRDK--- -ATNSIGLLS ASKTTVAQFE RKYQDHEALV TGVDR----- ----------
      901 ---------- TIH------- ---------- ------QLEA E-------MQ STREEIEGK-
      961 -------R-- --SALESMQK ---------- ---------- ---------- ----------
     1021 ---R------ ---------- ---------- ---LIELETT KEV----VGE S-GYGRAVEA
     1081 ILNA------ ---------- ---------- ---------- ---------- ----------
     1141 ---------- ---------- ---------- ---------- ---------- ----------
     1201 ---------- ---------- ---------- ---------- ---------- ----------
     1261 ---------- ---------- ---------- ---------- ---------- ----------
     1321 ---------- ---------- ---------- ---------- ---------- ----------
     1381 ---------- ---------- ---------- ---------- ---------- ----------
     1441 ---------- ---------- ---------- ---------- ---------- ---------N
     1501 IPGVHGTIGQ LGNVSDEYTN ALEIAIGPRL GHVVVDDDQI AQECINYLKK HQAGRATFVP
     1561 ---------- ---------L -------NKI QTQ------- ---PP---GL -LPN------
     1621 -RPGV----- -----I--DF AYNLIDF--- N-PRFARAFQ YACGQTIIVQ DM--------
     1681 ---EVGR--- ---------- KLINQA---- --RMVTLEGE LFDKSGSISG GMDNKAKLHF
     1741 SSRGETDL-- ---------- ---------- ---------- ---------- -AVLKQTTKN
     1801 LRDQIKWAQE SLKETEAALT DERAKANNLR AELSQRLVEV EAKRKAQIDL ENDIEGVKPK
     1861 LREHGDEIDK IDQEMSGLDA SLKDLGKQIA KLEDSLNEVR DVGKKTR--I EELITESEDL
     1921 REGLEAVEKE LKDIQRLTDT LETEERLETN N-REQLSQQL TTSTSEMAEL EAQKPQFDKV
     1981 ISELRASIQQ KEQQITVLSE ELEGLRAAKD NIHEKLTGLE VDRTKVEQEQ IHIAEQRKER
     2041 KLAHFDLQNQ LVQLKAEIER VLEENPGY-- ---------- ---------- ----------
     2101 ---------- ---------- ---------- ---------- ---------- ----------
     2161 ---------- ---------- ---------- ---------- ---------- ----------
     2221 ---------- ---------- ---------- ---------- ---------- -------EPP
     2281 NQG----TVD QL----KHQV ERLEKRMRAL EPVNMKALED YNQT--DQRK KELDDHLNV-
     2341 LTVEHDEILQ RIAGYDELKK RTFMEAFDAI NANFQTIFAE -LS-H----- -G--------
     2401 ------SGRL EL----E--- N-PE------ ---------- DPFSGGLIIR -AQPREK-KM
     2461 QRIEALSGGE KSLTALSFVF AFQRYAP--- --A-PFYAFD EVDMMLDGSN AERLARMVKA
     2521 QSEQ------ ---------- ----AQFVVV SLRRPM--IE NSDHAIGVSL RAD-GFSRTV
     2581 GIKEIH--IP D----EEQHA AAISA
//
LOCUS       Melainabacteria_RIFCSPHIGHO2_02_FULL_34_12gi|108373    2600 bp    PROT      linear   26-JUN-2019
DEFINITION  Melainabacteria_RIFCSPHIGHO2_02_FULL_34_12gi|1083737895|gb|OGI20472.1| chromoso
 ACCESSION  Rose-Cavalier-Smiths-iMac-2.local:21:1544786802
ORIGIN
        1 ---------- ---------- ---------- -----MDT-- -KLRLKEIEI DNFKSFG-KR
       61 TLVPFL---- -PGFTTISGP NG-SGKSNII DSILFALGLS -SSRTMRAE- RLPDLINN--
      121 ----L----- ---------- -------SG- ---------- -----KKEAQ ATIKFTDDK-
      181 ---------- ---------- ---------- ---------- ---------- ----------
      241 ---------- ---------- E----IEIEV TRK----IKV --K-DNGYTS TYYMDGRTCT
      301 LTE------- --------VH DKLLSYNISP -HGYNVVMQG DVTSII--SM SLNERRK-II
      361 DELAGVADFD RKIELAQIEL QKVQEAVEKE NIIMLELDER LRQLEGERNE ALKYLKLKNE
      421 LRELEKHCLA ARLNKVETEY N--------- ---------- ---------- ----------
      481 ---------- ---------- ---------- ---------- -------LLK EENATLRQ--
      541 ---------- ---------- ---------- -------KRT DSIIKLGQLN DEIEADKQTI
      601 ADIENEVQKI TEQNQRKLSE ELETAKIEIS KTQSTVD--- ---------- ----------
      661 ---------- ---------- ---------- ---------- ---------- -FLNKQIKDH
      721 KDNIENLESE IKTLDKKLND LERKKEKNKK EQEKLEDAIW KLNQE-YQKL QDKLKSKGQN
      781 QNLSTTK--- ---------- -----ILEVQ KKINNHKQDK EELLTKYTRL EEQIIHLKDD
      841 LTQTKEE--- -AEKSLSELK ELTQSNNYKN SKLSQLQQKH AALQK----- ----------
      901 ---------- HIS------- ---------- ------KLKA E-------EI ETREELNER-
      961 -------T-- --KKLAKLER ---------- ---------- ---------- ----------
     1021 ---E------ ---------- ---------- ---LDKLEVH KQV----TKE AGGLGAAVDT
     1081 VLSA------ ---------- ---------- ---------- ---------- ----------
     1141 ---------- ---------- ---------- ---------- ---------- ----------
     1201 ---------- ---------- ---------- ---------- ---------- ----------
     1261 ---------- ---------- ---------- ---------- ---------- ----------
     1321 ---------- ---------- ---------- ---------- ---------- ----------
     1381 ---------- ---------- ---------- ---------- ---------- ----------
     1441 ---------- ---------- ---------- ---------- ---------- ---------G
     1501 IKGVHGTLAQ LVYVEEKYKT AIEVASGNRL KAIVVDTDAI AAKCIELLRS THSGRATFLP
     1561 ---------- ---------L -------NKL KPA------- ---PS---LL -PTS------
     1621 -QKGA----- -----L--GS AMDLIKF--- E-NKYKDAFY YAFSDTIIMD TL--------
     1681 ---DNAR--- ---------- KNIGKN---- --RMVTLEGD LLEKSGAITG GSQAKSNISF
     1741 GVSGEAEQ-- ---------- ---------- ---------- ---------- -ERLQREVKS
     1801 LQDYVSQLEN DLNELSKQVE EAKEEFDTLK TEITKEETNN SSLIETIKKL TQTSEISKEK
     1861 VTELATSIET NTEELEKLDK KVKEKEQDII NLEVELQQIA AGIKDTS--L EALVTDTQDI
     1921 ESKTKDCETK LQEIVTENRS YAVEAEFNLK A-KEQYEGKI TNSQKEIERI INELPEHEAK
     1981 LKLLEEKVGE LEGESASEIK RLGELNTKRN EISNGLINKG EQKGELQQLI EQFAEKVTSI
     2041 ELKLRELEQD LGDLRTKFEE -QTQNEEY-- ---------- ---------- ----------
     2101 ---------- ---------- ---------- ---------- ---------- ----------
     2161 ---------- ---------- ---------- ---------- ---------- ----------
     2221 ---------- ---------- ---------- ---------- ---------- -------KLP
     2281 ENI----DLD KI----IKQI ESIEKRMRAL EPVNMRAINE YDNV--TSRQ QEIKDKLTS-
     2341 LSKEKEAITN KISSYSEQKK INFFETFQGV DKYFQEIFHE -LS-F----- -G--------
     2401 ------HGEL VL----E--- N-PE------ ---------- DPFGGGLIIR -ARPRDK-KM
     2461 QRLEAMSGGE KSLTALSFMF ALQRYSP--- --A-PFYAFD EVDMFLDSIN AERLAQMIKK
     2521 QSIH------ ---------- ----AQFVVV SLRRHM--LE KSDQAIGVTL RTD-GFTQII
     2581 GVQNMQ--KK KDEEPELMTA
//
LOCUS       Melainabacteriagi|1393355510|gb|PWT95235.1|    2605 bp    PROT      linear   26-JUN-2019
DEFINITION  Melainabacteriagi|1393355510|gb|PWT95235.1| chromosome segregation protein SMC
 ACCESSION  Rose-Cavalier-Smiths-iMac-2.local:35:1544786802
ORIGIN
        1 ---------- ---------- ---------- ---------- -M-RIKEIEL DNFKSFG-KP
       61 TLIPML---- -GGFTTISGP NG-SGKSNVI DSLLFALGLS -STRSMRAE- RLPDLLNN--
      121 ----L----- ---------- -------SG- ---------- -----KNEAK VTVRFTNDA-
      181 ---------- ---------- ---------- ---------- ---------- ----------
      241 ---------- ---------- G----EELEV MRR----IKV --K-ENGYVS TYFLNGRGST
      301 LTD------- --------IH ESLMKYNVSP -TGFNVIMQG DVTGIV--TM SAGERRK-II
      361 DELAGVAEFD RRIEQAGLEL QAVAEKIEHQ KIILEEIVKR LEVLKTDRDQ ALKYLELKEQ
      421 KETVEKDLIF VRAHDLQVKI D--------- ---------- ---------- ----------
      481 ---------- ---------- ---------- ---------- -------SEI AEIEKLNA--
      541 ---------- ---------- ---------- -------KEK KLLEKHEQTE IALLSLRAEM
      601 ARIDQEIKEK GGNEQLLLRQ ELENTRGELT REENKLS--- ---------- ----------
      661 ---------- ---------- ---------- ---------- ---------- -NLNAVIGEK
      721 QKLLKNIQGQ IKSIDKRVND LTRQRKQHLE DQQAVRLGLM EKQGA-YSAV TAELDILRQE
      781 KDRSSDR--- ---------- -----VTGLH LDLQKLRDEK HRIEVRKTEL TTKKSGLEKE
      841 NDGLRQR--- -LSELIEKSG AMKRHREGND RSFDDNGARV AGIER----- ----------
      901 ---------- TIQ------- ---------- ------QLEA E-------LK STEEELESK-
      961 -------R-- --QALEAVNR ---------- ---------- ---------- ----------
     1021 ---R------ ---------- ---------- ---IIQLETH KEV----AGE S-GFGKAVEA
     1081 ILSN------ ---------- ---------- ---------- ---------- ----------
     1141 ---------- ---------- ---------- ---------- ---------- ----------
     1201 ---------- ---------- ---------- ---------- ---------- ----------
     1261 ---------- ---------- ---------- ---------- ---------- ----------
     1321 ---------- ---------- ---------- ---------- ---------- ----------
     1381 ---------- ---------- ---------- ---------- ---------- ----------
     1441 ---------- ---------- ---------- ---------- ---------- ---------K
     1501 IEGVHGTIGQ LGKVEEEYTV ALETAIGGRL GHVVVESDEI AQRCIEFLKK SQIGRVTFVP
     1561 ---------- ---------L -------NKI VTQ------- ---PP---GL -LPN------
     1621 -HPGV----- -----I--DF AYNLIDF--- H-PRFARAFQ YACGQTVIVE SM--------
     1681 ---EVAR--- ---------- KLINQA---- --RLVTKEGE LFEKSGSITG GTE-KSRMHF
     1741 SNKGESDL-- ---------- ---------- ---------- ---------- -TVVRQTANS
     1801 LNDQLRWLKE TMVDLNAGLA DEREKLNQAR GEHAHQLLER ESREKQAADL DKEIEELKPR
     1861 LRKNAEEMEA IDNEVAGMET SIEDVVKQIT KLEEDLNALI GTGGSSA--T EKLVQESEDL
     1921 RGDIESIEAE MQEIQRCLDK CDTEMNVEQN N-QAGLASQL QEHSQEVEQA QALKPEHEQK
     1981 IQTFHDAIAE MENKVKELSS ELEEMRAEKE KAHEAITAGE VAKTKIDQDL IHLNEQRQER
     2041 KLSQFDLLKD LTAMQEEIER LKAENPDY-- ---------- ---------- ----------
     2101 ---------- ---------- ---------- ---------- ---------- ----------
     2161 ---------- ---------- ---------- ---------- ---------- ----------
     2221 ---------- ---------- ---------- ---------- ---------- -------QPP
     2281 SAA----NVE QL----KNQV ERLEKRMRAL EPVNMKALEE YNQT--DERQ KELNEHLLT-
     2341 LTNEKEEIIL RINGYDELKK RTFLETFEAI NQNFQDIFAE -LS-H----- -G--------
     2401 ------HGRL EL----E--- N-PE------ ---------- RPFEGGLIIR -AQPRDK-KM
     2461 QRIEALSGGE KSLTALSFVF AFQRYAP--- --A-PFYAFD EVDMMLDGSN AERLARMVKR
     2521 QSEI------ ---------- ----AQFVVV SLRRPM--IE NADHAIGVSL RAD-GYSRVV
     2581 GIREVH--IP EMQQTEEQAA AS--A
//
LOCUS       MelainabacteriaMEL.A1gi|1079475205|gb|AOR37857.1|    2591 bp    PROT      linear   26-JUN-2019
DEFINITION  MelainabacteriaMEL.A1gi|1079475205|gb|AOR37857.1| chromosome segregation protei
 ACCESSION  Rose-Cavalier-Smiths-iMac-2.local:71:1544786802
ORIGIN
        1 ---------- ---------- ---------- ---------- -M-YIKQLEI DNFKSFA-NK
       61 SEIPLL---- -KGFTTVSGP NG-SGKSNII DSVLFALGLA -NASELRAE- NLSHFIST--
      121 ----Y----- ---------- -------TK- ---------- -----RNDAF VKVTFGDTE-
      181 ---------- -----N---- ---------- ---------- ---------- ----------
      241 ---------- ---------- G----EDLSI GRK----IRK --T-SQGYAS TYYINDSVTT
      301 LTN------- --------VH AILEKYNVTP -NSYNVMMQG DVMGIT--NC TPKNRRK-II
      361 DEIAGIADFD RRIDQATNEL ETVEQRVERS TVILNEVDNR LEQLKEEREV ALKYQKLRDE
      421 KQGLEGQINK VRFFDIKRSL E--------- ---------- ---------- ----------
      481 ---------- ---------- ---------- ---------- -------KAH ENILEFTK--
      541 ---------- ---------- ---------- -------KKK EEEVKNKDLD ERLNLIKQKY
      601 QEISELVKEK GEAQQIELKK QEEALKGEID RKENATN--- ---------- ----------
      661 ---------- ---------- ---------- ---------- ---------- -YADKQIHDG
      721 LRSIENAKNG IENFKKKIED FKLKIKLKDD EIAVIKENTK TREAE-LKKI LEDMTGLNAT
      781 ADQHIEK--- ---------- -----RNNLR KQLEDLKDEE TKLIQAKLPL ESELKTLQRD
      841 LEDAKEK--- -LAELTEMKT NFAANQDLKK TLVEQLQKEM ADFKI----- ----------
      901 ---------- IQQ------- ---------- ------NAMH D-------LD TTKNEINDL-
      961 -------N-- --YNIQMASR ---------- ---------- ---------- ----------
     1021 ---K------ ---------- ---------- ---IAVMETK KQM----AED S-NFGRAVDT
     1081 IMNA------ ---------- ---------- ---------- ---------- ----------
     1141 ---------- ---------- ---------- ---------- ---------- ----------
     1201 ---------- ---------- ---------- ---------- ---------- ----------
     1261 ---------- ---------- ---------- ---------- ---------- ----------
     1321 ---------- ---------- ---------- ---------- ---------- ----------
     1381 ---------- ---------- ---------- ---------- ---------- ----------
     1441 ---------- ---------- ---------- ---------- ---------- ---------K
     1501 LRGVHAPLVK LGTVDKEYSV AMEVAFGGRM AHIVVDDEHV AGVAIELLKS SNAGRATFIP
     1561 ---------- ---------L -------NKI KKA------- ---PT---RL QLPR------
     1621 -DKGV----- -----I--DF AINLVDF--- D-DEYIDAFY YAVGDTIVVE DL--------
     1681 ---ESAK--- ---------- KLIGKY---- --RMVTLQGE LLEKSGSMTG GTRLRTGLSF
     1741 SQNDDEEL-- ---------- ---------- ---------- ---------- -NKFKDRLKE
     1801 MEQKLATLEN KKTSLETKLE DVRGKYSDSL SEFSKSKVEL DNMNQNYANS ENILKEKADF
     1861 IASAEPKIVE LNNKLDKLEE KNVKIYDDMT ICQEQIEEVE KLINDKD--L KDLKEKTEGV
     1921 ENEIKRLQTK LMTAENDKNE LNRQISFHDN L-IETKNEEI TNIEHNNIKL EEDKKRYKND
     1981 IVELNKKMET LHEQIVQIEE KLGKLLKERD EINADLIELE KQKHIKAADI DRIAEQIESF
     2041 KARRRELEPQ LENARKELED -SGEDVAK-- ---------- ---------- ----------
     2101 ---------- ---------- ---------- ---------- ---------- ----------
     2161 ---------- ---------- ---------- ---------- ---------- ----------
     2221 ---------- ---------- ---------- ---------- ---------- -------LEP
     2281 IEI----SIE EI----TSKI QRLEKKMTEL GDVNMRALAA YDEV--LARQ SELKEQIET-
     2341 LSKERKEILE RMQGYEQLKK ETFMKTYNHI NENFKEVFHQ -LS-E----- -G--------
     2401 ------EGEL KL----E--- C-PD------ ---------- DPLSGGMTIE -AQPRDK-KL
     2461 QRLESMSGGE KSLTALAFVF AIQRYMP--- --S-PFYAFD EVDASLDTMN VERIAQMVQN
     2521 QSKD------ ---------- ----TQFIVV SHRRPM--IE SANRTLGVTQ KEK-GITKVT
     2581 GIK-LR--DE E
//
LOCUS       Melainabacteriagi|1407387158|gb|RAI16022.1|    2589 bp    PROT      linear   26-JUN-2019
DEFINITION  Melainabacteriagi|1407387158|gb|RAI16022.1| chromosome segregation protein SMC
 ACCESSION  Rose-Cavalier-Smiths-iMac-2.local:90:1544786802
ORIGIN
        1 ---------- ---------- ---------- ---------- -M-YIKQLEV DNFKSFA-NK
       61 VDIPML---- -KGFTTISGP NG-SGKSNII DSILFALGLS -TSRALRAE- KLFHLIST--
      121 ----H----- ---------- -------TK- ---------- -----RNEAI VKVTFGEVG-
      181 ---------- -----DD--- ---------- ---------- ---------- ----------
      241 ---------- ---------- N----VDLSI TRK----IKK --S-SQGYNS VYYINDKLAT
      301 LTE------- --------IH TLLEKYNITP -NSYNVMMQG DVTSIT--NC SPVERRK-II
      361 DEIAGVADFD RRIEQANSEL ETVEQRVEKS TLVLGEVDTR LEELKSEREV ALKYQKLKEE
      421 KASLEGQITT VKFFDVKRNL E--------- ---------- ---------- ----------
      481 ---------- ---------- ---------- ---------- -------QAH TNILEFTK--
      541 ---------- ---------- ---------- -------KKK EEESSQKDIE EKLKLVKLEY
      601 QKVSDTVKEK GEDKQIEIKK KAEEVKGAID RKESAIA--- ---------- ----------
      661 ---------- ---------- ---------- ---------- ---------- -YADKQIQDG
      721 LRLIENAKNG IETQNKQNDD FRLKIKLKNE EILKVQEKLS EQKSD-LKKV IEEMTGLNKT
      781 ADEHIKK--- ---------- -----RAELR LKKEKLQDSE NSIIKQKLPL ESELSNLQKE
      841 IKNDEAK--- -LEELG--KL DIASNRDSLS MQVEELEKEL GDLKI----- ----------
      901 ---------- IQQ------- ---------- ------NTML D-------LD RIKGEISDN-
      961 -------E-- --HNLQIAYR ---------- ---------- ---------- ----------
     1021 ---K------ ---------- ---------- ---FSSLDAQ KQM----AEE A-NFGRAVET
     1081 VMNS------ ---------- ---------- ---------- ---------- ----------
     1141 ---------- ---------- ---------- ---------- ---------- ----------
     1201 ---------- ---------- ---------- ---------- ---------- ----------
     1261 ---------- ---------- ---------- ---------- ---------- ----------
     1321 ---------- ---------- ---------- ---------- ---------- ----------
     1381 ---------- ---------- ---------- ---------- ---------- ----------
     1441 ---------- ---------- ---------- ---------- ---------- ---------G
     1501 LKGVHAPLVK LGKVDKEYST ALEVAIGGRM AHIVVEDDHT AAVAIELLKS SNAGRATFIP
     1561 ---------- ---------L -------NKI APA------- ---PR---KL SLPK------
     1621 -DKGV----- -----I--DY AVNLIDF--- D-DIYLDAFY YAVGDTLVVE DL--------
     1681 ---SCAR--- ---------- KLSGKY---- --RLVTLSGE IIEKSGSMTG GSLKRTGLKF
     1741 SQNDDEEF-- ---------- ---------- ---------- ---------- -EAIKKKLKE
     1801 FEEKRTALAQ RKQTLEEKLD KVRSDYSSTM TEKNKASMEL SNLEKSALTY KDTIVEKENA
     1861 IKLNNDKIAE ISKKLDKLEE QHIGISSDIT ITEDEISKVD ALINDED--L KNLKDKTEGF
     1921 EAEIKRLEAQ ITALENDKDS IKQKINFSEE VFIKTKKEEI ASTEKNNENL QKDKIQFAEE
     1981 IKDLKQQYEK LEDEILKISE TLGELQKQRD EIHARLVDLE TAKNLKTSDI EKIAEQIESF
     2041 KARRRELEPQ LNLAKEELEK -SGVEISK-- ---------- ---------- ----------
     2101 ---------- ---------- ---------- ---------- ---------- ----------
     2161 ---------- ---------- ---------- ---------- ---------- ----------
     2221 ---------- ---------- ---------- ---------- ---------- -------LEP
     2281 VQI----SIE EI----NNKI SRLEKRMEDL GLVNMRAITD YDRV--LERQ SELKTQIET-
     2341 LSEERKQILE RMQGYEQLKK ETFLKTYNDI NVNFKDIFHK -LS-D----- -G--------
     2401 ------EGTL IL----E--- D-EE------ ---------- NPLAGGLTIE -AQPRDK-KK
     2461 QRLEGMSGGE KSLTALAFVF SIQRHMP--- --A-PFYAFD EVDMHLDGIN VEKLSEMIKY
     2521 QAKD------ ---------- ----TQFIVV SLRKPM--IE SANRTIGVTQ KEK-GITRVT
     2581 GVK-LR--D
//
LOCUS       MelainabacteriaRIFCSPLOWO2_02_FULL_35_15gi|10837309    2600 bp    PROT      linear   26-JUN-2019
DEFINITION  MelainabacteriaRIFCSPLOWO2_02_FULL_35_15gi|1083730959|gb|OGI13876.1| chromosome
 ACCESSION  Rose-Cavalier-Smiths-iMac-2.local:116:1544786802
ORIGIN
        1 ---------- ---------- ---------- ------MT-- -KLRLKEIEI DNFKSFG-KK
       61 TTVPLL---- -PGFTTISGP NG-SGKSNII DSILFALGLS -TSRTMRAE- RLPDLINN--
      121 ----L----- ---------- -------SG- ---------- -----KKEAQ VIIRFTNDI-
      181 ---------- ---------- ---------- ---------- ---------- ----------
      241 ---------- ---------- E----TEIEI TRK----IKV --K-DNGYTS TYYMDGKTVT
      301 LTE------- --------IH DRLLSYNVSP -HGYNVVMQG DVTSII--SM SQVERRK-II
      361 DELAGVADFD RKIELAQIEL LKVQEGIEKE NIIMLELDER LKQLESERNE ALKYAKLKNE
      421 LRELEKHCLA ARINKLEAEY N--------- ---------- ---------- ----------
      481 ---------- ---------- ---------- ---------- -------SLK EENTTLRQ--
      541 ---------- ---------- ---------- -------KRT DSIIKLGQLN DEIEKDKQTI
      601 QDIENEVQKI TEQSQKKLIE EAETAKIEIS RTQSTVD--- ---------- ----------
      661 ---------- ---------- ---------- ---------- ---------- -FLNKQIKDH
      721 KDNIENLENE IKILDKKVHD LERKKEKQKK EQEKIEDELW KLNQE-YQKL QDSLKSKGQN
      781 QNLSTSK--- ---------- -----ILEIQ KKINKLKSDK EELMTKKTRL EEQIIHLKDD
      841 LMNTKIE--- -AEKSLAELK ELTQSSEFKN SKLNQLQQKH TALQR----- ----------
      901 ---------- HIS------- ---------- ------KLKA E-------EI ETKEELNER-
      961 -------T-- --KKLARLER ---------- ---------- ---------- ----------
     1021 ---E------ ---------- ---------- ---LDKLEVH KQV----IKE TTGLGAAVET
     1081 ILSA------ ---------- ---------- ---------- ---------- ----------
     1141 ---------- ---------- ---------- ---------- ---------- ----------
     1201 ---------- ---------- ---------- ---------- ---------- ----------
     1261 ---------- ---------- ---------- ---------- ---------- ----------
     1321 ---------- ---------- ---------- ---------- ---------- ----------
     1381 ---------- ---------- ---------- ---------- ---------- ----------
     1441 ---------- ---------- ---------- ---------- ---------- ---------G
     1501 IKGVHGTLAQ LVYVDEKYKI AIEIATGNRL KSIVVDTDET ASKCIELLRS TNSGRATFLP
     1561 ---------- ---------L -------SKL KPS------- ---PT---LL -PPA------
     1621 -QKGV----- -----V--GF ALDLIKF--- D-KKYTDAFY YALTDTLIMD NL--------
     1681 ---DNAR--- ---------- KNIGKN---- --RMVTLTGD LLEKSGAITG GSQIKSNINF
     1741 GQSSENEH-- ---------- ---------- ---------- ---------- -QRLQREIKS
     1801 LQDYVNQLDG DLKELSKQIE EAKEEFDSLK TEITKEETNS SSVLETIKKL TKISEDSKQK
     1861 VTELAATIET SSVELEKFDE KVKEKEQEIV NFEVELQQVA ANVKDSS--L EALVTNSQDI
     1921 ESKTKELEAK LQEIITESRS YSVEAEFSLK A-KEQYEEKI NNSKKEIERI SNELPEHEAK
     1981 LKTLEEKVKE IEEAGHAEMK HLNELNIKRS ELSNSLITKG EQKGELQQLI DQLAERVTAD
     2041 ELKLRELEPD LTDLRAKFQE -QTQNEEY-- ---------- ---------- ----------
     2101 ---------- ---------- ---------- ---------- ---------- ----------
     2161 ---------- ---------- ---------- ---------- ---------- ----------
     2221 ---------- ---------- ---------- ---------- ---------- -------KPP
     2281 EII----DLD KI----TKQI ESIEKRMRAL EPVNMRAIDE YDNV--TNRQ KEIKEKLTL-
     2341 LSEEKDAINN KISSYTEQKK ITFFETFEGV NKYFQEIFHE -LS-F----- -G--------
     2401 ------HGEL LL----E--- N-PD------ ---------- DPFVGGLIIR -ARPRDK-KM
     2461 QRLEAMSGGE KSLTALSFMF ALQRYSP--- --A-PFYAFD EVDMFLDSIN AERLAQMVKQ
     2521 QSSH------ ---------- ----AQFVVV SLRRHM--LN NANQAIGVTL RAD-GFTQIL
     2581 GVQNLE--KK K--EPELMTA
//
LOCUS       GastranaerophilalesHUM_13gi|1248379647|tpg|DAB09583    2589 bp    PROT      linear   26-JUN-2019
DEFINITION  GastranaerophilalesHUM_13gi|1248379647|tpg|DAB09583.1| TPA: chromosome segregat
 ACCESSION  Rose-Cavalier-Smiths-iMac-2.local:222:1544786802
ORIGIN
        1 ---------- ---------- ---------- ---------- -M-YIKQLEI DNFKSFA-NK
       61 VDIPML---- -QGFTTISGP NG-SGKSNII DSILFALGLS -TSRTLRAE- KLFHLIST--
      121 ----Y----- ---------- -------NK- ---------- -----RNEAF VKVTFGETE-
      181 ---------- ---------- ---------- ---------- ---------- ----------
      241 ---------- ---------- D----GDFSV ARR----IRK --S-SQGFNS IYYLDDKIAT
      301 LSD------- --------IH AKLEKYNITP -NSYNVMMQG DVMSIT--NC TPGERRK-II
      361 DEIAGIADFD RRIEQATNEL DTVEKRVVNS TLILNEVNTR LEQLKEEKEV ALKYQKLKEE
      421 KNGLESQINT VKFFDLRRNI E--------- ---------- ---------- ----------
      481 ---------- ---------- ---------- ---------- -------KAH ENILEFTK--
      541 ---------- ---------- ---------- -------KKK EEELKSKDLE ERLKLIKEKY
      601 DEISKTITEK GEGHQLELKQ KAEEIKGSIA RKNSSIV--- ---------- ----------
      661 ---------- ---------- ---------- ---------- ---------- -FADKQIQDN
      721 LKTIENTRNG IEVQQGKIKD SELKISLKQD EIKGIEKNIE EQKAV-LHKI LEDMSGLNET
      781 AEKHIEK--- ---------- -----RNTLR KELEALQDKE TKLIQKQAPL EADLSTKKKS
      841 LEDARGK--- -LAELEAFKA NFSETKASKD LLIEQLGKEL DDFKI----- ----------
      901 ---------- ILK------- ---------- ------NTLY E-------YD KTKNEITDM-
      961 -------D-- --YDLQAARK ---------- ---------- ---------- ----------
     1021 ---K------ ---------- ---------- ---IYQLEAV KQA----NED A-NLGRAVDT
     1081 VIGA------ ---------- ---------- ---------- ---------- ----------
     1141 ---------- ---------- ---------- ---------- ---------- ----------
     1201 ---------- ---------- ---------- ---------- ---------- ----------
     1261 ---------- ---------- ---------- ---------- ---------- ----------
     1321 ---------- ---------- ---------- ---------- ---------- ----------
     1381 ---------- ---------- ---------- ---------- ---------- ----------
     1441 ---------- ---------- ---------- ---------- ---------- ---------N
     1501 ISGVHAPLMK LGQVDEEYST AMEIAVGGRM AHIVVDDEHV ASTCIELLKS SNAGRATFVP
     1561 ---------- ---------L -------NKI VKC------- ---PR---SL NLPK------
     1621 -DKGV----- -----I--DF AINLIDF--- D-DEYLNAFY YAVGETLVVE DR--------
     1681 ---SVAN--- ---------- KLIGKY---- --RMVTLSGD LFEKSGSITG GAVRKTGLKF
     1741 AQNSDSEI-- ---------- ---------- ---------- ---------- -DTLKSRLKD
     1801 MESKYAALIS KRSSLEGKME DVRGKYSSST TEFNKAKLEL ANLETSFANT QQNIDEKQEF
     1861 IKVTEPEITS IEKTLDKIEE EHIDISEKMT DVQTSITEVE KLMNDAD--L KDLKEKTAGV
     1921 EAEIKRYEKN MADANNEIEG LHQRIDFINT T-IKTHNDTI ERSLGVNKDL ELDKAKFAEE
     1981 IKGLNEQLEV LEIQIKEITD KLGELLKQRD DINKDLVDIE TQRNLKASDI EKIAEQIESF
     2041 KARRRELEPQ LEETRSVLTE -AGVNINE-- ---------- ---------- ----------
     2101 ---------- ---------- ---------- ---------- ---------- ----------
     2161 ---------- ---------- ---------- ---------- ---------- ----------
     2221 ---------- ---------- ---------- ---------- ---------- -------LTP
     2281 VEM----SIE EI----TSRI QRLQKRMDDL GAVNMKALED FENV--SARQ QELHSQIET-
     2341 LSHEREQILE RMRGYEDLKK ETFLKTYNVI NENFKDIFHR -LS-D----- -G--------
     2401 ------EGTL IL----E--- N-EE------ ---------- KPFEGGLDIE -AQPRDK-KK
     2461 QRLAGMSGGE KALTALSFVF AIQKYMP--- --A-PFYAFD EVDASLDGIN VEKLAHIVQS
     2521 QAET------ ---------- ----TQFIVV SHRKPM--IE SANRTIGVTQ KEK-GISKVT
     2581 GVK-LR--D
//
LOCUS       Ferroplasma_acidiphilumARD84464    2592 bp    PROT      linear    4-APR-2017
DEFINITION  chromosome partition protein Smc [Ferroplasma acidiphilum].
 ACCESSION  ARD84464
  ORGANISM  Ferroplasma acidiphilum
   AUTHORS  Kozyavkin,S.A. and Slesarev,A.I.
VERSION     ARD84464.1DBLINK      BioProject: PRJNA316151            BioSample: SAMN03952737DBSOURCE    accession CP015363.1
KEYWORDS    .
SOURCE      Ferroplasma acidiphilum
            Archaea; Euryarchaeota; Thermoplasmata; Thermoplasmatales;
            Ferroplasmaceae; Ferroplasma.
REFERENCE   1  (residues 1 to 1156)
            Golyshin,P.N.
  TITLE     Metabolic and evolutionary patterns in the extreme acidophile
            Ferroplasma acidiphilum
  JOURNAL   Unpublished
REFERENCE   2  (residues 1 to 1156)
  TITLE     Direct Submission
  JOURNAL   Submitted (21-OCT-2011) Fidelity Systems, 7961 Cessna Avenue,
            Gaithersburg, MD 20879, USA
COMMENT     ##Genome-Assembly-Data-START##
            Assembly Method       :: Velvet v. 1.1
            Genome Coverage       :: 700x; 34x; .98x
            Sequencing Technology :: Illumina, 454 FLX Ti, Sanger (for gap
                                     closure)
            ##Genome-Assembly-Data-END##
            Method: conceptual translation.
FEATURES             Location/Qualifiers
     source          1..1156
                     /organism=`Ferroplasma acidiphilum`
                     /strain=`Y`
                     /isolation_source=`pyrite-leaching pilot plant`
                     /culture_collection=`DSM:12658`
                     /db_xref=`taxon:74969`
                     /country=`Kazakhstan: Bakyrtchik`
                     /identified_by=`Golyshina, Olga et al.`
     Protein         1..1156
                     /product=`chromosome partition protein Smc`
     CDS             1..1156
                     /locus_tag=`FAD_0552`
                     /coded_by=`complement(CP015363.1:503456..506926)`
                     /inference=`ab initio prediction:Fgenesb:2.0`
                     /transl_table=11
ORIGIN
        1 ---------- ---------- ---------- ---------- -m-ivdsiem enfksyg-dk
       61 qsikin---- -kgftviigp ng-sgksnig dsmlfvlgir -anktvrvd- kledfihk--
      121 ---------- ---------- ---------- ---------- -----tdppk khcyvvlnv-
      181 ---------- ---------- ---------- ---------- ---------- ----------
      241 ---------- ---------- ----isnenn rys---ikre lvynhgeyks nyyindkras
      301 rtd------- --------vl klidsfhiyl -daysfvlqg dinnlv--km tgtekrk-lf
      361 esiagiesyk eriesaqndi nglnenlnsm davlleiksm ldtlevdren alkynklnke
      421 vnelkfflkv kdrdrinqel a--------- ---------- ---------- ----------
      481 ---------- ---------- ---------- ---------- -------myn gnieksqs--
      541 ---------- ---------- ---------- -------did nlenenknls iqrdeainri
      601 keiedkldam ggqevkgirk rieelnigia elktkig--- ---------- ----------
      661 ---------- ---------- ---------- ---------- ---------- -stgesktns
      721 earlktsrea ynfnreqlen klkekknyes ylkgtensia kinrelekfr qenyensklt
      781 reindrl--- ---------- -aaidvemqq andqiindyd irtieqelsg fsrentmnee
      841 kik---eesi kvkdlkwkid nlkknikeys eeinevnkkf ---------- ----------
      901 -----ltv-- ---------- ---------- -----r---- ---nklnelv tmks------
      961 --n----ndv eirnk----- ---------- ---------- ---------- ----------
     1021 ---e------ ---------- ---------- -----kelrg l--------- -ny-rgtasp
     1081 alrein---- ---------- ---------- ---------- ---------- ----------
     1141 ---------- ---------- ---------- ---------- ---------- ----------
     1201 ---------- ---------- ---------- ---------- ---------- ----------
     1261 ---------- ---------- ---------- ---------- ---------- ----------
     1321 ---------- ---------- ---------- ---------- ---------- ----------
     1381 ---------- ---------- ---------- ---------- ---------- ----------
     1441 ---------- ---------- ---------- ---------- ---------- -----smmet
     1501 esgihgplgk lieyedkyan avivaaggrl nsivvdndsv aqmciqaika kklgrltfip
     1561 ---------- ---------l -------nki -at------- ---spdrq-k aa------e-
     1621 -linsg---- -----naidf vrnlitc--- d-pafekaik yafgdtvlmd tl--------
     1681 ---enar--- ---------k hmtgv----- --rivtldgd vldpsgamtg gsikndeila
     1741 nritka---- ---------- ---------- ---------- ---------- ----------
     1801 ---------- ---------- ---------- ---------- ----iaelee qneilkseis
     1861 fkekenseis skladltrkr distsninny etqlqesens ieaaktriee iklkikdaed
     1921 rksnfefkkn evkmqlftld kerkelfkkl kelapenvei ekqmeeelgn emksrenyss
     1981 klaqietefk hfteksqele ekitglenei tkftgmvaef knkveameke leenrakene
     2041 idsrsrelyt eknqvstard klfenirknd dli------- ---------- ----------
     2101 ---------- ---------- ---------- ---------- ---------- ----------
     2161 ---------- ---------- ---------- ---------- ---------- ----------
     2221 ---------- ---------- -snkkaiiag lktkienlaf qletinyeie ntgmeyie--
     2281 fnm----sis ev----kqki densreiekl gavnmkaieq ydme--lnky nsteekykt-
     2341 llsekndlid lqnqiiedek riflelfdti nsqfqkiyar -lseg----- -g--------
     2401 ------eanl ei----t--- s-rd------ ---------- dplnsevyik -vkprgk-hm
     2461 ikidalsgge ksvavlalil sfqiknp--- --s-piyyld evdmfldghn aehvgelfme
     2521 nskt------ ---------- ----sqvvmv slkgav--tk fadnliavtt dkh-gntkii
     2581 qkr-igegig kg
//
LOCUS       Aciduliprofundum_booneiADD09188    2593 bp    PROT      linear   28-JAN-2014
DEFINITION  chromosome segregation protein SMC [Aciduliprofundum boonei T469].
 ACCESSION  ADD09188
  ORGANISM  Aciduliprofundum boonei T469
   AUTHORS  Lucas,S., Copeland,A., Lapidus,A., Cheng,J.-F., Bruce,D.,
VERSION     ADD09188.1DBLINK      BioProject: PRJNA38403            BioSample: SAMN02598523DBSOURCE    accession CP001941.1
KEYWORDS    .
SOURCE      Aciduliprofundum boonei T469
            Archaea; Euryarchaeota; DHVE2 group; Aciduliprofundum.
REFERENCE   1  (residues 1 to 1184)
            Goodwin,L., Pitluck,S., Saunders,E., Detter,J.C., Han,C., Tapia,R.,
            Land,M., Hauser,L., Kyrpides,N., Mikhailova,N., Flores,G.,
            Reysenbach,A.-L. and Woyke,T.
  CONSRTM   US DOE Joint Genome Institute
  TITLE     Complete sequence of Aciduliprofundum boonei T469
  JOURNAL   Unpublished
REFERENCE   2  (residues 1 to 1184)
            Goodwin,L., Pitluck,S., Saunders,E., Detter,J.C., Han,C., Tapia,R.,
            Land,M., Hauser,L., Kyrpides,N., Mikhailova,N., Flores,G.,
            Reysenbach,A.-L. and Woyke,T.
  CONSRTM   US DOE Joint Genome Institute
  TITLE     Direct Submission
  JOURNAL   Submitted (17-FEB-2010) US DOE Joint Genome Institute, 2800
            Mitchell Drive B310, Walnut Creek, CA 94598-1698, USA
COMMENT     Method: conceptual translation.
FEATURES             Location/Qualifiers
     source          1..1184
                     /organism=`Aciduliprofundum boonei T469`
                     /strain=`T469`
                     /db_xref=`taxon:439481`
     Protein         1..1184
                     /product=`chromosome segregation protein SMC`
     CDS             1..1184
                     /locus_tag=`Aboo_1381`
                     /coded_by=`CP001941.1:1319509..1323063`
                     /inference=`protein motif:TFAM:TIGR02169`
                     /note=`KEGG: mbu:Mbur_1499 condensin subunit Smc;
                     TIGRFAM: chromosome segregation protein SMC;
                     PFAM: SMC domain protein; SMCs flexible hinge domain
                     protein`
                     /transl_table=11
                     /db_xref=`InterPro:IPR003395`
                     /db_xref=`InterPro:IPR009053`
                     /db_xref=`InterPro:IPR010935`
                     /db_xref=`InterPro:IPR010989`
                     /db_xref=`InterPro:IPR011891`
ORIGIN
        1 ---------- ---------- ---------- -m-pegdg-- -m-ylkaiel enfksfg-rk
       61 trlefk---- -egftaisgp ng-sgksnit dailfvlgpk -sskkiraq- rltdliyn-g
      121 gkng------ ---------- ---------- ---------- ---rpadycr vslifdnrd-
      181 -rvl------ ---------- ---------- ---------- ---------- ----------
      241 ---------- ---------- -pldedevkl try----ikr -annelgyns yfyindeqar
      301 lqd------- --------fn silihakiea -dgynfvqqg dvtriv--em tpverrt-il
      361 ddiagitkfd neikkaedkk kiteenmgri earldeikrn meklekdrmd alkykeleee
      421 lkeikakiay lnmkkaensi e--------- ---------- ---------- ----------
      481 ---------- ---------- ---------- ---------- -------syn sqlrelqs--
      541 ---------- ---------- ---------- -------aid slreeiekrr seeeeikkki
      601 eevdakirsm gsgeivemkn kieelkikya eekmkke--- ---------- ----------
      661 ---------- ---------- ---------- ---------- ---------- -nkedriqey
      721 kerikdwneq lsqirqelkd keeelrslke rrdairkeye drakelenke rnlgsanekf
      781 relqrra--- ---------- -leiqeelkk lrneyatkve eenkvlgnis rikgdiaake
      841 esm---kdie aaikdaewri sqfknenkdv ekkkkalesr ---------- ----------
      901 -----yye-- ---------- ---------- -----l---- ---rneetkl skel------
      961 --k----kkd nevke----- ---------- ---------- ---------- ----------
     1021 ---l------ ---------- ---------- -----sieye k--ikarmes sqd-alsrav
     1081 mavlaa---- ---------- ---------- ---------- ---------- ----------
     1141 ---------- ---------- ---------- ---------- ---------- ----------
     1201 ---------- ---------- ---------- ---------- ---------- ----------
     1261 ---------- ---------- ---------- ---------- ---------- ----------
     1321 ---------- ---------- ---------- ---------- ---------- ----------
     1381 ---------- ---------- ---------- ---------- ---------- ----------
     1441 ---------- ---------- ---------- ---------- ---------- -----rdrge
     1501 lrgiygtise lgnvddkyal aievaagnrm msivceddes aakaieflkr hklgraiflp
     1561 ---------- ---------l -------nkm -lr------- ---grprg-k ai------l-
     1621 -asrdp---- -----haigf amdlikf--- d-pkfeaafw yvfgdtvivd tl--------
     1681 ---dnar--- ---------k lmggv----- --rlvtldgq lieasgamvg gsverkkkvs
     1741 mgnlde---- ---------- ---------- ---------- ---------- ----------
     1801 ---------- ---------- ---------- ---------- ----igrklr eareerenie
     1861 mrlnairdel drlieeirni ktqdnsaqls vwleekkknq eklkdikkqi eelekekrny
     1921 eelresvrne iekikskied mekedanlrn rmnnlipekl sneikelrnm vdslrsnlqn
     1981 vekdivkveg einglkeked eitknienak eeiknmekdi ensekvmedi hlerrkleev
     2041 vrkeeekikd lvderdklvk nkerivkeis kke------- ---------- ----------
     2101 ---------- ---------- ---------- ---------- ---------- ----------
     2161 ---------- ---------- ---------- ---------- ---------- ----------
     2221 ---------- ---------- -gdikvkdsl kihiiaklne eqgkyeeakr eyesygidvk
     2281 nve----sis sl----knrl ndvqaqmmsm gpvnmrsiee ydee--kery dklkeeykn-
     2341 lekekknlle lvrelngkkk dglmkvynai nenfkkiyke -isng----- -g--------
     2401 ------eaei ll----e--- n-pe------ ---------- npfkggliik -vkpvgk-kf
     2461 vrleslsgge ksltalafif aiqqydp--- --s-pfyvld evdmfldgmn aemvgriikr
     2521 nsrt------ ---------- ----aqfivi slrkat--lk fadyvigvtq qgd-glsrvf
     2581 sqn-ipgvse gaa
//
LOCUS       Methanocorpusculum_labreanumABN07181    2587 bp    PROT      linear   26-JUN-2019
DEFINITION  condensin subunit Smc [Methanocorpusculum labreanum Z].
 ACCESSION  ABN07181
  ORGANISM  Methanocorpusculum labreanum Z
   AUTHORS  Copeland,A., Lucas,S., Lapidus,A., Barry,K., Glavina del Rio,T.,
VERSION     ABN07181.1DBLINK      BioProject: PRJNA18109            BioSample: SAMN00623052DBSOURCE    accession CP000559.1KEYWORDS    .SOURCE      Methanocorpusculum labreanum Z            Archaea; Euryarchaeota; Methanomicrobia; Methanomicrobiales;
            Methanocorpusculaceae; Methanocorpusculum.
REFERENCE   1  (residues 1 to 1149)
            Copeland,A., Glavina Del Rio,T., Tice,H., Dalin,E., Barry,K.,
            Pitluck,S., Hauser,L., Land,M., Lucas,S., Richardson,P.,
            Whitman,W.B. and Kyrpides,N.C.
  TITLE     Complete genome sequence of Methanocorpusculum labreanum type
            strain Z
  JOURNAL   Stand Genomic Sci 1 (2), 197-203 (2009)
   PUBMED   21304657
  REMARK    Publication Status: Online-Only
REFERENCE   2  (residues 1 to 1149)
            Dalin,E., Tice,H., Pitluck,S., Goltsman,E., Schmutz,J., Larimer,F.,
            Land,M., Hauser,L., Kyrpides,N., Anderson,I., Whitman,B., Olsen,G.,
            Woese,C. and Richardson,P.
  CONSRTM   US DOE Joint Genome Institute
  TITLE     Complete sequence of Methanocorpusculum labreanum Z
  JOURNAL   Unpublished
REFERENCE   3  (residues 1 to 1149)
            Dalin,E., Tice,H., Pitluck,S., Goltsman,E., Schmutz,J., Larimer,F.,
            Land,M., Hauser,L., Kyrpides,N., Anderson,I., Whitman,B., Olsen,G.,
            Woese,C. and Richardson,P.
  CONSRTM   US DOE Joint Genome Institute
  TITLE     Direct Submission
  JOURNAL   Submitted (26-JAN-2007) US DOE Joint Genome Institute, 2800
            Mitchell Drive B100, Walnut Creek, CA 94598-1698, USA
COMMENT     Method: conceptual translation.
FEATURES             Location/Qualifiers
     source          1..1149
                     /organism=`Methanocorpusculum labreanum Z`
                     /strain=`Z`
                     /db_xref=`taxon:410358`
     Protein         1..1149
                     /product=`condensin subunit Smc`
     CDS             1..1149
                     /locus_tag=`Mlab_1012`
                     /coded_by=`complement(CP000559.1:1018367..1021816)`
                     /note=`TIGRFAM: chromosome segregation protein SMC;
                     PFAM: SMC domain protein; SMCs flexible hinge domain
                     protein`
                     /transl_table=11
                     /db_xref=`InterPro:IPR003395`
                     /db_xref=`InterPro:IPR005289`
                     /db_xref=`InterPro:IPR010935`
                     /db_xref=`InterPro:IPR011891`
ORIGIN
        1 ---------- ---------- ---------- ---------- -m-hivqvdi dnfksfs-rk
       61 tkipfy---- -egftvisgp ng-sgksnii dsilfvlsls -tsrtlrae- kltdfint-m
      121 s--------- ---------- ---------- ---------- ----gkntae vtltfsdet-
      181 ---------- ---------- ---------- ---------- ---------- ----------
      241 ---------- ---------- --------ki rrr----ikr --t-angyys yyylnektcs
      301 qte------- --------il eylakrgikp -hgynvvmqg disrim--dm sdlerrr-ii
      361 deiagvaefd dkkeqalvel eqvrasidre eillasyakq leeladared avkyqklqae
      421 ldylkaakqi vrlqdlerel g--------- ---------- ---------- ----------
      481 ---------- ---------- ---------- ---------- -------lia hsrseqee--
      541 ---------- ---------- ---------- -------kra girndislqe neknsrleev
      601 reidkeishk qgpaymriig gieaekgnir vaeetii--- ---------- ----------
      661 ---------- ---------- ---------- ---------- ---------- -rrkkekesn
      721 laemnrlyld lqknqntlnd kiresqtlqi dkanlamele aqkktlekah elvskcsrds
      781 kgaqael--- ---------- -vdlmrqvee kkevrgsivv qrdgiiersr vraqeleklq
      841 req---gsla eersekqaei dslehdllda rknkgildkq ---------- ----------
      901 -----ige-- ---------- ---------- -teram---- ---lgarkal eplr------
      961 --e----eia rltk------ ---------- ---------- ---------- ----------
     1021 ---k------ ---------- ---------- -----qmqie a--------- qqq-asg-a-
     1081 sdrtis---- ---------- ---------- ---------- ---------- ----------
     1141 ---------- ---------- ---------- ---------- ---------- ----------
     1201 ---------- ---------- ---------- ---------- ---------- ----------
     1261 ---------- ---------- ---------- ---------- ---------- ----------
     1321 ---------- ---------- ---------- ---------- ---------- ----------
     1381 ---------- ---------- ---------- ---------- ---------- ----------
     1441 ---------- ---------- ---------- ---------- ---------- -----ailgm
     1501 dgvfgtvssl gkvidsayav alniaaggrl nnvvvdsdqt aanvirylkd erlgrltllp
     1561 ---------- ---------l -------nkm -kp------- ---qpplp-p la------g-
     1621 -n-gv----- -----v--dy ainlidf--- d-peyrdafn lvfgqtvvve tl--------
     1681 ---dag---- ---------r rlmgry---- --rmvtlege llerggamtg gsirkdlrgf
     1741 gvavgr---- ---------- ---------- ---------- ---------- ----------
     1801 ---------- ---------- ---------- ---------- ----esadis akladlrnde
     1861 sdlvaaearh rsvaeglrae rnesdsaivk felkisdcnr ildkiaddei rasrlleetd
     1921 rdkketanqv aeletrvdal sdelevlnqr vselrsvlne defnlltdkl qkaqssyndt
     1981 srryenkvnd lsglnlerqh fkqnveqitr erttlegknv sidqeiadcy aaidtaksai
     2041 tafedemka- ---ftgeieq lteernkaqh aad------- ---------- ----------
     2101 ---------- ---------- ---------- ---------- ---------- ----------
     2161 ---------- ---------- ---------- ---------- ---------- ----------
     2221 ---------- -----eaqlr ivtlqgdeer cnvqisafde ksaslalems eikgsiseei
     2281 vcdl---cmd ei----ldrv atteravrkl gnvnmraieq ydev--qkrs iertekket-
     2341 lsrerqalld kidsfkqmkf dafmnaysai nlhfqdiysr -ln-e----- -g--------
     2401 ------aghl vl----d--- d-ie------ ---------- dpfqggmtfe -vsprgk-ev
     2461 trlnmmsgge kslttlsfif aiqqymp--- --a-pfyald evdsnldgvn verlsqmvrd
     2521 ictk------ ---------- ----sqfviv shrkpm--ie aadrmvgvtl rmsdkstlvt
     2581 gvk-vng
//
LOCUS       Methanoregula_booneiABS56699    2587 bp    PROT      linear   25-AUG-2017
DEFINITION  chromosome segregation protein SMC [Methanoregula boonei 6A8].
 ACCESSION  ABS56699
  ORGANISM  Methanoregula boonei 6A8
   AUTHORS  Copeland,A., Lucas,S., Lapidus,A., Barry,K., Glavina del Rio,T.,
VERSION     ABS56699.1DBLINK      BioProject: PRJNA18505            BioSample: SAMN02598409DBSOURCE    accession CP000780.1
KEYWORDS    .
SOURCE      Methanoregula boonei 6A8
            Archaea; Euryarchaeota; Methanomicrobia; Methanomicrobiales;
            Methanoregulaceae; Methanoregula.
REFERENCE   1  (residues 1 to 1146)
            Dalin,E., Tice,H., Pitluck,S., Meincke,L., Brettin,T., Bruce,D.,
            Detter,J.C., Han,C., Tapia,R., Gilna,P., Schmutz,J., Larimer,F.,
            Land,M., Hauser,L., Kyrpides,N., Kim,E., Zinder,S. and
            Richardson,P.
  CONSRTM   US DOE Joint Genome Institute
  TITLE     Complete sequence of Candidatus Methanoregula boonei 6A8
  JOURNAL   Unpublished
REFERENCE   2  (residues 1 to 1146)
            Dalin,E., Tice,H., Pitluck,S., Meincke,L., Brettin,T., Bruce,D.,
            Detter,J.C., Han,C., Tapia,R., Gilna,P., Schmutz,J., Larimer,F.,
            Land,M., Hauser,L., Kyrpides,N., Kim,E., Zinder,S. and
            Richardson,P.
  CONSRTM   US DOE Joint Genome Institute
  TITLE     Direct Submission
  JOURNAL   Submitted (24-JUL-2007) US DOE Joint Genome Institute, 2800
            Mitchell Drive B100, Walnut Creek, CA 94598-1698, USA
COMMENT     Method: conceptual translation.
FEATURES             Location/Qualifiers
     source          1..1146
                     /organism=`Methanoregula boonei 6A8`
                     /strain=`6A8`
                     /type_material=`type strain of Methanoregula boonei`
                     /db_xref=`taxon:456442`
     Protein         1..1146
                     /product=`chromosome segregation protein SMC`
     CDS             1..1146
                     /locus_tag=`Mboo_2185`
                     /coded_by=`complement(CP000780.1:2260242..2263682)`
                     /note=`TIGRFAM: chromosome segregation protein SMC;
                     PFAM: SMC domain protein; SMCs flexible hinge domain
                     protein;
                     KEGG: mhu:Mhun_0025 chromosome segregation protein SMC`
                     /transl_table=11
                     /db_xref=`InterPro:IPR003395`
                     /db_xref=`InterPro:IPR005289`
                     /db_xref=`InterPro:IPR010935`
                     /db_xref=`InterPro:IPR011891`
ORIGIN
        1 ---------- ---------- ---------- ---------- -m-hitelei dnfksfs-kk
       61 tkipfl---- -egftvisgp ng-sgksnii dsilfvlals -ssrnlrae- kltdlinl-n
      121 s--------- ---------- ---------- ---------- ----gkniae vaiafsdgt-
      181 ---------- ---------- ---------- ---------- ---------- ----------
      241 ---------- ---------- --------ki rrr----ikr --t-gngyys ynylndrlck
      301 qsd------- --------iv dhlskfgiip -hgynvvmqg dvtrim--em sdferrk-ii
      361 deiagvsefd tkkqqalsel dvvreriere elllieltkr ahelkkereh aleyqkwqke
      421 laffqgcrsa aqihdkeker a--------- ---------- ---------- ----------
      481 ---------- ---------- ---------- ---------- -------tll ssaeeqki--
      541 ---------- ---------- ---------- -------ris rleadrsiee nelaylkadl
      601 advdelinqk sgpdylklia dleeaksgik laeqtig--- ---------- ----------
      661 ---------- ---------- ---------- ---------- ---------- -rlkkdkean
      721 leginrvfad tkraearvae lsdqirtlsi drtniameva tskaqvekie teirqyssdt
      781 eearqql--- ---------- -falmeeaea kkgdrsailr qqdilieksr mrtselerlt
      841 vlq---kqld eeyadkqaql aenertvadl tgrkkeldrn ---------- ----------
      901 -----lse-- ---------- ---------- -----i---- ---estlfaq rssl------
      961 --e----rlr geird----- ---------- ---------- ---------- ----------
     1021 ---a------ ---------- ---------- -----eqdaf r--------l eaa-qqarge
     1081 sggkai---- ---------- ---------- ---------- ---------- ----------
     1141 ---------- ---------- ---------- ---------- ---------- ----------
     1201 ---------- ---------- ---------- ---------- ---------- ----------
     1261 ---------- ---------- ---------- ---------- ---------- ----------
     1321 ---------- ---------- ---------- ---------- ---------- ----------
     1381 ---------- ---------- ---------- ---------- ---------- ----------
     1441 ---------- ---------- ---------- ---------- ---------- -----eavka
     1501 iegvhgtime lgrappeyat alnvaagnki qfvvcdtdqi atdairylkd erlgrvtflp
     1561 ---------- ---------l -------nkl -kp------- ---pqlpp-i ke------p-
     1621 ---gi----- -----i--dy avnlldy--- d-pvydkafa ialgstvvvd tl--------
     1681 ---dra---- ---------r kligky---- --rmvtlege lleksgamtg gsakkpargf
     1741 gaavdd---- ---------- ---------- ---------- ---------- ----------
     1801 ---------- ---------- ---------- ---------- ----eiirir shlaelsgea
     1861 ttleaaikrm teevdgkrat rggidqdlar agavteeytr rfeaitiekq tieaavarqr
     1921 eetstsaael svlegdlfkv teginaitak idgikkkldd tnipaltdqm ekkkkeieea
     1981 errlrnkead mndasrerqh ftarigelte erarfdernk qidaevaasn dqitslksvi
     2041 vgleekqkqf sgeldelrkk ragisdsiha set------- ---------- ----------
     2101 ---------- ---------- ---------- ---------- ---------- ----------
     2161 ---------- ---------- ---------- ---------- ---------- ----------
     2221 ---------- ---------k likfdsdker ftiqlsalee ratalaneia slkaivgevs
     2281 tdl----tlt ei----egki adaelalhki gavnmlaiee yeki--erqv qerterkdt-
     2341 lskeretlie riekyeqmkf eafmtafkai dtnfreifar -lt-s----- -g--------
     2401 ------sgnl vl----e--- n-ee------ ---------- dpftggltfa -vkprdk-kv
     2461 hllsslsgge kslttlafif siqhhip--- --a-pfyafd evdmsldgan veriaamiqe
     2521 laps------ ---------- ----sqfviv slrkpm--ie aaqrimgvti rpd-kstlvt
     2581 gvk-vng
//
LOCUS       Methanosphaerula_palustrisACL16111    2587 bp    PROT      linear   25-AUG-2017
DEFINITION  chromosome segregation protein SMC [Methanosphaerula palustris
 ACCESSION  ACL16111
  ORGANISM  Methanosphaerula palustris E1-9c
   AUTHORS  Lucas,S., Copeland,A., Lapidus,A., Glavina del Rio,T., Dalin,E.,
E1-9c].VERSION     ACL16111.1DBLINK      BioProject: PRJNA29381            BioSample: SAMN00001866DBSOURCE    accession CP001338.1KEYWORDS    .SOURCE      Methanosphaerula palustris E1-9c
            Archaea; Euryarchaeota; Methanomicrobia; Methanomicrobiales;
            Methanoregulaceae; Methanosphaerula.
REFERENCE   1  (residues 1 to 1146)
            Detter,C., Yavitt,J.B. and Zinder,S.H.
  TITLE     Complete Genome Sequence of Methanosphaerula palustris E1-9CT, a
            Hydrogenotrophic Methanogen Isolated from a Minerotrophic Fen
            Peatland
  JOURNAL   Genome Announc 3 (6), e01280-15 (2015)
   PUBMED   26543115
  REMARK    Publication Status: Online-Only
REFERENCE   2  (residues 1 to 1146)
            Tice,H., Bruce,D., Goodwin,L., Pitluck,S., Kiss,H., Lu,M.,
            Brettin,T., Detter,J.C., Han,C., Larimer,F., Land,M., Hauser,L.,
            Kyrpides,N., Ovchinnikova,G.O. and Zinder,S.
  CONSRTM   US DOE Joint Genome Institute
  TITLE     Complete sequence of Candidatus Methanosphaerula E1-9c
  JOURNAL   Unpublished
REFERENCE   3  (residues 1 to 1146)
            Tice,H., Bruce,D., Goodwin,L., Pitluck,S., Kiss,H., Lu,M.,
            Brettin,T., Detter,J.C., Han,C., Larimer,F., Land,M., Hauser,L.,
            Kyrpides,N., Ovchinnikova,G. and Zinder,S.
  CONSRTM   US DOE Joint Genome Institute
  TITLE     Direct Submission
  JOURNAL   Submitted (29-DEC-2008) US DOE Joint Genome Institute, 2800
            Mitchell Drive B100, Walnut Creek, CA 94598-1698, USA
COMMENT     Method: conceptual translation.
FEATURES             Location/Qualifiers
     source          1..1146
                     /organism=`Methanosphaerula palustris E1-9c`
                     /strain=`E1-9c`
                     /isolation_source=`organically rich wetland`
                     /culture_collection=`ATCC:BAA1565`
                     /culture_collection=`DSM:19958`
                     /type_material=`type strain of Methanosphaerula palustris`
                     /db_xref=`taxon:521011`
                     /country=`USA: New York`
     Protein         1..1146
                     /product=`chromosome segregation protein SMC`
     CDS             1..1146
                     /locus_tag=`Mpal_0747`
                     /coded_by=`CP001338.1:748994..752434`
                     /inference=`protein motif:TFAM:TIGR02169`
                     /note=`TIGRFAM: chromosome segregation protein SMC;
                     PFAM: SMC domain protein; SMCs flexible hinge domain
                     protein;
                     KEGG: mbn:Mboo_2185 chromosome segregation protein SMC`
                     /transl_table=11
                     /db_xref=`InterPro:IPR003395`
                     /db_xref=`InterPro:IPR010935`
                     /db_xref=`InterPro:IPR011891`

IPR011891`
ORIGIN
        1 ---------- ---------- ---------- ---------- -m-fikelei dnfksfg-rk
       61 ttipff---- -egftvvsgp ng-sgksnii dailfvlals -ssrnlrae- kltdlinl-n
      121 s--------- ---------- ---------- ---------- ----nrntae valtfsdgt-
      181 ---------- ---------- ---------- ---------- ---------- ----------
      241 ---------- ---------- --------ti rrk----ikr --t-aagyys ynymnnrlck
      301 qse------- --------vs ayladhgiip -hgynvvmqg ditrim--em sdgerrr-il
      361 deiagvaefd qkrdqalael evvreriere elllqeaslr lvelekerqq allyqelqqk
      421 lvhfqgcraa aqlnekerel g--------- ---------- ---------- ----------
      481 ---------- ---------- ---------- ---------- -------glt slleeyri--
      541 ---------- ---------- ---------- -------sqd rtvqdrslev nelaylradq
      601 keveaeinrk sgaeylklis qleetkgnir steqtia--- ---------- ----------
      661 ---------- ---------- ---------- ---------- ---------- -rlkreketn
      721 lelvnrvfmd ikraeakvta dtegiralti drttlameqa mirariekve gslghqqaet
      781 gearerl--- ---------- -fglisslee kkgerstllh qkdmlieksr mrtkeqdrls
      841 qrl---tevr nertgkggqq qewteasrvi geekraierr ---------- ----------
      901 -----lsd-- ---------- ---------- -sergl---- ---lsrrssl dgvr------
      961 --k----elk areq------ ---------- ---------- ---------- ----------
     1021 ---e------ ---------- ---------- -----lmrye a--------- qqq-vqgda-
     1081 ggrale---- ---------- ---------- ---------- ---------- ----------
     1141 ---------- ---------- ---------- ---------- ---------- ----------
     1201 ---------- ---------- ---------- ---------- ---------- ----------
     1261 ---------- ---------- ---------- ---------- ---------- ----------
     1321 ---------- ---------- ---------- ---------- ---------- ----------
     1381 ---------- ---------- ---------- ---------- ---------- ----------
     1441 ---------- ---------- ---------- ---------- ---------- -----avlgm
     1501 dgvygtiarl gkv-ppeymt alnvaaggrl hnvvveddrv aagairylke ekagrltflp
     1561 ---------- ---------l -------tkl -kp------- ---vplpp-v dg--------
     1621 -d-gi----- -----v--gy arhliay--- d-plydpafg qvfgttlvvd tl--------
     1681 ---nrar--- ---------t l-mgkh---- --rmvtlege lveksgamtg gflkktikgf
     1741 sasvdd---- ---------- ---------- ---------- ---------- ----------
     1801 ---------- ---------- ---------- ---------- ----dirrlq aviatlgeea
     1861 sdlengisrl taesellrnq rseadqrmar yrimleeygh rteslageqk tleetlaqma
     1921 sdmeagvaei tgvesnldri gdqivtinde itglkkrleg teipelteql ekqrkeleet
     1981 errlrnkesd ladlqreray fikrveelnr dreqaisrnl eidgeaegag eqiaryreei
     2041 arleeeqks- ---fsgelev lqekrsgiat qiq------- ---------- ----------
     2101 ---------- ---------- ---------- ---------- ---------- ----------
     2161 ---------- ---------- ---------- ---------- ---------- ----------
     2221 ---------- -----esehr liefdtgier vklqitatqe rvavvsseia vireqasg-v
     2281 ettl---tld ei----eegi attdrairkl gavnmlavee yarv--eerv gerrekkei-
     2341 lsversslme riegfekmkf dafmaaytai nenfraifar -lt-s----- -g--------
     2401 ------tgrl il----d--- n-de------ ---------- dpfaggltfa -vqprdk-vv
     2461 hllnalsgge kslttlafif siqqyip--- --a-pfyald evdmsldgsn veriaamlke
     2521 isnt------ ---------- ----sqfiiv slrkpm--ie qadrilgvtv rpd-kstlvt
     2581 gvk-mnv
//
LOCUS       Pyrococcus_furiosusCAD66602    2606 bp    PROT      linear   22-JUL-2008
DEFINITION  SMC protein [Pyrococcus furiosus].
 ACCESSION  CAD66602
  ORGANISM  Pyrococcus furiosus
   AUTHORS  Cobbe,N.
VERSION     CAD66602.1DBSOURCE    embl accession AJ543649.1KEYWORDS    .SOURCE      Pyrococcus furiosus            Archaea; Euryarchaeota; Thermococci; Thermococcales;            Thermococcaceae; Pyrococcus.REFERENCE   1
  TITLE     The evolution of SMC proteins: phylogenetic analysis and structural
            implications
  JOURNAL   Mol. Biol. Evol. 21 (2), 332-347 (2004)
   PUBMED   14660695
REFERENCE   2  (residues 1 to 1177)
  TITLE     Direct Submission
  JOURNAL   Submitted (06-FEB-2003) Cobbe N., ICMB, University of Edinburgh,
            Wellcome Trust Centre for Cell Biology, Mayfield Road, Edinburgh,
            EH9 3JR, UNITED KINGDOM
FEATURES             Location/Qualifiers
     source          1..1177
                     /organism=`Pyrococcus furiosus`
                     /db_xref=`taxon:2261`
     Protein         1..1177
                     /product=`SMC protein`
                     /function=`structural maintenance of chromosomes`
     CDS             1..1177
                     /gene=`smc`
                     /coded_by=`AJ543649.1:1..3534`
                     /transl_table=11
                     /db_xref=`GOA:Q877I1`
                     /db_xref=`HSSP:Q9X0R4`
                     /db_xref=`InterPro:IPR003395`
                     /db_xref=`InterPro:IPR003439`
                     /db_xref=`InterPro:IPR005289`
                     /db_xref=`InterPro:IPR010935`
                     /db_xref=`InterPro:IPR011891`
                     /db_xref=`UniProtKB/TrEMBL:Q877I1`
ORIGIN
        1 ---------- ---------- ---------- ---------- -mpyieklel kgfksygnkk
       61 vvipfs---- -kgftaivga ng-sgksnig dailfvlggl -sakamras- risdlifa-g
      121 sknep----- ---------- ---------- ---------- ----pakyae vaiyfnned-
      181 -rgf------ ---------- ---------- ---------- ---------- ----------
      241 ---------- ---------- -pidedevvi rrr----vy- --p--dgrss -ywlngrrat
      301 rse------- --------il diltaamisp -dgynivlqg ditkfi--km splerrl-li
      361 ddisgiaeyd skkekaleel kqaeenlarv dllikevkkq ldklekernd alryldlkdk
      421 lekakvslll geikiletqi k--------- ---------- ---------- ----------
      481 ---------- ---------- ---------- ---------- -------ege krraeiee--
      541 ---------- ---------- ---------- -------eiq kiekeiekig keivekvkvl
      601 reieerieke sgeeaiqitk kigevtskie ltkrnie--- ---------- ----------
      661 ---------- ---------- ---------- ---------- ---------- -vakeeleda
      721 qrrlaktkee lrkvlseiek skgaitrwkk rrdalineik kkeeernvlv vklgeidktf
      781 gaareef--- ---------- -dsvvkelee ttrkmyeieg nirrlqeeke klhsrilflr
      841 akl---pgik ekinefkavv edkraeisei egklstiqak ---------- ----------
      901 -----rik-- ---------- ---------- -vekei---- ---eaksnel ekvs------
      961 --k----ele sser------ ---------- ---------- ---------- ----------
     1021 ---e------ ---------- ---------- -----liaae aq-------- ----revrgn
     1081 raaeel---- ---------- ---------- ---------- ---------- ----------
     1141 ---------- ---------- ---------- ---------- ---------- ----------
     1201 ---------- ---------- ---------- ---------- ---------- ----------
     1261 ---------- ---------- ---------- ---------- ---------- ----------
     1321 ---------- ---------- ---------- ---------- ---------- ----------
     1381 ---------- ---------- ---------- ---------- ---------- ----------
     1441 ---------- ---------- ---------- ---------- ---------- -----krsgi
     1501 ggiygtlael ikvkdeayal aievalgnra dnvvvedelv aekaikylke hklgrltflp
     1561 ---------- ---------l -------nki -kp------- ---k-hvd-- ss------v-
     1621 --glpa---- -----v--dv ieydqki--- e----navkf al-gdtvivn sm--------
     1681 ---eear--- ---------p h-igkv---- --rmvtiege lyersgaitg gh-frarg-l
     1741 avdttk---- ---------- ---------- ---------- ---------- ----------
     1801 ---------- ---------- ---------- ---------- ----lrekve slrrrkeale
     1861 gelnslkiel rslenasfel riklsdekke lelaskdlnr lleeenavke eieeserkiq
     1921 eieqkienek selaklrgri qrlerkkekl kkalenpear elmekiriid geisslkeel
     1981 sriesriesl esrlneellp rkasleeeie glvnkinalk nnisenekal el--------
     2041 ---lnkelek lksieenikg eirtlrekrk kle------- ---------- ----------
     2101 ---------- ---------- ---------- ---------- ---------- ----------
     2161 ---------- ---------- ---------- ---------- ---------- --------ed
     2221 isklrekkev lqrklqelei eantlkvrda qlnaqleekk yql----thy dknliksike
     2281 ipl----dle kv----kkei ekmeeeirsl epvnmkaied feiv--erry lelkskrek-
     2341 leaekesiie fineiekekk nvfmrtfeai srnfseifak -lspg----- -g--------
     2401 ------sarl il----e--- n-pe------ ---------- dpfsggleie -akpagk-dv
     2461 krieamsgge kaltalafvf aiqkfkp--- --a-pfylfd eidahlddan vkrvadlike
     2521 sske------ ---------- ----sqfivi tlrdvm--ma nadkiigvsm rdg--vskvv
     2581 sls-l-ekam kileeirkkq gwehgn
//
LOCUS       Thermococcus_gammatolerans_EJ3_ACS33674    2613 bp    PROT      linear   25-JUN-2015
    Source  Source DNA and shotgun clones available from Y. Zivanovic, LGA/IGM,
DEFINITION  Chromosome segregation protein SMC (smc1) [Thermococcus
 ACCESSION  ACS33674
  ORGANISM  Thermococcus gammatolerans EJ3
   AUTHORS  Zivanovic,Y., Armengaud,J., Lagorce,A., Leplat,C., Guerin,P.,
gammatolerans EJ3].VERSION     ACS33674.1DBLINK      BioProject: PRJNA33671            BioSample: SAMN02603333DBSOURCE    accession CP001398.1KEYWORDS    .SOURCE      Thermococcus gammatolerans EJ3
            Archaea; Euryarchaeota; Thermococci; Thermococcales;
            Thermococcaceae; Thermococcus.
REFERENCE   1  (residues 1 to 1192)
            Dutertre,M., Anthouard,V., Forterre,P., Wincker,P. and
            Confalonieri,F.
  TITLE     Genome analysis and genome-wide proteomics of Thermococcus
            gammatolerans, the most radioresistant organism known amongst the
            Archaea
  JOURNAL   Genome Biol. 10 (6), R70 (2009)
   PUBMED   19558674
  REMARK    Publication Status: Online-Only
REFERENCE   2  (residues 1 to 1192)
            Dutertre,M., Anthouard,V., Forterre,P., Winker,P. and
            Confalonieri,F.
  TITLE     Direct Submission
  JOURNAL   Submitted (22-JAN-2009) Institut de Genetique et Microbiologie,
            Universite Paris XI / UMR8621 CNRS, Universite Paris-Sud, Centre
            d'Orsay', Orsay 91405, France
REFERENCE   3  (residues 1 to 1192)
            Dutertre,M., Anthouard,V., Forterre,P., Winker,P. and
            Confalonieri,F.
  TITLE     Direct Submission
  JOURNAL   Submitted (29-NOV-2010) Institut de Genetique et Microbiologie,
            Universite Paris XI / UMR8621 CNRS, Universite Paris-Sud, Centre
            d'Orsay', Orsay 91405, France
  REMARK    Protein update by submitter
            Universite Paris-Sud, Orsay, France
            (yvan.zivanovic@igmors.u-psud.fr.)
            Bacteria available as above and from DSMZ under DSM 15229.
            Method: conceptual translation.
FEATURES             Location/Qualifiers
     source          1..1192
                     /organism=`Thermococcus gammatolerans EJ3`
                     /strain=`EJ3; DSM 15229`
                     /culture_collection=`DSM:15229`
                     /db_xref=`taxon:593117`
     Protein         1..1192
                     /product=`Chromosome segregation protein SMC (smc1)`
     CDS             1..1192
                     /gene=`smc1`
                     /locus_tag=`TGAM_1172`
                     /coded_by=`complement(CP001398.1:1112199..1115777)`
                     /experiment=`gene product confirmed by mass spectrometry`
                     /inference=`protein motif:BlastProDom:PD000006
                     SMC2_XENLA_P50533; InterPro:IPR003439 ABC transporter
                     related GO:Molecular Function:ATP binding (GO:0005524),
                     Molecular Function:ATPase activity (GO:0016887)`
                     /inference=`protein motif:CDD:ABC_Class2, ABC-type Class 2
                     contains systems involved in cellular processes other than
                     transport`
                     /inference=`protein motif:CDD:ABC_SMC1_euk, Eukaryotic
                     SMC1 proteins`
                     /inference=`protein motif:CDD:ABC_SMC2_euk, Eukaryotic
                     SMC2 proteins`
                     /inference=`protein motif:CDD:ABC_SMC3_euk, Eukaryotic
                     SMC3 proteins`
                     /inference=`protein motif:CDD:ABC_SMC4_euk, Eukaryotic
                     SMC4 proteins`
                     /inference=`protein motif:CDD:ABC_SMC_barmotin, Barmotin
                     is a tight junction-associated protein expressed in rat
                     epithelial cells which is thought to have an important
                     regulatory role in tight junction barrier function`
                     /inference=`protein motif:CDD:ABC_SMC_head, The structural
                     maintenance of chromosomes (SMC) proteins are essential
                     for successful chromosome transmission during replication
                     and segregation of the genome in all organisms`
                     /inference=`protein motif:CDD:HOOK, HOOK protein`
                     /inference=`protein motif:CDD:RecF, Recombinational DNA
                     repair ATPase (RecF pathway) [DNA replication,
                     recombination, and repair]`
                     /inference=`protein motif:CDD:RecN, ATPase involved in DNA
                     repair [DNA replication, recombination, and repair]`
                     /inference=`protein motif:CDD:SbcC, ATPase involved in DNA
                     repair [DNA replication, recombination, and repair]`
                     /inference=`protein motif:CDD:Smc, Chromosome segregation
                     ATPases [Cell division and chromosome partitioning]`
                     /inference=`protein motif:CDD:SMC_C, SMC family,
                     C-terminal domain`
                     /inference=`protein motif:CDD:SMC_hinge, SMC proteins
                     Flexible Hinge Domain`
                     /inference=`protein motif:CDD:SMC_N, RecF/RecN/SMC N
                     terminal domain`
                     /inference=`protein motif:COG:COG1196 Chromosome
                     segregation ATPases; D Cell cycle control, cell division,
                     chromosome partitioning`
                     /inference=`protein motif:Gene3D:G3D.3.40.50.300 no
                     description`
                     /inference=`protein motif:HMMPanther:PTHR18937 CHROMOSOME
                     SEGREGATION SMC PROTEIN-RELATED`
                     /inference=`protein motif:HMMPanther:PTHR18937:SF35
                     CHROMOSOME SEGREGATION SMC PROTEIN`
                     /inference=`protein motif:HMMPfam:PF02463 SMC_N
                     InterPro:IPR003395 SMC protein, N-terminal GO:Molecular
                     Function:ATP binding (GO:0005524), Cellular
                     Component:chromosome (GO:0005694), Biological
                     Process:chromosome organization and biogenesis
                     (GO:0051276)`
                     /inference=`protein motif:HMMPfam:PF02524 KID
                     InterPro:IPR003900 RepA / Rep+ protein KID`
                     /inference=`protein motif:HMMPfam:PF06470 SMC_hinge
                     InterPro:IPR010935 SMCs flexible hinge GO:Molecular
                     Function:protein binding (GO:0005515), Molecular
                     Function:ATP binding (GO:0005524), Cellular
                     Component:chromosome (GO:0005694), Biological
                     Process:chromosome organization and biogenesis
                     (GO:0051276)`
                     /inference=`protein motif:HMMTigr:TIGR00650
                     MG442:GTP-binding conserved hypothetical
                     InterPro:IPR005289 GTP-binding GO:Molecular Function:GTP
                     binding (GO:0005525)`
                     /inference=`protein motif:HMMTigr:TIGR02169
                     SMC_prok_A:chromosome segregation protein
                     InterPro:IPR011891 Chromosome segregation protein SMC,
                     prokaryotic GO:Molecular Function:protein binding
                     (GO:0005515), Molecular Function:ATP binding (GO:0005524),
                     Cellular Component:chromosome (GO:0005694), Biological
                     Process:chromosome organization and biogenesis (sensu
                     Bacteria) (GO:0051277)`
                     /inference=`protein motif:ProfileScan:PS50083 SPEC_REPEAT
                     InterPro:IPR002017 Spectrin repeat`
                     /inference=`protein motif:ProfileScan:PS50100 DA_BOX
                     InterPro:IPR003439 ABC transporter related GO:Molecular
                     Function:ATP binding (GO:0005524), Molecular
                     Function:ATPase activity (GO:0016887)`
                     /inference=`protein motif:superfamily:SSF52540 P-loop
                     containing nucleoside triphosphate hydrolases`
                     /transl_table=11

l_table=11
ORIGIN
        1 ---------- ---------- ---------- ---------- -mpyiekiem kgfksygnrk
       61 vvvpls---- -kgftaivga ng-sgksnig davlfvlggl -sakamrat- risdlifa-g
      121 nraep----- ---------- ---------- ---------- ----pakyae vamyfnned-
      181 -rgf------ ---------- ---------- ---------- ---------- ----------
      241 ---------- ---------- -pidedevvi krr----vy- --p--dgrst -ywlngkrat
      301 rse------- --------il dllsaamisp -egynlvlqg ditkfi--km spterrl-ii
      361 deisgiaeyd akkekaldel kkaeenlarv dllikevkkq ldklekernd alryldlkek
      421 verarvalll geikrlelll e--------- ---------- ---------- ----------
      481 ---------- ---------- ---------- ---------- -------esm nkdssieg--
      541 ---------- ---------- ---------- -------eie kveaelkalv keiiakerel
      601 sgvereleek sedgilevtr risevksrie makrnie--- ---------- ----------
      661 ---------- ---------- ---------- ---------- ---------- -narreieed
      721 qrrlskakee lrkvseeiek sknaivrwkk rrekllaeik eketvrngli vrlgeidrsy
      781 avaredf--- ---------- -drvvkelee akkemytrea elekfreeie rqrslitran
      841 lrr---nalk esiaklksei dekrselsni dgkmariear ---------- ----------
      901 -----irk-- ---------- ---------- -aekel---- ---eeknakl kkid------
      961 --p----ela kare------ ---------- ---------- ---------- ----------
     1021 ---e------ ---------- ---------- -----likae aq-------- ----reargn
     1081 ravefl---- ---------- ---------- ---------- ---------- ----------
     1141 ---------- ---------- ---------- ---------- ---------- ----------
     1201 ---------- ---------- ---------- ---------- ---------- ----------
     1261 ---------- ---------- ---------- ---------- ---------- ----------
     1321 ---------- ---------- ---------- ---------- ---------- ----------
     1381 ---------- ---------- ---------- ---------- ---------- ----------
     1441 ---------- ---------- ---------- ---------- ---------- -----kkski
     1501 pglygtlgel itvrdrkyal avevalggny dnvvveddrv aekaikllke kklgrltflp
     1561 ---------- ---------l -------nki -kp------- ---rsmre-r ps------l-
     1621 --gvpa---- -----m--dv vqydprf--- k----navay al-gdtlive dm--------
     1681 ---dear--- ---------s vgigkv---- --rmvtlgge llersgaitg gh-yrprgrl
     1741 ginvde---- ---------- ---------- ---------- ---------- ----------
     1801 ---------- ---------- ---------- ---------- ----lkakve rlerereale
     1861 aavnslkvev nglrnelfel rmrrselskd lqvaqremer llaedralge eietaeetik
     1921 klegrieeyr geiaklrgri erlerkrekl kralenpear elnakireve gqiaklkeel
     1981 srvesklesl dsrineellp rkadleeeie glinrinalq anikeneeai kr--------
     2041 ---feselee lkkaeesvkd elkelrerre rlr------- ---------- ----------
     2101 ---------- ---------- ---------- ---------- ---------- ----------
     2161 ---------- ---------- ---------- ---------- ---------- --------ne
     2221 iaelrekkde lssklqelri eantlkirig qyeaeleekr aelkhhdpkl vksikpneip
     2281 epe----kle el----keri eameeeirsl epvnmkaied fevv--erry lelsskreq-
     2341 vlaekesiee fiaeiegqkr evfmktleai aknfselfak -lspg----- -g--------
     2401 ------sakl il----e--- n-pe------ ---------- dpfsggleie -akpagk-dv
     2461 krieamsgge kaltalafvf aiqrykp--- --a-pfylfd eidahlddan vkrvadlike
     2521 ssqs------ ---------- ----sqfivi tlrdvm--ma nadkiigvsm rng--isrvv
     2581 sls-l-ekam kileearrrs deehremfgh leg
//
LOCUS       Methanomassiliicoccus_intestinalisAGN26941    2606 bp    PROT      linear    1-OCT-2014
    Source  Source DNA available from the submitter.
DEFINITION  chromosome segregation protein SMC [Candidatus
 ACCESSION  AGN26941
  ORGANISM  Candidatus Methanomassiliicoccus intestinalis Issoire-Mx1
   AUTHORS  Borrel,G., Harris,H.M.B., Parisot,N., Tottey,W., Mihajlovski,A.,
Methanomassiliicoccus intestinalis Issoire-Mx1].VERSION     AGN26941.1DBLINK      BioProject: PRJNA189659            BioSample: SAMN03081468DBSOURCE    accession CP005934.1KEYWORDS    .SOURCE      Candidatus Methanomassiliicoccus intestinalis Issoire-Mx1
            Archaea; Euryarchaeota; Thermoplasmata; Methanomassiliicoccales;
            Methanomassiliicoccaceae; Methanomassiliicoccus.
REFERENCE   1  (residues 1 to 1201)
            Mihajlovski,A., Deane,J., Gribaldo,S., Bardot,O., Peyretaillade,E.,
            Peyret,P., O'Toole,P.W. and Brugere,J.F.
  TITLE     Genome Sequence of 'Candidatus Methanomassiliicoccus intestinalis'
            Issoire-Mx1, a Third Thermoplasmatales-Related Methanogenic
            Archaeon from Human Feces
  JOURNAL   Genome Announc 1 (4) (2013)
   PUBMED   23846268
  REMARK    Publication Status: Online-Only
REFERENCE   2  (residues 1 to 1201)
            Gaci,N., Deane,J., Peyretaillade,E., Peyret,P., O'Toole,P.W. and
            Brugere,J.-F.
  TITLE     Direct Submission
  JOURNAL   Submitted (01-MAY-2013) EA 4678 - CIDAM - Factultes de Medecine et
            Pharmacie, Clremont Universite - Universite d'Auvergne, Place Henri
            Dunant, Clermont-Ferrand 63000, France
REFERENCE   3  (residues 1 to 1201)
            Gaci,N., Deane,J., Peyretaillade,E., Peyret,P., O'Toole,P.W. and
            Brugere,J.-F.
  TITLE     Direct Submission
  JOURNAL   Submitted (08-OCT-2013) EA 4678 CIDAM - 5e CBRV, Universite
            d'Auvergne - Clermont Universite, 28 place Henri Dunant,
            Clermont-Ferrand 63000, FRANCE
  REMARK    Protein update by submitter
COMMENT     Annotation was added by the NCBI Prokaryotic Genomes Automatic
            Annotation Pipeline Group. Information about the Pipeline can be
            found here:
            http://www.ncbi.nlm.nih.gov/genomes/static/Pipeline.html. Please be
            aware that the annotation is done automatically with little or no
            manual curation.
            
            New version of genome has annotation modified by submitter.
            Method: conceptual translation.
FEATURES             Location/Qualifiers
     source          1..1201
                     /organism=`Candidatus Methanomassiliicoccus intestinalis
                     Issoire-Mx1`
                     /strain=`Issoire-Mx1`
                     /isolation_source=`enrichment culture from feces`
                     /host=`Homo sapiens`
                     /db_xref=`taxon:1295009`
                     /country=`France`
     Protein         1..1201
                     /product=`chromosome segregation protein SMC`
     Region          2..1175
                     /region_name=`SMC_prok_A`
                     /note=`chromosome segregation protein SMC, primarily
                     archaeal type; TIGR02169`
                     /db_xref=`CDD:274009`
     Region          3..>90
                     /region_name=`ABC_SMC_barmotin`
                     /note=`ATP-binding cassette domain of barmotin, a member
                     of the SMC protein family; cd03278`
                     /db_xref=`CDD:213245`
     Site            31..38
                     /site_type=`other`
                     /note=`Walker A/P-loop`
                     /db_xref=`CDD:213245`
     Region          <279..465
                     /region_name=`DUF2213`
                     /note=`Uncharacterized protein conserved in bacteria
                     (DUF2213); cl19842`
                     /db_xref=`CDD:303028`
     Region          534..648
                     /region_name=`SMC_hinge`
                     /note=`SMC proteins Flexible Hinge Domain; smart00968`
                     /db_xref=`CDD:214944`
     Region          <1044..1172
                     /region_name=`ABC_SMC_barmotin`
                     /note=`ATP-binding cassette domain of barmotin, a member
                     of the SMC protein family; cd03278`
                     /db_xref=`CDD:213245`
     Site            1051..1054
                     /site_type=`other`
                     /note=`Q-loop/lid`
                     /db_xref=`CDD:213245`
     Site            1090..1099
                     /site_type=`other`
                     /note=`ABC transporter signature motif`
                     /db_xref=`CDD:213245`
     Site            1114..1119
                     /site_type=`other`
                     /note=`Walker B`
                     /db_xref=`CDD:213245`
     Site            1122..1125
                     /site_type=`other`
                     /note=`D-loop`
                     /db_xref=`CDD:213245`
     Site            1146..1152
                     /site_type=`other`
                     /note=`H-loop/switch region`
                     /db_xref=`CDD:213245`
     CDS             1..1201
                     /locus_tag=`MMINT_16430`
                     /old_locus_tag=`H729_07665`
                     /coded_by=`CP005934.1:1639015..1642620`
                     /note=`COG1196 Chromosome segregation ATPases`
                     /transl_table=11

l_table=11
ORIGIN
        1 ---------- ---------- ---------- ---------- -m-ylkqiel enfksfg-kk
       61 ltvpll---- -egytavtgp ng-sgksnis dsilfvlgpk -sskairag- klsdlifn-g
      121 gnnkn----- ---------- ---------- ---------- ----pakyck vslvfdntd-
      181 -rtip----- ---------- ---------- ---------- ---------- ----------
      241 ---------- ---------- ---idedivr ltrmi--kms --adgegyts yfyvndrkss
      301 lse------- --------fd mllsnarisa -dgynlvqqg dvtriv--tm snverrr-il
      361 dnisgiakfd eelnkaseer eeananieri siilneilaq mkqlekeken alkymeleek
      421 ltiskaklak rrkentqvei r--------- ---------- ---------- ----------
      481 ---------- ---------- ---------- ---------- -------slr dqietfnk--
      541 ---------- ---------- ---------- -------qie dgklkkseif ikineiegav
      601 vqieeelvsk ggeefkelqk kidvlkiqva rmedkva--- ---------- ----------
      661 ---------- ---------- ---------- ---------- ---------- -tsaqtvtel
      721 eeslveigee hdemsqevse mktkleknrk eysseeekla kskkeleetq nqisacdeql
      781 adldaei--- ---------- -sereasvre sdrvlnsmkm elerlvsren rfdsditeaa
      841 erv---nsld fevkeidwki keirdsekts ekdfrelqer ---------- ----------
      901 -----lma-- ---------- ---------- -krsae---- ---trlmres dele------
      961 --q----avk sltr------ ---------- ---------- ---------- ----------
     1021 ---e------ ---------- ---------- -----ltrik ae--eeaagd var-gynrav
     1081 railda---- ---------- ---------- ---------- ---------- ----------
     1141 ---------- ---------- ---------- ---------- ---------- ----------
     1201 ---------- ---------- ---------- ---------- ---------- ----------
     1261 ---------- ---------- ---------- ---------- ---------- ----------
     1321 ---------- ---------- ---------- ---------- ---------- ----------
     1381 ---------- ---------- ---------- ---------- ---------- ----------
     1441 ---------- ---------- ---------- ---------- ---------- -----rdslk
     1501 irgihgtiae laevdpayqt alniaagnrm qaivvdddqt aaeciqylkn nrsgratflp
     1561 ---------- ---------l -------tkm -ld------- ---grprg-k ai------m-
     1621 --aakd---- ----av--gf aidlvkf--- d-eqyraafw yvlgdtvvvd tl--------
     1681 ---dqar--- ---------k lmggv----- --rlvtagge lleasgamvg gnveqsslkf
     1741 gssskgkke- ---------- ---------- ---------- ---------- ----------
     1801 ---------- ---------- ---------- ---------- -------eis qqlekallas
     1861 eslsvdlkdl rdeildlerq lhtitgtdks ssitletlek qrkqlkeryd qgveqrkeke
     1921 iekqkisaei selsgkiesh etelngmret leaarakmee iaprelsdrl kflqaqtsel
     1981 avtmaslkae idtltatigm terrlndlek eklqtinkie tvkaegktaa egaekakvel
     2041 talrlieesm gneinilrkk rddlfkqkvr lgs------- ---------- ----------
     2101 ---------- ---------- ---------- ---------- ---------- ----------
     2161 ---------- ---------- ---------- ---------- ---------- ----------
     2221 ---------- ---ekdkisa dietaegmii nintrigqcq dsikeleeel qsynvdisde
     2281 ilp----tie sl----keii rqceramnam gavnlraled yser--kkrh deldeeikr-
     2341 lsaqrddllk lemelgdkkk valmkvyegv nvnfkqayse -lsqg----- -g--------
     2401 ------dadl il----e--- n-pe------ ---------- npfegglsik -vkpkqg-kv
     2461 lrldalsgge ksltalafif aiqeyqp--- --s-pfylld evdmfldgin admvakrvqk
     2521 sskt------ ---------- ----aqfvqi slrkit--lt kadhiigvtk qgg-gisnvi
     2581 vrpnisgied fqkefgisde keegst
//
LOCUS       Methanotorris_igneus_AEF96465    2585 bp    PROT      linear   12-OCT-2011
DEFINITION  chromosome segregation protein SMC [Methanotorris igneus Kol 5].
 ACCESSION  AEF96465
  ORGANISM  Methanotorris igneus Kol 5
   AUTHORS  Lucas,S., Han,J., Lapidus,A., Cheng,J.-F., Goodwin,L., Pitluck,S.,
VERSION     AEF96465.1DBLINK      BioProject: PRJNA51821            BioSample: SAMN00713627DBSOURCE    accession CP002737.1KEYWORDS    .SOURCE      Methanotorris igneus Kol 5            Archaea; Euryarchaeota; Methanococci; Methanococcales;
            Methanocaldococcaceae; Methanotorris.
REFERENCE   1  (residues 1 to 1181)
            Peters,L., Mikhailova,N., Chertkov,O., Han,C., Tapia,R., Land,M.,
            Hauser,L., Kyrpides,N., Ivanova,N., Pagani,I., Sieprawska-Lupa,M.,
            Whitman,W. and Woyke,T.
  CONSRTM   US DOE Joint Genome Institute
  TITLE     Complete sequence of Methanotorris igneus Kol 5
  JOURNAL   Unpublished
REFERENCE   2  (residues 1 to 1181)
            Peters,L., Mikhailova,N., Chertkov,O., Han,C., Tapia,R., Land,M.,
            Hauser,L., Kyrpides,N., Ivanova,N., Pagani,I., Sieprawska-Lupa,M.,
            Whitman,W. and Woyke,T.
  CONSRTM   US DOE Joint Genome Institute
  TITLE     Direct Submission
  JOURNAL   Submitted (09-MAY-2011) US DOE Joint Genome Institute, 2800
            Mitchell Drive B310, Walnut Creek, CA 94598-1698, USA
COMMENT     Method: conceptual translation.
FEATURES             Location/Qualifiers
     source          1..1181
                     /organism=`Methanotorris igneus Kol 5`
                     /strain=`Kol 5`
                     /isolation_source=`shallow subarine vent system at the
                     Kolbeinskey Ridge`
                     /db_xref=`taxon:880724`
                     /country=`Iceland`
                     /lat_lon=`66.780220 N 18.480835 W`
     Protein         1..1181
                     /product=`chromosome segregation protein SMC`
     CDS             1..1181
                     /locus_tag=`Metig_0922`
                     /coded_by=`complement(CP002737.1:922826..926371)`
                     /inference=`protein motif:TFAM:TIGR02169`
                     /note=`TIGRFAM: Chromosome segregation protein SMC,
                     prokaryotic;
                     PFAM: RecF/RecN/SMC; SMCs flexible hinge;
                     KEGG: mfs:MFS40622_0918 chromosome segregation protein
                     SMC;
                     SMART: SMCs flexible hinge`
                     /transl_table=11
                     /db_xref=`InterPro:IPR003395`
                     /db_xref=`InterPro:IPR010935`
                     /db_xref=`InterPro:IPR011891`
ORIGIN
        1 ---------- ---------- ---------- ---------- -mtvlselhl knfksf--kn
       61 aklkip---- -mgftaivgp ng-sgksniv daicfvlgks -saktlrag- rfnelity-h
      121 n-gkr----- ---------- ---------- ---------- ----e-kfae vtlyfdnsd-
      181 -ral------ ---------- ---------- ---------- ---------- ----------
      241 ---------- ---------- -pvdsdkvgi srk----vtl d-g-dsayyl iweeveekdg
      301 kittkekrkr ikkse---ll diigriglkp -dgpniilqg dllkii--sm spierrk-ii
      361 deisgiaefd ekkekakael ekareyieki dirinevksn leklkkeked aekyialnee
      421 lkmtkyalis kridflnvvl d--------- ---------- ---------- ----------
      481 ---------- ---------- ---------- ---------- -------eik neieklne--
      541 ---------- ---------- ---------- -------lke efqedvdeid nqiaelknkl
      601 nniinelqek gneevielhk sikeleisie ndrkaln--- ---------- ----------
      661 ---------- ---------- ---------- ---------- ---------- -rtineltni
      721 eknieekdne vkethnkivn irkeimekek eikeiqekig nlereredlk skikesedii
      781 ealkkke--- ---------- -seiseeiak aqnelyklre elnkiegein kksyalknnn
      841 eti---eklk keleilankk edtrtlykel edvavelefs ---------- ----------
      901 -----kkq-- ---------- ---------- -lqkle---- ---eekkvyq nkld------
      961 --e----lhs eyvk------ ---------- ---------- ---------- ----------
     1021 ---e------ ---------- ---------- -----narvk al-------- -ke-medihl
     1081 drtike---- ---------- ---------- ---------- ---------- ----------
     1141 ---------- ---------- ---------- ---------- ---------- ----------
     1201 ---------- ---------- ---------- ---------- ---------- ----------
     1261 ---------- ---------- ---------- ---------- ---------- ----------
     1321 ---------- ---------- ---------- ---------- ---------- ----------
     1381 ---------- ---------- ---------- ---------- ---------- ----------
     1441 ---------- ---------- ---------- ---------- ---------- -----ilnan
     1501 lpgvidivgn lgktkpeyqi aieiaagnrl nfivikrmed garaieylkk knlgratflp
     1561 ---------- ---------l -------dri -eg------- ---ready-v ye------d-
     1621 --gvvg---- ---r-aidlv efdekyr--- n-vfnyvfgn tiivenldva ke--------
     1681 ---lskk--- ---------y rrvr------ ---fvtlegd viepsgamvg gsvkrksrik
     1741 vdvdls---- ---------- ---------- ---------- ---------- ----------
     1801 ---------- ---------- ---------- ---------- ----kleqlt deimkvedkl
     1861 keikrnieel nnkisyyssr kaelesklri iredelkkee tiknnnlkik elelenkkia
     1921 eeleelndek eellykignl ekridnlmsq renilnelks fenqqhitri keidaeiekl
     1981 tkiknkmqne iekgltlvkd vlipkineln erikelnekk eilskniefy ksniekntei
     2041 lkkkkekyee ltknlkel-- -----nekke vye------- ---------- ----------
     2101 ---------- ---------- ---------- ---------- ---------- ----------
     2161 ---------- ---------- ---------- ---------- ---------- ----------
     2221 -neiknlykq knellnkike ienkigdllv dkakyeakle eeerklylce kvevseklim
     2281 l------did el----erhq anleteikkl epvnmraied ynfv--fery neliekrke-
     2341 yerdekkylq lmeevekrkk evfmevfekv aknfekiyke -ig-g----- -t--------
     2401 ------g-kl sl----e--- n-ee------ ---------- npfeggllid -aspkgk-kl
     2461 qsldvmsgge ksltalaflf aiqelnp--- --s-pfyvld evdaaldtkn aaligdmikn
     2521 askt------ ---------- ----tqfivi shreqm--vs radtlygvcm eng--lskvv
     2581 gir-l
//
LOCUS       DPANN_GW2011_AR15_AJF61950    2585 bp    PROT      linear   21-SEP-2017
DEFINITION  Chromosome partition protein Smc [archaeon GW2011_AR15].
 ACCESSION  AJF61950
  ORGANISM  archaeon GW2011_AR15
   AUTHORS  Castelle,C.J., Wrighton,K.C., Thomas,B.C., Hug,L.A., Brown,C.T.,
VERSION     AJF61950.1DBLINK      BioProject: PRJNA268032            BioSample: SAMN03217309DBSOURCE    accession CP010425.1KEYWORDS    .SOURCE      archaeon GW2011_AR15            Archaea.
REFERENCE   1  (residues 1 to 1155)
            Wilkins,M.J., Frischkorn,K.R., Tringe,S.G., Singh,A.,
            Markillie,L.M., Taylor,R.C., Williams,K.H. and Banfield,J.F.
  TITLE     Genomic expansion of domain Archaea highlights roles for organisms
            from new phyla in anaerobic carbon cycling
  JOURNAL   Unpublished
REFERENCE   2  (residues 1 to 1155)
            Wilkins,M.J., Frischkorn,K.R., Tringe,S.G., Singh,A.,
            Markillie,L.M., Taylor,R.C., Williams,K.H. and Banfield,J.F.
  TITLE     Direct Submission
  JOURNAL   Submitted (16-DEC-2014) Earth and Planetary Science, University of
            California - Berkeley, Banfield Lab, 307 McCone Hall, UC Berkeley,
            Berkeley, CA 94720, USA
COMMENT     RNA annotation was added by the NCBI Prokaryotic Genome Annotation
            Pipeline (released 2013). Information about the Pipeline can be
            found here: http://www.ncbi.nlm.nih.gov/genome/annotation_prok/
            
            ##Genome-Assembly-Data-START##
            Assembly Method       :: idba_ud v. Oct-2011
            Genome Coverage       :: 15x
            Sequencing Technology :: Illumina HiSeq
            ##Genome-Assembly-Data-END##
            Method: conceptual translation.
FEATURES             Location/Qualifiers
     source          1..1155
                     /organism=`archaeon GW2011_AR15`
                     /isolation_source=`groundwater`
                     /db_xref=`taxon:1579373`
                     /environmental_sample
                     /country=`USA: Rifle, CO`
                     /lat_lon=`39.53 N 107.78 W`
                     /collection_date=`Jun-2011`
                     /note=`metagenomic`
     Protein         1..1155
                     /product=`Chromosome partition protein Smc`
     CDS             1..1155
                     /locus_tag=`QT06_C0001G1124`
                     /coded_by=`complement(CP010425.1:955871..959338)`
                     /transl_table=11
ORIGIN
        1 ---------- ---------- ---------- ---------- -m-------- qgfksfa-nk
       61 teiilg---- -dgfncvlgp ng-sgksnvl dalcfvlgkt -svkslrae- ksanliyn-g
      121 gkkkn----- ---------- ---------- ---------- ----paksae vtiyfdnkd-
      181 -kvf------ ---------- ---------- ---------- ---------- ----------
      241 ---------- ---------- -p-leqeeik lsr----tvk --a-sgs-st y-rinnetvt
      301 rnq------- --------va elltnsrinp -dgyniilqg divriv--em sllerrr-ii
      361 eeiagisiye ekkqrainel nkveeklkes diilaerdvy lrelkkernq amkfrelddk
      421 ikrnkasvty dklssrekkk d--------- ---------- ---------- ----------
      481 ---------- ---------- ---------- ---------- -------qld rdikkked--
      541 ---------- ---------- ---------- -------eik niegeiaglk keledrkkei
      601 eeinkeiekk gdkdqveiqk qieelrvsig tsrtris--- ---------- ----------
      661 ---------- ---------- ---------- ---------- ---------- -siedsllki
      721 serkagleqg faelsekier lkkekqelek sasakekqma eieekiakfk skhelkdsen
      781 lekelee--- ---------- -ldkkaeekl aeihalrekq qnllrekdrh eyqistfeek
      841 itk---vlei kkehskdldt lkqkrqefks stlelnkrln ---------- ----------
      901 -----dds-- ---------- ---------- -sitaq---- ---lanarsr llka------
      961 --k----eel arls------ ---------- ---------- ---------- ----------
     1021 ---a------ ---------- ---------- -----kqsgm kd-------- ----nardia
     1081 -iqkil---- ---------- ---------- ---------- ---------- ----------
     1141 ---------- ---------- ---------- ---------- ---------- ----------
     1201 ---------- ---------- ---------- ---------- ---------- ----------
     1261 ---------- ---------- ---------- ---------- ---------- ----------
     1321 ---------- ---------- ---------- ---------- ---------- ----------
     1381 ---------- ---------- ---------- ---------- ---------- ----------
     1441 ---------- ---------- ---------- ---------- ---------- -----elkkk
     1501 lkgiygtisd lgqvsseyav alevaagsrv ksivvesdki aaecikylkt nkfgsasflp
     1561 ---------- ---------l -------nki -ks------- ---akpnp-e it------k-
     1621 --ilne---- ---s-gvkgr aidlvkf--- d-akyksafs yvfgntvvvs di--------
     1681 ---dtar--- ---------k igvgr----- -vrmvtldgd ltemsgamhg gyrkkaagqa
     1741 fqekei---- ---------- ---------- ---------- ---------- ----------
     1801 ---------- ---------- ---------- ---------- ----aakiee fekeeldlea
     1861 vvsnlesrkn dneaeitrlr hlkaeleaei iklekslhle dsdlditknq kkeleskvte
     1921 mdkelrelnt gitkanmela nvksgkqalr drinalknpa llaelntfeq kkgelkeeim
     1981 qvkadmknid vqistilepe egntrrilkq hekeeldfrn eikklealik nnekelkeke
     2041 stqkefysk- ---fkglfkk rdavndevnk len------- ---------- ----------
     2101 ---------- ---------- ---------- ---------- ---------- ----------
     2161 ---------- ---------- ---------- ---------- ---------- ----------
     2221 ---------- ----kiykke sdrrdeeqkr nvisldnaki taelegvree ykeyegvqiy
     2281 kdk----dfe qi----kkei wefekmvkdm gavnmkalei ydav--ekey nevvekkak-
     2341 lvkerhdvll mmneietkkk dlfmetydqi nknfqnkfsl -lstk----- -g--------
     2401 ------eatm el----e--- e-pe------ ---------- tvfegglnik -vkltgk-kf
     2461 ldirslsgge ktmtalaflf avqdhep--- --a-pfyvld evdaaldkrn seklaqlvrq
     2521 yvsk------ ---------- ----aqyvii shndnv--is eadnlygvsm neh-giskvv
     2581 slk-i
//
LOCUS       DPANN_GW2011_AR4KHO46891    2585 bp    PROT      linear   26-JUN-2019
DEFINITION  chromosome segregation protein [archaeon GW2011_AR4].
 ACCESSION  KHO46891
  ORGANISM  archaeon GW2011_AR4
   AUTHORS  Castelle,C.J., Wrighton,K.C., Thomas,B.C., Hug,L.A., Brown,C.T.,
VERSION     KHO46891.1DBLINK      BioProject: PRJNA268032            BioSample: SAMN03217302DBSOURCE    accession JWKP01000005.1KEYWORDS    .SOURCE      archaeon GW2011_AR4 (groundwater metagenome)            Archaea.
REFERENCE   1  (residues 1 to 1157)
            Wilkins,M.J., Frischkorn,K.R., Tringe,S.G., Singh,A.,
            Markillie,L.M., Taylor,R.C., Williams,K.H. and Banfield,J.F.
  TITLE     Genomic expansion of domain Archaea highlights roles for organisms
            from new phyla in anaerobic carbon cycling
  JOURNAL   Unpublished
REFERENCE   2  (residues 1 to 1157)
            Wilkins,M.J., Frischkorn,K.R., Tringe,S.G., Singh,A.,
            Markillie,L.M., Taylor,R.C., Williams,K.H. and Banfield,J.F.
  TITLE     Direct Submission
  JOURNAL   Submitted (16-DEC-2014) Earth and Planetary Science, University of
            California - Berkeley, Banfield Lab, 307 McCone Hall, UC Berkeley,
            Berkeley, CA 94720, USA
COMMENT     ##Genome-Assembly-Data-START##
            Assembly Method       :: idba_ud v. OCT-2011
            Genome Coverage       :: 18.0x
            Sequencing Technology :: Illumina HiSeq
            ##Genome-Assembly-Data-END##
            Method: conceptual translation.
FEATURES             Location/Qualifiers
     source          1..1157
                     /organism=`archaeon GW2011_AR4`
                     /isolation_source=`Rifle groundwater metagenome at time 1
                     / A; 0.2 micron filter`
                     /db_xref=`taxon:1579366`
                     /environmental_sample
                     /country=`USA: Rifle, CO`
                     /lat_lon=`39.5369 N 107.7828 W`
                     /collection_date=`Jun-2011`
                     /note=`metagenomic; derived from metagenome: groundwater
                     metagenome`
     Protein         1..1157
                     /product=`chromosome segregation protein`
     CDS             1..1157
                     /locus_tag=`QS99_C0005G0047`
                     /coded_by=`complement(JWKP01000005.1:42612..46085)`
                     /transl_table=11
ORIGIN
        1 ---------- ---------- ---------- ---------- -m-------- qgfksfa-kh
       61 telifg---- -dkfnvivgp ng-sgksniy dalcfvlgks -ssrslrae- kaqnliyn-g
      121 gkerk----- ---------- ---------- ---------- ----paaage vaiyfdntn-
      181 -kvf------ ---------- ---------- ---------- ---------- ----------
      241 ---------- ---------- -p-teeaevk isr----ivk --p-ngq-st y-kinnqkrt
      301 rqq------- --------il dllafakinp -dgyniilqg divhfi--dm ppterre-ii
      361 eeiagisvye ekkqkalgel dkvgeklkea siilaeraty lkelkkdrdh alkykelddk
      421 ikqhkasylh lmikqkaksl e--------- ---------- ---------- ----------
      481 ---------- ---------- ---------- ---------- -------kfe tgmgafte--
      541 ---------- ---------- ---------- -------rik slsekiakdk eavassqaev
      601 ktineeierr geqeqlqlhk qveelrvtia tsqqqia--- ---------- ----------
      661 ---------- ---------- ---------- ---------- ---------- -shknevgrl
      721 tarreqlvas kedldkkitg lteensaykk rleglskdke hitlkiaefr kkhsldnvse
      781 iergvee--- ---------- -leksieqeq ekagewrvkq qellrekdki eyqinmvdqr
      841 iak---mdev ekenkkelen lkqkkdlfkk itvelntiln ---------- ----------
      901 -----eds-- ---------- ---------- -slavq---- ---iankrer llqa------
      961 --k----eel akvr------ ---------- ---------- ---------- ----------
     1021 ---v------ ---------- ---------- -----rnaav te-------- ----takgsa
     1081 avnkii---- ---------- ---------- ---------- ---------- ----------
     1141 ---------- ---------- ---------- ---------- ---------- ----------
     1201 ---------- ---------- ---------- ---------- ---------- ----------
     1261 ---------- ---------- ---------- ---------- ---------- ----------
     1321 ---------- ---------- ---------- ---------- ---------- ----------
     1381 ---------- ---------- ---------- ---------- ---------- ----------
     1441 ---------- ---------- ---------- ---------- ---------- -----dekkr
     1501 fpgvygtvad lgsvpskyav aleraagprl rsiivdsdkt aadcirylke nklghatflp
     1561 ---------- ---------l -------nki -kg------- ---aeeri-v sp------d-
     1621 --lika---- ---n-gshgl alglidf--- d-kkfknafg yvfgntiive si--------
     1681 ---dvar--- ---------r igigs----- -armvsldgd laelsgamqg gffskrsetg
     1741 fkekel---- ---------- ---------- ---------- ---------- ----------
     1801 ---------- ---------- ---------- ---------- ----tenlqr ierevdelvm
     1861 slevlekrrr dndekitqhr eskhalegdi ikeekalhld tddlsasqnq katlqeelsr
     1921 iikemggved nissftkklt dikikreqlr gkikelrnpa llaelntfeh krtelsesii
     1981 ttdgklrtne sqltnvlvpe tektekiikq lakeeagfaq qigeveksik kltsdlvake
     2041 eqekkfysq- ---fknlftk rdkineqiqk lev------- ---------- ----------
     2101 ---------- ---------- ---------- ---------- ---------- ----------
     2161 ---------- ---------- ---------- ---------- ---------- ----------
     2221 ---------- ----aiikke eeirgveqqq nassieavri kaeisgleed ykeyhgikvi
     2281 esk----sid dl----kadt rnferslaai gsvnmralei yekv--evey nnlldkerk-
     2341 lseekeeiig mmneidskks elfmktfdlv nthfqeifgk -lttk----- -g--------
     2401 -----aqayl ei----e--- d-pe------ ---------- hifengvlik -vkitgt-rf
     2461 mdirslsgge ktltalafif aiqefdp--- --a-sfyvld evdaaldkhn seqlaqliqk
     2521 yaeh------ ---------- ----aqyita shndqi--is aadtiygvsm neh-gmssvv
     2581 slk-l
//
LOCUS       Methanosalsum_zhilinaegi|503665190|ref|WP_013899266    2586 bp    PROT      linear   26-JUN-2019
DEFINITION  Methanosalsum_zhilinaegi|503665190|ref|WP_013899266.1| chromosome segregation p
 ACCESSION  Rose-Cavalier-Smiths-iMac-2.local:6:1544786802
ORIGIN
        1 ---------- ---------- ---------- ---------- -M-YIKQIEF TNFKSFG-KK
       61 VRIPFF---- -DDFTTISGP NG-SGKSNII DGILFALGLS -SSRTLRAE- KLTDLIYNDG
      121 NKNKR----- ---------- ---------- ---------- -----PDFAQ VSIVFDNTD-
      181 -REMP----- ---------- ---------- ---------- ---------- ----------
      241 ---------- ---------- -V-DADQVTI TRK----IRE --T-DSGYYS YFYFNGKPVS
      301 LSD------- --------VH NILSKARVTP -EGYNVVMQG DVTRII--TM TPTERRK-IV
      361 DEIAGVSEFD NKKERALNEL EIVRERIERV DIIIDEVGTQ LEKLRGERDQ ALKYRSLRQE
      421 KMKYEGFVLL SKLKDARSEL T--------- ---------- ---------- ----------
      481 ---------- ---------- ---------- ---------- -------AVK DEIDCRKG--
      541 ---------- ---------- ---------- -------SLE ELQSLMEQAS QKLETAENEL
      601 EELTETIRKM GEDEQIQIKK DIEEIRGEIS RCSGSIE--- ---------- ----------
      661 ---------- ---------- ---------- ---------- ---------- -LTESEIEDI
      721 DSRRRKVFVE IDEDKNRINE LESRISENTL RKESLNDQIG EHRTE-YRLV MSKIAEIDSK
      781 FASTRDE--- ---------- -LSSLKSELE DLKNRKSELL REEDRLLDAL RRRSAEVREI
      841 ENE---IDDA KSKVESSDSD TRSIKYEIEK LTEKINTLTQ ---------- ----------
      901 -----DMD-- ---------- ---------- -DLESN---- ---RSQIKKV VTEL------
      961 --E----DTL RKYQQ----- ---------- ---------- ---------- ----------
     1021 ---E------ ---------- ---------- -----YALVE ARVRA----A EDSGNYSKAV
     1081 DIVLDA---- ---------- ---------- ---------- ---------- ----------
     1141 ---------- ---------- ---------- ---------- ---------- ----------
     1201 ---------- ---------- ---------- ---------- ---------- ----------
     1261 ---------- ---------- ---------- ---------- ---------- ----------
     1321 ---------- ---------- ---------- ---------- ---------- ----------
     1381 ---------- ---------- ---------- ---------- ---------- ----------
     1441 ---------- ---------- ---------- ---------- ---------- -----RKKKV
     1501 LPGIYGTIAE LGKVDQKYAT ALEIAAGGRM QAVVVETDED GAGAIDYLKS RRGGRATFLP
     1561 ---------- ---------L -------NRM EAR------- ---RPYKD-- LS------D-
     1621 --REGV---- -----V--GY AIDLIDF--- D-PRFEAAFW YVFRDTLVVD NL--------
     1681 ---KNAR--- ---------R LMGGL----- --RMVTLDGE TIEKSGAMTG G-FRQSSRLS
     1741 FAAAEKE--- ---------- ---------- ---------- ---------- ------KLVK
     1801 LAEQITEYDS RRNTALKKMD SVEAHISSTR KEIDDLEKMI SRKEMQLEEI AGRGERLAGL
     1861 IESRNQELEE IESAQKKLRE QMDAVVSERN EIEENIKSLT DRIEDLEKKL SS--SQIPEF
     1921 NKRAESIDEE IKRLEDRVRD IDSQINALRL DHEYAQKKIE DNRNLIKDLE DRKSEYRDRI
     1981 VSLGKKIEEL ESLLAEKQNK ESQISEN-LA EARKRREQKQ SEYRNIKSEF EAARSRFEDA
     2041 QREMTALEST RDALTEQISE LITE------ ---------- ---------- ----------
     2101 ------LERR G--------- ---------- ---------- ---------- ----------
     2161 ---------- ---------- ---------- ---------- ---------- ----------
     2221 ---------- ---------- ---------- ---------- ---------- -------VEE
     2281 TVP----GYE AV----RTRI SSIERAMEKM EPVNMRAIEE YDNV--KSRL SELEQRRDI-
     2341 LFNEREEILI RINQYEKFKK EAFMDSYNGI NEHFKNIFNE -LS-D----- -G--------
     2401 ------RGEL VL----D--- N-YE------ ---------- DPFSGGLTLK -AQPKDK-TL
     2461 QRLEAMSGGE KSLTALAFVF AIQQYRP--- --A-PFYAFD EIDMFLDGSN AERVAQRIKK
     2521 SGTY------ ---------- ----AQFIVV SLRKPM--IE AASRTIGVAM QDN-NITSIT
     2581 GVK-LR
//
LOCUS       Methermicoccus_shengliensis    2596 bp    PROT      linear   26-JUN-2019
DEFINITION  gi|757131301|ref|WP_042685571.1| chromosome segregation protein SMC [Methermico
 ACCESSION  Rose-Cavalier-Smiths-iMac-2.local:82:1544786802
ORIGIN
        1 ---------- ---------- ---------- ---------- -M-YIKRLEI QNFKSFG-RR
       61 VSIPFF---- -EGFTTVSGP NG-SGKSNIV DAIVFCLGLS -TSRAMRAE- RLTDLIHS-T
      121 ERYH------ ---------- ---------- ---------- -----PDFAE VRIVLDNSD-
      181 -RKIP----- ---------- ---------- ---------- ---------- ----------
      241 ---------- ---------- -I-DTDDIEI VRR----VRR --T-ESGHYS YCYLNSKSVS
      301 LTE------- --------LH RHLAKAGITP -EGYNIVMQG DVTRIV--NM TPTERRK-II
      361 DEIAGIAEFD EKKERTLAEL SIVKERIERV GVILEEVQVQ LERLKGERAH ALRYASLREK
      421 KRLYESYMVL SRLKEAQSEL S--------- ---------- ---------- ----------
      481 ---------- ---------- ---------- ---------- -------RLD KEIHLAAG--
      541 ---------- ---------- ---------- -------RED SLKEKLSHAQ QQLEQKKREL
      601 SALTEQISQK GEQEQLALRL EIEELKGRAA RCNTAIE--- ---------- ----------
      661 ---------- ---------- ---------- ---------- ---------- -VAQLQNTRL
      721 DEQMRHIYHE MDELSERLSH IEEQQESEEL NLLALQGEVE EKLEH-CRSL KEQMASLDAR
      781 FEGLREE--- ---------- -LASVRERLE KERQRRAELL REQDRLLDTA RRRSMEEHEV
      841 AER---IAQA EQLIASAGTD ADDAKTELAS VQRQLHTTQT ---------- ----------
      901 -----EID-- ---------- ---------- -ELEAR---- ---RTRLQRE LTRV------
      961 --E----REL RELED----- ---------- ---------- ---------- ----------
     1021 ---Q------ ---------- ---------- -----YARME MRVRA----A EDGAAYSKPV
     1081 EMLLKA---- ---------- ---------- ---------- ---------- ----------
     1141 ---------- ---------- ---------- ---------- ---------- ----------
     1201 ---------- ---------- ---------- ---------- ---------- ----------
     1261 ---------- ---------- ---------- ---------- ---------- ----------
     1321 ---------- ---------- ---------- ---------- ---------- ----------
     1381 ---------- ---------- ---------- ---------- ---------- ----------
     1441 ---------- ---------- ---------- ---------- ---------- -----RDRGE
     1501 LQGIYGTIAQ LGEVDQRYAL ALEIAAGGRL QSIVVDSDAD AAECIEYLKS KKLGRATFLP
     1561 ---------- ---------L -------NKM ERA------- ----RALR-- AE------G-
     1621 --KDGI---- -----V--DF AINLVRF--- E-PKFAPAFW YVFRDTLVVE DL--------
     1681 ---DTAR--- ---------K LMGAH----- --RMVTLDGE LVEKSGAMTG GH-ITRRGVS
     1741 FAASEQK--- ---------- ---------- ---------- ---------- ----------
     1801 ---------- ---------- ---------- ---------- -----KLEAL AERIREKQAE
     1861 RHTLIDSIND TAGLIARAKR EMAELEGRMG TIEMRLREIS TRKERLSAEI ERWTAQLSEI
     1921 KEERQQLRSS MEHTEHQLSK MDESISQLTR IAEGLEAQLS KSE--IPALS ARLEQAEAEL
     1981 AHLQERVRDT QATLRRLELD REYVLKQ-ES ELKNKRAHIE QERRANLERI QTHAQEKREI
     2041 EEKVEEKQQR LEQVSREIAH LQQIRRALEE EVEQHRTELM SIQMQLSEVA SKKEGLMEER
     2101 ERLARDVEQA RALVEE-R-- ---------- ---------- ---------- ----------
     2161 ---------- ---------- ---------- ---------- ---------- ----------
     2221 ---------- ---------- ---------- ---------- ---------- -------GVD
     2281 IVP----SVE EL----QRRI ASIERQMERL EPVNMRALEE YDAT--LTRK KELEERKSI-
     2341 LEREREEILQ RIEHYEHMKR QEFMRTFNAI NDNFQKVFSE -LS-H----- -G--------
     2401 ------TGTL VL----E--- N-ED------ ---------- DPFAGGMSIR -AKPANK-TV
     2461 QRLEAMSGGE KSLTALAFIL AIQQHNP--- --A-PFYVFD EVDMFLDGVN AERVAKLIQH
     2521 SSEN------ ---------- ----AQFIVV SLRKPM--IE AATYLVGVAM QEK-DTSYIT
     2581 GVR-LKKPEV LKK-EI
//
LOCUS       Methanohalophilus_halophilus    2586 bp    PROT      linear   26-JUN-2019
DEFINITION  gi|1119640955|ref|WP_072561287.1| chromosome segregation protein SMC [Methanoha
 ACCESSION  Rose-Cavalier-Smiths-iMac-2.local:8:1544786802
ORIGIN
        1 ---------- ---------- ---------- ---------- -M-YIKKIEF LNFKSFG-KK
       61 VKIPFF---- -DDFTTISGP NG-SGKSNII DGILFVLGLS -SSRTLRAE- KLTDLIYN-G
      121 EKSKN----- ---------- ---------- ---------- -----PDNAQ VTIYFDNKD-
      181 -RELP----- ---------- ---------- ---------- ---------- ----------
      241 ---------- ---------- -V-DNDEVVI SRK----VRS --T-DNGYYS YFYFNGKSVS
      301 LGD------- --------VH NYLAKARVTP -EGYNVVMQG DVTRII--TM TAGERRK-II
      361 DEIAGVAEFD NKKERALNEL EVVRERIERA DILIDEVDKQ KEKLQGERDQ AVKYQSLKEE
      421 KMKFEGFVLL SKLKDAKTEL E--------- ---------- ---------- ----------
      481 ---------- ---------- ---------- ---------- -------GVG QEYDSQQE--
      541 ---------- ---------- ---------- -------KLE KISSELKQKK DVLEQREEEL
      601 RLLNQRIQKM GEDEQIEVKR RIEEIRGEIS GCSDRIE--- ---------- ----------
      661 ---------- ---------- ---------- ---------- ---------- -YAGQEIDEI
      721 DAARRRFFLE IDESKGKVDG IEEKVKEHNF QKETLQSEIS EKHTQ-RMLL QSRIADVDEK
      781 FARTRDE--- ---------- -LSANKDELE QLKTQKNELM RNEDRLLDSL RRKSADVAEI
      841 EDE---IKQA KEKAKSSESD TKSVQYDIDK LNEKIEGLTK ---------- ----------
      901 -----DLD-- ---------- ---------- -DLESN---- ---RSQIKKV VSDL------
      961 --E----SEI RSKQQ----- ---------- ---------- ---------- ----------
     1021 ---D------ ---------- ---------- -----YAMLE ARVRA----A EDTSRYSRAV
     1081 DAVIKE---- ---------- ---------- ---------- ---------- ----------
     1141 ---------- ---------- ---------- ---------- ---------- ----------
     1201 ---------- ---------- ---------- ---------- ---------- ----------
     1261 ---------- ---------- ---------- ---------- ---------- ----------
     1321 ---------- ---------- ---------- ---------- ---------- ----------
     1381 ---------- ---------- ---------- ---------- ---------- ----------
     1441 ---------- ---------- ---------- ---------- ---------- -----KDKHG
     1501 LPGIYGTIAE LGKVNQKYST ALGIAAGGRM QAVVVDTDED ASRAIAYLKH QRSGRATFLP
     1561 ---------- ---------L -------NKM EAR------- ---RPYKN-- LS------D-
     1621 --REGV---- -----I--GY AIDLIDF--- D-PKFEAAFW YVFRDTLVVD TL--------
     1681 ---ENAR--- ---------K LMGGL----- --RMVTLEGE TVEKSGAMSG GS-QRKSGLS
     1741 FAASEKD--- ---------- ---------- ---------- ---------- ------KLVR
     1801 ISEELTKLES RRSNAINKLD TTEGHISSTN KEIQQYENDI ARKQMQFEEI GNRGEELEKL
     1861 LNSKDEELKQ IEEQRQQMRT EMNETVEKKE HLEEREQSLQ QNIMQIEEKL AD--SEIPEL
     1921 NKQAESLDEE LRRLDGRIRD IDGQINALEL DKKYATEKME QNREQIAQMD EKKRTLKERI
     1981 EELKNKITSL ENELEEKKQR EEELTGE-LR QLQGERENKE IAYSTQRDEV DRVKSRYEKA
     2041 ENQKMALEAT LDAVKEQIEQ LREE------ ---------- ---------- ----------
     2101 ------ITRR G--------- ---------- ---------- ---------- ----------
     2161 ---------- ---------- ---------- ---------- ---------- ----------
     2221 ---------- ---------- ---------- ---------- ---------- -------LEE
     2281 TVP----GYE TV----RTRI TSIEKAMEAL EPVNMRAIDE YEEV--EQRI VDLKSRRAI-
     2341 LFNEREQILD RIDQYDNLKK ETFMETYNGI NDAFKEIFNE -LS-D----- -G--------
     2401 ------VGEL VL----D--- N-EQ------ ---------- DPFSGGMTLK -AQPRDK-TL
     2461 QRLEAMSGGE KSLTALAFLF AIQQYRP--- --A-PFYAFD EIDMFLDGAN AERVARRVKK
     2521 AASN------ ---------- ----AQFIVV SLRKPM--IE AAERTIGVTM QQD-NITSIT
     2581 GVK-IR
//
LOCUS       Methanococcoides_methylutens    2586 bp    PROT      linear   26-JUN-2019
DEFINITION  gi|851386491|ref|WP_048206090.1| chromosome segregation protein SMC [Methanococ
 ACCESSION  Rose-Cavalier-Smiths-iMac-2.local:14:1544786802
ORIGIN
        1 ---------- ---------- ---------- ---------- -M-YIKEIEF VNFKSFG-KK
       61 VKIPFF---- -DDFTTISGP NG-SGKSNII DGILFVLGLS -SSRTLRAE- KLTDLIYN-G
      121 DKAKK----- ---------- ---------- ---------- -----PDFAQ VTIRFDNTD-
      181 -REMP----- ---------- ---------- ---------- ---------- ----------
      241 ---------- ---------- -V-DEDEVVI SRK----IRE --T-ESGYYS YFYFNGKAVS
      301 LTD------- --------VH NHLAKARVTP -EGYNVVMQG DVTRII--TM TAGERRK-II
      361 DEIAGVAEFD NKRDRALNEL EIVRERIERA DIIIEEVEKQ LEKLKVERDQ AVKYQGLKQE
      421 KMKFEGFVLL AKLKDARVEL E--------- ---------- ---------- ----------
      481 ---------- ---------- ---------- ---------- -------NVS QDIVAKEE--
      541 ---------- ---------- ---------- -------VRE KLKQNLDLKQ EKLEGLEDEL
      601 KDLTSEIQRM GEDEQIQIKK DIEEIKGEVS RCVNSIE--- ---------- ----------
      661 ---------- ---------- ---------- ---------- ---------- -LADNEIEDI
      721 DSRRKKAFLD IEQTKNRVNE IDEKLSEESL RKDSIFSEIS ERKTE-RMIL QSRIADVDEK
      781 FAQTRDE--- ---------- -LTSFKNELE TVRNDKSELM RQEDRLLDSL RRRSAEVRDI
      841 ENE---IDDA KAKAQSSDSD TKSAQYEIEK NTEQINSLTK ---------- ----------
      901 -----DLD-- ---------- ---------- -DLESN---- ---RFQIKTV VTDL------
      961 --E----TTL RKQQQ----- ---------- ---------- ---------- ----------
     1021 ---D------ ---------- ---------- -----YAMLE ARVRA----A EDTSNYSKAV
     1081 DMIIAE---- ---------- ---------- ---------- ---------- ----------
     1141 ---------- ---------- ---------- ---------- ---------- ----------
     1201 ---------- ---------- ---------- ---------- ---------- ----------
     1261 ---------- ---------- ---------- ---------- ---------- ----------
     1321 ---------- ---------- ---------- ---------- ---------- ----------
     1381 ---------- ---------- ---------- ---------- ---------- ----------
     1441 ---------- ---------- ---------- ---------- ---------- -----KKHHG
     1501 LPGIYGTIAE LGSVDQKYST ALGVAAGGRM QAIVVETDQD ASRGIQFLKQ QRGGRATFLP
     1561 ---------- ---------L -------NKM EAR------- ---RPYKD-- LS------D-
     1621 --RKGV---- -----I--GY AIDLIDF--- D-PKFEAAYW YVFRDTLIVD TL--------
     1681 ---ENAR--- ---------R LIGGL----- --RMVTLEGE VIEKSGAMTG GSMQRKSGLS
     1741 FAASEKD--- ---------- ---------- ---------- ---------- ------KLIK
     1801 IAEKITEFES RRNTAIKKLD AVEGHIADIN REIHELEKEI SKKEMIFEEI GSRAERLSQL
     1861 IETKNIELSE IEEQRTKLRE EMEEVVSQKN EKEERTGELE EKITSIEEKL SE--SEIPEL
     1921 NKQAERIDEE MRRLDGRIRD IEADINALNL DREYASSKIE DSRQLIKEME EKRSTHRERV
     1981 DGLKAKITEL EVTLKNKEQR EQELAEE-LR DMQQKRALKQ TEYNAAEKDL MATRSRLDDA
     2041 DKSMMALEAT QKALADQTEE LKEE------ ---------- ---------- ----------
     2101 ------LERR G--------- ---------- ---------- ---------- ----------
     2161 ---------- ---------- ---------- ---------- ---------- ----------
     2221 ---------- ---------- ---------- ---------- ---------- -------IEE
     2281 VVP----NYE TV----STRI ASIEKAMEKL EPVNMRAIDE YDEV--DARV VDLKTRRAI-
     2341 LFNEREQILD RIDQYETLKK DAFMETFNGI NEPFKEIFNE -LS-D----- -G--------
     2401 ------TGEL VL----D--- D-YE------ ---------- DPFNGGLTLK -AQPKEK-TL
     2461 QRLEAMSGGE KSLTALAFVF AIQQFRP--- --A-PFYAFD EIDMFLDGSN ADRVAQRVKK
     2521 AGTK------ ---------- ----AQFIVV SLRKPM--IE AAERTIGVTM QEN-NITNIT
     2581 GVK-LR
//
LOCUS       Methanohalobium_evestigatumgi|502960543|ref|WP_0131    2586 bp    PROT      linear   26-JUN-2019
DEFINITION  Methanohalobium_evestigatumgi|502960543|ref|WP_013195519.1| chromosome segregat
 ACCESSION  Rose-Cavalier-Smiths-iMac-2.local:16:1544786802
ORIGIN
        1 ---------- ---------- ---------- ---------- -M-YIKEIEF LNFKSFG-KK
       61 VKIPFF---- -DDFTTISGP NG-SGKSNII DGILFALGLS -NSRTMRAE- KLTDLIYN-P
      121 DSSNK----- ---------- ---------- ---------- -----PQYAQ VKIRFDNSD-
      181 -NEMP----- ---------- ---------- ---------- ---------- ----------
      241 ---------- ---------- -V-EADEVEI TRK----IKE --T-GSGYYS YFYFNGKSVS
      301 LKD------- --------IH NYLAKAKVTP -EGYNVVMQG DVTQII--TM TPVERRK-II
      361 DEIAGVSEFD NKKERAMNEL ETVREHIERV DIIIEEVNNQ LDKLKDERDQ ALKYQSLKQE
      421 KAKYEGFVIL SKLKDAKKEL E--------- ---------- ---------- ----------
      481 ---------- ---------- ---------- ---------- -------SVN SDIESKNN--
      541 ---------- ---------- ---------- -------SVE ELQKSLDEKN EQLQELEKTL
      601 SDLTNQIQNM GEKEQIQIKK DIEEIRGEIS RCNGSIE--- ---------- ----------
      661 ---------- ---------- ---------- ---------- ---------- -IAENEIQDI
      721 DTRRRKTLVD IDDAKSKVEE LESKINDEEI RKESINSELS ERKNE-LKLL QSKINDVDAK
      781 FAETRDK--- ---------- -LSELKNERE QIKNEKSELI REENRLLDAV RRKSAEKRDI
      841 ENE---IQDS KEKIESSDSD TRSVQHEIDK LNEKIESLNK ---------- ----------
      901 -----DLD-- ---------- ---------- -DLESN---- ---RSQLKEI LNEH------
      961 --E----EEL RKHQQ----- ---------- ---------- ---------- ----------
     1021 ---E------ ---------- ---------- -----YAQVE ARVRA----A EENSKYSKAV
     1081 DTVISA---- ---------- ---------- ---------- ---------- ----------
     1141 ---------- ---------- ---------- ---------- ---------- ----------
     1201 ---------- ---------- ---------- ---------- ---------- ----------
     1261 ---------- ---------- ---------- ---------- ---------- ----------
     1321 ---------- ---------- ---------- ---------- ---------- ----------
     1381 ---------- ---------- ---------- ---------- ---------- ----------
     1441 ---------- ---------- ---------- ---------- ---------- -----KNNKE
     1501 LQGIYGTIAE LGQADEKYST ALQIAAGGRM QAVVTENDED ASEAIEYLKR YKAGRATFLP
     1561 ---------- ---------L -------TKL EKR------- ---RPYKD-- LS------D-
     1621 --KKGV---- -----V--GY AIDLIDF--- D-DKFEPAFW YVFRDTLVMD SL--------
     1681 ---ENAR--- ---------K LMGGL----- --RIVTLDGE LVEKSGAMSG GSKQQRSGLS
     1741 FAAAEKE--- ---------- ---------- ---------- ---------- ------KLTK
     1801 IAEKITEYDS KRNNTIKKLD DVESQISDVK QEINNHENEI SKKQMQLEEI SSREERLSQF
     1861 IESKNKELEE IEESRKELKE EMDKVVADKD EKTKKENELD EKISELEEEL AD--SEIPEL
     1921 NEKADNLNEE IQRLEGRIRD TDSNINSLNL DLEYANKRIS DDRELIEELD EKKSSHQGRI
     1981 ESFKEKIKEL EDSLASKQER EKELGDE-LK ELQDERANKQ TEYDNLKKDY NSIKSKFENA
     2041 SNRLQALEST KSSLKEQIDE LRSE------ ---------- ---------- ----------
     2101 ------LEQR G--------- ---------- ---------- ---------- ----------
     2161 ---------- ---------- ---------- ---------- ---------- ----------
     2221 ---------- ---------- ---------- ---------- ---------- -------IEE
     2281 TVP----NYE TV----RTRI ASIEKAMEDL EPVNMRAIDE YDEV--LNRH EEMKNRRDT-
     2341 LSNEREQILE RIEQYENLKK ETFMETFNGI NKAFSSIFNE -LS-D----- -G--------
     2401 ------TGEL AL----D--- N-YE------ ---------- EPFSGGLTLK -AQPKDK-SL
     2461 QRLEAMSGGE KSLTALAFVF AIQSYRP--- --A-PFYAFD EIDMFLDGAN SERVAQRIKK
     2521 SVNG------ ---------- ----AQFIVV SLRKPM--IE SASRTLGVTM QEN-NNTSIT
     2581 GVK-LY
//
LOCUS       CandidatusSyntrophoarchaeum_caldarius    2631 bp    PROT      linear   26-JUN-2019
DEFINITION  gi|1081853383|gb|OFV68256.1| Chromosome segregation protein SMC [Candidatus Syn
 ACCESSION  Rose-Cavalier-Smiths-iMac-2.local:194:1544786802

ORIGIN
        1 G--------- ---------- ---------- ---------- -L-YIKSIDL KNFKSFR-NE
       61 THIPFF---- -DEFMVISGP NG-SGKSNVL DAILFTLGLS -NSRDMRAE- RLTDLIYS-S
      121 GNGDG----- ---------- ---------- ---------- -----IDQAE VKVHFDNSD-
      181 -RVIP----- ---------- ---------- ---------- ---------- ----------
      241 ---------- ---------- -I-DRDAVTV SRR----IKK --T-DKGYYS YYYINGRACN
      301 FSE------- --------VQ DMLLRSSLTQ -NSYNVIMQG DVTRIL--NM SAFERRK-II
      361 DEISGVAEFD EKKEQAHQEL DEVRIKIERL DVILEELKNR LKILKTERDQ AIEYENLRNE
      421 QQRYEGKMLL ADLKLKEQEL D--------- ---------- ---------- ----------
      481 ---------- ---------- ---------- ---------- -------EIQ TSITESWE--
      541 ---------- ---------- ---------- -------KKT VVNSAISKKT AQIDDLQSEL
      601 DDKEIRLVKQ LEEDDKTLKK EIEEVNGSIN RCNDRIK--- ---------- ----------
      661 ---------- ---------- ---------- ---------- ---------- -LDGERIEDL
      721 KVQMNKIFIE IDSAKSELET IHKRFDEERI RKGRLKEALD EKVED-LDQI KKEIEAAGLS
      781 AQNATEK--- ---------- -LYALREELD REKKRQNEIL VEQNRILDRS RMRSGRIDAL
      841 NRR---ITEL EAELDTKQKE LAIEEERIGE VTRDLKENEK ---------- ----------
      901 -----ELD-- ---------- ---------- -IERIH---- ---LKNLEDD LRHS------
      961 --E----RKI MEIEA----- ---------- ---------- ---------- ----------
     1021 ---------- ---------- ---------- ---------- -RLRA----E KEFRGYSEGV
     1081 KAVMEA---- ---------- ---------- ---------- ---------- ----------
     1141 ---------- ---------- ---------- ---------- ---------- ----------
     1201 ---------- ---------- ---------- ---------- ---------- ----------
     1261 ---------- ---------- ---------- ---------- ---------- ----------
     1321 ---------- ---------- ---------- ---------- ---------- ----------
     1381 ---------- ---------- ---------- ---------- ---------- ----------
     1441 ---------- ---------- ---------- ---------- ---------- -----ARSHQ
     1501 LEGIYGTIAE LGRVDDHFAP ALEAAAGNRM QFIIVETDMD GQYAIEYLKQ TKKGRATFLP
     1561 ---------- ---------L -------NRL -KK------- ---GKTMP-- KP------D-
     1621 --AEGV---- -----V--DF AINLIEY--- D-PKFGPAFH HVFQDTVVVE TI--------
     1681 ---EDGR--- ---------R LMGRF----- --RSVTLDGD LIERSGAMTG GT-PAKSRFR
     1741 FISNSE---- ---------- ---------- ---------- ---------- ----------
     1801 ---------- ---------- ---------- ---------- ----NELLRL QEEHSILETQ
     1861 RREQLEKIKL LDERNKLIRD EIFGRGERRH KLQLELDEIG RMLNEARNEL DGLKEGVD--
     1921 -------QAR IIELETALAE SSEVIATLEA EITELEHNLK SSK--IPELS KKEREVSEEI
     1981 RRIEGRIADI DLSIKSIVLE EENLEKR-IS DGNNRLKELD NAITAIKNDI DLNKARINEL
     2041 EQKREAMRGR EKELEEELLK LKTLFKKRFD QIMALKEEIE GLKLRRERIE AALTDLSRIK
     2101 DGLVSQINAL QTRIEAAG-- ---------- ---------- ---------- ----------
     2161 ---------- ---------- ---------- ---------- ---------- ----------
     2221 ---------- ---------- ---------- ---------- ---------- -------MNP
     2281 EVE----DRE EI----EQRI NEIGRRMRSL EPVNMKAIDE FREV--ESRL NEMQKRRNT-
     2341 LINEREGIIE RIEGYAVKKR EVFLATFDAI NENFKEVFRE -LS-D----- -G--------
     2401 ------SGKL IL----E--- S-RD------ ---------- DPFQGGLLIE -VQPSGK-PV
     2461 QRLDALSGGE KSLTALSLLF AIQRYRP--- --A-PFYALD EIDMMLDGVN VEKVARLIEK
     2521 LSHK------ ---------- ----TQFIVV SLREPM--IE RASKTIGVVM QDG-NVSTVT
     2581 GIQ-LR---- ----N----- ---------- ---RDLQ-E- -------ATS T
//
LOCUS       Methanolobus_psychrotolerans    2586 bp    PROT      linear   26-JUN-2019
DEFINITION  gi|1229239262|ref|WP_094227890.1| chromosome segregation protein SMC [Methanolo
 ACCESSION  Rose-Cavalier-Smiths-iMac-2.local:73:1544786802
ORIGIN
        1 ---------- ---------- ---------- ---------- -M-HIKELEF VNFKSFG-KK
       61 VKIPFF---- -DGFTTISGP NG-SGKSNII DGILFVLGLS -SSRTMRAE- KLTDLIYN-G
      121 ESSKK----- ---------- ---------- ---------- -----PDFAQ VTIRFDNID-
      181 -REMP----- ---------- ---------- ---------- ---------- ----------
      241 ---------- ---------- -Y-DADEITI TRK----IRE --T-DSGYYS YFYFNGKAAS
      301 LTE------- --------VH TYLAKARVTP -EGYNVVMQG DVTRII--NM TPTERRK-II
      361 DEIAGVAEFD SKRDRALSEL EIVRERVERV DIIIEEVGQQ LGKLRNERDQ ALKYQSLKEE
      421 KMKFEGFVLL AKLKDAKVEL S--------- ---------- ---------- ----------
      481 ---------- ---------- ---------- ---------- -------SVA GDILAKED--
      541 ---------- ---------- ---------- -------VLG KLELDLETKR LNVEKLEQDL
      601 EEMTLNIQRM GEDEQIKIKK EIEGTRGEVS RCVDTIE--- ---------- ----------
      661 ---------- ---------- ---------- ---------- ---------- -LSEKEMEDL
      721 ESRRRKTFVE IDEIKGKLEG LDSKISEESM RKESILSEMS DRKTE-RMLL QSKIADVDAK
      781 FAQTRDE--- ---------- -LSTLKSKLE IVKNEKNELM RQEDRLLDSL RRKSAEVRDI
      841 ESE---IADA KSKSESSGSD TLSVQYDIDK LNEKIDGLTK ---------- ----------
      901 -----DID-- ---------- ---------- -DLELN---- ---RSQLKII VKEI------
      961 --E----DEL RKYEN----- ---------- ---------- ---------- ----------
     1021 ---D------ ---------- ---------- -----YARIE VRVRA----A EDHSKYSKSV
     1081 DMVMNE---- ---------- ---------- ---------- ---------- ----------
     1141 ---------- ---------- ---------- ---------- ---------- ----------
     1201 ---------- ---------- ---------- ---------- ---------- ----------
     1261 ---------- ---------- ---------- ---------- ---------- ----------
     1321 ---------- ---------- ---------- ---------- ---------- ----------
     1381 ---------- ---------- ---------- ---------- ---------- ----------
     1441 ---------- ---------- ---------- ---------- ---------- -----KKHHG
     1501 LPGIYGTIAE LGSVDQKYSN ALGIAAGGRM QAVVVENDED AARAISFLKQ RQGGRATFLP
     1561 ---------- ---------L -------NKM ESR------- ---RPYKD-- LS------D-
     1621 --RQGV---- -----V--GY AIDLIDF--- D-KKFESAFW YVFRDTLIVD TL--------
     1681 ---TNAR--- ---------R LMGGL----- --RMVTLEGE VIEKSGAMVG GSQQQNSGVS
     1741 FAASEKD--- ---------- ---------- ---------- ---------- ------KLVK
     1801 IAEKITEYDS RRSNAIKKLD QVEGHISQVN REIHELDKEI SKKQMYFEEI SGRGERLSQL
     1861 IDAKTQELVT IEESRKELRD EMDRTIVLKQ EKEELVQLLG KDIEALEKKL AG--SEVPEL
     1921 NRQAEQLDEQ IRRLDGRVRD IDSSLNALNL DRNYASSKIE ENRELIRSMD EKKAIHKQRV
     1981 ADLKNKITEL EASLLEKQQR ENELTEE-LK ELQQERALLH EEHASVKKEF EKTRIRFDDS
     2041 NRQMIALKAT KDALAEQVTE LAEE------ ---------- ---------- ----------
     2101 ------IQRR G--------- ---------- ---------- ---------- ----------
     2161 ---------- ---------- ---------- ---------- ---------- ----------
     2221 ---------- ---------- ---------- ---------- ---------- -------IEE
     2281 PVP----NYE TV----RTRI GSIEKAMERL EPVNMRAIDE YAEV--EARL DELVTRRDT-
     2341 LSTEREQILE RIMQYEQLKK DTFMETYEGI NAPFKEIFHE -LS-D----- -G--------
     2401 ------IGEL VL----D--- D-YD------ ---------- DPFSGGMTLK -AQPKEK-TL
     2461 QRLEAMSGGE KSLTALSFVF AIQQYRP--- --A-PFYAFD EIDMFLDGSN AGKVAQRVKT
     2521 AVAN------ ---------- ----AQFIVV SLRKPM--IE AAERTIGVAM QEN-NITSIT
     2581 GVK-LR
//
LOCUS       Methanocella_conradii    2594 bp    PROT      linear   26-JUN-2019
DEFINITION  gi|504218483|ref|WP_014405585.1| chromosome segregation protein SMC [Methanocel
 ACCESSION  Rose-Cavalier-Smiths-iMac-2.local:105:1544786802
ORIGIN
        1 ---------- ---------- ---------- ---------- -M-HIKEIEL NNFKSFG-RR
       61 AKIPFF---- -DDFTTISGP NG-SGKSNVV DSIVFCLGLS -NSRSMRAE- KLTDLIYS-V
      121 DG-KS----- ---------- ---------- ---------- -----SGTAE VTIRFDNTD-
      181 -RELP----- ---------- ---------- ---------- ---------- ----------
      241 ---------- ---------- -V-DQDEVTV TRR----IKS --S-DSGYYS YYYFNDKPCS
      301 LSE------- --------IH EQLLKARISP -NSYNVIMQG DVTRII--EV SDFERRK-II
      361 DEIAGTAEFD EKTDKALAEL DIVRERIDRV SIIISEVEAR LAQLKSERDQ ALLYKSYKDE
      421 KARNEGYLVL SELKEAQQVL D--------- ---------- ---------- ----------
      481 ---------- ---------- ---------- ---------- -------SLL EDIADKAS--
      541 ---------- ---------- ---------- -------KRQ AVIAEAEKKG AAVQKLKDDI
      601 KALNDTITEK GEGEQLLIKR RIEEARAGIK ACSNIIE--- ---------- ----------
      661 ---------- ---------- ---------- ---------- ---------- -FSRSEIASR
      721 ESEKQKLFLE AERAKGQVEE LDGKIAGEEA RKLSLANEYA FRKGS-LEEV QKKMSAIDAR
      781 FAGVRTR--- ---------- -LSEVKAALE ASRNLRNEKL REKDRILDAA RRKQDEEQDA
      841 VAE---IASS RSRIEEARVE AGNIEKDIVE LQKKAQALDA ---------- ----------
      901 -----DIS-- ---------- ---------- -DMEGA---- ---RSRARHE LSGI------
      961 --E----EKL RKLQE----- ---------- ---------- ---------- ----------
     1021 ---E------ ---------- ---------- -----YAKAE ARVRA----Y EDYDGYSEAV
     1081 GAILSA---- ---------- ---------- ---------- ---------- ----------
     1141 ---------- ---------- ---------- ---------- ---------- ----------
     1201 ---------- ---------- ---------- ---------- ---------- ----------
     1261 ---------- ---------- ---------- ---------- ---------- ----------
     1321 ---------- ---------- ---------- ---------- ---------- ----------
     1381 ---------- ---------- ---------- ---------- ---------- ----------
     1441 ---------- ---------- ---------- ---------- ---------- -----RNSHE
     1501 LPGIYGTIAE LGKVREEYAT ALEVAAGSRL QNIVVDNDED AARCIYYLKE RRLGTATFLP
     1561 ---------- ---------L -------NRM RQR------- ---LPLRA-- IR--------
     1621 --EPGV---- -----I--DY AINLVEF--- D-SRFDPAFW YVFGDTLVVD TL--------
     1681 ---ETAR--- ---------R LIGTG----- --RIVTLDGD LIEKSGAMTG GF-RSRAKLR
     1741 FKASEEE--- ---------- ---------- ---------- ---------- ------RIKA
     1801 LAEQITIQES SRDSILKKIE SIEGHIYSLK KDRSAIEAQA SKLNARKEEL AGRASRLEAA
     1861 IKEKEAAIEA LREERRRLRD ELIAAEDAIS SADKDIAAVS AEAARLEEEL KG--SEMPSL
     1921 TEEAGRIEEE MRRLEGRIRD TESAIAALRM EKGYVSARIE ESRERGARID EDIASLREKI
     1981 AQNEAQIHDF EKDIEEMSTR EKEIDAE-LA GMKRQREAMS EALSKADQDL YETRRSLERL
     2041 TAMLNTLEVS REECLEKIKS LEKA------ ---------- ---------- ----------
     2101 ------VQER G--------- ---------- ---------- ---------- ----------
     2161 ---------- ---------- ---------- ---------- ---------- ----------
     2221 ---------- ---------- ---------- ---------- ---------- -------IQP
     2281 SVP----PLE KV----KATI SLLEKKMQAL EPVNMLSITE YDSV--QARL TELTGKRDT-
     2341 LQKERENILE KIEHYKKMKK ETFLATFNAI NGHFKEIFKE -LS-D----- -G--------
     2401 ------FGEL IL----E--- N-PD------ ---------- DPFSGGLTIH -AQPQGK-SL
     2461 HRLEAMSGGE KSLTALAFIF AIQRHMP--- --A-PFYVFD EIDMFLDGAN AERVARMIKK
     2521 LAKD------ ---------- ----AQFIVV SLRKPM--IE SANRTIGIAM QEN-NISSIT
     2581 GVK-LR---- --AG
//
LOCUS       Methanosarcinagi|1294449074|gb|ATZ60873.1|    2586 bp    PROT      linear   26-JUN-2019
DEFINITION  gi|1294449074|gb|ATZ60873.1| chromosome segregation protein SMC [Methanosarcina
 ACCESSION  Rose-Cavalier-Smiths-iMac-2.local:178:1544786802

ORIGIN
        1 ---------- ---------- ---------- ---------- -M-HIKEIEL QNFKSFW-KR
       61 VKIPFF---- -DDFTTISGP NG-SGKSNIV DAILFALGIF -TSKMMRAE- KLTDLIYN-G
      121 NGRKN----- ---------- ---------- ---------- -----PNFAE VTIRFDNAD-
      181 -REIP----- ---------- ---------- ---------- ---------- ----------
      241 ---------- ---------- -V-DEDEISI TRK----IQR --T-DKGYYS YFYFNDKACS
      301 LND------- --------IH IYLSKAKISP -EGYNIIMQG DVTDII--EM GPVERRK-II
      361 DDIAGVAEFD AKKERSHEEL ETVRERIERV DIILDEVSAR LVQLQEEREQ ALKYRTLRDE
      421 RRRCEAFILL AKLKSVEDEF K--------- ---------- ---------- ----------
      481 ---------- ---------- ---------- ---------- -------KVL QKLDAGNR--
      541 ---------- ---------- ---------- -------KKD GLIHELTEIR GEITKFEGKL
      601 RVLNEQIAQK GEDEQIGIKR EIESIRGDIA RNRQAIE--- ---------- ----------
      661 ---------- ---------- ---------- ---------- ---------- -FSQHEINSV
      721 EEQRRRAFVE IDKTKNKIEQ LTTQLTEEEV RKGSMLAEIS ELNST-LSVA LTRIEEVDMK
      781 FADTRDQ--- ---------- -LTKLKEEIE RKKSEKNEML RAKDRLLDAI RRKSSEESEV
      841 KRE---MENA KERISESEIE MRRIHSELKE LEKKVGKMSG ---------- ----------
      901 -----DVS-- ---------- ---------- -ELEGK---- ---KSALTRE LSDI------
      961 --E----KKL WDVQQ----- ---------- ---------- ---------- ----------
     1021 ---E------ ---------- ---------- -----YAKAE ARVKV----A DEMGTYNHSV
     1081 EVVLKA---- ---------- ---------- ---------- ---------- ----------
     1141 ---------- ---------- ---------- ---------- ---------- ----------
     1201 ---------- ---------- ---------- ---------- ---------- ----------
     1261 ---------- ---------- ---------- ---------- ---------- ----------
     1321 ---------- ---------- ---------- ---------- ---------- ----------
     1381 ---------- ---------- ---------- ---------- ---------- ----------
     1441 ---------- ---------- ---------- ---------- ---------- -----KKQRE
     1501 LSGIYGVIAE LGKVNEKYAT ALEVAAGSRM QCIVTDNDED AACAIEFLKR KNVGRATFLP
     1561 ---------- ---------L -------NKM RPG------S ----VRKN-- FA------K-
     1621 --EKGV---- -----I--DY AINLVDY--- D-IKFGPAFW YVFGDTLIVE DL--------
     1681 ---DTAR--- ---------K LMGNHTAI-- --RMVTLDGE LVEKSGAMTG GS-RGSSRFK
     1741 FAALEKE--- ---------- ---------- ---------- ---------- ------G---
     1801 ---------- ---------- ---------- ---------- ------LKKL AEQVTEYESR
     1861 RRHIIGQIDA IDGQIASTSR GTTDIDVEIS GKKRKLVELE EWSELYEEQI KASEKRLKER
     1921 VDEGRKLGAE MNSLEEQNSE IDGEIGESDK EIGGLERLLK ESE--IPALT EEVERVKAEI
     1981 QRSKDRVRDI DARINTINIE KGFTSTK-RD EVGERLNELE ERKKQLKDKT KEYQDQITIF
     2041 EERLREKMQR EEELEVELVD MRKVRDRILE EVAKVEVEKN DIQNNLGRVE VKIEVLVTMK
     2101 DDLQAQIDEI NMEVKACD-- ---------- ---------- ---------- ----------
     2161 ---------- ---------- ---------- ---------- ---------- ----------
     2221 ---------- ---------- ---------- ---------- ---------- -------IQE
     2281 VVP----PHE LL----LENI ATLNTKMEEM EPVNMRAIEE YDQV--QERG HILQTKRDT-
     2341 LFKERNEIID RIQRYEQMKK DTFMENFLAI NAHFKEIFAL -LS-D----- -G--------
     2401 ------EGEL VL----N--- N-WE------ ---------- DPFAGGLSIK -AKPAGK-TI
     2461 RRMDSMSGGE KSLTTLAFIF AIQKHRP--- --A-PFYAFD EIDMFLDGAN VERVANMIKN
     2521 ASKN------ ---------- ----AQFIVV SLRESM--VK SADRTIGVTM QED-NISSIT
     2581 GVR-LN
//
LOCUS       Methanosarcinales_RLG26942.1    2586 bp    PROT      linear   26-JUN-2019
DEFINITION  gi|1491138347|gb|RLG26942.1| chromosome segregation protein SMC [Methanosarcina
 ACCESSION  Rose-Cavalier-Smiths-iMac-2.local:124:1544786802
ORIGIN
        1 ---------- ---------- ---------- ---------- -M-HITQIEF ENFKSFG-KK
       61 IKIPFF---- -DGFTTISGP NG-SGKSNII DGILFCLGLS -GSRTMRAE- KLTDLIYN-G
      121 G-GKR----- ---------- ---------- ---------- -----PDYAQ VTIKIDNTK-
      181 -KEFP----- ---------- ---------- ---------- ---------- ----------
      241 ---------- ---------- -N-NRDIIVI TRK----VKQ --T-ELGYYS YYYIDGKTVT
      301 LQE------- --------MH EQLSKAKITP -EGYNVVMQG DVTHII--QV TSFERRK-II
      361 DEIAGVSEFD NKKERSLNEL EIVRERIERV DIIIEEVKAQ LQRLTEERNQ ALKYKALREE
      421 RRRYEGFVIL AKLNDAKKEL D--------- ---------- ---------- ----------
      481 ---------- ---------- ---------- ---------- -------SID SELQEKKI--
      541 ---------- ---------- ---------- -------EQE KTRVEYEHQK NTLQALGLEL
      601 HELNEQIMQK GEAEQIQVKK EIEEIKGQHE LATNTIE--- ---------- ----------
      661 ---------- ---------- ---------- ---------- ---------- -LLNNEIATT
      721 EKTKHRALLE INRERETGQR LDEKMAEEQL RESTLQIELS EKKTQ-MQLI RSEITDVDVE
      781 YADTQEM--- ---------- -LTDLKNRLE ECRSEKNELM RNEDRLLDAI RRRTSDVREI
      841 EIE---ITDS QEKINSKEND LQKATKEIAN LVLTVKQLYH ---------- ----------
      901 -----DHE-- ---------- ---------- -NLEKN---- ---RMSLKAA AEEV------
      961 --E----REL INNQR----- ---------- ---------- ---------- ----------
     1021 ---E------ ---------- ---------- -----YMRIE AKIKA----E RELGGYSSAV
     1081 ETILKS---- ---------- ---------- ---------- ---------- ----------
     1141 ---------- ---------- ---------- ---------- ---------- ----------
     1201 ---------- ---------- ---------- ---------- ---------- ----------
     1261 ---------- ---------- ---------- ---------- ---------- ----------
     1321 ---------- ---------- ---------- ---------- ---------- ----------
     1381 ---------- ---------- ---------- ---------- ---------- ----------
     1441 ---------- ---------- ---------- ---------- ---------- -----ARNHE
     1501 LEGIYGTIAE LGTTDKNYST ALEIAAGGRI QAIVTATDED AAYAIAYLKQ RRRGRATFLP
     1561 ---------- ---------L -------NKL KPS------- ---RPVEA-- -P------D-
     1621 --HAGV---- -----I--DY AINLMDY--- E-QKFDPAFW YVFRDTLIVG TL--------
     1681 ---SDAR--- ---------K LIGRY----- --RMVTLEGE MIERGGAMTG GS--TRSRHL
     1741 FAGGETE--- ---------- ---------- ---------- ---------- ------KLSG
     1801 LAQKTTELES RKNSILNKID SIESHIHTLL KEIAETEKQL SKKQLELEDI KGRGEQLTTL
     1861 INKRRDELQQ IDGEQKTLKA EMEEMEERKT AKNLQIHEFE EQIHELEEKI KG--SPLPRF
     1921 NEQINKLQDE INHLQNRIYD VKEGLNSINL ERKYVKEKIE EITRNTSELE TKKTEHLEKI
     1981 QQLHQKIKQL DSDLIEKQER EKQLSVE-LR ELQKRREDLN ETYDCAKEKT RNITITIQQF
     2041 DKQMLALSTT REAVSEQILQ LQAE------ ---------- ---------- ----------
     2101 ------LSQR N--------- ---------- ---------- ---------- ----------
     2161 ---------- ---------- ---------- ---------- ---------- ----------
     2221 ---------- ---------- ---------- ---------- ---------- -------LNE
     2281 NVP----TTE KV----YSRI KSIERAMERL EPVNMRAISE YDEV--EARE RELQSRRDI-
     2341 LFTERQELLQ RITHYEQMKK DAFMEAYTSI NKHFKEVFAE -LS-S----- -G--------
     2401 ------TGEI VL----E--- N-PD------ ---------- DPFTGGLTIK -ARPSDK-TE
     2461 QRLEAMSGGE KSLTALALIF AIQEYRP--- --A-PFYAFD EIDMFLDGAN AERVARRIKK
     2521 SSKE------ ---------- ----AQFIVV SLRKPV--IE AAQRTLGVTM QEN-NISMVT
     2581 GVK-IQ
//
LOCUS       Methanosarcina_mazei    2593 bp    PROT      linear   26-JUN-2019
DEFINITION  gi|505224411|ref|WP_015411513.1| chromosome segregation protein SMC [Methanosar
 ACCESSION  Rose-Cavalier-Smiths-iMac-2.local:135:1544786802
ORIGIN
        1 ---------- ---------- ---------- ---------- -M-YIKEIEF VNFKSFG-KK
       61 VRISFY---- -NDFTTISGP NG-SGKSNII DGILFALGLT -SSRTLRAE- KLTDLIYN-G
      121 DEAKK----- ---------- ---------- ---------- -----PDFAQ VTIRFDNAD-
      181 -RKLP----- ---------- ---------- ---------- ---------- ----------
      241 ---------- ---------- -L-ELDEIEV SRK----VRR --T-KNAYYS YFYFNGKAVS
      301 LGE------- --------IH SQLAKAGVTP -EGYNVVMQG DVTQII--SM TSVERRK-II
      361 DEIAGVAEFD ERKQKALGEL EIVRQQIERV DIILEEVRTQ LEKLSGERDQ ALKYQSLKSE
      421 KVKFEGYVLL SKLKDARTEL E--------- ---------- ---------- ----------
      481 ---------- ---------- ---------- ---------- -------NVD KELAGKEE--
      541 ---------- ---------- ---------- -------HLE KVQVLLNERA QELEALEIIL
      601 ENLSLEIRKK GEDEQLQVKK EIEETKGEIS RCVDSIE--- ---------- ----------
      661 ---------- ---------- ---------- ---------- ---------- -VSESELEEA
      721 DARRRKAFVD IDSTKGKVRE LEEKIEAENV RKESISAEIS ERKTE-RMLL QSRIADIDAK
      781 FAATRDE--- ---------- -LMVARKKLE DVKNEKNEFI RNEDRLLDAL RRKSSELREI
      841 ENQ---IKDA QAAVTASDSD TLSVQYEIEK LTSNLESLIK ---------- ----------
      901 -----DRD-- ---------- ---------- -DIESS---- ---HFRIKED IKKL------
      961 --E----SRL HALQQ----- ---------- ---------- ---------- ----------
     1021 ---E------ ---------- ---------- -----YAIAE ARVRA----S EHGGGYSRAV
     1081 EMVIGA---- ---------- ---------- ---------- ---------- ----------
     1141 ---------- ---------- ---------- ---------- ---------- ----------
     1201 ---------- ---------- ---------- ---------- ---------- ----------
     1261 ---------- ---------- ---------- ---------- ---------- ----------
     1321 ---------- ---------- ---------- ---------- ---------- ----------
     1381 ---------- ---------- ---------- ---------- ---------- ----------
     1441 ---------- ---------- ---------- ---------- ---------- -----SRQEE
     1501 LFGIHGTIAQ LGKVDRRYAA ALEVAAGNRM QAVVVDTDAD AAEAIEFLKR KKGGRATFLP
     1561 ---------- ---------L -------NKM KDA------- ---RRLEN-- LN------Y-
     1621 --ENGV---- -----I--GY AIDLIEF--- D-PDFEPAFW YVFQDTLVME DL--------
     1681 ---ASAR--- ---------R LMGRA----- --RMVTLEGE LLEKSGAMVG GSLSSKSGIS
     1741 FAAAEKD--- ---------- ---------- ---------- ---------- ------KLLE
     1801 LAEEIRSLDA SRNAAISKQD SIESHVFELS RKIRDCEATI SRKELELQEI AGREAKLAEL
     1861 LEAKQADLKT IEESRTELRA EMDRVIAEKT EKEGIAAELE SQVAELEAKL AD--SPLPEI
     1921 NKKADFVDEE IRRLDGRMRD TEASLNALQL EKEYAEQKIN EAKELIKELD EKKASRRERV
     1981 DSLKAKITEL EAQLEEKRKR ELQLSDE-LI GLQNEREKVQ AEHSAVKRRV STAATTLEKA
     2041 KQQVITLTAT RSALFDQEKQ LVEE------ ---------- ---------- ----------
     2101 ------IERR G--------- ---------- ---------- ---------- ----------
     2161 ---------- ---------- ---------- ---------- ---------- ----------
     2221 ---------- ---------- ---------- ---------- ---------- -------IED
     2281 TVP----SYE TV----YMRI QAIEEAMRRL EPVNMRAIDE YNEV--EFRL SDLQGKRDT-
     2341 LFTEREQLLE RIDQYEQLKR DTFMEAYISI NSNFKEIFYE -LS-D----- -G--------
     2401 ------MGEL LL----E--- N-PD------ ---------- DPFAGGMTLR -AQPKEK-TL
     2461 QRIEAMSGGE KSLTALAFIF AIQQYRP--- --A-PFYAFD EIDMFLDGWN VERVSRRVKT
     2521 SGSK------ ---------- ----VQFIVV SLRKPM--IQ AASRTIGVTM QEN-NITSIT
     2581 GVK-LN---- --G
//
LOCUS       Archaeoglobus_veneficus    2587 bp    PROT      linear   26-JUN-2019
DEFINITION  gi|503449402|ref|WP_013684063.1| chromosome segregation protein SMC [Archaeoglo
 ACCESSION  Rose-Cavalier-Smiths-iMac-2.local:106:1544786802
ORIGIN
        1 ---------- ---------- ---------- ---------- -M-HIKKIVI KNFKSFG-KK
       61 VEIPFY---- -RGFTVISGP NG-SGKSNIV DSILFCLGLS TSTKALRAE- RLTDLVFN-S
      121 NGKR------ ---------- ---------- ---------- -----SGEAE VSIIFDNSD-
      181 -SKLP----- ---------- ---------- ---------- ---------- ----------
      241 ---------- ---------- -F--EGDVTI TRR----IRL --T-DRGHYS YYYINGKSCS
      301 LSE------- --------IQ RLLSDAGIHG -DAYNVIMQG DVTRIT--EM TPLQRRK-II
      361 DDIAGISEFD EKKEKAIEEL EIVRENIERI NAVLVEVNSR LEQLEKDREE ALRYRALVEE
      421 KDHCNRIILT HRYRGLQAKK K--------- ---------- ---------- ----------
      481 ---------- ---------- ---------- ---------- -------RLE NEIERLEA--
      541 ---------- ---------- ---------- -------EKD RLTEKIVEVN AGIQTLNSKA
      601 QEITAKISEI SGPAYARIQE RVVEINSEIE AVRKSEE--- ---------- ----------
      661 ---------- ---------- ---------- ---------- ---------- -LYRKEIARL
      721 QDEKTQIALS ISKLREELEG CEEELERLAV ERISLQSVVD ETAAR-LELV KMRLEEVDAK
      781 YRQMRDE--- ---------- -LLARKEELE KLKEERSELV RTRDRLMDSI RRVEIDISEL
      841 EKQ---KERA KSTIEELERK IEDRKNELER LELEAGRQIK ---------- ----------
      901 -----LRN-- ---------- ---------- -EIDSS---- ---LFSLRNE LSKV------
      961 --E----EDI KAREV----- ---------- ---------- ---------- ----------
     1021 ---E------ ---------- ---------- -----LAKVR AELAA----L E--SGFSRAV
     1081 ELVLEA---- ---------- ---------- ---------- ---------- ----------
     1141 ---------- ---------- ---------- ---------- ---------- ----------
     1201 ---------- ---------- ---------- ---------- ---------- ----------
     1261 ---------- ---------- ---------- ---------- ---------- ----------
     1321 ---------- ---------- ---------- ---------- ---------- ----------
     1381 ---------- ---------- ---------- ---------- ---------- ----------
     1441 ---------- ---------- ---------- ---------- ---------- -----KERKA
     1501 LPGVYGTVAQ LCQVDEAYAL ALETAAGNAL QYIVVENEDD AVRAINYLKQ IRGGRATFLP
     1561 ---------- ---------L -------NRM RKN------F GKINLDRK-- VL------S-
     1621 --EKGV---- -----V--DY AVNLINC--- D-NKFRPVFN FVFRDTLVVD TI--------
     1681 ---ETAR--- ---------R LMDDR----- --RIVTLDGD LVERSGAMSG GS--AERRRG
     1741 MLLSKE---- ---------- ---------- ---------- ---------- -------LLE
     1801 ---------- ---------- ---------- ---------- -----KERML MEEVTVLNSK
     1861 KAEIIRRLRV EEDRRREAQK AVDEINSRIS AIRSEIDVLS QRINEEKEKI ADIDVRISER
     1921 DAERRKAFEE LSGLDAEIEK ISRRIAEIGS EVEKIEKRLK GSE--IPKLS KEYEELKEEL
     1981 SRHRESLMSV EKRIEAADYR REQIKRA-ID EKNAAIQRID EEVSSLKAKI EDGRNRIEEL
     2041 KRELEKLRSE EERVGREVRE LRKKRDELLE RIKSLEKEKA ACEFGITAAD EKIKARKEAL
     2101 SGVESEIAAI DVSLLV---- ---------- ---------- ---------- ----------
     2161 ---------- ---------- ---------- ---------- ---------- ----------
     2221 ---------- ---------- ---------- ---------- ---------- ----------
     2281 -IP----SLD EI----TARI EEIDRELASF GEVNLKAIQE YEEV--RARR DELLERKLR-
     2341 LEKERQEILD RIARYEQMKR DAFYEAFNAI NRNFAEVIAK -LT-D----- -G--------
     2401 ------EGEL YL----D--- N--D------ ---------- DPFNSGLNIK -VRPYGK-PV
     2461 QRIESMSGGE KSLVALALIF AIQMYKP--- --A-PFYAFD EVDMFLDGVN VSRVAKLIKE
     2521 RSRD------ ---------- ----AQFIVV SLRKPM--LE MADAIVGVTM GRD-NSSTVT
     2581 GIK-MKA
//
LOCUS       Archaeoglobales_OYT33784.1    2587 bp    PROT      linear   26-JUN-2019
DEFINITION  gi|1231970911|gb|OYT33784.1| chromosome segregation protein SMC [Archaeoglobale
 ACCESSION  Rose-Cavalier-Smiths-iMac-2.local:173:1544786802
ORIGIN
        1 ---------- ---------- ---------- ---------- -M-YIEKIVL RNFKSFG-KK
       61 TEIPFY---- -KGFTVITGP NG-SGKSNVI DSILFCLGLS TSSKQLRAE- RLTDLIHN-G
      121 ---------- ---------- ---------- ---------- -----KKDAE VSVVF--SD-
      181 -NGKR----- ---------- ---------- ---------- ---------- ----------
      241 ---------- ---------- -------YEI TRK----VKI --T-DKGYYS YYYLNGKSKN
      301 LSD------- --------IH KFLSHYGILN -YAYNMVMQG DVTRII--EM SPFQRRK-II
      361 DDVAGISEFD EKKERALEEL ETVRENIEKL ELVISEIASR LSKLEKDREE ALKYKNLLKE
      421 KEEFENYLTL HEYFSILNSL K--------- ---------- ---------- ----------
      481 ---------- ---------- ---------- ---------- -------KVK RELAKFDR--
      541 ---------- ---------- ---------- -------QKD ELIQKIPPLN KKIEFYNGEL
      601 EKIVQKINEL GDEKISELQS KILEYSSNLE SLRKSRE--- ---------- ----------
      661 ---------- ---------- ---------- ---------- ---------- -FYLDEIKRI
      721 ESEILKIRSG LSKINDELES INDEIKENVL KRMNVAEIVE SLSRE-VESL KLRLQEVDRE
      781 YQEVKSQ--- ---------- -LVEKKEKVE ELREEKSNLL RERDKIIEVL RRIEIEIDEI
      841 LAE---NDSL EKARADLERE INEKVNEVSK MESETDKIRR ---------- ----------
      901 -----KIR-- ---------- ---------- -ELDNK---- ---LFSIRSE LSEL------
      961 --D----SEI RNAEL----- ---------- ---------- ---------- ----------
     1021 ---E------ ---------- ---------- -----LAKVR GKLAT----I K--T-YSKPV
     1081 EFLLNA---- ---------- ---------- ---------- ---------- ----------
     1141 ---------- ---------- ---------- ---------- ---------- ----------
     1201 ---------- ---------- ---------- ---------- ---------- ----------
     1261 ---------- ---------- ---------- ---------- ---------- ----------
     1321 ---------- ---------- ---------- ---------- ---------- ----------
     1381 ---------- ---------- ---------- ---------- ---------- ----------
     1441 ---------- ---------- ---------- ---------- ---------- -----KRRKE
     1501 ISGIFGTVAE LGDVEEKFLD AIEAAAGSSL QFLVVETEDD AVTAIKYLKE RRGGRATFIP
     1561 ---------- ---------L -------RKI KRF------- -KLNLDKS-- IL------R-
     1621 --ERGV---- -----I--DY AVNLIQC--- D-RKFSPVFR FILRDTVVVD TI--------
     1681 ---DTAR--- ---------R LMHRDL---- --RMVTLDGD LVEKSGLISG GS--KERG-G
     1741 ILLSKE---- ---------- ---------- ---------- ---------- -------LIQ
     1801 ---------- ---------- ---------- ---------- -----KESEL EEKLLGLKRR
     1861 REELIGELNE TTEIKREKEA DLEKIKHIVD EVMKSIDLTR ERISNVQRRI KENEARIKQR
     1921 EIEGGEKKKV LMLLTEKINR IESEINSYLS EISEIEKKIG KSE--IPRIM SEIEEKNDEY
     1981 SRNREILLTI DKKLENLENI RERILKE-LN EKENILKELK SRKSELANSV NECDIEISKI
     2041 QLELGKLKEE ERHLGKELKE LRRKRDEILA ELRRCEDEKR GIEFQMDKIQ EKIENLEEKK
     2101 ETLSQSLLSF GEVSV----- ---------- ---------- ---------- ----------
     2161 ---------- ---------- ---------- ---------- ---------- ----------
     2221 ---------- ---------- ---------- ---------- ---------- ---------E
     2281 QLP----PID YV----RRRL EELNDELSEF GDVNLKAITE FEEV--KRRR DDLLEKKIV-
     2341 LEREREDIIE RIRRYEKRKR EVFFEVFNAV CKNFSGIIRE -LT-D----- -G--------
     2401 ------EGEL YL----D--- S--D------ ---------- DPFNSGLHIK -FKPKNK-SY
     2461 LKLESMSGGE KSLVALALIF AIQMYKP--- --A-PFYAFD EVDMFLDGIN VGKVAKMIKK
     2521 RSSE------ ---------- ----AQFIVV SLRKPM--LE CADAVVGVTL GRG-HSSQVT
     2581 GIK-LRV
//
LOCUS       Ferroglobus_placidusADC65675    2589 bp    PROT      linear   28-JAN-2014
DEFINITION  chromosome segregation protein SMC [Ferroglobus placidus DSM
 ACCESSION  ADC65675
  ORGANISM  Ferroglobus placidus DSM 10642
   AUTHORS  Lucas,S., Copeland,A., Lapidus,A., Cheng,J.-F., Bruce,D.,
10642].VERSION     ADC65675.1DBLINK      BioProject: PRJNA33635            BioSample: SAMN02598503DBSOURCE    accession CP001899.1KEYWORDS    .SOURCE      Ferroglobus placidus DSM 10642
            Archaea; Euryarchaeota; Archaeoglobi; Archaeoglobales;
            Archaeoglobaceae; Ferroglobus.
REFERENCE   1  (residues 1 to 1166)
            Lapidus,A., Cheng,J.F., Bruce,D., Goodwin,L., Pitluck,S.,
            Saunders,E., Brettin,T., Detter,J.C., Han,C., Tapia,R., Larimer,F.,
            Land,M., Hauser,L., Woyke,T., Lovley,D., Kyrpides,N. and Ivanova,N.
  TITLE     Complete genome sequence of Ferroglobus placidus AEDII12DO
  JOURNAL   Stand Genomic Sci 5 (1), 50-60 (2011)
   PUBMED   22180810
REFERENCE   2  (residues 1 to 1166)
            Goodwin,L., Pitluck,S., Saunders,E., Brettin,T., Detter,J.C.,
            Han,C., Tapia,R., Larimer,F., Land,M., Hauser,L., Kyrpides,N.,
            Ivanova,N., Holmes,D., Lovley,D., Kyrpides,N., Anderson,I.J. and
            Woyke,T.
  CONSRTM   US DOE Joint Genome Institute
  TITLE     Direct Submission
  JOURNAL   Submitted (01-FEB-2010) US DOE Joint Genome Institute, 2800
            Mitchell Drive B310, Walnut Creek, CA 94598-1698, USA
COMMENT     Method: conceptual translation.
FEATURES             Location/Qualifiers
     source          1..1166
                     /organism=`Ferroglobus placidus DSM 10642`
                     /strain=`DSM 10642`
                     /db_xref=`taxon:589924`
     Protein         1..1166
                     /product=`chromosome segregation protein SMC`
     CDS             1..1166
                     /locus_tag=`Ferp_1524`
                     /coded_by=`complement(CP001899.1:1308759..1312259)`
                     /inference=`protein motif:TFAM:TIGR02169`
                     /note=`TIGRFAM: chromosome segregation protein SMC;
                     PFAM: SMC domain protein; SMCs flexible hinge domain
                     protein;
                     KEGG: afu:AF1558 chromosome segregation protein (smc1)`
                     /transl_table=11
                     /db_xref=`InterPro:IPR003395`
                     /db_xref=`InterPro:IPR009053`
                     /db_xref=`InterPro:IPR010935`
                     /db_xref=`InterPro:IPR011891`

IPR011891`
ORIGIN
        1 ---------- ---------- ---------- ---------- -m-hiekiel knfksfs-rk
       61 teipfv---- -kgfnvisgp ng-sgksnii dailfclgls sstkvlrae- kltdlisl-n
      121 sng------- ---------- ---------- ---------- ------keae vsitfrsen-
      181 -ege------ ---------- ---------- ---------- ---------- ----------
      241 ---------- ---------- ----ngkvev krr----ikv --t-esgyys yyyinskpcs
      301 lad------- --------vk kflekagvye -dtpnvimqg dvtriv--em spyqrrk-vi
      361 ddiagisefd ekkekalqel evvrenieki savlaeveqh lktlekdree alryksller
      421 keelereila hkrlevlkkl e--------- ---------- ---------- ----------
      481 ---------- ---------- ---------- ---------- -------rvt keiieser--
      541 ---------- ---------- ---------- -------eid elheefakik aeveklneef
      601 eeivreissr mderykelqk riseakaeie kifeeke--- ---------- ----------
      661 ---------- ---------- ---------- ---------- ---------- -fygsqihel
      721 eskkikvlse vsklkdeide ilkeleklsl qrmsveeeke eiesr-inll kikitqadek
      781 ygklrde--- ---------- -flrkreele klksklnevi rerdvilesl rkldmfsael
      841 sae---keaa ekeiealkrd vereerelei lkkqlsselk ---------- ----------
      901 -----srn-- ---------- ---------- -eidkr---- ---ifsirre ladl------
      961 --e----eki kekei----- ---------- ---------- ---------- ----------
     1021 ---e------ ---------- ---------- -----ltkir teiss----r e--affgkav
     1081 elilea---- ---------- ---------- ---------- ---------- ----------
     1141 ---------- ---------- ---------- ---------- ---------- ----------
     1201 ---------- ---------- ---------- ---------- ---------- ----------
     1261 ---------- ---------- ---------- ---------- ---------- ----------
     1321 ---------- ---------- ---------- ---------- ---------- ----------
     1381 ---------- ---------- ---------- ---------- ---------- ----------
     1441 ---------- ---------- ---------- ---------- ---------- -----kekra
     1501 lpgvygtvsq lgevdqefal alevaagnal sfivvenedd avraikylke ikggratflp
     1561 ---------- ---------l -------nki rkn------- ---fgkie-- ld------k-
     1621 --kvlk---- e-kgvi--dy avnlikc--- d-ekfrpifn fvyrdtlvvd nl--------
     1681 ---dnak--- ---------r lmdgr----- --rivtldgd lieksgamtg gs-aeklksg
     1741 ilmvkel--- ---------- ---------- ---------- ---------- ----------
     1801 ---------- ---------- ---------- ---------- -----lkrek eileeitvln
     1861 skksilngel rkaedawkda qkkieeleek ikevqnvist kkgkfeglis riseierklk
     1921 ekedekkelk iklsekneei krfeeeiski ssemekiekq lrgsevpklt eeleklksey
     1981 evraetlrri etqaekltfv lseknnsvke keeeikeier rveeirrkle ekekrkiele
     2041 kllksyeeev skleeeakdl rakrdeifer mrkreaekke ieyrivalte klkarkevee
     2101 klkaelatyp evep------ ---------- ---------- ---------- ----------
     2161 ---------- ---------- ---------- ---------- ---------- ----------
     2221 ---------- ---------- ---------- ---------- ---------- ----------
     2281 -km----kke da----ieql ervekelanf gevnmkaiqe yeev--kkrr ddlferklt-
     2341 lerereeile riekyekmkr etffetfdri neyfkeiiae -lt-e----- -g--------
     2401 ------wgel yl----d--- d-pe------ ---------- dpfnsglhmr -vkprnk-pi
     2461 qklesmsgge kslvalafil aiqrykp--- --a-pfyafd evdmfldgvn vkrvakmikr
     2521 mskn------ ---------- ----aqfivv slrkpm--ie eadaiigvtl grd-nssvvt
     2581 gik-lsktq
//
LOCUS       ANME_2cluster_RJS73899.1    2586 bp    PROT      linear   26-JUN-2019
DEFINITION  gi|1483841943|gb|RJS73899.1| chromosome segregation protein SMC [ANME-2 cluster
 ACCESSION  Rose-Cavalier-Smiths-iMac-2.local:145:1544786802

ORIGIN
        1 ---------- ---------- ---------- ---------- -M-YIKEIEF DNFKSFG-KK
       61 VKIPFL---- -NEFTTISGP NG-SGKSNIV DGIIFALGLS -GSRTMRAE- KLTDLIFN-G
      121 NGNGNGKE-- ---------- ---------- ---------- -----IRSAQ VTIRFDNSD-
      181 -RSLC----- ---------- ---------- ---------- ---------- ----------
      241 ---------- ---------- -S-DRDTIEI TRR----IRQ --T-KSGYYS YYYFNDTACT
      301 LSD------- --------LH ANLARAGIRP -EGCNVVMQG DVTRIT--EM TPFERRK-II
      361 DEIAGVAEFD EKKERAYSEL DAVRDRIERI DIILSEVTQQ RRKLKRERDQ AMKYQSLKDE
      421 RCRYESFTLL AKLKNAVHEQ E--------- ---------- ---------- ----------
      481 ---------- ---------- ---------- ---------- -------SIS TEICSKQD--
      541 ---------- ---------- ---------- -------LEV DLLSDFTKKK DEFSEIESVL
      601 KDLNEKIMLK GEHEQIQIKK EIEQIRGEIS RLMDSIE--- ---------- ----------
      661 ---------- ---------- ---------- ---------- ---------- -LLEVDIQDI
      721 KKERQRLFIE IDTASNLLST CEEKINDEHL RKDSILAEIE ENESE-LMLI RSRISEVDAG
      781 YAKMRNQ--- ---------- -LDEERKNLE IAKSAKNELM REQDRLLDAV RRKNAEENEI
      841 RSD---IEDA KQSIASVDAD IEHLQNEINE CADSIKTLIS ---------- ----------
      901 -----DRS-- ---------- ---------- -DLESS---- ---RSKLKPE LDDV------
      961 --K----AHL NDLHQ----- ---------- ---------- ---------- ----------
     1021 ---E------ ---------- ---------- -----YVKAE ARVRA----A EDL-RYPHAV
     1081 KTVLKA---- ---------- ---------- ---------- ---------- ----------
     1141 ---------- ---------- ---------- ---------- ---------- ----------
     1201 ---------- ---------- ---------- ---------- ---------- ----------
     1261 ---------- ---------- ---------- ---------- ---------- ----------
     1321 ---------- ---------- ---------- ---------- ---------- ----------
     1381 ---------- ---------- ---------- ---------- ---------- ----------
     1441 ---------- ---------- ---------- ---------- ---------- -----KDMRE
     1501 LPGIYGTIAS LGRVEQKYAI SLEIAAGARM QNIVVDSDAT AAHAIDLLKR TSAGRATFLP
     1561 ---------- ---------L -------NKL RAN------- ---FSYEN-- LP------E-
     1621 --NGGI---- -----I--DY AINLVDF--- D-PKLEKAFR YVFRDMVVVE TI--------
     1681 ---DVAR--- ---------R LIGRY----- --NMVTLSGE LVTKTGAMTG GS-RSDRGSH
     1741 FAAMEQE--- ---------- ---------- ---------- ---------- ------KLVK
     1801 LAEQIVEYDS RRKNISERVD SVDNHISAIN NEINEFEKEI AKKQLQIEEV AGRSDRLSAV
     1861 IRNKEQTLDD IRIERETLRN QMEKIEEEIA SMTDHIRGQT ESITQLEGEL ED--SEIPDL
     1921 NAQSDRITSE INRLRERIRD IETTIKSLIL ENDNIKTKLE NDRNRIQELE DRKNDRQSKI
     1981 SQYRDTILDI ETKLEEKTHR AEQLDCE-LS SLQKERALMQ EKHEDASARL SGVQKRLDQV
     2041 RWDIQALIAT KDALNEQIDT LRYE------ ---------- ---------- ----------
     2101 ------IEES G--------- ---------- ---------- ---------- ----------
     2161 ---------- ---------- ---------- ---------- ---------- ----------
     2221 ---------- ---------- ---------- ---------- ---------- -------IDE
     2281 SVP----TEE EV----RTRI QSIDSAMEKL EPVNMRALDE YEAV--ESRI STLNTRKET-
     2341 LSMEREAIID RIEKYECLKK RTFFDSFNEI NEYFKSIFAE -LS-G----- -G--------
     2401 ------SGEL IL----E--- N-PE------ ---------- DPFTGGMTIR -AQPADK-RL
     2461 QRLEAMSGGE KSLTALAFIF AIQQHRP--- --A-PFYAFD EIDMFLDGAN VERIASRVKK
     2521 SAKN------ ---------- ----AQFIVV SLRKPM--IQ AASRTIGVAM QES-DISSIT
     2581 GVQ-LN
//
LOCUS       ANME_2Clustergi|1395932753|gb|PXF58266.1|    2586 bp    PROT      linear   26-JUN-2019
DEFINITION  gi|1395932753|gb|PXF58266.1| chromosome segregation protein SMC [ANME-2 cluster
 ACCESSION  Rose-Cavalier-Smiths-iMac-2.local:197:1544786802

ORIGIN
        1 ---------- ---------- ---------- ---------- -M-HIKEIEF DNFKSFG-KK
       61 AKIPFF---- -NDFTAISGP NG-SGKSNIV DGIIFALGLS -GSRTMRAE- KLTDLIFN-G
      121 NGAGKG---R GNGNGAGNG- ---------N GNGRGGKGTS GTGV-TKSAM VTLRFDNSD-
      181 -RSFP----- ---------- ---------- ---------- ---------- ----------
      241 ---------- ---------- -L-DDDTIEI TRR----IRQ --T-RSGYYS YYYFNDRACT
      301 LSE------- --------IH ANLAKAGIRP -EGCNVVMQG DVTRIT--EM TPTERRK-LI
      361 DEIAGVAEFD EKKDRAYSEL DTVREQIERI EIILSEVTQQ RRKLKRERDQ AMKYQSLKDE
      421 RKRYEAFTIL AKLKNATNEQ E--------- ---------- ---------- ----------
      481 ---------- ---------- ---------- ---------- -------SVS QDIGSKED--
      541 ---------- ---------- ---------- -------LEK KLLSELDGKK HELSEIESVL
      601 KELSEKIAHK GEDEQIRIKK EIEQIRGDIS RSVDSIE--- ---------- ----------
      661 ---------- ---------- ---------- ---------- ---------- -LLEHEIQDI
      721 KKERQRLFIE IDTDNNLLSE VEEKISDEHL RRESVLAEVE TNESG-LMLI RKRIGEVDAK
      781 YAETRDR--- ---------- -LEGVRKKVE IAKSARNELQ REQDRLLDAI RRKNGEEGEI
      841 QAE---IADA EKSIASVDAD TEDLKKEIIE CTENITTLVR ---------- ----------
      901 -----DRS-- ---------- ---------- -DLERN---- ---GSKLKPE LTEV------
      961 --E----KHL GAVYQ----- ---------- ---------- ---------- ----------
     1021 ---E------ ---------- ---------- -----YARAE ARVKA----A DDL-RYPHAV
     1081 KTILNA---- ---------- ---------- ---------- ---------- ----------
     1141 ---------- ---------- ---------- ---------- ---------- ----------
     1201 ---------- ---------- ---------- ---------- ---------- ----------
     1261 ---------- ---------- ---------- ---------- ---------- ----------
     1321 ---------- ---------- ---------- ---------- ---------- ----------
     1381 ---------- ---------- ---------- ---------- ---------- ----------
     1441 ---------- ---------- ---------- ---------- ---------- -----KDARE
     1501 LPGIYGTIAS LGRVEQRYAV SLEIAAGARM QNIVVDSDAT ASHAINFLKR KSAGRATFLP
     1561 ---------- ---------L -------NKL RSN------- ---FSYGN-- LP------A-
     1621 --NEGV---- -----I--DY AINLVDF--- D-PKLEKAFR YVFRDMVVVD TL--------
     1681 ---GTAR--- ---------E LIGNH----- --NMVTLDGE LLTKAGAMTG GS-RADRGSH
     1741 FAAMEQE--- ---------- ---------- ---------- ---------- ------KLVK
     1801 LAEEITEYDS RRKILVERTD SINKHILSIN SEINEFEKDI TKKQLQIEEV AGRSERLTAT
     1861 IRNKKQALED IKVEREGMRN QMGEIEGKIT AGADQIRELT DHITELEREL AD--SEIPEL
     1921 NAQSDRITSE INRLRERIRD IETDIKSLII DTENTKTKLD TGNNRIKELE ERRNDHRSKI
     1981 AQYKEGISVF EAKLEEKTER AQQLDCE-LS SLQETRKEMQ QQREVAAVKL GEVERQLDQV
     2041 RWDAQALIAT SDALGEQIDT LRTE------ ---------- ---------- ----------
     2101 ------IARA GITE---P-- ---------- ---------- ---------- ----------
     2161 ---------- ---------- ---------- ---------- ---------- ----------
     2221 ---------- ---------- ---------- ---------- ---------- -------IDE
     2281 PIP----TEE EV----RTRI RGIDSAMAKL EPVNMRALEE YEEV--DARV STLKGRIDT-
     2341 LSVERNEIID RIDKYETLKR QTFFKSFNNI NENFRSIFAE -LS-G----- -G--------
     2401 ------SGEL VL----E--- N-NE------ ---------- DPFAGGMTIR -AQPADK-TL
     2461 QRLEAMSGGE KSLTALAFIF AIQQHSP--- --A-PFYAFD EIDMFLDGAN VERIASKIEK
     2521 SSKR------ ---------- ----AQFIVV SLRKPM--VQ AADHTIGVAM QEN-DISSIT
     2581 GVQ-LN
//
LOCUS       Halobactergi|1221529943|ref|WP_089668447.1|    2630 bp    PROT      linear   26-JUN-2019
DEFINITION  gi|1221529943|ref|WP_089668447.1| chromosome segregation protein SMC [Halobacte
 ACCESSION  Rose-Cavalier-Smiths-iMac-2.local:17:1544786802

ORIGIN
        1 ---------- ---------- ---------- ---------- -M-YIDEIVL ENFKSFA-GT
       61 TRIPFY---- -EDFTTISGP NG-SGKSNII DAVLFSLGLA -RTSGMRAE- KLTDLIYN-P
      121 AH-E----DA ---------- ---------- -----EG-TS ---G-PAEAS VEVVLNNED-
      181 -DTLSRSQVT TAAGSDS--- ---------- ---------- ---------- ----------
      241 ---------- ---------- -VGDVDTITV KRR----VKR --T-DDNYYS YYYLNGRSVN
      301 LSD------- --------IQ DLLAQAGVAP -EGYNVVMQG DVTGII--NM TAGERRE-IV
      361 DEIAGVAEFD AKKGDAFDEL EVVEERIGEA DLKIEEKRDR LEQLADERET ALEYKGLQDE
      421 KEEYESYAKA AELEEKRADV E--------- ---------- ---------- ----------
      481 ---------- ---------- ---------- ---------- -------ATR ADIADREA--
      541 ---------- ---------- ---------- -------ELD DLEAELDERR GTVLRLEEDL
      601 EDLNADIERK GEDEQLAIKR EMEEVKGDIS RLEDKVE--- ---------- ----------
      661 ---------- ---------- ---------- ---------- ---------- -ACEDRIQDA
      721 EAERREAFVE IDRKQEQIDE LDDDIKDVKV EKASVTADVQ ERRSD-LADV EAEIESVDTE
      781 FDELKAE--- ---------- -LAEKKEAIE AAKSERNDLQ REQDRLLDEA KRRSEELDEA
      841 ESE---LEDA REEIPELDAK LDELANELEK AKKNREQING ---------- ----------
      901 -----VVE-- ---------- ---------- -DLKQE---- ---KSERQDD LAEV------
      961 --E----DDL SAAQE----- ---------- ---------- ---------- ----------
     1021 ---E------ ---------- ---------- -----YARLE AQADQ----S GDSS-YGKAV
     1081 TTVLNS---- ---------- ---------- ---------- ---------- ----------
     1141 ---------- ---------- ---------- ---------- ---------- ----------
     1201 ---------- ---------- ---------- ---------- ---------- ----------
     1261 ---------- ---------- ---------- ---------- ---------- ----------
     1321 ---------- ---------- ---------- ---------- ---------- ----------
     1381 ---------- ---------- ---------- ---------- ---------- ----------
     1441 ---------- ---------- ---------- ---------- ---------- ---------G
     1501 KEGVHGTVGQ LGGVREQYAT ACETAAGGRL ANVVVDDDSV GQRCIEYLKQ RNAGRATFLP
     1561 ---------- ---------I -------TEM -HN------- ---RSLPS-- AP------S-
     1621 --VPGV---- -----V--DF AYNLVDF--- D-SQYAAVFS YVLGDTLVVE DM--------
     1681 ---ETAR--- ---------D LMGDY----- --RLVTLDGD LVEKSGAMTG GS-RSGSRYS
     1741 FSKSGK---- ---------- ---------- ---------- ---------- ----------
     1801 ---------- ---------- ---------- ---------- ----GQLERV AERIQRLEDE
     1861 REDIRQDIRE IDQRLDDARD RRQDATDQVR SIQNDIEAAE SDREAAEGRI EAREARIEEL
     1921 RAEREDVDEE MQAIEADIAE KQDEIADLEA SVEELEAELA DSK--IPELT AEKEDIEAEI
     1981 ADLEDRVDDL DGELNSLELE KEYAEDA-VE DLHDDIEDAQ NRKADQQERI EELEADIETK
     2041 QAELEEKEEA VAELEAELAD LKSEREDLKA DLREAKDARD EQASEVETVR NRLESLRTAE
     2101 EKLSEEIDEL EDAV---G-- ---------- ---------- ---------- ----------
     2161 ---------- ---------- ---------- ---------- ---------- ----------
     2221 ---------- ---------- ---------- ---------- ---------- -------DYD
     2281 PIP----DLD EV----EENV ARLERRMEAL EPVNMLAIEE YDDV--EADL DDLEAKRET-
     2341 LVEEAEGIRD RIARYDEQKK ATFMEAFDAI NEHFQRIFSR -LS-A----- -G--------
     2401 ------TGEL EL----D--- D-PE------ ---------- DPFEGGLTMK -AQPADK-PV
     2461 QRLDAMSGGE KSLTALAFIF AIQRHNP--- --A-PFYALD EVDAFLDAVN ADRVGELVDE
     2521 LAGD------ ---------- ----AQFVVV SHRSAM--LD RSERAIGVTM QEN-NQSVVT
     2581 GID-L----- ---------- -------S-- ----A---Q- ----GATADD
//
LOCUS       Halobacteriales_PSP69907.1    2624 bp    PROT      linear   26-JUN-2019
DEFINITION  gi|1371237132|gb|PSP69907.1| chromosome segregation protein SMC [Halobacteriale
 ACCESSION  Rose-Cavalier-Smiths-iMac-2.local:18:1544786802
ORIGIN
        1 ---------- ---------- ---------- ---------- -M-HIKELVL DNFKSFG-RK
       61 TRIPFY---- -EDFTTVSGP NG-SGKSNII DAVLFALGLA -RTSGIRAE- KLTDLIYN-P
      121 GH-A-D--GE ---------- ---------- -----AD-ID ---G-EREAS VEVILDNGD-
      181 -GTLSRSQVV TAAGTEN--- ---------- ---------- ---------- ----------
      241 ---------- ---------- -VGDVDEISI RRR----VKE --T-DDNYYS YYYINGRSVN
      301 LSD------- --------IQ DLLAQAGVTP -EGYNVVMQG DVTEII--NM TAGSRRE-II
      361 DEIAGVAEFD QKKESAFEEL DVVEERIEEA QLRIEEKETR LDQLSEERET ALEYQDLRDE
      421 KGEYESYRKA AELEDKRDEL A--------- ---------- ---------- ----------
      481 ---------- ---------- ---------- ---------- -------AAT DTVEDLEA--
      541 ---------- ---------- ---------- -------ELE ALQVELDERQ GKVLRLEDEL
      601 DDLNAEIERK GEDEQLAIKR EMEEIKGDIS RLEDKIE--- ---------- ----------
      661 ---------- ---------- ---------- ---------- ---------- -AAEETIENA
      721 ENERRQAFVE IDRKQETIDD LESDIREAKV SKSSLKADVQ EKEGE-LEEV QARIDEVGEE
      781 FEEVKEE--- ---------- -LEAKRSALE ELKSEKNELQ REQDRLLDEA RRRSNEQRET
      841 ETE---IEDL EDRVPEIDAE IEDLAGELEK ARKNRETIAE ---------- ----------
      901 -----VVA-- ---------- ---------- -DLKDE---- ---RRALQDD LDDV------
      961 --E----DEL TAKQQ----- ---------- ---------- ---------- ----------
     1021 ---E------ ---------- ---------- -----YAELE AKAGE----D GDSS-YGRAV
     1081 TTILNA---- ---------- ---------- ---------- ---------- ----------
     1141 ---------- ---------- ---------- ---------- ---------- ----------
     1201 ---------- ---------- ---------- ---------- ---------- ----------
     1261 ---------- ---------- ---------- ---------- ---------- ----------
     1321 ---------- ---------- ---------- ---------- ---------- ----------
     1381 ---------- ---------- ---------- ---------- ---------- ----------
     1441 ---------- ---------- ---------- ---------- ---------- ---------G
     1501 IDGVHGTVGQ LGGVDPEYAV ACETAAGGRL AHVVVDDDSI GQQCIDYLKS RGAGRATFLP
     1561 ---------- ---------V -------TQM -QN------- ---RSLPS-- LP------S-
     1621 --HDGV---- -----V--DF AANLVDF--- D-REYAGVFS YVLGDTLVVD DM--------
     1681 ---DTAR--- ---------E FMGDF----- --RMVTLDGD LVETSGAMTG GS-SKGTRYS
     1741 FS-GGE---- ---------- ---------- ---------- ---------- ----------
     1801 ---------- ---------- ---------- ---------- ----GQLERI AATINDLEDE
     1861 RQSVREELRD VAERLDDARD KESDATEQVR DIETDIERRE SEREEVETEI EDLRERLSEI
     1921 EDERDGVSEE MDEIEAEIEA KTAEIEALQA DIDELEAEVE DSE--LPDLT SRADEITAAI
     1981 DDLEDQIDDL DGELNELELE TEYAEDA-ID DLQETIESTQ NRKAEQKERI EGFEAAIEEK
     2041 EAVLEEKEEA VAELESELSD LKDEREELKD DLKAARAERD EKKETVNGVE SDLDERRDEA
     2101 ERLEWEVDEL EAAV---G-- ---------- ---------- ---------- ----------
     2161 ---------- ---------- ---------- ---------- ---------- ----------
     2221 ---------- ---------- ---------- ---------- ---------- -------DYD
     2281 PIP----DHD EV----ESEI QRLEAEMEAL EPVNMLAIEE YDRV--EAEL DDIREKKAT-
     2341 LVDEAEGIRD RIDRYEQNKR ETFMESFDAI DEQFRDIFQR -LS-N----- -G--------
     2401 ------SGHL HL----E--- D-ED------ ---------- DPFEGGLTMK -AQPADK-PI
     2461 QRLNAMSGGE KSLTALAFIF AIQRHNP--- --A-PFYALD EVDAFLDAKN ADLVGEMVDE
     2521 LAGK------ ---------- ----AQFVVV SHRSAM--LE RSERAIGVTM QGD-NVSAVT
     2581 GID-LS--S- ---E--G--- ---------- ---------V PADD
//
LOCUS       Haladaptatus_spW1    2624 bp    PROT      linear   26-JUN-2019
DEFINITION  gi|1063842545|ref|WP_069452963.1| chromosome segregation protein SMC [Haladapta
 ACCESSION  Rose-Cavalier-Smiths-iMac-2.local:19:1544786802
ORIGIN
        1 ---------- ---------- ---------- ---------- -M-HIKTLVL DKFKSFG-RK
       61 TEIPFY---- -EDFTVVTGP NG-SGKSNII DSVLFALGLA -RTRGIRAE- KLTDLIYN-P
      121 GH-D-G--DE ---------- ---------- -----AA-GN ---G-PLEAS VEVVLDNSD-
      181 -GTLDRTQVV NAAGTDN--- ---------- ---------- ---------- ----------
      241 ---------- ---------- -VGDVDEITI KRR----VKQ --T-EDNYYS YYYLNGRSVN
      301 LSD------- --------IQ DLLAQAGVTP -EGYNVVMQG DVTGII--NM TPYERRE-II
      361 DEIAGVAEFD AKRDAALEEL EVVKDRVEEA ELRIEEKEDR LDQLRDERET ALEYQGLRDE
      421 KEEYEGYLKA AELEEKRSDL D--------- ---------- ---------- ----------
      481 ---------- ---------- ---------- ---------- -------ATR TDIDARKE--
      541 ---------- ---------- ---------- -------ELV SLQRELDEKQ GKVVRLEDQL
      601 EELNAEIERK GEDEQLAIKS EIEEVKGEIS RLEDKIE--- ---------- ----------
      661 ---------- ---------- ---------- ---------- ---------- -TAEEKIEDA
      721 ENRRRQAFVE IDRKQETVDE LDGDIRDIKI EKASVKGEIG TKEAK-LAEI EEEIENVDTE
      781 YDEVKAD--- ---------- -LAEKKDALE AKKSEKNERQ REKDRLLDEA RRRSDAVNEK
      841 QNE---LSSA RERIPELETE LGDLADELTK AERNAAQIED ---------- ----------
      901 -----VVS-- ---------- ---------- -DLKEE---- ---KSELQSD LDAV------
      961 --E----GKI QSKQQ----- ---------- ---------- ---------- ----------
     1021 ---E------ ---------- ---------- -----YAKLD ARANE----S GDSS-FGRAV
     1081 STILNG---- ---------- ---------- ---------- ---------- ----------
     1141 ---------- ---------- ---------- ---------- ---------- ----------
     1201 ---------- ---------- ---------- ---------- ---------- ----------
     1261 ---------- ---------- ---------- ---------- ---------- ----------
     1321 ---------- ---------- ---------- ---------- ---------- ----------
     1381 ---------- ---------- ---------- ---------- ---------- ----------
     1441 ---------- ---------- ---------- ---------- ---------- ---------G
     1501 LDGVHGAVAQ LGGVNQQYAT ACETAAGGRL AQVVVDDDNV GQRCIEYLKQ RNAGRATFLP
     1561 ---------- ---------I -------TKM -QK------- ---RRLPS-- LP------N-
     1621 --TPGV---- -----V--DF AYNLIDF--- D-SEYASVFS YVVGDTLVVE DM--------
     1681 ---ETAR--- ---------E LMGDF----- --RLVTLSGE LVEKSGAMTG GS-TSGSRYS
     1741 FSASGK---- ---------- ---------- ---------- ---------- ----------
     1801 ---------- ---------- ---------- ---------- ----GKIERV ARQINELEDE
     1861 RQSIRQSING VEERLDDARD RQTDATDQVR SIENDIERKE SELESIEERI RSLQDEIEEL
     1921 QDERESVTER MEELDAEVSA HDETIASIEE DIADLESELA DSK--IPELT SEADEVNEEI
     1981 DALSDRMDSL DGKLNELQLE KQYAEDA-ID DLHDEVESAQ NRKAEQEELI SELESDIEER
     2041 EEILEEKREA VSELEEELTE LKDERAELKE ELQEAKSKRD TQQSKVEGVE NRLESLQRSA
     2101 SRLEEVVSEL REEV---G-- ---------- ---------- ---------- ----------
     2161 ---------- ---------- ---------- ---------- ---------- ----------
     2221 ---------- ---------- ---------- ---------- ---------- -------EYD
     2281 PVP----DHD EV----QENI DRLTRQMEAL EPVNMLAIDE YDEV--DEQL DDLKDRKAT-
     2341 LVEERDGIRE RIDSYESQKK ETFMEAFDAI DAHFQDIFTR -LS-A----- -G--------
     2401 ------SGEL FL----E--- N-DD------ ---------- DPFDGGLTMK -AQPADK-PV
     2461 QRLDAMSGGE KSLTALAFIF AIQRYNP--- --A-PFYALD EVDAFLDAVN AERVGEMVHE
     2521 LAGD------ ---------- ----AQFVVV SHRSAM--LD RSERAIGVTM QGD-NVSSVT
     2581 GIR-L----- ---------- DG------E- --Q-----EV PADD
//
LOCUS       Halobacteriales_PSP56470.1    2624 bp    PROT      linear   26-JUN-2019
DEFINITION  gi|1371222812|gb|PSP56470.1| chromosome segregation protein SMC [Halobacteriale
 ACCESSION  Rose-Cavalier-Smiths-iMac-2.local:25:1544786802
ORIGIN
        1 ---------- ---------- ---------- ---------- -M-YIKELVL DDFKSFG-RK
       61 TRIPFY---- -QDFTTISGP NG-SGKSNII DSVLFALGLA -RTSGIRAE- KLTDLIFD-P
      121 SD-E-G--VD ---------- ---------- -----S--FA ---G-EREAS VEVILDNDD-
      181 -RTLTREQVV SAAGSDD--- ---------- ---------- ---------- ----------
      241 ---------- ---------- -VGDVDEIRV RRR----VKQ --TDEEKYYS YYYLNDRAVN
      301 LSD------- --------IQ DLLAAAGVTP -EGYNVVMQG DVTEII--TM SPFARRG-II
      361 DEIAGVAEFD AKKEDAFEEL ETVQERVDEA ALRIEEKETR LEQLSDERET ALKYEELRDQ
      421 REEYEGYLKA AELEDKREEL A--------- ---------- ---------- ----------
      481 ---------- ---------- ---------- ---------- -------DAN ERREELEA--
      541 ---------- ---------- ---------- -------DLD TLRTELDERQ GRVTRLEEDL
      601 EDLNHEIERK GEDEQIEIKR EIESLKGEID RFEDRIE--- ---------- ----------
      661 ---------- ---------- ---------- ---------- ---------- -TQEERIEEA
      721 ENERSQAFVQ IDRKQETVDE LETDIRELKV QKASLKADKE EKQAE-LDEI EAEIADLDTE
      781 YEELRDG--- ---------- -IDERRAEAD ELRDEKNDLQ REQDRLLDEA RRRSSEKREK
      841 ESQ---IETA ETQIPDIEAE KSDLESELEK AEANLDTISE ---------- ----------
      901 -----VVD-- ---------- ---------- -DLKSE---- ---KAELQSD LDEL------
      961 --E----DEI AAKQQ----- ---------- ---------- ---------- ----------
     1021 ---E------ ---------- ---------- -----YAELE ARAGE----S GDSS-FGRAV
     1081 STVLNG---- ---------- ---------- ---------- ---------- ----------
     1141 ---------- ---------- ---------- ---------- ---------- ----------
     1201 ---------- ---------- ---------- ---------- ---------- ----------
     1261 ---------- ---------- ---------- ---------- ---------- ----------
     1321 ---------- ---------- ---------- ---------- ---------- ----------
     1381 ---------- ---------- ---------- ---------- ---------- ----------
     1441 ---------- ---------- ---------- ---------- ---------- ---------G
     1501 LDGVHGAVAQ LGSVSPEYAE ACETAAGGRM ANVVVDDDSV GQRCIEYLKQ RNAGRATFLP
     1561 ---------- ---------M -------TEM -HA------- ---RSLPS-- LP------S-
     1621 --LPGV---- -----V--DF AYNLVDF--- D-STYSEVFS YVLGDTLVVE DM--------
     1681 ---DTAR--- ---------E LMGDF----- --RLVTLDGD LAEKSGAMTG GS-TSGSRYS
     1741 FEKGGE---- ---------- ---------- ---------- ---------- ----------
     1801 ---------- ---------- ---------- ---------- ----GQLQRM AERIQQLEDD
     1861 RAALREEISD VDERLEDARD RKTDAADKVR DIESSIERKE EEIADVEAEI EELEADLEDI
     1921 EAEREETQLE METIEADIAE TDDAISDLEA EIDELQAELE DSE--VKTLN EEAESIREEV
     1981 TDLDSRMDEL DADLNELTLE KEYAEDA-ID DLHESIETAQ NRKAEAEETV ADLEAEIGER
     2041 EETLEAKREA VAELEAELSE LKSDRDDLRE EVREAKDARD EQQSQVNEVE TDLAELEEQA
     2101 ERLEWEIDEL ESQV---G-- ---------- ---------- ---------- ----------
     2161 ---------- ---------- ---------- ---------- ---------- ----------
     2221 ---------- ---------- ---------- ---------- ---------- -------DYD
     2281 AIP----DLS SV----KGQI TKLENRMEEL EPVNMLAIEE YDEV--AADL EELEERRAT-
     2341 LEAEADGIRD RIAEFDAKKK ATFMEAFEGI NAEFEQIFAR -LS-D----- -G--------
     2401 ------SGEL VL----E--- D-PE------ ---------- DPFDGGMTMK -AQPRDK-PV
     2461 QRLDAMSGGE KSLTALAFVF AVQRYNP--- --A-PFYALD EVDAFLDAAN AEMVGEMVDE
     2521 LAGD------ ---------- ----AQFVVV SHRSAL--LE RSERAIGVTM GDD-NISAVT
     2581 GID-LS--Q- ---QG----- ---------- ---------V PADD
//
LOCUS       Halorussus_spHD851    2624 bp    PROT      linear   26-JUN-2019
DEFINITION  gi|1449644065|ref|WP_115862411.1| chromosome segregation protein SMC [Halorussu
 ACCESSION  Rose-Cavalier-Smiths-iMac-2.local:27:1544786802
ORIGIN
        1 ---------- ---------- ---------- ---------- -M-HIKKLVL DNFKSFG-RR
       61 TEIPFY---- -EDFTTVSGP NG-SGKSNII DSVLFALGLA -RTRGIRAE- KLTDLIYN-P
      121 GH-V-D--GS ---------- ---------- -----DE-SS ---G-PREAS VEVVLDNAD-
      181 -GTLDRTQVV NAAGSDN--- ---------- ---------- ---------- ----------
      241 ---------- ---------- -VGDVDEITI KRR----VKE --T-DDNYYS YYYLNGRSVN
      301 LSD------- --------IQ DLLAQAGVTP -EGYNVVMQG DVTEII--NM TPYERRQ-II
      361 DEIAGVAEFD AKKEDALEEL ETVKERIEEA ELRIEEKQDR LDQLADERET ALEYQGLREE
      421 KEEYEGYLKA AELEEKREDL A--------- ---------- ---------- ----------
      481 ---------- ---------- ---------- ---------- -------HTR EDIDDRED--
      541 ---------- ---------- ---------- -------ELA DLQTELDERQ GKVIRLEDEL
      601 EELNAEIERK GEDEQLRIKS EIEEVKGEIS RLEDAIE--- ---------- ----------
      661 ---------- ---------- ---------- ---------- ---------- -SAEEKIEDA
      721 ENARRQAFVE IDRKQEDVEE FESDVRDVKI EKSSVKADVQ EKQAE-LEEV EAEIEAIDTE
      781 YDEVKAD--- ---------- -LAAKRDELE QLKSERNDLQ REQDRLLDEA RRRSNAENET
      841 EAE---LDEA REHIPEIEAE LDDLADELAK AERNRAQIDE ---------- ----------
      901 -----VVE-- ---------- ---------- -DLKER---- ---KRELQDD LDDV------
      961 --E----DEL QARQQ----- ---------- ---------- ---------- ----------
     1021 ---E------ ---------- ---------- -----YAELE AKADQ----G GDSS-YGRAV
     1081 STILNA---- ---------- ---------- ---------- ---------- ----------
     1141 ---------- ---------- ---------- ---------- ---------- ----------
     1201 ---------- ---------- ---------- ---------- ---------- ----------
     1261 ---------- ---------- ---------- ---------- ---------- ----------
     1321 ---------- ---------- ---------- ---------- ---------- ----------
     1381 ---------- ---------- ---------- ---------- ---------- ----------
     1441 ---------- ---------- ---------- ---------- ---------- ---------E
     1501 KPGVHGTVGQ LGGVSKQYAT ACETAAGGRL ANVVVDDDGV GQDCIEYLKS RNAGRATFLP
     1561 ---------- ---------L -------TEM -HD------- ---RSLPS-- AP------N-
     1621 --APGV---- -----V--DF AFNLVDF--- D-SQYSGIFS YVLGDTLVVE DL--------
     1681 ---DTAR--- ---------D FMGDY----- --RLVTLDGE LVEKSGAMTG GS-KSGSRYS
     1741 FSKSGK---- ---------- ---------- ---------- ---------- ----------
     1801 ---------- ---------- ---------- ---------- ----GQLERV AQRINELEDE
     1861 RRSVREDVRD VDDRLDDARD RRSDAADQVR SIESNVESRE SDLADVRDRI DDLEDELEEL
     1921 AAEREEVDDR MQEVEADIDD RKDEIAAVES EIAELESELA DSR--IPELT SQAEEIEGEI
     1981 DELEDRVDDL DAELNELQLE KQYAEEA-IE DLHDDIEQAQ NRKAEQEEKI DELESKIDDQ
     2041 EALLEEKREA VAELEDELAD LKDERSDVKD DLREARQARD EKQSEVESVE NRMESLRRAE
     2101 SRLEQEVAEL DEQV---G-- ---------- ---------- ---------- ----------
     2161 ---------- ---------- ---------- ---------- ---------- ----------
     2221 ---------- ---------- ---------- ---------- ---------- -------EYE
     2281 AVP----DLD EV----EDNI ARLERQMEEL EPVNMLAIEE YDDV--KSDL DDLEERRSV-
     2341 LVEEREGIRE RIDSYESQKR ATFMDAFEAI DDQFEEIFER -LS-N----- -G--------
     2401 ------TGTL HL----E--- D-EQ------ ---------- DPFEGGLTMK -AQPGDK-PI
     2461 QRLDAMSGGE KSLTALAFIF AIQRYNP--- --A-PFYALD EVDAFLDAAN AERVGEMVDE
     2521 LAGD------ ---------- ----AQFVVV SHRSAM--ME RSERAIGVTM QGD-NVSTVT
     2581 GIQ-LG--D- ------G--- DG------D- --E-----EV PADD
//
LOCUS       Halapricum_salinumgi|910078380|ref|WP_049994361.1|    2624 bp    PROT      linear   26-JUN-2019
DEFINITION  Halapricum_salinumgi|910078380|ref|WP_049994361.1| chromosome segregation prote
 ACCESSION  Rose-Cavalier-Smiths-iMac-2.local:44:1544786802
ORIGIN
        1 ---------- ---------- ---------- ---------- -M-HITELVL DNFKSFG-RK
       61 TRIPFY---- -EDFTTISGP NG-SGKSNII DAVLFALGLA -RTSGIRAE- KLTDLIYN-P
      121 GH-A-D--EE ---------- ---------- -----VE-HA ---G-EREAS VEVVLDNSD-
      181 -GTLDRSQVV NAAGTEK--- ---------- ---------- ---------- ----------
      241 ---------- ---------- -VGDIEEITI KRR----VKE --T-DDNYYS YYYINGRSVN
      301 LSD------- --------IQ DLLAQAGVTP -EGYNVVMQG DVTEII--NM TPYARRQ-II
      361 DEIAGVAEFD AKKEDAFEEL EVVEDRIEEA DLRIEEKQDR LDQLEDERET ALEYQELREQ
      421 KEEYEGYRKA AELEDKREDL G--------- ---------- ---------- ----------
      481 ---------- ---------- ---------- ---------- -------EVR EKIDTKED--
      541 ---------- ---------- ---------- -------ELA ALQAELDERQ GKVVRLEDEL
      601 AELNREIERK GEDEQLQLKR EIEEVKGEIS RLEDKIA--- ---------- ----------
      661 ---------- ---------- ---------- ---------- ---------- -NAEEKLEDA
      721 ENERRQSFVE IDRKQETIDD LDGEIREIKV KKSSLMAEIQ EKEAE-LERV EAEIEELGEE
      781 FEDVREE--- ---------- -LQARKEDLA QAKSERNDLQ HEQDRLLDEA RRRSNAQQEK
      841 EEA---IEEA QQRIPEIEAE LEDLQAELEK AQKNRETITE ---------- ----------
      901 -----VVE-- ---------- ---------- -DLTQE---- ---KRELQSD LDSI------
      961 --E----DEI SAKQQ----- ---------- ---------- ---------- ----------
     1021 ---Q------ ---------- ---------- -----YAQLE AKADD----S GDSS-YGRAV
     1081 TTILNA---- ---------- ---------- ---------- ---------- ----------
     1141 ---------- ---------- ---------- ---------- ---------- ----------
     1201 ---------- ---------- ---------- ---------- ---------- ----------
     1261 ---------- ---------- ---------- ---------- ---------- ----------
     1321 ---------- ---------- ---------- ---------- ---------- ----------
     1381 ---------- ---------- ---------- ---------- ---------- ----------
     1441 ---------- ---------- ---------- ---------- ---------- ---------G
     1501 KDGVHGTVAQ LGSVSGKYSV ACETAAGGRM AHVVVDDDGV GQRCIEYLKS RNAGRATFLP
     1561 ---------- ---------I -------TKM -QH------- ---RSLPS-- KP------D-
     1621 --HPGV---- -----V--DF AYNLVDF--- D-SEYAAVFS YVLGDTLVVE DM--------
     1681 ---QTAR--- ---------D LMGDA----- --RLVTLDGD LVEKSGAMTG GS-QSGSRYS
     1741 FA-GSE---- ---------- ---------- ---------- ---------- ----------
     1801 ---------- ---------- ---------- ---------- ----GKLERV AQQINDLEDQ
     1861 RQDIRSDIRD VEDRLEDARD RKSDAAEQVR DIENEIEKRE SEREAVREEI SDLEADLESI
     1921 EDEREEVSDR MDEIEAEIEA KADEIAEIES EIDDLETEIE DSE--LPDLT DEAEEIQEAI
     1981 DDLQSKVDDL DAELNEKQLE KEYAEDA-ID DLHETIETAQ NRKADCQKEI AELESKIEEQ
     2041 EEILDEKEAA VADLEDELAD LKGEREDLRE DLKAAKNERD EQRDAVERVQ SKLDSLEETA
     2101 ERLDWEIDEL ESEV---G-- ---------- ---------- ---------- ----------
     2161 ---------- ---------- ---------- ---------- ---------- ----------
     2221 ---------- ---------- ---------- ---------- ---------- -------DYD
     2281 PIP----DHH TV----ESQI GRLESEMEKL EPVNMLAIEE YDDV--QADL DDLEDKRAT-
     2341 LQEEADGIRE RIESYEAKKK ETFMEAFDAI NGYFQDIFER -LS-N----- -G--------
     2401 ------TGHL HL----E--- D-ED------ ---------- DPFEGGLTMK -AQPGDK-PI
     2461 QRLNAMSGGE KSLTALAFIF AIQRHNP--- --A-PFYALD EVDAFLDAHN ADLVGEMVDE
     2521 LAGD------ ---------- ----AQFVVV SHRSAL--LE RSERAIGVTM QQD-NVSAVT
     2581 GID-LS--T- ---GG----- ---------- ---------V PADD
//
LOCUS       Haloarcula_rubripromontorii    2624 bp    PROT      linear   26-JUN-2019
DEFINITION  gi|928942822|ref|WP_053967624.1| chromosome segregation protein SMC [Haloarcula
 ACCESSION  Rose-Cavalier-Smiths-iMac-2.local:54:1544786802
ORIGIN
        1 ---------- ---------- ---------- ---------- -M-HIKELVL DNFKSFG-RK
       61 TRIPFY---- -EDFTTISGP NG-SGKSNII DAILFALGLA -RTSGIRAE- KLTDLIYN-P
      121 GH-A-D--ED ---------- ---------- -----AE-YD ---G-ERQAS VEVILANDD-
      181 -RTLERSQVV NAAGTED--- ---------- ---------- ---------- ----------
      241 ---------- ---------- -VGDVDEIAI KRR----VKE --T-EDNYYS YYYINGRSVN
      301 LSD------- --------IQ DLLAQAGVTP -EGYNVVMQG DVTEII--NM TAGSRRE-II
      361 DEIAGVAQFD AKKADAFDEL EVVQERIDEA ELRIEEKQER LDQLEDERET ALKYQDLRDE
      421 KEEYEGYRKA AELEDKRDEL T--------- ---------- ---------- ----------
      481 ---------- ---------- ---------- ---------- -------AVE ETIDELES--
      541 ---------- ---------- ---------- -------ELT ELQTELDERQ GAVIRLEDEL
      601 HELNGEIERK GEDEQLAIKR DIEEIKGDIS RLEDKIE--- ---------- ----------
      661 ---------- ---------- ---------- ---------- ---------- -SAEETVEAA
      721 ENERRQAFVQ IDRKQETIDD LESDIRETKV AKSNVKADIA EKESE-LAEV QQRIDEVGEE
      781 FQEVKDE--- ---------- -LESKRSRLE TLKSEKNDLQ REQDRLLDEA RRRSNAEDEK
      841 RAA---IEDA EAEIPDLEAD IEDLETELEK AEQNKATIGE ---------- ----------
      901 -----VVD-- ---------- ---------- -DLRAE---- ---KRELQSD LDDL------
      961 --E----DEI SAKQQ----- ---------- ---------- ---------- ----------
     1021 ---E------ ---------- ---------- -----YAQLE AKAGE----D GDSS-YGRAV
     1081 TAILNA---- ---------- ---------- ---------- ---------- ----------
     1141 ---------- ---------- ---------- ---------- ---------- ----------
     1201 ---------- ---------- ---------- ---------- ---------- ----------
     1261 ---------- ---------- ---------- ---------- ---------- ----------
     1321 ---------- ---------- ---------- ---------- ---------- ----------
     1381 ---------- ---------- ---------- ---------- ---------- ----------
     1441 ---------- ---------- ---------- ---------- ---------- ---------G
     1501 QDGVHGTAGQ LGGVDPEYAT ACETAAGGRL AHVVVDDDSV GQRCIEYLKS RSAGRATFLP
     1561 ---------- ---------I -------TQM -QN------- ---RSLGS-- LP------S-
     1621 --ADGV---- -----I--DF AYNLVDF--- D-REYAGIFS YVLGDTVVVD SM--------
     1681 ---DTAR--- ---------E LMGDY----- --RMVTLDGD LVEKSGAMTG GS-SSGTRYS
     1741 FS-GGA---- ---------- ---------- ---------- ---------- ----------
     1801 ---------- ---------- ---------- ---------- ----GKLERV ATRINELEDE
     1861 RADVREDLRD VEERLDDARD RESDATEQVR DIETSIERKE TALEDTRDRI DQLEADLEEI
     1921 AAEREDVADQ MDELEADIEA KTEEIDALQS DIDELEAEVE DSE--LPDLT DRRESIEDDI
     1981 DALEDRQGEL DAELNEYQLE KQYAEDA-IE DLHDDIEAAQ NRKAEHEERI DDLEAKVAEK
     2041 QELKAEKEQA VADLEEELAE LKSEREDLKA DLQEAKEARD EQQAAVSEVE RDLESEQETQ
     2101 ERLEWEIDEL EAQV---G-- ---------- ---------- ---------- ----------
     2161 ---------- ---------- ---------- ---------- ---------- ----------
     2221 ---------- ---------- ---------- ---------- ---------- -------DYD
     2281 PVP----DHE TV----EQEI DRLETEMEKL EPVNMRAIEE YDRV--DDDL QELEDKKAT-
     2341 LVEEADGIRD RIDTYEARKK ETFMDSFTEI NDQFQDIFER -LS-N----- -G--------
     2401 ------TGHL HL----E--- D-ED------ ---------- DPFEGGLTMK -AQPGDK-PI
     2461 QRLNAMSGGE KSLTALAFIF AIQRHNP--- --A-PFYALD EVDAFLDAAN ADLVGELVDE
     2521 LAGD------ ---------- ----AQFVVV SHRSAM--LE RSERAIGVMM QGD-NVSAVT
     2581 GID-LS--G- ---EGAD--- DG------D- --E-----EV PADD
//
LOCUS       Halovivax_ruber    2624 bp    PROT      linear   26-JUN-2019
DEFINITION  gi|433289903|gb|AGB15726.1| chromosome segregation protein SMC [Halovivax ruber
 ACCESSION  Rose-Cavalier-Smiths-iMac-2.local:75:1544786802
ORIGIN
        1 ---------- ---------- ---------- ---------- -M-HIKALVL DNFKSFG-RK
       61 TRIPFY---- -EDFTVITGP NG-SGKSNII DAVLFALGLA -RTRGIRAE- KLTDLIYN-P
      121 GY-D-D--G- ---------- ---------- -----ER-PA ---S-TREAE VEVILDNAD-
      181 -RTLERSQVA TAAGSDD--- ---------- ---------- ---------- ----------
      241 ---------- ---------- -VGDCDEIRI RRR----VKQ --T-EDNYYS YYYLNGRSVN
      301 LTD------- --------IK DLLAQAGVTP -EGYNVVMQG DVTEII--NT TPHSRRE-II
      361 DEIAGVAEFD AKKEDAFEEL EVVEERIDEA QLRIEEKQTR LDQLEDERQT ALRYRRLRRE
      421 KAEYEGYLKA SELEDKREER D--------- ---------- ---------- ----------
      481 ---------- ---------- ---------- ---------- -------DVE ARVDDLED--
      541 ---------- ---------- ---------- -------ELE SLQRSLDEKQ GAVVRLQEDL
      601 EDLNDEIEQK GEDEQLKIKG EIEEVKGEIA RLEDKIE--- ---------- ----------
      661 ---------- ---------- ---------- ---------- ---------- -TAEERIEAA
      721 EADRRDAFVQ IDRKQERVDD LADEMRECKL EKASVTSEIQ EREAE-IESL ETELENVDTE
      781 YDEVKAE--- ---------- -LAECKDAVE EAKTEKNDLQ REQDRLLDEA RRRSNQIAEL
      841 ESS---IEET EELLPELEDE RSELERELDK AETNRENIDS ---------- ----------
      901 -----VVT-- ---------- ---------- -DLKRE---- ---RFSLQDD VDEL------
      961 --E----DEL QAKQQ----- ---------- ---------- ---------- ----------
     1021 ---E------ ---------- ---------- -----YAELE AKAGE----S GDSS-FGRAV
     1081 TTILNT---- ---------- ---------- ---------- ---------- ----------
     1141 ---------- ---------- ---------- ---------- ---------- ----------
     1201 ---------- ---------- ---------- ---------- ---------- ----------
     1261 ---------- ---------- ---------- ---------- ---------- ----------
     1321 ---------- ---------- ---------- ---------- ---------- ----------
     1381 ---------- ---------- ---------- ---------- ---------- ----------
     1441 ---------- ---------- ---------- ---------- ---------- ---------G
     1501 FDGVHGAVAQ LGSVDGAYAT ACETAAGGRL ANVVVDDDGV GQRCIDHLKS KNAGRATFLP
     1561 ---------- ---------M -------TEM -YS------- ---RSLPS-- AP------S-
     1621 --DPGV---- -----V--DF AYNLVDF--- D-DQYDGIFS YVLGDTLVVE DI--------
     1681 ---ETAR--- ---------S YMGDY----- --RMVTLDGD LVEKSGAMTG GS-RKGSRYS
     1741 FSTDGR---- ---------- ---------- ---------- ---------- ----------
     1801 ---------- ---------- ---------- ---------- ----GKLERV ATQITELQDQ
     1861 RDDLRDELRD VESRLDDARD RQTDAADEVR SIENEIEKLD EQRDRLEAEI ESDEAELEDL
     1921 EAEREEVDEE MTDISAQIEA KQDEIDEIEG TIADLEAELA DSK--IPELT GQIEDLEAEI
     1981 DERTERIDEL DSKLNELELE KSYAEEA-ID DLHDEIEAAQ NQKADYEERI ETFEDEIESQ
     2041 EAVLEEKRAA VAQLEDELAE LKEERTGLRD DLDEARQERD EVQDEVNDVE ADLSNARERL
     2101 DALEWEIDSL EEEV---G-- ---------- ---------- ---------- ----------
     2161 ---------- ---------- ---------- ---------- ---------- ----------
     2221 ---------- ---------- ---------- ---------- ---------- -------EYD
     2281 PVP----DHD TV----VEMV DLLETDMQAL EPVNMLAIDE YAEV--RDEL DELEANRET-
     2341 LVEEAEGIRE RIERYESLKK ETFMEAYEAI NEQFTEIFEQ -LS-E----- -G--------
     2401 ------TGSL HL----E--- N-EE------ ---------- DPFDGGLTMK -AQPGDK-PI
     2461 QRLDAMSGGE KSLTALAFIF AIQRHNP--- --A-PFYALD EVDAFLDAVN AERVGRMVDQ
     2521 LAGD------ ---------- ----AQFVVV SHRQAM--LD RSERAIGVTM QQD-NVSAVT
     2581 GID-LS---- ---------- -E-------- --E-----GV VADD
//
LOCUS       Halorientalis_regularis    2624 bp    PROT      linear   26-JUN-2019
DEFINITION  gi|1224670995|ref|WP_092689908.1| chromosome segregation protein SMC [Halorient
 ACCESSION  Rose-Cavalier-Smiths-iMac-2.local:91:1544786802
ORIGIN
        1 ---------- ---------- ---------- ---------- -M-HIKELVL DNFKSFG-RK
       61 TRIPFY---- -EDFTTVSGP NG-SGKSNII DSILFALGLA -RTSGIRAE- KLTDLIYN-P
      121 GH-Q-D--GE ---------- ---------- -----RE-GD ---E-EREAS VEVILDNAD-
      181 -GTLERGTVV NAAGTED--- ---------- ---------- ---------- ----------
      241 ---------- ---------- -VGDCSEISI KRR----VKE --T-EDNYYS YYYINGRSVN
      301 LSD------- --------IQ DLLAQAGVTP -EGYNVVMQG DVTEII--NM TPHARRE-II
      361 DEIAGVAQFD AKKEDAFEEL EVVEERIEEA QLRIEEKRDR LSQLEDERET ALEYQELRDE
      421 KEEYESYRKA AELEDKRAEL D--------- ---------- ---------- ----------
      481 ---------- ---------- ---------- ---------- -------AVR EEIEELED--
      541 ---------- ---------- ---------- -------ELE TLQRELDERQ GTVVRLEEDL
      601 EDLNAEIERK GEDEQLRIKR EIEEVKGEIS RLEDAVE--- ---------- ----------
      661 ---------- ---------- ---------- ---------- ---------- -SAEEKIEDA
      721 ENERRQAFVQ IDRKQEEIDD LEGDIRETKV AKSGVKADIQ EKEDE-LAGL EEQIEEVGAE
      781 FEEVKDE--- ---------- -LDEKRAALE DEKSEKNDLQ REQDRLLDEA RRRSNQQREK
      841 EAA---IEEA EARLPEIDAE ITDLEDELEK AAENRSTISG ---------- ----------
      901 -----VVE-- ---------- ---------- -DLKQE---- ---KRELQSD LDDI------
      961 --E----DEI SAKQQ----- ---------- ---------- ---------- ----------
     1021 ---E------ ---------- ---------- -----YAELE AKAGQ----D GDSS-YGRAV
     1081 TTILNG---- ---------- ---------- ---------- ---------- ----------
     1141 ---------- ---------- ---------- ---------- ---------- ----------
     1201 ---------- ---------- ---------- ---------- ---------- ----------
     1261 ---------- ---------- ---------- ---------- ---------- ----------
     1321 ---------- ---------- ---------- ---------- ---------- ----------
     1381 ---------- ---------- ---------- ---------- ---------- ----------
     1441 ---------- ---------- ---------- ---------- ---------- ---------G
     1501 IDGVHGTVGQ LGGVDPEYAT ACETAAGGRL AHVVVDDDGI GQHCIEYLKS RNAGRATFLP
     1561 ---------- ---------I -------TKM -QQ------- ---RSLSS-- LP------S-
     1621 --HDGV---- -----I--DF AYNLVDF--- D-SEYAGIFS YVLGDTLIVD EM--------
     1681 ---DTAR--- ---------D LMGDY----- --RMVTLEGD LVEKSGAMTG GS-SKGTRYS
     1741 FS-GGQ---- ---------- ---------- ---------- ---------- ----------
     1801 ---------- ---------- ---------- ---------- ----GQLERV AARINDLEDE
     1861 RKSIRSDLRD VENRLDDARD RKSDAADQVR EIESEIEALE TEREETEERI ERLEAELDEI
     1921 EKDREEVSDR MDELEGEIEE RTAEIEAIED EIVELESEIE DSE--LPKLT NQADEVREAI
     1981 ADLEARRDDL DGDLNELQLE KQYAEDA-IE ELHDDIEAAQ NRKAEQEERI EELEAEIAEQ
     2041 EELLEEKEAA VADLEEELAD LKAEREELKD DLKEAKQVRD EQQSKVTSVE DDLADCREEE
     2101 DRLEWEVDEL EGQV---G-- ---------- ---------- ---------- ----------
     2161 ---------- ---------- ---------- ---------- ---------- ----------
     2221 ---------- ---------- ---------- ---------- ---------- -------DYD
     2281 PVP----DHD EV----EREI DRLETEMEKL EPVNMLAIEE YDEV--KADL DDLEDKKGT-
     2341 LVEEADGIRD RIETYEARKK ETFMDAYEGI NEQFEDIFER -LS-N----- -G--------
     2401 ------TGTL HL----E--- D-ED------ ---------- DPFDGGLTMK -AQPKDK-PI
     2461 QRLAAMSGGE KSLTALAFIF AIQRYNP--- --A-PFYALD EVDAFLDAAN AEMVGEMVDE
     2521 LAGD------ ---------- ----AQFVVV SHRSAL--LE RSERAIGVTM QED-NISAVT
     2581 GID-LS--E- ---VG-G--- DG------D- --E-----EV PADD
//
LOCUS       Halodesulfurarchaeum_formicicum    2624 bp    PROT      linear   26-JUN-2019
DEFINITION  gi|1110707361|ref|WP_071933246.1| chromosome segregation protein SMC [Halodesul
 ACCESSION  Rose-Cavalier-Smiths-iMac-2.local:98:1544786802
ORIGIN
        1 ---------- ---------- ---------- ---------- -M-YIDQIVL ENFKSFG-RT
       61 TRIPFY---- -EDFTTISGP NG-SGKSNII DAILFALGLA -RTRGMRAQ- KLTDLIYN-P
      121 AH-EED--RD ---------- ---------- --------YD ---G-AREAS VEVTLDNED-
      181 -RTISPSQIA TAIGTED--- ---------- ---------- ---------- ----------
      241 ---------- ---------- -IDEVDQIRV KRR----IKQ --T-EDNYYS YYYLNGRSVN
      301 LSD------- --------IQ DLLAAAGVTP -EGYNVVMQG DVTGII--QM TPHERRE-II
      361 DEIAGVAEFD RKKADAHEEL EQVEEHIHEA ELRIEEKETR LEQLEDERET ALEYQGLREE
      421 KAEYEAYRDV AELEERRQEL A--------- ---------- ---------- ----------
      481 ---------- ---------- ---------- ---------- -------ATE ADIEDREA--
      541 ---------- ---------- ---------- -------ELE SMEAELAERE ERVTRLTEDL
      601 EDLEAEIERT GEEEQLALKR EMEELKAEIG GLEDRID--- ---------- ----------
      661 ---------- ---------- ---------- ---------- ---------- -GAEERIEEA
      721 TETRRQAFVK IDRKQEEIED LEGEIRELKV EKASLVGEKQ DRQEE-IESV EAEIEAVDTA
      781 YDDLRAD--- ---------- -LEAAKESLE TAKSERNDLQ RKKDRYLDEA RRRSTELESA
      841 RED---KANA ETRIEELEER LTDLDRELEK AQTNKAQIED ---------- ----------
      901 -----VIE-- ---------- ---------- -DIETR---- ---RSERRSD LENV------
      961 --E----SKL DAAQE----- ---------- ---------- ---------- ----------
     1021 ---E------ ---------- ---------- -----YASLE ARADE----S GDSS-FGRAV
     1081 TTIRNA---- ---------- ---------- ---------- ---------- ----------
     1141 ---------- ---------- ---------- ---------- ---------- ----------
     1201 ---------- ---------- ---------- ---------- ---------- ----------
     1261 ---------- ---------- ---------- ---------- ---------- ----------
     1321 ---------- ---------- ---------- ---------- ---------- ----------
     1381 ---------- ---------- ---------- ---------- ---------- ----------
     1441 ---------- ---------- ---------- ---------- ---------- ---------N
     1501 IEGVHGPVAE LGSVEEAYAT ACETAAGGRM AHVVVADDGV GERCIEHLKS RNAGRATFLP
     1561 ---------- ---------I -------TEM -EH------- ---RSLPS-- LP------Q-
     1621 --DPGV---- -----I--DF AYNLVDF--- D-QTYAPVFS YVLGDTLVVE DM--------
     1681 ---ATAR--- ---------E FMGEF----- --RLVTLDGD LVEKSGAMTG GS-RSGSRYS
     1741 FTATGQ---- ---------- ---------- ---------- ---------- ----------
     1801 ---------- ---------- ---------- ---------- ----GKLERV AERIESLEDE
     1861 RASIEADITD LDEQLDRARE KRADAVESVR EIESEIERAE RDREEAETDI EELEARIAEL
     1921 EDERESVQSE MAELDAEIEA AEEEITATEA EIEELEAELA ESK--IPELT DEKESLQAEV
     1981 ADLEDRIEDI DSELNSLNLE KEYAESA-IE DLHETVESAQ NTKAEQEERI EELEATIEER
     2041 RADIEEKEAE IAELESELAD LKAEREDLRE ELAAARDERD ETKNEAESLR NRIESLERSA
     2101 QRLEAEVAKL EANV---E-- ---------- ---------- ---------- ----------
     2161 ---------- ---------- ---------- ---------- ---------- ----------
     2221 ---------- ---------- ---------- ---------- ---------- -------ETD
     2281 PVP----DLE TV----EQNV RRLERQMARL EPVNMKAIEE YDTV--ESAL AQLTAKHDE-
     2341 LDEERAAIEE RIDRYDRLKR ENFMAAYEAI NDQFQEIFER -LS-N----- -G--------
     2401 ------TGEL SL----E--- D-PE------ ---------- QPFEGGMTMR -AQPGDK-PV
     2461 QRLDAMSGGE KSLTALAFIF AVQRYNP--- --A-PFYALD EIDAFLDAAN AERVGEMVDE
     2521 LASE------ ---------- ----AQFVVV SHRSAM--LE RSERAIGVTM QEN-NISAVT
     2581 GID-L----- ------A--- GR------E- --------EA VADD
//
LOCUS       Halobacterium_salinarum    2624 bp    PROT      linear   26-JUN-2019
DEFINITION  gi|499204668|ref|WP_010902208.1| chromosome segregation protein SMC [Halobacter
 ACCESSION  Rose-Cavalier-Smiths-iMac-2.local:107:1544786802
ORIGIN
        1 ---------- ---------- ---------- ---------- -M-YIEELVV ENFKSFA-GT
       61 TRIPFY---- -EDFTTISGP NG-SGKSNII DAILFALGLA -RTTGMRAE- TLTDLIYN-P
      121 AH-E----GA ---------- ---------- -----DG-AA ---G-PTEAS VEVVLNNDA-
      181 -GVVSRSQVT TAAGSEN--- ---------- ---------- ---------- ----------
      241 ---------- ---------- -VGSVDTITI KRR----VKR --T-DDSHYS YYYLNDRSVN
      301 LAD------- --------IQ ELLAQAGIAP -EGYNVVMQG DVTGII--NM TAGERRE-II
      361 DEIAGVAEFD AKKRDAFEEL DVVEERIGEA ELKIDEKRDR LDRLADERET ALEYQDLQEE
      421 KQEYEGYAKA AELEETRADL S--------- ---------- ---------- ----------
      481 ---------- ---------- ---------- ---------- -------ATR ADIDEQER--
      541 ---------- ---------- ---------- -------ELE GLTAELDERR DTVGRIEADL
      601 AALNAEIERK GEDEQLAIKR EIEEIKGEVS RLEDTVA--- ---------- ----------
      661 ---------- ---------- ---------- ---------- ---------- -ACEDRVQDA
      721 DAERREAVVE IDRKRERIDA LETDIREVKV QKASVTAEIQ ERRDE-LADI EAEIESVDTE
      781 FDELKAA--- ---------- -LADEKTALE DAKRERNDHQ REQDRLLDEA KRRSEELADA
      841 EAD---LEDA RAELPEVDAT LDELADELEK ATRNREQIVD ---------- ----------
      901 -----VVE-- ---------- ---------- -DLKQE---- ---KRQRQED LAAV------
      961 --E----DEL SAAQE----- ---------- ---------- ---------- ----------
     1021 ---E------ ---------- ---------- -----YARLE AQADQ----S GDSS-YGKAV
     1081 TTVLND---- ---------- ---------- ---------- ---------- ----------
     1141 ---------- ---------- ---------- ---------- ---------- ----------
     1201 ---------- ---------- ---------- ---------- ---------- ----------
     1261 ---------- ---------- ---------- ---------- ---------- ----------
     1321 ---------- ---------- ---------- ---------- ---------- ----------
     1381 ---------- ---------- ---------- ---------- ---------- ----------
     1441 ---------- ---------- ---------- ---------- ---------- ---------D
     1501 RDGVHGTVGQ LGGVREQYAT ACETAAGGRL ANVVVDDDGV GQRCIEYLKQ RNAGRATFLP
     1561 ---------- ---------I -------TEM -QQ------- ---RSLPS-- AP------A-
     1621 --MPGV---- -----V--DF AYDLVDF--- D-ERYAPVFS YVLGSTLVVE NM--------
     1681 ---ETAR--- ---------D LMGEF----- --RLVTLAGD LVEKSGAMTG GS-RSGSRYS
     1741 FSKSGK---- ---------- ---------- ---------- ---------- ----------
     1801 ---------- ---------- ---------- ---------- ----GQLERV AERIQGLEDD
     1861 REDCRQEVRE IDQRLDSARD RRQDATEQVR TIQADIEAAE ADREAAVERI ADLETRIEEL
     1921 QDEREAVDAE MQTVDAEIDA QQETIAAIEA EIESLEAELA ESR--IPELT AEKEDIEATV
     1981 VDLEGRVDEL DGELNSLTLE KEYAEDA-VE DLQADVADAE SRKADEQARI EALNGDIEAK
     2041 QAELAEKEAA VEDLEAELAD LKRDREERKA DLSEAEDARD EQAAAVEDAR HRLERLQAAA
     2101 QTLSEEVAEL DDAV---G-- ---------- ---------- ---------- ----------
     2161 ---------- ---------- ---------- ---------- ---------- ----------
     2221 ---------- ---------- ---------- ---------- ---------- -------EYD
     2281 PIP----DAD VV----AENV ERLGARMEAL EPVNMLAIDE YESV--ADTL DSLEAQRAT-
     2341 LTEEADGIRE RIARYDEQKK STFMAAFEAI NDHFHRIFSR -LS-A----- -G--------
     2401 ------TGGL EL----E--- T-PD------ ---------- DPFDGGLTMK -AQPGDK-PV
     2461 QRLDAMSGGE KSLTALAFIF AIQRHTP--- --A-PFYALD EVDAFLDAVN ADRVGELVDE
     2521 LAGD------ ---------- ----AQFVVV SHRSAM--LD RSERAIGVTM QAD-NRSIVT
     2581 GID-LS---- ---------- --------A- --Q-----GA VTDD
//
LOCUS       Salinarchaeum_spHarchtBsk1    2624 bp    PROT      linear   26-JUN-2019
DEFINITION  gi|521281025|ref|WP_020445293.1| chromosome segregation protein SMC [Salinarcha
 ACCESSION  Rose-Cavalier-Smiths-iMac-2.local:119:1544786802
ORIGIN
        1 ---------- ---------- ---------- ---------- -M-HIQEIVL ENFKSFG-RK
       61 TRIPLY---- -EDFTTISGP NG-SGKSNII DAVLFSLGLA -RTRGIRAR- KLTDLIYN-P
      121 GH-E-A--GA ---------- ---------- -----DS--P ---G-PKEAT VEVVLDNGD-
      181 -GKLSRAQVV NAAGTEK--- ---------- ---------- ---------- ----------
      241 ---------- ---------- -VGDVEQIRI RRR----VKE --T-EDNYYS YYYLNDRSVN
      301 LSD------- --------IQ DLLAQAGVTP -EGYNVVMQG DVTGII--NM TSGERRE-II
      361 DEIAGVAEFD AKKADALEEL EVVQERIDEA ELRIEEKQER LDQLADERET ALEYRDLREE
      421 KKEYEGYLKA AELEEKREER E--------- ---------- ---------- ----------
      481 ---------- ---------- ---------- ---------- -------ELA DEIEAGEA--
      541 ---------- ---------- ---------- -------DLE ELKSDLDERQ GRVTRLQEDL
      601 EDLNAEIERK GEDEQMELKR EVDAIQNSIA RLEDKIE--- ---------- ----------
      661 ---------- ---------- ---------- ---------- ---------- -LAEERIEEA
      721 EARRKDAFVK LDRKNEEIDE LERQIRETKV EQSSVKSELE ERQEA-LEDV EAKIDAVDTE
      781 FEALKDE--- ---------- -LQTHKQDRE ELRSEKNELQ REQDRLLDQA RRRSSEIDEA
      841 KAE---RESL EEQLPELEAE RDDLESELRK AEANRENIAE ---------- ----------
      901 -----VVD-- ---------- ---------- -DLQAE---- ---KREQQEE LDAL------
      961 --D----DEI QAKQQ----- ---------- ---------- ---------- ----------
     1021 ---E------ ---------- ---------- -----YAQLE AQAGD----N GDSS-YGRAV
     1081 STILNA---- ---------- ---------- ---------- ---------- ----------
     1141 ---------- ---------- ---------- ---------- ---------- ----------
     1201 ---------- ---------- ---------- ---------- ---------- ----------
     1261 ---------- ---------- ---------- ---------- ---------- ----------
     1321 ---------- ---------- ---------- ---------- ---------- ----------
     1381 ---------- ---------- ---------- ---------- ---------- ----------
     1441 ---------- ---------- ---------- ---------- ---------- ---------D
     1501 KPGVHGTVAQ LGSVEDRYAT ACETAAGGRL ANVVVNDDGV GEECIEYLKA QNAGRATFLP
     1561 ---------- ---------L -------TEM -DK------- ---RGLPS-- AP------D-
     1621 --DPGV---- -----V--DF AYNLVDF--- G-GEYEGIFS YVLGDTLVVE DM--------
     1681 ---ETAR--- ---------H YMGRF----- --RMVTLDGD LVEKSGAMTG GS-TSGSRYS
     1741 FTKTGK---- ---------- ---------- ---------- ---------- ----------
     1801 ---------- ---------- ---------- ---------- ----GKLERV AEEINDLQER
     1861 RSELKSEIRD LEERIDSARD RRSDATEEVQ SLQADVDRVE DEMADVREEI EAQEERVAEL
     1921 EDQREAVDQE MNELEESIDE VDGQIADLDE EIEEIESELA DSE--VPELT AEAEEIEGEI
     1981 ADLEDRMDAL DARRNEYELE KGYAEDA-ID DLNDEIEQAQ ATKADQQDEI AEFEDQIEEH
     2041 EAELEETRKE ILALEEELSD LKEDRTELRD TLQEAVDARD ELKSELQAAR TELDEQRERA
     2101 STLDAEIEEL EAEV---D-- ---------- ---------- ---------- ----------
     2161 ---------- ---------- ---------- ---------- ---------- ----------
     2221 ---------- ---------- ---------- ---------- ---------- -------AYD
     2281 PVP----DHD EV----RRRI GELESEMASL EPVNMKAIED YDAV--EADL EDLQERKDT-
     2341 LVEEREGITD RIESYESQKK DAFMEAFEAI DGHFQRIFER -LS-N----- -G--------
     2401 ------TGEL VL----E--- D-EE------ ---------- DPFEGGMTMK -AEPADK-PV
     2461 ARLEAMSGGE KSLTALSFIF AIQRFDP--- --A-PFYALD EIDAFLDAAN AERVGEMVDE
     2521 LAGD------ ---------- ----AQFVVV SHRSAM--LE RSERAIGVTM QDD-NVSAVT
     2581 GID-LA--N- ---------- EG-------- ---------V PADD
//
LOCUS       Natrinema_versiforme    2624 bp    PROT      linear   26-JUN-2019
DEFINITION  gi|493474397|ref|WP_006429405.1| chromosome segregation protein SMC [Natrinema
 ACCESSION  Rose-Cavalier-Smiths-iMac-2.local:137:1544786802
ORIGIN
        1 ---------- ---------- ---------- ---------- -M-YIKAIVL DNFKSFG-RK
       61 TKIPFY---- -EDFTVVTGP NG-SGKSNII DAVLFALGLA -RTRGIRAE- KLTDLIYN-P
      121 GH-E-D--G- ---------- ---------- -----GD-SS ---G-PREAT VEVILDNSE-
      181 -GTLERSQVV NAAGSDD--- ---------- ---------- ---------- ----------
      241 ---------- ---------- -VGDVDEIRI RRR----VKE --T-EDNYYS YYYLNDRSVN
      301 LSD------- --------IQ DLLAQAGITP -EGYNVVMQG DVTEII--NM TPHARRE-II
      361 DEIAGVAEFD AKKEDAFGEL ETVQERIDEA ELRIEEKRDR LDQLADERRE AMRYRRLRRE
      421 KEEYEGYRKA SELEEKRDEL A--------- ---------- ---------- ----------
      481 ---------- ---------- ---------- ---------- -------SVE SEVDDLEA--
      541 ---------- ---------- ---------- -------ELQ DLQRELDERE GAVVRLQEDL
      601 EDLNAEIERK GEDEQLRIKS EIEEIKGDIS RLEDKIE--- ---------- ----------
      661 ---------- ---------- ---------- ---------- ---------- -ASEEQIEDA
      721 ESERREAFVQ IDRKQETIDD LADEMREHKL EKASIKSEIQ EREAE-RDDL EAEIEAVDTE
      781 FDELKAD--- ---------- -LAERKDELE AAKTERNDLQ REQDRLLDEA RRRSNNISEK
      841 EQT---IEDK REAIPEIESQ RGDLERELEK AERNRANIAE ---------- ----------
      901 -----VVD-- ---------- ---------- -DLKGE---- ---KRRLQSD VDEL------
      961 --D----DEI QAKQQ----- ---------- ---------- ---------- ----------
     1021 ---E------ ---------- ---------- -----YAELE ANAGE----S GDSS-FGRAV
     1081 TTILNS---- ---------- ---------- ---------- ---------- ----------
     1141 ---------- ---------- ---------- ---------- ---------- ----------
     1201 ---------- ---------- ---------- ---------- ---------- ----------
     1261 ---------- ---------- ---------- ---------- ---------- ----------
     1321 ---------- ---------- ---------- ---------- ---------- ----------
     1381 ---------- ---------- ---------- ---------- ---------- ----------
     1441 ---------- ---------- ---------- ---------- ---------- ---------G
     1501 IDGVHGAVAQ LGTVPGEYAV ACETAAGGRL ANVVVDDDVI GQQCIEHLKS RNAGRATFLP
     1561 ---------- ---------L -------TDM -SQ------- ---RRLPS-- AP------S-
     1621 --DPGI---- -----V--DF AYNLVDF--- D-SEYAGVFS YVLGDTLVVE DI--------
     1681 ---ETAR--- ---------S YMGDY----- --RMVTLDGD LVEKSGAMTG GS-GGGSRYS
     1741 FTGGGE---- ---------- ---------- ---------- ---------- ----------
     1801 ---------- ---------- ---------- ---------- ----GQLERV ATQITELQEE
     1861 RESLREDLRG VEERLDDARD RKSDAADEVR SIESELEGLD EKRDDVESEI ETLEADLEEL
     1921 REERESVDER MNEISAEIEA KTAAVEELEA DIADLESELA DSK--IPELT DQIEELEAEI
     1981 DEREDRIQEL DNELNELSLE KEYAEDA-IE DLHDDIEAAQ NRTAEHEERI EDYEEEIAGK
     2041 REELDEKRAA VEELEEELTE LKAERSDLKE ELSEARTKRD QQQDRVNAVE SKLEDASERA
     2101 SSLEWEIESL ESEV---G-- ---------- ---------- ---------- ----------
     2161 ---------- ---------- ---------- ---------- ---------- ----------
     2221 ---------- ---------- ---------- ---------- ---------- -------DYD
     2281 PVP----DHD TV----LELI EHLQADMEAM EPVNMLAIDE YDEV--RSDL DDLEEGRAT-
     2341 LVEEAEGIRD RIEQYETQKK QTFMDAYDAI AAHFTEIFEK -LS-E----- -G--------
     2401 ------TGTL HL----E--- N-EA------ ---------- DPFDGGLTMK -AQPGDK-PI
     2461 QRLDAMSGGE KSLTALAFIF AIQRHNP--- --A-PFYALD EVDAFLDAVN AERIGEMVEE
     2521 LSDK------ ---------- ----AQFVVV SHRSAM--LD RSERAIGVTM QQD-NVSAVT
     2581 GID-L---S- ---------- SG-------- --------EV PADD
//
LOCUS       ANME2cluster_archaeon    2586 bp    PROT      linear   26-JUN-2019
DEFINITION  gi|1343182577|gb|PPA79214.1| Chromosome partition protein Smc [ANME-2 cluster a
 ACCESSION  Rose-Cavalier-Smiths-iMac-2.local:174:1544786802
ORIGIN
        1 ---------- ---------- ---------- ---------- -M-HIKEIEF QNFKSFG-KN
       61 IKIPFF---- -DGFTTISGP NG-SGKSNIV DGILFCLGLS -SSRTLRAE- KLTDLIYN--
      121 --------GD ---------- ---------- ------K--A ---KKPDFAR VTIRFDNSD-
      181 -REMP----- ---------- ---------- ---------- ---------- ----------
      241 ---------- ---------V ---DLDEVNI TRK----IRQ --T-ESGYYS YYYFNDRPVT
      301 LSD------- --------IH TYLAKARITP -EGYNVIMQG DVTRIT--EM TPTERRK-II
      361 DEIAGVAEFD HKKDQAMNEL EIVRERIERV DIILEEVDIQ RDKLQKERDQ ALKYQGLIEE
      421 RTRFEGYVLL SKLNNANKEL E--------- ---------- ---------- ----------
      481 ---------- ---------- ---------- ---------- -------KII QHINSLME--
      541 ---------- ---------- ---------- -------AGS DIEELLLLKK EKMSELESKL
      601 EQMNQQITRM GEDEQISIKR QIEEIKGEIS LSNNTIT--- ---------- ----------
      661 ---------- ---------- ---------- ---------- ---------- -LTESEITDI
      721 DSQRRRGLVE IDNSKEKMAE LASKIQQEHI HKEGINSEIE DQRTR-LLVL RSKIAEVDSK
      781 FVQTRDE--- ---------- -LTLIKNNLE DARNHKNELM RSEDRILDAM RRRSAEIRDI
      841 EDE---IAES RSKIKSADDD REDAILEMQE LEQQIKELEK ---------- ----------
      901 -----DND-- ---------- ---------- -DLEFN---- ---HSQLKGV LKDL------
      961 --D----DTL RELQQ----- ---------- ---------- ---------- ----------
     1021 ---Q------ ---------- ---------- -----YMKAQ ARIRA----A KEISGYSGAV
     1081 EKILKA---- ---------- ---------- ---------- ---------- ----------
     1141 ---------- ---------- ---------- ---------- ---------- ----------
     1201 ---------- ---------- ---------- ---------- ---------- ----------
     1261 ---------- ---------- ---------- ---------- ---------- ----------
     1321 ---------- ---------- ---------- ---------- ---------- ----------
     1381 ---------- ---------- ---------- ---------- ---------- ----------
     1441 ---------- ---------- ---------- ---------- ---------- -----REYRE
     1501 LPGIYGTIAQ LGKVDHKYAA ALGIAAGGRM QSIVVDTDED GARAIQFLKN RRYGRATFLP
     1561 ---------- ---------L -------NKI VGS------S ----GYRD-- IS------D-
     1621 --MVGV---- -----I--DY AINLVEF--- E-EKFERVFH YVFRDTLIVE DM--------
     1681 ---DAAR--- ---------R LMGGL----- --RMVTLEGE LVEKSGAMTG GS-RARSVLS
     1741 FADAQED--- ---------- ---------- ---------- ---------- ----------
     1801 ---------- ---------- ---------- ---------- -----KITGL AEQITEYESR
     1861 RSKLINQTDT TEGHISTVQK EIRDIETNIA KKQMEISEIN TRGERLTSLI TLKEVELKEK
     1921 EEGRGKLSEE MESIEDAKQV IESEITGLTV QAGELEEQLK GSE--VPELN EQVQRIEDEI
     1981 KRLEMRIRDV DANINAFNTE SSYADDK-NK QTMTRITELD SRKQELKQKI EQLTTRINEL
     2041 ESGLNEKLLR EQELDKDLAD MRKCREDLSK EYTKSQKQYD EIKVQQESSQ RQMIALTATR
     2101 DALIEQISEF TTELEK-R-- ---------- ---------- ---------- ----------
     2161 ---------- ---------- ---------- ---------- ---------- ----------
     2221 ---------- ---------- ---------- ---------- ---------- -------GVD
     2281 MVP----GLE EV----QIRI DSINRAMLKL EPVNMRSIDE YEEV--ERRS TDLRSRRDI-
     2341 LENERNEILI RIKRYEQMKK QSFMDCFDGI NLYFTGIFNE -LS-D----- -G--------
     2401 ------PGEL VL----E--- N-PD------ ---------- DPFAGGLTIK -AQPRDK-TL
     2461 QRMEAMSGGE KSLTALAFIF AIQGYRP--- --A-PFYAFD EIDMFLDGVN AERVAQRLKK
     2521 ANEY------ ---------- ----AQFIVV SLRKPM--IQ AAERTIGVAM QEG-NISSIT
     2581 GVK-LN
//
LOCUS       Halopenitus_malekzzadehii    2624 bp    PROT      linear   26-JUN-2019
DEFINITION  gi|1224796605|ref|WP_092813969.1| chromosome segregation protein SMC [Halopenit
 ACCESSION  Rose-Cavalier-Smiths-iMac-2.local:195:1544786802
ORIGIN
        1 ---------- ---------- ---------- ---------- -M-HITEVVL DDFKSFG-RT
       61 TRIPFY---- -EDFTVITGP NG-SGKSNII DGILFALGLA -RTRGIRAE- KLTDLIYN-P
      121 GH-D-G--AE ---------- ---------- -----SG--D ---G-PDEAA VTVVLDNSD-
      181 -GTLDRGQVV SAAGSEN--- ---------- ---------- ---------- ----------
      241 ---------- ---------- -VGDVEEITV KRR----VKR --T-DDNYYS YYYLNGRSVN
      301 LSD------- --------IQ DLLAQAGVTP -EGYNVVMQG DVTEII--NM TAYQRRG-II
      361 DEIAGVAEFD EKKEAAFEEL EAVEDRIGEA DLRIGEKEDR LDRLADERET ALEYQSYREE
      421 QEEYRGYRKA AELEEKRETR E--------- ---------- ---------- ----------
      481 ---------- ---------- ---------- ---------- -------EVF AEIEETEA--
      541 ---------- ---------- ---------- -------ELA DRRAELDTRQ GRVTRLESEL
      601 SELNDEIERT GEDEQLAIKA EIEEIKGDIS RLEGQIE--- ---------- ----------
      661 ---------- ---------- ---------- ---------- ---------- -NAESRLEEA
      721 ETDRRDAFVQ IDRKQETIDD LEADAKEIKV EKASVKADVA DKRSE-LAEI EAEIDGIDTQ
      781 YDELKAD--- ---------- -LAENKERLE ELKADKNDVQ REKDRLLDEA RRRSNEISEA
      841 QSD---LEEA HERIPDLKAR ISELHGELDT AETNRDAIEE ---------- ----------
      901 -----TIA-- ---------- ---------- -DLFAE---- ---KTERQER LDAL------
      961 --E----DDL REKQS----- ---------- ---------- ---------- ----------
     1021 ---E------ ---------- ---------- -----YATLE ADAKN----R GDTS-WPRAV
     1081 TTIRNA---- ---------- ---------- ---------- ---------- ----------
     1141 ---------- ---------- ---------- ---------- ---------- ----------
     1201 ---------- ---------- ---------- ---------- ---------- ----------
     1261 ---------- ---------- ---------- ---------- ---------- ----------
     1321 ---------- ---------- ---------- ---------- ---------- ----------
     1381 ---------- ---------- ---------- ---------- ---------- ----------
     1441 ---------- ---------- ---------- ---------- ---------- ---------G
     1501 IDGVHGPVGE LASVDPTYAE ACETAAGGRL ANVVVDDDGV GETCIDHLKS RNAGRATFLP
     1561 ---------- ---------I -------TEL -DD------- ---RGLPN-- AP------T-
     1621 --MPGV---- -----V--DF ARNLVEY--- D-ARYDPVFS YVLGSTLVVE DM--------
     1681 ---ATAR--- ---------D LMGDY----- --RMVTLEGD LVETSGAMTG GS-GGGSRYS
     1741 FSTAGG---- ---------- ---------- ---------- ---------- ----------
     1801 ---------- ---------- ---------- ---------- ----GKLQRL AEEIEELEDE
     1861 RQSLESEIDD LDAEIDDARE RKADAEERVR SVEADIDRAE TDLEDGHDRI EELESTLETL
     1921 HTEREEVDER MTELDAEIEE LASEQAAVED RIAEIEAELA DSR--IPELT SRADDVRDEI
     1981 EDLESRMDDL DGRLNEVQLE KEYAEDA-VE ELHDRIEAAQ NKKAEAEETI ADHEAAIEEK
     2041 RELLAEKRDE IEDLEEELAE LKAERSDLRE TLSAATEERD EQRQRVSTVE STLSDLCDRA
     2101 DRLEWEIDEL ESQV---G-- ---------- ---------- ---------- ----------
     2161 ---------- ---------- ---------- ---------- ---------- ----------
     2221 ---------- ---------- ---------- ---------- ---------- -------DYD
     2281 PIP----DHD EV----ERRI EELDAEMEAL EPVNMRAIDE YDEV--EAAL DQLQERRDV-
     2341 LVTERDGIEE RIAEYESQKK RTFMDAFESI NDHFEDIFER -LS-A----- -G--------
     2401 ------TGEL VL----E--- N-PE------ ---------- DPFEEGLTMK -AQPADK-PV
     2461 QRLDAMSGGE KSLTALAFIF AIQRHNP--- --A-PFYALD EVDAFLDAVN AERVGEMVHD
     2521 LAGE------ ---------- ----AQFVVV SHRSAL--LE RSERAIGVTM QED-NVSAVT
     2581 GMQ-FG---- ---A------ DG------E- --EADGDGEV PADD
//
LOCUS       Halobonum_tyrrellensis    2624 bp    PROT      linear   26-JUN-2019
DEFINITION  gi|557374347|ref|WP_023395366.1| chromosome segregation protein SMC [Candidatus
 ACCESSION  Rose-Cavalier-Smiths-iMac-2.local:199:1544786802
ORIGIN
        1 ---------- ---------- ---------- ---------- -M-HIKELVL DDFKSFG-RT
       61 TRIPFY---- -EDFTVVTGP NG-SGKSNII DGVLFALGLA -RTRGIRAE- KLTDLIYN-P
      121 GH-D-G---E ---------- ---------- -----EA-GN ---A-PREAS VEVILDNAD-
      181 -GTLDRSQVV NAAGSDD--- ---------- ---------- ---------- ----------
      241 ---------- ---------- -VGDTEEIRI RRR----VKE --T-DENYYS YYYLNDRSVN
      301 LSD------- --------IR DLLAQAGVTP -EGYNVVMQG DVTEII--NM TPGQRRE-VL
      361 DEIAGVAEFD AKKEDAFEEL ETVEERIDEA DLRIGEKEDR LDRLADERET ALEYQGLREE
      421 KETYEGYLRA AELEAKRDDL A--------- ---------- ---------- ----------
      481 ---------- ---------- ---------- ---------- -------ETR AEIDDGEE--
      541 ---------- ---------- ---------- -------RLT DLREELDDRQ ARVDELESEL
      601 DDLNREIERK GEDEQLAIKA EIEEIKGEVS RLEGKIE--- ---------- ----------
      661 ---------- ---------- ---------- ---------- ---------- -NQEERADEA
      721 ETERREAFVA IDRKNEEIDG LESDIRETKV EKANLKSSLT SKRTE-LAEI QAEIDDADTE
      781 FDELKAD--- ---------- -LAEQKERVE RLRSERNDLQ REKDRLLDEA RRRSNEISEV
      841 EEE---LTET EESIPDLKRR VSDLHSELDT AEKNESRVRG ---------- ----------
      901 -----VIE-- ---------- ---------- -ELSEE---- ---RSATESK LEAV------
      961 --E----EEI RERQQ----- ---------- ---------- ---------- ----------
     1021 ---E------ ---------- ---------- -----YSQLE ARADS----S GDAS-WPRSV
     1081 TTVTNA---- ---------- ---------- ---------- ---------- ----------
     1141 ---------- ---------- ---------- ---------- ---------- ----------
     1201 ---------- ---------- ---------- ---------- ---------- ----------
     1261 ---------- ---------- ---------- ---------- ---------- ----------
     1321 ---------- ---------- ---------- ---------- ---------- ----------
     1381 ---------- ---------- ---------- ---------- ---------- ----------
     1441 ---------- ---------- ---------- ---------- ---------- ---------D
     1501 FSGVHGPVGE LASVDSEYAT ACETAAGGRL ANVVVDDDGV GSDCIDYLKR RNAGRATFLP
     1561 ---------- ---------L -------TEM -DR------- ---RGLPS-- AP------S-
     1621 --DPGV---- -----V--GF ARNLVEY--- D-DEYEGVFS YVLGSTLVVE DM--------
     1681 ---DTAR--- ---------A HMGDF----- --RMVTLDGD LVERSGAMTG GS-GGGSRYA
     1741 FSKSGK---- ---------- ---------- ---------- ---------- ----------
     1801 ---------- ---------- ---------- ---------- ----GKLERV AEEIHSLEDD
     1861 RQALKSEIEE IEADLEDARS RASDAAEKVR DIEADLERAE EAVEEAEASV DEYEARIEEL
     1921 EAERESVDAE MTDLDERIDE RDESIAETEA TVEELEAELA DSE--IPELS ERADEVRSEI
     1981 ADLEDRMDDL DGDLNQLQLE KQYAEDA-VD DLHETVEEAQ AKKADAEERV AEFETAIEEK
     2041 EAGLEEKHEA IADLEEELAD LKEERESVKA DLREVESARD DQREAVERVA SEVESLRETA
     2101 ERLEWEVEEL EERV---G-- ---------- ---------- ---------- ----------
     2161 ---------- ---------- ---------- ---------- ---------- ----------
     2221 ---------- ---------- ---------- ---------- ---------- -------SYD
     2281 PIP----DHD TV----EAEI ERLEGEMEAL EPVNMLAIDE YDEV--ESEL SDLEERRGV-
     2341 LADERDAIEE RIERFEAQKK GTFMDAYESI DGHFRDIFER -LS-A----- -G--------
     2401 ------SGEL VL----E--- D-PD------ ---------- DPFEGGLTMK -AQPADK-PV
     2461 QRLDAMSGGE KSLTALAFIF AIQRHNP--- --A-PFYALD EIDAFLDAVN AERVGEMVDE
     2521 LAGE------ ---------- ----AQFVVV SHRSAL--LE RSERAIGVTM QED-NVSAVT
     2581 GIQ-LG--E- ------G--- DP------A- --E----PEA SADD
//
LOCUS       Haloferax_musocum    2666 bp    PROT      linear   26-JUN-2019
DEFINITION  gi|495597126|ref|WP_008321705.1| chromosome segregation protein SMC [Haloferax
 ACCESSION  Rose-Cavalier-Smiths-iMac-2.local:205:1544786802
ORIGIN
        1 ---------- ---------- ---------- ---------- -M-HIKELVL DGFKSFG-RP
       61 TRIPFY---- -EDFTVVTGP NG-SGKSNII DGVLFALGLA -RTRGIRAE- KLTDLIYN-P
      121 GH-A-D-GSD -G-------- ---------- -----DA-PT ---Q-PKEAS VTVVLDNSA-
      181 -GTLDRSQVV NAAGTDN--- ---------- ---------- ---------- ----------
      241 ---------- ---------- -VGDVDEITI KRR----VKE --T-PDNYYS YYYLNERSVN
      301 LSD------- --------IQ DLLAQAGITP -EGYNVVMQG DVTEII--NM TPYQRRG-II
      361 DEIAGVAEFD EKKDAAFEEL EAVEERVDEA DLRIEEKETR LDQLADERET ALEYKGLRDE
      421 KEEYEGYLKA AELEDKRDDL D--------- ---------- ---------- ----------
      481 ---------- ---------- ---------- ---------- -------RTE SRIESTAS--
      541 ---------- ---------- ---------- -------DLE ALQAELDERQ GKVTRLEEDL
      601 EDLTHEIERK GEDEQLRIKS EMEEIKGDIA RLENTIE--- ---------- ----------
      661 ---------- ---------- ---------- ---------- ---------- -AAEEKRDDA
      721 EAERRTAFVD IDRKQEKIDD LEADIREVKV EKASVKSDIQ SKRVE-LSEV QAEIDSVDTE
      781 FDELKSE--- ---------- -LAEKKEALD EFKDEKNDRQ RAKDRLLDDA RRRSNEISET
      841 QDE---IDRT HERIPELKAT LSDLHSELDT AEKNKAKIDG ---------- ----------
      901 -----IIE-- ---------- ---------- -DLQAE---- ---KAELNDE LSEV------
      961 --T----DEL QTKQS----- ---------- ---------- ---------- ----------
     1021 ---E------ ---------- ---------- -----YARLE ARAGK----D GDNS-WPRAV
     1081 TTILNA---- ---------- ---------- ---------- ---------- ----------
     1141 ---------- ---------- ---------- ---------- ---------- ----------
     1201 ---------- ---------- ---------- ---------- ---------- ----------
     1261 ---------- ---------- ---------- ---------- ---------- ----------
     1321 ---------- ---------- ---------- ---------- ---------- ----------
     1381 ---------- ---------- ---------- ---------- ---------- ----------
     1441 ---------- ---------- ---------- ---------- ---------- ---------G
     1501 LSGVHGAVGQ LGSVDGEYAK ACETAAGGRL ANVVVDDDGV GSSCINHLKS RNAGRATFLP
     1561 ---------- ---------I -------TKM -DN------- ---RGLPH-- KP------T-
     1621 --HPGV---- -----V--DF ARNLVEY--- D-SQYESIFS YVLGSTLVVE DM--------
     1681 ---ETAR--- ---------D LMGDY----- --RMVTLDGD LVERSGAMTG GS-GGSSRYS
     1741 FSKSGE---- ---------- ---------- ---------- ---------- ----------
     1801 ---------- ---------- ---------- ---------- ----GKLERI AKEITTLEDR
     1861 RRSLNSEIRA IDDDLDDARG RASDAADRVR TIEREVEDAQ ADIDDAEAEI DRLNDRLDEL
     1921 ESERKSVDEE MSDLDDEIAA YDDEIAAVEA DIEDIETELA DSE--IPELT AQTDEIRANI
     1981 DDLEDRMSTL DGRLNEIQLE KQYAEDA-VD DLHETVESAQ NRKAEASETI AEAESNIESR
     2041 EADLEAKREA VAELEDELVD LKEDRRELQD DLREARSARD EKKDRVNAVE SKLESMRSAA
     2101 ERLEWEIDEL EAQV---G-- ---------- ---------- ---------- ----------
     2161 ---------- ---------- ---------- ---------- ---------- ----------
     2221 ---------- ---------- ---------- ---------- ---------- -------DYD
     2281 PIP----DHS TV----ESEI ERLTEEMEAL EPVNMLAIDE YDDV--KADL DDLQERRDV-
     2341 LVEERDAIAE RIDQYESQKK ATFMESFDAI AENFTDIFER -LS-N----- -G--------
     2401 ------TGHL HL----E--- N-PD------ ---------- DPFEEGLTMK -AQPGDK-PI
     2461 QRLDAMSGGE KSLTALAFIF AIQRHNP--- --A-PFYALD EVDAFLDAAN AERVGQMVDD
     2521 LAGD------ ---------- ----AQFVVV SHRSAL--LE RAERAIGVTM QGD-NVSAVT
     2581 GIQ-FGGDGA GDDTA----- --D---RT-- ----D---G- ---DDGTGGD SD---DGSDG
     2641 HNDGGDEHDD TGVEV---EA EVPTND
//
LOCUS       Halobacteriales_PSQ20072.1    2624 bp    PROT      linear   26-JUN-2019
DEFINITION  gi|1371289544|gb|PSQ20072.1| chromosome segregation protein SMC [Halobacteriale
 ACCESSION  Rose-Cavalier-Smiths-iMac-2.local:213:1544786802
ORIGIN
        1 ---------- ---------- ---------- ---------- -M-HITELVL EDFKSFG-GK
       61 TRIPLY---- -EDFTTISGP NG-SGKSNII DGVLFALGLA -RARGIRAR- KLTDLIYN-P
      121 GHDE-D--DE ---------- ---------- -----SA-GG PDPG-PREAS VTVVLDNAD-
      181 -RAVERGELV AAAGTED--- ---------- ---------- ---------- ----------
      241 ---------- ---------- -VGDPDEITV KRR----VKE --T-EEDYYS YYYLNGRSVN
      301 LSD------- --------IQ DLLAGAGVTP -EGYNVVMQG DVTDVI--SM SARERRQ-II
      361 DEIAGVAQFD EKKADALEEL DTVLDRIEEA ELRIEEKTDR LDRLEDERET ALEYRELQDR
      421 KEEYESYRKA AELEDKREEL A--------- ---------- ---------- ----------
      481 ---------- ---------- ---------- ---------- -------DAE AEAEDLRD--
      541 ---------- ---------- ---------- -------ELA DLQAELDERQ GRVVRLQEDL
      601 EDLNAEIEHK GEDEQLRIKS EIETVKGEIS RLEGEIE--- ---------- ----------
      661 ---------- ---------- ---------- ---------- ---------- -AAEEAIEDA
      721 ETRRREAYFE IDHKQETVEE LEGEIRDLKV EASSVKADSK DRKVD-LAEV QERIEAADTE
      781 FDELTSR--- ---------- -LQDRKEELE ERKDERNELR RERDRLTDEA RRQAQEIESI
      841 EHE---LDRA RDRVPEVEAE IEDLEAELAK ARANREQIAE ---------- ----------
      901 -----VVD-- ---------- ---------- -DLTAE---- ---KRETAAE LEDL------
      961 --E----DRL DAKQR----- ---------- ---------- ---------- ----------
     1021 ---E------ ---------- ---------- -----YAELE AKADR----N GDDS-FGRAV
     1081 STVLNA---- ---------- ---------- ---------- ---------- ----------
     1141 ---------- ---------- ---------- ---------- ---------- ----------
     1201 ---------- ---------- ---------- ---------- ---------- ----------
     1261 ---------- ---------- ---------- ---------- ---------- ----------
     1321 ---------- ---------- ---------- ---------- ---------- ----------
     1381 ---------- ---------- ---------- ---------- ---------- ----------
     1441 ---------- ---------- ---------- ---------- ---------- ---------G
     1501 MEGVHGAVAQ LGGVDGEYAT ACETAAGSRM ANVVVDDDEV GQGCIEFLKS RNAGRATFLP
     1561 ---------- ---------L -------TEM -DD------- ---RGVPD-- TP------D-
     1621 --YPGV---- -----V--DF AYNLVDF--- D-EEYAGVFS YVLGDTLVVE DI--------
     1681 ---ETAR--- ---------D LMGRY----- --RLVTLAGD LVEKTGAMTG GS-GGGSRYS
     1741 FSKSGK---- ---------- ---------- ---------- ---------- ----------
     1801 ---------- ---------- ---------- ---------- ----GQLERL AETIQDLEDE
     1861 RQSLREDLSD VEDRIDDARE RRADATEAVN ELEAELDRTR ETLAEVEGDI DAYGDELDDL
     1921 RSEREDIDER MGEIDEEIED VEAEMAEFEE EIDEIEAELA ESE--IPELT EEAEAIEAEI
     1981 EDLEERLNDL EAERNELELE REYAEES-IE DLQEEVESAQ NRKAEKEARI EELEGEIEDQ
     2041 EQVLAEKRAA VEEIEDELAD LKEEREEARA DLEDARRARD EKREAVNGVE SDMADARERA
     2101 ERLEREIDEL EDAV---G-- ---------- ---------- ---------- ----------
     2161 ---------- ---------- ---------- ---------- ---------- ----------
     2221 ---------- ---------- ---------- ---------- ---------- -------DYD
     2281 PVP----DHH EV----VSEI GRIEAEMEAL EPVNMLAIEE YDEV--QAEL EELEEGKAT-
     2341 LEDERSEIRE RIDAYEAKKK ETFMEAFEGI NDHFERVFAR -LS-N----- -G--------
     2401 ------TGTL HL----E--- D-ED------ ---------- DPFEGGLTMK -ARPGDK-PI
     2461 QRLEAMSGGE KSLTALAFIF AIQRYNP--- --A-PFYALD EVDAFLDAAN AERVGEMVDD
     2521 LSEE------ ---------- ----AQFVVV SHRSAM--LD RSERAIGVTM GED-NTSAVT
     2581 GIQ-LS---- ------D-AP EE-------- ---------V TADD
//
LOCUS       Methanosaeta_sp.NSP1    2624 bp    PROT      linear   26-JUN-2019
DEFINITION  gi|1232209197|gb|OYV08850.1| chromosome segregation protein [Methanosaeta sp. N
 ACCESSION  Rose-Cavalier-Smiths-iMac-2.local:224:1544786802

ORIGIN
        1 ---------- ---------- ---------- ---------- -M-YIKEVEL KNFKSFG-KS
       61 VRVPLK---- -NDFLTVTGP NG-SGKSNIV DALLFALCLS -SSRAMRAE- RLPDLIYR--
      121 GE---G--AK ---------- ---------- ---------- ---N-PDFAQ VTVRLDNAG-
      181 -----RSFP- ---------- ---------- ---------- ---------- ----------
      241 ---------- ---------- -L-DSDTIEV SRS----IKV --K-GDKYSS SYYFNGKSCS
      301 QGE------- --------LH ELLAKAGITP -ESYNIVMQG DVTRII--EM SALERRK-II
      361 DEIAGVAEFD EKKKKAMEEL DVVAERIGRV DVIIEEVADQ LSHLKAERDL ALSYQAHREE
      421 LTRQQAFLLL AKLKEASTEL E--------- ---------- ---------- ----------
      481 ---------- ---------- ---------- ---------- -------ALH EEMAALEE--
      541 ---------- ---------- ---------- -------KGK SLQQKAEEKR QHFSEQDARL
      601 ASISSEITHK GEDEQIEVKR RIEEIKGEIS REAARLE--- ---------- ----------
      661 ---------- ---------- ---------- ---------- ---------- -MVEKSLSEA
      721 DDQQKSCFKQ TESLQSEARS LAEKIGDASL RAASLRGELE DQLAL-QGKA QESLAQADAR
      781 FTSLRDE--- ---------- -LAAARQARE EAKSSLGDLV RERDRLLDAT RRSGLEKEEL
      841 LSG---IKEA EESLSSQEQD EKLLRSELSS LNSRAMSLEK ---------- ----------
      901 -----DRD-- ---------- ---------- -DLESA---- ---RQRLRRE MAEG------
      961 --D----REL QKLQS----- ---------- ---------- ---------- ----------
     1021 ---E------ ---------- ---------- -----FAKSD GRMRA----A EEKAGYSRAV
     1081 EAVRSA---- ---------- ---------- ---------- ---------- ----------
     1141 ---------- ---------- ---------- ---------- ---------- ----------
     1201 ---------- ---------- ---------- ---------- ---------- ----------
     1261 ---------- ---------- ---------- ---------- ---------- ----------
     1321 ---------- ---------- ---------- ---------- ---------- ----------
     1381 ---------- ---------- ---------- ---------- ---------- ----------
     1441 ---------- ---------- ---------- ---------- ---------- -----MKRQM
     1501 LQGLFGTIAE LGKVDSAYSA ALEVAAGARL QSIVAASDAE ASQAIEYLKR SQIGRATFLP
     1561 ---------- ---------L -------NKL -ER------- ---GSLPS-- RP------E-
     1621 --HPGV---- -----V--DY ALNLVDF--- D-AKFLPAFW YVFRDTLVMD SL--------
     1681 ---SSAR--- ---------P LMGRY----- --RMVTLEGD LVERSGAMTG GH--YRSKMK
     1741 FAAEER---- ---------- ---------- ---------- ---------- ----------
     1801 ---------- ---------- ---------- ---------- ----SRAMDL SAKIASAESE
     1861 RSQRLDRMDR IEEQISHISR EVEELNREIS KKTFQMDEMG SAGPRLEKAI SEKRERLAAM
     1921 EGEALGYKEQ LGSLEATIAS SEKTLSSVQQ KIDRLEEDLK GSE--IPELN KKADAAGLEV
     1981 KRLQERIGGI DSEMLKDRIR EDALREK-LD ELSARRASLE GQKAEALSRK SAAAALIAEL
     2041 KEKLAAALAR EEEIEGELHG LKGERLKLLE KTLLLQREAE QAEREWDRIE ARKNATASAG
     2101 GAILSRVTEL RGQIESCG-- ---------- ---------- ---------- ----------
     2161 ---------- ---------- ---------- ---------- ---------- ----------
     2221 ---------- ---------- ---------- ---------- ---------- -------VDS
     2281 SPP----NSE IV----AEKI RALEQAMRDM EPVNMLAIRE YDHV--KTRH DTLVQRRNT-
     2341 LAEERKAIIE KLEKYDLMKK EAFMSSFTEI NQNFKQIFME -LS-R----- -G--------
     2401 ------EGEL IL----E--- D-PE------ ---------- EPLAAGMTIK -ARPAGK-PF
     2461 HRLEAMSGGE KSLTALSFIF SIQMHRP--- --A-PFYAMD EIDMFLDGAN VERVARLIKK
     2521 ISAR------ ---------- ----AQFIVV SLRKPM--IL QSKYTLGVTM QEN-NITTVT
     2581 GI-------- ---------- ---------- ---------- -ATS
//
LOCUS       Halococcus_hamelinensis    2624 bp    PROT      linear   26-JUN-2019
DEFINITION  gi|494969250|ref|WP_007695276.1| chromosome segregation protein SMC [Halococcus
 ACCESSION  Rose-Cavalier-Smiths-iMac-2.local:227:1544786802
ORIGIN
        1 ---------- ---------- ---------- ---------- -M-HIKTLVL ENFKSFG-RK
       61 TRLPFY---- -EDFTTVSGP NG-SGKSNII DAVLFCLGLA -RTRGIRAQ- KLTDLIYN-P
      121 SH-D-D--G- ---------- ---------- -----QD-PS ---G-TREAS VEVVLANAD-
      181 -ETLTRAEVE SAAGTDD--- ---------- ---------- ---------- ----------
      241 ---------- ---------- -VGDIEEITI KRR----VKQ --T-DDNYYS YYYLNGRSVN
      301 LSD------- --------IQ DLLAQAGITP -EGYNVVMQG DVTGII--SM TAGERRE-II
      361 DEIAGVAAFD AKKEDAFEEL AVVEERIDEA ELRIAEKEDR LDQLRDERET ALEYQSLREE
      421 KEEYEAYRKA AELEEKRAQL A--------- ---------- ---------- ----------
      481 ---------- ---------- ---------- ---------- -------ETE EKIEALED--
      541 ---------- ---------- ---------- -------DLA DRQTELDERQ GRVSRLDSDL
      601 DDLNEEIERK GEDEQLAIKR EIEEIKGERS RLEDKID--- ---------- ----------
      661 ---------- ---------- ---------- ---------- ---------- -STEERIADA
      721 ESERRQAFVE LDKKQEDIEE FESDIRSLKV EKSGLTADIE DEEAK-LAEV EAEIESVDTE
      781 YDEVKAD--- ---------- -LADRRETLE RAKSEKNERQ REQDRLLDAA RRRSTEQSET
      841 EAE---IEDA REEIPGIKAA ISDLEDELEK AERNEANIED ---------- ----------
      901 -----VVS-- ---------- ---------- -DLAEE---- ---KRERKDD LDEV------
      961 --E----DDL RAAKE----- ---------- ---------- ---------- ----------
     1021 ---E------ ---------- ---------- -----YATLE SKSDS----S G-SS-YGRAV
     1081 STALNA---- ---------- ---------- ---------- ---------- ----------
     1141 ---------- ---------- ---------- ---------- ---------- ----------
     1201 ---------- ---------- ---------- ---------- ---------- ----------
     1261 ---------- ---------- ---------- ---------- ---------- ----------
     1321 ---------- ---------- ---------- ---------- ---------- ----------
     1381 ---------- ---------- ---------- ---------- ---------- ----------
     1441 ---------- ---------- ---------- ---------- ---------- ---------G
     1501 LDGVHGTVAQ LGGVAGEYAT ACETAAGGRL ANVVVSDDGV GQRAIEHLKS RNAGRATFLP
     1561 ---------- ---------I -------TKM -QR------- ---RSLPN-- RP------N-
     1621 --REGV---- -----V--DF AYNLVDF--- P-DEYAGIFS YVLGSTLVVE DM--------
     1681 ---ATAR--- ---------D LMGDY----- --RLVTVDGD LVEKSGAMTG GS-KSGSRYS
     1741 F-ESSA---- ---------- ---------- ---------- ---------- ----------
     1801 ---------- ---------- ---------- ---------- ----GRIERV ADRITELEEQ
     1861 RRDVQAEVRE IESRLDDARD RRSAAADQVR DIESEIERKE RERAEVESRI DSLEDDIEEI
     1921 EDDREAVDAE MNELETAIAG YDEEIATIEA DIEELESELA DSD--IPELT SEADEIQGTI
     1981 DDLEERMDDL DGELNQLQLE KQYAESS-IA DLNDKLETAQ NRKAEAEERI EELEAAIEEQ
     2041 DEKLEEREAA VEDLEDELAD LKAERTELKA ELKEATAARD EQREAVNEVE GTLDDRRERR
     2101 ERLGWEIDEL ESVV---G-- ---------- ---------- ---------- ----------
     2161 ---------- ---------- ---------- ---------- ---------- ----------
     2221 ---------- ---------- ---------- ---------- ---------- -------EYD
     2281 PIP----DHD EV----EREI GRLEGEMEEL EPVNMLAIDE YDTV--ADDL DDLTDKKAT-
     2341 LTDERDGIED RIDSYEAQKK ATFMESYEAI NDQFESIFER -LS-A----- -G--------
     2401 ------SGTL HL----E--- D-PD------ ---------- DPFEGGLTMK -AQPGDK-PI
     2461 QRLDAMSGGE KSLTALAFIF AIQRHNP--- --A-PFYALD EVDAFLDAAN AERVGELVDE
     2521 LASD------ ---------- ----AQFIVV SHRSAM--LE RSERAIGVTM QGD-NVSAVT
     2581 GID-LG--A- ------A--- E--------- ---------A PADD
//
LOCUS       Halobacteriales_PSQ44294.1    2660 bp    PROT      linear   26-JUN-2019
DEFINITION  gi|1371315398|gb|PSQ44294.1| chromosome segregation protein SMC [Halobacteriale
 ACCESSION  Rose-Cavalier-Smiths-iMac-2.local:232:1544786802
ORIGIN
        1 ---------- ---------- ---------- ---------- -M-HITELVL DDFKSFG-RK
       61 TRIPFY---- -EDFTTISGP NG-SGKSNII DAVLFALGLA -RTRGIRAE- KLTDLIYN-P
      121 GH-A-D--G- ---------- ---------- -----DG-TA ---G-PNEAS VEVVLDNAD-
      181 -RTLSRSQVV SAAGSED--- ---------- ---------- ---------- ----------
      241 ---------- ---------- -VGDVDTITV KRR----VKR --T-EDNYYS YYYLNGRSVN
      301 LSD------- --------IQ DLLATAGIAP -EGYNVVMQG DVTEII--SM TPHERRE-II
      361 DEIAGVAGFD AKKEDAFEEL DTVEERIDEA DLRVEEKETR LDQLADERET ALEYRSLKEE
      421 RGEYEGYRKA AELEDKRGDL E--------- ---------- ---------- ----------
      481 ---------- ---------- ---------- ---------- -------AIE AEIEATET--
      541 ---------- ---------- ---------- -------TVE DRRHDLDEAQ GRVDRLEDDL
      601 AELNAEIERT GEDEQLAIKG EIEELKAEIG RLEDDVE--- ---------- ----------
      661 ---------- ---------- ---------- ---------- ---------- -TAEAEIEAT
      721 AADRREAFVE IDRKNERVDE LDEKIKERKV KKASLKREVG ELEDD-LAAV EAEIDAVDAE
      781 YDELKAT--- ---------- -LAEKKEAIE AEKGERNDRQ RDLDRLTDEA RRRSREIDEA
      841 EAD---RDEA EERLPEIDDR IADLEDELEK AEHNHESISS ---------- ----------
      901 -----VVE-- ---------- ---------- -DLKDE---- ---RAALREE VDEI------
      961 --E----DDL DAAKQ----- ---------- ---------- ---------- ----------
     1021 ---E------ ---------- ---------- -----YAEAE AATGS----D GS-S-YGRAV
     1081 SAILNG---- ---------- ---------- ---------- ---------- ----------
     1141 ---------- ---------- ---------- ---------- ---------- ----------
     1201 ---------- ---------- ---------- ---------- ---------- ----------
     1261 ---------- ---------- ---------- ---------- ---------- ----------
     1321 ---------- ---------- ---------- ---------- ---------- ----------
     1381 ---------- ---------- ---------- ---------- ---------- ----------
     1441 ---------- ---------- ---------- ---------- ---------- ---------D
     1501 LGGVHGTVAQ LGGVSEQYAT ACETAAGGRL ANVVVDDDGV GERCIEYLKS RNAGRATFLP
     1561 ---------- ---------L -------TEM -HR------- ---RSLPS-- AP------D-
     1621 --VPGV---- -----V--GF AYDLVDF--- D-EEYAGVFS YVLGDTLVVE DM--------
     1681 ---ATAR--- ---------D LMGEF----- --RMVTVDGD LVEKSGAMTG GS-SSGSRYS
     1741 FG-RSG---- ---------- ---------- ---------- ---------- ----------
     1801 ---------- ---------- ---------- ---------- ---PGRIERL ADRITELQDE
     1861 RDAVREELRD VEERLADARD RKSNVADEVR AIGSEIEDAE ADRETVEDRI DDLDAEIAEL
     1921 EAERESVRDE ADGIESEIDA HGERIADLEA EIADVEAELA DSD--LPELT DRVEGIESEI
     1981 AERGDRIDDI DNELNELRLE REYAEDA-ID ELHDEVEAAQ NRKAEAEDRI DDLETEIEDR
     2041 EATLAEKREV IAELEAELAE LKEDREALRE DLRGARDERD EAKSAVETVE GDLADLRERE
     2101 DEVAWEIDQL AAEV---G-- ---------- ---------- ---------- ----------
     2161 ---------- ---------- ---------- ---------- ---------- ----------
     2221 ---------- ---------- ---------- ---------- ---------- -------DYD
     2281 PIP----DHD DL----RAEI ERVEEEMAAL EPVNMLAIDE YDEV--EADL ADLREGRET-
     2341 LVEERDGIRE RIESYEERKR ETFMNAYESI DAHFRDVFER -LS-S----- -G--------
     2401 ------TGSL HL----E--- D-ED------ ---------- DPFDGGLTMK -AQPGDK-PI
     2461 QRLDAMSGGE KSLTALSFIF AIQRHNP--- --A-PFYALD EVDAFLDAAN AERVGEMVDA
     2521 LADD------ ---------- ----AQFVVV THRSAM--LD RSDRAIGVTM GED-NVSAVT
     2581 GIA-L----- ----A-D--- DG-------- ---------A DDDDTD-DAP GGDGSGGAG-
     2641 -----GDEPD RAVEEVEADD
//
LOCUS       Halonotius_pteroidesgi|1486571192|ref|WP_120085086.    2624 bp    PROT      linear   26-JUN-2019
DEFINITION  Halonotius_pteroidesgi|1486571192|ref|WP_120085086.1| chromosome segregation pr
 ACCESSION  Rose-Cavalier-Smiths-iMac-2.local:238:1544786802
ORIGIN
        1 ---------- ---------- ---------- ---------- -M-HIKALVL DGFKSFG-RP
       61 TRIPLY---- -EDFTVITGP NG-SGKSNII DGVLFALGLA -KTRGIRAE- KLTDLIYN-P
      121 GH-D-G---E -A-------- ---------- -----ST-DD ---G-PREAS VEVILDNSA-
      181 -GTLTREQVV TAAGTDR--- ---------- ---------- ---------- ----------
      241 ---------- ---------- -IGDVEEITI KRR----VKQ --T-DDNYYS YYYLNERSVN
      301 LGD------- --------IQ DLLAQAGIAP -EGYNVVMQG DVTEII--NM SAGQRRG-II
      361 DEIAGVAEFD AKKDSAFEEL DAVEERINEA TLKIEEKEER LDQLADERDT ALEYQSLRDE
      421 KQEYEGYLKA AELENKRKEL T--------- ---------- ---------- ----------
      481 ---------- ---------- ---------- ---------- -------EIE SDINSHEE--
      541 ---------- ---------- ---------- -------TLA ERQETLDSAQ GRLSRLENEL
      601 EALNREIERK GEDEQLRLKR EMESIKGEID RLEGRIE--- ---------- ----------
      661 ---------- ---------- ---------- ---------- ---------- -AAEGRIEDA
      721 EDERRQAFVQ IDRKQEELDE IEATITDLKV EQASVKSTIQ SKQAD-LAEI QDEIDNADTE
      781 FDELKAE--- ---------- -LADKKERRE ELKTQANDIQ RKKDRLLDDA RRRSTEVEEA
      841 QAD---LTEA RESIPDLKAE LSNLQSELDK AEKNRSKIEA ---------- ----------
      901 -----SIG-- ---------- ---------- -ALRDD---- ---REEAKAD LEEI------
      961 --E----SKL REKQS----- ---------- ---------- ---------- ----------
     1021 ---E------ ---------- ---------- -----YADIE ARS------D DDSS-WPRAV
     1081 TTILNA---- ---------- ---------- ---------- ---------- ----------
     1141 ---------- ---------- ---------- ---------- ---------- ----------
     1201 ---------- ---------- ---------- ---------- ---------- ----------
     1261 ---------- ---------- ---------- ---------- ---------- ----------
     1321 ---------- ---------- ---------- ---------- ---------- ----------
     1381 ---------- ---------- ---------- ---------- ---------- ----------
     1441 ---------- ---------- ---------- ---------- ---------- ---------G
     1501 KRGVHGAVGD LGSVDSEYAT ACETAAGGRL ANVVVDDDGV GSECIDYLKS RNAGRATFLP
     1561 ---------- ---------I -------TEM -DN------- ---RGLPT-- LP------S-
     1621 --HPGV---- -----V--DF ARNLVEY--- D-SKYEGVFS YVLGSTLVVE DM--------
     1681 ---ATAR--- ---------E FMGRF----- --RMVTLDGD LVEKSGAMTG GS-GGGSRYA
     1741 FSASGG---- ---------- ---------- ---------- ---------- ----------
     1801 ---------- ---------- ---------- ---------- ----GKLERL AEEIDQLEDK
     1861 RRQHEDEIRD LEDQIDAARD RKSDAVEKVQ SIEADIERKH EAIDDAESEI GDLETRLDEI
     1921 ETEREAVEDE MAEVDAELDE IESEREAVDA DIEELEAELA ESK--IPELT DEADAIREEI
     1981 REHKDRMDDL EGRLNEQQLE QQYAEEA-ID DLHDTVESAQ ERKADGQDEI SELESQIDDK
     2041 EGELDEKREA IEELEAELAD LKDEREELKT TVKDAQADRD EAKEAVGEIE SKLQSAREER
     2101 DRLEWEIDEL EQAV---G-- ---------- ---------- ---------- ----------
     2161 ---------- ---------- ---------- ---------- ---------- ----------
     2221 ---------- ---------- ---------- ---------- ---------- -------DYD
     2281 PIP----DHD EV----ESNI DRLETAMAKL EPVNMLAIDE YEEV--EADL EELVDGRNT-
     2341 LEAERDGIRD RIDQYESQKK ATFIDAFESI NGHFQDIFSR -LS-D----- -G--------
     2401 ------SGEL VL----E--- D-PE------ ---------- EPFEGGLTMK -AQPADK-PI
     2461 QRLAAMSGGE KSLTALAFIF AIQRHNP--- --A-PFYALD EIDAFLDAVN AERVGEMVDD
     2521 LAGD------ ---------- ----AQFVVV SHRSAL--LE RSERAIGVTM QDD-NYSAVT
     2581 GIQ-F----- ---------- -D------GD DAE----AEV PADD
//
LOCUS       Halogranum_gelatinilyticum    2624 bp    PROT      linear   26-JUN-2019
DEFINITION  gi|1221559046|ref|WP_089694280.1| chromosome segregation protein SMC [Halogranu
 ACCESSION  Rose-Cavalier-Smiths-iMac-2.local:247:1544786802
ORIGIN
        1 ---------- ---------- ---------- ---------- -M-HIKELVL DDFKSFG-RK
       61 TRIPFY---- -EDFTVVTGP NG-SGKSNII DGVLFALGLA -RTRGIRAE- KLTDLIYN-P
      121 GY-D-D---G ---------- ---------- -----EE-PP ---G-TKEAS VTVVLDNSD-
      181 -GKLDRSQVV NAAGTDN--- ---------- ---------- ---------- ----------
      241 ---------- ---------- -IGDVDEITI KRR----VKE --T-EDNYYS YYYLNERSVN
      301 LSD------- --------IQ DLLAQAGVAP -EGYNVVMQG DVTEII--NM TPYQRRG-II
      361 DEIAGVAEFD AKKEDAFGEL ETVKERIGEA DLRIGEKEDR LEQLEDERET ALKYKSLREE
      421 KEEYEGYLKA AELEDKRADL D--------- ---------- ---------- ----------
      481 ---------- ---------- ---------- ---------- -------KTK TKLSKKES--
      541 ---------- ---------- ---------- -------ELE ELQSVLDEKQ GRVTRLDDEL
      601 EELNRDIERK GEDEQLRIKS EIEEVKGEIS RLEGKIE--- ---------- ----------
      661 ---------- ---------- ---------- ---------- ---------- -TAEEKIEEA
      721 ENERRQAFVG IDRKQEQVEE YEDEIRSVKV EKASIKSDIQ SKQVE-LAEV QGEIESVDTE
      781 FDELKDE--- ---------- -LSERKETLE ELKTEKNDLQ REKDRLLDDA RRRSNEISEA
      841 RDD---IETA RERIPELKAK LSELHSELDK AEKNKAKVQG ---------- ----------
      901 -----IVN-- ---------- ---------- -DLRDE---- ---RKEAKDE LSEV------
      961 --E----EEI RRKQS----- ---------- ---------- ---------- ----------
     1021 ---Q------ ---------- ---------- -----YAELE SRSN-----D GGNS-WPRAV
     1081 NTIMNA---- ---------- ---------- ---------- ---------- ----------
     1141 ---------- ---------- ---------- ---------- ---------- ----------
     1201 ---------- ---------- ---------- ---------- ---------- ----------
     1261 ---------- ---------- ---------- ---------- ---------- ----------
     1321 ---------- ---------- ---------- ---------- ---------- ----------
     1381 ---------- ---------- ---------- ---------- ---------- ----------
     1441 ---------- ---------- ---------- ---------- ---------- ---------G
     1501 MSGVHGAVGQ LGSVAGEYAT ACETAAGGRL ANVVVDDDGV GSSCIDYLKR RNAGRATFLP
     1561 ---------- ---------I -------TKM -DN------- ---RSLPR-- KP------N-
     1621 --NPGV---- -----V--DF AYNLVDF--- D-SQYASVFS YVLGSTLVVE DM--------
     1681 ---DTAR--- ---------S LMGDY----- --RMVTLDGD LVERSGAMTG GS-GGGSRYS
     1741 FSASGT---- ---------- ---------- ---------- ---------- ----------
     1801 ---------- ---------- ---------- ---------- ----GQLERI ASEISDLEDD
     1861 RQRLQSEVDD IEDRIDDVRD RQADATEKVR SIQSDIDRVE GELESAEDEI ESLEDRLEEL
     1921 QDERESVDAK MQSLDDDISA KASEIADVES DISELEQELK DSK--IPELT QQADDIRADI
     1981 SELEDRMDDL DGRLNELQLE KQYAEEA-VD DLHDTVETAQ NRKASAEEDI EEFEAKIEEK
     2041 ESVLDEKREA VSELEEELAE LKEERSELKD RLKAAKDERD AAKEEVSSVQ SRLDSLESAA
     2101 ERLAWEIDEL ESQV---G-- ---------- ---------- ---------- ----------
     2161 ---------- ---------- ---------- ---------- ---------- ----------
     2221 ---------- ---------- ---------- ---------- ---------- -------DYD
     2281 PIP----SHE EV----ASTI DRLTGKMEAL EPVNMLAIDE YDEV--REEL DTLQAGRDT-
     2341 LAEERDGIRE RIDAYESQKR ETFMTAFDAI NDHFQDIFER -LS-A----- -G--------
     2401 ------TGEL VL----E--- N-PE------ ---------- DPFEDGLTMK -AQPGDK-PV
     2461 QRLDAMSGGE KSLTALAFIF AIQRHNP--- --A-PFYALD EVDAFLDAVN AERVGQMVDD
     2521 LAGD------ ---------- ----AQFVVV SHRSAL--LE RSERAIGVTM QED-NVSAVT
     2581 GIQ-FGD-D- ------D--- EE------E- --E----LEV PADD
//
LOCUS       Candidatus_Heimdallarchaeota_archaeon    2636 bp    PROT      linear   26-JUN-2019
DEFINITION  Heimdallarchaeotagi|1491307990|gb|RLI71767.1| chromosome segregation protein SM
 ACCESSION  Rose-Cavalier-Smiths-iMac-2.local:1:1544793800
ORIGIN
        1 ---------- ---------- ---------- ---------- -MVHITKLIL ENFKSYGKRK
       61 VTLNLT---- -KGLTVISGP NG-CGKSNIS DAIQFVIGQL -RGKVIRSE- KLSGVIFS-G
      121 TKE------- ---------- ---------- ------G-QK ---T-AQHAK VTLVLDNSNE
      181 PKEIP----- ---------- ---------- ---------- ---------- ----------
      241 ---------- ---------- -V-ATDEVHI SRK----VYL ----DGR--S EYYLNGSRIT
      301 RNE------- --------II DTMSICGISI -DGFNVIRQG EIANFA--SM SPIQVRG-LF
      361 EEIAGIAAYD EKKERAQKNL EDARTKLKIA SVRLDESMKN LERLAKEKED ALRYQELKQR
      421 IKNTEAKLIH ARIRHFKNRI N--------- ---------- ---------- ----------
      481 ---------- ---------- ---------- ---------- -------EID EEIKTTNQ--
      541 ---------- ---------- ---------- -------MQV ETGNNIKEME KTIELYDEKL
      601 TEAKRKVMDA TTQSFNSLSA EIEELTIKLS EETAKKA--- ---------- ----------
      661 ---------- ---------- ---------- ---------- ---------- -QIVADLGQL
      721 KEKKKELQQQ RDEILSENQE LEQFTSETKE QLTGVDDTLK KIQEELDIKR KMLESSRSNE
      781 IMDQLEEIRA NVTELNKRKA EYESQLAIYN NN-------L N---IN-NAK --------V-
      841 ---DEREKRV V--------- ---------- ---------- ---------- ---------E
      901 ---------- ---------- ---------- -VAGIL---- ---------- ----ATFLSR
      961 KAKYLEELGK AEKEIKELQI K-VDDTKNEL ETVEK----- -ELIENETN- -LRETAL---
     1021 ----TIKRIQ -TEIETTKKI I--------- ---------- ---------- ------EEVT
     1081 RK-DRGIKLV LEAREK---- ---------- ---------- ---------- ----------
     1141 ---------- ---------- ---------- --GTIK---- ---------- ----------
     1201 ---------- ---------- --------GI YGTVGELCKT HPKYSIALSV TAGNRTNYI-
     1261 ----VVESD- -EV-AAQCML LVKK----AK -AGRVTFLPL NKL--KPL-- ---------V
     1321 --------IN V-EL------ --K------- ---------- ---------- ----------
     1381 ------DRG- IIGRA----- ---IDLVEFN -K-KYQKAIE FVFGQTVIVK NL--EA----
     1441 ---------- -----A---- ---RRVGF-- ---------- ---------- --------T-
     1501 ---------- --YRAVTL-- EGD---V-VN P-SGMMTGGY YSGRDK---- ----------
     1561 -TKI-SLIVE EE-------- ---E----RL PTLEQTFQEL QAERERL--- LEYRTEILK-
     1621 ---------- --ELNE---- ---------- ---------- ---------- ----------
     1681 ---------- ------EFIP HLNELKRAFE --------LR GRE----LKF TEEEIAIRSK
     1741 ---------- ---------- ---------- ---------- ---------- ----------
     1801 ---------- ---------- ---------- ---------- ---------- ----------
     1861 ENLKIQEELE ELTK------ --EHEELE-D KIQD--LMQG RKN----TTR TLETLQEAEM
     1921 RLKG-----E LA--STG--- IHDILEEIKI K--------- -ESKQKEIAE TLN-KLRM--
     1981 EQF-KISNNL EKN-IE-QVK KLQEEIE--K LEK-QMPQKK EEVSRRQAII DNLQAELETK
     2041 KA-ARDELFK VIKE----SQ DEQER-LERE Q-KELRKQLE KE-------- ----------
     2101 ---------- ---------- ---------- ---------- ---------- ----------
     2161 ---------- ---------- ---------- ----RENQTQ ILLK--IDRL INERSNLEGQ
     2221 INELENLAVE R------DLP YIFAEDE--- ---------- -----I-I-- ----------
     2281 -------DLE IL----KEIM NGLKAEFEAL PEINMKAVSQ YEEE--LKLN KELLEKKKH-
     2341 VEKDYDAINK AINEIESEKR DKFMEVFNSI SKDFNRIFGI -LSPD----- -G--------
     2401 ------RARL EL----E--- I-PD------ ---------- DPFAGGVNIL -ANPGGK-KI
     2461 TSMLSLSGGE KSLTALAMIF AIQRYKP--- --A-PFYVFD EIDAFLDINN VNKVATLVRE
     2521 MSRN------ ---------- ----TQIIII SLRAPM--IA AAEKIFGVTA GED-RISQIV
     2581 SVS-LD---- --EIMKI--- -------VES AEIPT----- ----E----A -EVYDY
//
LOCUS       CandidatusHeimhallarchaeota_archaeon    2613 bp    PROT      linear   26-JUN-2019
DEFINITION  gi|1390392118|gb|PWI48355.1| hypothetical protein CEE45_07110 [Candidatus Heimd
 ACCESSION  Rose-Cavalier-Smiths-iMac-2.local:38:1544793800

ORIGIN
        1 ---------- ---------- ---------- ---------- -MVHIKEIRM TGWKSYGPGT
       61 VRMPLA---- -KGFTVIVGP NG-SGKSNSI DAVNFCLGAL -SKKSMRAD- KMVGLIYN-G
      121 -IG------- ---------- ---------- ------G-KK ---K-SEKAF VEIVFDNSD-
      181 -YAIP----- ---------- ---------- ---------- ---------- ----------
      241 ---------- ---------- -I-KESEVIV SRE----LKT ----NGS--G TYRLNGKRTT
      301 RTD------- --------IL DKLRIAGIDV VNSYNIIAQG QVGEIV--GM NPIERRQ-MM
      361 ENLAGVGQFD KKKHSALSEL EEANKRMAEL QLLVNEVAKR VELLRKEKED AERWSQLDTD
      421 ILNLKALLIS YSYHNNNRAL T--------- ---------- ---------- ----------
      481 ---------- ---------- ---------- ---------- -------EFD EDIATIRS--
      541 ---------- ---------- ---------- -------SQE NIV-SERSQI DTNVEEVTEK
      601 I----RTLED SLIRVETSLK EI-RSSAEEK NIEKTKV--- ---------- ----------
      661 ---------- ---------- ---------- ---------- ---------- -QEKTEYNKK
      721 TIKSNENRVK QLESRSEEIQ KKILDDSQTK -GELTGK-KE ELVERISQIQ NDRTSLEEEL
      781 ELKNQEYDEI KAEFEDAERR QKIEGDR--- -LTKTQVSFE VSQNM----- --VNAFQNNV
      841 DEYQRRQSEA EALISSAGTK AKELKTQIEE ESNQQTEASA KLEEIKTK-- KMDLERQIEE
      901 TDSHVRELSD KQLVLKAKIE TISSFVKSEA GKENPAVSYI SGKKNEGTIK ----------
      961 ---------- ---------- ---------- ---------- ----GILGEF QNLSEDGGNL
     1021 PPEV----GH LSDAI----- ITDTI--DA- SLQCINLLKE ----HS-IGA ANFIPLEKF-
     1081 -KLK------ ---------- ---------S --------T- ---------- ----------
     1141 ---------- ---------- ---------- ---------- ---------- ----------
     1201 ---------- ---------- ---------- ---------- ---------- ----------
     1261 ---------- ---------- ---------- ---------- ---------- ----------
     1321 ---------- ---------- ---------- ---------- ---------- ----------
     1381 ---------- ---------- ---------- ---------- ---------- ----------
     1441 ---------- ---------- ---------- ---------- ---------- ----D-DF-S
     1501 ---------- ---NIV---- -------KK- ---------- -IREQNQVVS TL------AE
     1561 AANLWK---- ---------K ---QGSTLST AD-GDIFYS- NGIIFGGFHL LSAQ------
     1621 ---------- ---------- ---------- ---------- ---ASVDSLQ IEMEQ-----
     1681 ---------- ITTKLGEYKS NLSQA---KE NQKKLLG--- ---------- -IEK------
     1741 ---------- ---------- ---------- ---------- ---------- ----------
     1801 ---------- ---------- ---------- ---------- ---------- ----------
     1861 VIISSIEKLE KSIQ------ --GATLQLSQ QESEIKLYSE NQQSIEGELD PLKQKLEERH
     1921 -IARDKQ--K QEMEH----H EQNLEVIGEE AKNIEERLE- -AAD---TRP LLEKMNQIE-
     1981 -QRLGKS-QG QLSGIDSRIN -SIEA---QK -EERTARLSE -TKNE--NNT IKVETASLEG
     2041 -EIQVLVEQV EQFNSDLEKI LENEETLLT- EIKDYRSDLS ---------- ----------
     2101 ---------- ---------- ---------- ---------- ---------- ----------
     2161 ---------- ---------- ---------- ---------- ---------- -TQKKYQGQL
     2221 IKDKERLNEK I------AKD EEK------- VTDIKLQRER IAVETEKLQS EALEAQAEE-
     2281 LEKI---NES KI----KSEI NRKSDEKKRL EPVNMRALKE FQSE--NSRY MELLDRRDI-
     2341 LIEERQVILD FIEEIETEKY SVFMKVYKSV NRHFGQIFNE -LGGD----- -A--------
     2401 ------RLIL EKDP--K--- K-GE------ ---------- DIFEGGLFIE -AHPAGK-KI
     2461 ASLESMSGGE KALTALAFIF AVQTVDA--- --Q-PFYILD EIDAALDPMN VRRVAKLLYK
     2521 MSRSVGRDGA EEDGKKSRKS TTPAAQFLVI SHRDIL--MA WADRLYGCTN -VK-GLSSVF
[truncated: 821,487 more chars]
